# Supplementary material for: T346Hunter: A Novel Web-Based Tool for the Prediction of Type III, Type IV and Type VI Secretion Systems in Bacterial Genomes
Source: PLoS One. 2015 Apr 13;10(4):e0119317. doi: 10.1371/journal.pone.0119317 (PMC4395097; doi:10.1371/journal.pone.0119317)
Supplement: S1 Data — (ZIP) [file pone.0119317.s009.zip › T346Hunter_profiles/F.TraH.F.hmm]

HMMER3/f [3.1b1 | May 2013]
NAME  TraH
LENG  483
ALPH  amino
RF    no
MM    no
CONS  yes
CS    no
MAP   yes
DATE  Tue Mar  4 14:05:52 2014
NSEQ  45
EFFN  6.451721
CKSUM 2505758930
STATS LOCAL MSV      -11.9093  0.69820
STATS LOCAL VITERBI  -12.2218  0.69820
STATS LOCAL FORWARD   -5.9379  0.69820
HMM          A        C        D        E        F        G        H        I        K        L        M        N        P        Q        R        S        T        V        W        Y   
            m->m     m->i     m->d     i->m     i->i     d->m     d->d
  COMPO   2.33664  4.22619  3.00152  2.79675  3.36657  2.79433  4.02278  2.88738  2.71903  2.51426  3.43317  2.89771  3.51356  2.89434  3.09790  2.49892  2.71911  2.79286  4.86629  3.60784
          2.68629  4.42177  2.77554  2.73265  3.46464  2.40620  3.72412  3.29374  2.67752  2.69246  4.22787  2.90378  2.73765  3.18018  2.89720  2.37967  2.77543  2.98578  4.58643  3.61622
          1.57753  0.92633  0.92254  1.75570  0.18969  0.00000        *
      1   2.55303  5.03993  3.12689  2.77520  4.26252  3.74099  2.93423  2.99910  2.48269  2.73394  2.46818  2.92533  2.67318  3.11241  2.72266  2.64652  2.84064  2.90245  5.55376  4.23172     13 m - - -
          2.68618  4.42225  2.77519  2.73123  3.46354  2.40513  3.72494  3.29354  2.67741  2.69355  4.24690  2.90347  2.73739  3.18146  2.89801  2.37887  2.77519  2.98518  4.58477  3.61503
          0.04025  5.03223  3.41334  0.61958  0.77255  1.17096  0.37116
      2   2.60111  5.01823  3.41226  2.85209  3.60409  3.79053  4.00160  3.62694  1.66135  2.97507  2.51629  3.35496  4.17856  3.17994  2.94572  1.84342  2.89281  3.33395  5.54240  4.23426     14 k - - -
          2.68618  4.42225  2.77519  2.73123  3.46354  2.40513  3.72494  3.29354  2.67741  2.69355  4.24690  2.90347  2.73739  3.18146  2.89801  2.37887  2.77519  2.98518  4.58477  3.61503
          0.00911  5.09839  5.82074  0.61958  0.77255  1.34976  0.30016
      3   2.72678  4.39534  4.64144  4.04405  2.25040  4.10279  4.41969  2.49232  3.32197  2.14928  2.78493  4.16384  3.75592  4.07289  2.35978  2.80236  2.65881  1.97554  3.79387  3.82798     15 v - - -
          2.68618  4.42225  2.77519  2.73123  3.46354  2.40513  3.72494  3.29354  2.67741  2.69355  4.24690  2.90347  2.73739  3.18146  2.89801  2.37887  2.77519  2.98518  4.58477  3.61503
          0.00887  5.12587  5.84821  0.61958  0.77255  0.74264  0.64599
      4   2.80703  4.87893  3.77790  3.21377  3.31322  3.98887  4.22704  3.06785  2.42195  2.53513  2.02723  3.10017  4.37125  2.99825  1.79167  2.82763  3.28266  2.98179  4.10738  4.19085     16 r - - -
          2.68618  4.42225  2.77519  2.73123  3.46354  2.40513  3.72494  3.29354  2.67741  2.69355  4.24690  2.90347  2.73739  3.18146  2.89801  2.37887  2.77519  2.98518  4.58477  3.61503
          0.00726  5.32417  6.04652  0.61958  0.77255  1.17319  0.37016
      5   2.18717  5.49251  3.29087  2.73476  4.82014  3.11746  3.48762  3.24163  1.65978  2.88586  4.53785  2.69158  4.19830  2.71678  2.53555  2.61190  2.70026  3.87376  5.93563  4.53581     17 k - - -
          2.68618  4.42225  2.77519  2.73123  3.46354  2.40513  3.72494  3.29354  2.67741  2.69355  4.24690  2.90347  2.73739  3.18146  2.89801  2.37887  2.77519  2.98518  4.58477  3.61503
          0.00726  5.32417  6.04652  0.61958  0.77255  1.03765  0.43740
      6   2.40501  4.96513  3.03681  3.13310  3.54832  3.12862  4.19845  2.25425  2.49038  2.32120  3.53155  3.60129  3.27417  3.43704  2.50917  2.72027  2.59788  2.64267  5.52003  4.24925     18 i - - -
          2.68618  4.42225  2.77519  2.73123  3.46354  2.40513  3.72494  3.29354  2.67741  2.69355  4.24690  2.90347  2.73739  3.18146  2.89801  2.37887  2.77519  2.98518  4.58477  3.61503
          0.00710  5.34682  6.06916  0.61958  0.77255  0.96286  0.48094
      7   1.95713  4.26424  3.91636  3.34995  3.97259  3.20476  4.29949  2.57793  2.42392  2.39559  3.36878  3.16703  3.45592  3.61548  3.67406  2.20773  2.41835  2.50422  5.40947  4.16982     19 a - - -
          2.68618  4.42225  2.77519  2.73123  3.46354  2.40513  3.72494  3.29354  2.67741  2.69355  4.24690  2.90347  2.73739  3.18146  2.89801  2.37887  2.77519  2.98518  4.58477  3.61503
          0.00691  5.37400  6.09635  0.61958  0.77255  1.06763  0.42133
      8   2.27146  4.57451  4.58968  4.00127  2.85286  4.21001  4.51413  1.97390  1.95569  1.63507  3.46159  4.19985  4.57911  4.09358  3.12426  3.49718  2.93234  2.82702  5.18636  3.39159     20 l - - -
          2.68618  4.42225  2.77519  2.73123  3.46354  2.40513  3.72494  3.29354  2.67741  2.69355  4.24690  2.90347  2.73739  3.18146  2.89801  2.37887  2.77519  2.98518  4.58477  3.61503
          0.03953  5.37400  3.37772  0.61958  0.77255  0.60591  0.78872
      9   2.59449  4.65456  4.43470  3.85399  3.35347  2.58517  4.49547  2.55561  3.06224  1.72724  2.62939  3.34556  3.30067  4.00237  2.86249  2.97444  2.71938  2.45100  3.96419  4.06081     21 l - - -
          2.68618  4.42225  2.77519  2.73123  3.46354  2.40513  3.72494  3.29354  2.67741  2.69355  4.24690  2.90347  2.73739  3.18146  2.89801  2.37887  2.77519  2.98518  4.58477  3.61503
          0.00654  5.42869  6.15103  0.61958  0.77255  0.73725  0.65091
     10   2.06220  4.76891  4.18286  3.61076  3.24968  3.39645  3.76414  2.71004  2.21873  2.01176  3.87677  3.96730  4.53561  3.82852  2.52314  3.02047  3.37109  1.82282  5.36245  4.14470     22 v - - -
          2.68618  4.42225  2.77519  2.73123  3.46354  2.40513  3.72494  3.29354  2.67741  2.69355  4.24690  2.90347  2.73739  3.18146  2.89801  2.37887  2.77519  2.98518  4.58477  3.61503
          0.03927  5.45842  3.37401  0.61958  0.77255  0.84229  0.56339
     11   2.13445  3.16923  4.68291  4.09183  3.42853  3.27394  3.67672  2.40512  2.68974  1.60415  3.70484  4.26469  4.61872  4.16387  4.11019  2.56653  2.64600  2.23387  5.20268  4.01433     23 l - - -
          2.68618  4.42225  2.77519  2.73123  3.46354  2.40513  3.72494  3.29354  2.67741  2.69355  4.24690  2.90347  2.73739  3.18146  2.89801  2.37887  2.77519  2.98518  4.58477  3.61503
          0.00656  5.42571  6.14805  0.61958  0.77255  0.72835  0.65914
     12   1.56824  3.12870  4.94565  4.34186  2.95039  3.77319  4.63195  2.50106  2.90701  1.71134  3.68116  4.41016  4.67347  4.32849  4.23490  2.96781  2.65184  2.25186  5.18228  4.00184     24 a - - -
          2.68618  4.42225  2.77519  2.73123  3.46354  2.40513  3.72494  3.29354  2.67741  2.69355  4.24690  2.90347  2.73739  3.18146  2.89801  2.37887  2.77519  2.98518  4.58477  3.61503
          0.01657  5.45842  4.40853  0.61958  0.77255  0.63616  0.75358
     13   1.60290  4.55730  5.10888  4.49608  3.04345  3.89662  4.67671  2.01689  4.28848  1.88713  2.83088  4.49595  3.20691  4.42602  4.30849  3.32377  3.41010  1.79299  5.18006  4.00333     25 a - - -
          2.68618  4.42225  2.77519  2.73123  3.46354  2.40513  3.72494  3.29354  2.67741  2.69355  4.24690  2.90347  2.73739  3.18146  2.89801  2.37887  2.77519  2.98518  4.58477  3.61503
          0.00622  5.47967  6.20201  0.61958  0.77255  0.77289  0.61930
     14   1.83980  4.56426  5.03476  4.42631  2.86798  3.45732  3.72973  2.47116  4.23336  1.73726  3.68260  4.45942  4.69590  4.38377  4.27765  2.43938  3.40544  1.62419  5.18443  3.51817     26 v - - -
          2.68618  4.42225  2.77519  2.73123  3.46354  2.40513  3.72494  3.29354  2.67741  2.69355  4.24690  2.90347  2.73739  3.18146  2.89801  2.37887  2.77519  2.98518  4.58477  3.61503
          0.00622  5.47967  6.20201  0.61958  0.77255  0.77289  0.61930
     15   1.86530  2.47770  5.01317  4.40604  2.92897  2.63405  4.65511  2.74566  4.21749  1.84680  2.91041  4.44915  4.69309  4.37179  3.41226  2.89538  2.49342  2.42622  5.18716  4.00819     27 l - - -
          2.68618  4.42225  2.77519  2.73123  3.46354  2.40513  3.72494  3.29354  2.67741  2.69355  4.24690  2.90347  2.73739  3.18146  2.89801  2.37887  2.77519  2.98518  4.58477  3.61503
          0.02747  5.47967  3.77537  0.61958  0.77255  0.77289  0.61930
     16   2.10925  4.56658  4.93570  4.33294  3.66294  3.12974  4.63193  2.32089  4.15766  1.36187  3.68512  4.40599  4.67305  4.32396  4.23227  2.05135  2.79397  2.31568  4.03021  4.00569     28 l - - -
          2.68618  4.42225  2.77519  2.73123  3.46354  2.40513  3.72494  3.29354  2.67741  2.69355  4.24690  2.90347  2.73739  3.18146  2.89801  2.37887  2.77519  2.98518  4.58477  3.61503
          0.03756  5.45854  3.42331  0.61958  0.77255  0.84191  0.56368
     17   1.59870  4.55413  4.87103  4.27048  3.12176  3.26490  4.60218  2.31363  4.10375  1.83233  3.20979  4.36394  3.83521  4.27786  4.19353  2.26980  2.52366  2.44656  5.17220  3.99015     29 a - - -
          2.68618  4.42225  2.77519  2.73123  3.46354  2.40513  3.72494  3.29354  2.67741  2.69355  4.24690  2.90347  2.73739  3.18146  2.89801  2.37887  2.77519  2.98518  4.58477  3.61503
          0.00655  5.42753  6.14988  0.61958  0.77255  0.78911  0.60560
     18   2.00134  3.36679  5.08999  4.47675  2.38698  4.32233  4.65443  2.18246  4.26827  2.10945  2.45633  3.48098  4.68631  4.40516  4.28705  2.37112  2.89671  2.07686  5.15705  3.98040     30 a - - -
          2.68618  4.42225  2.77519  2.73123  3.46354  2.40513  3.72494  3.29354  2.67741  2.69355  4.24690  2.90347  2.73739  3.18146  2.89801  2.37887  2.77519  2.98518  4.58477  3.61503
          0.02858  5.44931  3.73481  0.61958  0.77255  0.59686  0.79970
     19   1.62080  4.57304  4.94086  4.33783  2.70367  3.63174  4.63728  2.62874  4.16274  2.53244  2.52160  4.41180  3.19493  4.32916  4.23765  2.53052  2.49139  1.86908  5.19192  4.01113     31 a - - -
          2.68618  4.42225  2.77519  2.73123  3.46354  2.40513  3.72494  3.29354  2.67741  2.69355  4.24690  2.90347  2.73739  3.18146  2.89801  2.37887  2.77519  2.98518  4.58477  3.61503
          0.00627  5.47105  6.19339  0.61958  0.77255  0.80180  0.59515
     20   2.52568  3.54409  4.78938  4.19445  2.70622  4.29068  3.83718  2.72166  4.04726  1.74793  3.71642  4.33450  2.93876  3.64735  4.17319  2.11568  1.90708  2.47457  5.21541  4.02992     32 l - - -
          2.68618  4.42225  2.77519  2.73123  3.46354  2.40513  3.72494  3.29354  2.67741  2.69355  4.24690  2.90347  2.73739  3.18146  2.89801  2.37887  2.77519  2.98518  4.58477  3.61503
          0.00627  5.47105  6.19339  0.61958  0.77255  0.65639  0.73131
     21   1.89264  4.62870  4.74583  4.15458  3.21532  4.29379  4.60906  3.07253  4.01780  1.49789  3.14405  4.31861  2.32445  4.22043  4.16376  2.64448  2.14174  2.68880  5.24504  4.05757     33 l - - -
          2.68618  4.42225  2.77519  2.73123  3.46354  2.40513  3.72494  3.29354  2.67741  2.69355  4.24690  2.90347  2.73739  3.18146  2.89801  2.37887  2.77519  2.98518  4.58477  3.61503
          0.05085  5.49214  3.09088  0.61958  0.77255  0.72901  0.65852
     22   1.74206  4.54359  5.02213  4.41320  3.08574  4.31245  3.82538  2.48173  4.21879  1.61394  2.60625  4.44303  3.76045  3.70523  4.26065  3.61953  2.35463  2.19118  5.16385  3.49349     34 l - - -
          2.68618  4.42225  2.77519  2.73123  3.46354  2.40513  3.72494  3.29354  2.67741  2.69355  4.24690  2.90347  2.73739  3.18146  2.89801  2.37887  2.77519  2.98518  4.58477  3.61503
          0.00642  5.44771  6.17006  0.61958  0.77255  0.87501  0.53933
     23   1.74962  3.73999  3.55794  2.85777  4.43520  3.38832  4.16326  2.55228  2.98865  2.65953  4.29681  3.06769  2.74118  2.71411  3.08753  2.04915  3.04799  3.53852  5.73821  4.42216     35 a - - -
          2.68618  4.42225  2.77519  2.73123  3.46354  2.40513  3.72494  3.29354  2.67741  2.69355  4.24690  2.90347  2.73739  3.18146  2.89801  2.37887  2.77519  2.98518  4.58477  3.61503
          0.00642  5.44771  6.17006  0.61958  0.77255  0.43854  1.03557
     24   1.32142  5.04030  3.87590  3.31754  3.41329  2.85088  4.35924  3.61584  3.29110  2.15012  4.17170  3.05055  2.74755  3.61349  3.69294  2.21187  3.06609  3.35950  5.63692  4.37499     36 a - - -
          2.68618  4.42225  2.77519  2.73123  3.46354  2.40513  3.72494  3.29354  2.67741  2.69355  4.24690  2.90347  2.73739  3.18146  2.89801  2.37887  2.77519  2.98518  4.58477  3.61503
          0.00596  5.52124  6.24359  0.61958  0.77255  0.61608  0.77665
     25   2.27953  5.44416  2.03474  2.91465  4.71527  2.58756  2.86979  2.93776  2.91188  3.20186  3.61507  2.75725  2.90974  3.26656  3.38800  2.89735  2.33989  3.26774  5.92391  4.56262     37 d - - -
          2.68618  4.42225  2.77519  2.73123  3.46354  2.40513  3.72494  3.29354  2.67741  2.69355  4.24690  2.90347  2.73739  3.18146  2.89801  2.37887  2.77519  2.98518  4.58477  3.61503
          0.00596  5.52124  6.24359  0.61958  0.77255  0.61608  0.77665
     26   2.30513  4.98267  3.18443  2.54125  4.13606  3.38586  4.34061  3.04366  3.29963  2.07677  3.37496  3.27327  3.55693  3.61728  3.68966  2.94891  2.39207  1.76835  5.55047  3.51751     38 v - - -
          2.68618  4.42225  2.77519  2.73123  3.46354  2.40513  3.72494  3.29354  2.67741  2.69355  4.24690  2.90347  2.73739  3.18146  2.89801  2.37887  2.77519  2.98518  4.58477  3.61503
          0.00596  5.52124  6.24359  0.61958  0.77255  0.61608  0.77665
     27   2.10847  5.63660  3.09685  2.56578  4.98195  3.16087  2.77500  4.46812  2.47554  3.94200  4.67721  2.05783  3.27567  2.22464  3.31345  2.51289  2.53331  3.35774  6.06912  4.65798     39 n - - -
          2.68618  4.42225  2.77519  2.73123  3.46354  2.40513  3.72494  3.29354  2.67741  2.69355  4.24690  2.90347  2.73739  3.18146  2.89801  2.37887  2.77519  2.98518  4.58477  3.61503
          0.06653  5.52124  2.80737  0.61958  0.77255  0.61608  0.77665
     28   1.67493  5.55336  2.42138  2.80966  4.87653  2.47901  3.60013  4.34739  2.81212  3.84934  2.53402  2.66897  3.02875  2.94594  3.30112  2.53261  3.32756  3.93222  5.99951  3.77868     40 a - - -
          2.68618  4.42225  2.77519  2.73123  3.46354  2.40513  3.72494  3.29354  2.67741  2.69355  4.24690  2.90347  2.73739  3.18146  2.89801  2.37887  2.77519  2.98518  4.58477  3.61503
          0.00633  5.46105  6.18339  0.61958  0.77255  0.83404  0.56968
     29   2.03646  5.67317  1.89771  2.19429  5.01412  2.54893  4.11585  4.50102  2.86963  3.31270  4.72080  2.21894  4.31212  3.21734  3.36842  2.02657  3.39719  4.06281  6.11004  4.69399     41 d - - -
          2.68618  4.42225  2.77519  2.73123  3.46354  2.40513  3.72494  3.29354  2.67741  2.69355  4.24690  2.90347  2.73739  3.18146  2.89801  2.37887  2.77519  2.98518  4.58477  3.61503
          0.00633  5.46105  6.18339  0.61958  0.77255  0.83404  0.56968
     30   2.51731  4.54236  5.10450  4.49078  3.63383  4.33093  3.51596  2.14457  4.28078  1.44792  1.84048  4.48570  3.56200  4.41627  4.29713  3.64123  3.39625  2.46011  3.88956  2.71178     42 l - - -
          2.68618  4.42225  2.77519  2.73123  3.46354  2.40513  3.72494  3.29354  2.67741  2.69355  4.24690  2.90347  2.73739  3.18146  2.89801  2.37887  2.77519  2.98518  4.58477  3.61503
          0.00633  5.46105  6.18339  0.61958  0.77255  0.46183  0.99461
     31   2.79829  5.63408  2.35573  2.81913  4.97833  2.65651  3.41323  4.46369  2.48644  3.93899  3.67110  1.84928  4.29292  1.81846  2.94098  2.72751  3.35660  4.02429  4.03636  4.65682     43 q - - -
          2.68618  4.42225  2.77519  2.73123  3.46354  2.40513  3.72494  3.29354  2.67741  2.69355  4.24690  2.90347  2.73739  3.18146  2.89801  2.37887  2.77519  2.98518  4.58477  3.61503
          0.00596  5.52124  6.24359  0.61958  0.77255  0.61608  0.77665
     32   2.29515  5.63624  2.23936  2.49365  4.98000  3.06186  4.08910  4.46524  2.82492  2.63097  4.67738  2.45832  4.29501  2.04794  3.05137  1.97381  3.22058  4.02621  6.06965  4.65915     44 s - - -
          2.68618  4.42225  2.77519  2.73123  3.46354  2.40513  3.72494  3.29354  2.67741  2.69355  4.24690  2.90347  2.73739  3.18146  2.89801  2.37887  2.77519  2.98518  4.58477  3.61503
          0.00596  5.52124  6.24359  0.61958  0.77255  0.61608  0.77665
     33   2.56494  4.98539  3.89197  2.94492  1.73979  2.19843  4.33900  3.50959  3.29618  2.87137  3.26011  3.21160  4.48244  2.35205  3.68709  2.91993  2.81418  2.82823  5.55276  3.41113     45 f - - -
          2.68618  4.42225  2.77519  2.73123  3.46354  2.40513  3.72494  3.29354  2.67741  2.69355  4.24690  2.90347  2.73739  3.18146  2.89801  2.37887  2.77519  2.98518  4.58477  3.61503
          0.00596  5.52124  6.24359  0.61958  0.77255  0.61608  0.77665
     34   3.34379  4.71125  3.91190  4.67981  1.70682  4.51952  4.84133  2.63872  4.47076  1.88304  1.76750  4.67656  4.86586  4.58651  4.47818  3.83330  3.57404  2.59860  1.95369  4.13255     46 f - - -
          2.68618  4.42225  2.77519  2.73123  3.46354  2.40513  3.72494  3.29354  2.67741  2.69355  4.24690  2.90347  2.73739  3.18146  2.89801  2.37887  2.77519  2.98518  4.58477  3.61503
          0.00596  5.52124  6.24359  0.61958  0.77255  0.61608  0.77665
     35   2.80435  5.64314  1.88141  2.65259  4.98476  3.29726  4.09865  4.46912  2.83745  3.94703  4.68533  1.83322  4.30313  2.28803  2.95639  2.45213  3.36991  2.35406  6.07766  4.66735     47 n - - -
          2.68618  4.42225  2.77519  2.73123  3.46354  2.40513  3.72494  3.29354  2.67741  2.69355  4.24690  2.90347  2.73739  3.18146  2.89801  2.37887  2.77519  2.98518  4.58477  3.61503
          0.00596  5.52124  6.24359  0.61958  0.77255  0.61608  0.77665
     36   3.13106  5.64493  1.91197  2.15296  3.95269  2.87171  4.09048  4.47777  2.01977  3.95053  4.68558  2.25719  4.29635  2.73307  3.05088  2.04656  3.36245  4.03605  6.07689  4.66475     48 d - - -
          2.68618  4.42225  2.77519  2.73123  3.46354  2.40513  3.72494  3.29354  2.67741  2.69355  4.24690  2.90347  2.73739  3.18146  2.89801  2.37887  2.77519  2.98518  4.58477  3.61503
          0.00596  5.52124  6.24359  0.61958  0.77255  0.41213  1.08542
     37   3.21017  4.66795  2.52571  4.15523  2.69220  4.32413  4.63203  2.19312  4.02372  1.53116  1.99897  3.34785  4.69267  3.56578  4.18013  2.84692  3.11576  2.65069  5.28126  4.09242     49 l - - -
          2.68618  4.42225  2.77519  2.73123  3.46354  2.40513  3.72494  3.29354  2.67741  2.69355  4.24690  2.90347  2.73739  3.18146  2.89801  2.37887  2.77519  2.98518  4.58477  3.61503
          0.00579  5.55013  6.27248  0.61958  0.77255  0.48576  0.95510
     38   3.23213  4.63976  4.99290  4.39236  1.98957  1.57348  4.68701  3.07381  4.21875  2.50445  3.33104  2.73457  4.74202  4.38595  4.29678  3.67918  3.46441  2.04830  2.33199  4.03528     50 g - - -
          2.68618  4.42225  2.77519  2.73123  3.46354  2.40513  3.72494  3.29354  2.67741  2.69355  4.24690  2.90347  2.73739  3.18146  2.89801  2.37887  2.77519  2.98518  4.58477  3.61503
          0.58956  5.55013  0.81748  0.61958  0.77255  0.48576  0.95510
     39   2.87779  4.71591  3.59181  3.02869  2.68853  2.06104  4.04957  2.77374  2.99807  2.57725  3.81308  2.48955  4.19473  2.37175  3.39274  2.63615  3.10968  2.63678  5.28159  4.02443     51 g - - -
          2.68618  4.42225  2.77519  2.73123  3.46354  2.40513  3.72494  3.29354  2.67741  2.69355  4.24690  2.90347  2.73739  3.18146  2.89801  2.37887  2.77519  2.98518  4.58477  3.61503
          0.01036  4.97093  5.69328  0.61958  0.77255  0.18263  1.79024
     40   2.17729  5.45654  2.73416  2.58418  3.14946  2.25515  4.13475  4.17150  2.90487  3.73158  3.75218  3.44030  4.32988  2.65446  3.38228  1.96288  2.58779  3.20096  5.93340  2.95483     52 s - - -
          2.68618  4.42225  2.77519  2.73123  3.46354  2.40513  3.72494  3.29354  2.67741  2.69355  4.24690  2.90347  2.73739  3.18146  2.89801  2.37887  2.77519  2.98518  4.58477  3.61503
          0.00596  5.52089  6.24324  0.61958  0.77255  0.41138  1.08689
     41   2.09411  5.58716  3.02356  2.61944  4.90506  3.20911  3.64987  3.42739  2.86452  3.88079  1.83945  2.99659  4.32098  2.27623  3.14847  2.10175  3.37483  3.96312  6.03646  3.81250     53 m - - -
          2.68618  4.42225  2.77519  2.73123  3.46354  2.40513  3.72494  3.29354  2.67741  2.69355  4.24690  2.90347  2.73739  3.18146  2.89801  2.37887  2.77519  2.98518  4.58477  3.61503
          0.00579  5.55013  6.27248  0.61958  0.77255  0.48576  0.95510
     42   2.20714  4.82311  4.23729  3.66531  2.76803  2.38476  4.48266  2.57028  2.53611  3.02790  3.29609  3.34089  4.59004  3.88331  3.91102  1.95884  2.63184  2.41481  5.41672  3.17934     54 s - - -
          2.68618  4.42225  2.77519  2.73123  3.46354  2.40513  3.72494  3.29354  2.67741  2.69355  4.24690  2.90347  2.73739  3.18146  2.89801  2.37887  2.77519  2.98518  4.58477  3.61503
          0.00579  5.55013  6.27248  0.61958  0.77255  0.48576  0.95510
     43   3.21116  5.58799  3.44786  2.93551  4.87935  3.97825  3.56445  4.34639  2.95263  3.88111  4.65664  1.06119  4.38624  2.92507  3.42946  2.15516  2.26171  3.96163  6.05172  3.34906     55 n - - -
          2.68618  4.42225  2.77519  2.73123  3.46354  2.40513  3.72494  3.29354  2.67741  2.69355  4.24690  2.90347  2.73739  3.18146  2.89801  2.37887  2.77519  2.98518  4.58477  3.61503
          0.00579  5.55013  6.27248  0.61958  0.77255  0.48576  0.95510
     44   2.46872  4.78271  4.34944  3.20469  3.90184  3.63645  4.52364  3.25248  3.70012  2.55979  3.89518  4.09687  4.61748  3.96700  3.97827  1.91110  2.21457  1.44501  5.38441  2.61197     56 v - - -
          2.68618  4.42225  2.77519  2.73123  3.46354  2.40513  3.72494  3.29354  2.67741  2.69355  4.24690  2.90347  2.73739  3.18146  2.89801  2.37887  2.77519  2.98518  4.58477  3.61503
          0.00579  5.55013  6.27248  0.61958  0.77255  0.48576  0.95510
     45   2.58713  5.64722  3.08186  2.64996  5.09989  4.00593  4.36017  4.56555  3.15795  4.09517  4.86686  3.57668  3.21662  3.48468  3.64940  2.07492  0.88039  4.13920  6.26570  4.87852     57 t - - -
          2.68618  4.42225  2.77519  2.73123  3.46354  2.40513  3.72494  3.29354  2.67741  2.69355  4.24690  2.90347  2.73739  3.18146  2.89801  2.37887  2.77519  2.98518  4.58477  3.61503
          0.05088  5.55013  3.08518  0.61958  0.77255  0.48576  0.95510
     46   2.33766  5.63059  3.36548  2.57389  4.97598  2.66275  4.07984  4.46190  2.34112  3.93585  4.67146  2.24332  3.36688  2.47670  2.78097  1.57302  3.35106  4.02146  6.06297  4.65215     58 s - - -
          2.68618  4.42225  2.77519  2.73123  3.46354  2.40513  3.72494  3.29354  2.67741  2.69355  4.24690  2.90347  2.73739  3.18146  2.89801  2.37887  2.77519  2.98518  4.58477  3.61503
          0.00606  5.50531  6.22766  0.61958  0.77255  0.38108  1.14924
     47   1.70858  5.32383  4.88982  4.81747  6.02724  4.06840  5.88212  5.53239  5.06266  5.19478  5.95212  3.51076  0.46968  5.21291  5.26779  2.80121  3.94826  4.67409  7.34435  6.22920     59 P - - -
          2.68618  4.42225  2.77519  2.73123  3.46354  2.40513  3.72494  3.29354  2.67741  2.69355  4.24690  2.90347  2.73739  3.18146  2.89801  2.37887  2.77519  2.98518  4.58477  3.61503
          0.00579  5.55013  6.27248  0.61958  0.77255  0.48576  0.95510
     48   2.60924  5.65231  3.12620  2.65059  4.99424  1.43440  4.11747  4.47694  2.85693  3.95787  4.69774  3.39411  2.93253  2.35170  3.06396  1.97015  2.94135  4.04211  6.09082  4.68223     60 g - - -
          2.68618  4.42225  2.77519  2.73123  3.46354  2.40513  3.72494  3.29354  2.67741  2.69355  4.24690  2.90347  2.73739  3.18146  2.89801  2.37887  2.77519  2.98518  4.58477  3.61503
          0.00579  5.55013  6.27248  0.61958  0.77255  0.48576  0.95510
     49   1.59610  5.02906  3.33963  2.77605  4.18884  4.10584  4.34287  3.17786  3.28375  3.25163  4.12568  3.76513  4.48965  3.60513  3.68265  2.25989  2.38401  1.83060  5.59340  2.70217     61 a - - -
          2.68618  4.42225  2.77519  2.73123  3.46354  2.40513  3.72494  3.29354  2.67741  2.69355  4.24690  2.90347  2.73739  3.18146  2.89801  2.37887  2.77519  2.98518  4.58477  3.61503
          0.00579  5.55013  6.27248  0.61958  0.77255  0.48576  0.95510
     50   4.86766  5.99452  6.20675  5.96507  1.08541  5.68304  4.67253  2.75602  5.73889  2.04218  5.00247  5.41268  5.95639  5.51245  5.58525  5.05498  5.07718  4.38100  2.53209  1.16465     62 f - - -
          2.68618  4.42225  2.77519  2.73123  3.46354  2.40513  3.72494  3.29354  2.67741  2.69355  4.24690  2.90347  2.73739  3.18146  2.89801  2.37887  2.77519  2.98518  4.58477  3.61503
          0.00579  5.55013  6.27248  0.61958  0.77255  0.48576  0.95510
     51   2.49393  5.65588  3.39860  1.75648  5.00136  3.92184  2.83865  3.60317  1.97602  3.96013  4.69691  3.38968  4.31505  1.68018  2.88515  2.57183  3.37963  4.04685  6.08720  4.67873     63 q - - -
          2.68618  4.42225  2.77519  2.73123  3.46354  2.40513  3.72494  3.29354  2.67741  2.69355  4.24690  2.90347  2.73739  3.18146  2.89801  2.37887  2.77519  2.98518  4.58477  3.61503
          0.00579  5.55013  6.27248  0.61958  0.77255  0.48576  0.95510
     52   3.52661  5.79140  2.93131  3.33551  5.63222  1.01951  4.79937  5.13531  3.71467  4.65628  5.43595  2.54581  4.72632  3.95226  4.22876  1.35413  2.70454  4.58541  6.80638  5.40460     64 g - - -
          2.68618  4.42225  2.77519  2.73123  3.46354  2.40513  3.72494  3.29354  2.67741  2.69355  4.24690  2.90347  2.73739  3.18146  2.89801  2.37887  2.77519  2.98518  4.58477  3.61503
          0.00579  5.55013  6.27248  0.61958  0.77255  0.48576  0.95510
     53   2.37280  5.53031  3.49111  2.74435  4.87429  3.96081  4.19784  4.32507  2.95972  3.86590  4.63934  3.48483  3.26344  0.93803  3.43743  2.85054  2.59608  3.37752  6.04764  4.67415     65 q - - -
          2.68618  4.42225  2.77519  2.73123  3.46354  2.40513  3.72494  3.29354  2.67741  2.69355  4.24690  2.90347  2.73739  3.18146  2.89801  2.37887  2.77519  2.98518  4.58477  3.61503
          0.00579  5.55013  6.27248  0.61958  0.77255  0.48576  0.95510
     54   2.11491  5.56516  3.43234  2.62601  4.87502  2.82417  4.12544  4.33622  2.43478  3.85561  3.86820  3.41737  4.32671  3.23482  2.37843  2.09413  1.64824  3.24048  6.02059  4.63278     66 t - - -
          2.68618  4.42225  2.77519  2.73123  3.46354  2.40513  3.72494  3.29354  2.67741  2.69355  4.24690  2.90347  2.73739  3.18146  2.89801  2.37887  2.77519  2.98518  4.58477  3.61503
          0.00579  5.55013  6.27248  0.61958  0.77255  0.48576  0.95510
     55   1.63898  5.31427  3.59616  3.03828  3.47050  3.07988  4.21531  3.95887  3.02781  3.57600  3.04264  2.66306  4.39331  3.37600  1.53761  2.80256  2.83563  3.64643  5.83409  4.50990     67 r - - -
          2.68618  4.42225  2.77519  2.73123  3.46354  2.40513  3.72494  3.29354  2.67741  2.69355  4.24690  2.90347  2.73739  3.18146  2.89801  2.37887  2.77519  2.98518  4.58477  3.61503
          0.00579  5.55013  6.27248  0.61958  0.77255  0.48576  0.95510
     56   3.76252  6.02845  2.92004  3.39056  5.98252  0.60227  5.03793  5.51766  4.11331  5.03590  5.85822  1.76896  4.88677  4.22340  4.68897  3.04888  3.22349  4.91505  7.18844  5.73765     68 G - - -
          2.68628  4.42235  2.77529  2.73133  3.46364  2.40522  3.72504  3.29364  2.67750  2.69365  4.24699  2.90356  2.73749  3.18156  2.89810  2.37896  2.77479  2.98528  4.58487  3.61264
          0.15462  1.95634  6.27248  0.11057  2.25688  0.48576  0.95510
     57   3.23129  4.61819  5.11139  4.50289  2.56145  2.73765  4.71426  3.04426  4.30580  2.34391  3.29341  4.52525  4.75519  4.45141  4.34277  3.69935  2.30698  2.14321  5.22746  1.21271     70 y - - -
          2.68618  4.42225  2.77519  2.73123  3.46354  2.40513  3.72494  3.29354  2.67741  2.69355  4.24690  2.90347  2.73739  3.18146  2.89801  2.37887  2.77519  2.98518  4.58477  3.61503
          0.00579  5.55013  6.27248  0.61958  0.77255  0.48576  0.95510
     58   2.41379  4.61286  5.20300  4.58820  2.52858  4.41089  4.74446  2.06860  4.37387  1.89095  2.92073  4.57311  4.77244  4.50357  4.38197  3.72268  2.82993  2.56367  5.23482  1.45828     71 y - - -
          2.68618  4.42225  2.77519  2.73123  3.46354  2.40513  3.72494  3.29354  2.67741  2.69355  4.24690  2.90347  2.73739  3.18146  2.89801  2.37887  2.77519  2.98518  4.58477  3.61503
          0.00579  5.55013  6.27248  0.61958  0.77255  0.48576  0.95510
     59   2.42978  4.90963  4.10576  3.54118  4.06547  3.62322  4.45392  3.42636  3.49424  2.65861  4.03359  3.49720  4.56013  3.79339  3.84266  1.70107  1.29554  2.57723  5.51262  3.44085     72 t - - -
          2.68618  4.42225  2.77519  2.73123  3.46354  2.40513  3.72494  3.29354  2.67741  2.69355  4.24690  2.90347  2.73739  3.18146  2.89801  2.37887  2.77519  2.98518  4.58477  3.61503
          0.00579  5.55013  6.27248  0.61958  0.77255  0.48576  0.95510
     60   2.63631  4.90616  4.95146  4.41032  3.48647  0.65312  4.93198  3.31085  4.28248  2.36175  3.00016  4.54819  4.86639  4.49445  4.44601  3.74661  3.66559  3.15219  5.59258  4.39596     73 G - - -
          2.68618  4.42225  2.77519  2.73123  3.46354  2.40513  3.72494  3.29354  2.67741  2.69355  4.24690  2.90347  2.73739  3.18146  2.89801  2.37887  2.77519  2.98518  4.58477  3.61503
          0.00579  5.55013  6.27248  0.61958  0.77255  0.48576  0.95510
     61   3.57762  5.49065  5.18995  5.25083  6.29463  0.18442  6.24251  5.92368  5.58271  5.57479  6.33715  4.99206  5.10006  5.66365  5.65972  2.72732  4.17012  4.95236  7.53842  6.53427     74 G - - -
          2.68618  4.42225  2.77519  2.73123  3.46354  2.40513  3.72494  3.29354  2.67741  2.69355  4.24690  2.90347  2.73739  3.18146  2.89801  2.37887  2.77519  2.98518  4.58477  3.61503
          0.00579  5.55013  6.27248  0.61958  0.77255  0.48576  0.95510
     62   3.00605  5.51536  3.55322  3.04005  4.89673  2.32491  4.27891  4.34822  3.04909  3.90274  4.68631  2.33846  4.42864  3.40815  2.94965  1.09409  3.47739  3.95953  6.09109  2.52288     75 s - - -
          2.68618  4.42225  2.77519  2.73123  3.46354  2.40513  3.72494  3.29354  2.67741  2.69355  4.24690  2.90347  2.73739  3.18146  2.89801  2.37887  2.77519  2.98518  4.58477  3.61503
          0.00579  5.55013  6.27248  0.61958  0.77255  0.48576  0.95510
     63   3.26465  4.63663  5.22645  4.61198  1.98155  4.43727  4.76957  2.67223  4.39854  1.57509  2.40277  4.59896  4.79585  4.52551  4.40628  2.11533  3.49639  1.75522  5.25484  3.52574     76 l - - -
          2.68618  4.42225  2.77519  2.73123  3.46354  2.40513  3.72494  3.29354  2.67741  2.69355  4.24690  2.90347  2.73739  3.18146  2.89801  2.37887  2.77519  2.98518  4.58477  3.61503
          0.00579  5.55013  6.27248  0.61958  0.77255  0.48576  0.95510
     64   2.83692  4.91190  4.05397  2.61105  2.28603  4.16258  4.41505  3.41139  3.44220  3.12358  3.23174  3.89510  4.54210  2.83952  3.13376  1.84853  2.66464  2.57719  3.37524  2.35256     77 s - - -
          2.68618  4.42225  2.77519  2.73123  3.46354  2.40513  3.72494  3.29354  2.67741  2.69355  4.24690  2.90347  2.73739  3.18146  2.89801  2.37887  2.77519  2.98518  4.58477  3.61503
          0.00579  5.55013  6.27248  0.61958  0.77255  0.48576  0.95510
     65   1.83156  4.61098  5.05875  4.45152  3.70508  2.99751  4.69937  1.94447  4.26261  2.17065  2.15248  4.49388  4.73725  4.41664  3.19386  3.11119  3.11904  2.07193  5.23089  3.04170     78 a - - -
          2.68618  4.42225  2.77519  2.73123  3.46354  2.40513  3.72494  3.29354  2.67741  2.69355  4.24690  2.90347  2.73739  3.18146  2.89801  2.37887  2.77519  2.98518  4.58477  3.61503
          0.00579  5.55013  6.27248  0.61958  0.77255  0.48576  0.95510
     66   4.56008  6.48524  5.46011  4.28258  6.11633  5.02702  3.38095  5.35152  2.32928  3.07300  5.55972  4.52235  5.30253  3.78624  0.35109  4.52850  4.60172  5.07877  6.54201  5.52407     79 R - - -
          2.68618  4.42225  2.77519  2.73123  3.46354  2.40513  3.72494  3.29354  2.67741  2.69355  4.24690  2.90347  2.73739  3.18146  2.89801  2.37887  2.77519  2.98518  4.58477  3.61503
          0.00579  5.55013  6.27248  0.61958  0.77255  0.48576  0.95510
     67   2.94285  4.75673  4.41541  3.83794  2.67075  4.25745  4.54109  3.21985  3.75379  2.66398  3.28872  2.20671  4.63077  4.01153  3.10121  2.77797  1.45501  2.69402  2.53961  4.15393     80 t - - -
          2.68618  4.42225  2.77519  2.73123  3.46354  2.40513  3.72494  3.29354  2.67741  2.69355  4.24690  2.90347  2.73739  3.18146  2.89801  2.37887  2.77519  2.98518  4.58477  3.61503
          0.00579  5.55013  6.27248  0.61958  0.77255  0.48576  0.95510
     68   2.84557  5.65905  2.98586  2.83883  5.00473  2.95833  4.10730  4.49047  2.07819  3.96413  4.70007  2.65458  1.54403  2.35981  2.42897  3.11044  2.99661  4.05013  6.09093  4.68043     81 p - - -
          2.68618  4.42225  2.77519  2.73123  3.46354  2.40513  3.72494  3.29354  2.67741  2.69355  4.24690  2.90347  2.73739  3.18146  2.89801  2.37887  2.77519  2.98518  4.58477  3.61503
          0.00579  5.55013  6.27248  0.61958  0.77255  0.48576  0.95510
     69   2.89154  5.47463  2.63411  2.92248  4.75059  3.24559  3.59777  2.51743  2.51071  2.47076  4.53418  2.39717  3.72788  2.27627  3.39776  3.15057  2.99233  2.07389  5.95105  4.58613     82 v - - -
          2.68623  4.42231  2.77525  2.73129  3.46359  2.40490  3.72500  3.29359  2.67746  2.69314  4.24695  2.90352  2.73745  3.18152  2.89806  2.37892  2.77525  2.98524  4.58482  3.61509
          0.08877  2.48818  6.27248  0.16933  1.85937  0.48576  0.95510
     70   3.14429  5.57632  3.42533  2.57243  3.58150  3.33561  3.40963  4.35418  1.73566  3.09644  3.32241  3.41152  4.32340  3.00908  2.12038  1.93124  2.66580  3.34783  6.02828  4.63727     84 k - - -
          2.68618  4.42225  2.77519  2.73123  3.46354  2.40513  3.72494  3.29354  2.67741  2.69355  4.24690  2.90347  2.73739  3.18146  2.89801  2.37887  2.77519  2.98518  4.58477  3.61503
          0.00579  5.55013  6.27248  0.61958  0.77255  0.48576  0.95510
     71   3.16277  5.65930  2.34676  2.84962  4.99826  2.81486  3.54730  4.48045  2.86688  3.96291  4.70422  1.48127  4.32717  2.79706  3.36026  2.34157  2.06014  3.28085  6.09737  4.68858     85 n - - -
          2.68618  4.42225  2.77519  2.73123  3.46354  2.40513  3.72494  3.29354  2.67741  2.69355  4.24690  2.90347  2.73739  3.18146  2.89801  2.37887  2.77519  2.98518  4.58477  3.61503
          0.00579  5.55013  6.27248  0.61958  0.77255  0.48576  0.95510
     72   2.52114  4.90340  2.26533  2.67679  3.47976  4.16721  4.42112  2.09772  3.45597  2.66305  4.00676  3.90614  4.54644  3.75689  3.02722  3.10465  2.44267  2.14597  5.48576  2.48073     86 i - - -
          2.68618  4.42225  2.77519  2.73123  3.46354  2.40513  3.72494  3.29354  2.67741  2.69355  4.24690  2.90347  2.73739  3.18146  2.89801  2.37887  2.77519  2.98518  4.58477  3.61503
          0.00579  5.55013  6.27248  0.61958  0.77255  0.48576  0.95510
     73   2.89133  5.62876  3.40317  2.84817  4.96315  3.92241  3.33425  4.44113  2.84837  3.92929  4.67266  1.72885  3.28010  1.69336  2.89905  2.38886  3.03752  4.01377  6.06782  2.59861     87 q - - -
          2.68618  4.42225  2.77519  2.73123  3.46354  2.40513  3.72494  3.29354  2.67741  2.69355  4.24690  2.90347  2.73739  3.18146  2.89801  2.37887  2.77519  2.98518  4.58477  3.61503
          0.00579  5.55013  6.27248  0.61958  0.77255  0.48576  0.95510
     74   4.18928  5.46073  6.15238  5.56267  4.00438  5.50003  5.83643  2.01168  5.39880  0.60174  3.26777  5.66278  2.24334  5.38079  5.37632  4.85547  4.40775  2.56014  6.04124  5.00528     88 L - - -
          2.68618  4.42225  2.77519  2.73123  3.46354  2.40513  3.72494  3.29354  2.67741  2.69355  4.24690  2.90347  2.73739  3.18146  2.89801  2.37887  2.77519  2.98518  4.58477  3.61503
          0.00579  5.55013  6.27248  0.61958  0.77255  0.48576  0.95510
     75   1.88339  4.63287  5.23108  4.61791  2.27543  3.50275  4.77772  2.05779  4.40483  1.90577  2.51647  4.60343  4.80042  4.53527  4.41350  3.75339  3.49544  1.63188  5.26643  4.09167     89 v - - -
          2.68618  4.42225  2.77519  2.73123  3.46354  2.40513  3.72494  3.29354  2.67741  2.69355  4.24690  2.90347  2.73739  3.18146  2.89801  2.37887  2.77519  2.98518  4.58477  3.61503
          0.00579  5.55013  6.27248  0.61958  0.77255  0.48576  0.95510
     76   2.38436  5.53255  3.64780  3.16436  5.13509  3.98927  4.42336  4.60171  3.20155  4.13388  4.89719  2.23218  4.48955  2.66481  3.67312  1.04751  1.99750  4.14100  6.29691  4.92980     90 s - - -
          2.68618  4.42225  2.77519  2.73123  3.46354  2.40513  3.72494  3.29354  2.67741  2.69355  4.24690  2.90347  2.73739  3.18146  2.89801  2.37887  2.77519  2.98518  4.58477  3.61503
          0.00579  5.55013  6.27248  0.61958  0.77255  0.48576  0.95510
     77   2.69644  4.92805  5.58918  4.98898  2.09806  4.82857  5.18393  1.67260  4.79141  1.78567  2.03226  4.99604  5.14719  4.89685  4.79635  4.15506  3.82648  1.59625  5.60798  4.45866     91 v - - -
          2.68618  4.42225  2.77519  2.73123  3.46354  2.40513  3.72494  3.29354  2.67741  2.69355  4.24690  2.90347  2.73739  3.18146  2.89801  2.37887  2.77519  2.98518  4.58477  3.61503
          0.00579  5.55013  6.27248  0.61958  0.77255  0.48576  0.95510
     78   2.53355  5.59745  2.83102  2.85959  4.92043  3.48940  4.11653  4.39049  2.86080  3.89381  3.66692  3.40364  4.31950  1.80764  2.82359  1.82912  1.86864  3.37584  6.04505  4.64848     92 q - - -
          2.68618  4.42225  2.77519  2.73123  3.46354  2.40513  3.72494  3.29354  2.67741  2.69355  4.24690  2.90347  2.73739  3.18146  2.89801  2.37887  2.77519  2.98518  4.58477  3.61503
          0.00579  5.55013  6.27248  0.61958  0.77255  0.48576  0.95510
     79   2.60077  4.65729  5.12919  4.52235  2.72429  4.42923  4.76102  3.04474  4.33126  1.40723  3.07187  4.55882  1.42775  4.47807  4.37570  3.73786  3.01433  2.37757  5.27828  4.10429     93 l - - -
          2.68618  4.42225  2.77519  2.73123  3.46354  2.40513  3.72494  3.29354  2.67741  2.69355  4.24690  2.90347  2.73739  3.18146  2.89801  2.37887  2.77519  2.98518  4.58477  3.61503
          0.00579  5.55013  6.27248  0.61958  0.77255  0.48576  0.95510
     80   5.78245  6.99344  6.40585  6.47613  7.12190  5.61252  7.18923  7.32814  6.67986  6.58454  7.80331  6.65505  0.02656  6.98094  6.57074  6.03854  6.29534  6.78960  7.66864  7.31386     94 P - - -
          2.68618  4.42225  2.77519  2.73123  3.46354  2.40513  3.72494  3.29354  2.67741  2.69355  4.24690  2.90347  2.73739  3.18146  2.89801  2.37887  2.77519  2.98518  4.58477  3.61503
          0.00579  5.55013  6.27248  0.61958  0.77255  0.48576  0.95510
     81   3.17530  5.68463  2.28036  2.85653  5.03185  3.52946  2.99517  4.51638  1.88544  3.98827  4.72649  3.40420  4.33487  2.73999  2.76565  1.25910  3.40616  4.07680  6.11314  4.70473     95 s - - -
          2.68618  4.42225  2.77519  2.73123  3.46354  2.40513  3.72494  3.29354  2.67741  2.69355  4.24690  2.90347  2.73739  3.18146  2.89801  2.37887  2.77519  2.98518  4.58477  3.61503
          0.00579  5.55013  6.27248  0.61958  0.77255  0.48576  0.95510
     82   1.69001  4.61167  5.20924  4.59431  2.53048  4.41088  4.74189  1.68486  4.37827  1.89959  3.71892  4.57485  4.77263  4.50653  4.38377  3.72296  3.47145  2.11299  2.82978  3.21486     96 i - - -
          2.68618  4.42225  2.77519  2.73123  3.46354  2.40513  3.72494  3.29354  2.67741  2.69355  4.24690  2.90347  2.73739  3.18146  2.89801  2.37887  2.77519  2.98518  4.58477  3.61503
          0.00579  5.55013  6.27248  0.61958  0.77255  0.48576  0.95510
     83   2.49504  5.65524  3.07651  2.83592  5.00097  3.46133  4.10393  4.48700  1.61111  3.96062  4.69605  2.02207  4.31058  2.87984  2.36212  2.02626  2.83999  4.04630  6.08744  4.67660     97 k - - -
          2.68618  4.42225  2.77519  2.73123  3.46354  2.40513  3.72494  3.29354  2.67741  2.69355  4.24690  2.90347  2.73739  3.18146  2.89801  2.37887  2.77519  2.98518  4.58477  3.61503
          0.00579  5.55013  6.27248  0.61958  0.77255  0.48576  0.95510
     84   0.84990  4.74814  4.80157  4.23121  3.02278  3.00479  4.74099  3.24870  4.10668  3.00395  3.06799  4.38634  4.72907  4.31841  4.27262  2.56610  3.50539  2.22156  5.42171  4.23310     98 a - - -
          2.68618  4.42225  2.77519  2.73123  3.46354  2.40513  3.72494  3.29354  2.67741  2.69355  4.24690  2.90347  2.73739  3.18146  2.89801  2.37887  2.77519  2.98518  4.58477  3.61503
          0.00568  5.56880  6.29115  0.61958  0.77255  0.48576  0.95510
     85   3.55192  5.46817  5.23270  5.28956  6.29870  0.23294  6.25323  5.91017  5.60054  5.56652  6.31985  4.99190  5.08692  5.67299  5.66912  2.26464  4.14561  4.93081  7.55793  6.55136     99 G - - -
          2.68618  4.42225  2.77519  2.73123  3.46354  2.40513  3.72494  3.29354  2.67741  2.69355  4.24690  2.90347  2.73739  3.18146  2.89801  2.37887  2.77519  2.98518  4.58477  3.61503
          0.00568  5.56880  6.29115  0.61958  0.77255  0.48576  0.95510
     86   5.49843  0.03092  6.68827  6.75439  6.93417  5.53328  7.21811  6.84510  6.80155  6.34951  7.55582  6.68932  6.25322  7.07440  6.61850  5.76990  6.03970  6.36517  7.64203  7.15919    100 C - - -
          2.68618  4.42225  2.77519  2.73123  3.46354  2.40513  3.72494  3.29354  2.67741  2.69355  4.24690  2.90347  2.73739  3.18146  2.89801  2.37887  2.77519  2.98518  4.58477  3.61503
          0.00568  5.56880  6.29115  0.61958  0.77255  0.48576  0.95510
     87   3.49863  5.47048  4.45340  4.48907  6.19997  0.37189  5.84181  5.76448  5.07920  5.39656  6.16046  2.94911  4.97612  5.15298  5.36437  2.00050  4.06756  4.85032  7.49723  6.32332    101 G - - -
          2.68618  4.42225  2.77519  2.73123  3.46354  2.40513  3.72494  3.29354  2.67741  2.69355  4.24690  2.90347  2.73739  3.18146  2.89801  2.37887  2.77519  2.98518  4.58477  3.61503
          0.00568  5.56880  6.29115  0.61958  0.77255  0.48576  0.95510
     88   5.53001  6.88729  6.35041  6.42992  7.18320  0.02733  7.18322  7.33528  6.70592  6.63248  7.77357  6.53778  6.24323  6.94275  6.59573  5.77359  6.06855  6.67031  7.71056  7.39167    102 G - - -
          2.68618  4.42225  2.77519  2.73123  3.46354  2.40513  3.72494  3.29354  2.67741  2.69355  4.24690  2.90347  2.73739  3.18146  2.89801  2.37887  2.77519  2.98518  4.58477  3.61503
          0.00568  5.56880  6.29115  0.61958  0.77255  0.48576  0.95510
     89   3.00389  5.44439  6.39531  6.00171  4.95943  5.76714  6.88352  0.31112  5.97073  3.33535  4.65339  6.08771  6.09306  6.25897  6.15172  5.25069  4.51488  2.10135  7.17910  5.93501    103 I - - -
          2.68618  4.42225  2.77519  2.73123  3.46354  2.40513  3.72494  3.29354  2.67741  2.69355  4.24690  2.90347  2.73739  3.18146  2.89801  2.37887  2.77519  2.98518  4.58477  3.61503
          0.00568  5.56880  6.29115  0.61958  0.77255  0.48576  0.95510
     90   4.47897  7.20812  0.28419  3.28421  6.54504  4.41587  5.19076  6.28032  4.51639  5.67971  6.67810  2.20058  5.15966  4.40410  5.33084  4.27699  4.84206  5.74198  7.72601  6.08275    104 D - - -
          2.68618  4.42225  2.77519  2.73123  3.46354  2.40513  3.72494  3.29354  2.67741  2.69355  4.24690  2.90347  2.73739  3.18146  2.89801  2.37887  2.77519  2.98518  4.58477  3.61503
          0.00568  5.56880  6.29115  0.61958  0.77255  0.48576  0.95510
     91   2.18968  4.62479  5.21902  4.60450  2.65974  4.42529  4.76043  2.04778  4.39000  1.45316  2.04528  4.58839  4.78711  4.52028  4.39784  3.27782  3.01240  2.14615  5.25113  4.07606    105 l - - -
          2.68618  4.42225  2.77519  2.73123  3.46354  2.40513  3.72494  3.29354  2.67741  2.69355  4.24690  2.90347  2.73739  3.18146  2.89801  2.37887  2.77519  2.98518  4.58477  3.61503
          0.00568  5.56880  6.29115  0.61958  0.77255  0.48576  0.95510
     92   5.14607  6.22292  3.18924  5.97461  0.65417  5.80802  4.64785  3.22359  5.80876  4.09099  5.36949  5.43097  6.08666  5.56831  5.68456  5.19363  5.35265  4.70163  4.74289  1.17166    106 F - - -
          2.68618  4.42225  2.77519  2.73123  3.46354  2.40513  3.72494  3.29354  2.67741  2.69355  4.24690  2.90347  2.73739  3.18146  2.89801  2.37887  2.77519  2.98518  4.58477  3.61503
          0.00568  5.56880  6.29115  0.61958  0.77255  0.48576  0.95510
     93   1.89540  4.65836  4.91394  4.31866  3.09403  2.06367  4.69028  3.10256  4.16181  1.58514  2.00462  4.43119  4.73117  4.34494  4.26928  3.11179  2.66326  2.91236  5.28119  4.09782    107 l - - -
          2.68618  4.42225  2.77519  2.73123  3.46354  2.40513  3.72494  3.29354  2.67741  2.69355  4.24690  2.90347  2.73739  3.18146  2.89801  2.37887  2.77519  2.98518  4.58477  3.61503
          0.00568  5.56880  6.29115  0.61958  0.77255  0.48576  0.95510
     94   5.53001  6.88729  6.35041  6.42992  7.18320  0.02733  7.18322  7.33528  6.70592  6.63248  7.77357  6.53778  6.24323  6.94275  6.59573  5.77359  6.06855  6.67031  7.71056  7.39167    108 G - - -
          2.68618  4.42225  2.77519  2.73123  3.46354  2.40513  3.72494  3.29354  2.67741  2.69355  4.24690  2.90347  2.73739  3.18146  2.89801  2.37887  2.77519  2.98518  4.58477  3.61503
          0.00568  5.56880  6.29115  0.61958  0.77255  0.48576  0.95510
     95   2.94236  5.26555  5.23565  5.00300  5.78229  1.19686  5.84207  5.23630  4.99230  4.92673  3.15245  4.77196  4.90476  5.19245  5.17463  0.69658  3.90092  4.51040  7.13757  6.02103    109 s - - -
          2.68618  4.42225  2.77519  2.73123  3.46354  2.40513  3.72494  3.29354  2.67741  2.69355  4.24690  2.90347  2.73739  3.18146  2.89801  2.37887  2.77519  2.98518  4.58477  3.61503
          0.00568  5.56880  6.29115  0.61958  0.77255  0.48576  0.95510
     96   4.94617  6.07902  6.88343  6.31442  0.48323  6.37652  6.39461  2.90645  6.19009  1.62495  2.75628  6.52288  6.22729  5.84974  6.02446  5.81172  5.12302  3.69429  6.21525  5.13638    110 F - - -
          2.68618  4.42225  2.77519  2.73123  3.46354  2.40513  3.72494  3.29354  2.67741  2.69355  4.24690  2.90347  2.73739  3.18146  2.89801  2.37887  2.77519  2.98518  4.58477  3.61503
          0.00568  5.56880  6.29115  0.61958  0.77255  0.48576  0.95510
     97   2.85791  5.43135  4.58728  4.47464  5.74604  4.13554  2.69282  5.42045  4.62788  5.04644  5.84664  4.57447  4.94372  4.91957  4.89159  0.29752  4.00599  4.67587  7.08583  5.81418    111 S - - -
          2.68618  4.42225  2.77519  2.73123  3.46354  2.40513  3.72494  3.29354  2.67741  2.69355  4.24690  2.90347  2.73739  3.18146  2.89801  2.37887  2.77519  2.98518  4.58477  3.61503
          0.00568  5.56880  6.29115  0.61958  0.77255  0.48576  0.95510
     98   3.89710  5.22129  5.62561  5.12176  0.65203  4.97076  2.74969  3.14129  4.91644  3.24577  2.55409  4.97079  5.30688  4.95535  4.90335  4.29659  4.12410  3.10362  4.95582  2.32770    112 F - - -
          2.68618  4.42225  2.77519  2.73123  3.46354  2.40513  3.72494  3.29354  2.67741  2.69355  4.24690  2.90347  2.73739  3.18146  2.89801  2.37887  2.77519  2.98518  4.58477  3.61503
          0.00568  5.56880  6.29115  0.61958  0.77255  0.48576  0.95510
     99   4.49635  5.65669  6.61061  6.11271  4.39888  6.13042  6.70616  0.65200  6.05203  1.42327  3.21985  6.31044  6.18154  6.04100  6.08127  5.57936  4.73136  1.99478  6.68850  5.67369    113 I - - -
          2.68618  4.42225  2.77519  2.73123  3.46354  2.40513  3.72494  3.29354  2.67741  2.69355  4.24690  2.90347  2.73739  3.18146  2.89801  2.37887  2.77519  2.98518  4.58477  3.61503
          0.00568  5.56880  6.29115  0.61958  0.77255  0.48576  0.95510
    100   4.12405  6.64137  2.38828  3.25030  6.27484  4.28749  5.06058  5.89003  4.25671  5.34607  6.24131  0.51080  5.00832  4.25482  4.95297  1.83831  4.50097  5.32477  7.47676  5.88659    114 N - - -
          2.68618  4.42225  2.77519  2.73123  3.46354  2.40513  3.72494  3.29354  2.67741  2.69355  4.24690  2.90347  2.73739  3.18146  2.89801  2.37887  2.77519  2.98518  4.58477  3.61503
          0.00568  5.56880  6.29115  0.61958  0.77255  0.48576  0.95510
    101   1.97012  5.37472  3.56003  2.81505  3.08384  1.94196  3.58945  4.03368  2.19286  2.97725  4.44472  3.52298  3.08837  3.34584  3.46079  2.33651  2.98351  2.87725  5.87568  4.53840    115 g - - -
          2.68618  4.42225  2.77519  2.73123  3.46354  2.40513  3.72494  3.29354  2.67741  2.69355  4.24690  2.90347  2.73739  3.18146  2.89801  2.37887  2.77519  2.98518  4.58477  3.61503
          0.00568  5.56880  6.29115  0.61958  0.77255  0.48576  0.95510
    102   2.57405  6.01064  1.27782  1.38483  5.34141  4.05645  4.36489  4.84418  3.18081  4.31068  5.06825  2.83449  4.53227  2.40559  3.70575  3.06049  3.31076  4.39609  6.44059  4.99403    116 d - - -
          2.68618  4.42225  2.77519  2.73123  3.46354  2.40513  3.72494  3.29354  2.67741  2.69355  4.24690  2.90347  2.73739  3.18146  2.89801  2.37887  2.77519  2.98518  4.58477  3.61503
          0.00568  5.56880  6.29115  0.61958  0.77255  0.48576  0.95510
    103   3.01347  5.70138  3.42809  1.61231  5.02596  3.99382  4.19764  4.49540  2.74833  3.99419  4.75306  3.46936  4.40218  1.32015  3.40402  3.21712  2.87415  4.08306  6.14002  2.17044    117 q - - -
          2.68618  4.42225  2.77519  2.73123  3.46354  2.40513  3.72494  3.29354  2.67741  2.69355  4.24690  2.90347  2.73739  3.18146  2.89801  2.37887  2.77519  2.98518  4.58477  3.61503
          0.00568  5.56880  6.29115  0.61958  0.77255  0.48576  0.95510
    104   5.00822  6.12551  6.98986  6.39561  1.24965  6.49653  6.65513  2.39205  6.28537  0.68817  2.86691  6.69333  6.27604  5.89610  6.09695  5.94834  5.17775  3.71800  6.36811  5.49778    118 L - - -
          2.68618  4.42225  2.77519  2.73123  3.46354  2.40513  3.72494  3.29354  2.67741  2.69355  4.24690  2.90347  2.73739  3.18146  2.89801  2.37887  2.77519  2.98518  4.58477  3.61503
          0.00568  5.56880  6.29115  0.61958  0.77255  0.48576  0.95510
    105   3.27679  4.73349  4.79572  4.20647  3.84597  3.21862  4.70159  2.40550  3.21477  2.30782  3.85002  4.39352  4.76043  2.74624  4.20413  3.68704  3.50939  0.83543  5.36619  4.17665    119 v - - -
          2.68618  4.42225  2.77519  2.73123  3.46354  2.40513  3.72494  3.29354  2.67741  2.69355  4.24690  2.90347  2.73739  3.18146  2.89801  2.37887  2.77519  2.98518  4.58477  3.61503
          0.00568  5.56880  6.29115  0.61958  0.77255  0.48576  0.95510
    106   1.56941  5.66327  2.48736  2.85225  5.00612  3.93150  4.11935  4.48985  2.56330  3.96706  4.70496  2.93665  4.32587  1.56035  2.53660  3.12260  3.00594  4.05281  6.09669  3.90813    120 q - - -
          2.68618  4.42225  2.77519  2.73123  3.46354  2.40513  3.72494  3.29354  2.67741  2.69355  4.24690  2.90347  2.73739  3.18146  2.89801  2.37887  2.77519  2.98518  4.58477  3.61503
          0.00568  5.56880  6.29115  0.61958  0.77255  0.48576  0.95510
    107   2.93515  4.67337  4.88409  4.28773  2.18475  4.37176  4.68585  3.10220  2.05388  1.36786  2.01953  4.42134  4.73717  3.72180  4.25260  3.66819  3.14271  2.63275  5.28760  4.10446    121 l - - -
          2.68618  4.42225  2.77519  2.73123  3.46354  2.40513  3.72494  3.29354  2.67741  2.69355  4.24690  2.90347  2.73739  3.18146  2.89801  2.37887  2.77519  2.98518  4.58477  3.61503
          0.00568  5.56880  6.29115  0.61958  0.77255  0.48576  0.95510
    108   2.51988  4.64650  5.17197  4.56187  3.16183  2.94204  4.76341  3.04787  4.36039  0.92844  2.25841  4.57458  4.79125  4.49978  4.38845  3.73924  3.02990  2.36226  5.26898  4.09459    122 l - - -
          2.68618  4.42225  2.77519  2.73123  3.46354  2.40513  3.72494  3.29354  2.67741  2.69355  4.24690  2.90347  2.73739  3.18146  2.89801  2.37887  2.77519  2.98518  4.58477  3.61503
          0.00568  5.56880  6.29115  0.61958  0.77255  0.48576  0.95510
    109   3.77440  6.11186  4.11676  2.42975  5.59106  4.44386  4.41614  4.96937  1.16033  4.35593  5.16350  3.91570  4.80106  2.40138  1.22748  2.89572  3.95117  4.58280  6.37716  5.14246    123 k - - -
          2.68618  4.42225  2.77519  2.73123  3.46354  2.40513  3.72494  3.29354  2.67741  2.69355  4.24690  2.90347  2.73739  3.18146  2.89801  2.37887  2.77519  2.98518  4.58477  3.61503
          0.00568  5.56880  6.29115  0.61958  0.77255  0.48576  0.95510
    110   2.20260  5.66065  3.40660  2.85188  5.00510  3.07448  4.11775  4.48896  2.56192  3.96582  4.70331  1.70171  4.32424  2.08955  2.48820  2.25189  2.61700  4.05136  6.09506  4.68647    124 n - - -
          2.68618  4.42225  2.77519  2.73123  3.46354  2.40513  3.72494  3.29354  2.67741  2.69355  4.24690  2.90347  2.73739  3.18146  2.89801  2.37887  2.77519  2.98518  4.58477  3.61503
          0.00568  5.56880  6.29115  0.61958  0.77255  0.48576  0.95510
    111   2.99644  5.33734  6.26119  5.78953  4.80383  5.73245  6.46163  0.56013  5.72575  2.83922  4.55513  5.90764  5.97805  5.98305  5.87349  5.15558  3.32336  1.48430  6.82374  5.58790    125 I - - -
          2.68618  4.42225  2.77519  2.73123  3.46354  2.40513  3.72494  3.29354  2.67741  2.69355  4.24690  2.90347  2.73739  3.18146  2.89801  2.37887  2.77519  2.98518  4.58477  3.61503
          0.00568  5.56880  6.29115  0.61958  0.77255  0.48576  0.95510
    112   1.41841  4.69026  4.89815  4.30724  3.79775  1.78141  4.71508  2.88282  4.15868  2.19621  2.01458  4.43722  4.75022  4.34977  4.28164  3.67418  2.93428  2.72987  5.32276  4.13870    126 a - - -
          2.68618  4.42225  2.77519  2.73123  3.46354  2.40513  3.72494  3.29354  2.67741  2.69355  4.24690  2.90347  2.73739  3.18146  2.89801  2.37887  2.77519  2.98518  4.58477  3.61503
          0.00568  5.56880  6.29115  0.61958  0.77255  0.48576  0.95510
    113   1.90536  5.62813  3.44870  2.90233  4.99251  3.94857  4.16188  4.46673  2.90077  3.96215  4.71018  2.44912  4.35425  1.89296  2.99203  1.53510  2.51970  4.03926  6.10511  4.70803    127 s - - -
          2.68618  4.42225  2.77519  2.73123  3.46354  2.40513  3.72494  3.29354  2.67741  2.69355  4.24690  2.90347  2.73739  3.18146  2.89801  2.37887  2.77519  2.98518  4.58477  3.61503
          0.00568  5.56880  6.29115  0.61958  0.77255  0.48576  0.95510
    114   1.67295  5.67638  3.59002  3.22333  5.35017  3.27460  4.55806  4.83274  3.36718  4.34937  5.11324  1.00966  4.59100  2.25384  3.84942  2.51520  3.69521  4.33961  6.49851  5.11494    128 n - - -
          2.68618  4.42225  2.77519  2.73123  3.46354  2.40513  3.72494  3.29354  2.67741  2.69355  4.24690  2.90347  2.73739  3.18146  2.89801  2.37887  2.77519  2.98518  4.58477  3.61503
          0.00568  5.56880  6.29115  0.61958  0.77255  0.48576  0.95510
    115   0.33437  5.16057  5.42179  5.09237  5.06058  4.18334  5.67765  4.11322  4.96198  3.04040  5.02584  4.84060  4.94771  5.16031  5.07860  2.97870  3.87074  2.80235  6.57450  5.42024    129 A - - -
          2.68618  4.42225  2.77519  2.73123  3.46354  2.40513  3.72494  3.29354  2.67741  2.69355  4.24690  2.90347  2.73739  3.18146  2.89801  2.37887  2.77519  2.98518  4.58477  3.61503
          0.00568  5.56880  6.29115  0.61958  0.77255  0.48576  0.95510
    116   1.70437  5.24863  3.66583  3.10699  4.45860  3.57272  4.25371  3.85655  2.24950  2.00333  4.33386  3.60771  2.00247  3.10066  3.53731  2.74407  3.14400  2.88356  5.77951  4.47352    130 a - - -
          2.68626  4.42233  2.77528  2.73132  3.46362  2.40497  3.72503  3.29305  2.67749  2.69363  4.24698  2.90355  2.73748  3.18155  2.89809  2.37872  2.77528  2.98484  4.58485  3.61511
          0.08138  3.40276  3.10385  1.13196  0.38920  0.48576  0.95510
    117   1.92125  4.96541  4.17912  3.63114  4.23372  1.00487  4.56380  3.06378  3.58837  3.31010  4.19514  3.99554  3.38325  3.88765  3.93914  2.50054  3.48023  3.03672  5.66975  3.46479    135 g - - -
          2.68618  4.42225  2.77519  2.73123  3.46354  2.40513  3.72494  3.29354  2.67741  2.69355  4.24690  2.90347  2.73739  3.18146  2.89801  2.37887  2.77519  2.98518  4.58477  3.61503
          0.00594  5.52482  6.24717  0.61958  0.77255  0.38108  1.14924
    118   2.38579  4.67187  5.25248  4.64544  2.08402  4.46647  4.74608  2.67889  4.43080  2.24016  3.77702  4.61799  4.82669  4.55328  4.43601  3.77922  3.53355  2.19909  3.38788  1.22990    136 y - - -
          2.68618  4.42225  2.77519  2.73123  3.46354  2.40513  3.72494  3.29354  2.67741  2.69355  4.24690  2.90347  2.73739  3.18146  2.89801  2.37887  2.77519  2.98518  4.58477  3.61503
          0.00568  5.56880  6.29115  0.61958  0.77255  0.48576  0.95510
    119   0.41615  5.13758  5.16938  4.80353  2.97561  2.45261  5.40090  4.16163  4.72392  3.30687  4.83794  4.71104  4.90976  4.92680  4.88476  3.63644  3.83235  3.82879  6.21564  4.94459    137 A - - -
          2.68618  4.42225  2.77519  2.73123  3.46354  2.40513  3.72494  3.29354  2.67741  2.69355  4.24690  2.90347  2.73739  3.18146  2.89801  2.37887  2.77519  2.98518  4.58477  3.61503
          0.00568  5.56880  6.29115  0.61958  0.77255  0.48576  0.95510
    120   4.58027  5.77672  6.46245  6.03738  0.37868  5.89158  5.72152  2.52391  5.90120  2.72988  4.18164  5.96321  6.06044  5.80458  5.85601  5.31728  4.82180  2.43411  5.78811  4.26632    138 F - - -
          2.68618  4.42225  2.77519  2.73123  3.46354  2.40513  3.72494  3.29354  2.67741  2.69355  4.24690  2.90347  2.73739  3.18146  2.89801  2.37887  2.77519  2.98518  4.58477  3.61503
          0.00568  5.56880  6.29115  0.61958  0.77255  0.48576  0.95510
    121   3.19035  5.70533  1.66508  2.46190  5.04921  3.94435  4.14484  4.53652  2.08812  4.00974  3.07996  3.01293  4.34751  1.57329  3.38094  2.56479  3.42287  4.09560  6.13705  4.72309    139 q - - -
          2.68618  4.42225  2.77519  2.73123  3.46354  2.40513  3.72494  3.29354  2.67741  2.69355  4.24690  2.90347  2.73739  3.18146  2.89801  2.37887  2.77519  2.98518  4.58477  3.61503
          0.00568  5.56880  6.29115  0.61958  0.77255  0.48576  0.95510
    122   3.09684  5.04049  5.68467  5.07944  3.89108  4.93420  5.27111  1.96299  4.88244  0.68442  2.78027  5.09947  5.23044  4.95815  4.87741  4.26107  3.93610  2.34570  5.65614  3.42540    140 L - - -
          2.68618  4.42225  2.77519  2.73123  3.46354  2.40513  3.72494  3.29354  2.67741  2.69355  4.24690  2.90347  2.73739  3.18146  2.89801  2.37887  2.77519  2.98518  4.58477  3.61503
          0.00568  5.56880  6.29115  0.61958  0.77255  0.48576  0.95510
    123   0.40861  5.16361  5.12471  4.75052  4.98114  2.24313  5.47352  4.25763  4.64514  3.13159  3.79505  4.68345  4.89191  4.89502  4.83638  3.60337  3.82997  3.89642  6.46298  5.29116    141 A - - -
          2.68618  4.42225  2.77519  2.73123  3.46354  2.40513  3.72494  3.29354  2.67741  2.69355  4.24690  2.90347  2.73739  3.18146  2.89801  2.37887  2.77519  2.98518  4.58477  3.61503
          0.00568  5.56880  6.29115  0.61958  0.77255  0.48576  0.95510
    124   4.76071  5.89038  6.83981  6.31781  4.22386  6.39074  6.83572  1.53931  6.25108  0.47217  3.92454  6.58818  6.29259  6.04848  6.18506  5.86606  4.97426  2.44799  6.60693  5.70328    142 L - - -
          2.68618  4.42225  2.77519  2.73123  3.46354  2.40513  3.72494  3.29354  2.67741  2.69355  4.24690  2.90347  2.73739  3.18146  2.89801  2.37887  2.77519  2.98518  4.58477  3.61503
          0.00568  5.56880  6.29115  0.61958  0.77255  0.48576  0.95510
    125   2.95320  5.68331  1.80383  2.06024  5.02859  3.93286  4.12627  4.51592  2.06553  3.98865  4.72449  2.53822  4.33086  1.98366  3.35864  2.35843  3.40022  3.18828  6.11523  4.70214    143 d - - -
          2.68618  4.42225  2.77519  2.73123  3.46354  2.40513  3.72494  3.29354  2.67741  2.69355  4.24690  2.90347  2.73739  3.18146  2.89801  2.37887  2.77519  2.98518  4.58477  3.61503
          0.00568  5.56880  6.29115  0.61958  0.77255  0.48576  0.95510
    126   1.56737  5.32679  3.61167  2.75912  4.56832  4.01444  4.23974  3.97796  3.05600  3.59645  4.41862  2.47160  4.41228  3.40185  3.51301  2.62272  1.52102  3.16807  5.85554  2.94992    144 t - - -
          2.68618  4.42225  2.77519  2.73123  3.46354  2.40513  3.72494  3.29354  2.67741  2.69355  4.24690  2.90347  2.73739  3.18146  2.89801  2.37887  2.77519  2.98518  4.58477  3.61503
          0.00568  5.56880  6.29115  0.61958  0.77255  0.48576  0.95510
    127   3.24154  4.61430  5.21411  4.59832  2.68164  4.41272  4.74675  2.16951  4.38150  1.51641  1.96803  4.57804  4.77517  4.51006  4.38633  2.96348  2.60504  1.91082  3.59823  4.06118    145 l - - -
          2.68618  4.42225  2.77519  2.73123  3.46354  2.40513  3.72494  3.29354  2.67741  2.69355  4.24690  2.90347  2.73739  3.18146  2.89801  2.37887  2.77519  2.98518  4.58477  3.61503
          0.00568  5.56880  6.29115  0.61958  0.77255  0.48576  0.95510
    128   2.27513  1.66038  2.48919  3.66485  3.19863  4.21935  4.49486  3.32954  3.60451  2.61125  3.95868  3.34644  4.59982  3.88768  3.91831  1.99343  3.44018  2.26856  5.44386  4.22452    146 c - - -
          2.68618  4.42225  2.77519  2.73123  3.46354  2.40513  3.72494  3.29354  2.67741  2.69355  4.24690  2.90347  2.73739  3.18146  2.89801  2.37887  2.77519  2.98518  4.58477  3.61503
          0.00568  5.56880  6.29115  0.61958  0.77255  0.48576  0.95510
    129   2.43213  5.73293  3.42077  2.14847  5.06789  4.01506  2.85185  4.53508  2.63388  4.03800  4.80201  3.49832  1.01908  3.35635  3.46185  3.26035  3.06150  4.12364  6.18827  4.79456    147 p - - -
          2.68618  4.42225  2.77519  2.73123  3.46354  2.40513  3.72494  3.29354  2.67741  2.69355  4.24690  2.90347  2.73739  3.18146  2.89801  2.37887  2.77519  2.98518  4.58477  3.61503
          0.00568  5.56880  6.29115  0.61958  0.77255  0.48576  0.95510
    130   2.66895  5.65303  2.42842  1.97360  4.99422  3.13195  4.11426  4.47746  2.41251  2.78710  3.70149  3.39574  3.54015  1.78245  3.34262  2.81215  2.69291  3.20297  6.08805  4.67944    148 q - - -
          2.68618  4.42225  2.77519  2.73123  3.46354  2.40513  3.72494  3.29354  2.67741  2.69355  4.24690  2.90347  2.73739  3.18146  2.89801  2.37887  2.77519  2.98518  4.58477  3.61503
          0.00568  5.56880  6.29115  0.61958  0.77255  0.48576  0.95510
    131   3.33542  1.58083  5.30406  4.69691  3.80723  3.36357  4.87653  1.39996  4.49019  1.83103  3.17446  4.68979  4.88504  4.62597  4.50546  3.84405  3.04316  2.36832  5.36506  4.18840    149 i - - -
          2.68618  4.42225  2.77519  2.73123  3.46354  2.40513  3.72494  3.29354  2.67741  2.69355  4.24690  2.90347  2.73739  3.18146  2.89801  2.37887  2.77519  2.98518  4.58477  3.61503
          0.00568  5.56880  6.29115  0.61958  0.77255  0.48576  0.95510
    132   2.06512  5.70494  2.49218  2.52139  5.04914  1.70061  4.14371  4.53708  2.03565  4.00993  4.74733  3.12010  4.34583  2.59121  3.38252  2.23076  3.42115  4.09541  6.13709  4.72229    150 g - - -
          2.68618  4.42225  2.77519  2.73123  3.46354  2.40513  3.72494  3.29354  2.67741  2.69355  4.24690  2.90347  2.73739  3.18146  2.89801  2.37887  2.77519  2.98518  4.58477  3.61503
          0.00568  5.56880  6.29115  0.61958  0.77255  0.48576  0.95510
    133   2.17768  5.67162  2.42821  2.54503  5.01743  2.63258  4.11724  4.50439  1.98846  3.97723  4.71234  2.11905  4.32300  2.29167  3.34655  2.69983  2.51874  4.06271  6.10366  4.69148    151 k - - -
          2.68618  4.42225  2.77519  2.73123  3.46354  2.40513  3.72494  3.29354  2.67741  2.69355  4.24690  2.90347  2.73739  3.18146  2.89801  2.37887  2.77519  2.98518  4.58477  3.61503
          0.00568  5.56880  6.29115  0.61958  0.77255  0.48576  0.95510
    134   1.74808  4.68454  4.73394  4.14448  3.78638  4.33142  3.61800  1.99780  3.55042  2.10093  3.79995  3.68305  4.70027  3.11188  4.18031  3.62011  2.15569  1.96876  3.59154  4.10744    152 a - - -
          2.68618  4.42225  2.77519  2.73123  3.46354  2.40513  3.72494  3.29354  2.67741  2.69355  4.24690  2.90347  2.73739  3.18146  2.89801  2.37887  2.77519  2.98518  4.58477  3.61503
          0.00568  5.56880  6.29115  0.61958  0.77255  0.48576  0.95510
    135   3.24383  4.63467  5.09974  4.49169  2.96323  4.40248  4.73028  1.57568  2.37819  1.84175  1.85292  4.52853  4.76571  4.45054  3.34044  3.70939  2.93007  2.52708  5.25522  4.07784    153 i - - -
          2.68618  4.42225  2.77519  2.73123  3.46354  2.40513  3.72494  3.29354  2.67741  2.69355  4.24690  2.90347  2.73739  3.18146  2.89801  2.37887  2.77519  2.98518  4.58477  3.61503
          0.00568  5.56880  6.29115  0.61958  0.77255  0.48576  0.95510
    136   2.37909  5.67392  1.84072  2.37030  5.01995  3.10466  4.11841  4.50708  1.77355  3.97954  4.71462  3.01038  4.32417  2.08114  2.96323  2.59748  3.39091  4.06513  6.10568  4.69334    154 k - - -
          2.68618  4.42225  2.77519  2.73123  3.46354  2.40513  3.72494  3.29354  2.67741  2.69355  4.24690  2.90347  2.73739  3.18146  2.89801  2.37887  2.77519  2.98518  4.58477  3.61503
          0.00568  5.56880  6.29115  0.61958  0.77255  0.48576  0.95510
    137   2.73074  5.66094  2.50175  1.92364  2.99062  3.34467  4.11226  4.49130  2.21384  3.96605  4.70170  2.53149  4.31863  2.94362  2.73736  2.07562  2.83440  4.05136  3.82586  3.95204    155 e - - -
          2.68618  4.42225  2.77519  2.73123  3.46354  2.40513  3.72494  3.29354  2.67741  2.69355  4.24690  2.90347  2.73739  3.18146  2.89801  2.37887  2.77519  2.98518  4.58477  3.61503
          0.00568  5.56880  6.29115  0.61958  0.77255  0.48576  0.95510
    138   2.51980  5.45629  6.14810  5.54223  2.46073  5.44595  5.74948  1.96131  5.36223  0.68510  2.47798  5.61819  5.62635  5.31994  5.31465  4.79305  4.38720  3.34281  5.95224  4.91881    156 L - - -
          2.68618  4.42225  2.77519  2.73123  3.46354  2.40513  3.72494  3.29354  2.67741  2.69355  4.24690  2.90347  2.73739  3.18146  2.89801  2.37887  2.77519  2.98518  4.58477  3.61503
          0.00568  5.56880  6.29115  0.61958  0.77255  0.48576  0.95510
    139   2.57946  5.66206  3.40188  1.87955  4.05416  3.33128  4.11425  4.49164  2.55732  3.96685  4.70305  2.85599  4.32079  1.32350  2.47509  2.89889  3.13523  4.05237  6.09495  4.68481    157 q - - -
          2.68618  4.42225  2.77519  2.73123  3.46354  2.40513  3.72494  3.29354  2.67741  2.69355  4.24690  2.90347  2.73739  3.18146  2.89801  2.37887  2.77519  2.98518  4.58477  3.61503
          0.00568  5.56880  6.29115  0.61958  0.77255  0.48576  0.95510
    140   1.76378  5.67475  2.81157  2.49984  5.02031  3.23525  4.12001  4.50727  1.57832  3.98025  4.71568  2.26260  4.32543  2.55393  3.35011  2.64352  3.07943  4.06573  6.10685  4.69452    158 k - - -
          2.68618  4.42225  2.77519  2.73123  3.46354  2.40513  3.72494  3.29354  2.67741  2.69355  4.24690  2.90347  2.73739  3.18146  2.89801  2.37887  2.77519  2.98518  4.58477  3.61503
          0.00568  5.56880  6.29115  0.61958  0.77255  0.48576  0.95510
    141   2.19005  4.63403  5.04074  4.43580  3.72761  4.38624  4.71147  1.85287  1.88015  1.78578  2.90468  4.49530  4.75100  4.41468  4.31746  3.69064  3.03848  2.49167  2.73468  4.07476    159 l - - -
          2.68618  4.42225  2.77519  2.73123  3.46354  2.40513  3.72494  3.29354  2.67741  2.69355  4.24690  2.90347  2.73739  3.18146  2.89801  2.37887  2.77519  2.98518  4.58477  3.61503
          0.00568  5.56880  6.29115  0.61958  0.77255  0.48576  0.95510
    142   1.30612  4.66202  4.92891  3.05995  3.76338  4.37965  4.69997  1.82791  4.17429  2.43013  2.93832  4.44612  4.74571  4.35714  4.28037  3.37643  2.46510  2.15597  5.28645  4.10267    160 a - - -
          2.68618  4.42225  2.77519  2.73123  3.46354  2.40513  3.72494  3.29354  2.67741  2.69355  4.24690  2.90347  2.73739  3.18146  2.89801  2.37887  2.77519  2.98518  4.58477  3.61503
          0.00568  5.56880  6.29115  0.61958  0.77255  0.48576  0.95510
    143   3.15628  5.66209  2.48151  2.84923  5.00537  3.92895  4.11688  4.48980  2.67183  3.96636  3.45919  2.00587  4.32313  1.47787  2.82474  2.57429  2.31562  4.05183  6.09557  4.68602    161 q - - -
          2.68618  4.42225  2.77519  2.73123  3.46354  2.40513  3.72494  3.29354  2.67741  2.69355  4.24690  2.90347  2.73739  3.18146  2.89801  2.37887  2.77519  2.98518  4.58477  3.61503
          0.00568  5.56880  6.29115  0.61958  0.77255  0.48576  0.95510
    144   1.47542  5.56654  2.32357  2.41927  3.71577  3.94535  4.13701  4.33139  2.59121  3.44187  3.12329  3.42992  4.33779  2.38021  2.83286  3.13778  3.00276  3.93585  3.81151  3.67563    162 a - - -
          2.68618  4.42225  2.77519  2.73123  3.46354  2.40513  3.72494  3.29354  2.67741  2.69355  4.24690  2.90347  2.73739  3.18146  2.89801  2.37887  2.77519  2.98518  4.58477  3.61503
          0.00568  5.56880  6.29115  0.61958  0.77255  0.48576  0.95510
    145   2.72072  4.66578  5.27288  4.65718  2.94965  4.47189  4.80467  1.79594  4.44088  1.31872  1.88740  4.63849  4.82759  4.56208  4.44252  3.78508  3.52833  2.24851  4.11477  3.58873    163 l - - -
          2.68618  4.42225  2.77519  2.73123  3.46354  2.40513  3.72494  3.29354  2.67741  2.69355  4.24690  2.90347  2.73739  3.18146  2.89801  2.37887  2.77519  2.98518  4.58477  3.61503
          0.00568  5.56880  6.29115  0.61958  0.77255  0.48576  0.95510
    146   3.60603  5.69119  3.78197  3.39941  4.56510  4.30452  4.52804  4.34703  3.29943  3.43239  4.82592  0.50838  4.76104  2.90886  3.65781  3.64747  3.85329  3.51283  5.95307  3.99708    164 N - - -
          2.68618  4.42225  2.77519  2.73123  3.46354  2.40513  3.72494  3.29354  2.67741  2.69355  4.24690  2.90347  2.73739  3.18146  2.89801  2.37887  2.77519  2.98518  4.58477  3.61503
          0.00568  5.56880  6.29115  0.61958  0.77255  0.48576  0.95510
    147   2.93390  5.67763  3.05139  2.41744  5.02338  3.07407  4.12176  4.51043  2.61493  3.98307  4.71856  1.86539  4.32719  1.73999  2.67272  1.88664  3.39495  4.06872  6.10940  4.69699    165 q - - -
          2.68618  4.42225  2.77519  2.73123  3.46354  2.40513  3.72494  3.29354  2.67741  2.69355  4.24690  2.90347  2.73739  3.18146  2.89801  2.37887  2.77519  2.98518  4.58477  3.61503
          0.00568  5.56880  6.29115  0.61958  0.77255  0.48576  0.95510
    148   2.08902  4.63405  4.99994  4.39694  2.69919  4.37448  3.44556  2.72933  4.22209  1.53257  1.76211  3.05663  4.74012  3.37398  4.29752  3.67704  3.45949  2.68684  5.25243  3.37046    166 l - - -
          2.68618  4.42225  2.77519  2.73123  3.46354  2.40513  3.72494  3.29354  2.67741  2.69355  4.24690  2.90347  2.73739  3.18146  2.89801  2.37887  2.77519  2.98518  4.58477  3.61503
          0.00568  5.56880  6.29115  0.61958  0.77255  0.48576  0.95510
    149   2.39200  5.17222  3.72954  3.16902  3.08110  3.50330  4.28145  3.02292  3.15166  2.35318  3.48570  1.78923  4.44740  2.17707  3.03092  2.34512  3.05058  3.47505  5.71278  4.42355    167 n - - -
          2.68618  4.42225  2.77519  2.73123  3.46354  2.40513  3.72494  3.29354  2.67741  2.69355  4.24690  2.90347  2.73739  3.18146  2.89801  2.37887  2.77519  2.98518  4.58477  3.61503
          0.00568  5.56880  6.29115  0.61958  0.77255  0.48576  0.95510
    150   2.89606  4.68071  4.75101  4.16079  3.11114  2.94044  2.92320  1.52335  2.80292  1.96157  2.60164  4.34148  4.70305  4.23911  3.41352  2.62860  3.45346  2.63208  5.29382  4.10472    168 i - - -
          2.68618  4.42225  2.77519  2.73123  3.46354  2.40513  3.72494  3.29354  2.67741  2.69355  4.24690  2.90347  2.73739  3.18146  2.89801  2.37887  2.77519  2.98518  4.58477  3.61503
          0.00568  5.56880  6.29115  0.61958  0.77255  0.48576  0.95510
    151   4.10475  6.70714  1.51051  3.18609  6.21372  3.03277  4.97253  5.79953  4.12419  5.24582  6.12200  0.74701  4.96826  4.15353  4.81216  2.19528  4.44988  5.26883  7.38976  5.80049    169 n - - -
          2.68618  4.42225  2.77519  2.73123  3.46354  2.40513  3.72494  3.29354  2.67741  2.69355  4.24690  2.90347  2.73739  3.18146  2.89801  2.37887  2.77519  2.98518  4.58477  3.61503
          0.00568  5.56880  6.29115  0.61958  0.77255  0.48576  0.95510
    152   3.77877  6.31088  1.97866  2.41664  5.72771  4.18196  4.69303  5.24827  3.64667  4.72603  5.53128  3.67629  4.77239  3.84017  4.22170  0.75341  2.10938  4.78072  6.87317  5.38564    170 s - - -
          2.68618  4.42225  2.77519  2.73123  3.46354  2.40513  3.72494  3.29354  2.67741  2.69355  4.24690  2.90347  2.73739  3.18146  2.89801  2.37887  2.77519  2.98518  4.58477  3.61503
          0.00568  5.56880  6.29115  0.61958  0.77255  0.48576  0.95510
    153   5.49843  0.03092  6.68827  6.75439  6.93417  5.53328  7.21811  6.84510  6.80155  6.34951  7.55582  6.68932  6.25322  7.07440  6.61850  5.76990  6.03970  6.36517  7.64203  7.15919    171 C - - -
          2.68618  4.42225  2.77519  2.73123  3.46354  2.40513  3.72494  3.29354  2.67741  2.69355  4.24690  2.90347  2.73739  3.18146  2.89801  2.37887  2.77519  2.98518  4.58477  3.61503
          0.00568  5.56880  6.29115  0.61958  0.77255  0.48576  0.95510
    154   2.86158  5.69334  3.44151  1.54056  5.04359  3.96108  4.13795  4.52343  1.97900  3.99461  3.39986  3.02607  4.35379  1.45642  2.93164  3.15640  3.42279  4.08731  6.11713  4.71678    172 q - - -
          2.68618  4.42225  2.77519  2.73123  3.46354  2.40513  3.72494  3.29354  2.67741  2.69355  4.24690  2.90347  2.73739  3.18146  2.89801  2.37887  2.77519  2.98518  4.58477  3.61503
          0.01483  5.56880  4.51891  0.61958  0.77255  0.48576  0.95510
    155   1.47412  4.63417  5.13119  4.52315  3.72805  4.41178  4.74569  2.35950  4.32744  1.49320  2.40670  4.54807  4.77563  4.47441  4.36583  3.07110  2.47691  2.50402  5.26288  4.08547    173 a - - -
          2.68618  4.42225  2.77519  2.73123  3.46354  2.40513  3.72494  3.29354  2.67741  2.69355  4.24690  2.90347  2.73739  3.18146  2.89801  2.37887  2.77519  2.98518  4.58477  3.61503
          0.00574  5.55971  6.28206  0.61958  0.77255  0.45915  0.99918
    156   0.51395  5.26219  5.59261  5.44449  6.06215  2.13461  6.11699  5.56214  5.38959  5.24600  5.98425  4.91280  4.92863  5.50987  5.46459  2.31653  2.15145  4.65873  7.39822  6.35720    174 A - - -
          2.68618  4.42225  2.77519  2.73123  3.46354  2.40513  3.72494  3.29354  2.67741  2.69355  4.24690  2.90347  2.73739  3.18146  2.89801  2.37887  2.77519  2.98518  4.58477  3.61503
          0.00568  5.56880  6.29115  0.61958  0.77255  0.48576  0.95510
    157   3.18090  5.68027  3.43156  2.68799  5.02775  3.95093  4.13047  4.50842  1.68732  3.98218  4.72206  2.72337  4.34356  1.32858  2.95516  2.81647  2.41244  4.07259  6.10743  3.68860    175 q - - -
          2.68618  4.42225  2.77519  2.73123  3.46354  2.40513  3.72494  3.29354  2.67741  2.69355  4.24690  2.90347  2.73739  3.18146  2.89801  2.37887  2.77519  2.98518  4.58477  3.61503
          0.00568  5.56880  6.29115  0.61958  0.77255  0.48576  0.95510
    158   1.78487  5.62043  3.02947  2.86779  4.94722  1.42149  4.12781  4.41977  2.87074  3.52619  3.89812  2.61549  4.33101  2.53265  2.96777  2.82139  3.38897  4.00156  6.06589  4.66691    176 g - - -
          2.68618  4.42225  2.77519  2.73123  3.46354  2.40513  3.72494  3.29354  2.67741  2.69355  4.24690  2.90347  2.73739  3.18146  2.89801  2.37887  2.77519  2.98518  4.58477  3.61503
          0.00568  5.56880  6.29115  0.61958  0.77255  0.48576  0.95510
    159   2.80562  4.63096  5.23421  4.61871  2.72179  3.77265  4.76730  1.37809  4.40218  1.37790  2.90488  4.59882  4.79347  4.52898  4.40623  3.74542  3.49178  2.24180  3.59098  4.07965    177 l - - -
          2.68618  4.42225  2.77519  2.73123  3.46354  2.40513  3.72494  3.29354  2.67741  2.69355  4.24690  2.90347  2.73739  3.18146  2.89801  2.37887  2.77519  2.98518  4.58477  3.61503
          0.00568  5.56880  6.29115  0.61958  0.77255  0.48576  0.95510
    160   3.44265  4.79308  5.40803  4.81164  2.34904  3.24551  5.02837  2.43579  4.61710  2.39938  3.90895  4.82002  5.01206  4.76126  4.64477  3.98405  3.01532  0.73349  5.51379  4.33337    178 v - - -
          2.68618  4.42225  2.77519  2.73123  3.46354  2.40513  3.72494  3.29354  2.67741  2.69355  4.24690  2.90347  2.73739  3.18146  2.89801  2.37887  2.77519  2.98518  4.58477  3.61503
          0.00568  5.56880  6.29115  0.61958  0.77255  0.48576  0.95510
    161   2.02240  5.62518  3.42017  2.86559  4.95929  1.89972  4.12637  4.43435  2.33570  3.92872  4.67510  2.10527  2.94652  2.87706  3.35742  2.41909  2.99001  3.04457  6.07234  4.67140    179 g - - -
          2.68618  4.42225  2.77519  2.73123  3.46354  2.40513  3.72494  3.29354  2.67741  2.69355  4.24690  2.90347  2.73739  3.18146  2.89801  2.37887  2.77519  2.98518  4.58477  3.61503
          0.00568  5.56880  6.29115  0.61958  0.77255  0.48576  0.95510
    162   2.00336  5.65453  2.49757  2.61126  4.99419  1.98807  4.11999  3.57499  2.56709  3.95780  4.69738  2.60528  4.32492  3.21843  3.35035  2.19841  2.20134  4.04243  6.09104  4.68306    180 g - - -
          2.68618  4.42225  2.77519  2.73123  3.46354  2.40513  3.72494  3.29354  2.67741  2.69355  4.24690  2.90347  2.73739  3.18146  2.89801  2.37887  2.77519  2.98518  4.58477  3.61503
          0.00568  5.56880  6.29115  0.61958  0.77255  0.48576  0.95510
    163   1.66055  4.62069  5.15627  4.54467  2.73926  4.40527  4.73717  2.39063  4.34050  1.48248  3.17290  3.55730  4.76868  4.48057  4.36573  3.71485  2.11018  2.34795  5.24416  4.06738    181 l - - -
          2.68618  4.42225  2.77519  2.73123  3.46354  2.40513  3.72494  3.29354  2.67741  2.69355  4.24690  2.90347  2.73739  3.18146  2.89801  2.37887  2.77519  2.98518  4.58477  3.61503
          0.00568  5.56880  6.29115  0.61958  0.77255  0.48576  0.95510
    164   2.02674  4.86880  4.17157  3.60167  3.03160  2.77780  4.46650  3.35475  2.73582  2.44001  3.33047  3.32800  4.58198  2.74441  3.87601  3.02111  2.58949  2.25124  2.31718  4.23316    182 a - - -
          2.68618  4.42225  2.77519  2.73123  3.46354  2.40513  3.72494  3.29354  2.67741  2.69355  4.24690  2.90347  2.73739  3.18146  2.89801  2.37887  2.77519  2.98518  4.58477  3.61503
          0.03610  5.56880  3.45341  0.61958  0.77255  0.48576  0.95510
    165   2.62138  5.63790  2.99783  2.54224  4.97744  2.78650  3.42375  4.45975  2.35568  3.94092  4.68038  3.10494  1.63594  3.20102  3.33277  1.97262  3.37121  2.85128  6.07399  4.66594    183 p - - -
          2.68618  4.42225  2.77519  2.73123  3.46354  2.40513  3.72494  3.29354  2.67741  2.69355  4.24690  2.90347  2.73739  3.18146  2.89801  2.37887  2.77519  2.98518  4.58477  3.61503
          0.00586  5.53856  6.26091  0.61958  0.77255  0.62407  0.76735
    166   2.28336  5.63364  2.81115  2.31655  3.63374  3.20993  4.09817  4.45613  2.06109  3.33808  3.54262  3.37999  2.56397  2.83345  2.56739  2.41586  2.70480  3.36798  6.06935  4.66144    184 k - - -
          2.68618  4.42225  2.77519  2.73123  3.46354  2.40513  3.72494  3.29354  2.67741  2.69355  4.24690  2.90347  2.73739  3.18146  2.89801  2.37887  2.77519  2.98518  4.58477  3.61503
          0.00586  5.53856  6.26091  0.61958  0.77255  0.62407  0.76735
    167   2.51618  4.79993  3.59374  3.69642  2.67443  3.61877  4.48909  2.25209  3.62906  2.30454  2.90688  2.61721  3.58631  3.90509  3.39675  2.23012  2.20716  2.89206  5.39570  3.39089    185 t - - -
          2.68618  4.42225  2.77519  2.73123  3.46354  2.40513  3.72494  3.29354  2.67741  2.69355  4.24690  2.90347  2.73739  3.18146  2.89801  2.37887  2.77519  2.98518  4.58477  3.61503
          0.00586  5.53856  6.26091  0.61958  0.77255  0.62407  0.76735
    168   2.55652  5.61535  2.27749  2.58995  4.94700  2.00451  3.42528  4.42368  2.84442  3.08504  4.65962  3.38790  4.30863  2.34496  3.33496  2.00414  3.05825  3.99878  2.93408  4.65332    186 s - - -
          2.68618  4.42225  2.77519  2.73123  3.46354  2.40513  3.72494  3.29354  2.67741  2.69355  4.24690  2.90347  2.73739  3.18146  2.89801  2.37887  2.77519  2.98518  4.58477  3.61503
          0.00586  5.53856  6.26091  0.61958  0.77255  0.62407  0.76735
    169   2.29464  5.52737  3.44016  2.23003  3.03369  3.06178  4.12644  4.27820  2.48648  2.78626  4.58092  3.01441  3.77001  2.73459  2.98275  2.21751  2.71104  2.52550  5.98980  3.50585    187 s - - -
          2.68618  4.42225  2.77519  2.73123  3.46354  2.40513  3.72494  3.29354  2.67741  2.69355  4.24690  2.90347  2.73739  3.18146  2.89801  2.37887  2.77519  2.98518  4.58477  3.61503
          0.29393  5.53856  1.38336  0.61958  0.77255  0.62407  0.76735
    170   2.73622  5.46073  3.25392  2.28314  3.61910  3.36964  3.95798  4.26435  1.67647  2.80342  4.50569  2.78347  4.16243  2.84361  2.45031  2.09904  3.22061  3.24163  5.90308  4.50226    188 k - - -
          2.68618  4.42225  2.77519  2.73123  3.46354  2.40513  3.72494  3.29354  2.67741  2.69355  4.24690  2.90347  2.73739  3.18146  2.89801  2.37887  2.77519  2.98518  4.58477  3.61503
          0.00781  5.25244  5.97479  0.61958  0.77255  0.17876  1.80978
    171   1.70931  5.64110  3.01982  2.46824  4.97706  2.32457  3.31598  4.45666  2.66211  3.33980  3.06723  3.40036  4.32266  2.53559  3.34700  2.11237  2.71713  4.02684  6.07927  4.67386    189 a - - -
          2.68618  4.42225  2.77519  2.73123  3.46354  2.40513  3.72494  3.29354  2.67741  2.69355  4.24690  2.90347  2.73739  3.18146  2.89801  2.37887  2.77519  2.98518  4.58477  3.61503
          0.00568  5.56880  6.29115  0.61958  0.77255  0.48576  0.95510
    172   3.15169  5.66358  2.37738  2.55785  5.00923  3.33091  4.11211  4.49556  2.02891  3.96907  3.69767  2.81500  4.31863  1.82067  2.41371  2.19024  3.38283  2.87503  6.09587  4.68464    190 q - - -
          2.68618  4.42225  2.77519  2.73123  3.46354  2.40513  3.72494  3.29354  2.67741  2.69355  4.24690  2.90347  2.73739  3.18146  2.89801  2.37887  2.77519  2.98518  4.58477  3.61503
          0.00568  5.56880  6.29115  0.61958  0.77255  0.48576  0.95510
    173   2.54650  5.65829  2.51911  2.08943  3.76766  2.83363  4.11296  4.48663  2.54741  3.71431  4.69937  3.39380  4.31917  1.88725  3.10365  2.19321  2.37449  3.40583  6.09193  4.68192    191 q - - -
          2.68618  4.42225  2.77519  2.73123  3.46354  2.40513  3.72494  3.29354  2.67741  2.69355  4.24690  2.90347  2.73739  3.18146  2.89801  2.37887  2.77519  2.98518  4.58477  3.61503
          0.10996  5.56880  2.29947  0.61958  0.77255  0.48576  0.95510
    174   2.47448  5.56386  2.96938  2.80676  4.89106  3.18995  3.25000  3.65957  1.71766  3.86149  4.60927  2.10386  4.27035  2.98909  3.29793  2.41253  3.32787  2.25182  6.00739  3.90419    192 k - - -
          2.68618  4.42225  2.77519  2.73123  3.46354  2.40513  3.72494  3.29354  2.67741  2.69355  4.24690  2.90347  2.73739  3.18146  2.89801  2.37887  2.77519  2.98518  4.58477  3.61503
          0.03835  5.46515  3.39942  0.61958  0.77255  0.29865  1.35411
    175   2.47420  3.25242  3.26699  2.42531  3.98738  3.41959  4.44436  2.05483  3.51797  2.57905  2.89652  3.95434  4.56124  3.13304  3.85065  2.42648  2.90789  1.95023  5.44580  4.22004    193 v - - -
          2.68618  4.42225  2.77519  2.73123  3.46354  2.40513  3.72494  3.29354  2.67741  2.69355  4.24690  2.90347  2.73739  3.18146  2.89801  2.37887  2.77519  2.98518  4.58477  3.61503
          0.00585  5.54014  6.26249  0.61958  0.77255  0.41145  1.08674
    176   1.73740  1.72473  3.02648  2.87026  4.95521  3.93901  4.12974  4.42825  2.63401  3.92510  4.67365  2.94978  4.33350  2.34708  2.76620  2.32532  3.39233  4.00864  6.07074  4.67177    194 c - - -
          2.68618  4.42225  2.77519  2.73123  3.46354  2.40513  3.72494  3.29354  2.67741  2.69355  4.24690  2.90347  2.73739  3.18146  2.89801  2.37887  2.77519  2.98518  4.58477  3.61503
          0.00568  5.56880  6.29115  0.61958  0.77255  0.48576  0.95510
    177   1.95662  5.64869  2.75167  2.35618  4.98800  2.57900  4.11531  4.46994  2.49759  2.84172  3.40006  3.39734  4.32099  2.35781  2.85395  2.22725  2.80794  3.39933  6.08483  4.67737    195 a - - -
          2.68618  4.42225  2.77519  2.73123  3.46354  2.40513  3.72494  3.29354  2.67741  2.69355  4.24690  2.90347  2.73739  3.18146  2.89801  2.37887  2.77519  2.98518  4.58477  3.61503
          0.00568  5.56880  6.29115  0.61958  0.77255  0.48576  0.95510
    178   2.09353  5.65469  2.05041  2.30648  4.99661  3.92643  2.89270  3.03910  2.32799  3.35775  3.71578  2.88383  3.54210  2.92065  3.34200  2.75428  2.38964  4.04363  6.08926  4.68020    196 d - - -
          2.68618  4.42225  2.77519  2.73123  3.46354  2.40513  3.72494  3.29354  2.67741  2.69355  4.24690  2.90347  2.73739  3.18146  2.89801  2.37887  2.77519  2.98518  4.58477  3.61503
          0.00568  5.56880  6.29115  0.61958  0.77255  0.48576  0.95510
    179   2.23426  4.62384  5.06237  4.45562  2.99930  3.22422  4.70942  1.84124  3.57523  1.80160  2.77034  4.50169  4.74787  3.18670  4.32224  2.92690  2.31445  2.51254  3.60127  4.06440    197 l - - -
          2.68618  4.42225  2.77519  2.73123  3.46354  2.40513  3.72494  3.29354  2.67741  2.69355  4.24690  2.90347  2.73739  3.18146  2.89801  2.37887  2.77519  2.98518  4.58477  3.61503
          0.00568  5.56880  6.29115  0.61958  0.77255  0.48576  0.95510
    180   1.65424  5.35360  3.57490  2.71851  3.61158  2.24673  4.20536  4.00259  2.51536  3.06054  2.95408  3.17551  4.39014  2.85219  3.47179  2.22093  3.39738  2.72280  5.85893  4.52682    198 a - - -
          2.68618  4.42225  2.77519  2.73123  3.46354  2.40513  3.72494  3.29354  2.67741  2.69355  4.24690  2.90347  2.73739  3.18146  2.89801  2.37887  2.77519  2.98518  4.58477  3.61503
          0.03057  5.56880  3.63851  0.61958  0.77255  0.48576  0.95510
    181   2.55382  5.59315  3.01977  2.40418  4.91541  2.11658  4.11440  3.02929  2.85937  3.88928  4.64120  2.55958  3.69283  3.21900  3.34796  1.78304  2.22326  3.38997  6.04134  4.64512    199 s - - -
          2.68618  4.42225  2.77519  2.73123  3.46354  2.40513  3.72494  3.29354  2.67741  2.69355  4.24690  2.90347  2.73739  3.18146  2.89801  2.37887  2.77519  2.98518  4.58477  3.61503
          0.00583  5.54406  6.26640  0.61958  0.77255  0.60062  0.79512
    182   2.02935  5.45134  3.08770  2.13346  3.88253  3.44858  4.15320  3.22166  2.92754  2.88339  2.72336  3.46175  4.34702  2.68962  3.14564  1.82742  2.72268  3.80053  5.93231  4.57241    200 s - - -
          2.68618  4.42225  2.77519  2.73123  3.46354  2.40513  3.72494  3.29354  2.67741  2.69355  4.24690  2.90347  2.73739  3.18146  2.89801  2.37887  2.77519  2.98518  4.58477  3.61503
          0.00583  5.54406  6.26640  0.61958  0.77255  0.60062  0.79512
    183   2.31168  5.58532  3.41546  2.68451  3.23000  2.45300  4.11442  4.37157  2.51730  3.87923  3.18961  2.51956  4.31721  2.25859  3.10556  1.98832  2.63398  3.35111  6.03421  4.63983    201 s - - -
          2.68618  4.42225  2.77519  2.73123  3.46354  2.40513  3.72494  3.29354  2.67741  2.69355  4.24690  2.90347  2.73739  3.18146  2.89801  2.37887  2.77519  2.98518  4.58477  3.61503
          0.00583  5.54406  6.26640  0.61958  0.77255  0.60062  0.79512
    184   2.15563  5.60164  3.41911  2.86807  4.94203  1.64621  4.12730  4.41417  2.39460  3.91434  4.66407  2.08328  4.32508  2.88714  3.35897  2.14157  3.00825  3.34304  6.06238  4.66497    202 g - - -
          2.68618  4.42225  2.77519  2.73123  3.46354  2.40513  3.72494  3.29354  2.67741  2.69355  4.24690  2.90347  2.73739  3.18146  2.89801  2.37887  2.77519  2.98518  4.58477  3.61503
          0.47535  5.52958  0.98252  0.61958  0.77255  0.60062  0.79512
    185   2.90925  5.17658  2.30571  2.53153  4.43406  2.14430  3.92575  2.79843  2.38564  2.44988  3.60644  3.23972  4.11662  3.06195  3.18074  2.18980  3.14063  3.51907  5.66572  4.31482    203 g - - -
          2.68629  4.42236  2.77531  2.73135  3.46170  2.40510  3.72506  3.29365  2.67752  2.69366  4.24701  2.90321  2.73751  3.18158  2.89812  2.37875  2.77531  2.98530  4.58488  3.61515
          0.91283  1.30691  1.11487  0.09625  2.38856  0.53583  0.87991
    186   2.26096  4.51372  2.34255  3.56407  3.62813  2.39113  4.28308  2.24008  3.48318  1.96531  2.75400  3.87199  4.37478  3.74407  3.74869  3.26931  2.86145  2.77278  3.53478  3.90882    205 l - - -
          2.68618  4.42225  2.77519  2.73123  3.46354  2.40513  3.72494  3.29354  2.67741  2.69355  4.24690  2.90347  2.73739  3.18146  2.89801  2.37887  2.77519  2.98518  4.58477  3.61503
          0.00911  5.09913  5.82148  0.61958  0.77255  0.50199  0.92969
    187   2.75958  4.52831  4.89799  3.25958  1.51987  4.26984  4.59295  2.96386  4.11931  2.24700  2.98507  4.36817  4.63540  3.39131  4.19365  3.57258  2.89629  1.70296  5.14683  2.65018    206 f - - -
          2.68618  4.42225  2.77519  2.73123  3.46354  2.40513  3.72494  3.29354  2.67741  2.69355  4.24690  2.90347  2.73739  3.18146  2.89801  2.37887  2.77519  2.98518  4.58477  3.61503
          0.00676  5.39635  6.11870  0.61958  0.77255  0.46852  0.98331
    188   2.13717  5.56271  2.71048  2.16387  3.03680  3.32159  4.09188  3.53169  2.83806  3.85700  4.61086  2.99012  3.74897  3.19749  3.32612  1.57231  2.44007  3.93932  6.01197  4.61750    207 s - - -
          2.68618  4.42225  2.77519  2.73123  3.46354  2.40513  3.72494  3.29354  2.67741  2.69355  4.24690  2.90347  2.73739  3.18146  2.89801  2.37887  2.77519  2.98518  4.58477  3.61503
          0.00609  5.50065  6.22300  0.61958  0.77255  0.55110  0.85876
    189   3.57261  6.02524  0.76937  3.07935  5.54232  3.12833  4.58073  5.05168  3.47389  4.53680  5.31742  3.06091  3.45836  3.71683  4.01607  1.92610  2.71988  4.56952  6.67908  5.22805    208 d - - -
          2.68618  4.42225  2.77519  2.73123  3.46354  2.40513  3.72494  3.29354  2.67741  2.69355  4.24690  2.90347  2.73739  3.18146  2.89801  2.37887  2.77519  2.98518  4.58477  3.61503
          0.00594  5.52400  6.24635  0.61958  0.77255  0.40808  1.09341
    190   2.64140  4.64234  3.67092  4.29162  2.01846  2.50181  4.66690  2.64199  4.13587  2.35647  3.31620  4.41119  3.62150  4.32029  3.30448  3.64747  2.92070  2.74583  2.12674  2.46220    209 f - - -
          2.68618  4.42225  2.77519  2.73123  3.46354  2.40513  3.72494  3.29354  2.67741  2.69355  4.24690  2.90347  2.73739  3.18146  2.89801  2.37887  2.77519  2.98518  4.58477  3.61503
          0.00576  5.55468  6.27703  0.61958  0.77255  0.48576  0.95510
    191   1.67234  4.76989  3.37183  3.01762  1.80919  4.25293  4.53401  2.93579  3.16238  2.71083  3.25519  4.12072  4.62670  3.99217  3.29980  3.52058  2.79221  2.11021  3.80523  4.16382    210 a - - -
          2.68618  4.42225  2.77519  2.73123  3.46354  2.40513  3.72494  3.29354  2.67741  2.69355  4.24690  2.90347  2.73739  3.18146  2.89801  2.37887  2.77519  2.98518  4.58477  3.61503
          0.00576  5.55468  6.27703  0.61958  0.77255  0.48576  0.95510
    192   1.69582  5.65692  2.81620  2.59977  5.00234  2.63113  4.10556  4.48865  2.36156  3.96235  4.69759  2.77904  4.31184  2.81107  2.94674  2.05483  2.25576  4.04777  6.08936  4.67803    211 a - - -
          2.68618  4.42225  2.77519  2.73123  3.46354  2.40513  3.72494  3.29354  2.67741  2.69355  4.24690  2.90347  2.73739  3.18146  2.89801  2.37887  2.77519  2.98518  4.58477  3.61503
          0.00576  5.55468  6.27703  0.61958  0.77255  0.48576  0.95510
    193   1.30857  5.53304  2.18667  2.97434  4.93262  2.75538  4.22071  4.39174  2.98222  3.92207  4.68664  3.50081  4.37977  3.33636  3.14519  1.93456  2.64223  3.30566  6.09285  4.71471    212 a - - -
          2.68618  4.42225  2.77519  2.73123  3.46354  2.40513  3.72494  3.29354  2.67741  2.69355  4.24690  2.90347  2.73739  3.18146  2.89801  2.37887  2.77519  2.98518  4.58477  3.61503
          0.00576  5.55468  6.27703  0.61958  0.77255  0.48576  0.95510
    194   2.59359  5.44665  3.50379  2.94624  4.71206  3.17369  4.16436  4.14502  1.97285  2.62749  3.60601  3.47587  4.35792  2.46008  1.84112  2.31848  3.38615  3.16246  3.10309  4.57370    213 r - - -
          2.68618  4.42225  2.77519  2.73123  3.46354  2.40513  3.72494  3.29354  2.67741  2.69355  4.24690  2.90347  2.73739  3.18146  2.89801  2.37887  2.77519  2.98518  4.58477  3.61503
          0.00576  5.55468  6.27703  0.61958  0.77255  0.48576  0.95510
    195   3.14464  5.62650  3.40481  2.46284  3.87596  3.92292  2.81148  4.43726  2.11722  3.92667  3.34569  2.61738  4.31610  1.73235  2.89798  2.64098  2.73653  4.01072  3.38526  3.20123    214 q - - -
          2.68618  4.42225  2.77519  2.73123  3.46354  2.40513  3.72494  3.29354  2.67741  2.69355  4.24690  2.90347  2.73739  3.18146  2.89801  2.37887  2.77519  2.98518  4.58477  3.61503
          0.00576  5.55468  6.27703  0.61958  0.77255  0.48576  0.95510
    196   3.14358  5.65671  2.75093  1.98376  5.00282  2.19148  4.10388  4.48954  2.18327  3.96243  4.69711  2.53249  4.31040  2.34630  2.89232  2.30240  2.71606  3.59347  6.08876  3.69047    215 e - - -
          2.68618  4.42225  2.77519  2.73123  3.46354  2.40513  3.72494  3.29354  2.67741  2.69355  4.24690  2.90347  2.73739  3.18146  2.89801  2.37887  2.77519  2.98518  4.58477  3.61503
          0.00576  5.55468  6.27703  0.61958  0.77255  0.48576  0.95510
    197   2.31350  1.48639  2.94494  3.39524  2.31920  4.13048  4.38610  3.51110  2.66907  3.21147  4.09282  3.82866  4.51828  3.67479  3.74266  2.45241  2.70423  2.92185  5.56499  4.31628    216 c - - -
          2.68618  4.42225  2.77519  2.73123  3.46354  2.40513  3.72494  3.29354  2.67741  2.69355  4.24690  2.90347  2.73739  3.18146  2.89801  2.37887  2.77519  2.98518  4.58477  3.61503
          0.00576  5.55468  6.27703  0.61958  0.77255  0.48576  0.95510
    198   2.25866  5.01553  3.89686  3.33309  3.05706  2.50212  4.35234  2.63602  3.30257  3.23594  3.43915  2.86183  3.54754  3.13555  3.01900  2.05587  2.52622  2.22568  5.58126  4.32481    217 s - - -
          2.68618  4.42225  2.77519  2.73123  3.46354  2.40513  3.72494  3.29354  2.67741  2.69355  4.24690  2.90347  2.73739  3.18146  2.89801  2.37887  2.77519  2.98518  4.58477  3.61503
          0.00576  5.55468  6.27703  0.61958  0.77255  0.48576  0.95510
    199   2.08410  5.63519  2.66107  2.60366  4.97201  2.72740  4.10915  4.45219  2.36256  3.93698  3.77192  2.27422  3.53479  3.20819  3.33857  2.50878  2.22822  2.49743  6.07291  4.66698    218 a - - -
          2.68618  4.42225  2.77519  2.73123  3.46354  2.40513  3.72494  3.29354  2.67741  2.69355  4.24690  2.90347  2.73739  3.18146  2.89801  2.37887  2.77519  2.98518  4.58477  3.61503
          0.03501  5.55468  3.48895  0.61958  0.77255  0.48576  0.95510
    200   2.30519  5.63717  2.49370  2.05067  4.98162  1.94653  4.08895  4.46719  2.20078  3.12582  4.67800  2.76777  4.29524  3.18550  3.05162  2.55909  2.79555  4.02748  6.07020  3.91201    219 g - - -
          2.68618  4.42225  2.77519  2.73123  3.46354  2.40513  3.72494  3.29354  2.67741  2.69355  4.24690  2.90347  2.73739  3.18146  2.89801  2.37887  2.77519  2.98518  4.58477  3.61503
          0.04357  5.52561  3.25317  0.61958  0.77255  0.61741  0.77510
    201   2.36924  5.41910  3.45822  2.65260  4.68779  1.47757  4.12325  3.17887  2.42592  2.50579  4.48080  3.02648  3.50442  3.25241  2.96198  2.72928  3.34716  3.76801  5.90041  3.56583    220 g - - -
          2.68618  4.42225  2.77519  2.73123  3.46354  2.40513  3.72494  3.29354  2.67741  2.69355  4.24690  2.90347  2.73739  3.18146  2.89801  2.37887  2.77519  2.98518  4.58477  3.61503
          0.00616  5.48820  6.21054  0.61958  0.77255  0.76023  0.63028
    202   3.10854  5.58276  2.84812  2.49639  2.99097  3.88807  4.07674  2.65190  2.19834  3.88160  3.72916  2.43459  2.70071  2.00644  3.06548  2.70905  3.05067  3.34231  6.02456  4.62286    221 q - - -
          2.68618  4.42225  2.77519  2.73123  3.46354  2.40513  3.72494  3.29354  2.67741  2.69355  4.24690  2.90347  2.73739  3.18146  2.89801  2.37887  2.77519  2.98518  4.58477  3.61503
          0.00616  5.48820  6.21054  0.61958  0.77255  0.50974  0.91792
    203   1.95802  5.62316  3.11978  2.59685  4.96173  3.05413  4.09195  4.44314  2.58386  2.88000  3.87435  3.03301  4.29754  2.26635  2.21697  2.47845  2.46360  4.01030  6.05975  3.27826    222 a - - -
          2.68618  4.42225  2.77519  2.73123  3.46354  2.40513  3.72494  3.29354  2.67741  2.69355  4.24690  2.90347  2.73739  3.18146  2.89801  2.37887  2.77519  2.98518  4.58477  3.61503
          0.11258  5.52561  2.27800  0.61958  0.77255  0.61741  0.77510
    204   1.88624  5.52623  3.34522  2.04387  3.54600  3.32581  4.04634  4.31810  2.45739  3.82200  4.57368  2.84939  3.07936  3.15077  3.27949  1.77692  2.76853  3.29498  5.97376  4.57742    223 s - - -
          2.68618  4.42225  2.77519  2.73123  3.46354  2.40513  3.72494  3.29354  2.67741  2.69355  4.24690  2.90347  2.73739  3.18146  2.89801  2.37887  2.77519  2.98518  4.58477  3.61503
          0.00660  5.41963  6.14198  0.61958  0.77255  0.27111  1.43772
    205   2.49997  5.65673  2.46241  2.20702  5.00286  3.12352  2.63764  4.48960  2.64655  3.96246  4.69712  2.21622  4.31036  2.40909  2.94821  2.09280  2.99432  3.29993  6.08877  4.67715    224 s - - -
          2.68618  4.42225  2.77519  2.73123  3.46354  2.40513  3.72494  3.29354  2.67741  2.69355  4.24690  2.90347  2.73739  3.18146  2.89801  2.37887  2.77519  2.98518  4.58477  3.61503
          0.00576  5.55468  6.27703  0.61958  0.77255  0.48576  0.95510
    206   2.37826  5.49861  3.46963  2.19379  3.71213  3.32572  4.14642  2.59781  2.53642  2.80811  4.55602  2.96649  4.34321  2.11863  3.00121  2.56925  2.53340  2.86506  5.97002  4.59961    225 q - - -
          2.68618  4.42225  2.77519  2.73123  3.46354  2.40513  3.72494  3.29354  2.67741  2.69355  4.24690  2.90347  2.73739  3.18146  2.89801  2.37887  2.77519  2.98518  4.58477  3.61503
          0.00576  5.55468  6.27703  0.61958  0.77255  0.48576  0.95510
    207   2.18171  4.88419  4.11473  3.54608  4.01677  3.31158  4.44021  2.80547  1.74095  2.00460  3.14740  3.46455  4.56082  3.79214  3.83765  2.74863  2.34696  2.40208  5.46986  4.24063    226 k - - -
          2.68618  4.42225  2.77519  2.73123  3.46354  2.40513  3.72494  3.29354  2.67741  2.69355  4.24690  2.90347  2.73739  3.18146  2.89801  2.37887  2.77519  2.98518  4.58477  3.61503
          0.00576  5.55468  6.27703  0.61958  0.77255  0.48576  0.95510
    208   1.93935  5.64879  2.58980  2.66883  4.99154  3.56465  4.10555  3.23147  2.31960  3.95308  4.69006  2.61446  4.31167  2.82821  2.54644  2.05786  2.46383  3.17058  6.08286  4.67331    227 a - - -
          2.68618  4.42225  2.77519  2.73123  3.46354  2.40513  3.72494  3.29354  2.67741  2.69355  4.24690  2.90347  2.73739  3.18146  2.89801  2.37887  2.77519  2.98518  4.58477  3.61503
          0.00576  5.55468  6.27703  0.61958  0.77255  0.48576  0.95510
    209   2.39008  5.65051  2.56412  2.83862  4.99382  2.87387  4.10593  4.47850  2.08779  3.95512  4.69182  2.06632  3.60793  2.69251  3.33402  2.43170  2.26547  2.72415  6.08443  4.67454    228 n - - -
          2.68618  4.42225  2.77519  2.73123  3.46354  2.40513  3.72494  3.29354  2.67741  2.69355  4.24690  2.90347  2.73739  3.18146  2.89801  2.37887  2.77519  2.98518  4.58477  3.61503
          0.00576  5.55468  6.27703  0.61958  0.77255  0.48576  0.95510
    210   1.42562  5.44677  3.07370  2.94274  2.60926  3.96449  4.16251  3.56977  2.18320  3.71751  3.74686  2.74491  3.42305  2.92008  3.26189  2.85970  3.08904  2.90835  5.93012  4.57288    229 a - - -
          2.68618  4.42225  2.77519  2.73123  3.46354  2.40513  3.72494  3.29354  2.67741  2.69355  4.24690  2.90347  2.73739  3.18146  2.89801  2.37887  2.77519  2.98518  4.58477  3.61503
          0.00576  5.55468  6.27703  0.61958  0.77255  0.48576  0.95510
    211   1.78644  3.90614  2.67915  2.84659  3.47025  2.78690  4.10992  4.44534  2.38347  3.93221  4.67443  2.98946  3.00925  2.76632  2.51917  2.33110  3.37548  4.01646  6.06983  3.01885    230 a - - -
          2.68618  4.42225  2.77519  2.73123  3.46354  2.40513  3.72494  3.29354  2.67741  2.69355  4.24690  2.90347  2.73739  3.18146  2.89801  2.37887  2.77519  2.98518  4.58477  3.61503
          0.02331  5.55468  3.95443  0.61958  0.77255  0.48576  0.95510
    212   2.40668  5.66377  2.63035  2.19131  5.00918  2.30630  4.10716  4.49650  2.00334  3.96923  4.70492  1.91274  4.31187  2.97858  3.33929  2.26429  3.08562  4.05471  6.09579  4.68278    231 n - - -
          2.68618  4.42225  2.77519  2.73123  3.46354  2.40513  3.72494  3.29354  2.67741  2.69355  4.24690  2.90347  2.73739  3.18146  2.89801  2.37887  2.77519  2.98518  4.58477  3.61503
          0.00587  5.53724  6.25958  0.61958  0.77255  0.56725  0.83720
    213   2.71802  5.64952  1.90895  2.21309  4.99520  3.90866  4.09682  4.48182  2.29622  3.95506  4.69013  2.08783  3.48854  2.93166  3.32511  2.15751  2.47158  4.04051  6.08174  3.67280    232 d - - -
          2.68618  4.42225  2.77519  2.73123  3.46354  2.40513  3.72494  3.29354  2.67741  2.69355  4.24690  2.90347  2.73739  3.18146  2.89801  2.37887  2.77519  2.98518  4.58477  3.61503
          0.00587  5.53724  6.25958  0.61958  0.77255  0.56725  0.83720
    214   2.39958  3.84305  2.35807  3.01629  3.60829  2.63781  4.19638  2.46115  2.55046  3.22809  4.38533  3.06525  2.42903  2.84820  3.46693  2.96949  2.97192  3.16361  5.82178  3.13741    233 d - - -
          2.68618  4.42225  2.77519  2.73123  3.46354  2.40513  3.72494  3.29354  2.67741  2.69355  4.24690  2.90347  2.73739  3.18146  2.89801  2.37887  2.77519  2.98518  4.58477  3.61503
          0.03564  5.53724  3.47150  0.61958  0.77255  0.43798  1.03659
    215   2.10573  5.63393  2.49974  2.20291  4.97717  2.95111  4.08929  4.46186  2.45187  3.44064  3.03853  2.50070  2.69719  3.18621  2.97224  2.62549  2.59306  3.59016  6.06770  4.65785    234 a - - -
          2.68618  4.42225  2.77519  2.73123  3.46354  2.40513  3.72494  3.29354  2.67741  2.69355  4.24690  2.90347  2.73739  3.18146  2.89801  2.37887  2.77519  2.98518  4.58477  3.61503
          0.49092  5.52561  0.95724  0.61958  0.77255  0.61741  0.77510
    216   2.89433  5.38984  2.64770  2.05822  4.72856  3.14518  3.85816  4.21008  2.34098  3.00112  4.43217  3.14033  2.97435  2.27696  2.83795  2.55551  2.41204  3.16425  5.82633  3.57795    235 e - - -
          2.68618  4.42225  2.77519  2.73123  3.46354  2.40513  3.72494  3.29354  2.67741  2.69355  4.24690  2.90347  2.73739  3.18146  2.89801  2.37887  2.77519  2.98518  4.58477  3.61503
          0.05907  5.04431  2.97768  0.61958  0.77255  1.08061  0.41459
    217   2.61160  3.72847  2.86718  2.14540  4.77293  3.70496  3.89262  4.25622  1.67342  3.73533  4.47340  2.71898  3.34443  2.48645  3.12099  2.26157  3.16127  3.02302  5.86665  4.45800    236 k - - -
          2.68618  4.42225  2.77519  2.73123  3.46354  2.40513  3.72494  3.29354  2.67741  2.69355  4.24690  2.90347  2.73739  3.18146  2.89801  2.37887  2.77519  2.98518  4.58477  3.61503
          0.00887  5.12556  5.84790  0.61958  0.77255  1.20264  0.35725
    218   2.58516  5.46154  2.27875  2.03412  2.59368  2.57488  3.91985  4.28756  2.36567  3.76555  4.50302  2.70691  3.33445  2.67026  2.82262  2.92134  3.18896  3.36941  5.89598  4.48672    237 e - - -
          2.68618  4.42225  2.77519  2.73123  3.46354  2.40513  3.72494  3.29354  2.67741  2.69355  4.24690  2.90347  2.73739  3.18146  2.89801  2.37887  2.77519  2.98518  4.58477  3.61503
          0.04152  5.18619  3.35022  0.61958  0.77255  1.40742  0.28074
    219   2.20721  5.19273  3.32335  2.76577  4.44328  3.77057  3.97162  3.40997  2.76051  2.81673  3.63897  2.23804  3.14873  2.55464  2.43417  2.64395  2.29737  3.06882  5.68661  4.34128    238 a - - -
          2.68618  4.42225  2.77519  2.73123  3.46354  2.40513  3.72494  3.29354  2.67741  2.69355  4.24690  2.90347  2.73739  3.18146  2.89801  2.37887  2.77519  2.98518  4.58477  3.61503
          0.03831  5.15330  3.44824  0.61958  0.77255  0.59447  0.80264
    220   2.76615  4.77526  3.99211  3.42390  3.91023  2.13203  4.32381  2.48618  2.28785  2.98635  2.75964  3.81873  2.43850  3.67189  3.71832  3.03401  2.70551  2.02059  5.36177  4.13160    239 v - - -
          2.68618  4.42225  2.77519  2.73123  3.46354  2.40513  3.72494  3.29354  2.67741  2.69355  4.24690  2.90347  2.73739  3.18146  2.89801  2.37887  2.77519  2.98518  4.58477  3.61503
          0.00704  5.35565  6.07800  0.61958  0.77255  0.73519  0.65280
    221   3.09078  3.86929  3.20640  2.71830  4.39531  3.94771  4.15941  2.90420  2.63372  2.31646  2.77919  2.63990  4.33579  2.16864  3.15135  2.81312  2.44669  2.42146  5.70822  4.39728    240 q - - -
          2.68618  4.42225  2.77519  2.73123  3.46354  2.40513  3.72494  3.29354  2.67741  2.69355  4.24690  2.90347  2.73739  3.18146  2.89801  2.37887  2.77519  2.98518  4.58477  3.61503
          0.00657  5.42501  6.14736  0.61958  0.77255  0.95398  0.48646
    222   2.37025  4.80095  3.52020  2.98831  3.26896  4.10995  4.36893  2.38790  2.19306  2.03528  3.90597  3.87195  3.16282  3.72617  3.76991  3.35910  1.94065  2.66531  3.76182  4.15960    241 t - - -
          2.68618  4.42225  2.77519  2.73123  3.46354  2.40513  3.72494  3.29354  2.67741  2.69355  4.24690  2.90347  2.73739  3.18146  2.89801  2.37887  2.77519  2.98518  4.58477  3.61503
          0.00657  5.42501  6.14736  0.61958  0.77255  0.95398  0.48646
    223   2.83958  5.58483  2.52856  2.57605  3.72354  3.14838  4.03583  4.41521  1.87210  3.88992  4.62565  1.80624  4.24208  2.92133  2.99831  2.59731  2.18016  3.97525  6.01772  4.60693    242 n - - -
          2.68618  4.42225  2.77519  2.73123  3.46354  2.40513  3.72494  3.29354  2.67741  2.69355  4.24690  2.90347  2.73739  3.18146  2.89801  2.37887  2.77519  2.98518  4.58477  3.61503
          0.39278  5.42501  1.13812  0.61958  0.77255  0.95398  0.48646
    224   2.02961  5.28023  2.81327  2.43753  4.57627  2.72888  3.88335  4.02909  2.64085  2.99505  3.38982  2.52984  4.08241  2.58809  3.12383  2.88394  2.35274  3.64425  5.74345  2.97453    243 a - - -
          2.68618  4.42225  2.77519  2.73123  3.46354  2.40513  3.72494  3.29354  2.67741  2.69355  4.24690  2.90347  2.73739  3.18146  2.89801  2.37887  2.77519  2.98518  4.58477  3.61503
          0.00965  5.04188  5.76422  0.61958  0.77255  0.59056  0.80748
    225   3.03663  5.42636  3.33664  2.77999  4.72453  2.56559  3.54671  2.86020  1.80770  3.16134  3.53461  2.57312  4.22242  2.54712  2.49009  3.02377  2.71720  3.79155  5.88800  2.98708    244 k - - -
          2.68618  4.42225  2.77519  2.73123  3.46354  2.40513  3.72494  3.29354  2.67741  2.69355  4.24690  2.90347  2.73739  3.18146  2.89801  2.37887  2.77519  2.98518  4.58477  3.61503
          0.00713  5.34225  6.06459  0.61958  0.77255  0.44430  1.02519
    226   2.50601  5.56297  2.96903  2.82639  4.88444  3.29168  4.08312  3.38656  2.30109  2.94954  4.61000  1.40809  4.28628  2.66425  3.31622  2.32171  3.34164  3.32613  6.01012  4.61390    245 n - - -
          2.68618  4.42225  2.77519  2.73123  3.46354  2.40513  3.72494  3.29354  2.67741  2.69355  4.24690  2.90347  2.73739  3.18146  2.89801  2.37887  2.77519  2.98518  4.58477  3.61503
          0.00616  5.48923  6.21158  0.61958  0.77255  0.61047  0.78328
    227   2.33272  4.58451  5.04650  3.49180  3.12794  4.34951  4.67728  1.84149  4.24718  1.94844  3.70280  4.47522  2.76684  4.39898  4.29410  2.75731  3.42451  1.68770  5.20481  2.76190    246 v - - -
          2.68618  4.42225  2.77519  2.73123  3.46354  2.40513  3.72494  3.29354  2.67741  2.69355  4.24690  2.90347  2.73739  3.18146  2.89801  2.37887  2.77519  2.98518  4.58477  3.61503
          0.00603  5.51006  6.23241  0.61958  0.77255  0.67990  0.70657
    228   2.55390  4.56935  5.15004  4.53518  2.58443  4.36199  4.69517  2.11728  4.32159  1.96721  2.56906  4.52210  2.89502  4.45413  4.33225  3.12158  2.01534  2.29547  3.04953  3.45710    247 l - - -
          2.68618  4.42225  2.77519  2.73123  3.46354  2.40513  3.72494  3.29354  2.67741  2.69355  4.24690  2.90347  2.73739  3.18146  2.89801  2.37887  2.77519  2.98518  4.58477  3.61503
          0.00603  5.51006  6.23241  0.61958  0.77255  0.38108  1.14924
    229   2.40479  5.59261  3.02552  2.60680  4.91172  3.08148  4.11996  3.70070  2.37405  3.88675  4.64017  3.01549  4.32285  2.31434  2.98872  3.12101  3.11104  3.25238  1.72680  3.00486    248 w - - -
          2.68618  4.42225  2.77519  2.73123  3.46354  2.40513  3.72494  3.29354  2.67741  2.69355  4.24690  2.90347  2.73739  3.18146  2.89801  2.37887  2.77519  2.98518  4.58477  3.61503
          0.05450  5.55468  3.01241  0.61958  0.77255  0.48576  0.95510
    230   2.54397  3.36393  2.66573  2.18737  4.97303  2.17430  3.57320  3.58411  2.15604  3.93319  4.66851  2.63381  4.28419  2.77249  3.03925  2.09634  3.34815  4.01856  6.06049  4.64948    249 s - - -
          2.68618  4.42225  2.77519  2.73123  3.46354  2.40513  3.72494  3.29354  2.67741  2.69355  4.24690  2.90347  2.73739  3.18146  2.89801  2.37887  2.77519  2.98518  4.58477  3.61503
          0.00605  5.50623  6.22858  0.61958  0.77255  0.37434  1.16392
    231   1.36921  2.63707  3.15667  2.77727  4.45996  3.36990  4.23757  3.85956  3.07373  2.38694  4.33178  2.58586  3.29097  3.41634  3.52165  3.03839  3.23430  2.81742  5.77654  4.46758    250 a - - -
          2.68618  4.42225  2.77519  2.73123  3.46354  2.40513  3.72494  3.29354  2.67741  2.69355  4.24690  2.90347  2.73739  3.18146  2.89801  2.37887  2.77519  2.98518  4.58477  3.61503
          0.00576  5.55468  6.27703  0.61958  0.77255  0.48576  0.95510
    232   2.73822  4.65184  5.04925  4.44597  3.74183  4.40756  4.73399  2.25260  2.61317  1.21685  2.80365  4.51251  2.49855  4.42974  4.33480  3.71240  3.48486  2.01886  5.27802  4.09921    251 l - - -
          2.68618  4.42225  2.77519  2.73123  3.46354  2.40513  3.72494  3.29354  2.67741  2.69355  4.24690  2.90347  2.73739  3.18146  2.89801  2.37887  2.77519  2.98518  4.58477  3.61503
          0.00576  5.55468  6.27703  0.61958  0.77255  0.48576  0.95510
    233   2.65618  5.55983  3.43693  2.43169  4.86601  2.68484  4.12879  2.93940  2.12581  3.05726  3.31608  3.06924  4.32964  2.25587  2.99653  2.38205  2.51784  3.36792  6.01652  3.38039    252 k - - -
          2.68618  4.42225  2.77519  2.73123  3.46354  2.40513  3.72494  3.29354  2.67741  2.69355  4.24690  2.90347  2.73739  3.18146  2.89801  2.37887  2.77519  2.98518  4.58477  3.61503
          0.00576  5.55468  6.27703  0.61958  0.77255  0.48576  0.95510
    234   2.93461  5.65257  3.00729  2.03579  4.99679  3.91814  3.44784  4.48205  1.36074  3.35339  4.69349  2.48465  2.94114  3.20188  3.06986  3.10690  2.99609  4.04276  3.03407  4.67540    253 k - - -
          2.68618  4.42225  2.77519  2.73123  3.46354  2.40513  3.72494  3.29354  2.67741  2.69355  4.24690  2.90347  2.73739  3.18146  2.89801  2.37887  2.77519  2.98518  4.58477  3.61503
          0.03687  5.55468  3.43187  0.61958  0.77255  0.48576  0.95510
    235   2.87975  5.57007  3.40629  2.32181  4.88697  2.35734  2.99831  3.08889  2.27083  3.86326  3.64992  2.04049  4.30689  2.95613  3.33862  2.25735  3.36032  2.77422  6.01998  3.65750    254 n - - -
          2.68618  4.42225  2.77519  2.73123  3.46354  2.40513  3.72494  3.29354  2.67741  2.69355  4.24690  2.90347  2.73739  3.18146  2.89801  2.37887  2.77519  2.98518  4.58477  3.61503
          0.00595  5.52376  6.24610  0.61958  0.77255  0.62510  0.76617
    236   1.98333  5.62556  2.99246  2.82458  4.96558  1.84856  3.58850  4.44800  2.53854  3.35237  4.66755  2.98833  3.06095  2.89706  2.52164  2.72604  2.55669  3.36669  6.06127  4.65339    255 g - - -
          2.68618  4.42225  2.77519  2.73123  3.46354  2.40513  3.72494  3.29354  2.67741  2.69355  4.24690  2.90347  2.73739  3.18146  2.89801  2.37887  2.77519  2.98518  4.58477  3.61503
          0.38198  5.52376  1.15996  0.61958  0.77255  0.62510  0.76617
    237   2.56421  5.16708  2.33268  2.77997  2.83415  3.15331  3.97868  3.17881  2.77454  2.19619  4.23639  2.18907  3.33708  2.76498  3.24069  2.65542  3.17977  3.50170  5.66630  4.32690    256 n - - -
          2.68618  4.42225  2.77519  2.73123  3.46354  2.40513  3.72494  3.29354  2.67741  2.69355  4.24690  2.90347  2.73739  3.18146  2.89801  2.37887  2.77519  2.98518  4.58477  3.61503
          0.00865  5.15043  5.87278  0.61958  0.77255  1.45380  0.26615
    238   2.97299  4.55597  4.12078  3.54557  3.20685  3.21970  4.29421  2.63352  2.96485  2.12836  2.52096  3.86846  4.39065  2.34332  3.74875  2.45399  2.20998  2.27541  5.15523  3.94560    257 l - - -
          2.68618  4.42225  2.77519  2.73123  3.46354  2.40513  3.72494  3.29354  2.67741  2.69355  4.24690  2.90347  2.73739  3.18146  2.89801  2.37887  2.77519  2.98518  4.58477  3.61503
          0.00865  5.15043  5.87278  0.61958  0.77255  0.32993  1.26932
    239   2.86742  4.65505  4.57267  3.98780  1.63006  3.41933  4.55549  2.64169  2.85029  2.33452  3.03025  3.13217  4.62694  3.50829  3.33990  3.02673  2.95292  2.72216  3.05935  2.82559    258 f - - -
          2.68618  4.42225  2.77519  2.73123  3.46354  2.40513  3.72494  3.29354  2.67741  2.69355  4.24690  2.90347  2.73739  3.18146  2.89801  2.37887  2.77519  2.98518  4.58477  3.61503
          0.00622  5.47961  6.20196  0.61958  0.77255  0.78964  0.60515
    240   3.15834  4.70520  4.39895  3.82058  2.01286  2.66557  4.50629  2.93195  3.26126  1.90826  3.81697  4.11164  3.01635  2.92284  3.26819  2.70027  2.87033  2.65916  2.97824  3.32128    259 l - - -
          2.68618  4.42225  2.77519  2.73123  3.46354  2.40513  3.72494  3.29354  2.67741  2.69355  4.24690  2.90347  2.73739  3.18146  2.89801  2.37887  2.77519  2.98518  4.58477  3.61503
          0.00622  5.47961  6.20196  0.61958  0.77255  0.78964  0.60515
    241   2.27756  5.61091  2.24597  2.60862  3.84863  2.57787  4.06406  3.54088  2.03209  3.91575  4.65185  3.08495  3.65430  2.52341  3.02921  2.55852  2.27841  4.00098  6.04422  4.63390    260 k - - -
          2.68618  4.42225  2.77519  2.73123  3.46354  2.40513  3.72494  3.29354  2.67741  2.69355  4.24690  2.90347  2.73739  3.18146  2.89801  2.37887  2.77519  2.98518  4.58477  3.61503
          0.06946  5.47961  2.76574  0.61958  0.77255  0.49082  0.94707
    242   2.22962  5.52151  2.60164  2.21232  4.83095  2.01329  4.07929  4.29265  2.82997  2.65009  4.57182  2.74616  4.28046  3.18853  3.31616  2.10773  3.33127  3.89290  3.57389  3.45810    261 g - - -
          2.68334  4.42003  2.77641  2.73248  3.46293  2.40367  3.72698  3.29282  2.67944  2.69241  4.24893  2.90046  2.73943  3.18226  2.90004  2.37971  2.77240  2.98684  4.58680  3.61421
          1.04436  0.68081  1.95282  1.78850  0.18298  0.83520  0.56879
    243   2.80381  5.79273  1.31095  2.42131  5.13248  3.15764  4.18317  4.63012  2.99074  4.10330  4.86025  1.74015  4.35140  3.29653  3.51046  2.52890  2.66470  4.18574  6.23687  4.79832    293 d - - -
          2.68618  4.42225  2.77519  2.73123  3.46354  2.40513  3.72494  3.29354  2.67741  2.69355  4.24690  2.90347  2.73739  3.18146  2.89801  2.37887  2.77519  2.98518  4.58477  3.61503
          0.00733  5.31504  6.03738  0.61958  0.77255  0.55687  0.85097
    244   2.43840  5.59404  1.96001  2.78299  4.93685  2.43635  4.05045  4.42122  2.39868  3.89838  4.63548  2.60492  3.32518  3.14762  2.29846  3.05205  2.17821  3.98351  6.02813  3.62743    294 d - - -
          2.68618  4.42225  2.77519  2.73123  3.46354  2.40513  3.72494  3.29354  2.67741  2.69355  4.24690  2.90347  2.73739  3.18146  2.89801  2.37887  2.77519  2.98518  4.58477  3.61503
          0.00640  5.44977  6.17212  0.61958  0.77255  0.49861  0.93490
    245   2.99940  3.12176  3.38277  1.62788  4.94203  3.90114  4.08886  3.57193  2.42941  3.90804  4.65114  3.37293  4.29430  2.09004  2.68428  1.97443  2.56803  3.99250  6.04640  4.64259    295 e - - -
          2.68618  4.42225  2.77519  2.73123  3.46354  2.40513  3.72494  3.29354  2.67741  2.69355  4.24690  2.90347  2.73739  3.18146  2.89801  2.37887  2.77519  2.98518  4.58477  3.61503
          0.00601  5.51313  6.23547  0.61958  0.77255  0.38667  1.13730
    246   3.20793  4.71319  3.20095  3.20361  2.57566  4.29344  4.58891  2.62916  3.88470  1.46712  2.79888  3.41129  4.66438  3.03459  4.09689  3.57309  2.11139  2.45315  5.32132  3.27095    296 l - - -
          2.68618  4.42225  2.77519  2.73123  3.46354  2.40513  3.72494  3.29354  2.67741  2.69355  4.24690  2.90347  2.73739  3.18146  2.89801  2.37887  2.77519  2.98518  4.58477  3.61503
          0.00576  5.55468  6.27703  0.61958  0.77255  0.48576  0.95510
    247   1.80300  5.44314  3.51135  2.63064  4.70699  3.50729  4.16814  3.43800  1.88469  2.07287  3.30208  3.05869  4.36216  3.30068  2.12036  3.17046  3.38956  3.78939  5.92709  4.57315    297 a - - -
          2.68618  4.42225  2.77519  2.73123  3.46354  2.40513  3.72494  3.29354  2.67741  2.69355  4.24690  2.90347  2.73739  3.18146  2.89801  2.37887  2.77519  2.98518  4.58477  3.61503
          0.00576  5.55468  6.27703  0.61958  0.77255  0.48576  0.95510
    248   3.27269  5.78907  1.91446  0.93288  5.12360  3.97837  4.21632  4.61207  2.98421  3.55672  3.72583  3.00833  4.40648  3.06604  3.48767  2.63942  3.50945  4.17500  6.22351  4.80239    298 e - - -
          2.68618  4.42225  2.77519  2.73123  3.46354  2.40513  3.72494  3.29354  2.67741  2.69355  4.24690  2.90347  2.73739  3.18146  2.89801  2.37887  2.77519  2.98518  4.58477  3.61503
          0.00576  5.55468  6.27703  0.61958  0.77255  0.48576  0.95510
    249   2.36906  4.76463  4.40222  3.33647  1.79707  4.25653  3.53223  1.97360  3.74330  2.03571  3.44482  2.68274  4.63005  3.33001  3.32942  3.19501  3.11978  3.02459  5.36629  3.58816    299 f - - -
          2.68618  4.42225  2.77519  2.73123  3.46354  2.40513  3.72494  3.29354  2.67741  2.69355  4.24690  2.90347  2.73739  3.18146  2.89801  2.37887  2.77519  2.98518  4.58477  3.61503
          0.00576  5.55468  6.27703  0.61958  0.77255  0.48576  0.95510
    250   2.71569  4.78929  5.41872  4.81114  3.34325  4.63990  4.98446  1.28649  4.60453  1.32855  3.33049  4.80553  4.98042  4.72225  4.61035  3.95901  3.66883  1.84369  5.44188  3.40536    300 i - - -
          2.68618  4.42225  2.77519  2.73123  3.46354  2.40513  3.72494  3.29354  2.67741  2.69355  4.24690  2.90347  2.73739  3.18146  2.89801  2.37887  2.77519  2.98518  4.58477  3.61503
          0.00576  5.55468  6.27703  0.61958  0.77255  0.48576  0.95510
    251   1.93938  4.86424  4.50456  3.94591  4.02508  3.40966  4.64714  3.38758  3.76636  3.11648  0.82416  4.21883  4.69739  4.09788  3.17968  3.57678  3.52974  3.17301  5.50566  3.42685    301 m - - -
          2.68618  4.42225  2.77519  2.73123  3.46354  2.40513  3.72494  3.29354  2.67741  2.69355  4.24690  2.90347  2.73739  3.18146  2.89801  2.37887  2.77519  2.98518  4.58477  3.61503
          0.00576  5.55468  6.27703  0.61958  0.77255  0.48576  0.95510
    252   2.40802  5.25604  5.50008  5.33708  6.06015  2.57882  6.06659  5.56421  5.30473  5.24141  5.97584  4.87306  4.91152  5.44047  5.40871  0.51268  1.80719  4.65392  7.38669  6.33650    302 S - - -
          2.68618  4.42225  2.77519  2.73123  3.46354  2.40513  3.72494  3.29354  2.67741  2.69355  4.24690  2.90347  2.73739  3.18146  2.89801  2.37887  2.77519  2.98518  4.58477  3.61503
          0.00576  5.55468  6.27703  0.61958  0.77255  0.48576  0.95510
    253   3.28253  4.68896  5.03472  4.43024  3.75747  4.43104  4.74986  2.52537  2.43093  1.05849  2.05028  4.51835  4.79023  4.42155  3.41728  3.73473  3.31303  2.28331  5.30679  4.13108    303 l - - -
          2.68618  4.42225  2.77519  2.73123  3.46354  2.40513  3.72494  3.29354  2.67741  2.69355  4.24690  2.90347  2.73739  3.18146  2.89801  2.37887  2.77519  2.98518  4.58477  3.61503
          0.00576  5.55468  6.27703  0.61958  0.77255  0.48576  0.95510
    254   3.22703  4.62465  5.04512  4.43988  2.60219  4.38139  4.70798  2.56544  2.99698  2.55099  3.17354  4.49436  4.74610  4.41531  4.31651  2.84492  1.54334  1.38439  5.24737  4.06770    304 v - - -
          2.68618  4.42225  2.77519  2.73123  3.46354  2.40513  3.72494  3.29354  2.67741  2.69355  4.24690  2.90347  2.73739  3.18146  2.89801  2.37887  2.77519  2.98518  4.58477  3.61503
          0.00576  5.55468  6.27703  0.61958  0.77255  0.48576  0.95510
    255   4.08463  5.98341  4.70098  4.77384  6.46280  0.13902  6.15452  6.26037  5.40875  5.81514  6.67891  3.31878  5.39408  5.52736  5.66448  4.24704  4.64337  5.40512  7.54371  6.53126    305 G - - -
          2.68618  4.42225  2.77519  2.73123  3.46354  2.40513  3.72494  3.29354  2.67741  2.69355  4.24690  2.90347  2.73739  3.18146  2.89801  2.37887  2.77519  2.98518  4.58477  3.61503
          0.00576  5.55468  6.27703  0.61958  0.77255  0.48576  0.95510
    256   2.82686  4.79586  3.35955  3.75641  3.28366  4.23950  4.52057  3.26406  3.68402  2.69191  2.91109  4.08574  4.61649  3.95411  3.96924  2.21602  1.02520  2.60582  5.39718  4.18593    306 t - - -
          2.68618  4.42225  2.77519  2.73123  3.46354  2.40513  3.72494  3.29354  2.67741  2.69355  4.24690  2.90347  2.73739  3.18146  2.89801  2.37887  2.77519  2.98518  4.58477  3.61503
          0.00576  5.55468  6.27703  0.61958  0.77255  0.48576  0.95510
    257   2.82874  4.65120  4.84331  2.66186  3.74992  4.34290  4.65700  1.83644  4.10072  1.84185  3.08924  3.02873  3.59988  4.29297  4.22594  3.13730  3.44724  1.77083  5.26685  2.61621    307 v - - -
          2.68618  4.42225  2.77519  2.73123  3.46354  2.40513  3.72494  3.29354  2.67741  2.69355  4.24690  2.90347  2.73739  3.18146  2.89801  2.37887  2.77519  2.98518  4.58477  3.61503
          0.00576  5.55468  6.27703  0.61958  0.77255  0.48576  0.95510
    258   3.21854  4.94853  3.31491  2.86362  4.09247  4.18121  4.44787  1.17445  3.47725  3.16079  4.05573  2.88471  4.56939  3.77510  3.83744  3.01938  2.70168  1.75980  5.53802  4.30054    308 i - - -
          2.68618  4.42225  2.77519  2.73123  3.46354  2.40513  3.72494  3.29354  2.67741  2.69355  4.24690  2.90347  2.73739  3.18146  2.89801  2.37887  2.77519  2.98518  4.58477  3.61503
          0.06427  5.55468  2.84080  0.61958  0.77255  0.48576  0.95510
    259   2.74166  4.56016  5.15303  4.53744  2.05644  4.35560  4.68926  2.02205  4.32150  2.10182  3.12099  4.51916  4.71919  3.49040  4.32840  3.66704  2.73976  1.95668  2.91596  2.32757    309 v - - -
          2.68618  4.42225  2.77519  2.73123  3.46354  2.40513  3.72494  3.29354  2.67741  2.69355  4.24690  2.90347  2.73739  3.18146  2.89801  2.37887  2.77519  2.98518  4.58477  3.61503
          0.00611  5.49652  6.21887  0.61958  0.77255  0.35840  1.19995
    260   2.57755  5.65181  2.58755  2.60861  4.99585  2.42443  4.10491  4.48109  2.84002  3.95666  4.69276  2.58156  2.93305  2.87279  2.09017  2.37573  2.51716  3.56148  6.08512  3.02699    310 r - - -
          2.68618  4.42225  2.77519  2.73123  3.46354  2.40513  3.72494  3.29354  2.67741  2.69355  4.24690  2.90347  2.73739  3.18146  2.89801  2.37887  2.77519  2.98518  4.58477  3.61503
          0.03289  5.55468  3.55840  0.61958  0.77255  0.48576  0.95510
    261   2.32675  5.60560  2.36812  2.35105  4.93620  3.46935  4.09780  3.56673  2.30924  3.29840  4.65007  3.11210  2.07115  3.19894  3.02777  2.88240  2.65086  3.98844  3.99498  2.85659    311 p - - -
          2.68618  4.42225  2.77519  2.73123  3.46354  2.40513  3.72494  3.29354  2.67741  2.69355  4.24690  2.90347  2.73739  3.18146  2.89801  2.37887  2.77519  2.98518  4.58477  3.61503
          0.37848  5.52771  1.16757  0.61958  0.77255  0.60855  0.78557
    262   2.94919  5.27079  2.86060  2.41061  4.54546  3.34418  3.95203  3.98456  2.72284  2.18743  4.33095  2.89086  3.13430  3.07786  2.80532  2.29007  2.50289  2.15119  5.74832  4.38441    312 v - - -
          2.68543  4.42254  2.77465  2.73120  3.46383  2.40542  3.72524  3.29383  2.67675  2.69384  4.24567  2.90376  2.73769  3.18175  2.89830  2.37900  2.77516  2.98496  4.58506  3.61532
          1.40392  0.49170  1.94645  0.04228  3.18452  1.29838  0.31879
    263   2.40450  5.21224  2.90999  2.67492  4.48505  3.70362  3.90039  3.27696  2.67218  2.63722  3.36082  2.21969  4.09499  2.67374  2.73651  2.02383  2.58428  3.56343  5.69084  4.32832    314 s - - -
          2.68618  4.42225  2.77519  2.73123  3.46354  2.40513  3.72494  3.29354  2.67741  2.69355  4.24690  2.90347  2.73739  3.18146  2.89801  2.37887  2.77519  2.98518  4.58477  3.61503
          0.00966  5.04054  5.76289  0.61958  0.77255  1.01608  0.44943
    264   1.58583  5.25680  2.29090  2.75289  4.52263  3.77450  3.26740  3.24366  2.56023  3.01867  4.31949  3.03870  4.16571  3.10368  3.22410  2.49969  2.48852  3.08428  5.74033  4.38311    315 a - - -
          2.68618  4.42225  2.77519  2.73123  3.46354  2.40513  3.72494  3.29354  2.67741  2.69355  4.24690  2.90347  2.73739  3.18146  2.89801  2.37887  2.77519  2.98518  4.58477  3.61503
          0.00834  5.18647  5.90881  0.61958  0.77255  0.99329  0.46260
    265   2.44644  5.51243  2.77212  2.21938  4.85791  2.43778  3.96085  4.34428  2.69578  3.81791  4.55310  2.73363  3.24918  2.37951  2.16303  2.38125  2.60808  3.90332  5.94485  4.53345    316 r - - -
          2.68618  4.42225  2.77519  2.73123  3.46354  2.40513  3.72494  3.29354  2.67741  2.69355  4.24690  2.90347  2.73739  3.18146  2.89801  2.37887  2.77519  2.98518  4.58477  3.61503
          0.00763  5.27521  5.99755  0.61958  0.77255  1.12894  0.39064
    266   3.05091  5.55211  2.05177  2.41698  4.88991  1.84919  4.00871  4.37348  2.49756  3.85485  4.59730  2.17752  4.20873  3.10949  3.25199  2.54024  2.87650  2.77351  5.98901  4.57752    317 g - - -
          2.68618  4.42225  2.77519  2.73123  3.46354  2.40513  3.72494  3.29354  2.67741  2.69355  4.24690  2.90347  2.73739  3.18146  2.89801  2.37887  2.77519  2.98518  4.58477  3.61503
          0.00744  5.30055  6.02289  0.61958  0.77255  1.06423  0.42311
    267   3.08242  5.53953  2.05143  2.57531  2.74851  2.02833  4.04921  4.33456  2.80934  3.83838  4.59425  2.33624  4.24312  3.15732  3.30330  2.35441  2.20968  3.92000  5.99133  4.58963    318 g - - -
          2.68618  4.42225  2.77519  2.73123  3.46354  2.40513  3.72494  3.29354  2.67741  2.69355  4.24690  2.90347  2.73739  3.18146  2.89801  2.37887  2.77519  2.98518  4.58477  3.61503
          0.00723  5.32900  6.05135  0.61958  0.77255  0.34741  1.22592
    268   2.07583  3.56486  2.64495  2.21689  4.95932  2.72726  4.08440  3.60466  2.37068  3.92251  4.66145  2.82979  3.54921  2.61199  3.31305  2.72437  2.29080  2.97762  6.05523  4.64741    319 a - - -
          2.68618  4.42225  2.77519  2.73123  3.46354  2.40513  3.72494  3.29354  2.67741  2.69355  4.24690  2.90347  2.73739  3.18146  2.89801  2.37887  2.77519  2.98518  4.58477  3.61503
          0.00601  5.51313  6.23547  0.61958  0.77255  0.38667  1.13730
    269   2.94432  5.62290  3.01897  2.85088  4.95447  1.54634  4.11247  3.58317  2.06826  3.92241  4.66722  2.88202  4.31712  2.90120  2.89880  2.64324  2.32464  2.86230  6.06381  4.66124    320 g - - -
          2.68618  4.42225  2.77519  2.73123  3.46354  2.40513  3.72494  3.29354  2.67741  2.69355  4.24690  2.90347  2.73739  3.18146  2.89801  2.37887  2.77519  2.98518  4.58477  3.61503
          0.03406  5.55468  3.51944  0.61958  0.77255  0.48576  0.95510
    270   2.81651  5.64071  1.98373  2.28154  4.98665  3.31590  4.08841  4.47325  2.33786  3.06189  4.68115  2.16731  3.17559  2.24095  2.94901  2.94706  2.82840  4.03182  6.07287  3.63462    321 d - - -
          2.68618  4.42225  2.77519  2.73123  3.46354  2.40513  3.72494  3.29354  2.67741  2.69355  4.24690  2.90347  2.73739  3.18146  2.89801  2.37887  2.77519  2.98518  4.58477  3.61503
          0.00593  5.52655  6.24890  0.61958  0.77255  0.61345  0.77975
    271   2.65470  4.64314  4.77727  4.18460  2.89679  2.90531  4.62809  2.55878  3.50459  2.59825  2.73431  4.34388  2.61481  4.24562  3.36427  2.34525  2.80966  1.61726  5.25757  3.34898    322 v - - -
          2.68618  4.42225  2.77519  2.73123  3.46354  2.40513  3.72494  3.29354  2.67741  2.69355  4.24690  2.90347  2.73739  3.18146  2.89801  2.37887  2.77519  2.98518  4.58477  3.61503
          0.00593  5.52655  6.24890  0.61958  0.77255  0.61345  0.77975
    272   2.06807  4.83793  4.15762  2.69401  3.96562  4.18211  3.34065  2.21502  3.53133  2.72946  3.29856  3.96321  4.55948  3.82038  2.98615  2.51651  1.97285  2.41500  5.42755  2.86970    323 t - - -
          2.68618  4.42225  2.77519  2.73123  3.46354  2.40513  3.72494  3.29354  2.67741  2.69355  4.24690  2.90347  2.73739  3.18146  2.89801  2.37887  2.77519  2.98518  4.58477  3.61503
          0.00593  5.52655  6.24890  0.61958  0.77255  0.41347  1.08279
    273   2.82280  3.50306  2.84828  2.57904  3.07053  3.16435  4.22557  2.27711  2.47763  3.51965  2.92431  3.25652  2.43476  2.56148  3.18615  3.22344  3.39352  3.12787  3.89520  3.84650    324 i - - -
          2.68618  4.42225  2.77519  2.73123  3.46354  2.40513  3.72494  3.29354  2.67741  2.69355  4.24690  2.90347  2.73739  3.18146  2.89801  2.37887  2.77519  2.98518  4.58477  3.61503
          0.00576  5.55468  6.27703  0.61958  0.77255  0.48576  0.95510
    274   2.85015  4.87724  3.37165  3.55886  2.83412  2.74046  3.51465  2.39810  3.05190  1.82215  3.98226  3.94788  3.09821  2.50406  3.84588  3.43513  2.71087  2.49078  5.46372  3.06052    325 l - - -
          2.68618  4.42225  2.77519  2.73123  3.46354  2.40513  3.72494  3.29354  2.67741  2.69355  4.24690  2.90347  2.73739  3.18146  2.89801  2.37887  2.77519  2.98518  4.58477  3.61503
          0.00576  5.55468  6.27703  0.61958  0.77255  0.48576  0.95510
    275   2.43715  5.61971  2.39539  2.41496  4.95000  3.52514  4.11284  2.71525  2.50342  3.11961  4.66427  3.02502  2.04998  3.21409  2.97372  2.32761  2.72765  4.00239  4.21804  4.65946    326 p - - -
          2.68618  4.42225  2.77519  2.73123  3.46354  2.40513  3.72494  3.29354  2.67741  2.69355  4.24690  2.90347  2.73739  3.18146  2.89801  2.37887  2.77519  2.98518  4.58477  3.61503
          0.00576  5.55468  6.27703  0.61958  0.77255  0.48576  0.95510
    276   2.32871  5.63389  3.40161  2.84574  4.97025  3.04691  4.10949  4.45001  2.37733  3.93547  3.65579  2.59724  1.81322  2.34832  2.78628  2.33836  2.99439  3.38661  6.07192  4.66641    327 p - - -
          2.68618  4.42225  2.77519  2.73123  3.46354  2.40513  3.72494  3.29354  2.67741  2.69355  4.24690  2.90347  2.73739  3.18146  2.89801  2.37887  2.77519  2.98518  4.58477  3.61503
          0.05742  5.55468  2.95772  0.61958  0.77255  0.48576  0.95510
    277   2.28280  5.39127  3.03480  2.93058  4.64824  2.75034  4.14265  3.13862  2.67325  2.04736  4.06423  3.45775  3.17273  2.91321  2.77492  1.96223  2.89070  3.11655  5.88063  4.53013    328 s - - -
          2.68618  4.42225  2.77519  2.73123  3.46354  2.40513  3.72494  3.29354  2.67741  2.69355  4.24690  2.90347  2.73739  3.18146  2.89801  2.37887  2.77519  2.98518  4.58477  3.61503
          0.03465  5.50332  3.50704  0.61958  0.77255  0.70554  0.68090
    278   2.52951  5.12756  2.90645  3.10679  3.48951  3.48115  4.22370  3.70601  2.13008  2.38137  3.32113  3.59630  4.39073  3.42685  2.90052  3.22021  1.53195  2.69296  5.66651  4.37526    329 t - - -
          2.68618  4.42225  2.77519  2.73123  3.46354  2.40513  3.72494  3.29354  2.67741  2.69355  4.24690  2.90347  2.73739  3.18146  2.89801  2.37887  2.77519  2.98518  4.58477  3.61503
          0.00625  5.47492  6.19726  0.61958  0.77255  0.32787  1.27460
    279   2.51667  5.52821  2.67548  2.45506  4.82244  3.52300  4.13772  2.73958  2.89615  2.84007  3.32963  3.03179  3.50415  2.79117  3.00436  2.35722  1.94214  2.93210  5.99259  4.61458    330 t - - -
          2.68618  4.42225  2.77519  2.73123  3.46354  2.40513  3.72494  3.29354  2.67741  2.69355  4.24690  2.90347  2.73739  3.18146  2.89801  2.37887  2.77519  2.98518  4.58477  3.61503
          0.10917  5.55468  2.30707  0.61958  0.77255  0.48576  0.95510
    280   2.40775  5.28417  2.73616  2.95466  3.78195  2.51037  4.14174  2.59351  2.34355  2.35106  4.35631  2.45807  3.02747  3.29583  3.40894  2.73776  2.93979  3.23370  5.79038  3.68747    331 k - - -
          2.68618  4.42225  2.77519  2.73123  3.46354  2.40513  3.72494  3.29354  2.67741  2.69355  4.24690  2.90347  2.73739  3.18146  2.89801  2.37887  2.77519  2.98518  4.58477  3.61503
          0.03887  5.45190  3.38617  0.61958  0.77255  0.30117  1.34688
    281   3.12900  5.60590  2.29077  2.50572  4.93698  3.22193  4.09662  3.43624  2.45955  3.29318  4.65028  2.34113  2.74639  3.19761  3.32740  2.62239  1.82726  2.82791  6.04705  4.64466    332 t - - -
          2.68618  4.42225  2.77519  2.73123  3.46354  2.40513  3.72494  3.29354  2.67741  2.69355  4.24690  2.90347  2.73739  3.18146  2.89801  2.37887  2.77519  2.98518  4.58477  3.61503
          0.00594  5.52561  6.24795  0.61958  0.77255  0.61741  0.77510
    282   2.92011  5.52304  2.62742  2.87508  3.68210  2.61694  4.11848  3.50779  2.53207  3.31783  4.57630  2.94288  2.27097  3.08539  2.60937  2.47505  2.49132  2.63116  5.98478  3.63953    333 p - - -
          2.68618  4.42225  2.77519  2.73123  3.46354  2.40513  3.72494  3.29354  2.67741  2.69355  4.24690  2.90347  2.73739  3.18146  2.89801  2.37887  2.77519  2.98518  4.58477  3.61503
          0.00594  5.52561  6.24795  0.61958  0.77255  0.41145  1.08674
    283   2.81464  5.62795  2.21983  2.19304  3.24299  3.21631  4.11126  4.43946  2.85065  2.97102  4.67167  1.93942  4.31612  2.81267  3.34152  2.26001  2.74090  4.01239  6.06759  3.02237    334 n - - -
          2.68618  4.42225  2.77519  2.73123  3.46354  2.40513  3.72494  3.29354  2.67741  2.69355  4.24690  2.90347  2.73739  3.18146  2.89801  2.37887  2.77519  2.98518  4.58477  3.61503
          0.00576  5.55468  6.27703  0.61958  0.77255  0.48576  0.95510
    284   1.97930  4.67094  4.74611  3.55453  3.29729  3.44573  4.63398  2.67451  2.84795  1.59640  3.05530  4.33482  4.69482  3.00704  4.18163  3.11023  3.04924  2.42127  3.49036  2.78495    335 l - - -
          2.68618  4.42225  2.77519  2.73123  3.46354  2.40513  3.72494  3.29354  2.67741  2.69355  4.24690  2.90347  2.73739  3.18146  2.89801  2.37887  2.77519  2.98518  4.58477  3.61503
          0.00576  5.55468  6.27703  0.61958  0.77255  0.48576  0.95510
    285   2.58350  4.64215  4.94055  4.34214  3.74244  4.36255  4.68794  1.33669  4.17896  1.79600  3.76191  3.38153  3.31356  4.35640  4.27482  2.44948  3.00277  2.06623  5.26453  4.08189    336 i - - -
          2.68618  4.42225  2.77519  2.73123  3.46354  2.40513  3.72494  3.29354  2.67741  2.69355  4.24690  2.90347  2.73739  3.18146  2.89801  2.37887  2.77519  2.98518  4.58477  3.61503
          0.00576  5.55468  6.27703  0.61958  0.77255  0.48576  0.95510
    286   2.89624  5.62384  2.87228  2.84990  4.95588  3.33438  4.11176  4.43277  2.45253  3.33399  3.68116  2.67162  2.70883  2.64442  2.61706  2.38455  2.20112  2.89547  6.06440  2.67866    337 t - - -
          2.68618  4.42225  2.77519  2.73123  3.46354  2.40513  3.72494  3.29354  2.67741  2.69355  4.24690  2.90347  2.73739  3.18146  2.89801  2.37887  2.77519  2.98518  4.58477  3.61503
          0.00576  5.55468  6.27703  0.61958  0.77255  0.48576  0.95510
    287   1.63571  4.91758  2.89192  3.48419  3.36633  2.49649  2.92529  2.51663  3.13067  2.38882  4.02027  3.89401  4.54331  3.74348  3.79787  2.44937  3.41963  2.57197  5.49825  3.49222    338 a - - -
          2.68618  4.42225  2.77519  2.73123  3.46354  2.40513  3.72494  3.29354  2.67741  2.69355  4.24690  2.90347  2.73739  3.18146  2.89801  2.37887  2.77519  2.98518  4.58477  3.61503
          0.03289  5.55468  3.55840  0.61958  0.77255  0.48576  0.95510
    288   3.16735  3.67732  3.30561  2.97986  2.88222  4.11985  4.36344  2.87338  2.30658  1.58991  2.86654  3.36453  3.56348  3.05018  3.72359  2.86656  2.56299  2.86482  5.52832  4.28113    339 l - - -
          2.68618  4.42225  2.77519  2.73123  3.46354  2.40513  3.72494  3.29354  2.67741  2.69355  4.24690  2.90347  2.73739  3.18146  2.89801  2.37887  2.77519  2.98518  4.58477  3.61503
          0.00592  5.52771  6.25006  0.61958  0.77255  0.41599  1.07789
    289   2.85456  5.29536  2.57032  2.78537  3.47312  3.56661  3.48718  3.50050  2.64157  1.94017  2.84714  2.36303  2.55377  3.38211  3.49147  2.98658  3.39214  2.89717  5.81093  3.59054    340 l - - -
          2.68618  4.42225  2.77519  2.73123  3.46354  2.40513  3.72494  3.29354  2.67741  2.69355  4.24690  2.90347  2.73739  3.18146  2.89801  2.37887  2.77519  2.98518  4.58477  3.61503
          0.00576  5.55468  6.27703  0.61958  0.77255  0.48576  0.95510
    290   2.38275  5.64832  2.38174  2.08287  4.99076  2.94861  4.10591  4.47489  2.84166  2.60205  4.68968  2.48600  2.88699  3.20310  2.30980  2.79898  2.60898  4.03754  6.08258  3.68123    341 e - - -
          2.68618  4.42225  2.77519  2.73123  3.46354  2.40513  3.72494  3.29354  2.67741  2.69355  4.24690  2.90347  2.73739  3.18146  2.89801  2.37887  2.77519  2.98518  4.58477  3.61503
          0.00576  5.55468  6.27703  0.61958  0.77255  0.48576  0.95510
    291   2.59680  2.93426  3.11188  2.20930  4.57863  1.47328  4.19866  2.90173  3.00345  2.71544  4.41674  3.52824  3.54780  2.95310  3.46553  3.19719  2.82747  3.67406  5.85046  4.51873    342 g - - -
          2.68618  4.42225  2.77519  2.73123  3.46354  2.40513  3.72494  3.29354  2.67741  2.69355  4.24690  2.90347  2.73739  3.18146  2.89801  2.37887  2.77519  2.98518  4.58477  3.61503
          0.04337  5.55468  3.25506  0.61958  0.77255  0.48576  0.95510
    292   2.60701  5.63206  2.30725  2.49299  4.97491  1.78605  3.42771  4.45950  2.58482  3.93642  4.67346  3.36727  4.29332  2.71722  3.31641  2.25449  2.13312  3.44396  6.06603  4.65609    343 g - - -
          2.68618  4.42225  2.77519  2.73123  3.46354  2.40513  3.72494  3.29354  2.67741  2.69355  4.24690  2.90347  2.73739  3.18146  2.89801  2.37887  2.77519  2.98518  4.58477  3.61503
          0.31491  5.51729  1.32376  0.61958  0.77255  0.65145  0.73666
    293   2.73358  5.44124  2.43480  2.67787  4.77020  2.41293  3.93864  4.24492  2.44665  3.05720  4.48639  2.44216  4.14275  2.52921  3.17013  2.21129  2.52017  2.67385  5.88390  4.48287    344 s - - -
          2.68618  4.42225  2.77519  2.73123  3.46354  2.40513  3.72494  3.29354  2.67741  2.69355  4.24690  2.90347  2.73739  3.18146  2.89801  2.37887  2.77519  2.98518  4.58477  3.61503
          0.00814  5.21052  5.93286  0.61958  0.77255  1.37358  0.29196
    294   2.79267  5.35120  2.88903  2.45431  4.64488  1.85972  3.96490  3.08207  2.72506  3.63481  4.40701  2.00705  4.16264  3.08154  3.20755  2.51416  2.54815  3.71417  3.62927  4.43980    345 g - - -
          2.68620  4.42333  2.77586  2.73129  3.46298  2.40490  3.72602  3.29254  2.67745  2.69235  4.24797  2.90133  2.73748  3.18254  2.89871  2.37890  2.77573  2.98525  4.58584  3.61611
          1.17408  0.74370  1.53458  1.46793  0.26189  1.11668  0.39655
    295   2.32337  5.26579  2.88796  2.64360  4.55787  2.96660  3.88293  3.28682  2.38717  2.98879  4.32082  2.37525  4.08137  2.74960  2.55394  2.88346  2.32039  2.62028  5.73158  4.35513    355 t - - -
          2.68618  4.42225  2.77519  2.73123  3.46354  2.40513  3.72494  3.29354  2.67741  2.69355  4.24690  2.90347  2.73739  3.18146  2.89801  2.37887  2.77519  2.98518  4.58477  3.61503
          0.00971  5.03483  5.75718  0.61958  0.77255  0.25030  1.50765
    296   2.84061  3.79618  3.10691  3.05230  4.42113  2.80053  4.20328  3.42322  2.84374  2.94964  4.29380  3.10063  3.04440  3.38276  3.48770  2.02383  1.58718  2.87089  5.73890  3.54367    356 t - - -
          2.68618  4.42225  2.77519  2.73123  3.46354  2.40513  3.72494  3.29354  2.67741  2.69355  4.24690  2.90347  2.73739  3.18146  2.89801  2.37887  2.77519  2.98518  4.58477  3.61503
          0.00611  5.49652  6.21887  0.61958  0.77255  0.35840  1.19995
    297   1.77316  4.89004  3.38757  2.98870  2.99431  4.17876  3.50081  2.33979  3.48537  2.77869  3.10825  3.32284  3.55197  3.11856  3.83017  3.42598  2.41894  2.06521  5.47470  3.64864    357 a - - -
          2.68618  4.42225  2.77519  2.73123  3.46354  2.40513  3.72494  3.29354  2.67741  2.69355  4.24690  2.90347  2.73739  3.18146  2.89801  2.37887  2.77519  2.98518  4.58477  3.61503
          0.00576  5.55468  6.27703  0.61958  0.77255  0.48576  0.95510
    298   2.83979  5.65669  2.41629  2.26031  3.64385  3.91708  3.31856  4.48935  1.55248  3.96235  4.69712  3.38419  3.24389  2.57327  2.59376  2.08779  3.37499  4.04786  6.08875  4.67726    358 k - - -
          2.68618  4.42225  2.77519  2.73123  3.46354  2.40513  3.72494  3.29354  2.67741  2.69355  4.24690  2.90347  2.73739  3.18146  2.89801  2.37887  2.77519  2.98518  4.58477  3.61503
          0.00576  5.55468  6.27703  0.61958  0.77255  0.48576  0.95510
    299   2.84613  4.61046  3.67814  4.47744  2.81411  2.67912  4.70714  1.43520  4.28359  2.60596  2.42047  4.50848  3.60532  4.43319  4.32635  3.68573  2.73405  1.84818  5.23088  3.61287    359 i - - -
          2.68618  4.42225  2.77519  2.73123  3.46354  2.40513  3.72494  3.29354  2.67741  2.69355  4.24690  2.90347  2.73739  3.18146  2.89801  2.37887  2.77519  2.98518  4.58477  3.61503
          0.00576  5.55468  6.27703  0.61958  0.77255  0.48576  0.95510
    300   2.23689  4.66590  3.13820  4.19953  2.90804  4.33717  3.82640  3.10961  4.06138  2.20790  3.78200  4.36080  4.70512  4.26236  4.20457  3.46609  3.00110  2.62587  2.42979  1.38949    360 y - - -
          2.68618  4.42225  2.77519  2.73123  3.46354  2.40513  3.72494  3.29354  2.67741  2.69355  4.24690  2.90347  2.73739  3.18146  2.89801  2.37887  2.77519  2.98518  4.58477  3.61503
          0.00576  5.55468  6.27703  0.61958  0.77255  0.48576  0.95510
    301   2.82551  5.65505  3.13967  2.68517  5.00057  3.31665  2.68647  4.48686  2.13245  3.33166  4.69559  3.00125  2.94142  2.28846  2.44618  2.23339  2.55303  4.04593  6.08746  3.11053    361 k - - -
          2.68618  4.42225  2.77519  2.73123  3.46354  2.40513  3.72494  3.29354  2.67741  2.69355  4.24690  2.90347  2.73739  3.18146  2.89801  2.37887  2.77519  2.98518  4.58477  3.61503
          0.00576  5.55468  6.27703  0.61958  0.77255  0.48576  0.95510
    302   3.23354  0.87964  5.01005  4.41157  2.82013  4.37162  4.71946  3.07182  3.41555  2.57018  3.77454  4.48262  4.74850  4.40546  4.31170  3.11083  2.92652  2.28686  5.27919  4.09753    362 c - - -
          2.68618  4.42225  2.77519  2.73123  3.46354  2.40513  3.72494  3.29354  2.67741  2.69355  4.24690  2.90347  2.73739  3.18146  2.89801  2.37887  2.77519  2.98518  4.58477  3.61503
          0.00576  5.55468  6.27703  0.61958  0.77255  0.48576  0.95510
    303   2.92295  5.63345  1.76510  2.69428  4.96873  2.93005  4.11135  3.07260  2.30762  2.96380  4.67681  2.15376  4.31629  3.21097  3.34155  2.15692  2.65970  4.01884  6.07206  4.66691    363 d - - -
          2.68618  4.42225  2.77519  2.73123  3.46354  2.40513  3.72494  3.29354  2.67741  2.69355  4.24690  2.90347  2.73739  3.18146  2.89801  2.37887  2.77519  2.98518  4.58477  3.61503
          0.02569  5.55468  3.84018  0.61958  0.77255  0.48576  0.95510
    304   2.98476  5.63317  1.77256  2.50376  4.97386  3.19252  4.09582  4.45676  2.83222  3.33709  3.66293  2.43889  3.52350  2.85209  2.93980  2.28276  2.16764  4.02146  3.62327  4.66018    364 d - - -
          2.68618  4.42225  2.77519  2.73123  3.46354  2.40513  3.72494  3.29354  2.67741  2.69355  4.24690  2.90347  2.73739  3.18146  2.89801  2.37887  2.77519  2.98518  4.58477  3.61503
          0.05839  5.53487  2.94181  0.61958  0.77255  0.57770  0.82368
    305   2.40962  3.02305  2.57247  3.08869  4.35184  1.94080  4.21748  3.19632  2.55172  3.39547  4.24067  3.58291  4.38702  3.41243  3.51231  2.48429  2.29702  2.55806  5.69126  3.38718    365 g - - -
          2.68618  4.42225  2.77519  2.73123  3.46354  2.40513  3.72494  3.29354  2.67741  2.69355  4.24690  2.90347  2.73739  3.18146  2.89801  2.37887  2.77519  2.98518  4.58477  3.61503
          0.17023  5.48268  1.88146  0.61958  0.77255  0.44312  1.02730
    306   2.68190  5.56244  2.35578  2.22056  4.90695  3.41649  3.33000  4.39265  2.74884  3.86749  4.60330  2.98185  3.15829  2.24300  3.24169  2.06374  2.30383  3.95279  5.99540  2.91758    366 s - - -
          2.68618  4.42225  2.77519  2.73123  3.46354  2.40513  3.72494  3.29354  2.67741  2.69355  4.24690  2.90347  2.73739  3.18146  2.89801  2.37887  2.77519  2.98518  4.58477  3.61503
          0.00686  5.38114  6.10349  0.61958  0.77255  0.91963  0.50860
    307   2.12009  5.57182  2.40815  2.47038  4.91609  3.25130  4.02428  3.78392  2.37851  3.87676  4.61270  2.84643  2.58889  2.80146  2.86856  2.48488  2.21726  3.31935  6.00499  4.59452    367 a - - -
          2.68618  4.42225  2.77519  2.73123  3.46354  2.40513  3.72494  3.29354  2.67741  2.69355  4.24690  2.90347  2.73739  3.18146  2.89801  2.37887  2.77519  2.98518  4.58477  3.61503
          0.03122  5.40397  3.64054  0.61958  0.77255  0.42549  1.05972
    308   2.77979  3.26409  1.87349  2.63683  4.95343  3.88424  4.07164  4.43700  2.02366  3.91560  4.65332  2.32653  3.49979  2.85353  2.91569  2.76465  2.71432  4.00058  3.14330  3.64695    368 d - - -
          2.68618  4.42225  2.77519  2.73123  3.46354  2.40513  3.72494  3.29354  2.67741  2.69355  4.24690  2.90347  2.73739  3.18146  2.89801  2.37887  2.77519  2.98518  4.58477  3.61503
          0.04601  5.49132  3.19799  0.61958  0.77255  0.46794  0.98428
    309   2.46418  3.43879  2.91513  2.83255  4.87885  2.43922  3.40464  4.34680  2.15312  2.58245  4.60753  2.63432  3.50205  2.75043  3.32159  2.30412  3.34491  2.55500  6.00857  4.61395    369 k - - -
          2.68618  4.42225  2.77519  2.73123  3.46354  2.40513  3.72494  3.29354  2.67741  2.69355  4.24690  2.90347  2.73739  3.18146  2.89801  2.37887  2.77519  2.98518  4.58477  3.61503
          0.00612  5.49583  6.21818  0.61958  0.77255  0.35734  1.20243
    310   3.19127  1.51119  4.11344  3.54468  4.01784  4.18211  4.43952  2.80625  3.03667  2.28309  3.33596  3.03842  4.56056  2.97953  2.89538  2.20248  3.11662  2.74771  5.47058  4.24124    370 c - - -
          2.68618  4.42225  2.77519  2.73123  3.46354  2.40513  3.72494  3.29354  2.67741  2.69355  4.24690  2.90347  2.73739  3.18146  2.89801  2.37887  2.77519  2.98518  4.58477  3.61503
          0.00576  5.55468  6.27703  0.61958  0.77255  0.48576  0.95510
    311   2.29839  3.07573  2.86891  2.85238  4.31743  3.15672  4.28657  3.70206  3.16947  1.50316  3.43163  3.14581  3.15345  3.18459  3.59578  2.91479  2.99658  2.93849  5.68187  3.41888    371 l - - -
          2.68618  4.42225  2.77519  2.73123  3.46354  2.40513  3.72494  3.29354  2.67741  2.69355  4.24690  2.90347  2.73739  3.18146  2.89801  2.37887  2.77519  2.98518  4.58477  3.61503
          0.00576  5.55468  6.27703  0.61958  0.77255  0.48576  0.95510
    312   2.35313  5.61807  3.40853  2.85257  4.94768  3.49032  3.62150  3.54984  2.29178  3.43258  3.93673  1.90137  3.51049  2.61217  2.97407  2.16139  2.25575  3.53848  6.06011  4.65868    372 n - - -
          2.68618  4.42225  2.77519  2.73123  3.46354  2.40513  3.72494  3.29354  2.67741  2.69355  4.24690  2.90347  2.73739  3.18146  2.89801  2.37887  2.77519  2.98518  4.58477  3.61503
          0.06366  5.55468  2.85071  0.61958  0.77255  0.48576  0.95510
    313   2.54594  3.84153  3.52500  2.63030  3.32525  3.95630  4.16015  3.98212  2.68065  2.83283  4.39743  2.40965  1.69739  2.74937  3.42442  2.65570  2.80105  2.90129  5.82933  4.49391    373 p - - -
          2.68618  4.42225  2.77519  2.73123  3.46354  2.40513  3.72494  3.29354  2.67741  2.69355  4.24690  2.90347  2.73739  3.18146  2.89801  2.37887  2.77519  2.98518  4.58477  3.61503
          0.00611  5.49713  6.21948  0.61958  0.77255  0.35936  1.19774
    314   2.39848  5.55219  3.11775  2.88449  4.85544  2.88728  2.88662  3.50535  2.39696  2.99681  4.60409  2.94850  3.41913  3.24269  3.12019  2.53079  1.73854  2.67539  6.01076  4.62655    374 t - - -
          2.68618  4.42225  2.77519  2.73123  3.46354  2.40513  3.72494  3.29354  2.67741  2.69355  4.24690  2.90347  2.73739  3.18146  2.89801  2.37887  2.77519  2.98518  4.58477  3.61503
          0.07251  5.55468  2.71698  0.61958  0.77255  0.48576  0.95510
    315   2.38725  3.38305  3.89072  2.27942  3.55551  2.97099  4.32740  3.47452  3.29306  2.70321  4.05199  3.76701  4.46879  2.89238  2.91128  3.05039  1.74236  2.53490  4.12630  3.13287    375 t - - -
          2.68618  4.42225  2.77519  2.73123  3.46354  2.40513  3.72494  3.29354  2.67741  2.69355  4.24690  2.90347  2.73739  3.18146  2.89801  2.37887  2.77519  2.98518  4.58477  3.61503
          0.00616  5.48833  6.21068  0.61958  0.77255  0.34610  1.22910
    316   2.47170  3.93905  2.58546  2.47317  4.94030  2.72514  4.11458  3.32736  2.36682  3.12727  3.82188  2.85521  4.31866  2.79298  3.04964  2.29780  2.33722  3.72516  6.05624  3.01598    376 s - - -
          2.68618  4.42225  2.77519  2.73123  3.46354  2.40513  3.72494  3.29354  2.67741  2.69355  4.24690  2.90347  2.73739  3.18146  2.89801  2.37887  2.77519  2.98518  4.58477  3.61503
          0.05742  5.55468  2.95772  0.61958  0.77255  0.48576  0.95510
    317   2.34870  2.95604  2.87006  2.44221  4.95946  2.89944  4.07815  4.44294  2.37874  2.93719  4.65950  2.70879  4.28412  2.37930  2.81096  2.48894  2.34030  4.00666  6.05272  3.51029    377 t - - -
          2.68618  4.42225  2.77519  2.73123  3.46354  2.40513  3.72494  3.29354  2.67741  2.69355  4.24690  2.90347  2.73739  3.18146  2.89801  2.37887  2.77519  2.98518  4.58477  3.61503
          0.12169  5.50332  2.20271  0.61958  0.77255  0.36941  1.17488
    318   2.35065  5.58739  2.29466  2.58934  4.92886  2.75756  4.04777  3.62481  2.49599  3.89114  4.62901  2.29904  2.73821  2.63555  3.27613  2.71093  2.51126  2.76133  6.02224  4.61344    378 d - - -
          2.68618  4.42225  2.77519  2.73123  3.46354  2.40513  3.72494  3.29354  2.67741  2.69355  4.24690  2.90347  2.73739  3.18146  2.89801  2.37887  2.77519  2.98518  4.58477  3.61503
          0.03805  5.44588  3.41064  0.61958  0.77255  0.38069  1.15009
    319   3.18294  3.04728  3.62831  4.11753  2.66686  4.29518  3.41246  2.49381  3.17054  2.41514  2.74833  4.30029  4.66387  2.72493  4.14789  3.05835  2.30488  1.60567  5.25648  4.06718    379 v - - -
          2.68618  4.42225  2.77519  2.73123  3.46354  2.40513  3.72494  3.29354  2.67741  2.69355  4.24690  2.90347  2.73739  3.18146  2.89801  2.37887  2.77519  2.98518  4.58477  3.61503
          0.00605  5.50707  6.22942  0.61958  0.77255  0.69140  0.69490
    320   2.80937  5.06713  3.77005  2.48030  3.10478  3.43331  4.28180  2.55064  2.77247  3.29574  4.15930  3.67983  4.43820  3.51504  3.60207  1.97834  1.42450  2.93737  5.62068  4.34715    380 t - - -
          2.68618  4.42225  2.77519  2.73123  3.46354  2.40513  3.72494  3.29354  2.67741  2.69355  4.24690  2.90347  2.73739  3.18146  2.89801  2.37887  2.77519  2.98518  4.58477  3.61503
          0.00605  5.50707  6.22942  0.61958  0.77255  0.49142  0.94613
    321   3.19353  4.73634  4.44495  2.87141  3.23889  4.25805  4.54469  1.67847  2.84546  2.25197  3.84835  3.36552  2.57134  4.02986  4.02479  3.53035  2.31741  1.88786  5.34063  4.13780    381 i - - -
          2.68618  4.42225  2.77519  2.73123  3.46354  2.40513  3.72494  3.29354  2.67741  2.69355  4.24690  2.90347  2.73739  3.18146  2.89801  2.37887  2.77519  2.98518  4.58477  3.61503
          0.04312  5.53574  3.26331  0.61958  0.77255  0.57387  0.82860
    322   2.30859  5.60177  2.05576  2.82015  4.93899  2.90115  4.08479  4.41776  2.82466  3.90551  4.64838  2.58532  3.15104  2.78322  3.31586  1.94347  2.41523  2.68302  6.04383  4.63919    382 s - - -
          2.68618  4.42225  2.77519  2.73123  3.46354  2.40513  3.72494  3.29354  2.67741  2.69355  4.24690  2.90347  2.73739  3.18146  2.89801  2.37887  2.77519  2.98518  4.58477  3.61503
          0.00610  5.49872  6.22107  0.61958  0.77255  0.47211  0.97733
    323   2.55064  5.17600  3.68782  2.80611  2.79458  2.95413  4.25158  3.12702  3.11193  2.29546  2.88662  2.52054  3.51253  2.96437  2.85436  2.03431  2.97880  3.16796  5.71237  4.41788    383 s - - -
          2.68618  4.42225  2.77519  2.73123  3.46354  2.40513  3.72494  3.29354  2.67741  2.69355  4.24690  2.90347  2.73739  3.18146  2.89801  2.37887  2.77519  2.98518  4.58477  3.61503
          0.00588  5.53574  6.25809  0.61958  0.77255  0.57387  0.82860
    324   2.90922  5.64324  2.11883  2.42589  4.98797  2.27774  4.09429  4.47372  1.98354  3.34928  3.67871  2.21160  4.30063  3.19076  3.04424  2.56900  2.52420  4.03370  6.07612  4.66535    384 k - - -
          2.68618  4.42225  2.77519  2.73123  3.46354  2.40513  3.72494  3.29354  2.67741  2.69355  4.24690  2.90347  2.73739  3.18146  2.89801  2.37887  2.77519  2.98518  4.58477  3.61503
          0.00588  5.53574  6.25809  0.61958  0.77255  0.57387  0.82860
    325   2.43080  3.13807  2.53952  2.82915  4.97833  2.63308  3.63378  3.67390  1.88359  3.94035  4.67790  2.83613  4.30159  2.72110  2.53830  2.37885  2.71624  3.44698  6.07099  4.66194    385 k - - -
          2.68618  4.42225  2.77519  2.73123  3.46354  2.40513  3.72494  3.29354  2.67741  2.69355  4.24690  2.90347  2.73739  3.18146  2.89801  2.37887  2.77519  2.98518  4.58477  3.61503
          0.00588  5.53574  6.25809  0.61958  0.77255  0.57387  0.82860
    326   1.93707  5.58584  2.67536  2.32610  4.90647  2.36681  4.10847  2.63974  2.55564  3.04102  3.70333  2.73539  4.31156  3.21322  2.95405  2.47465  3.10762  3.96328  6.03344  3.66626    386 a - - -
          2.68618  4.42225  2.77519  2.73123  3.46354  2.40513  3.72494  3.29354  2.67741  2.69355  4.24690  2.90347  2.73739  3.18146  2.89801  2.37887  2.77519  2.98518  4.58477  3.61503
          0.00588  5.53574  6.25809  0.61958  0.77255  0.57387  0.82860
    327   2.81766  4.59039  5.12886  4.51652  3.13670  4.37342  4.70468  2.18390  3.30320  1.24626  2.92178  4.52142  3.30494  3.59194  4.33465  3.14857  3.44104  2.19206  3.92266  2.76875    387 l - - -
          2.68618  4.42225  2.77519  2.73123  3.46354  2.40513  3.72494  3.29354  2.67741  2.69355  4.24690  2.90347  2.73739  3.18146  2.89801  2.37887  2.77519  2.98518  4.58477  3.61503
          0.00588  5.53574  6.25809  0.61958  0.77255  0.57387  0.82860
    328   3.14080  5.48148  3.46420  2.30740  3.38911  3.94348  4.13853  4.20555  1.96565  2.85892  3.64521  2.94416  4.33507  2.49756  2.40987  3.13914  2.37752  2.05937  5.95439  4.58605    388 k - - -
          2.68618  4.42225  2.77519  2.73123  3.46354  2.40513  3.72494  3.29354  2.67741  2.69355  4.24690  2.90347  2.73739  3.18146  2.89801  2.37887  2.77519  2.98518  4.58477  3.61503
          0.00588  5.53574  6.25809  0.61958  0.77255  0.57387  0.82860
    329   2.27664  5.64171  2.41071  2.22945  3.87924  2.46367  3.42688  4.47132  2.82928  3.94663  4.68259  2.55745  3.70886  2.56444  3.05943  2.39515  2.55743  3.41246  6.07489  3.52879    389 e - - -
          2.68618  4.42225  2.77519  2.73123  3.46354  2.40513  3.72494  3.29354  2.67741  2.69355  4.24690  2.90347  2.73739  3.18146  2.89801  2.37887  2.77519  2.98518  4.58477  3.61503
          0.00588  5.53574  6.25809  0.61958  0.77255  0.57387  0.82860
    330   3.13790  5.53349  2.76436  2.62603  4.83357  3.93065  4.12298  3.11906  1.85752  2.20163  3.89529  3.41814  2.92965  2.61867  2.22076  3.12379  3.36908  3.32781  5.99404  2.84909    390 k - - -
          2.68618  4.42225  2.77519  2.73123  3.46354  2.40513  3.72494  3.29354  2.67741  2.69355  4.24690  2.90347  2.73739  3.18146  2.89801  2.37887  2.77519  2.98518  4.58477  3.61503
          0.00588  5.53574  6.25809  0.61958  0.77255  0.57387  0.82860
    331   2.41857  4.72734  4.47108  3.27728  3.83773  2.83743  4.55167  2.32974  3.21352  2.23361  2.54752  4.16929  4.63529  4.04752  2.77167  3.05029  2.89519  1.55783  5.33230  4.13103    391 v - - -
          2.68618  4.42225  2.77519  2.73123  3.46354  2.40513  3.72494  3.29354  2.67741  2.69355  4.24690  2.90347  2.73739  3.18146  2.89801  2.37887  2.77519  2.98518  4.58477  3.61503
          0.00588  5.53574  6.25809  0.61958  0.77255  0.57387  0.82860
    332   2.66284  5.63655  2.52641  2.43316  4.97853  3.90819  4.09555  3.05752  2.35883  3.33948  4.67803  3.00293  4.30158  1.90067  1.93831  2.72302  2.97352  3.37630  6.07109  3.95281    392 q - - -
          2.68618  4.42225  2.77519  2.73123  3.46354  2.40513  3.72494  3.29354  2.67741  2.69355  4.24690  2.90347  2.73739  3.18146  2.89801  2.37887  2.77519  2.98518  4.58477  3.61503
          0.00588  5.53574  6.25809  0.61958  0.77255  0.57387  0.82860
    333   2.54017  5.62949  3.24673  2.25828  3.77313  3.01330  4.09729  4.45006  2.07498  3.07799  3.51586  2.36116  4.30292  2.76294  3.04726  2.73285  1.83816  4.01682  6.06588  4.65867    393 t - - -
          2.68618  4.42225  2.77519  2.73123  3.46354  2.40513  3.72494  3.29354  2.67741  2.69355  4.24690  2.90347  2.73739  3.18146  2.89801  2.37887  2.77519  2.98518  4.58477  3.61503
          0.00588  5.53574  6.25809  0.61958  0.77255  0.57387  0.82860
    334   2.90131  4.70270  4.55692  3.97398  3.80967  3.44784  4.57615  1.81384  2.38872  1.58649  2.75915  3.39867  4.65204  4.10568  3.32979  3.56048  2.35482  2.74478  5.31069  3.44567    394 l - - -
          2.68618  4.42225  2.77519  2.73123  3.46354  2.40513  3.72494  3.29354  2.67741  2.69355  4.24690  2.90347  2.73739  3.18146  2.89801  2.37887  2.77519  2.98518  4.58477  3.61503
          0.00588  5.53574  6.25809  0.61958  0.77255  0.57387  0.82860
    335   2.76198  4.58764  5.16737  4.55264  3.04032  3.45165  4.71363  2.37796  4.33937  1.11794  2.31387  4.54021  4.74400  4.47197  4.35039  2.80809  3.44393  2.18236  5.20943  3.32096    395 l - - -
          2.68618  4.42225  2.77519  2.73123  3.46354  2.40513  3.72494  3.29354  2.67741  2.69355  4.24690  2.90347  2.73739  3.18146  2.89801  2.37887  2.77519  2.98518  4.58477  3.61503
          0.00588  5.53574  6.25809  0.61958  0.77255  0.57387  0.82860
    336   2.40778  5.64379  2.24989  2.34189  4.98893  2.23823  4.09376  3.39538  2.41085  3.49477  4.68443  2.68321  3.52732  2.62569  2.88203  2.65394  2.58835  3.55697  6.07642  4.66542    396 g - - -
          2.68618  4.42225  2.77519  2.73123  3.46354  2.40513  3.72494  3.29354  2.67741  2.69355  4.24690  2.90347  2.73739  3.18146  2.89801  2.37887  2.77519  2.98518  4.58477  3.61503
          0.00588  5.53574  6.25809  0.61958  0.77255  0.57387  0.82860
    337   2.07474  5.63872  2.61128  2.51213  4.98132  3.51158  4.09585  4.46554  2.36759  2.95588  4.68010  3.09856  4.30190  3.19303  2.57185  1.70440  2.21716  4.02805  6.07290  4.66343    397 s - - -
          2.68618  4.42225  2.77519  2.73123  3.46354  2.40513  3.72494  3.29354  2.67741  2.69355  4.24690  2.90347  2.73739  3.18146  2.89801  2.37887  2.77519  2.98518  4.58477  3.61503
          0.00588  5.53574  6.25809  0.61958  0.77255  0.57387  0.82860
    338   2.84335  4.61860  5.01541  3.46440  3.71617  3.01938  4.69636  1.09027  4.23279  2.24998  2.12530  4.47597  4.73487  4.39576  4.30034  3.02110  3.45000  2.43940  5.24280  4.06250    398 i - - -
          2.68618  4.42225  2.77519  2.73123  3.46354  2.40513  3.72494  3.29354  2.67741  2.69355  4.24690  2.90347  2.73739  3.18146  2.89801  2.37887  2.77519  2.98518  4.58477  3.61503
          0.00588  5.53574  6.25809  0.61958  0.77255  0.57387  0.82860
    339   1.85853  5.50488  2.78204  2.89320  4.79442  2.81752  4.13091  3.06038  2.69046  2.90051  3.90120  2.84843  4.32885  2.46063  2.97308  2.23281  3.11555  2.56602  5.97232  4.59760    399 a - - -
          2.68618  4.42225  2.77519  2.73123  3.46354  2.40513  3.72494  3.29354  2.67741  2.69355  4.24690  2.90347  2.73739  3.18146  2.89801  2.37887  2.77519  2.98518  4.58477  3.61503
          0.00588  5.53574  6.25809  0.61958  0.77255  0.57387  0.82860
    340   2.37327  5.59155  2.64089  2.84967  3.72607  2.65796  4.10705  4.38514  2.85096  3.28176  4.63810  2.21609  4.31047  2.68772  2.96948  2.32370  2.00088  3.97024  6.03773  3.00374    400 t - - -
          2.68618  4.42225  2.77519  2.73123  3.46354  2.40513  3.72494  3.29354  2.67741  2.69355  4.24690  2.90347  2.73739  3.18146  2.89801  2.37887  2.77519  2.98518  4.58477  3.61503
          0.00588  5.53574  6.25809  0.61958  0.77255  0.57387  0.82860
    341   2.49849  5.63500  3.38664  2.31471  4.97615  3.38422  3.71217  3.32556  1.25298  3.93850  4.67674  2.85343  3.38425  3.19421  2.49662  2.64626  3.36525  3.38612  6.06993  4.66163    401 k - - -
          2.68618  4.42225  2.77519  2.73123  3.46354  2.40513  3.72494  3.29354  2.67741  2.69355  4.24690  2.90347  2.73739  3.18146  2.89801  2.37887  2.77519  2.98518  4.58477  3.61503
          0.00588  5.53574  6.25809  0.61958  0.77255  0.57387  0.82860
    342   2.62841  4.67875  4.65069  4.06407  3.78266  2.14583  4.60159  1.66395  3.94613  2.19454  2.95758  2.98438  4.66917  3.39723  4.13021  2.85533  2.65318  2.19982  5.28988  4.09748    402 i - - -
          2.68618  4.42225  2.77519  2.73123  3.46354  2.40513  3.72494  3.29354  2.67741  2.69355  4.24690  2.90347  2.73739  3.18146  2.89801  2.37887  2.77519  2.98518  4.58477  3.61503
          0.00588  5.53574  6.25809  0.61958  0.77255  0.57387  0.82860
    343   2.54484  5.50859  2.87456  2.89126  4.79948  3.17454  4.12986  2.52035  1.96902  3.34614  3.89811  3.42855  3.24782  2.73712  2.19400  3.01129  2.76517  2.39090  5.97515  4.59949    403 k - - -
          2.68569  4.42251  2.77460  2.73149  3.46380  2.40516  3.72520  3.29295  2.67737  2.69381  4.24716  2.90335  2.73734  3.18172  2.89827  2.37913  2.77478  2.98544  4.58503  3.61529
          0.70709  1.20623  1.57215  0.25596  1.48800  0.57387  0.82860
    344   2.00224  5.44666  2.77988  2.74133  4.75973  3.80264  3.99337  2.80735  2.49352  3.73821  4.49593  2.64285  3.37111  3.10109  2.26432  2.18657  2.44737  3.82000  3.87776  4.50832    406 a - - -
          2.68618  4.42225  2.77519  2.73123  3.46354  2.40513  3.72494  3.29354  2.67741  2.69355  4.24690  2.90347  2.73739  3.18146  2.89801  2.37887  2.77519  2.98518  4.58477  3.61503
          0.00740  5.30547  6.02782  0.61958  0.77255  1.21963  0.35004
    345   2.45233  5.52424  1.66637  2.71227  4.86672  3.17409  2.75186  3.47468  1.94966  3.82815  4.56593  2.42610  4.18648  3.07805  2.75375  2.98307  3.25118  3.91356  5.95810  4.54883    407 d - - -
          2.68618  4.42225  2.77519  2.73123  3.46354  2.40513  3.72494  3.29354  2.67741  2.69355  4.24690  2.90347  2.73739  3.18146  2.89801  2.37887  2.77519  2.98518  4.58477  3.61503
          0.00740  5.30547  6.02782  0.61958  0.77255  0.33876  1.24705
    346   2.53976  5.33502  3.53160  2.68674  4.57357  2.79609  3.47487  2.13717  2.96698  2.79126  4.40553  2.72253  4.35311  2.76295  3.15810  2.77058  1.77059  3.15718  5.83731  4.50167    408 t - - -
          2.68618  4.42225  2.77519  2.73123  3.46354  2.40513  3.72494  3.29354  2.67741  2.69355  4.24690  2.90347  2.73739  3.18146  2.89801  2.37887  2.77519  2.98518  4.58477  3.61503
          0.00603  5.51016  6.23250  0.61958  0.77255  0.49902  0.93426
    347   1.73381  5.58800  2.74815  2.51184  3.77552  3.48199  4.10801  4.37913  2.12712  2.96784  4.63494  3.39543  2.49897  3.21246  3.34114  2.20945  2.83070  3.96589  6.03508  3.50301    409 a - - -
          2.68618  4.42225  2.77519  2.73123  3.46354  2.40513  3.72494  3.29354  2.67741  2.69355  4.24690  2.90347  2.73739  3.18146  2.89801  2.37887  2.77519  2.98518  4.58477  3.61503
          0.00588  5.53574  6.25809  0.61958  0.77255  0.57387  0.82860
    348   3.18331  4.83083  3.12037  3.61983  2.82431  4.19512  2.89542  2.71738  2.69141  1.37530  3.67370  3.20848  3.84009  3.84656  3.87976  3.44977  2.27969  2.77002  5.42218  3.41414    410 l - - -
          2.68618  4.42225  2.77519  2.73123  3.46354  2.40513  3.72494  3.29354  2.67741  2.69355  4.24690  2.90347  2.73739  3.18146  2.89801  2.37887  2.77519  2.98518  4.58477  3.61503
          0.00588  5.53574  6.25809  0.61958  0.77255  0.57387  0.82860
    349   2.40546  5.36885  2.71355  2.97465  3.65801  3.20758  4.17439  3.37808  2.96881  3.63006  2.37762  2.98213  3.70564  3.31951  2.73720  2.06764  1.96921  3.70417  5.86699  3.45237    411 t - - -
          2.68618  4.42225  2.77519  2.73123  3.46354  2.40513  3.72494  3.29354  2.67741  2.69355  4.24690  2.90347  2.73739  3.18146  2.89801  2.37887  2.77519  2.98518  4.58477  3.61503
          0.00588  5.53574  6.25809  0.61958  0.77255  0.57387  0.82860
    350   1.73587  5.63337  2.18600  2.21649  4.97392  3.32186  4.09641  4.45673  2.59461  3.32878  3.01315  2.69594  3.48862  2.98074  3.32493  2.39237  3.07629  3.38528  6.06877  4.66054    412 a - - -
          2.68618  4.42225  2.77519  2.73123  3.46354  2.40513  3.72494  3.29354  2.67741  2.69355  4.24690  2.90347  2.73739  3.18146  2.89801  2.37887  2.77519  2.98518  4.58477  3.61503
          0.00588  5.53574  6.25809  0.61958  0.77255  0.57387  0.82860
    351   1.93366  5.64632  2.32312  2.02756  4.99225  3.90670  4.09386  4.47886  2.36449  3.95196  4.68678  2.68260  4.30034  2.38087  2.58545  2.79374  2.73681  4.03743  6.07845  3.01197    413 a - - -
          2.68618  4.42225  2.77519  2.73123  3.46354  2.40513  3.72494  3.29354  2.67741  2.69355  4.24690  2.90347  2.73739  3.18146  2.89801  2.37887  2.77519  2.98518  4.58477  3.61503
          0.00588  5.53574  6.25809  0.61958  0.77255  0.57387  0.82860
    352   3.13371  5.63260  2.23060  1.41883  4.97271  2.56947  3.63500  3.59525  2.83351  3.00773  3.89496  2.65983  3.27254  3.19479  2.94067  3.09825  2.79710  4.02058  6.06826  4.66028    414 e - - -
          2.68618  4.42225  2.77519  2.73123  3.46354  2.40513  3.72494  3.29354  2.67741  2.69355  4.24690  2.90347  2.73739  3.18146  2.89801  2.37887  2.77519  2.98518  4.58477  3.61503
          0.00588  5.53574  6.25809  0.61958  0.77255  0.57387  0.82860
    353   2.82351  5.62470  2.60313  2.40763  3.98654  2.81563  4.09849  2.64616  1.77002  3.51067  4.66752  2.70724  4.30385  2.32692  3.32783  2.72675  2.81626  3.06666  6.06234  4.65639    415 k - - -
          2.68618  4.42225  2.77519  2.73123  3.46354  2.40513  3.72494  3.29354  2.67741  2.69355  4.24690  2.90347  2.73739  3.18146  2.89801  2.37887  2.77519  2.98518  4.58477  3.61503
          0.00588  5.53574  6.25809  0.61958  0.77255  0.57387  0.82860
    354   2.20684  5.64647  2.43808  2.45215  3.74233  1.68085  4.09660  4.47706  2.62061  3.95159  4.68735  2.52454  4.30263  2.66427  2.94332  2.36336  3.36737  4.03693  6.07929  4.66822    416 g - - -
          2.68618  4.42225  2.77519  2.73123  3.46354  2.40513  3.72494  3.29354  2.67741  2.69355  4.24690  2.90347  2.73739  3.18146  2.89801  2.37887  2.77519  2.98518  4.58477  3.61503
          0.00588  5.53574  6.25809  0.61958  0.77255  0.57387  0.82860
    355   2.28433  3.55615  5.16601  4.55290  1.33307  4.39028  4.72490  2.30803  4.34291  1.82600  3.71458  4.54675  2.90884  4.47792  4.35857  3.70136  2.89848  2.54332  5.22362  4.04742    417 f - - -
          2.68618  4.42225  2.77519  2.73123  3.46354  2.40513  3.72494  3.29354  2.67741  2.69355  4.24690  2.90347  2.73739  3.18146  2.89801  2.37887  2.77519  2.98518  4.58477  3.61503
          0.00588  5.53574  6.25809  0.61958  0.77255  0.57387  0.82860
    356   2.34022  4.64836  4.79600  4.20292  3.74861  2.83993  4.63855  2.08562  4.06017  1.27359  3.76495  4.35735  4.69415  3.17496  3.40719  3.10127  3.43615  1.97633  5.26385  4.07718    418 l - - -
          2.68618  4.42225  2.77519  2.73123  3.46354  2.40513  3.72494  3.29354  2.67741  2.69355  4.24690  2.90347  2.73739  3.18146  2.89801  2.37887  2.77519  2.98518  4.58477  3.61503
          0.00588  5.53574  6.25809  0.61958  0.77255  0.57387  0.82860
    357   3.14024  5.47656  3.46566  2.59923  3.78841  2.39098  4.13946  3.46785  2.65805  3.75337  4.53513  1.59247  4.33544  3.00802  3.38540  2.04704  2.57162  3.83140  3.60067  3.60676    419 n - - -
          2.68618  4.42225  2.77519  2.73123  3.46354  2.40513  3.72494  3.29354  2.67741  2.69355  4.24690  2.90347  2.73739  3.18146  2.89801  2.37887  2.77519  2.98518  4.58477  3.61503
          0.00588  5.53574  6.25809  0.61958  0.77255  0.57387  0.82860
    358   2.33911  4.93372  3.20759  3.42673  3.44433  4.13802  2.89169  2.37616  3.05083  2.46987  2.82124  3.25933  4.51854  3.07127  3.75625  2.19323  2.46359  2.51535  5.51033  3.34938    420 s - - -
          2.68618  4.42225  2.77519  2.73123  3.46354  2.40513  3.72494  3.29354  2.67741  2.69355  4.24690  2.90347  2.73739  3.18146  2.89801  2.37887  2.77519  2.98518  4.58477  3.61503
          0.00588  5.53574  6.25809  0.61958  0.77255  0.57387  0.82860
    359   2.20114  5.03543  3.84523  3.28231  4.19790  4.08991  4.32402  3.19041  2.74019  2.51510  3.39702  3.25712  3.40800  3.57860  3.65836  1.99851  1.45410  3.04562  5.59667  4.33364    421 t - - -
          2.68618  4.42225  2.77519  2.73123  3.46354  2.40513  3.72494  3.29354  2.67741  2.69355  4.24690  2.90347  2.73739  3.18146  2.89801  2.37887  2.77519  2.98518  4.58477  3.61503
          0.00588  5.53574  6.25809  0.61958  0.77255  0.57387  0.82860
    360   3.13420  3.93050  2.65997  2.35714  4.96575  2.62899  4.09841  4.44672  2.59687  3.93008  4.67043  3.38062  2.33489  3.19710  3.02839  1.68050  2.21626  4.01462  6.06484  3.67134    422 s - - -
          2.68618  4.42225  2.77519  2.73123  3.46354  2.40513  3.72494  3.29354  2.67741  2.69355  4.24690  2.90347  2.73739  3.18146  2.89801  2.37887  2.77519  2.98518  4.58477  3.61503
          0.00588  5.53574  6.25809  0.61958  0.77255  0.57387  0.82860
    361   2.93148  4.72319  4.48526  2.88014  3.83300  3.44336  4.55595  2.22865  2.77681  1.27071  3.83578  4.17810  3.57788  4.05737  4.04587  3.04386  3.42614  1.98730  5.32871  3.38053    423 l - - -
          2.68618  4.42225  2.77519  2.73123  3.46354  2.40513  3.72494  3.29354  2.67741  2.69355  4.24690  2.90347  2.73739  3.18146  2.89801  2.37887  2.77519  2.98518  4.58477  3.61503
          0.00588  5.53574  6.25809  0.61958  0.77255  0.57387  0.82860
    362   2.32336  5.02563  4.06675  3.51682  3.42442  2.64211  4.50971  3.67145  3.48079  3.36879  4.24426  3.91633  1.05450  3.79385  3.19664  2.64332  3.47461  2.52188  5.71294  4.46714    424 p - - -
          2.68618  4.42225  2.77519  2.73123  3.46354  2.40513  3.72494  3.29354  2.67741  2.69355  4.24690  2.90347  2.73739  3.18146  2.89801  2.37887  2.77519  2.98518  4.58477  3.61503
          0.00588  5.53574  6.25809  0.61958  0.77255  0.57387  0.82860
    363   2.91229  4.63803  5.21536  4.60575  2.52347  4.44847  4.78859  1.98813  4.39945  2.15070  3.35805  2.86911  4.80849  4.53717  4.41835  3.76147  3.01620  1.08324  5.28548  4.10823    425 v - - -
          2.68618  4.42225  2.77519  2.73123  3.46354  2.40513  3.72494  3.29354  2.67741  2.69355  4.24690  2.90347  2.73739  3.18146  2.89801  2.37887  2.77519  2.98518  4.58477  3.61503
          0.00588  5.53574  6.25809  0.61958  0.77255  0.57387  0.82860
    364   2.76502  4.69988  4.56677  3.98350  2.69521  2.69377  4.57888  3.15309  3.25231  2.27747  2.78303  4.22712  2.67998  3.37078  4.08819  3.12582  3.42842  2.59128  5.30820  1.52697    426 y - - -
          2.68618  4.42225  2.77519  2.73123  3.46354  2.40513  3.72494  3.29354  2.67741  2.69355  4.24690  2.90347  2.73739  3.18146  2.89801  2.37887  2.77519  2.98518  4.58477  3.61503
          0.00588  5.53574  6.25809  0.61958  0.77255  0.43436  1.04321
    365   2.83096  5.62108  2.94485  2.67829  4.95191  3.92409  4.11265  3.72595  1.45138  2.40484  4.66551  2.60618  4.31723  3.21372  2.78018  2.26436  2.58975  3.35840  6.06236  4.66020    427 k - - -
          2.68618  4.42225  2.77519  2.73123  3.46354  2.40513  3.72494  3.29354  2.67741  2.69355  4.24690  2.90347  2.73739  3.18146  2.89801  2.37887  2.77519  2.98518  4.58477  3.61503
          0.00576  5.55468  6.27703  0.61958  0.77255  0.48576  0.95510
    366   3.21679  4.63743  4.91769  4.31880  2.46826  4.35457  4.67318  1.90469  4.15781  2.82942  1.99930  2.67013  4.72106  3.47045  4.25809  2.42881  2.77737  2.60709  5.25443  2.19846    428 i - - -
          2.68618  4.42225  2.77519  2.73123  3.46354  2.40513  3.72494  3.29354  2.67741  2.69355  4.24690  2.90347  2.73739  3.18146  2.89801  2.37887  2.77519  2.98518  4.58477  3.61503
          0.00576  5.55468  6.27703  0.61958  0.77255  0.48576  0.95510
    367   2.28012  4.76285  3.66335  3.83304  3.87667  4.25872  3.80837  2.30932  3.19037  1.05950  3.87413  4.13584  3.30887  4.00897  4.01079  3.52811  2.57654  2.77326  5.36505  4.15946    429 l - - -
          2.68618  4.42225  2.77519  2.73123  3.46354  2.40513  3.72494  3.29354  2.67741  2.69355  4.24690  2.90347  2.73739  3.18146  2.89801  2.37887  2.77519  2.98518  4.58477  3.61503
          0.08909  5.55468  2.50880  0.61958  0.77255  0.48576  0.95510
    368   2.62508  5.60854  2.68486  2.26370  4.95334  2.78088  4.05947  4.43913  2.16333  3.91371  3.61821  2.24359  2.97359  3.15589  2.74333  2.26841  2.73770  3.36082  6.04138  3.79765    430 k - - -
          2.68618  4.42225  2.77519  2.73123  3.46354  2.40513  3.72494  3.29354  2.67741  2.69355  4.24690  2.90347  2.73739  3.18146  2.89801  2.37887  2.77519  2.98518  4.58477  3.61503
          0.04548  5.47186  3.21243  0.61958  0.77255  0.81529  0.58432
    369   2.31268  4.92306  3.85802  3.03181  3.34561  3.20592  4.29535  2.51950  2.85815  3.14146  4.02113  3.18874  4.43687  2.61326  3.64751  2.41631  2.56081  1.71846  3.75809  4.24049    431 v - - -
          2.68490  4.42262  2.77557  2.73161  3.46391  2.40452  3.72532  3.29249  2.67778  2.69362  4.24727  2.90327  2.73777  3.18184  2.89838  2.37903  2.77526  2.98556  4.58514  3.61424
          0.75714  0.69946  3.37727  0.20799  1.67247  0.44112  1.03090
    370   2.38486  4.68902  4.47558  3.45441  3.79802  4.24161  3.82251  2.36616  3.79793  1.74795  3.26300  3.38006  4.61338  3.15431  4.02747  3.01078  1.77892  2.18074  5.29519  3.57982    435 l - - -
          2.68618  4.42225  2.77519  2.73123  3.46354  2.40513  3.72494  3.29354  2.67741  2.69355  4.24690  2.90347  2.73739  3.18146  2.89801  2.37887  2.77519  2.98518  4.58477  3.61503
          0.00616  5.48904  6.21139  0.61958  0.77255  0.75727  0.63289
    371   1.90934  5.59797  2.76273  2.81008  4.93435  2.60664  4.07397  4.41409  2.81221  3.14963  4.64123  2.77609  4.27914  2.58523  2.43031  1.85036  2.75618  3.51520  6.03626  4.63075    436 s - - -
          2.68618  4.42225  2.77519  2.73123  3.46354  2.40513  3.72494  3.29354  2.67741  2.69355  4.24690  2.90347  2.73739  3.18146  2.89801  2.37887  2.77519  2.98518  4.58477  3.61503
          0.00616  5.48904  6.21139  0.61958  0.77255  0.55331  0.85577
    372   2.01337  5.52333  3.02333  2.53634  4.82312  3.33584  4.11371  2.83117  2.43234  2.72789  4.57619  3.40882  3.17685  2.70636  3.35291  2.72159  1.82863  3.30320  5.98412  4.60226    437 t - - -
          2.68618  4.42225  2.77519  2.73123  3.46354  2.40513  3.72494  3.29354  2.67741  2.69355  4.24690  2.90347  2.73739  3.18146  2.89801  2.37887  2.77519  2.98518  4.58477  3.61503
          0.00598  5.51887  6.24121  0.61958  0.77255  0.64511  0.74361
    373   2.12849  5.09974  3.74637  3.18505  3.47817  3.08342  4.27386  3.04866  2.81968  2.78478  3.15879  2.04433  3.40882  2.48745  3.23873  3.26949  3.38279  3.10922  5.64798  2.27280    438 n - - -
          2.68618  4.42225  2.77519  2.73123  3.46354  2.40513  3.72494  3.29354  2.67741  2.69355  4.24690  2.90347  2.73739  3.18146  2.89801  2.37887  2.77519  2.98518  4.58477  3.61503
          0.00598  5.51887  6.24121  0.61958  0.77255  0.39764  1.11445
    374   3.14628  5.58392  3.07220  2.21788  3.76392  2.38001  3.63785  2.81611  2.26007  3.46930  2.92544  2.82593  4.32456  2.24542  3.35686  2.80537  2.73013  2.88039  6.03463  4.64215    439 e - - -
          2.68618  4.42225  2.77519  2.73123  3.46354  2.40513  3.72494  3.29354  2.67741  2.69355  4.24690  2.90347  2.73739  3.18146  2.89801  2.37887  2.77519  2.98518  4.58477  3.61503
          0.00576  5.55468  6.27703  0.61958  0.77255  0.48576  0.95510
    375   2.37874  4.19635  3.08550  2.12491  3.62690  3.00871  4.17435  3.48340  2.57156  2.53456  2.68365  3.49112  3.54380  3.31264  2.38305  2.45324  3.01876  3.75138  5.90204  3.44486    440 e - - -
          2.68618  4.42225  2.77519  2.73123  3.46354  2.40513  3.72494  3.29354  2.67741  2.69355  4.24690  2.90347  2.73739  3.18146  2.89801  2.37887  2.77519  2.98518  4.58477  3.61503
          0.00576  5.55468  6.27703  0.61958  0.77255  0.48576  0.95510
    376   2.28251  5.63689  3.40084  2.65256  4.97539  1.65081  4.11089  4.45588  2.84888  3.94018  4.68109  2.48367  3.53445  2.38571  3.08302  2.27497  2.46767  3.59521  6.07568  4.66955    441 g - - -
          2.68618  4.42225  2.77519  2.73123  3.46354  2.40513  3.72494  3.29354  2.67741  2.69355  4.24690  2.90347  2.73739  3.18146  2.89801  2.37887  2.77519  2.98518  4.58477  3.61503
          0.00588  5.53574  6.25809  0.61958  0.77255  0.48576  0.95510
    377   2.82673  4.66547  4.70599  2.96566  2.26612  3.19459  4.61525  2.75303  3.99028  1.87048  2.64943  4.30730  3.89521  3.40965  4.15655  2.14483  2.99157  1.98379  5.27795  4.08788    442 l - - -
          2.68618  4.42225  2.77519  2.73123  3.46354  2.40513  3.72494  3.29354  2.67741  2.69355  4.24690  2.90347  2.73739  3.18146  2.89801  2.37887  2.77519  2.98518  4.58477  3.61503
          0.00588  5.53574  6.25809  0.61958  0.77255  0.48576  0.95510
    378   1.98110  4.74486  4.42624  3.84885  3.03015  2.68186  4.54162  2.27514  3.76292  2.94737  3.85924  4.14202  3.81525  3.54350  4.01665  1.68351  2.44841  2.15761  5.35067  4.14665    443 s - - -
          2.68618  4.42225  2.77519  2.73123  3.46354  2.40513  3.72494  3.29354  2.67741  2.69355  4.24690  2.90347  2.73739  3.18146  2.89801  2.37887  2.77519  2.98518  4.58477  3.61503
          0.07395  5.53574  2.69805  0.61958  0.77255  0.48576  0.95510
    379   2.31032  5.30950  2.28967  2.61498  4.54736  3.94076  4.14474  2.48520  2.94540  3.09460  4.38023  2.95801  3.26948  3.29492  3.40929  2.36067  2.21984  2.94310  5.81231  2.76439    444 t - - -
          2.68618  4.42225  2.77519  2.73123  3.46354  2.40513  3.72494  3.29354  2.67741  2.69355  4.24690  2.90347  2.73739  3.18146  2.89801  2.37887  2.77519  2.98518  4.58477  3.61503
          0.05053  5.46808  3.09980  0.61958  0.77255  0.34610  1.22910
    380   2.07878  5.21115  2.68650  3.05356  4.41881  2.94395  4.20387  3.06133  3.04144  2.66912  4.29206  3.55637  4.37852  2.59581  3.48866  1.93175  2.35741  2.34329  5.73738  4.42941    445 s - - -
          2.68618  4.42225  2.77519  2.73123  3.46354  2.40513  3.72494  3.29354  2.67741  2.69355  4.24690  2.90347  2.73739  3.18146  2.89801  2.37887  2.77519  2.98518  4.58477  3.61503
          0.00612  5.49472  6.21706  0.61958  0.77255  0.66280  0.72445
    381   3.11610  5.48671  2.63382  2.17314  4.77782  3.91339  4.10714  3.46911  2.41967  2.13854  3.46870  2.92829  4.30538  2.73390  2.96279  2.85371  2.78551  2.64501  5.95311  2.58454    446 l - - -
          2.68618  4.42225  2.77519  2.73123  3.46354  2.40513  3.72494  3.29354  2.67741  2.69355  4.24690  2.90347  2.73739  3.18146  2.89801  2.37887  2.77519  2.98518  4.58477  3.61503
          0.00612  5.49472  6.21706  0.61958  0.77255  0.50142  0.93057
    382   3.17987  4.74302  4.37717  3.80030  3.85716  3.30774  4.51554  1.78650  2.81185  1.63284  3.39965  3.38468  2.90485  3.97875  3.01648  2.93676  2.95735  2.52252  5.34457  3.13829    447 l - - -
          2.68618  4.42225  2.77519  2.73123  3.46354  2.40513  3.72494  3.29354  2.67741  2.69355  4.24690  2.90347  2.73739  3.18146  2.89801  2.37887  2.77519  2.98518  4.58477  3.61503
          0.00598  5.51775  6.24010  0.61958  0.77255  0.43746  1.03753
    383   1.84887  5.63421  2.12575  2.34876  4.97511  3.35455  4.09621  3.79808  2.62133  3.68006  4.67596  2.28318  4.30209  2.44217  3.32465  2.79427  2.98762  3.38354  6.06939  2.99991    448 a - - -
          2.68618  4.42225  2.77519  2.73123  3.46354  2.40513  3.72494  3.29354  2.67741  2.69355  4.24690  2.90347  2.73739  3.18146  2.89801  2.37887  2.77519  2.98518  4.58477  3.61503
          0.00588  5.53574  6.25809  0.61958  0.77255  0.48576  0.95510
    384   2.53801  5.64656  2.26993  2.05679  4.99251  2.58509  4.09396  4.47916  2.67573  3.49926  4.68701  2.98426  4.30040  1.97937  2.78403  2.39123  2.49076  4.03768  6.07868  4.66711    449 q - - -
          2.68618  4.42225  2.77519  2.73123  3.46354  2.40513  3.72494  3.29354  2.67741  2.69355  4.24690  2.90347  2.73739  3.18146  2.89801  2.37887  2.77519  2.98518  4.58477  3.61503
          0.00588  5.53574  6.25809  0.61958  0.77255  0.48576  0.95510
    385   2.25864  4.58657  5.17000  4.55509  3.11389  3.32679  4.71367  1.91250  4.34112  1.73767  3.14672  4.54105  4.74387  4.47326  4.35108  3.24386  3.44336  1.88736  5.20874  2.05122    450 l - - -
          2.68618  4.42225  2.77519  2.73123  3.46354  2.40513  3.72494  3.29354  2.67741  2.69355  4.24690  2.90347  2.73739  3.18146  2.89801  2.37887  2.77519  2.98518  4.58477  3.61503
          0.00588  5.53574  6.25809  0.61958  0.77255  0.48576  0.95510
    386   1.59375  5.09160  3.78013  3.21835  4.26591  4.06762  3.36840  3.64630  3.19406  2.34690  4.18336  3.69121  4.45289  2.85743  3.03411  2.12846  2.34257  2.19989  5.64377  4.36890    451 a - - -
          2.68618  4.42225  2.77519  2.73123  3.46354  2.40513  3.72494  3.29354  2.67741  2.69355  4.24690  2.90347  2.73739  3.18146  2.89801  2.37887  2.77519  2.98518  4.58477  3.61503
          0.00588  5.53574  6.25809  0.61958  0.77255  0.48576  0.95510
    387   2.38981  5.64540  2.08014  1.78928  4.99122  3.90645  4.09346  4.47772  2.45833  3.95100  3.94390  2.90759  3.13715  2.86132  2.79120  2.18120  2.98538  4.03644  6.07764  3.38863    452 e - - -
          2.68618  4.42225  2.77519  2.73123  3.46354  2.40513  3.72494  3.29354  2.67741  2.69355  4.24690  2.90347  2.73739  3.18146  2.89801  2.37887  2.77519  2.98518  4.58477  3.61503
          0.00588  5.53574  6.25809  0.61958  0.77255  0.48576  0.95510
    388   2.83637  4.65683  4.74510  4.15422  2.74385  2.82900  4.62480  1.92081  2.90151  1.54767  3.77256  3.45269  3.59840  4.22776  3.42288  3.10837  3.43317  2.29867  5.27033  3.02859    453 l - - -
          2.68618  4.42225  2.77519  2.73123  3.46354  2.40513  3.72494  3.29354  2.67741  2.69355  4.24690  2.90347  2.73739  3.18146  2.89801  2.37887  2.77519  2.98518  4.58477  3.61503
          0.00588  5.53574  6.25809  0.61958  0.77255  0.48576  0.95510
    389   1.93459  4.70142  5.31743  4.71206  2.72836  4.54479  4.89572  1.38361  4.50712  2.58352  2.47609  4.70641  4.89853  4.64321  4.52291  3.86222  2.69374  1.70009  5.38073  4.20400    454 i - - -
          2.68618  4.42225  2.77519  2.73123  3.46354  2.40513  3.72494  3.29354  2.67741  2.69355  4.24690  2.90347  2.73739  3.18146  2.89801  2.37887  2.77519  2.98518  4.58477  3.61503
          0.00588  5.53574  6.25809  0.61958  0.77255  0.48576  0.95510
    390   1.10730  4.99249  3.96094  3.40562  4.15593  2.79956  2.87628  3.53666  3.37157  2.36662  4.11607  3.83504  4.52099  3.68734  3.75215  2.28242  3.42838  3.29471  5.57819  3.04057    455 a - - -
          2.68618  4.42225  2.77519  2.73123  3.46354  2.40513  3.72494  3.29354  2.67741  2.69355  4.24690  2.90347  2.73739  3.18146  2.89801  2.37887  2.77519  2.98518  4.58477  3.61503
          0.00588  5.53574  6.25809  0.61958  0.77255  0.48576  0.95510
    391   1.84170  5.30985  3.57439  2.16170  4.53704  3.37529  3.45575  2.98399  3.00766  2.81741  4.38378  3.16610  4.37837  2.53900  3.46653  2.66521  2.63864  2.50564  5.82032  2.91661    456 a - - -
          2.68618  4.42225  2.77519  2.73123  3.46354  2.40513  3.72494  3.29354  2.67741  2.69355  4.24690  2.90347  2.73739  3.18146  2.89801  2.37887  2.77519  2.98518  4.58477  3.61503
          0.00588  5.53574  6.25809  0.61958  0.77255  0.48576  0.95510
    392   2.48434  5.63305  1.66452  2.27450  3.77561  3.32198  3.42181  4.45615  2.46217  2.75610  4.67493  3.12662  4.30232  2.98051  2.96690  2.59118  3.36464  4.02118  6.06853  2.65717    457 d - - -
          2.68618  4.42225  2.77519  2.73123  3.46354  2.40513  3.72494  3.29354  2.67741  2.69355  4.24690  2.90347  2.73739  3.18146  2.89801  2.37887  2.77519  2.98518  4.58477  3.61503
          0.00588  5.53574  6.25809  0.61958  0.77255  0.48576  0.95510
    393   2.37423  4.60186  5.06088  4.45305  3.32310  4.36616  4.69367  2.07155  4.26220  1.69669  2.69808  4.49098  4.73082  2.35036  4.30995  2.76842  3.44144  2.57370  5.22175  2.07888    458 l - - -
          2.68618  4.42225  2.77519  2.73123  3.46354  2.40513  3.72494  3.29354  2.67741  2.69355  4.24690  2.90347  2.73739  3.18146  2.89801  2.37887  2.77519  2.98518  4.58477  3.61503
          0.00588  5.53574  6.25809  0.61958  0.77255  0.48576  0.95510
    394   1.73492  4.62491  4.98783  4.38615  3.72114  4.36392  4.69167  2.83414  4.21254  1.73645  2.07112  4.46235  2.90873  4.38001  4.28970  2.34253  3.45044  2.03928  5.24775  4.06717    459 a - - -
          2.68618  4.42225  2.77519  2.73123  3.46354  2.40513  3.72494  3.29354  2.67741  2.69355  4.24690  2.90347  2.73739  3.18146  2.89801  2.37887  2.77519  2.98518  4.58477  3.61503
          0.00588  5.53574  6.25809  0.61958  0.77255  0.48576  0.95510
    395   2.83012  5.01326  3.17536  2.73738  3.42486  3.26140  4.33592  2.56382  3.28043  1.81623  3.07873  2.51850  3.58068  3.60117  3.67748  2.62740  2.40827  3.29890  5.57755  2.87151    460 l - - -
          2.68618  4.42225  2.77519  2.73123  3.46354  2.40513  3.72494  3.29354  2.67741  2.69355  4.24690  2.90347  2.73739  3.18146  2.89801  2.37887  2.77519  2.98518  4.58477  3.61503
          0.00588  5.53574  6.25809  0.61958  0.77255  0.48576  0.95510
    396   2.08481  5.23398  3.63527  3.07598  3.57975  3.57174  4.22616  3.83978  2.86730  2.68400  3.25189  2.41901  4.40123  2.12521  3.06790  2.39970  2.76730  2.24159  5.75948  4.45152    461 a - - -
          2.68618  4.42225  2.77519  2.73123  3.46354  2.40513  3.72494  3.29354  2.67741  2.69355  4.24690  2.90347  2.73739  3.18146  2.89801  2.37887  2.77519  2.98518  4.58477  3.61503
          0.00588  5.53574  6.25809  0.61958  0.77255  0.48576  0.95510
    397   3.21657  4.63801  2.51080  4.31024  2.66207  4.35200  3.75000  1.99378  4.15072  2.22922  2.41842  2.85316  4.71825  4.33026  4.25312  3.65079  3.44861  2.88856  4.03134  1.73930    462 y - - -
          2.68618  4.42225  2.77519  2.73123  3.46354  2.40513  3.72494  3.29354  2.67741  2.69355  4.24690  2.90347  2.73739  3.18146  2.89801  2.37887  2.77519  2.98518  4.58477  3.61503
          0.00588  5.53574  6.25809  0.61958  0.77255  0.48576  0.95510
    398   2.57115  4.80286  5.42414  4.81544  2.91238  4.65019  4.99068  1.97247  4.60966  0.88229  2.98561  4.81438  4.98573  4.72093  4.61428  3.96915  3.07044  2.28732  5.44000  4.28412    463 l - - -
          2.68618  4.42225  2.77519  2.73123  3.46354  2.40513  3.72494  3.29354  2.67741  2.69355  4.24690  2.90347  2.73739  3.18146  2.89801  2.37887  2.77519  2.98518  4.58477  3.61503
          0.00588  5.53574  6.25809  0.61958  0.77255  0.48576  0.95510
    399   3.13553  5.57989  2.57715  2.43897  3.24032  3.91996  4.11003  2.76633  2.36153  3.18855  3.61729  2.60354  4.31277  2.21229  2.41495  2.63765  2.96721  3.36111  6.02898  3.15724    464 q - - -
          2.68618  4.42225  2.77519  2.73123  3.46354  2.40513  3.72494  3.29354  2.67741  2.69355  4.24690  2.90347  2.73739  3.18146  2.89801  2.37887  2.77519  2.98518  4.58477  3.61503
          0.00588  5.53574  6.25809  0.61958  0.77255  0.48576  0.95510
    400   3.13352  5.64256  3.04062  1.68952  4.98696  2.87312  2.87420  3.58495  2.82949  3.94753  4.68342  2.66283  4.30089  2.15051  2.15715  3.09610  2.64613  3.16806  6.07562  4.66508    465 e - - -
          2.68618  4.42225  2.77519  2.73123  3.46354  2.40513  3.72494  3.29354  2.67741  2.69355  4.24690  2.90347  2.73739  3.18146  2.89801  2.37887  2.77519  2.98518  4.58477  3.61503
          0.00588  5.53574  6.25809  0.61958  0.77255  0.48576  0.95510
    401   2.85565  4.64378  4.80795  4.21407  3.14705  4.32701  4.63959  2.21958  2.92336  1.66393  2.28440  3.04400  4.69466  4.26667  3.43497  2.56420  2.40894  2.43840  5.25881  3.57586    466 l - - -
          2.68618  4.42225  2.77519  2.73123  3.46354  2.40513  3.72494  3.29354  2.67741  2.69355  4.24690  2.90347  2.73739  3.18146  2.89801  2.37887  2.77519  2.98518  4.58477  3.61503
          0.00588  5.53574  6.25809  0.61958  0.77255  0.48576  0.95510
    402   2.13665  4.61832  5.17556  3.05029  3.05181  4.41465  4.74969  1.54020  4.35846  1.63057  2.80936  4.56620  4.77609  4.49614  4.37942  3.72580  3.09640  2.01149  5.25037  4.07412    467 i - - -
          2.68618  4.42225  2.77519  2.73123  3.46354  2.40513  3.72494  3.29354  2.67741  2.69355  4.24690  2.90347  2.73739  3.18146  2.89801  2.37887  2.77519  2.98518  4.58477  3.61503
          0.00588  5.53574  6.25809  0.61958  0.77255  0.48576  0.95510
    403   2.65429  5.64104  2.38426  2.52098  4.98497  2.41849  4.09443  4.47015  2.58246  3.94584  4.68199  2.53064  4.30071  2.46213  2.32860  2.54857  2.59996  3.01628  4.00121  3.51407    468 r - - -
          2.68618  4.42225  2.77519  2.73123  3.46354  2.40513  3.72494  3.29354  2.67741  2.69355  4.24690  2.90347  2.73739  3.18146  2.89801  2.37887  2.77519  2.98518  4.58477  3.61503
          0.00588  5.53574  6.25809  0.61958  0.77255  0.48576  0.95510
    404   2.61856  5.62600  2.81093  1.89896  3.73517  3.91029  3.40211  3.83846  2.59535  3.22863  3.32257  2.40303  4.30358  1.75709  3.32736  2.72655  3.05596  3.58096  6.06330  4.65700    469 q - - -
          2.68618  4.42225  2.77519  2.73123  3.46354  2.40513  3.72494  3.29354  2.67741  2.69355  4.24690  2.90347  2.73739  3.18146  2.89801  2.37887  2.77519  2.98518  4.58477  3.61503
          0.00588  5.53574  6.25809  0.61958  0.77255  0.48576  0.95510
    405   1.68239  4.61592  2.94842  4.36118  2.65796  3.33491  4.67368  2.28282  4.18951  1.86295  3.01913  4.44316  4.71734  4.35906  4.27044  3.11936  2.77588  2.07072  5.23441  4.05311    470 a - - -
          2.68618  4.42225  2.77519  2.73123  3.46354  2.40513  3.72494  3.29354  2.67741  2.69355  4.24690  2.90347  2.73739  3.18146  2.89801  2.37887  2.77519  2.98518  4.58477  3.61503
          0.00588  5.53574  6.25809  0.61958  0.77255  0.48576  0.95510
    406   2.60987  5.47728  3.46525  2.63838  4.75698  3.05602  4.13916  4.19930  2.51561  3.20603  3.05498  3.44273  3.51852  2.75470  2.04029  2.19346  3.09383  2.16410  5.95121  3.35480    471 r - - -
          2.68618  4.42225  2.77519  2.73123  3.46354  2.40513  3.72494  3.29354  2.67741  2.69355  4.24690  2.90347  2.73739  3.18146  2.89801  2.37887  2.77519  2.98518  4.58477  3.61503
          0.00588  5.53574  6.25809  0.61958  0.77255  0.48576  0.95510
    407   1.79394  5.63777  2.99137  1.99650  4.98027  3.35426  4.09525  4.46444  2.43164  3.27983  4.67910  2.97262  4.30134  2.95845  2.66587  2.43431  2.30248  3.12366  6.07199  3.95314    472 a - - -
          2.68618  4.42225  2.77519  2.73123  3.46354  2.40513  3.72494  3.29354  2.67741  2.69355  4.24690  2.90347  2.73739  3.18146  2.89801  2.37887  2.77519  2.98518  4.58477  3.61503
          0.00588  5.53574  6.25809  0.61958  0.77255  0.48576  0.95510
    408   1.72157  5.63075  3.00966  2.53541  4.96967  3.30359  4.09870  4.45130  2.39992  3.93352  2.68179  2.65052  2.93016  3.19714  3.32801  1.84829  2.98824  4.01814  6.06738  4.66012    473 a - - -
          2.68618  4.42225  2.77519  2.73123  3.46354  2.40513  3.72494  3.29354  2.67741  2.69355  4.24690  2.90347  2.73739  3.18146  2.89801  2.37887  2.77519  2.98518  4.58477  3.61503
          0.00588  5.53574  6.25809  0.61958  0.77255  0.48576  0.95510
    409   1.97751  4.58877  5.14133  4.52817  3.02525  3.74383  4.70697  1.73539  4.32000  1.71254  2.63233  4.52711  4.73906  4.45717  3.42500  2.88568  3.13104  2.23644  5.21008  3.32173    474 l - - -
          2.68618  4.42225  2.77519  2.73123  3.46354  2.40513  3.72494  3.29354  2.67741  2.69355  4.24690  2.90347  2.73739  3.18146  2.89801  2.37887  2.77519  2.98518  4.58477  3.61503
          0.00588  5.53574  6.25809  0.61958  0.77255  0.48576  0.95510
    410   1.92490  5.59558  2.93317  2.39727  3.58558  2.95925  4.10592  3.19643  2.63410  2.57870  4.64166  2.93115  4.30959  2.97082  2.70564  2.09615  2.61237  3.97518  6.04071  4.64243    475 a - - -
          2.68618  4.42225  2.77519  2.73123  3.46354  2.40513  3.72494  3.29354  2.67741  2.69355  4.24690  2.90347  2.73739  3.18146  2.89801  2.37887  2.77519  2.98518  4.58477  3.61503
          0.00588  5.53574  6.25809  0.61958  0.77255  0.48576  0.95510
    411   2.93084  5.64265  2.97661  2.39425  4.98730  3.06193  3.41175  4.47297  2.36628  3.94775  3.28846  2.33809  3.52357  2.92539  2.46696  2.17847  2.38942  2.85596  6.07558  3.76135    476 s - - -
          2.68618  4.42225  2.77519  2.73123  3.46354  2.40513  3.72494  3.29354  2.67741  2.69355  4.24690  2.90347  2.73739  3.18146  2.89801  2.37887  2.77519  2.98518  4.58477  3.61503
          0.00588  5.53574  6.25809  0.61958  0.77255  0.48576  0.95510
    412   2.22536  4.98093  2.77113  3.00017  2.78060  2.74397  4.35536  2.40593  2.92107  2.17073  4.07908  3.12681  4.49665  3.63755  3.70801  2.76220  2.91388  2.64250  5.55033  2.81054    477 l - - -
          2.68618  4.42225  2.77519  2.73123  3.46354  2.40513  3.72494  3.29354  2.67741  2.69355  4.24690  2.90347  2.73739  3.18146  2.89801  2.37887  2.77519  2.98518  4.58477  3.61503
          0.00588  5.53574  6.25809  0.61958  0.77255  0.48576  0.95510
    413   1.88816  5.61953  3.10899  2.33033  4.95416  3.11443  4.09979  3.30491  2.44405  3.92036  3.70156  1.87026  4.30485  2.65618  3.32965  2.63887  2.79500  3.53758  6.05851  3.52460    478 n - - -
          2.68618  4.42225  2.77519  2.73123  3.46354  2.40513  3.72494  3.29354  2.67741  2.69355  4.24690  2.90347  2.73739  3.18146  2.89801  2.37887  2.77519  2.98518  4.58477  3.61503
          0.24073  5.53574  1.56063  0.61958  0.77255  0.48576  0.95510
    414   2.33829  5.47630  2.93277  2.72569  4.80179  2.57334  3.98425  4.27409  2.48463  3.77321  4.52225  3.27046  4.18805  2.75271  2.09969  2.16057  2.36728  3.23671  5.92096  2.88306    479 r - - -
          2.68618  4.42225  2.77519  2.73123  3.46354  2.40513  3.72494  3.29354  2.67741  2.69355  4.24690  2.90347  2.73739  3.18146  2.89801  2.37887  2.77519  2.98518  4.58477  3.61503
          0.24907  5.30244  1.53482  0.61958  0.77255  1.18022  0.36703
    415   1.73818  4.69228  3.72724  3.16185  3.83956  3.26825  4.12986  2.67448  3.12312  2.06537  3.79528  3.05836  4.26259  3.43354  2.94413  2.42458  2.45397  2.69867  5.26991  4.02635    480 a - - -
          2.68618  4.42225  2.77519  2.73123  3.46354  2.40513  3.72494  3.29354  2.67741  2.69355  4.24690  2.90347  2.73739  3.18146  2.89801  2.37887  2.77519  2.98518  4.58477  3.61503
          0.05796  5.06281  2.99599  0.61958  0.77255  1.22213  0.34899
    416   2.11646  5.23590  2.83083  2.69556  4.51029  3.72414  3.92262  3.94865  2.69464  3.51119  4.29754  2.85961  4.11657  2.05124  3.17149  2.20997  2.77086  2.31415  5.71529  3.12452    481 q - - -
          2.68324  4.41930  2.77535  2.73243  3.46467  2.40421  3.72708  3.29453  2.67732  2.69207  4.24576  2.90366  2.73858  3.17990  2.90014  2.37915  2.77452  2.98610  4.58690  3.61640
          1.35596  0.30205  5.80931  1.83516  0.17386  0.28130  1.40570
    417   2.39008  3.71350  3.68451  2.55874  3.45276  2.75866  4.23160  3.68115  3.10590  2.46316  2.63171  3.03026  3.09814  3.03259  2.98009  2.43397  2.61202  3.10534  5.65121  3.14655    500 a - - -
          2.68618  4.42225  2.77519  2.73123  3.46354  2.40513  3.72494  3.29354  2.67741  2.69355  4.24690  2.90347  2.73739  3.18146  2.89801  2.37887  2.77519  2.98518  4.58477  3.61503
          0.00625  5.47420  6.19654  0.61958  0.77255  0.73855  0.64971
    418   2.29049  5.60851  1.92742  2.50375  3.99322  3.31014  4.06109  4.43811  2.19630  3.44488  4.64940  2.64442  3.07857  2.81419  3.28879  2.26092  2.67118  3.99870  6.04171  3.78720    501 d - - -
          2.68618  4.42225  2.77519  2.73123  3.46354  2.40513  3.72494  3.29354  2.67741  2.69355  4.24690  2.90347  2.73739  3.18146  2.89801  2.37887  2.77519  2.98518  4.58477  3.61503
          0.00625  5.47420  6.19654  0.61958  0.77255  0.52463  0.89593
    419   2.40005  5.62431  3.05354  2.23027  4.96800  3.04318  3.42138  3.57924  2.05968  3.46100  3.17399  3.35923  3.13135  2.36112  2.77011  2.70837  2.27266  4.01421  6.05782  4.64770    502 k - - -
          2.68618  4.42225  2.77519  2.73123  3.46354  2.40513  3.72494  3.29354  2.67741  2.69355  4.24690  2.90347  2.73739  3.18146  2.89801  2.37887  2.77519  2.98518  4.58477  3.61503
          0.07408  5.50607  2.69793  0.61958  0.77255  0.41138  1.08689
    420   1.98652  5.60919  1.94463  1.97139  3.91234  3.87132  4.05841  4.44079  2.27385  3.91461  4.64977  3.04818  3.34863  2.45093  2.90273  2.75875  3.11491  3.47371  6.04167  4.63051    503 d - - -
          2.68618  4.42225  2.77519  2.73123  3.46354  2.40513  3.72494  3.29354  2.67741  2.69355  4.24690  2.90347  2.73739  3.18146  2.89801  2.37887  2.77519  2.98518  4.58477  3.61503
          0.00627  5.47018  6.19253  0.61958  0.77255  0.56000  0.84679
    421   2.39683  5.21113  2.34841  2.76755  3.41380  3.34028  3.47154  2.67935  2.82592  2.64691  3.23023  3.55924  4.38088  2.75812  3.49119  2.07259  3.19051  2.94783  5.73700  2.99632    504 s - - -
          2.68618  4.42225  2.77519  2.73123  3.46354  2.40513  3.72494  3.29354  2.67741  2.69355  4.24690  2.90347  2.73739  3.18146  2.89801  2.37887  2.77519  2.98518  4.58477  3.61503
          0.00610  5.49872  6.22107  0.61958  0.77255  0.39665  1.11648
    422   2.13972  4.73518  3.67259  3.86649  3.22969  4.25729  4.54396  2.35703  3.08781  1.83956  3.56781  4.15331  3.29812  4.02973  3.33123  2.05960  2.75960  2.28107  5.33912  3.46000    505 l - - -
          2.68618  4.42225  2.77519  2.73123  3.46354  2.40513  3.72494  3.29354  2.67741  2.69355  4.24690  2.90347  2.73739  3.18146  2.89801  2.37887  2.77519  2.98518  4.58477  3.61503
          0.00588  5.53574  6.25809  0.61958  0.77255  0.48576  0.95510
    423   2.15564  5.64334  2.76019  2.53021  4.98829  2.70845  3.54325  4.47417  2.04472  3.94857  3.67893  2.65822  4.30028  2.67552  2.52680  2.73505  2.76472  2.55152  6.07609  4.66521    506 k - - -
          2.68618  4.42225  2.77519  2.73123  3.46354  2.40513  3.72494  3.29354  2.67741  2.69355  4.24690  2.90347  2.73739  3.18146  2.89801  2.37887  2.77519  2.98518  4.58477  3.61503
          0.00588  5.53574  6.25809  0.61958  0.77255  0.48576  0.95510
    424   2.67013  5.63669  2.42223  1.93509  4.97873  3.90813  3.29193  3.79506  1.86285  3.10837  4.16975  3.37675  4.30153  2.79739  2.61347  2.59581  2.99957  3.37641  6.07119  3.01092    507 k - - -
          2.68618  4.42225  2.77519  2.73123  3.46354  2.40513  3.72494  3.29354  2.67741  2.69355  4.24690  2.90347  2.73739  3.18146  2.89801  2.37887  2.77519  2.98518  4.58477  3.61503
          0.00588  5.53574  6.25809  0.61958  0.77255  0.48576  0.95510
    425   2.75284  4.58850  5.14282  4.52954  2.65148  3.44399  3.45568  2.13269  4.32104  1.54554  2.81437  2.87405  4.73916  4.45791  4.33981  3.68516  3.03861  2.04893  2.79625  4.03316    508 l - - -
          2.68618  4.42225  2.77519  2.73123  3.46354  2.40513  3.72494  3.29354  2.67741  2.69355  4.24690  2.90347  2.73739  3.18146  2.89801  2.37887  2.77519  2.98518  4.58477  3.61503
          0.00588  5.53574  6.25809  0.61958  0.77255  0.48576  0.95510
    426   2.68906  5.60959  3.00544  2.48405  3.77160  2.81586  4.10230  2.62965  2.27788  2.73187  4.15437  2.83320  4.30679  2.42226  2.30023  2.90653  2.36056  3.99235  6.05113  4.64917    509 k - - -
          2.68618  4.42225  2.77519  2.73123  3.46354  2.40513  3.72494  3.29354  2.67741  2.69355  4.24690  2.90347  2.73739  3.18146  2.89801  2.37887  2.77519  2.98518  4.58477  3.61503
          0.00588  5.53574  6.25809  0.61958  0.77255  0.48576  0.95510
    427   2.43528  5.65596  2.36479  1.27078  5.00134  2.88974  4.10156  4.48822  2.67712  3.96137  4.69687  2.40485  3.56007  2.79864  3.08856  3.10364  3.37398  3.46040  6.08813  4.67584    510 e - - -
          2.68618  4.42225  2.77519  2.73123  3.46354  2.40513  3.72494  3.29354  2.67741  2.69355  4.24690  2.90347  2.73739  3.18146  2.89801  2.37887  2.77519  2.98518  4.58477  3.61503
          0.00588  5.53574  6.25809  0.61958  0.77255  0.48576  0.95510
    428   2.68924  5.64445  2.25091  2.44642  4.98981  2.93544  4.09379  4.47599  2.59928  2.66727  4.68505  2.11040  4.30022  2.54311  2.31807  2.33728  3.08806  4.03525  6.07696  3.83243    511 n - - -
          2.68618  4.42225  2.77519  2.73123  3.46354  2.40513  3.72494  3.29354  2.67741  2.69355  4.24690  2.90347  2.73739  3.18146  2.89801  2.37887  2.77519  2.98518  4.58477  3.61503
          0.00588  5.53574  6.25809  0.61958  0.77255  0.48576  0.95510
    429   2.76164  4.64065  4.83706  4.24157  3.73906  4.33373  2.90312  1.81679  3.35406  1.16443  3.57082  4.37933  4.70089  3.18227  4.21494  3.62919  3.00656  2.31039  5.25658  4.07139    512 l - - -
          2.68618  4.42225  2.77519  2.73123  3.46354  2.40513  3.72494  3.29354  2.67741  2.69355  4.24690  2.90347  2.73739  3.18146  2.89801  2.37887  2.77519  2.98518  4.58477  3.61503
          0.00588  5.53574  6.25809  0.61958  0.77255  0.48576  0.95510
    430   2.30327  5.61977  3.09682  2.28747  3.76837  3.32822  3.41371  3.59746  2.44397  3.35029  4.20584  2.63147  4.30479  2.34372  2.52038  2.46997  3.11843  2.60234  6.05868  3.62891    513 e - - -
          2.68618  4.42225  2.77519  2.73123  3.46354  2.40513  3.72494  3.29354  2.67741  2.69355  4.24690  2.90347  2.73739  3.18146  2.89801  2.37887  2.77519  2.98518  4.58477  3.61503
          0.00588  5.53574  6.25809  0.61958  0.77255  0.48576  0.95510
    431   2.32417  5.64642  2.82741  1.81402  4.99257  3.90644  3.79844  4.47931  2.20080  3.95215  4.68681  2.41758  3.52074  2.18180  2.60711  2.69339  3.36436  2.85736  6.07843  4.66682    514 e - - -
          2.68618  4.42225  2.77519  2.73123  3.46354  2.40513  3.72494  3.29354  2.67741  2.69355  4.24690  2.90347  2.73739  3.18146  2.89801  2.37887  2.77519  2.98518  4.58477  3.61503
          0.00588  5.53574  6.25809  0.61958  0.77255  0.48576  0.95510
    432   1.84313  4.62636  4.90130  4.30263  3.06779  4.34206  4.66049  1.99028  2.94285  2.05387  2.73992  4.41187  4.70859  3.16031  4.24435  3.00746  2.28956  2.22030  5.24350  4.06037    515 a - - -
          2.68618  4.42225  2.77519  2.73123  3.46354  2.40513  3.72494  3.29354  2.67741  2.69355  4.24690  2.90347  2.73739  3.18146  2.89801  2.37887  2.77519  2.98518  4.58477  3.61503
          0.00588  5.53574  6.25809  0.61958  0.77255  0.48576  0.95510
    433   2.82030  5.63402  3.07702  2.48827  4.97489  3.90869  4.09618  4.45790  2.46145  2.90695  3.66355  2.75607  2.66831  2.38885  1.92095  2.71542  2.43067  2.99867  6.06922  4.66082    516 r - - -
          2.68618  4.42225  2.77519  2.73123  3.46354  2.40513  3.72494  3.29354  2.67741  2.69355  4.24690  2.90347  2.73739  3.18146  2.89801  2.37887  2.77519  2.98518  4.58477  3.61503
          0.00588  5.53574  6.25809  0.61958  0.77255  0.48576  0.95510
    434   2.76118  5.64534  2.99542  2.45582  4.99115  3.15802  4.09343  4.47764  1.88596  3.08792  4.68581  3.09521  3.52080  2.35975  1.96517  2.27188  2.72523  3.73734  6.07757  4.66618    517 k - - -
          2.68618  4.42225  2.77519  2.73123  3.46354  2.40513  3.72494  3.29354  2.67741  2.69355  4.24690  2.90347  2.73739  3.18146  2.89801  2.37887  2.77519  2.98518  4.58477  3.61503
          0.00588  5.53574  6.25809  0.61958  0.77255  0.48576  0.95510
    435   2.36356  5.60390  3.40014  1.67867  3.31120  2.84729  3.62348  4.40596  2.60146  3.30209  4.64909  2.98034  4.30819  2.08480  2.72785  3.10527  3.36599  2.48763  6.04691  4.64656    518 e - - -
          2.68618  4.42225  2.77519  2.73123  3.46354  2.40513  3.72494  3.29354  2.67741  2.69355  4.24690  2.90347  2.73739  3.18146  2.89801  2.37887  2.77519  2.98518  4.58477  3.61503
          0.00588  5.53574  6.25809  0.61958  0.77255  0.48576  0.95510
    436   2.24072  4.59583  5.09364  4.48366  2.86309  3.47344  4.69881  1.61322  3.17765  1.74783  3.71423  4.50560  4.73387  3.65224  4.32175  3.67726  3.44091  1.93517  5.21649  2.76093    519 i - - -
          2.68618  4.42225  2.77519  2.73123  3.46354  2.40513  3.72494  3.29354  2.67741  2.69355  4.24690  2.90347  2.73739  3.18146  2.89801  2.37887  2.77519  2.98518  4.58477  3.61503
          0.00588  5.53574  6.25809  0.61958  0.77255  0.48576  0.95510
    437   1.91260  5.37734  3.52672  2.63464  3.86792  3.50165  4.17145  4.04651  2.48236  2.48478  3.54697  3.07314  4.35986  2.95786  2.50861  2.28746  3.37630  2.95693  5.87365  2.47671    520 a - - -
          2.68618  4.42225  2.77519  2.73123  3.46354  2.40513  3.72494  3.29354  2.67741  2.69355  4.24690  2.90347  2.73739  3.18146  2.89801  2.37887  2.77519  2.98518  4.58477  3.61503
          0.00588  5.53574  6.25809  0.61958  0.77255  0.48576  0.95510
    438   2.63931  5.64408  2.33898  1.95866  3.96032  3.06052  4.09393  4.47530  2.54174  3.94940  4.68472  3.37425  4.30034  1.75125  2.50781  2.80465  2.46072  3.65183  6.07669  4.66567    521 q - - -
          2.68618  4.42225  2.77519  2.73123  3.46354  2.40513  3.72494  3.29354  2.67741  2.69355  4.24690  2.90347  2.73739  3.18146  2.89801  2.37887  2.77519  2.98518  4.58477  3.61503
          0.00588  5.53574  6.25809  0.61958  0.77255  0.48576  0.95510
    439   2.01374  4.86039  4.12757  2.07953  3.01786  4.17775  4.43770  2.64478  3.50586  2.13956  3.29539  3.29121  4.55576  3.19833  3.09482  2.50436  3.41238  2.36384  5.44764  3.24661    522 a - - -
          2.68618  4.42225  2.77519  2.73123  3.46354  2.40513  3.72494  3.29354  2.67741  2.69355  4.24690  2.90347  2.73739  3.18146  2.89801  2.37887  2.77519  2.98518  4.58477  3.61503
          0.00588  5.53574  6.25809  0.61958  0.77255  0.48576  0.95510
    440   2.80403  5.61933  2.55171  2.43999  4.95386  3.91179  4.09993  4.43243  2.35366  3.36057  3.00985  3.38339  4.30501  2.02447  2.34750  2.79764  3.11589  3.51308  6.05835  2.09069    523 q - - -
          2.68618  4.42225  2.77519  2.73123  3.46354  2.40513  3.72494  3.29354  2.67741  2.69355  4.24690  2.90347  2.73739  3.18146  2.89801  2.37887  2.77519  2.98518  4.58477  3.61503
          0.00588  5.53574  6.25809  0.61958  0.77255  0.48576  0.95510
    441   1.73883  5.63185  2.84417  2.04695  4.97178  3.56423  3.42431  3.59493  2.59245  2.81996  3.86843  2.91846  3.74257  3.19468  2.75412  2.30860  2.64135  4.01973  6.06762  4.65978    524 a - - -
          2.68618  4.42225  2.77519  2.73123  3.46354  2.40513  3.72494  3.29354  2.67741  2.69355  4.24690  2.90347  2.73739  3.18146  2.89801  2.37887  2.77519  2.98518  4.58477  3.61503
          0.00588  5.53574  6.25809  0.61958  0.77255  0.48576  0.95510
    442   2.25178  5.63884  3.00094  2.39324  4.98181  2.81542  4.09497  3.44700  2.29356  2.99317  4.68005  3.00765  4.30112  2.18766  2.63528  2.36616  2.52545  4.02835  6.07278  3.38744    525 q - - -
          2.68618  4.42225  2.77519  2.73123  3.46354  2.40513  3.72494  3.29354  2.67741  2.69355  4.24690  2.90347  2.73739  3.18146  2.89801  2.37887  2.77519  2.98518  4.58477  3.61503
          0.00588  5.53574  6.25809  0.61958  0.77255  0.48576  0.95510
    443   2.10089  4.66444  4.71048  4.12118  3.76635  3.65696  3.72881  2.62946  3.99384  2.11718  2.44299  3.71514  4.67912  3.41341  3.38910  2.50028  2.60716  2.05781  3.96541  2.66774    526 v - - -
          2.68618  4.42225  2.77519  2.73123  3.46354  2.40513  3.72494  3.29354  2.67741  2.69355  4.24690  2.90347  2.73739  3.18146  2.89801  2.37887  2.77519  2.98518  4.58477  3.61503
          0.00588  5.53574  6.25809  0.61958  0.77255  0.48576  0.95510
    444   2.07964  4.95955  3.95140  3.38626  3.54404  3.60828  4.36878  3.01672  3.12426  2.57373  2.95869  3.43114  4.50638  2.09047  2.75942  2.42915  2.74048  2.60928  5.53224  2.73839    527 a - - -
          2.68618  4.42225  2.77519  2.73123  3.46354  2.40513  3.72494  3.29354  2.67741  2.69355  4.24690  2.90347  2.73739  3.18146  2.89801  2.37887  2.77519  2.98518  4.58477  3.61503
          0.00588  5.53574  6.25809  0.61958  0.77255  0.48576  0.95510
    445   1.98364  5.64455  3.10485  2.44252  4.98992  3.32320  4.09384  4.47610  2.30980  3.94995  4.68514  2.87777  4.30029  1.86642  2.48850  2.21177  2.91475  3.09020  6.07704  4.66591    528 q - - -
          2.68618  4.42225  2.77519  2.73123  3.46354  2.40513  3.72494  3.29354  2.67741  2.69355  4.24690  2.90347  2.73739  3.18146  2.89801  2.37887  2.77519  2.98518  4.58477  3.61503
          0.00588  5.53574  6.25809  0.61958  0.77255  0.48576  0.95510
    446   2.93129  5.64588  2.69954  1.75816  4.99189  3.90654  4.09348  4.47847  1.96045  3.24788  3.84132  2.83680  4.30004  2.15644  2.28697  2.77852  2.71023  4.03703  6.07798  4.66653    529 e - - -
          2.68618  4.42225  2.77519  2.73123  3.46354  2.40513  3.72494  3.29354  2.67741  2.69355  4.24690  2.90347  2.73739  3.18146  2.89801  2.37887  2.77519  2.98518  4.58477  3.61503
          0.00588  5.53574  6.25809  0.61958  0.77255  0.48576  0.95510
    447   2.64907  4.59741  5.08450  4.47515  3.11386  4.36850  4.69743  1.67032  4.27923  1.87333  3.71573  4.50155  4.73303  2.76779  4.31857  2.77599  2.77598  2.09596  5.21802  2.23997    530 i - - -
          2.68618  4.42225  2.77519  2.73123  3.46354  2.40513  3.72494  3.29354  2.67741  2.69355  4.24690  2.90347  2.73739  3.18146  2.89801  2.37887  2.77519  2.98518  4.58477  3.61503
          0.00588  5.53574  6.25809  0.61958  0.77255  0.48576  0.95510
    448   2.90859  5.60182  2.13525  2.34101  4.92897  2.41100  4.10438  3.29887  2.84642  3.29232  3.16141  2.50169  4.30841  2.58888  3.33607  2.00123  3.06149  3.23656  6.04538  4.64547    531 s - - -
          2.68618  4.42225  2.77519  2.73123  3.46354  2.40513  3.72494  3.29354  2.67741  2.69355  4.24690  2.90347  2.73739  3.18146  2.89801  2.37887  2.77519  2.98518  4.58477  3.61503
          0.00588  5.53574  6.25809  0.61958  0.77255  0.48576  0.95510
    449   1.58880  5.63318  2.32991  2.25587  4.97273  2.99687  4.09906  3.59402  2.83649  3.93624  4.67563  3.08731  4.30441  2.59509  3.32853  1.95261  2.97885  3.58944  6.06944  4.66170    532 a - - -
          2.68618  4.42225  2.77519  2.73123  3.46354  2.40513  3.72494  3.29354  2.67741  2.69355  4.24690  2.90347  2.73739  3.18146  2.89801  2.37887  2.77519  2.98518  4.58477  3.61503
          0.00588  5.53574  6.25809  0.61958  0.77255  0.48576  0.95510
    450   2.47016  4.89108  4.06770  2.37593  3.23142  3.38866  4.41511  2.60411  3.15383  2.01866  3.49976  2.68715  4.53967  3.10826  3.80408  3.06822  2.46349  2.36891  5.47396  2.85252    533 l - - -
          2.68618  4.42225  2.77519  2.73123  3.46354  2.40513  3.72494  3.29354  2.67741  2.69355  4.24690  2.90347  2.73739  3.18146  2.89801  2.37887  2.77519  2.98518  4.58477  3.61503
          0.00588  5.53574  6.25809  0.61958  0.77255  0.48576  0.95510
    451   2.56811  5.56896  2.78402  2.00261  3.70219  3.31856  3.64262  3.54157  2.60389  2.43877  3.86883  3.08253  4.31501  2.89111  2.64113  2.25037  3.36718  3.94272  4.26566  2.72905    534 e - - -
          2.68618  4.42225  2.77519  2.73123  3.46354  2.40513  3.72494  3.29354  2.67741  2.69355  4.24690  2.90347  2.73739  3.18146  2.89801  2.37887  2.77519  2.98518  4.58477  3.61503
          0.00588  5.53574  6.25809  0.61958  0.77255  0.48576  0.95510
    452   2.38554  5.63632  2.70472  2.08664  4.97813  2.92808  4.09574  3.32682  2.62069  3.94022  3.70800  2.39495  4.30172  2.02619  3.32399  2.12735  3.36454  3.08592  6.07096  4.66196    535 q - - -
          2.68618  4.42225  2.77519  2.73123  3.46354  2.40513  3.72494  3.29354  2.67741  2.69355  4.24690  2.90347  2.73739  3.18146  2.89801  2.37887  2.77519  2.98518  4.58477  3.61503
          0.00588  5.53574  6.25809  0.61958  0.77255  0.48576  0.95510
    453   2.17650  4.65419  4.76303  3.39356  3.75470  4.32044  4.63001  1.88163  4.03504  1.61213  2.95551  4.33929  4.68860  3.28359  2.80728  3.61189  2.55203  2.12165  5.26841  4.08054    536 l - - -
          2.68618  4.42225  2.77519  2.73123  3.46354  2.40513  3.72494  3.29354  2.67741  2.69355  4.24690  2.90347  2.73739  3.18146  2.89801  2.37887  2.77519  2.98518  4.58477  3.61503
          0.00588  5.53574  6.25809  0.61958  0.77255  0.48576  0.95510
    454   2.57617  4.96613  2.31962  2.56403  4.11484  4.12188  4.36467  1.55698  3.34130  2.58560  3.04414  3.23530  4.50341  3.13690  3.72272  2.87795  3.40334  2.46587  3.85920  4.28947    537 i - - -
          2.68618  4.42225  2.77519  2.73123  3.46354  2.40513  3.72494  3.29354  2.67741  2.69355  4.24690  2.90347  2.73739  3.18146  2.89801  2.37887  2.77519  2.98518  4.58477  3.61503
          0.00588  5.53574  6.25809  0.61958  0.77255  0.48576  0.95510
    455   1.93027  5.63846  2.72047  1.98805  4.98125  3.30312  4.09512  3.46936  2.83068  3.44541  3.96067  2.79857  4.30124  2.18466  2.08098  2.89569  2.98383  4.02788  6.07251  4.66294    538 a - - -
          2.68618  4.42225  2.77519  2.73123  3.46354  2.40513  3.72494  3.29354  2.67741  2.69355  4.24690  2.90347  2.73739  3.18146  2.89801  2.37887  2.77519  2.98518  4.58477  3.61503
          0.00588  5.53574  6.25809  0.61958  0.77255  0.48576  0.95510
    456   2.82555  5.61602  3.39951  2.46787  4.94863  3.91604  2.95520  2.68784  1.85485  2.98047  4.66018  2.39173  4.30900  2.35271  2.11015  3.10615  3.36864  3.15162  6.05571  4.65373    539 k - - -
          2.68618  4.42225  2.77519  2.73123  3.46354  2.40513  3.72494  3.29354  2.67741  2.69355  4.24690  2.90347  2.73739  3.18146  2.89801  2.37887  2.77519  2.98518  4.58477  3.61503
          0.00588  5.53574  6.25809  0.61958  0.77255  0.48576  0.95510
    457   2.19717  4.77729  3.35128  3.74741  3.28315  4.22870  2.89754  2.94215  3.67378  2.01444  1.88932  3.58198  4.60333  3.94275  2.95401  3.01368  2.44893  2.74374  5.37581  3.26789    540 m - - -
          2.68618  4.42225  2.77519  2.73123  3.46354  2.40513  3.72494  3.29354  2.67741  2.69355  4.24690  2.90347  2.73739  3.18146  2.89801  2.37887  2.77519  2.98518  4.58477  3.61503
          0.00588  5.53574  6.25809  0.61958  0.77255  0.48576  0.95510
    458   2.50725  5.64967  3.03802  1.62849  4.99581  3.90795  4.09585  4.48264  2.47678  3.95534  4.69018  2.41006  4.30219  1.91052  2.58852  2.32852  2.98524  4.04091  6.08155  4.66977    541 e - - -
          2.68618  4.42225  2.77519  2.73123  3.46354  2.40513  3.72494  3.29354  2.67741  2.69355  4.24690  2.90347  2.73739  3.18146  2.89801  2.37887  2.77519  2.98518  4.58477  3.61503
          0.00588  5.53574  6.25809  0.61958  0.77255  0.48576  0.95510
    459   2.66554  5.59040  3.40645  2.46770  4.91286  3.91789  4.10739  4.38315  2.24564  2.81545  3.27696  2.19936  4.31080  1.85856  2.96593  2.87775  2.79767  3.55133  6.03683  2.67190    542 q - - -
          2.68618  4.42225  2.77519  2.73123  3.46354  2.40513  3.72494  3.29354  2.67741  2.69355  4.24690  2.90347  2.73739  3.18146  2.89801  2.37887  2.77519  2.98518  4.58477  3.61503
          0.00588  5.53574  6.25809  0.61958  0.77255  0.48576  0.95510
    460   2.82822  4.59150  5.12134  4.50950  2.35454  4.37254  3.83101  2.21535  4.30562  1.82676  2.24626  4.51804  4.73673  2.64669  3.71619  3.68160  2.81392  2.00753  5.21247  2.89348    543 l - - -
          2.68618  4.42225  2.77519  2.73123  3.46354  2.40513  3.72494  3.29354  2.67741  2.69355  4.24690  2.90347  2.73739  3.18146  2.89801  2.37887  2.77519  2.98518  4.58477  3.61503
          0.00588  5.53574  6.25809  0.61958  0.77255  0.48576  0.95510
    461   2.80639  5.58585  2.51535  1.59062  4.90648  3.32572  4.10846  3.57088  2.42695  2.85023  2.75536  3.39620  4.31156  2.86734  2.53429  3.10952  2.98392  3.25132  6.03344  3.37720    544 e - - -
          2.68618  4.42225  2.77519  2.73123  3.46354  2.40513  3.72494  3.29354  2.67741  2.69355  4.24690  2.90347  2.73739  3.18146  2.89801  2.37887  2.77519  2.98518  4.58477  3.61503
          0.00588  5.53574  6.25809  0.61958  0.77255  0.48576  0.95510
    462   2.74412  5.64691  2.41640  2.58256  4.99301  3.29772  4.09413  4.47959  2.06434  3.95253  3.67969  2.29243  4.30075  1.88220  2.02136  3.09591  2.98808  4.03811  6.07887  4.66745    545 q - - -
          2.68618  4.42225  2.77519  2.73123  3.46354  2.40513  3.72494  3.29354  2.67741  2.69355  4.24690  2.90347  2.73739  3.18146  2.89801  2.37887  2.77519  2.98518  4.58477  3.61503
          0.00588  5.53574  6.25809  0.61958  0.77255  0.48576  0.95510
    463   2.17387  5.43463  3.49041  2.93326  4.69984  3.40350  3.56860  3.60956  2.71606  2.84646  2.88904  2.95556  4.34546  1.83837  3.40388  2.43561  1.96640  3.78159  5.91835  4.56154    546 q - - -
          2.68618  4.42225  2.77519  2.73123  3.46354  2.40513  3.72494  3.29354  2.67741  2.69355  4.24690  2.90347  2.73739  3.18146  2.89801  2.37887  2.77519  2.98518  4.58477  3.61503
          0.00588  5.53574  6.25809  0.61958  0.77255  0.48576  0.95510
    464   2.55923  4.60374  5.19952  4.58442  3.13520  4.40339  4.73763  1.56338  3.46701  1.43058  2.89418  4.56718  4.76483  4.49803  4.37564  3.71542  3.46333  1.84592  3.74219  4.05246    547 l - - -
          2.68618  4.42225  2.77519  2.73123  3.46354  2.40513  3.72494  3.29354  2.67741  2.69355  4.24690  2.90347  2.73739  3.18146  2.89801  2.37887  2.77519  2.98518  4.58477  3.61503
          0.00588  5.53574  6.25809  0.61958  0.77255  0.48576  0.95510
    465   2.56755  5.58792  3.14844  2.85133  3.39496  3.91825  3.57418  3.69543  2.49907  3.30638  4.63485  3.02741  3.12212  2.87638  1.73124  2.30865  2.19522  3.96582  6.03499  3.64758    548 r - - -
          2.68618  4.42225  2.77519  2.73123  3.46354  2.40513  3.72494  3.29354  2.67741  2.69355  4.24690  2.90347  2.73739  3.18146  2.89801  2.37887  2.77519  2.98518  4.58477  3.61503
          0.00588  5.53574  6.25809  0.61958  0.77255  0.48576  0.95510
    466   1.81109  5.56766  3.42077  2.61710  4.88370  3.23500  4.11826  4.34744  2.18104  3.86231  4.62039  3.40801  4.31901  2.86930  3.35276  1.65775  2.30431  2.71233  6.02329  4.63306    549 s - - -
          2.68618  4.42225  2.77519  2.73123  3.46354  2.40513  3.72494  3.29354  2.67741  2.69355  4.24690  2.90347  2.73739  3.18146  2.89801  2.37887  2.77519  2.98518  4.58477  3.61503
          0.00588  5.53574  6.25809  0.61958  0.77255  0.48576  0.95510
    467   2.26653  5.51754  3.44306  2.31691  3.68937  3.48399  4.12728  2.70588  2.68546  3.80084  2.70757  3.04565  4.32608  2.04581  2.41526  2.27543  3.36949  3.88052  5.98195  3.64238    550 q - - -
          2.68618  4.42225  2.77519  2.73123  3.46354  2.40513  3.72494  3.29354  2.67741  2.69355  4.24690  2.90347  2.73739  3.18146  2.89801  2.37887  2.77519  2.98518  4.58477  3.61503
          0.00588  5.53574  6.25809  0.61958  0.77255  0.48576  0.95510
    468   3.19277  4.73476  2.70225  3.36454  3.24338  3.63995  4.54448  2.12335  2.79645  1.81091  2.21533  4.15432  4.63033  4.03084  3.34830  3.17984  3.42472  1.92383  5.33877  4.13611    551 l - - -
          2.68618  4.42225  2.77519  2.73123  3.46354  2.40513  3.72494  3.29354  2.67741  2.69355  4.24690  2.90347  2.73739  3.18146  2.89801  2.37887  2.77519  2.98518  4.58477  3.61503
          0.00588  5.53574  6.25809  0.61958  0.77255  0.48576  0.95510
    469   2.82100  5.53679  3.02741  2.51456  3.82238  3.92951  4.12178  3.64020  2.62004  3.13036  4.11216  2.91879  3.40058  3.23436  2.11792  1.49530  3.36859  3.32076  5.99655  3.07790    552 s - - -
          2.68618  4.42225  2.77519  2.73123  3.46354  2.40513  3.72494  3.29354  2.67741  2.69355  4.24690  2.90347  2.73739  3.18146  2.89801  2.37887  2.77519  2.98518  4.58477  3.61503
          0.00588  5.53574  6.25809  0.61958  0.77255  0.48576  0.95510
    470   2.50584  5.64192  2.50272  2.61676  4.98624  2.59365  4.09423  4.47169  2.37449  3.44803  3.51998  2.36829  2.93663  2.51315  3.32189  2.22100  2.54363  4.03216  6.07506  3.69276    553 s - - -
          2.68618  4.42225  2.77519  2.73123  3.46354  2.40513  3.72494  3.29354  2.67741  2.69355  4.24690  2.90347  2.73739  3.18146  2.89801  2.37887  2.77519  2.98518  4.58477  3.61503
          0.02863  5.53574  3.71822  0.61958  0.77255  0.48576  0.95510
    471   2.79404  5.56803  3.14104  2.62618  3.21294  3.10398  3.30044  4.35407  2.24858  2.84698  4.61577  3.38597  4.30028  2.84859  2.23353  2.46701  2.07625  3.33384  6.01699  2.98960    554 t - - -
          2.68618  4.42225  2.77519  2.73123  3.46354  2.40513  3.72494  3.29354  2.67741  2.69355  4.24690  2.90347  2.73739  3.18146  2.89801  2.37887  2.77519  2.98518  4.58477  3.61503
          0.02977  5.51313  3.67716  0.61958  0.77255  0.58809  0.81055
    472   2.42017  4.60857  4.81353  4.21793  2.10771  4.30403  4.61878  2.81261  4.06843  2.10039  2.86834  3.46149  4.67127  3.41533  2.30205  3.13465  3.11116  2.14182  5.22437  2.38077    555 l - - -
          2.68618  4.42225  2.77519  2.73123  3.46354  2.40513  3.72494  3.29354  2.67741  2.69355  4.24690  2.90347  2.73739  3.18146  2.89801  2.37887  2.77519  2.98518  4.58477  3.61503
          0.00615  5.48951  6.21186  0.61958  0.77255  0.68270  0.70370
    473   2.13888  5.61225  2.95562  2.80371  4.95456  2.48705  4.07031  4.43858  2.44948  3.91636  3.50844  2.69412  3.47373  2.13522  2.60346  2.39229  2.61641  3.14031  6.04660  4.63732    556 q - - -
          2.68618  4.42225  2.77519  2.73123  3.46354  2.40513  3.72494  3.29354  2.67741  2.69355  4.24690  2.90347  2.73739  3.18146  2.89801  2.37887  2.77519  2.98518  4.58477  3.61503
          0.05765  5.48951  2.95870  0.61958  0.77255  0.68270  0.70370
    474   2.26881  5.58209  2.21254  2.77854  4.92282  3.42494  4.04472  4.40573  2.20891  3.17005  4.62403  2.11782  4.25048  2.62835  3.27334  1.96481  2.93229  3.22947  6.01749  4.60915    557 s - - -
          2.68618  4.42225  2.77519  2.73123  3.46354  2.40513  3.72494  3.29354  2.67741  2.69355  4.24690  2.90347  2.73739  3.18146  2.89801  2.37887  2.77519  2.98518  4.58477  3.61503
          0.00648  5.43835  6.16069  0.61958  0.77255  0.85536  0.55361
    475   2.10910  5.37668  3.44211  2.88529  4.64297  2.62973  4.10323  4.07534  2.49781  2.67583  2.77930  2.12934  3.55660  3.23542  3.35514  1.92865  2.94216  3.72493  5.86399  4.50849    558 s - - -
          2.68618  4.42225  2.77519  2.73123  3.46354  2.40513  3.72494  3.29354  2.67741  2.69355  4.24690  2.90347  2.73739  3.18146  2.89801  2.37887  2.77519  2.98518  4.58477  3.61503
          0.00648  5.43835  6.16069  0.61958  0.77255  0.85536  0.55361
    476   2.20992  4.58868  3.42680  4.13450  2.60901  3.37072  4.57529  2.45113  3.99460  1.58724  3.27400  3.26560  3.54000  4.19426  4.13455  3.55683  2.61240  2.55527  5.20320  2.48825    559 l - - -
          2.68618  4.42225  2.77519  2.73123  3.46354  2.40513  3.72494  3.29354  2.67741  2.69355  4.24690  2.90347  2.73739  3.18146  2.89801  2.37887  2.77519  2.98518  4.58477  3.61503
          0.00648  5.43835  6.16069  0.61958  0.77255  0.85536  0.55361
    477   1.83826  5.50649  3.07831  2.28030  3.69359  2.53258  3.06384  2.94892  2.81318  3.24751  3.81708  3.09467  3.33406  2.84814  2.70753  2.79065  2.93152  3.87811  5.96080  3.87852    560 a - - -
          2.68618  4.42225  2.77519  2.73123  3.46354  2.40513  3.72494  3.29354  2.67741  2.69355  4.24690  2.90347  2.73739  3.18146  2.89801  2.37887  2.77519  2.98518  4.58477  3.61503
          0.00648  5.43835  6.16069  0.61958  0.77255  0.85536  0.55361
    478   2.33858  5.15295  2.77088  3.04465  1.85159  3.32526  4.18324  3.74835  3.03094  3.39404  3.46602  2.39549  3.34526  2.35161  3.47354  3.18037  3.33171  2.70907  3.39064  4.38178    561 f - - -
          2.68618  4.42225  2.77519  2.73123  3.46354  2.40513  3.72494  3.29354  2.67741  2.69355  4.24690  2.90347  2.73739  3.18146  2.89801  2.37887  2.77519  2.98518  4.58477  3.61503
          0.00648  5.43835  6.16069  0.61958  0.77255  0.85536  0.55361
    479   2.75423  5.58800  2.93100  2.54323  3.72553  1.77255  3.35984  4.41585  2.77887  3.89247  4.62919  2.60921  4.24940  2.54026  2.64699  1.98924  2.77918  3.97762  6.02180  4.61191    562 g - - -
          2.68618  4.42225  2.77519  2.73123  3.46354  2.40513  3.72494  3.29354  2.67741  2.69355  4.24690  2.90347  2.73739  3.18146  2.89801  2.37887  2.77519  2.98518  4.58477  3.61503
          0.06770  5.43835  2.79501  0.61958  0.77255  0.85536  0.55361
    480   1.65416  5.53728  2.92935  2.59818  4.87251  2.95552  4.01579  4.35159  2.52797  3.23664  3.59431  2.79813  4.22094  2.86579  2.16062  2.54904  2.81782  3.92262  5.97589  3.45045    563 a - - -
          2.68618  4.42225  2.77519  2.73123  3.46354  2.40513  3.72494  3.29354  2.67741  2.69355  4.24690  2.90347  2.73739  3.18146  2.89801  2.37887  2.77519  2.98518  4.58477  3.61503
          0.04358  5.37753  3.26946  0.61958  0.77255  1.01936  0.44758
    481   2.18062  5.43954  3.32880  2.77259  4.74356  2.68657  4.01873  4.20098  2.61089  3.17130  4.49214  1.97260  4.21904  3.13054  2.45038  2.28423  2.31049  3.80812  5.89858  3.26497    564 n - - -
          2.68618  4.42225  2.77519  2.73123  3.46354  2.40513  3.72494  3.29354  2.67741  2.69355  4.24690  2.90347  2.73739  3.18146  2.89801  2.37887  2.77519  2.98518  4.58477  3.61503
          0.07680  5.34109  2.67176  0.61958  0.77255  1.10216  0.40370
    482   2.80113  5.02191  3.55594  2.65363  3.57846  2.83148  4.11398  3.06512  2.97908  1.95853  4.10746  2.76334  4.28132  3.31616  2.55131  2.08887  2.49286  3.32630  5.56035  3.26816    565 l - - -
          2.68618  4.42225  2.77519  2.73123  3.46354  2.40513  3.72494  3.29354  2.67741  2.69355  4.24690  2.90347  2.73739  3.18146  2.89801  2.37887  2.77519  2.98518  4.58477  3.61503
          0.05934  5.27195  2.94727  0.61958  0.77255  1.23585  0.34332
    483   2.64869  5.43023  2.65059  2.68953  2.88185  2.87316  3.94661  4.22331  2.30729  2.70172  4.47689  3.23377  4.15008  2.06291  2.16080  2.60521  2.91603  3.80880  5.87651  4.47962    566 q - - -
          2.68642  4.42268  2.77563  2.73166  3.46397  2.40539  3.72537  3.29306  2.67784  2.69398  4.24514  2.90364  2.73761  3.17987  2.89715  2.37830  2.77539  2.98490  4.58520  3.61500
          0.43750  1.03747        *  0.86133  0.54922  0.00000        *
//
