# Supplementary material for: T346Hunter: A Novel Web-Based Tool for the Prediction of Type III, Type IV and Type VI Secretion Systems in Bacterial Genomes
Source: PLoS One. 2015 Apr 13;10(4):e0119317. doi: 10.1371/journal.pone.0119317 (PMC4395097; doi:10.1371/journal.pone.0119317)
Supplement: S1 Data — (ZIP) [file pone.0119317.s009.zip › T346Hunter_profiles/F.TraI.F.fasta]

>gi|85372983|ref|YP_457045.1| TrwC protein [Erythrobacter litoralis HTCC2594] [TraI_F]
MLSVANVRSPTAAASYFASDNYYASADADRSGQWIGGGAKRLGLEGKVEAKAFDALLRGELPDGSSVGNP
GQAHRPGTDLSFSVPKSWSLLALVGKDERIIAAYREAVVEALQWAEKNAAETRIVEKGKMVTQATGNLAV
GLFQHDTNRNQEPNLHFHAVIANVTQGKDGKWRTLKNDRLWQLNTTLNSIAMARFRVAVEKLGYEPGPVL
KHGNFEARGISREQIMAFSTRRKEVLEARRGPGLEAGRIAALDTRASKEEIEDRATLGKQWSETAQSIGL
DLTPLVDRARTNALGQSMEATRIGSLVERGRAWLSRFAAHVRGDPADPLVPPSVLKQDRQTIAAAQAVAS
AIRHLSQREAAFERTALYKAALDFGLPATIADVEKRTRALVRSGDLISGKGEHKGWLASREAVVTEQRIL
SEVAAGKGNSSPAIEPQKAAASVQAAAATGQGFRLNEGQLAAAELILTSKDRTIAIQGIAGAGKSSVLKP
VAEVLRDEGHPVIGLAIQNTLVQMLERETGIGSQTLARFLRGWTKLLGDPGNVALRTEAQASLKDHVLVL
DEASMVSNEDKEKLVRLANLAGVHRLVLIGDRKQLGAVDAGKPFALLQRAGIARAEMATNLRARDPVVRE
AQASAQAGDVRNALRHLKSHTVEAKGDGAQVAAETWLALDKETRARTSIYASGRAIRSAVNAAVQQGLLA
NREIGPGMMKLDVLDRVNATREELRHLPAYRAGQVLEISRKQQALGLSVGEYRVLGQDRKGRLVEVEDKR
GKRFRFDPARIKAGKGDENLTLLEPRKLEIHEGDRIRWTRNDHRRGLFNADQARVVAIAGGKITFETSQG
DQVELKRDDPMLKRIDLAYALNAHMAQGLTSDRGIAVMTSSERNLSNQKTFMVTVTRLRDHLTLVVDNAE
KLGAAVARNKGEKASALEVTGSVKSTAAKGSGVDQLKPEEANKAEKELTRSKSKTLDFGI
>gi|215778371|ref|YP_002261511.1| protein TraI (DNA helicase I) [Aliivibrio salmonicida LFI1238] [TraI_F]
MISISPIASAGEATKYYLDDEKHLNGEQSELTTEKENSESDKEKNYYLKDSNNTAWFGKLATEKGLDGKP
IEGDTLQAVLSGSLLDETIHGKRDKHRAGFDLTFSAPKSVSVLALVGGDTRLLDGHNNAVKFALSELEKD
AAQVKYTEEDTKKQSYANSKSMLFGLVQHKTSREDDPQLHTHALTANMTRDEQGRLRALATSLKQSGGVI
NGTMERVYNNQLYYGMLYQSHLSKQAESLGYTIKGAGNGQFEIEGVPQSLMDDFSKRSQQINEKTQDLGF
NSQQTRDLAAKNTRKAKTHKDAVELNSTWQHTVKTDGFDITAFINNAKENPVKAPNENVIKPRAVDALTR
TINHLSKTQTQLSYEKMVSFAMSEFTKGEKLDALDIKLALDERIASKELIGLDKNNSQFTTTALLNNEKK
LINSTKGRPRHMRTQPNDTALSQLNLNKENQNKLAELFLSTKQFNTVNVFGSSEQVAKGLLHVGSESGKR
IHIMTQGGISQEKTERTIKRQSHTPLQWIKNTFRADFVHGVNQYLGDKVTPFSNKDVFVFEDSGKFSGDQ
LIDITNKAKHTNSKIIFLNHASARQGMKSHSSMDLLSKGNTNNINWVNNQPTKAKIKIHDNNLNELVNQY
AEKPDKNTIQVLATTNADVKTLNTAIRERLKQTGEVSRQGVSISTLNPHFLSQEQRTLSTHYKPGMVLRS
WSEGAMSQYIVSKPHRKTNTLDIIDEKGNQLTIDPSKPAHNFSVFKKESLEIASGDKIITSGKHYASQLA
AHQAFIVKKATPQSITLEDREGQQKTIKTKHLTDAPITHNFASTTQKISDTATHLMVQTKAYSASKELLN
ELSLNRNNIDIFTDDKEKVAAQFEKNEVRPAAIERVMATTQPTEKYLSTLTTNTVTKDVEQALRLLNTPT
SNNIEKAVNFAIHHISEKEAGYTQKELVMQAIRYSLEETGTAISKEDIIDTLKNNQETLSSEFSDGTRWT
TKDAIHTEKTILDTLARGKNQTTPFVTHAQATEFLQHESRLTQGQKESVHMIATTPDRFVAVQGLAGTGK
STMLEKDIELIHSIDKLSNKETTILGLAPTHAAVNELKNKGVEAQTLQSLLADIQSGKTTANTYQQTLFL
LDESSMIGNNDMKHFTALVEKSDAKAVLLGDKAQLQSLSAGKPFELAMSSNALNRTDMTDIVRQQNDTLL
GAVHNMVDKQPESSLSKLKQQPNADTGIHKTHHVVSTYEKITPNHRENQEIATEKLAHVVAQDYLSRTEQ
SQEDTLIIAYTNKERDTITEHIRHGLQQSNQLHKENTLMPRLRSIGATKEEMATMLPYKKGLVVKTGKDT
LSTIIHVDNKHNLVTVKEQSTGKERPFFPKNSDHKMTNLFTRSDQPLSTNDKVMMRMTDKDKGIEANTPY
TVSNIENNLITLSNKKQHTITLSTTDLKDAHWDYSYTRTANMAQGATYKNVITAIKGRGQLTNIRRAYID
LTRASEHVKLYTDNEGTMIKQWLNNQDDKRSAIETNTLSTPKESITFNTAPLPKENPHYQDINGNLDMKI
MAKKLNSELAMRAESLAIHLLGTPNKSKSDRDYLTFGIGKSALKVTLTGKHRGHFKDWTTGEKGNGINLI
MAVENIGFKDALLHADTLLNQTKDNPLTLNPNHEKLTNTTPKFISELEARARQYQQEATPIKGTIAQEYL
RNKGIIIDDHPSIKFHPKVYSSETRSNYPAIISTIENNKGQSNAIEITYLDNKGHTADLNIEKRVLGTKT
KSNVVINEGSNTNISIITTTIEDALLINQHNNKDIDINTVNNKNDIQIMDKNTLRDNIIIVLNTKGETLN
ENNITKIMDNFTNHTVTFIDNAELQKQIDTEITKIEHGQLEIKNEVGNNLDMHKQENAIKQEDEHLLSSQ
SKFIKEQERKEENELMSKVSNINMDEKSTPDIDTNPQRLMELDRER
>gi|187736811|ref|YP_001816549.1| conjugal transfer nickase/helicase TraI [Escherichia coli 1520] [TraI_F]
MMSIAQVRSAGSAGNYYTDKDNYYVLGSMGERWAGRGAEQLGLQGSVDKDVFTRLLEGRLPDGADLSRMQ
DGSNKHRPGYDLTFSAPKSVSMMAMLGGDKRLIDAHNQAVDFAVRQVEALASTRVMTDGQSETVLTGNLV
MALFNHDTSRDQEPQLHTHAVVANVTQHNGEWKTLSSDKVGKTGFIENVYANQIAFGRLYREKLKEQVEA
LGYETEVVGKHGMWEMPGVPVEAFSGRSQTIRETVGEDASLKSRDVAALDTRKSKQHVDPEIKMTEWMQT
LKETGFDIRAYRDAAEQRAYTRTQTPGPASQDGPDVQQAVTQAIAGLSERKVQFTYTDVLARTVGILPPE
AGVIERARAGIDEAISREQLIPLDREKGLFTSGIHVLDELSVRALSRDIMKQNRVTVHPEKSVPRTAGYS
DAVSVLAQDRPSLAIVSGQGGAAGQRERVAELVMMAREQGREVQIIAADRRSQMNLKQDERLSGELITGR
RQLLEGMAFTPGSTVIVDQGEKLSLKETLTLLDGAARHNVQVLITDSGQRTGTGSALMAMKDAGVNTYRW
QGGEQRPATIISEPDRNVRYARLAGDFAASVKAGEESVAQVSGVREQAILTQAIRSELKTQGVLGHPEVT
MTALSPVWLDSRSRYLRDMYRPGMVMEQWNPETRSHDRYVIDRVTAQSHSLTLRDAQGETQVVRISSLDS
SWSLFRPEKMPVADGERLRVTGKIPGLRVSGGDRLQVTSVSEDAMTVVVPGRAEPATLPVSDSPFTALKL
ENGWVETPGHSVSDSATVFASVTQMAMDNATLNGLARSGRDVRLYSSLDETRTAEKLARHPSFTVVSEQI
KARAGETSLETAISHQKSALHTPAQQAIHLALPVVESKNLAFSHVDLLTEAKSFAAEGTSFTELGREIDA
QIKRGDLLHVDVAKGYGTDLLVSRASYEAEKSILRHILEGKEAVTPLMERVPGELMEKLTSGQRAATRMI
LETSDRFTVVQGYAGVGKTTQFRAVMSAVNMLPESERPRVVGLGPTHRAVGEMRSAGVDAQTLASFLHDT
QLQQRSGETPDFSNTLFLLDESSMVGNTDMARAYALIAAGGGRAVASGDTDQLQAIAPGQPFRLQQTRSA
ADVAIMKEIVRQTPELREAVYSLINRDVEKALSGLESVKPSQVPRLEGAWAPEHSVTEFSHSQEAKLAEA
QQKAMLKGEAFPDIPMTLYEAIVRDYTGRTPEAREQTLIVTHLNEDQRVLNSMIHDAREKAGELGKEQVM
VPVLNTANIRDGELRRLSTWETHRDALALVDNVYHRIAGISKDDGLITLQDAEGNTRLISPREAVAEGVT
LYTPDKIRVGTGDRMRFTKSDRERGYVANSVWTVTAVSGDSVTLSDGQQTRVIRPGQERAEQHIDLAYAI
TAHGAQGASETFAIALEGTEGNRKQMAGFESAYVALSRMKQHVQVYTDNRQGWTDAINNAVQKGTAHDVL
EPKPDREVMNAQRLFSTARELRDVAAGRAVLRQAGLAGGDSPARFIAPGRKYPQPYVALPAFDRNGRSAG
IWLNPLTTDDGNGLRGFSGEGRVKGSGDAQFVALQGSRNGESLLADNMQDGVRIARDNPDSGVVVRIAGE
GRPWNPGAITGGRVWGDIPDNSVQPGAGNGESVTAEVLAQRQAEEAIRRETERRADEIVRKMVENKPDLP
DDKTELAVRDIAGQERDRTATSERETALPESVLRESQREREAVREVARENLLQRLLQQMERDMVRDLQKE
KTLGGD
>gi|145597289|ref|YP_001154759.1| conjugal transfer nickase/helicase TraI [Yersinia pestis Pestoides F] [TraI_F]
MMSIGSVKSAGSAGNYYTDKDNYYVIGSMGERWAGKGAEALGLSGGVDQKVFTKVLEGRLPDGSDLSRTQ
DGANKHRPGYDFTFSAPKSVSVMAMLGGDKRLIEAHNRAVETAIKQIEAMASTRVMTEGRSETQLTGNLV
MALFNHDTSRDQEPQLHTHAVVANATQHGDEWRTLSSDKVGKTGFIENIYANQIAFGRLYRAALKDDVAA
MGYETETVGKHGMWEFKGVPVAPFSSRSRTISEAVGDDASLKSRDVAALDTRQSKQKVDPEQRMAEWMRT
LKETGFDIQAYREAADLRVVQGNIPVTAPEAIDINSSVGQSIAMLSDRRARFTYSELLATTLGQLPARSG
MVEMARDGIDAAIKNEQLIPLDKEKGLFTSNIHVLDELSVSAMTRDLQRTGQADIFPDKSVPRSRSYSDA
VSVLAQDRPPVAIISGQGGAAGQRERVAELTMMAREQGRDVQIIAADRRSRSALMQDERLSGEHITDRRE
LTEGMTFTPGSTLIVDQGEKLTLKETLTLLDGALRHNVQLLIADSGQRTGTGSALTVMKEAGVSTLAWQG
GEKTQVSVISEPDRRQRYDRLAADFARSVRAGEHSVAQVTGPREQAVLAGVVREALKAEKVLGEREVSIT
TLEPVWLDSRHQQVRDHYREGMVMERWNAEARSRERFVIDRVTGRNNSLTLRNAQGETRVTRLSELNSSW
SLYRTGTLQVAEGDRLAVLGQAQGTRLKGGDTVTVKALGEAGLVVSLPGRKADVVLPAGDSPFTAAKVGQ
GWVESPGRSVSDSATVFASLSQRELDNTTLKKLALSGRAVQLYSAQTAQKTTEKLSRQSAWSVVSELIND
AAGHDRLDDALAHQKAGLHTPEQQALHLAIPVLEGNGLAFTKPQLMAAAKEFEQDSLSLQVIEKEADRQI
RSGALLSVPVSPGNGLQLLVSRQSYNAEKSILRHVLEGKEAVTPLMDKVPDAQLAGLTDGQQNATRMILE
SPDRFTLVQGYAGVGKTTQFRAVMSAIGTLPEREQPRVIGVAPTHRAVSEMRDAGVPETQTLAAFIHDTQ
QQLRGGERPDFSNVLFLVDESSMVGNADMAKAYSLIAGGGGGAVSSGDTDQLQSIAPGQPFRLLQKRSAI
DVAVMQEIVRQTPELKPAVYSLISRDIGSALTTIESVAPAQVPRRADAWQPDSSVMEFSREREEAIAKAV
AAGDLMPGGQPATLLEAIVKDYTGRTSEAQAQTIVITALNADRRQVNAMIHDARQGAGEVGEKEVTLPVL
TPANIRDGELRRMATWEASRDSLVLLDSTYYSIEALDGEAHLVMLKDAQGNTRSLSPAQAATEGVTLYRQ
DTITVSEGDRMRFSKSDNERGFVANSVWSVSEIKGDSVTLSDGKQTRTLTPSAEQAEQHIDLAYAVTVEG
SQGASEPFSISLQGTDGGRKRMVSFESAYVALSRMKQHAQVYTDNRDKWVAAMEKSQAKSTAHDILEPRG
DRAVANAARLTATAKALGEVPAGRAALRQAGLQPEGSMAKFISPGRKYPQPHVALPAFDRNGRQAGVWLS
ALTSGDGQLKGLAGEGRVMGSGDAAFAGLQASRNGESLLARDMEEGVRLARENPQSGVVVRLEGEVRPWN
PGAITGGRVWADGLPDGTGTQPAETVPPEVLAQQALEAEVQRELDKRAEEAVREMARSGDRPAGGADVAV
RDVVRDMDRIKETPASPLTLPDAPEERRRDEAVSQVVRESVQRDRLQQMERETVRDLEREKTLGGD
>gi|218667869|ref|YP_002425519.1| recombinase D [Acidithiobacillus ferrooxidans ATCC 23270] [TraI_F]
MPEMQTLIGQVTRLIFSGKADSFRIFEVQIKGANKREIVTGEWQRARVGANIEAAGTWEKRKGKDEIQFK
ARSILEIVPTSADSILSWLEGGAVKGIGKVSAKKLVACFGAGLLEILDQHPERIVEAGIGKKQREKIIEG
WKIASATRIIMQFLREVGIGPERSNAVWRQFKDHPAIAGQPAVLVARLRNNPYRLIRVRGIGFSLADQAA
GKLGIRADADYRVDAGIEHTLQTRTEDGHVWTPEPTLLGLCKELLGVSQEKIVARIQVMQEAQQIATELG
APNRFASVRLSRMEISLAAKIRSLSGPAPKKTMRFPAGFVPDPTQIEALNQISDRKLAILAGGPGMGKTT
LLKTCAQSAVASGMRVALCAPTGRAAKRMNEATGMEAKTIHRLLEMKRGGLAERNRDNPIEADWIIVDEV
SMLDMELAWKLFDAIPARARVLLVGDPDQLPSVGPGQVLADLIACGKVTVARLSKIFRQQAGSGIPVMAT
QVIQGVVPNLDPDSSDCPFVDAECIGEESEEATAVVVRRIVQESEKLGSRMQALAPMRNGPLGTLKLNQA
LREAFNPDAGQPHRGRFRLGDWVIQTRNNYDLDVYNGDLGTVVAIEEGDEQAVVVDFEDRVVRYEDNEDL
RDLDHAYCLTIHKSQGGQFPGVAMVATTAHFVMLKRNLLYTGMTRAEKHLLLISTKRALQIACKKSGIEK
RDTLLAQRIGG
>gi|157827425|ref|YP_001496489.1| conjugal transfer protein TraA [Rickettsia bellii OSU 85-389] [TraI_F]
MAIQFARIEIVSRSSGGNACLKAAYNARLIIKDERTNVTYNFSKKGDNVYHAVLLPNYVDKRFKDPRVLM
NEVERLETRKNSQLLKDIVIALPDDKELDLNDRIAITHEIIEEMGWVKNGLGVQIDIHQPHDGDKNWHAH
LLVTTRRFTEDGKSLGAKAVDLNPKFAKVKGKAFIIPEEEIIHKRVKEVINKYFAKLGLEIQVDPISFMP
QQHVGPTRMRSIINEIAEQNKICKLAHLEIIKNSDGVLNRIIRHQAIFTKLDIEKAIKEIPEEVEKSKLI
REVLNSDRLVKLYNEDGTDTKYYTTKDIRDEELRLLRIAYKVNNQIHFNNIIKLKSAIDNLASVNEAQRE
SLQHILINNQGIRILQGRAGTGKSQVLVQAYKIATNHGQNIIGLSPTHKAASELKSKGYRQCYTVKGFLF
KLYNGKADLPRNSLLVVDEAGMVGNSDYLELLKVARSNNCNLILAGDERQLTSVERGGMFAVLASKFGSY
ELSRIRRQSKAWAREMASCFARSDITGGLRLLAQHDGLKIDHTLEESMARLINDWSNSKFALNERLIITM
RNAEVDSINQGIRELLKARGLLTGKEYRRYLSSEKHEDYMAGDRILFKSTNKDLQIENGEFATITSVSND
KFIAKTDSGKEIEFNPQDVSFKHGYASTVYKAQGASIKNVYVLHNLAGNSRNSYVAMTRHIEEVKLYYNR
KATRNMASLISQLSKIDNRLSSINFKTLEELVAIQDQENKSPNIIDKVGDWFKGVVEDIKDRLHSNDNYY
HLRVRSRSSAKVAEILRSTSTNFATSHKAQEERKSSSYNLTNCNKQDTTISVKLQEDIMAKNKIDYNAIN
KQKAVELKQRLSFKAEEIGRNLLGSPNNHLSSSHILRWGKDGKIAMKINGSKAGRWYDFSKGEGGDLFTL
VQREKNCDFVEAKKYLQDMVGISNNSKLLEDKIKEQFDQKVKNQDQQAKYAEISKIKRAEELYEKSDSII
YTTPNNIAKKYLLEHRGIKKILTGYQLNNDLRTNMMWDSNSKQYYPALIAFARNKDGNITGGQSIYLNKE
TNNKADIEVNKRSFGRIRGSFVEINKTNEQQNVQSRNVQSSKDGNNSVSNITIIAEGVETALSIREAGIK
GKILCSLGVSNIRNYEPIKGERIIIAADNDGKDAVSVNTVIKAQEELIRQGATVAIIRPPEKGDFNDMLK
SQGAESINKLIEAEIAKLTAASKVTELKSSLKASDDRKSQIKSIELLFSKFANNDNNGLNNLQQQQIKAL
AKFGTAENIDTALQIYREKGIDSCTAYSNKICIAAIEQKIQKDLQIMQNKFDPNYNLGDKKFCDIVVHDF
QGKSHLVPEDYLNAIGRDKQVMQYISPSSEIGKEIRSAVKQVSEIKLNQGIRV
>gi|296100210|ref|YP_003617127.1| relaxase [Pseudomonas putida] [TraI_F]
MAEKRMPPFSFLKRLWPRSERALTDSFAHPAEQMITPEIKRYLENHNWRNLRYPPYQEGYPGLVSGQWFM
RNYQHELFDRIIHSVGMPASDLKLYVEPILVNFAELAHMLPASENHHHSGPGGLLRHSLEVASLTLDGCL
TTAFDTNETPARRSMRLRRWYVAGIASGLLHDAGKPLTDIRATDFEGNNQWIYAQETLHDWSVRNKLTRY
FLHWNSNRHGNHVQVSVAQATRIIPPAVQAWLIEGGHDIYEALLDAISGSGSSPLTELVKWADSASTKRD
LNRGSNNGGGNATGVPVPRLVSDAMLRLLSDGTWKINTPAGRVWVATDGVYIAWNQGAEEIVSMLVGDGV
VAIPRSPDTLIGTLVEHGIAERAPNGDLYWLVTPHLLRKNGKGPALRCMKLVNPDILFPTTPIPPPVSIS
LGKEGKQKDVIAPNDTAGAAANALSEHQEDLFGADLTGDSSGDTDADSEPTPPKESASSKPARKKKAAPR
QAAPVPTTASSGVSLKQAQNPAEDAPVGVESEPAGDDTAVIASSQPEEALDAEEEEEAPQEPPASLEEML
LFLSPHSPAAEPQQEEPLPAAEAEISSDPSDADTQAGSGQGAQELLPRQEKISLNSIMGQGKRTPKTTPP
VESKKQKDGEVGRVAEEVPGVSSILPAGVVSKLTAHECYLLEQQPDLAQKLITATQDPENAALARNKVFV
RLGKSSFLAEDIHPLVHAGWLWQDITVEGPALTRTLQSREGFMLTSDYSVIYCKLAELDWVIPHISRLRE
ADIPSLEQAVKSLIEKAVLEEIGGSPVLSLTTYMLTNVAEQFGITPTSLENAVFCFRDAVKVAKRRKIFV
RPLYEELPKK
>gi|300713349|ref|YP_003739388.1| conjugal transfer nickase/helicase [Erwinia billingiae Eb661] [TraI_F]
MMTVAPVASAADAAGYYSSKDNYYFLDDLQSQWLGEGARELGLEGPVDLDAFTAVLHGKLPNGVELGKEV
QGNHVHRPGHDFTFSAPKSISMLILAGGDRRLLEAHHEAVKETLAVMEQMVSARDTKDGITSIVPTGKMV
AALFTHDTSRNLDPQIHTHAVLANVTELEGKWKALATDYVHGAGFIETMYRHQVSFGKIYRNALKGKTEA
LGFETELTGGKHELWEVKGFSDEVLDVFSSRYREIHARVGDEASLKSRDVAALDTRQRKQDISRYGEDTA
AMPVTEALTRTRAQPEAGISREDGPAGRAEKHPGPAKEMPISKPETADGRSRLQDRWQRQMDDLGFDLSG
VMKEATLRAAKRPLPGEERPLPPDAMMAVRTAISVLSDSRTRFTYGDLLMTAHEAGEAQQSVPHLRQAID
RAVSENLLAPLDGDKGVFTSHIHLLDELSVQALAADIVKENKVVSFRSPENEAPARLRGVEFAPVAILSA
PASVQRLRETTEELVTMSRENGREVKVLASSAERGMSLGKSALLKDDILYRSRVLDSTFSLSPQSTLIVE
GAEKLGLKEMLVLTGEAREKNAQLLFLDSPGRQSNANALSVLSSAGVERHGLTEPAPGLEARVISIGDKR
DRYRALAERYADLSGLDATVTASVVGAREQQQLTGLIRDALQNAGKLGREDVSIEARTPVFMTAKERRLP
ASWQAGMVLEDRSEKSETRHYVIDRVHAETRMLSLVDGDGVLSRLKLGELTGDWRAFTAEKISVAQGEQL
FALAADKTTGLKAHDRLTVTAVEKDGLTLMRAGQGKPLRVPTDRPLYVTHGYVSAPGSRDNEQGTVLASL
NARDLSANMMNALAQSGHEAEIFTGEALSRAEERLGRMRTTRSPLALVRQASGKEETGEALTALNAAVRT
DVQKAVSRAVAQMRDVSFSEVKLLDQAVSFTDDVGALRGEIARLAKAGDLMPVKVGGEPRYVARATWEME
KMIIGEITAGKNTQMPLMPEVPPSLLSGLTDGQKGATTLILQSTDRFTAVQGYAGVGKTTQFAAVKAAID
TLPEGERPLIIGLAPTHRAVKEMRDVGIDAQTLKSFVMDWQQRSAAGESVRYDKTLFLIDESSMLGNQDT
AAAYRAIAAGDGRAVPVGDVAQLESPESGAPFRLMQERSPIDVAVMKEIVRQRDANLKSAVYSVIENKAG
AALEKIEQVSPLTVPRRAGAVPPSRSVVETQDPVAFIVADYMSRTDVAREETMILVQLHADRRAINSGIH
NAMVATKELGDKAVTVPVLDRVTGGRHDFNRIQDWKTGQMVLANERYLSVTGVDRGTGRVLLRDENGRMQ
YYSPAELNATEIEVFEKRNIELREGDSVRLNKTQKRAGHAAHEQYRVEALRDNGEIVLRNRDGVKVIDPA
AVTADRHVDYAWAVTGYGGQGASAAYDIVLEGTEGARERMSGMRAFYINVSRVRDHVQVVTDGLDKWVAT
LREKDTGPATAHDALTPEPARAQARSIWAMGQAVSKTAIGRAFLREQGLKDSPVTARVIPPTHKYPVPHL
TLPAYDGNGKSAGLTLIPLQPDTGRIKAGEVRQLVTNGAQAAILQKSRSGQTLIVSDLTQGLAAARDNPA
SGVLLLTGRHAPSAQLLKVAGGLPDRATRPDATLLRLVQSELQAVLRDLPPDAPVPDERTALRAALEAVE
KAQLAQEIRMPPETLAQQTGTSLPDVTRELASRIEERMKQQIPPLPGEKVPDYASLVRDASAALAGSDAL
PGGAVRAVLSALSGSGLSADMRLSGDVTQGGGVPASVLKQVHEEQARGRTQAGPEQPAVSGKALAGAVRE
LDRQHAPELPPAPRGQEMEHKELNHEPQRHIQKER
>gi|184160045|ref|YP_001840913.1| TrwC protein [Acinetobacter baumannii ACICU] [TraI_F]
MLSVNNVVESGKALSYYQLDNYYTNEQQSLDQTEWYGRGAQVLGINGEQIEANIFKDLLEGRVEDQQLGR
VRKDENGQSYIDHRAGIDLTFSAPKSVSIMAEVFENQDVLQAHLDAVKDTISAIEDHYTQTRISVDGTIQ
KSESDNLVVALFNHNTSRALDPQTHTHAVVMNMTLNDKDSWTALSNEVIYDNQATIGSIYNSNLAQNLRA
IGLDVEVKDNQGNFEIAGFTPEMIQEFSQRRTQIIESLKSRGIDIEDAPASLREQAALKTRERKQAFNEA
ELRQVWKERASELGITQSFVDKLEDKIKTNQMNADPQPSEKTKKTYGKPDPQKMIRIYHLKGKRKFLAIN
LITLIKKHQINELTTLKRKIRAIAPLSGKSQKEPETQNMGQEAHIQDEGRLGKKQTEPKASNNSKDQTVP
RERPYQRKNRESQQVLISQKTKEAVYYAIGHHTEREMMIPETKILNTAMKFDIQEVTHEQVRAELNRLEK
EKIIVRVDGKLTTQRLAHSEVWSLQHIQNEQKSVSPIVDESQVKTRLDQEEQLRGRKFTPGQRASLETIF
SSESRYIGVDGLAGTGKTTMLHTLNKVASENGFIVKGMAATGVAAKNLELETGIPSKTMAMFQIKENELQ
KEIEKNGGVNRKNEIWIVDESSFVSQTNFKDILTLAKQANSRVVFLGDKLQLQSISAGKPFELVQNRGVL
KTSQMHDIIRQKKPGT
>gi|153952379|ref|YP_001398040.1| F-box only protein 18 [Campylobacter jejuni subsp. doylei 269.97] [TraI_F]
MSISCLQTKNSLTQEQQAVVDFNIDDILIVNAYAGTGKTSTLVQFCEARKDFNILYLSYNSSMRKEAETK
FKHLKNVEVKTMHSLAYIELEVQKKYKDRLGSLRAIDLFNFTGDLKEEVKSFYATAILKAVRYFCNSNLE
LKEFLKEIAKEPSKYEISPKMDLSYISKKTEKLWNDLQSQDCALVYEHDFYLKSYQLSKPKLEYDFILVD
EAQDINACVIDIVLNQKQTKKVFIGDAFQSIYKFRGAVNSLEVLASMPKSHILYLTQSFRCPQSIATIAN
SYLGILNASRDFKGTLKPRKENNENEAKAIICRTNAKLFDIAVENLNKKLFFVGGVNSYSFDELLDIQNL
LFKKHKSIKNQFIAKFADLKELLEYINETKEVDLKQKIFVLFKYVHSDIIKLIKDIEKSCVKKQEQADLI
LSTGHKSKGLEWNNVEIINDFLNIKQELEGREQITIAKEELNLLYVAVTRAKNSLNINKDYLLEKDFMEK
NLERIIIE
>gi|218534562|ref|YP_002401092.1| conjugal transfer nickase/helicase TraI [Escherichia coli S88] [TraI_F]
MMSIAQVRSAGSAGNYYTDKDNYYVLGSMGERWAGRGAEQLGLQGSVDKDVFTRLLEGRLPDGADLSRMQ
DGSNRHRPGYDLTFSAPKSVSMMAMLGGDKRLIDAHNQAVDFAVRQVEALASTRVMTDGQSETVLTGNLV
MALFNHDTSRDQEPQLHTHAVVANVTQHNGEWKTLSSDKVGKTGFIENVYANQIAFGRLYREKLKEQVEA
LGYETEVVGKHGMWEMPGVPVEAFSGRSQAIREAVGEDASLKSRDVAALDTRKSKQHVDPEVRMAEWMQT
LKETGFDIRAYRDAADQRAETRTQAPGAVSQEGPDVQQAVTQAIAGLSERKVQFTYTDVLARTVGILPPE
NGVIERARAGIDEAISREQLIPLDREKGLFTSGIHVLDELSVRALSRDIMKQNRVTVHPEKSVPRTAGYS
DAVSVLAQDRPSLAIVSGQGGAAGQRERVAELVMMAREQGREVQIIAADRRSQMNLKQDERLSGELITGR
RQLLEGMAFTPGNTVIVDQGEKLSLKETLTLLDGAARHNVQVLITDSGQRTGTGSALMAMKDAGVNTYRW
QGGEQRPATIISEPDRNVRYARLAGDFAASVKAGEESVAQVSGVREQVILTQAIRSELKTQGVLGHPEVT
MTALSPVWLDSRSRYLRDMYRPGMVMEQWNPETRSHDRYVIDRVTAQSHSLTLRDAQGETQVVRISSLDS
SWSLFRPEKMPVADGERLRVTGKIPGLRVSGGDRLQVASVSEDAMTVVVPGRAEPASLPVADSPFTALKL
ESGWVETPGHSVSDSAKVFASVTQMAMDNATLNGLARSGRDVRLYSSLDETRTAEKLARHPSFTVVSEQI
KARAGETLLETAISLQKAGLHTPAQQAIHLALPVLESKNLAFSMVDLLTEAKSFAAEGTSFTDLGGEINA
QIKRGDLLYVDVAKGYGTGLLISRASYEAEKSILRHILEGKEAVTPLMERVPGELMEKLTSGQRAATRMI
LETSDRFTVVQGYAGVGKTTQFRAVMSAVNMLPESGRPRVVGLGPTHRAVGEMRSAGVDAQTLASFLHDT
QLQQRSGETPDFSNTLFLLDESSMVGNTDMARAYALIAAGGGRAVASGDTDQLQAIAPGQPFRLQQTRSA
ADVAIMKEIVRQTPELREAVYSLINRDVERALSGLESVKPSQVPRQEGAWAPEHSVTEFSHSQEAKLAEA
QQKAMLKGEAFPDVPMTLYEAIVRDYTGRTPEAREQTLIVTHLNEDRRVLNSMIHDAREKAGELGKEQVM
VPVLNTANIRDGELRRLSTWETHRDALVLVDNVYHRIAGISKDDGLITLQDAEGNTRLISPREAVAEGVT
LYTPDTIRVGTGDRMRFTKSDRERGYVANSVWTVTAVSGDSVTLSGGQQTRVIRPAQVRAEQHIDLAYAI
TAHGAQGASETFAIALEGTEGSRKLMAGFESAYVALSRMKQHVQVYTDNRQGWTDAINNAVQKGTAHDVF
EPKPDREVMNAERLFSTARELRDVAAGRAVLRQAGLAGGDTPARFIAPGRKYPQPYVALPAFDRNGKSAG
IWLNPLTTDDGNGLRGFSGEGRVKGSGDAQFVALQGSRNGESLLADNMQDGVRIARDNPDSGVVVRIAGE
GRPWNPGAITGGRVWGDIPDNSVQPGAGNGEPVTAEVLAQRQAEEAIRRETERRADEIVRKMAENKPDLP
DSKTEQAVREIAGQERDRSAISEREAALPESVLRESQREREAVREVARENLLQERLQQMEQDMVRDLQKE
KTLGGD
>gi|242347996|ref|YP_002995557.1| type IV secretion-like conjugative relaxase TraI [Aeromonas hydrophila] [TraI_F]
MLKALHKLFGGRSGAIETAPSARVLPLKDVEDEEIPRYPPFAKGLPVAPLDKILATQAELIEKVRNSLGF
TVDDFNRLVLPVIQRYAAFVHLLPASESHHHRGAGGLFRHGLEVAFWATQASESVIFSIEGTPRERRDNE
PRWRLASCFSGLLHDVGKPLSDVSITDKDGSITWNPYSESLHDWAYRHGIDRYFIRWRDKRHKRHEQFSL
LAWHRIIPAETQEFLSKSGPSIIEAMLEAISGTSVNQPVTKLMLRADQESVSRDLRQSRLDVNEFSYGVP
VERYVFDAIRRLVKTGKWKVNEPGAKVWHLNQGVFIAWKQLGDLYDLISQDKIPGIPRDPDTLADILIER
GFAVPNTVQEKGERAYYRYWEVLPEMLQEAAGPVKILMLRLESNDLVFTTEPPAAVTGEVVGDVEDAEIE
FVDPEEADEDQAEGDAGLNNDMLAAELEAEKALAGLGFGDAMAMLKSTSDIAEEKPEQEDTESTELPKPD
ASKKGKQQSKPGKARAEKQPQKPEVKEDLSPQDIAKNAPPLANDDPLQALKDVGGGLGDIDFPFDVFNAS
AETACTDATNLEIPDITEPEKQEEQPKPDFVPQEQNSLQDGDFPIFSDSDEPPSWAIEPLPMLTDTPEQT
IPAPDMQHAGKPKELEKDAKTLLSEMLAGYGEASTLLEQAIMPVLEGKTTLGEVLCLMKGQAVILYPEGA
RSLGAPSEVLSKLSHANAIVPDPIMPGRKVRDFSGVKAIVLVDQLSDAVVAAIKDAEASMGGYQEAFELV
SPPGSGVSKNKSAPKQQSRKKPQQQKPEVDAGAGPEQKTKDKSLQQQPKEKQGNVVSLVEEQGRKPVQDP
EKQNVARLPKREAQPVAPKPKVEHEKELGHVEVRERDEPEVREFEPPKAKTNPKDINEEDFLPSGVTPEK
ALLMLKDMIQKRSGRWLVTPVLEEDGCLVTSVKAFDMIAGENVGISKHILYGLLSRAQRRPLLKKRQGKL
YLEVDKA
>gi|52842291|ref|YP_096090.1| hypothetical protein lpg2077 [Legionella pneumophila subsp. pneumophila str. Philadelphia 1] [TraI_F]
MLSLQPLDSADGAAAYYLDVVNYYENDSKSVRWLGDGAKILGIHGQAVEKEQMIALLKGILPDGTQLGRI
DKDGIHHRPGFDMTLTAPKSFSILLESGADPRLGEVFDKAVEWFVEEMEKEFAQARQLVDGKIEYIDTRN
LVIAAFRQPSSRANDPNSHTHLVVQNMTHCPDGKWRSLASDMDGQKGVVEQIMKHHIYGGLKFRNKLANL
TKELGYQLASDGDGLWEIQGAPEQVLTHFSKRRESIEALLDEKGWSGAKASSIAAQKTKLDKEIIDYEKW
KEDIIKECQEMGFDPHQLVASSYKPQKNLFQTLKENIVERFYGKDNIEMTHARESVYVAIESISQQHAVF
EERELKKEALKYVIASNKIIDETLINKAIDENIANQNLYTARHPFTQKPLLTTPWQLTLESEAIQRIENG
KGAVSAICSKQKVSEFIKAKEQEMAFALSPSQKKAMTTFLTSTDRFIAIQGYAGTGKTTMLRLTRELASL
QGYEIRGITAGSAAANELRHKGGLNASTFARELGRLQNQKQDLSKTIFVVDEASMLSNPQGHKIIKLAEQ
FNTQLKIIGDKAQLPSPSSGKLFSVIQDYGIKTVAMTDNLRQKDSELRESAIHAGRGEIYDAVDKLTHVE
TLDTYLKRVDYISSKWLSLTPEERQNTLCFAPTHRNRQDITQILRNALIQEGTLTGQEHLQPILKERNLT
GIKLRNAAYYSQNDIIRFNHTIQRYNIKAGDYLTVGQVTNKNKHNNTLILKHENGQAIKFKLSSLPEFRT
ENKDLERPVEVYRREQLSLMAGDQIQWKRNSEHNGIRNSELATIRQINNEGITIITEDNQTLHLPHGAKE
LRHLDHGYVLTTYATQGKDKKRGLGLIESQNRFASTIQNYYVETTRGIWEMIVVTDDKDHLVKAITTNNS
DKYSSMDMVDSDTLKAHEARFKEHKNSIVLQNAIEKKLSKEQDWKGLEQTVETYVQCKQQGEDRKAAKLA
FAIVNDPKLYRLAKERLGFGVSTYRREALRFQTSKLLHSLPKSERQDFSTVRQYVFLNQQILKRSQHINA
QSLDNGISNQNKQALQQQSAKRNAVAFVISRDLERYKPYLQHFSIGELNRIGLPQHEYGKEFKKAQMRLE
SLGKQATRDLIRTNISLYLNAQGEEKERLAVQIKRESKLSHSFVLTHAKELNQKPESLWQSIHKDARLHS
DKLFRNGLSAEGRLAFDNIKAYKALQLELRENWSASLKEAGNSEGKSSNPKSIELLTRRNELAHELMQNK
AMPEIASYFKLDLAKLAVQTEKQQYRENIKQFTASKSNFKTRLAVINEIKNDITGHYPFIKEANIESKTL
SKYLRVTDRKERLSNISSPEKKDYQCFLTYKKASMQTYRLWQQAHLNKADGNVQNNKLISAAISQSSKRD
ALAHQLKGSKYLDSILSYEKGNKEKLLAQASNHQIKLREIKELNEVVHTLSMQFPSVTNSNSAKEISAWK
KNWLSLSSHMKQIEKGSGYQLALQEYPLNVSSVNTINKELENNYDFKPETITQKSLQSTNPVLQKIQQSA
QFLDARIINEALMADPETTYKTIWGEPKTQNSRELRYSGGLIVSLKGKDKGLWHDFSDGIGGAPIQAIIA
RDKLSFKEALSQAASMVGINQLENLSIFIKAPISSKNELQKLNDLEKKNKVISAKSIWDGSILAKGTLAE
KYLKQHRGIESIDKMDIRFWPTGSQWKNCNEQGLLEDKVNKIPALIIAARNEKNELTGVQRIYLDKQTAS
KNKFMDNPKLSKGIIDGSCGVIQKGMQGSRLYIAEGFETGASIALADSKATVLCSFGVSNMKNLSPIIKK
FHSKEVVIAGDNDGEFAKSQQAIEKTINAFKQDNLSARAVFPDGLQGKAKTDWNDIHLSKGIAEIQKQLM
RKDIGAISSIVDKPIELPKTIADFVQIKSMKLSGSQIISIRDNAATIDNKRDLNQLVAAYNKSQQALEKS
GSFTPEKTLPTKTRSEIEMDR
>gi|189183025|ref|YP_001936810.1| conjugative transfer protein TraA [Orientia tsutsugamushi str. Ikeda] [TraI_F]
MLSTSGVRVLRGRAGTGKSYVLIKAHKLATNRRQKVIGLAPTHKAVSELRSKGYTEVYTVKGFLYNRKKN
FMQGSLIVVDEAGMVGTKAYAELFRVVRNNYCQLILAGDEKQLASIERGGMFEMLSNNFGSHVLIDIRRQ
SENWSREAATKFAESNILSGITLLRQNKCVKFDNTLQDSISKLIYDWSLSKFKLHEKLVITVRNKDVDIL
NSSIRSLLKANGTLQGTEYRRSIAGRKESYMAGDRIVFQKSDKDLQIQNSEFATLTSVNKNEFVAKTDAG
KEVSFDPSKIQFKHGYASTIYKAQGASIKDVYVLHNGVSNISSSYVAMTRHIEKLQLYCNKKATVSIKSL
INQLSRPNEKSASITLKTAHDLEKERTKTTVFSKVFSKVENWFKSIINDINDRSHVNEEYYHFTAKPEEE
AKVEKVQLKDISTPLFMHIKEQRQYDYDVTILSAEGKTISSFQEAGIDSRMVYSSNVNNLKYYQPFQGEK
ILIAANNDKQNKEYASTINEAAKALKSKGAITSIVVPSEGEDFNEMLKNKGATAVKELMIPEIMKLINTQ
NVKTESEQVVKTDIAQKIVIRR
>gi|113473823|ref|YP_718086.1| DNA helicase [Sphingomonas sp. KA1] [TraI_F]
MHSIAAVRSSGGAADYFANDNYYTAQESAQAGVWAGEGARALGLEGTVGRDAFEAILNGHLPDGDKVGQV
EGRRLGLDLTFSMPKSASILALVSGDRRILDAHMAAVRSTMSQLVEKQLAEGRNYERSRSGEPEKTGNLV
YALFAHDTSRALDPQGHIHAVVANLTRDLKGNWKALWNGEIWKNNTTIGQFYHAAFRAQLQKLGYETEAS
GKHGAFEIKGVPTAVIKAFSTRANEIEAKIAETGATRLATKKQITLYTRDPKLAVEDRAALAEGWKTRAA
ELGFDGKPLIAEAMARAAHQVRPTLRETASQAFAEVAERISAAMRPPSALAVSGPAALFLSAETIKAQHA
TASAIRHLSEREAAFSPQAILSAALGFQIKGLEGGAVALRIGELVREGHLIPGKSDRLDGHYDLVTTPAA
LGREQQILDRIDAGAGKGRVFMAPEVAMVRLQAAARELGIERAGSDGWQLNAGQLAAGVAVLSGKDRFLN
IQGVAGAGKSTLLGALDKVLSAEGVKLVGLAFQNKMVADLRGGGSGMMTAEQMREAGIEAWTIASFVNRY
AGPAAQGQGERFETARTALQNTVIITDESSMVSSRDMASLTMIAERLDLAKAPFIGDRQQLSAIEQGKMF
AVSQAAGQATVRMDENIRQKGSPLLLAVAGLSNEGHAGLALDLLAAHGRVIEDKADHIAAAADLWLSLAP
EERARTAIFTAGRDDRTRINGLVQQGLLKEGSLAGPGVPFSTLQSANATREEMRFASTYRPGQVLEARMD
VRELGLRRGEYDVVAIGRDGKVTLERDGKRKVIDPDRIDPQHRFDRIGLYDRKDITLHGGETVFWREKDG
PRDIAKSTYAKVVSATGQAVTLELADKRQITLPSSDPMLRRLDLGYALNAHMAQGMTQAQAIEVISSRQR
NLATQRTQNVLNTRATDDMRVVTNDLEALKFQLDRTPGNKTSALETVGRLEVDARPANPIEPRQLPELRM
SPELKAKLDAALGPVAAPAVRQLPVPEKSLGLDL
>gi|237810164|ref|YP_002894603.1| TraI [Salmonella enterica] [TraI_F]
MLKALNKLFGGRSGVIETAPSVRVLPLKDVEDEEIPRYPPFAKGLPVAPLDKILATQAELIEKVRNSLGF
TVDDFNRLVLPVIQRYAAFVHLLPASESHHHRGAGGLFRHGLEVAFWAAQASESVIFSIEGTPRERRDNE
PRWRLASCFSGLLHDVGKPLSDVSITDKDGSITWNPYSESLHDWAHRHEIDRYFIRWRDKRHKRHEQFSL
LAVDRIIPAETREFLSKSGPSIMEAMLEAISGTSVNQPVTKLMLRADQESVSRDLRQSRLDVDEFSYGVP
VERYVFDAIRRLVKTGKWKVNEPGAKVWHLNQGVFIAWKQLGDLYDLISHDKIPGIPRDPDTLADILIER
GFAVPNTVQEKGERAYYRYWEVLPEMLQEAAGSVKILMLRLESNDLVFTTEPPAAVAAEVVGDVEDAEIE
FVDPEEVDDDQEEDVSALNDDMLAAEQEAEKALAGLGFGDAMEMLKSTSDAVEEKPEQKDAGSTESSKPD
AGKKGKPQSKPGKAKPKSDTEKQPHKPEAKEDLSPQDIAKNAPPLANDNPLQALKDVGGGLGDIDFPFDA
FSASAETASTDATNSEIPDVAMPGKQEKQPKQDFVPQEQNSLQGDDFPMFGSSDEPPSWAIEPLPMLTDA
PEQTTPAPAMPPTDKPNLHEKDAKTLLVEMLAGYGEASALLEQAIMPVLEGKTTLGEVLCLMKGQAVILY
PDGARSLGAPSEVLSKLSHANAIVPDPIMPGRKVRDFSGVKAIVLAEQLSDAVVAAIKDAEASMGGYQDA
FELVSPPGLDASKNKSAPKQQSRKKAQQQKPEVNAGKPSPEQKAKGKDSQPQQKEKKVDVTSPVEEPQRQ
PVQEKQNVARLPKREVQPVAPEPKVEREKELGHVEVREREEPEVREFEPPKAKTNPKDINAEDFLPSGVT
PQKALQMLKDMIQKRSGRWLVTPVLEEDGCLVTSDKAFDMIAGENIGISKHILCGMLSRAQRRPLLKKRQ
GKLYLEVNET
>gi|330827329|ref|YP_004390567.1| conjugative relaxase domain-containing protein [Alicycliphilus denitrificans K601] [TraI_F]
MISMNNVGSAGQALHYFSADNYYTQDEGLEHSEWFGKGAEHLGLSGKIDRQAFFEVLNGKVDGQELGKWV
KNEETGEKEREHRPGTDMTFSAPKSVSLMAEVYGKRDVREAHEAAVKKALSHIETELARTRQTVDGKTEA
VQTGNVTVAMFRHNTSRDLDPQTHTHAVIMNATKREDGQWRSLTNEEIYNAQRVIGAIYTSELADRLQAL
GYDIRRTDEKGNFEIAGITREQIEHFSQRRAEIEAALKAKGVDIDDASAQQKEDATLKTRARKVDVDHEA
LIGSWKERAKDIGIDFDAIQAKADAQRAQGGVVRADKLTGREAMSFAAAHLIEREAVVSKNDLMAAAIEH
GAGRVSASEVKRAFDKLEKDGDLVALPDGNYTTKKMLGSEMWALDQVRAQKGQTPKMMEPEAVAARIAQA
EGRQGFKYSEGQKEAISKVLTTEDRYVAVQGLAGTGKTTMLKGVREMAQEQGYTVRGMAPTGAASKVLAR
ETGIATDTVSMFQIKERQLQKDIEFAKQYAPDFQRKAEVWIVDESSFLSQRQKAQLDHMAEKAGAKVVYL
GDTLQLQGVEAGKPFELAQRDGMETAYMTEINRQKTADLKQAVDIITGRDNLGDGQRLTQVELANNARAF
EYMDKAGMIREIPEKSEEDKGRLVAAVVQDILKLDKAERERTIVITAYNEDRRAINAGVREGLKEQGELS
RSEDTREIYTSKGWTRAMQKEAQYYKAGDVVRFGRDYQQIDAKKGEYMRVSAVDAPNGTVVLQKEDGSVI
AWQPKKHNKIEVYDRDTRELAKGDLIRITRNEGEFKNGEVARVTAVAGDKVTLELKQGKDVSLHQVDLSR
NKHWDHAYAQTVHASQGATQHRAIFHIRAPQTESEKKQERALENMAKVFGDRSFYVGATRASHELRIYTN
DKAVAAKAVAAKQDKTSAVETLRQHERATAITADKAGERPVSPQRNGDVQR
>gi|378976056|ref|YP_005229687.1| conjugal transfer nickase/helicase TraI [Klebsiella pneumoniae subsp. pneumoniae HS11286] [TraI_F]
MLSFSQVKSAGSAGNYYTEKDNYYVIGSMEERWQGKGAELLGLEGKVDKQVFTELLQGKLPDGSDLTRIQ
DGVNKHRPGYDLTFSAPKSVSMLAMLGGDKRLIDAHNRAVTVALNQVESLASTRVKKDGVSETVLTGNLI
IARFNHDTSRAQDPQIHTHSVVINATQNGDKWQTLASDTVGKTGFSETILANRIAFGKIYQNSLRADVES
MGYKTVDAGRNGMWEMEGVPVESFSTRSQELREAAGPDASLKSRDVAALDTRKSKEAIDPAEKMVEWMNT
LKETGFDIRGYREATDARAAELARAPAAPVNTDGPDITDVVTKAIAGLSDRKVQFTYADLLARTVGQLEA
KDGVFELARKGINAAIEREQLIPLDREKGLFTSNIHVLDELAVKALSQEVQRQNHVSVTPDASVVRQVTF
SDAVSVLAQDRPVMGIVSGQGGATGQRERVAELTLMAREQGRDVHILAADNRSRDFLAGDVRLAGETVTG
KSALQDGTAFIPGGTLIVDQAEKLSLKETISLLDGAMRHNVQVLLSDSGKRSGTGSALTVLKDSGVNTYR
WQGGHQTTADIISEPDKGARYSRLAQEFAVSVREGQESVAQISGTREQSVLNGLIRDSLRQEGVLGEKDT
TITALTPVWLDSKSRGVRDYYREGMVMERWDPETRTHDRFVIDRVTASSNMLTLKDREGDRLDLKVSAVD
SQWTLFRADTLPVAEGERLAVLGKIPDTRLKGGESVTVMKVEDGQLTVQRPGQKTTQTLAVGAGVFDGIK
VGHGWVESPGRSVSETATVFASVTQRELDNATLNQLAQSGSHLRLYSAQDAARTTEKLSRHTAFSVVSEQ
LKSRSGETDLDAAIAQQKAGLHTPAEQAIHLAIPLLESQDLTFSRPQLLATAMETGGGKVSMADIDTTIQ
AQIRSGQLLNVPVAPGRGNDLLISRQAWDAEKSILTRVLEGKDAVAPLMDRVPASLMTDLTAGQRASTRM
ILETPDRFTVVQGYAGVGKTTQFRAVMSAISLLPEETRPHVIGLGPTHRAVGEMQSAGVDARTTASFLHD
TQLLQRNGQTPDFSNTLFLLDESSMVGLSDTAKALSLIAAGGGRAVLSGDTDQLQSISPGQPFRLMQQRS
AADVAIMKEIVRQVPELRPAVYSLIERDLHRALTTIEQVTPEQVPRKEGAWAPGSSVVEFTPKQEKAIEK
ALSEGKTLPEGQPATLYEALVKDYTGRTPEAQSQTLVITHLNKDRRALNSLIHDARRENGETGKEEITLP
VLVTSNIRDGELRKLSTWTAHKEAVALVDNVYHRISKVDKDNQLITLTDSEGKERFISPREASAEGVTLY
RQEKITVSQGDRMRFSKSDPERGYVANSIWEVQSVSGDSVTLSDGKITRTLTPKAEQAQQHIDLAYAITA
HGAQGASEPYAIALEGVAGGREQMASFESAYVALSRMKQHVQVYTDSREGWIKAIKNSPEKATAHDILEP
RNDRAVKTADLLFGRARPLDETAAGRAALQQSGLAQGSSPGKFISPGKKYPQPHVALPAFDKNGKAAGIW
LSPLTDRDGRLEAIGGEGRIMGNEDARFVALQNSRNGESLLAGNMGEGVRMARDNPDTGVVVRLAGDDRP
WNPGAMTGGRVWAEPAPVAPVPQAGADIILPPEVLAQRAAEEQQRREMEKQAEQTAREVAGEARKAGEPA
DRVKEVIGDVIRGLERDRPGTEKTTLPDDPQFRRQEAAIQQVASERLQRERLQAVERDMVRDLNREKTLG
GD
>gi|283826915|ref|YP_003377786.1| conjugal transfer nickase/helicase [Shigella sonnei] [TraI_F]
MLSFSVVKSAGSAGNYYTDKDNYYVLGSMGERWAGQGAEQLGLQGSVDKDVFTRLLEGRLPDGADLSRMQ
DGSNKHRPGYDLTFSAPKSVSMMAMLGGDKRLIDAHNQAVDFAVRQVEALASTRVMTDGQSETVLTGNLV
MALFNHDTSRDQDPQLHTHVVVANVTQHNGEWKTLSSDKVGKTGFSENVLANRIAFGKIYQSELRQRVEA
LGYETEVVGKHGMWEMPGVPVEAFSSRSQAIREAVGEDASLKSRDVAALDTRKSKQHVDPEVRMAEWMQT
LKETGFDIRAYRDAADQRAEIRTQAPGPASQDGPDVQQAVTQAIAGLSERKVQFTYTDVLARTVGILPPE
NGVIERARAGIDEAISREQLIPLDREKGLFTSGIHVLDELSVRALSRDIMKQNRVTVHPEKSVPRTAGYS
DAVSVLAQDRPSLAIVSGQGGAAGQRERVAELVMMAREQGREVQIIAADRRSQMNLKQDERLSGELITGR
RQLQEGMVFTPGSTVIVDQGEKLSLKETLTLLDGAARHNVQVLITDSGQRTGTGSALMAMKDAGVNTYRW
QGGEQRPATIISEPDRNVRYDRLAGDFAASVKAGEESVAQVSGVREQAILTQAIRSELKTQGVLGHPEVT
MTALSPVWLDSRSRYLRDMYRPGMVMEQWNPETRSHDRYVIDRVTAQSHSLTLRDAQGETQVVRISSLDS
SWSLFRPEKMPVADGERLRVTGKIPGLRVSGGDRLQVASVSEDAMTVVVPGRAEPATLPVADSPFTALKL
ENGWVETPGHSVSDSATVFASVTQMAMDNATLNGLARSGRDVRLYSSLDETRTAEKLARHPSFTVVSEQI
KARAGETSLETAISLQKTGLHTPAQQAIHLALPVLESKNLAFSMVDLLTEAKSFAAEGTGFTELGGEINA
QIKRGDLLYVDVAKGYGTGLLVSRASYEAEKSILRHILEGKEAVTPLMERVPGELMETLTSGQRAATRMI
LETSDRFTVVQGYAGVGKTTQFRAVMSAVNMLPASERPRVVGLGPTHRAVGEMRSAGVDAQTLASFLHDT
QLQQRSGETPDFSNTLFLLDESSMVGNTDMARAYALIAAGGGRAVASGDTDQLQAIAPGQPFRLQQTRSA
ADVVIMKEIVRQTPELREAVYSLINRDVERALSGLESVKPSQVPRQEGAWAPEHSVTEFSHSQEAKLAEA
QQKAMLKGETFPDVPMTLYEAIVRDYTGRTPEAREQTLIVTHLNEDRRVLNSMIHDAREKAGELGKEQVM
VPVLNTANIRDGELRRLSTWENNPDALALVDSVYHRIAGISKDDGLITLEDAEGNTRLISPREAVAEGVT
LYTPDKIRVGTGDRMRFTKSDRERGYVANSVWTVTAVSGDSVTLSDGQQTRVIRPGQERAEQHIDLAYAI
TAHGAQGASETFAIALEGTEGNRKLMAGFESAYVALSRMKQHVQVYTDNRQGWTDAINNAVQKGTAHDVL
EPKPDREVMNAQRLFSTARELRDVAAGRAVLRQAGLAGGDSPARFIAPGRKYPQPYVALPAFDRNGKSAG
IWLNPLTTDDGNGLRGFSGEGRVKGSGDAQFVALQGSRNGESLLADNMQDGVRIARDNPDSGVVVRIAGE
GRPWNPGAITGGRVWGDIPDSSVQPGAGNGEPVTAEVLAQRQAEEAIRRETERRADEIVRKMAENKPDLP
DGKTEQAVREIAGQERDRADITEREAALPESVLRESQREQEAVREVARENLLQERLQQIERDMVRDLQKE
KTLGGD
>gi|238029029|ref|YP_002913254.1| TrwC protein [Burkholderia glumae BGR1] [TraI_F]
MMSMHNVGSAGQALHYFSKDNYYTTEQGLERSQWFGKGAAALGLDGQVDEKEFFELLSGRVAGKQLGRVV
RDDNGQPDWVHRPGIDLTFSAPKSVSIAAEVFEDHQVRLAHEEAVKEALEYVEEYAAQARKTVDGETITE
ETGNIVAALFRHNTSRDLDPDTHTHAVILNATRREDGQWRALTNDELYLQQKVIGAVYTASLARALQKRG
YAITAPDKNGNFELVGVTREQIEHFSQRSAARDRWLRANGIDPANATPAEKERAVLATRERKRDVDHGVL
SQTWRERAQSVGLDYGAIQAKAREAREAGTDARVVEMSGIDALRFSAAHLGEREIVLNRYDMVKTAIEHA
VGRTSPAAILKAYGKLVEDGKIVNLPDGNITTEKMLNTERWTVEQALSQQGKTPAIAPLDVVRARIDHAI
EAARAERNAPDFDYTTGQRAAIELALTSEDRIVAVQGLAGVGKTTMVKGTVQVAHERGYVVRGMAATGKA
ALQLAADGGINADTVTMFEIHEQRRQDDLKLLHEYVPDMKREPELWLVDESSFLAQRQMARLIKMAERAE
AKVILLGDKLQLQAIEAGKPFEVLQDEGLTTALMTQIQRQRNPELQQAVAITVGTADLAPDEELTSLDLS
RNARAFDFLEQAGRVIEIPDGEQLVQNLARRYVERGDRRNETIIITPFNEDRVNINNAIRSQLQARGELD
TQESDHTIFRSESEMTRAKQKEAQYYTTDMTVRFGRDYQKILAARGEYMTVVATRPDEGIVVLRKADGSL
MEWEPKKYNRVEIYLSEERALAARDVIRFTRGDELVKNGHEATVVSIQGSQAILRLADGKEIPWDLDAQR
HWDHAYAVTVHAGQGATREQAILHIPSEKLGRDPDDPRRQSDIAMTVRRIFGDRSFYVGITRAVDDLQIY
TTGAETARWAVSQHQDKSSALQTLREHEEAQLANPSLQPQPVNAAPQPRRQQQVLQQTQFDLD
>gi|304319696|ref|YP_003853339.1| TrwC protein [Parvularcula bermudensis HTCC2503] [TraI_F]
MVASIAAVSSASAGAAYYGKDNYYAKGGDAPEPSSWFGKGAASLGLKGGVETETFERVLNGETLDGRRVG
QREGETAEQAQARAHRPGIDLTFSPPKDVSLLLYIGGDKRILGAHRAAVDQTLKWAERNLAGTRIRTGPS
ATPAVKTGNLVIARFEHDISRDKDPQLHTHAVIANITKTDDGRWRALHNDPFFAHRKTLSLAYDATLRNA
LRELGYRVKLEDGKSGRYSVDGVPDGARAEFSKGKDRIDSAAVGLKHPTPSARDKLAVKTRPAKDELRQE
ERVALRETRGAPWKATLEHTVAVSVERQAQGHLQRPLDDRAVGRVGMEGLARRMAQNLFRPTKTLRLSEN
DPYKLERAASEKGYSARAAVSFGLRHHEEREAAFSLHHVRRTALEHAADGVTLRDIDRELRFLRANRKLL
VNAKDPNAESTTKRSLTHEERTLSLLQDAGRTGPLVPEQTLRSALESTHLTGGQKAAIGLILGGPNRLVG
VQGYAGTGKTTMMRQTAALARDLAPLAKKDGYKVLGLAPTHSARKTLEESGGFDSRTVSAFLREAGGGTL
PPDIKNTIVLIDEASFLSTRNMNALLERLIALKPAKIVLSGDRRQHGAVEAGRPFDIAQRAGLPTAIMKD
IVRLPKDEGHRDQRAAVEAAAQGKVAVAMKRLGANIVERPGNLAGGAVEAWRALPKDKQDKALLVAPSHR
LREAINQGIRSELIANGRLSAETMTISVLRSKNLTRAEAMSPRSYAAGDILQFHARLDAINAKKNTRRLV
TAVDEERGRLTLRNARGKDQTVPLSRLQGRYENTPYSLHREEPLELRRGDSVMFTRSNPDAGLSAMDAAK
VVGWDQERVSLNVSGTQRQFGRDDPALRSLTHGYAMTSHAAQGRTAKDVVAVMDSKERALTSQVGFYVSI
SRSADTLALIVNDKERVLNTMQRQTGLKTSAMETEGRIGDLTDLGTHQGTGTTSSLSVPALAADQRNEAT
GNEQDSSLDQGLSL
>gi|118577360|ref|YP_899600.1| putative DNA helicase [Pelobacter propionicus DSM 2379] [TraI_F]
MRMTEEQKAIVEHHGNARVNACAGSGKTSTCLEYIKARPSANTLYLAFNSTVRAEATRKFKKAGLTNVTV
HTSHSLAYQAVVAGKGYQLHQNGSLRPFDVLNWHDPKVKFRDEMDRMLFAKHVCDLMSAYCNSDKTKIFH
VDYYGMVKECSNSRSFVGRYLDNIENAVEILLSDMWHGKIPITHESYIKKYHLTCPDLSEFTHILFDEGQ
DANPVQLSIFLNQTASTKIIVGDSHQSIYGFNGAVDSLSKVNFPLLRLSASFRFGEDIANTAMRALRLKK
LLGLSLDGFNIRGLGGDIEVDSHAQAYIARSNIGLLNEAIDVVIEQKKKAAFEGDIKSYSFLSGGASIYD
VLNLHLGKPERIRDPFIANFENYEDLKKYQALTKDQDLGLVMSLVERYKGSLFILIKEIKKLAVPKQEAE
VIFSTVHRSKGLEYPTVRLCKDLITGKKIMQKLATNKNDPNNKTEISELVEEINMLYVAVTRATKMLLYD
FTISVKPNAAQ
>gi|146275590|ref|YP_001165751.1| hypothetical protein Saro_3983 [Novosphingobium aromaticivorans DSM 12444] [TraI_F]
MHSIASVRSSSGAADYFANDNYYSADEHAEAGVWGGEGARALGLEGQVERDAFEGVLNGRLPDGEMVGQV
EGRRLGLDLTFSMPKSASILALVSGDRRIIDAHLAAVKSTMSQLVEKQFAESRNYERSRSGEPQKTGNLV
YALFAHDTSRALDPQGHIHAVVANLTRDPKGTWKALWNGEIWKNNTTIGQFYHAAFRAQLQKLGYETEAA
GKHGSFEIKGVPAEVIKAFSTRTTEIEAKIAEVGATRLETKKQITLYTRDPKLAVEDRGALVEGWQQRAA
ELGFDGKALVAAAKARAEVEARPSFRETATAAIGEVSTRINAALRTPSPLAVSGAAALFLSAATIKAQHA
TASAIRHLSEREAAFSPQAILASALGFHIKGLEGGAVVQRIGELIRDGHLIPGKSDRLDGHSDLVTTPAA
LAMEQRILDTIERGHGEGRAFMPPEAAMTRLQEAARELGRERAGVDTWQLNEGQLAAGVAILSGGDRFLN
VQGVAGAGKSTLLGALDKVLDAEGVKLVGLAFQNKMVADLRGGGGQGMSADQMREAGIEAYTIARFLNTY
SSAAAAGSGERYEAAKAALANTVIITDESSMVSSRDMLRLVTLAEQLDLAKAPFMGDRQQLSAIEQGKMF
AVSQASGQATVRMDENIRQKNSPLLLAVAGLSNEGHAGLALDLLAAHGRVIEAGPDHVARAAELWLSLEP
DKREATAIFTAGRDDRAEINARVQAGLLKEGTLSGAGVPLATLQSVNATREELRFASTYRVGQVLEARME
VREIGLKAGEYRVSEVRKDGKVVLERDGKRKVIDPDRINPDHRFDRLGLHEEKQIRLHDGETVFWRDKDG
SRDIAKSTYATVLEARAEGIRVELADKRQLVLVPGDPMLRRLDLGYALNAHMAQGMTKPQAIEVISSTQR
NLATQRTQNVLNTRATDDMTVVTNNLEGLKQQLDRTPGNKTSALEVTGKVEVEPRHVNPIDTRQVPELRM
SPELKAKLDAVLGKVAEAPVKQMRPEKTLGLDL
>gi|229608792|ref|YP_002879440.1| TraI [Vibrio cholerae MJ-1236] [TraI_F]
MFKNLFFQTKVLPELSSQLDADIPRYPPFLKGLPAASPEDLQSTQDELIAKLRQVLGFNLRDFQRLIQPC
IDHLAAYVHLLPASEHHHHSGAGGLLRHSLEVAFWAAQAAEGIIFVASGTPVEKKELEPRWRVAAALGGL
FHDIGKPVSDLSITDEDGRYQWNPFLETLSQWTSNNSIERYFIRWRDGRCKRHEQFSILVLNRVMTPELL
AWLTQPGPEILQAMLEAIGNTDPEHVLSKLVIEADQTSVQRDLKAQRISVDDNALGVPVERYLLDAMRRL
LASSQWLVNQRDARVWVRKSNQSTHLYLVWKSATKDIIELLAKDKIPGIPRDPDTLADILIERGLATKSA
SNERYESLAPEVMIKDDKPIWLPMLHISEADLLFSSNLPSSVRLFSKSEWEATQQTQAEPQSRSSEHSDL
PEASTSIELSNSAESPSSKSSEQDDGLSRASDVNNPQATENAPGDGCEKPNNSYDGAISNNVNQHDAEAL
NLPESLAWLPEASSALVMVGEQILIHYPDAVRPWCAPRKLLAELSQLDWLELDPANPTRKARTITTKDGV
QEQGLLLKVSISKGLTALIDLPKQDAESAAAIQNKEASQRPSRTKTTNAQAKEPAKRAERKQKPIAPNAN
SSTDPKHAQRQQMVNFVKDLPILLTDGDYPDVDHSADGIRVTIQTLRQVAKEHCIPAGQLLRGISASDQC
QFDEGETVLFTAHAKR
>gi|317053481|ref|YP_004118615.1| conjugative transfer relaxase protein TraI [Pantoea sp. At-9b] [TraI_F]
MMTIAPVASAADAAGYYSSQDNYYFLDDLQSQWLGEGARELGLEGPVDLDTLTAVLHGKLPNGVELGKDV
QGSHVHRPGHDLTFSAPKSISMLILAGGDKRLLAAHHEAVKETLALVEQMVSARDTRDGVTRITATGKMV
AALFTHDTSRNLDPQIHTHAVLANVTELDGKWKALATDTIHGAGFIETLYRYQVSFGKLYRTALKGKTEA
LGYETELTGGKHELWEVKGFTGDVLEEFSSRHREISARVGEEASLKSRDVAALDTRRPKQDISRLDDGQP
VPQGEQPVTSPAGDNRSPDTVPPGRAVPPQTLSRSDAPEQGKPDAADGREVARTAEPENTLSEAPGTEPE
APQPGEHPPGRDSMNEQAGPDQESPIEKPETPDGRARLKARWQRQMDSVDFDIEGVMREARERVATREEP
GAETPLPGDVPEAVRTAISVLSDSRTRFTYGDLLLTAHQAGEQQHSIPDLRRALDRAISDNLLAPLDGDK
GVFTSHIHLLDELSVQSLAADIIKENRVVSFRGSPGMTPEHLKQAARAPVAILNAPASVQRLRDTVEELV
TMSRENGREVSVLASGAERALTLSKSALLKDTLLQRSRVTEKTFSLAPQSTLIIEGAEKLGLKEMLVLTG
EAREKNAQLLFLDSAGRQSNTNALSVLASAGVERLSLTAPAPGLEARVFSIQDKRDRYRALAERFTDLSV
PDSPVTAAVTGAREQQQLTGYIRDALQNAGKLGRDTVEVEARTPVFITAKERKLPVSYRPGMVLEDRSDR
QATRHFVIDRVHDDTRMLSLIDGDGVLSRVKLSALTADWRLFTREQLSIAQGEQLFALAADRSAGLKARD
RLTVTALEDGALTVMREGQQKALRIATDRPLYVTHGYVSAPGARDNERGTVLASLSSRELSANMMNALAQ
SGSEAEIFTGEALNRAEEKLMRLRTGRSPVALVRQASGREDVNDALETLNANLLTDAEKAVSRAVAQMRH
VSFSEVKLLEEAEDFLENVPALRTEIARQVKAGGLMPVMVGGESRFVSRATWEMEKAIVGEIAAGKNAVE
PLMATLAPSLLTGLTAGQQAATTLILQSPDRFTAVQGYAGTGKTTQFKAVRAAIETLPEGARPLIIGLAP
THRAVKEMRDTGIEAQTLKSFVLDWQQRTAAGEEVRYGNTLFLIDESSMLGNQDTAAAYRAIAAGDGRAV
QVGDVAQLESPESGAPFRLMQERSPIDVAVMKEIVRQRDANLKSAVYSVIENKAAAALEKINRVSPGTVP
REAGEVVPSRSVTETGSPVRNIVADYIGRTKEAREQTMIVVQLHEDRRAINEAIHIRMVQRKELGGNAVT
VPVLDRITGGRHDFNRIRDWKAGQVVLANERYLTVTGVDEGTDHVLLRDESGRMQYYSPAELNATEIEVF
ERREIELREGDSVRLNKTQKQAGHAAHEQYRVAALRDNGEIVLQNREGEKVIDPKAVTADRHVDYAWAVT
GYGAQGASTDYVIALEGTEGARANMSGMRAFYISASRAKAHVQIYTDGLKDWMGTLQGRESGPATAHDAL
SPEPERAQARSIWAMGQPLSKTAIGRAFLRGQGLKGAPLTARIIPPTKKYPDAHLALPVYDGNGKTAGLT
LVPLTAEAGQPQPGEVRQLITGGAQAAIVQKSRNGETVIVSDLQQALAAARDKPQAGVLLLTGRHPPSAQ
LLKVAGGQPGRGWRPDATLLRLVQAELQEGLRDLPPDAPVPDERAALRAALDALEKGQEVGQNVPSAPGR
DSAQENSRDLRAIGQLLTEGAIASLTTVPVVTERDRAQLSALLAMRVVEAMRQQLPFLPGEPVPDYAALV
RQASAALAAEAGGPDSVAVRAVLDTLSGVTLPQEPGISATAGQSDSIPAGVLKQVQEALARDRVQPGAPQ
QQALSESTLAGVARELERRPELPSDTRGREPEREELTRESVRHIQKER
>gi|345301683|ref|YP_004821631.1| conjugative transfer relaxase protein TraI [Enterobacter asburiae LF7a] [TraI_F]
MMSVAPVASAGEAAGYYSNSDNYYFLGSLQSLWMGEGAKELGLEGNVRSDDLTAVLEGRLPDGSRLGKEV
NGQHVHRPGHDLTFSAPKSVSILALIGNDKEMVEAHNHAVRVAAGYVEKLISARDTKDGVTSIVHTGKMV
AAAYTHDTSRNLDPQLHTHLLIANMTEYAGKWKALATDYIHNAGFIETVMKHQVTLGKIYRSALRERVEA
LGHEVEEVGKHGMWEIKGVPEEVRDEYSSRGREIQGAVGAEATLRSRDVAAKDTRRAKVDPSRLRMMERW
LGQMKEKGFDLKAYQESVVPRDAGQRDTPPQPERVSPAMPARAEQEAGTQPEKATRTEKSPQADAAPAVR
DTPAHQPEPQQPDSASQSSPSLTQNLSPGRTSPPVLSVPAEAPLPDVAEAVRMAISQLSDSKTRFTFGEL
MLSTAELSEQLPAIQAIRDAIDASLKDGMIVPLDSEKGVFTSRIHLLDELSIQALSQEHLKSTRVVSFTR
PEQYAPPALAVVETDALVLMNAPSGVAGIRDLTAQLTGISTALGRDVQVLASSVERAISLARTDDLRERI
ISRQHVLSGDFHLKPQSTLIIEGAERLGLKETLVLLGEARAQDAQLVFLDSAGRQANGNAMSVLESAGVS
RSRRTEPAPGLEAEVISIPIKRDRYEALASRFAELSGGSENVTAVVVGKREQAQLTGLVRDALQNAGQLG
RDGVDIEARQPVWLDSKTRRMSGSYRAGMVLEDRSDAKARKSYVIDRVHEDTRVLSLIDGDGVLTRTKIG
DVSADWRLFNRETLNVATGEKLLAVAGDREHSLKAKDRLEVTSISEKGIEVRRGDTTLTLPVDQPLYLSH
AYVSAPGGRDNDTGVVLAALNSRDISTQTMNSLAQSGHRAEVFTAEVQDRAEARLQRMKTSTSPVQLVRS
LSGREDVSEAVGSLHDNVRTEAGLAVWRAINDQRDVVFSELKLAAQAEKYHPDLDSVGHEISAMIKTGEL
LQVSAGGEPMLVARATWEMEKAILRVVSEGKNTQQPLLEQVPDAVLNGLTGGQKAATTLVLGTTDQFIGI
QGYAGVGKTTQMKAVKGALETLPSDVRPELTGLAPTHQAVKEMNDVGVRAQTIKSFIVEHDQATAAGEKP
DYRGQLFLIDESSMAGNQDTAALFQAIANGGGRAVSMGDIDQFESVDVGAPFKLVQERSPMDVAIMKQIV
RQKDVQLRGAVHDIIDNRIDAALTRIEAQPADRVARTEGATLPDSPFQETETPVADIVADWIGRTQAARA
QTLIITQLNADRQAVNAGIHAQMASRGELGEQAITVPVLNKITHTRHEFNKTAAWQTGMVVKRGDRYQDV
LAVDRNGNTVTVRDEEGKIGLYSPKQLITGDVQLFSRSEMEVRAGDLLKYTATDKELGQMANQRYTVESV
SETGHIRLRGENGRVTINPQDVRAQQHIDYGWAVTGYGAQGASTDYVIALEGTEEGRKALATRRAFYIST
SRVKEHVQIYTDGKEKWVKAVKSPERDIKTAHDALAPETQRKQAKAIWAMGQPVSKTAIGRAWVRHQGMQ
EASLTAKVIPATRRFPEPALALPVYDNNGKSAGLALVSLVPGPEGRMTQGDTRMIATEQARGAVLQRSQS
GNTIVVSDLTAALDTVRNHPKDGVVLQTSDEPPSAYLLKVSGGSVRSEEEGLAQRINAKESDILLTAKAE
RNETASETVDLKAALAQEEARRQQQEPLISRALLQENATKDVEEKFMYTDPDVIHIRPDMLTESDGIESV
KPDSRVLKQIAASDSNAASEAGRELRHESLPETARSGKEQNAASLIVNQLANSERDIVRQPDAGERGRMP
EHDEQTLSRTIQKER
>gi|118601940|ref|YP_908640.1| conjugative relaxase [Photobacterium damselae subsp. piscicida] [TraI_F]
MLKALNKLFGGRSGVIETAPSARVLPLKDVEDEEIPRYPPFAKGLPVAPLDKILATQAELIEKVRNSLGF
TVDDFNRLVLPVIQRYAAFVHLLPASESHHHRGAGGLFRHGLEVAFWAAQASESVIFSIEGTPRERRDNE
PRWRLASCFSGLLHDVGKPLSDVSITDKDGSITWNPYSESLHDWAHRHEIDRYFIRWRDKRHKRHEQFSL
LAVDRIIPAETREFLSKSGPSIMEAMLEAISGTSVNQPVTKLMLRADQESVSRDLRQSRLDVDEFSYGVP
VERYVFDAIRRLVKTGKWKVNEPGAKVWHLNQGVFIAWKQLGDLYDLISHDKIPGIPRDPDTLADILIER
GFAVPNTVQEKGERAYYRYWEVLPEMLQEAAGSVKILMLRLESNDLVFTTEPPAAVAAEVVGDVEDAEIE
FVDPEEADDGDDQEEGEAALNDDMLAAEQEAEKALAGLGFGDAMEMLKSTSDAVEEKPEQKDAGPTESSK
PDAGKKGKPQSKPGKAKPKSDTEKQPHKPEAKEDLSPQDIAKNAPPLANDNPLQALKDVGGGLGDIDFPF
DAFNASAETTSTDATNSEIPDVAMPGKQEEQPKQDFVPQEQNSLQGDDFPMFGGSDEPPSWAIEPLPMLT
DAPEQPTHTPEMPHTDNVNQHEKDAKTLLVEMLSGYGEASALLEQAIMPVLEGKTTLGEVLCLMKGQAVI
LYPDGARSLGAPSEVLSKLSHANAIVPDPIMPGRKVRDFSGVKAIVLAEQLSDAVVAAIKDAEASMGGYQ
DAFELVSPPGLDASKNKSAPKQQSRKKAQQQKPEVNAGKASPEQKAKGKDSQPQPKEKKVDVTSPVEEQQ
RKPVQEKQNVARLPKREAQPVAPEPKVEREKELGHVEVREREDPEVREFEPPKAKTNPKDINAEDFLPSG
VTPQKALQMLKDMIQKRSGRWLVTPVLEEDGCLVTSDKAFDMIAGENIGISKHILCGMLSRAQRRPLLKK
RQGKLYLEVNET
>gi|9507817|ref|NP_061483.1| traI [Escherichia coli K-12] [TraI_F]
MMSIAQVRSAGSAGNYYTDKDNYYVLGSMGERWAGRGAEQLGLQGSVDKDVFTRLLEGRLPDGADLSRMQ
DGSNRHRPGYDLTFSAPKSVSMMAMLGGDKRLIDAHNQAVDFAVRQVEALASTRVMTDGQSETVLTGNLV
MALFNHDTSRDQEPQLHTHAVVANVTQHNGEWKTLSSDKVGKTGFIENVYANQIAFGRLYREKLKEQVEA
LGYETEVVGKHGMWEMPGVPVEAFSGRSQTIREAVGEDASLKSRDVAALDTRKSKQHVDPEIKMAEWMQT
LKETGFDIRAYRDAADQRADLRTLTPGPASQDGPDVQQAVTQAIAGLSERKVQFTYTDVLARTVGILPPE
NGVIERARAGIDEAISREQLIPLDREKGLFTSGIHVLDELSVRALSRDIMKQNRVTVHPEKSVPRTAGYS
DAVSVLAQDRPSLAIVSGQGGAAGQRERVAELVMMAREQGREVQIIAADRRSQMNMKQDERLSGELITGR
RQLLEGMAFTPGSTVIVDQGEKLSLKETLTLLDGAARHNVQVLITDSGQRTGTGSALMAMKDAGVNTYRW
QGGEQRPATIISEPDRNVRYARLAGDFAASVKAGEESVAQVSGVREQAILTQAIRSELKTQGVLGLPEVT
MTALSPVWLDSRSRYLRDMYRPGMVMEQWNPETRSHDRYVIDRVTAQSHSLTLRDAQGETQVVRISSLDS
SWSLFRPEKMPVADGERLRVTGKIPGLRVSGGDRLQVASVSEDAMTVVVPGRAEPATLPVSDSPFTALKL
ENGWVETPGHSVSDSATVFASVTQMAMDNATLNGLARSGRDVRLYSSLDETRTAEKLARHPSFTVVSEQI
KTRAGETSLETAISHQKSALHTPAQQAIHLALPVVESKKLAFSMVDLLTEAKSFAAEGTGFTELGGEINA
QIKRGDLLYVDVAKGYGTGLLVSRASYEAEKSILRHILEGKEAVMPLMERVPGELMEKLTSGQRAATRMI
LETSDRFTVVQGYAGVGKTTQFRAVMSAVNMLPESERPRVVGLGPTHRAVGEMRSAGVDAQTLASFLHDT
QLQQRSGETPDFSNTLFLLDESSMVGNTDMARAYALIAAGGGRAVASGDTDQLQAIAPGQPFRLQQTRSA
ADVAIMKEIVRQTPELREAVYSLINRDVERALSGLESVKPSQVPRQEGAWAPEHSVTEFSHSQEAKLAEA
QQKAMLKGEAFPDVPMTLYEAIVRDYTGRTPEAREQTLIVTHLNEDRRVLNSMIHDVREKAGELGKEQVM
VPVLNTANIRDGELRRLSTWETHRDALVLVDNVYHRIAGISKDDGLITLQDAEGNTRLISPREAVAEGVT
LYTPDTIRVGTGDRMRFTKSDRERGYVANSVWTVTAVSGDSVTLSDGQQTREIRPGQEQAEQHIDLAYAI
TAHGAQGASETFAIALEGTEGNRKLMAGFESAYVALSRMKQHVQVYTDNRQGWTDAINNAVQKGTAHDVF
EPKPDREVMNAERLFSTARELRDVAAGRAVLRQAGLAGGDSPARFIAPGRKYPQPYVALPAFDRNGKSAG
IWLNPLTTDDGNGLRGFSGEGRVKGSGDAQFVALQGSRNGESLLADNMQDGVRIARDNPDSGVVVRIAGE
GRPWNPGAITGGRVWGDIPDNSVQPGAGNGEPVTAEVLAQRQAEEAIRRETERRADEIVRKMAENKPDLP
DGKTEQAVREIAGQERDRAAITEREAALPEGVLREPQRVREAVREIARENLLQERLQQMERDMVRDLQKE
KTLGGD
>gi|197286322|ref|YP_002152194.1| plasmid conjugative relaxase [Proteus mirabilis HI4320] [TraI_F]
MFKNLFFQAKALPELSSQLDAEIPRYPPFLKGLPAASPEDLQSTQDELIAKLRQILGFNQRDFQRLIQPC
IDHLAAYVHLLPASEHHHHSGAGGLLRHSLEVAFWAAQAAEGIIFVASGTPVEKKELEPRWRVAAALGGL
FHDIGKPVSDLSITDEDGRYQWNPFLQTLSQWATNNRIERYFIRWRDGRCKRHEQFSILVLNRVMTPELL
AWLTQPGPEILQAMLEAIGNTDPEHVLSKLVIEADQTSVQRDLKAQRISVDDNALGVPVERYLLDAMRRL
LASSQWLVNQRDARVWVRKSNQSTNLYLVWKSAAKDIIELLAKDKIPGIPRDPDTLADILIERGLATKSG
SNERYESLAPEVLIKDDKPIWLPMLHISETDLLFSSNVPSGVTLFSKPEWEATQQTQAEPQSRSSEHPGL
SEASSSIEHSSSAQSPSTNSSEQDDELRHASDVNNPQATENAPGDECEKPNNSYDGAIADNVNQQNEAAL
NLPESLAWLPEASSALVVVGEQVLIRYPDAVRPWCAPRKLLAELSRLDWLELDPANPTRKARTVTTNDGV
QEQGLLLKVSISKRLIALIDISKQDTEPATAIQNEEALQRPSRTKTTNAQAKEPATRAERKQKPIAPNAK
SSTDPKYVQRQQMVNFVKDLPILLTDGDYPDVDHSADGIRVTIQTLRQVANAHGIPAGQLLRGISASDEC
QFDEGETVLFTAHAKR
>gi|9507650|ref|NP_052981.1| DNA helicase I [Shigella flexneri 2b] [TraI_F]
MLSFSVVKSAGSAGNYYTDKDNYYVLGSMGERWAGQGAEQLGLQGSVDKDVFTRLLEGRLPDGADLSRMQ
DGSNKHRPGYDLTFSAPKSVSMMAMLGGDKRLIDAHNQAVDFAVRQVEALASTRVMTDGQSETVLTGNLV
MALFNHDTSRDQDPQLHTHVVVANVTQHNGEWKTLSSDKVGKTGFSENVLANRIAFGKIYQSELRQRVEA
LGYETEVVGKHGMWEMPGVPVEAFSSRSQAIREAVGEDASLKSRDVAALDTRKSKQHVDPEVRMAEWMQT
LKETGFDIRAYRDAADQRAEIRTQAPGPASQDGPDVQQAVTQAIAGLSERKVQFTYTDVLARTVGILPPE
NGVIERARAGIDEAISREQLIPLDREKGLFTSGIHVLDELSVRALSRDIMKQNRVTVHPEKSVPRTAGYS
DAVSVLAQDRPSLAIVSGQGGAAGQRERVAELVMMAREQGREVQIIAADRRSQMNLKQDERLSGELITGR
RQLQEGMVFTPGSTVIVDQGEKLSLKETLTLLDGAARHNVQVLITDSGQRTGTGSALMAMKDAGVNTYRW
QGGEQRPATIISEPDRNVRYDRLAGDFAASVKAGEESVAQVSGVREQAILTQAIRSELKTQGVLGHPEVT
MTALSPVWLDSRSRYLRDMYRPGMVMEQWNPETRSHDRYVIDRVTAQSHSLTLRDAQGETQVVRISSLDS
SWSLFRPEKMPVADGERLRVTGKIPGLRVSGGDRLQVASVSEDAMTVVVPGRAEPATLPVADSPFTALKL
ENGWVETPGHSVSDSATVFASVTQMAMDNATLNGLARSGRDVRLYSSLDETRTAEKLARHPSFTVVSEQI
KARAGETSLETAISLQKTGLHTPAQQAIHLALPVLESKNLAFSMVDLLTEAKSFAAEGTGFTELGGEINA
QIKRGDLLYVDVAKGYGTGLLVSRASYEAEKSILRHILEGKEAVTPLMERVPGELMETLTSGQRAATRMI
LETSDRFTVVQGYAGVGKTTQFRAVMSAVNMLPASERPRVVGLGPTHRAVGEMRSAGVDAQTLASFLHDT
QLQQRSGETPDFSNTLFLLDESSMVGNTDMARAYALIAAGGGRAVASGDTDQLQAIAPGQPFRLQQTRSA
ADVVIMKEIVRQTPELREAVYSLINRDVERALSGLESVKPSQVPRQEGAWAPEHSVTEFSHSQEAKLAEA
QQKAMLKGETFPDVPMTLYEAIVRDYTGRTPEAREQTLIVTHLNEDRRVLNSMIHDAREKAGELGKEQVM
VPVLNTANIRDGELRRLSTWENNPDALALVDSVYHRIAGISKDDGLITLEDAEGNTRLISPREAVAEGVT
LYTPDKIRVGTGDRMRFTKSDRERGYVANSVWTVTAVSGDSVTLSDGQQTRVIRPGQERAEQHIDLAYAI
TAHGAQGASETFAIALEGTEGNRKLMAGFESAYVALSRMKQHVQVYTDNRQGWTDAINNAVQKGTAHDVL
EPKPDREVMNAQRLFSTARELRDVAAGRAVLRQAGLAGGDSPARFIAPGRKYPQPYVALPAFDRNGKSAG
IWLNPLTTDDGNGLRGFSGEGRVKGSGDAQFVALQGSRNGESLLADNMQDGVRIARDNPDSGVVVRIAGE
GRPWNPGAITGGRVWGDIPDSSVQPGAGNGEPVTAEVLAQRQAEEAIRRETERRADEIVRKMAENKPDLP
DGKTEQAVREIAGQERDRADITEREAALPESVLRESQREQEAVREVARENLLQERLQQIERDMVRDLQKE
KTLGGD
>gi|38347859|ref|NP_941108.1| putative DNA helicase [Serratia marcescens] [TraI_F]
MGKPTEEQRPVIENASANNMVIAAPGSGKSFTMIEAVISILKKYPYARIGMVTFTRAATNALAAKLQKRL
SKKDLDRVLVDTFHGLVKKQLDMIRWPGKMLIGPAQRSVIHRALKESGVTMKFAEAEFVIDAIGREMDTD
VISVRHNRQQIHLFNTYQALCQKDHVADLNALSKFVVGQMHSGKMRTLDLTHLIVDEVQDTDSIQFSWIA
LHTRAGVYTSIVGDDDQAIYSFRSSGGVKIFQQFEKHFRPNIFYLNTCFRCEPEILEVAGALIGKNVYRY
AKELRSAKKGGGKVTFRSYVDMEEQIQGILSLINQDPHGWAILSRNNAHLDELESLIEQPVIRYGGKSFW
DEKETSDVLSLMAFFRQSNDPRLMKRVLALFGEQESVLDEVALSMRGRKVTFGDLAIPEDSSLETKTLHS
NFVRFTQESSDKVEIAKRFANLTKWMESSSIKMRSNKGTATLTKIALDTCKQWAEKTGWMNMINRAAAMS
LGPRKKDEEYSPEKVVLSTLHGSKGLEWNKVIIMSCNADQIPSKRSVGEEAIEEERRLLYVGFTRAEKQL
FVMWYGDPSFFLRECSEEKIKEAANIRISPLYTE
>gi|71907925|ref|YP_285512.1| relaxase [Dechloromonas aromatica RCB] [TraI_F]
MPTSHSFRHRRTAMPATPTPVTLYPASDPGFAAVPVDDLLAGEADLIARIKLCYGIDRDSFERDVLMLVR
RYAACVHLLPATADNYFSKPGGLLRLGLETAFFSLQGTDAHIFSGRMSISARRQLEPRWRHATFIAGLCC
ELHRLMSHIIVTDAAGEAWPAFLRPLADWLASRGSERYFLRWRPQAVEARGLGLFALPHVVPPAVMADLS
EGNAVIVPHLLASIGGIPVYRDHNILDELVRRSLALVIDRNLVASADRYGSPQYGSHLERYLVDALRRLT
SGNSAWIANREKSRLWFGQDGLFLVWPGAAEDVQQLLEADQLAGIPKAPETMLELLVAAGVFEAAAAGRA
TWSIQPPGAKAPLEAVKLSTPAILLAGIEPPPVALPQVLEFKPAPASAPVARQTPPSMPPPAPVKSGTQF
SLIPPSEPPAESDVRVAPVEETPGSASPEPATAPPSATFDLQAPMRLNPVVRDALAEAVRTLNDGMGPPT
VCTVAQGVFVPLEEFGRRGVQPSLAMRALIEANLLVKPNRNGPPTLSREFNGNPTVGIVLDPRCVSGLDL
AGFAAPPAEGS
>gi|315500708|ref|YP_004089509.1| conjugative relaxase domain protein [Asticcacaulis excentricus CB 48] [TraI_F]
MLKITRLKSASRSGDYYGKDDYYVTGEANTPNLRWGGEGAAQLGLVGEANSLDFKKLLKGINPDPDGSAL
SKADEALREQAGASGETDPERTIPKHAPGWDMTFSATKSASIMALVAGDDRIQAAFNRSVQSTMDYAEKH
FAITRQRTDGGAPKQILTGNLTYATTSHSMSRAGDPEMHNHVVLANATRMEDGTWRALETAPLYKHQQFL
GNVQKAEFAHELKKLGYNLVQGKTQGTWEIAEFSAAYRGENDKAGIGPADLLIDTFSKRHVEIMGKIAAA
EADKGRELSKGERQTLILKDRPQKLLTDRDVQQALWKEVARDAGVDLDQIVSAAKTREVGQDLTPQRKGD
IGLAGKVMAYIDEKVLGRTRDLSAEASLALGLRSQERQSTIFTPYAVIFDAMLANGNRHRIQDYQATGFL
QRPEIVKADREKLAHITTQRAITMEDAIVERVIRSQARSKAFTPDVSDRAMYGIVADGKALAPNTQQAAV
VQHVLTDGARYSVIHGSAGTGKTTTFDLVRQTLDRLSAGQIEIVALAPTHKAKGELADRAGIATETVQMF
LLQQQKGSTQTAPSSQMANLKGKWLLVDEGSMLSNVQMDRIIDVAERSGVDKVIFSFDERQLAAMEAGAP
TRLAMHAGASTVYLKDNVRQAQMPVLRAGIMKMADGKPWEALPSIRPYVTETRSNDDQILARAAVAKWRE
MGPDTKVVVGTNKMRGLANAMIRTELQGMGLVGREDVAHKTYVSENRSPEQLGMITAYALGQRIIFHKAD
EANRIGRHTVHSVVGIDMRTNRLTLQSTEYGKRSYNLAGLTSGRDEPTFGVYREQTIKLSVGDQLAWNIT
DKKAGVTNNDAFTVAAIKGSKLATQREVEIDGVRTLKTQVFDLENDPVARFMSHGYSLTANRAQGASFGK
VVAVLGSYMGEFANQARGYVMASRPRQEFQWVTDDLKSLFRRLAENDGINPSALNHIDRAMDLADKADRV
KPAPQPDKAPEIPKPEPVTAKAKETEKEKSEVANPGGHHITEDQKSSSKEKDIGEKHIAQNDILFRI
>gi|121582496|ref|YP_974028.1| TrwC protein [Acidovorax sp. JS42] [TraI_F]
MISMNNVGSAGQALHYFSADNYYTQDEGLEHSEWFGKGAEHLGLSGKIDRQAFFEVLNGKVDGQELGKWV
KNEETGEKEREHRPGTDMTFSAPKSVSLMAEVYGKRDVREAHEAAVKKALSHIETELARTRQTVDGKTEA
VQTGNVTVAMFRHNTSRDLDPQTHTHAVIMNATKREDGQWRSLTNEEIYNAQRVIGAIYTSELADRLQAL
GYDIRRTDEKGNFEIAGITREQIEHFSQRRAEIEAALKAKGVDIDDASAQQKEDATLKTRARKVDVDHEA
LIGSWKERAKDIGIDFDAIQAKADAQRAQGGVVRADKLTGREAMSFAAAHLIEREAVVSKNDLMAAAIEH
GAGRVSASEVKRAFDKLEKDGDLVALPDGNYTTKKMLGSEMWALDQVRAQKGQTPKMMEPEAVAARIAQA
EGRQGFKYSEGQKEAISKVLTTEDRYVAVQGLAGTGKTTMLKGVREMAQEQGYTVRGMAPTGAASKVLAR
ETGIATDTVSMFQIKERQLQKDIEFAKQYAPDFQRKAEVWIVDESSFLSQRQKAQLDHMAEKAGAKVVYL
GDTLQLQGVEAGKPFELAQRDGMETAYMTEINRQKTADLKQAVDIITGRDNLGDGQRLTQVELANNARAF
EYMDKAGMIREIPEKSEDDKGRLVAAVVQDILKLDKAERERTIVITAYNEDRRAINAGVREGLKEQGELS
RSEDTREIYTSKGWTRAMQKEAQYYKAGDVVRFGRDYQQIDAKKGEYMRVSAVDAPNGTVVLQKEDGSVI
AWQPKKHNKIEVYDRDTRELAKGDLIRITRNEGEFKNGEVARVTAVAGDKVTLELKQGKDVSLHQVDLSR
NKHWDHAYAQTVHASQGATQHRAIFHIRAPQTESEKKQERALENMAKVFGDRSFYVGATRASHELRIYTN
DKAVAAKAVAAKQDKTSAVETLRQHERATAITADKAGQRPVSPQRNGDVQR
>gi|152998526|ref|YP_001355447.1| conjugative transfer relaxase protein TraI [Shewanella baltica OS185] [TraI_F]
MLSISPIASSAGGAASYYLSEEKNLNLPDVSLEKAADAKEGETNYYLKEQSAEPNTQWFGKLAEQEGMLG
KPVEEHQLKEVLAGSLNDQTLKTQNSNARNGFDFTFSAPKSVSLLALVGGDKRLMTAHDDAVKFALSHIE
KDAAQARQTNPDTKATSFENTGNLLFAMVRHKTSREEDPQLHTHSLTANMTKDSEGTLRALASSFKQKGG
IINGTGERVYNHQKYYTSLYQSALARSVEQAGYQTRSLGNNLFEVEGVPQSLLDTFSTRSQQINEQTQSL
GLDSQAARDVAAKDTRKSKAYTSEATLFEQWKNKANNSGFNLTSFVTDSMSRETSLNALALKPAAIDAVS
RAIEHASNTQNRFNYAKLVESATLEFTRGQKLDALDIKLALDKHIEDGALIPLDKESATFTSAAHIKAET
NLLESIKPKTANMRQVVDTNTLQGKGLNADNQKKVSELFASTKQVNLVNVFGSSEQLATALLNVGEANGK
RIHIITPDMKSKLQTSERVQRDSSTVVKWIMNHFKPDHTHTLSSFTKTANNTNRDILVVENANKLGLNDF
NALLAQAKAGNSKVILLNHANAKQGMKAGNAIEVLKKGNVNESNWVATKQSNTAMRLHESKDSDRVNLIA
KTYAQLPEKQHTQVIAGTHKDVKQLNSAIRAELQNQGDVSRLGLNIPTLNPVFLSAQQREVVGQYTKGMV
LTQWQKVGGRNQQQQLTVDSVNRDNNTLTLIDKNGKASEINPSSKAFKAAEYVIAKPDNLHIANGDKLIM
ATNHQDSGLSKQIYTINALSKEWVTLKDESGKQHSVKASALHHAPLNHGYATTPSNASPNASHHIVNIKA
YSASKEWLHDTLTQGIKHIDIFTDKAQQFDDRLEKSEVKPSSISRIMQAADMPEKFVNSQTTALLTQDVT
AALNAIGAQHQDKGLIHNAVDFAIQHISEKEAGYSQKELIVNAIKYAFEEKGTSITQHEIINTLQHMATN
STDKGAPSLLSAEYHDGTRWTTQAAIDTEVRILDRLQAGKDQLAPLTSVEHAAQVLSQNQNLTDGQKDAT
LLITTTKDRFVGVQGLAGTGKSTMLETGIDLVKQSESILNTQPNKTPTQFIGLAPTHAAVNELKDKNVES
QTVQSLLSNFLSQDAKPDQYANTVFLLDESSMTSNAQMDEFTHLIETTGARAVFLGDTKQLTSQKAGKPF
ELALNKGAINSVTMKDIVRQQNSTLLSAVHNIVDRQGESAIDKIQQQLPFDQYTAPTANDAVTPEKQATA
NINQSLNIISTLQPLTDNPKKNQQLATEALPATVALEYLARTPKARENTLIIAYTNKERDDITHEIRQGL
QQQKSLSTEQFTVPRLRGVHASKAELATMLPYQQGLILTTGKDSYFEIMKVDKLNNMLTLADMKTGEEKH
FFPKNHGHKFTNLWAKSEQPLAEGDSIMLRKSDIDREMQGNKTYTVSSIDDKQMQLKSTDNHTLTLSTKD
LKDAHWDYAYTRTADMAQGATYENVITAIKGQGALTNVRRAYIDITRASKHVKIITDNPQKMMLSWVNND
PNKVSALETRDKYYPEHTPLFNDKPLPQENPKYLDVNGYVDLKLMATELNAKLPAYSESLATQLLGEPNH
DKSDKDNLTFGKEGSLTLTTTGQYRGYFKDWKTGDKGTLINLIMVAEKCSYKDALYKADKMMNEPDKYNL
VKNPQHDELTHAIPVKQSQLEARAKQYFNEAKPIENSLAQTYLAKQGIEVTKHENLRFHDAVYSSEKRGT
FPALIANITNDKSETKAVEITYLDKSSGDIAALKINKRILGSKSGNSTTINKGNNSDYSIVAVGVENALK
INADNKNGADVIALNNNNDTKTFNTNELRENVIVVLDTNNSQDTAKLANDLTEKFSKENIHAVIIEPSLI
PDGLNKVETTKQLVNEAVYSITTKDNTLSKAIQSLSHDIAGTKNITMKDDSTNVATNKIKHDEHYQHLAM
DSHRSPTKEHSPNIDNPKLDIGEKTM
