# Supplementary material for: T346Hunter: A Novel Web-Based Tool for the Prediction of Type III, Type IV and Type VI Secretion Systems in Bacterial Genomes
Source: PLoS One. 2015 Apr 13;10(4):e0119317. doi: 10.1371/journal.pone.0119317 (PMC4395097; doi:10.1371/journal.pone.0119317)
Supplement: S1 Data — (ZIP) [file pone.0119317.s009.zip › T346Hunter_profiles/F.TraI.F.hmm]

HMMER3/f [3.1b1 | May 2013]
NAME  TraI
LENG  1346
ALPH  amino
RF    no
MM    no
CONS  yes
CS    no
MAP   yes
DATE  Tue Mar  4 15:39:29 2014
NSEQ  35
EFFN  9.916382
CKSUM 2546728191
STATS LOCAL MSV      -12.8900  0.69496
STATS LOCAL VITERBI  -13.6847  0.69496
STATS LOCAL FORWARD   -7.3376  0.69496
HMM          A        C        D        E        F        G        H        I        K        L        M        N        P        Q        R        S        T        V        W        Y   
            m->m     m->i     m->d     i->m     i->i     d->m     d->d
  COMPO   2.42901  4.92611  2.85432  2.56263  3.66945  2.78434  3.69455  3.03147  2.58075  2.56066  3.82602  2.98315  3.27427  2.88374  2.80889  2.58169  2.76615  2.82477  4.78869  3.73285
          2.68370  4.41875  2.77701  2.73149  3.46331  2.40552  3.72676  3.29019  2.67775  2.69442  4.23582  2.90411  2.73806  3.18174  2.89683  2.37861  2.77701  2.98573  4.58658  3.61684
          0.13071  2.11947  6.02016  2.42124  0.09301  0.00000        *
      1   2.65947  5.82218  6.46453  5.89085  2.98567  5.79114  6.08534  3.44303  5.71779  2.08417  0.43556  5.98100  5.95942  5.64465  5.67113  5.16503  4.76432  3.64848  6.21437  5.12180     24 M - - -
          2.68618  4.42225  2.77519  2.73123  3.46354  2.40513  3.72494  3.29354  2.67741  2.69355  4.24690  2.90347  2.73739  3.18146  2.89801  2.37887  2.77519  2.98518  4.58477  3.61503
          0.00455  5.78981  6.51216  0.61958  0.77255  0.48576  0.95510
      2   3.37319  4.77743  5.15915  4.55528  3.87239  4.52196  3.30351  2.27645  3.03633  1.38040  1.76606  4.62388  2.90741  4.54195  4.44812  3.00036  3.60532  2.68293  5.39618  2.76713     25 l - - -
          2.68618  4.42225  2.77519  2.73123  3.46354  2.40513  3.72494  3.29354  2.67741  2.69355  4.24690  2.90347  2.73739  3.18146  2.89801  2.37887  2.77519  2.98518  4.58477  3.61503
          0.00455  5.78981  6.51216  0.61958  0.77255  0.48576  0.95510
      3   2.46337  5.65659  3.63680  2.70876  3.44730  4.11677  4.31336  4.38273  2.62024  3.93564  3.41649  2.66883  4.50916  3.43559  3.55835  1.05813  2.27965  4.01366  6.13071  4.76194     26 s - - -
          2.68618  4.42225  2.77519  2.73123  3.46354  2.40513  3.72494  3.29354  2.67741  2.69355  4.24690  2.90347  2.73739  3.18146  2.89801  2.37887  2.77519  2.98518  4.58477  3.61503
          0.00438  5.82864  6.55099  0.61958  0.77255  0.48576  0.95510
      4   2.53665  4.83387  5.44395  4.83094  2.50944  4.64767  4.98650  1.34224  4.61683  1.76753  2.50827  4.81340  5.00625  4.74536  4.62286  2.77503  3.69928  1.95659  5.47104  4.29702     27 i - - -
          2.68618  4.42225  2.77519  2.73123  3.46354  2.40513  3.72494  3.29354  2.67741  2.69355  4.24690  2.90347  2.73739  3.18146  2.89801  2.37887  2.77519  2.98518  4.58477  3.61503
          0.00438  5.82864  6.55099  0.61958  0.77255  0.48576  0.95510
      5   1.72332  5.81130  3.55517  2.99935  5.15482  3.44758  2.81188  3.61321  2.32610  4.11582  4.85243  2.45719  4.47252  2.25942  2.62683  1.97029  2.88963  4.20112  6.24484  4.83509     28 a - - -
          2.68618  4.42225  2.77519  2.73123  3.46354  2.40513  3.72494  3.29354  2.67741  2.69355  4.24690  2.90347  2.73739  3.18146  2.89801  2.37887  2.77519  2.98518  4.58477  3.61503
          0.00438  5.82864  6.55099  0.61958  0.77255  0.48576  0.95510
      6   2.70813  5.78302  3.56992  3.01384  5.11416  4.08627  4.27448  4.59000  2.52479  2.83233  4.82759  2.13354  1.55773  2.61923  2.51265  2.45488  3.00455  3.48185  6.22410  4.82230     29 p - - -
          2.68618  4.42225  2.77519  2.73123  3.46354  2.40513  3.72494  3.29354  2.67741  2.69355  4.24690  2.90347  2.73739  3.18146  2.89801  2.37887  2.77519  2.98518  4.58477  3.61503
          0.00438  5.82864  6.55099  0.61958  0.77255  0.48576  0.95510
      7   3.31253  5.54316  6.40258  5.87803  3.29644  5.79573  6.32165  1.57302  5.76238  1.28408  4.43495  5.96690  6.02309  5.89553  5.82225  5.18283  4.55788  0.96306  6.62329  5.47682     30 v - - -
          2.68618  4.42225  2.77519  2.73123  3.46354  2.40513  3.72494  3.29354  2.67741  2.69355  4.24690  2.90347  2.73739  3.18146  2.89801  2.37887  2.77519  2.98518  4.58477  3.61503
          0.00438  5.82864  6.55099  0.61958  0.77255  0.48576  0.95510
      8   1.65043  5.27260  2.64719  3.39376  2.67646  3.00422  4.47246  2.44054  2.21326  3.50138  4.36337  3.86755  4.63070  3.70185  2.20134  3.46790  3.57395  2.73292  3.55830  4.54818     31 a - - -
          2.68618  4.42225  2.77519  2.73123  3.46354  2.40513  3.72494  3.29354  2.67741  2.69355  4.24690  2.90347  2.73739  3.18146  2.89801  2.37887  2.77519  2.98518  4.58477  3.61503
          0.00438  5.82864  6.55099  0.61958  0.77255  0.48576  0.95510
      9   3.34687  5.78575  3.58650  2.72608  3.49612  2.67169  3.36685  4.57418  2.41075  4.08318  4.84074  3.59794  3.32470  3.42621  3.55014  0.83936  3.57982  4.16568  6.23883  4.84545     32 s - - -
          2.68545  4.42262  2.77454  2.73160  3.46391  2.40498  3.72532  3.29391  2.67778  2.69392  4.24727  2.90384  2.73777  3.18097  2.89713  2.37836  2.77557  2.98555  4.58514  3.61540
          0.56428  0.92441  3.36786  0.03376  3.40532  0.48576  0.95510
     10   1.02611  5.82345  2.51186  2.36941  5.17043  4.08090  4.28636  4.65459  3.03059  4.13437  4.87514  3.55331  3.62279  3.38628  2.48304  2.22489  3.19282  4.21761  6.26666  4.85597     34 a - - -
          2.68618  4.42225  2.77519  2.73123  3.46354  2.40513  3.72494  3.29354  2.67741  2.69355  4.24690  2.90347  2.73739  3.18146  2.89801  2.37887  2.77519  2.98518  4.58477  3.61503
          0.00453  5.79505  6.51740  0.61958  0.77255  0.67913  0.70736
     11   2.39934  5.78772  3.57099  2.60245  5.14131  1.17171  4.28631  4.61797  2.60947  4.10590  4.85134  3.56815  4.48688  3.38789  2.60264  2.04975  2.72311  4.18843  6.24303  4.84302     35 g - - -
          2.68618  4.42225  2.77519  2.73123  3.46354  2.40513  3.72494  3.29354  2.67741  2.69355  4.24690  2.90347  2.73739  3.18146  2.89801  2.37887  2.77519  2.98518  4.58477  3.61503
          0.00453  5.79505  6.51740  0.61958  0.77255  0.67913  0.70736
     12   1.87514  5.79592  2.49703  2.17268  5.14167  2.19738  4.24409  4.62814  2.67298  4.10150  4.83644  3.52415  4.45054  2.66278  2.48971  2.21629  2.62404  3.59696  6.22820  4.81681     36 a - - -
          2.68618  4.42225  2.77519  2.73123  3.46354  2.40513  3.72494  3.29354  2.67741  2.69355  4.24690  2.90347  2.73739  3.18146  2.89801  2.37887  2.77519  2.98518  4.58477  3.61503
          0.00453  5.79505  6.51740  0.61958  0.77255  0.67913  0.70736
     13   0.69928  5.06661  4.44032  3.88458  4.27480  3.40134  4.74053  3.63020  3.82824  2.77100  3.25966  2.75196  4.78028  4.11450  4.14810  2.85355  3.64398  2.86709  5.73393  4.51372     37 a - - -
          2.68618  4.42225  2.77519  2.73123  3.46354  2.40513  3.72494  3.29354  2.67741  2.69355  4.24690  2.90347  2.73739  3.18146  2.89801  2.37887  2.77519  2.98518  4.58477  3.61503
          0.00453  5.79505  6.51740  0.61958  0.77255  0.67913  0.70736
     14   1.23967  4.83022  5.06300  4.47235  3.94587  2.10978  4.86405  2.60244  4.32040  1.99547  3.96218  4.58953  2.83583  4.50775  4.43601  3.81456  2.69750  2.35434  5.46611  4.28205     38 a - - -
          2.68618  4.42225  2.77519  2.73123  3.46354  2.40513  3.72494  3.29354  2.67741  2.69355  4.24690  2.90347  2.73739  3.18146  2.89801  2.37887  2.77519  2.98518  4.58477  3.61503
          0.00453  5.79505  6.51740  0.61958  0.77255  0.67913  0.70736
     15   2.57531  5.79701  2.50080  2.23862  5.14265  2.33032  3.02240  4.62912  2.44379  4.10253  4.83757  2.30682  4.45136  3.34126  3.47285  2.21901  2.32911  4.18796  6.22931  2.83944     39 s - - -
          2.68618  4.42225  2.77519  2.73123  3.46354  2.40513  3.72494  3.29354  2.67741  2.69355  4.24690  2.90347  2.73739  3.18146  2.89801  2.37887  2.77519  2.98518  4.58477  3.61503
          0.00453  5.79505  6.51740  0.61958  0.77255  0.67913  0.70736
     16   4.14702  5.77606  3.10534  4.37458  3.81379  4.90581  4.93453  4.31613  4.57115  2.93224  4.96410  4.68309  5.39408  4.76387  4.85473  4.32790  2.46376  4.12023  5.43875  0.42457     40 Y - - -
          2.68618  4.42225  2.77519  2.73123  3.46354  2.40513  3.72494  3.29354  2.67741  2.69355  4.24690  2.90347  2.73739  3.18146  2.89801  2.37887  2.77519  2.98518  4.58477  3.61503
          0.00453  5.79505  6.51740  0.61958  0.77255  0.67913  0.70736
     17   2.67597  4.90260  4.77193  4.19550  2.26530  4.48038  4.75978  3.36114  4.09019  2.28609  4.02112  2.81271  3.46041  4.32083  4.29662  2.54806  3.63475  3.16346  5.45821  1.09078     41 y - - -
          2.68618  4.42225  2.77519  2.73123  3.46354  2.40513  3.72494  3.29354  2.67741  2.69355  4.24690  2.90347  2.73739  3.18146  2.89801  2.37887  2.77519  2.98518  4.58477  3.61503
          0.04490  5.79505  3.19748  0.61958  0.77255  0.67913  0.70736
     18   2.51981  5.49661  2.54553  3.10676  2.53037  2.75868  4.30624  4.16231  3.10147  2.30843  4.56716  3.62873  3.11792  2.98079  3.56788  1.85452  2.07566  3.83288  5.99674  4.65678     42 s - - -
          2.68618  4.42225  2.77519  2.73123  3.46354  2.40513  3.72494  3.29354  2.67741  2.69355  4.24690  2.90347  2.73739  3.18146  2.89801  2.37887  2.77519  2.98518  4.58477  3.61503
          0.00472  5.75486  6.47721  0.61958  0.77255  0.86371  0.54748
     19   2.47835  5.76173  2.09490  2.69353  5.10199  4.03641  4.22498  4.58470  2.18214  3.32875  4.80385  2.47686  3.39695  3.32300  3.45427  1.49845  3.49349  2.69602  6.19735  4.78907     43 s - - -
          2.68618  4.42225  2.77519  2.73123  3.46354  2.40513  3.72494  3.29354  2.67741  2.69355  4.24690  2.90347  2.73739  3.18146  2.89801  2.37887  2.77519  2.98518  4.58477  3.61503
          0.00472  5.75486  6.47721  0.61958  0.77255  0.86371  0.54748
     20   2.81191  5.78146  1.56209  2.41154  5.12536  4.03990  3.21336  4.61108  1.65860  4.08612  4.82285  3.50732  4.43620  2.68467  3.46094  2.70048  3.50319  2.30708  6.21435  4.80309     44 d - - -
          2.68618  4.42225  2.77519  2.73123  3.46354  2.40513  3.72494  3.29354  2.67741  2.69355  4.24690  2.90347  2.73739  3.18146  2.89801  2.37887  2.77519  2.98518  4.58477  3.61503
          0.09893  5.75486  2.39659  0.61958  0.77255  0.86371  0.54748
     21   3.26722  5.78767  1.45761  1.99557  5.13175  4.00909  4.21780  4.62081  2.30262  4.09211  4.83075  1.87094  3.21425  3.31704  2.70168  3.22406  2.91997  4.17820  6.21840  4.80166     45 d - - -
          2.68661  4.42657  2.77383  2.72696  3.46581  2.40753  3.72438  3.29585  2.67383  2.69128  4.24862  2.90151  2.73832  3.18359  2.90000  2.38085  2.77631  2.98244  4.58909  3.61460
          0.96734  1.12421  1.22078  2.77158  0.06461  0.54966  0.86072
     22   3.45800  5.59887  3.76559  3.29778  4.94172  4.17135  4.41674  4.37654  3.02749  2.42643  4.78595  0.76322  2.80289  3.57713  2.59114  3.49444  3.70751  4.04352  6.12343  4.82647     69 n - - -
          2.68618  4.42225  2.77519  2.73123  3.46354  2.40513  3.72494  3.29354  2.67741  2.69355  4.24690  2.90347  2.73739  3.18146  2.89801  2.37887  2.77519  2.98518  4.58477  3.61503
          0.00644  5.44417  6.16652  0.61958  0.77255  0.65732  0.73031
     23   5.05863  6.18723  6.42338  6.12695  3.38365  5.96900  5.06340  4.05701  5.84517  2.32110  2.48903  5.74161  6.15860  5.69103  5.73608  5.37228  5.26470  4.23908  5.14185  0.35437     70 Y - - -
          2.68618  4.42225  2.77519  2.73123  3.46354  2.40513  3.72494  3.29354  2.67741  2.69355  4.24690  2.90347  2.73739  3.18146  2.89801  2.37887  2.77519  2.98518  4.58477  3.61503
          0.00527  5.64377  6.36611  0.61958  0.77255  0.70634  0.68012
     24   3.72176  5.34371  4.67674  4.10986  3.95013  4.66652  4.70843  3.83311  2.75211  2.77727  3.19457  2.70696  5.03627  4.22509  3.99385  3.96082  3.94407  3.63171  5.48510  0.60939     71 Y - - -
          2.68618  4.42225  2.77519  2.73123  3.46354  2.40513  3.72494  3.29354  2.67741  2.69355  4.24690  2.90347  2.73739  3.18146  2.89801  2.37887  2.77519  2.98518  4.58477  3.61503
          0.00470  5.75801  6.48035  0.61958  0.77255  0.66463  0.72250
     25   2.91014  5.18143  2.97336  1.85855  2.32861  4.25842  4.49390  3.71319  3.43436  2.20806  4.27710  3.91667  4.64149  3.75596  3.08436  2.88288  2.47852  2.01214  5.74468  2.91400     72 e - - -
          2.68618  4.42225  2.77519  2.73123  3.46354  2.40513  3.72494  3.29354  2.67741  2.69355  4.24690  2.90347  2.73739  3.18146  2.89801  2.37887  2.77519  2.98518  4.58477  3.61503
          0.00452  5.79807  6.52041  0.61958  0.77255  0.84203  0.56359
     26   2.96517  5.11512  4.12714  3.56170  4.26125  4.29234  4.53716  2.82885  2.07493  1.81406  3.24175  2.13778  4.67342  2.68856  3.90021  3.14871  2.44748  2.18318  5.68903  4.44369     73 l - - -
          2.68618  4.42225  2.77519  2.73123  3.46354  2.40513  3.72494  3.29354  2.67741  2.69355  4.24690  2.90347  2.73739  3.18146  2.89801  2.37887  2.77519  2.98518  4.58477  3.61503
          0.00452  5.79807  6.52041  0.61958  0.77255  0.84203  0.56359
     27   2.78186  5.84711  1.63918  1.61833  5.18582  1.81243  3.23646  4.67040  3.04872  3.20265  4.89279  3.55923  4.49855  3.40037  3.54523  2.95100  2.96398  4.23501  6.28382  4.87100     74 e - - -
          2.68618  4.42225  2.77519  2.73123  3.46354  2.40513  3.72494  3.29354  2.67741  2.69355  4.24690  2.90347  2.73739  3.18146  2.89801  2.37887  2.77519  2.98518  4.58477  3.61503
          0.00452  5.79807  6.52041  0.61958  0.77255  0.84203  0.56359
     28   2.97124  5.84668  1.86977  2.11114  5.19132  3.35266  4.28279  4.67987  3.02609  4.15181  4.88887  2.91313  4.48473  2.13223  2.61247  1.49064  3.56095  4.23736  6.27830  4.86282     75 s - - -
          2.68545  4.42264  2.77480  2.73031  3.46393  2.40552  3.72534  3.29393  2.67780  2.69300  4.24729  2.90386  2.73779  3.18120  2.89840  2.37867  2.77559  2.98558  4.58152  3.61542
          1.94732  0.83740  0.85682  0.03199  3.45818  0.54433  0.86805
     29   1.96555  5.53288  2.90755  1.71360  4.87813  2.69036  3.33760  4.36474  2.71583  3.83822  4.57377  2.60216  4.18533  2.60855  2.61507  2.38899  3.25167  3.92367  5.96519  4.55327     77 e - - -
          2.68618  4.42225  2.77519  2.73123  3.46354  2.40513  3.72494  3.29354  2.67741  2.69355  4.24690  2.90347  2.73739  3.18146  2.89801  2.37887  2.77519  2.98518  4.58477  3.61503
          0.00740  5.30544  6.02779  0.61958  0.77255  1.83755  0.17341
     30   2.48130  5.07354  3.00349  2.29273  4.27167  3.90092  4.11727  2.28178  2.96870  2.21973  4.15670  2.73276  3.26954  3.30837  3.40966  3.11422  2.00769  2.76935  5.60612  4.30650     78 t - - -
          2.68618  4.42225  2.77519  2.73123  3.46354  2.40513  3.72494  3.29354  2.67741  2.69355  4.24690  2.90347  2.73739  3.18146  2.89801  2.37887  2.77519  2.98518  4.58477  3.61503
          0.00740  5.30544  6.02779  0.61958  0.77255  0.24277  1.53456
     31   3.28468  5.78541  3.05115  2.15805  5.12649  4.05974  4.24707  4.60947  2.29215  2.10654  2.54900  2.72743  2.03298  3.03218  2.42126  3.24883  2.98350  4.17392  6.22036  4.81208     79 p - - -
          2.68618  4.42225  2.77519  2.73123  3.46354  2.40513  3.72494  3.29354  2.67741  2.69355  4.24690  2.90347  2.73739  3.18146  2.89801  2.37887  2.77519  2.98518  4.58477  3.61503
          0.00453  5.79484  6.51718  0.61958  0.77255  0.55678  0.85109
     32   2.78251  5.81720  3.55251  2.73423  5.16328  2.65088  3.40603  4.64979  2.38873  3.30312  4.85764  2.06811  3.54988  2.03400  1.93636  2.28125  3.53572  4.20839  6.24917  4.83786     80 r - - -
          2.68618  4.42225  2.77519  2.73123  3.46354  2.40513  3.72494  3.29354  2.67741  2.69355  4.24690  2.90347  2.73739  3.18146  2.89801  2.37887  2.77519  2.98518  4.58477  3.61503
          0.00438  5.82864  6.55099  0.61958  0.77255  0.69564  0.69066
     33   3.32905  5.44949  3.78085  2.20195  4.66693  2.87477  4.38958  4.07140  3.21423  2.61589  4.52759  2.70126  4.56784  3.55906  3.66744  1.78956  2.11951  2.60500  5.96854  2.18921     81 s - - -
          2.68618  4.42225  2.77519  2.73123  3.46354  2.40513  3.72494  3.29354  2.67741  2.69355  4.24690  2.90347  2.73739  3.18146  2.89801  2.37887  2.77519  2.98518  4.58477  3.61503
          0.00438  5.82864  6.55099  0.61958  0.77255  0.69564  0.69066
     34   2.63069  5.71205  3.60560  2.46964  5.01443  4.10250  4.29437  3.44088  3.04757  3.10430  4.76436  3.58896  2.19541  1.88994  1.74409  2.33624  3.54206  3.16344  6.17116  4.78800     82 r - - -
          2.68618  4.42225  2.77519  2.73123  3.46354  2.40513  3.72494  3.29354  2.67741  2.69355  4.24690  2.90347  2.73739  3.18146  2.89801  2.37887  2.77519  2.98518  4.58477  3.61503
          0.00438  5.82864  6.55099  0.61958  0.77255  0.69564  0.69066
     35   3.01520  5.40995  4.88977  4.40594  3.07712  4.72208  4.89663  3.98704  4.24181  3.63874  4.60549  4.64137  2.22678  2.73709  4.47859  4.05653  4.07568  3.77561  0.64260  3.99957     83 W - - -
          2.68618  4.42225  2.77519  2.73123  3.46354  2.40513  3.72494  3.29354  2.67741  2.69355  4.24690  2.90347  2.73739  3.18146  2.89801  2.37887  2.77519  2.98518  4.58477  3.61503
          0.00438  5.82864  6.55099  0.61958  0.77255  0.69564  0.69066
     36   2.22956  4.79192  5.26921  4.66039  1.52234  2.91704  4.88877  2.87897  4.46618  1.55563  3.00557  4.69069  4.92511  3.62337  4.50840  2.70542  3.63407  3.03965  5.41192  2.78505     84 f - - -
          2.68618  4.42225  2.77519  2.73123  3.46354  2.40513  3.72494  3.29354  2.67741  2.69355  4.24690  2.90347  2.73739  3.18146  2.89801  2.37887  2.77519  2.98518  4.58477  3.61503
          0.00438  5.82864  6.55099  0.61958  0.77255  0.69564  0.69066
     37   2.76615  5.97161  2.95330  3.51396  5.42839  0.56083  4.95221  4.85920  3.90265  2.32428  5.31975  4.03224  4.96685  3.03641  4.39092  3.84200  4.13003  4.49014  6.72354  5.36767     85 G - - -
          2.68618  4.42225  2.77519  2.73123  3.46354  2.40513  3.72494  3.29354  2.67741  2.69355  4.24690  2.90347  2.73739  3.18146  2.89801  2.37887  2.77519  2.98518  4.58477  3.61503
          0.00438  5.82864  6.55099  0.61958  0.77255  0.69564  0.69066
     38   3.37990  5.89583  2.52452  1.56645  5.24341  3.45728  4.32431  4.72982  1.11655  4.19898  4.93870  3.58947  3.43457  3.02706  2.62925  3.33731  3.61184  4.28840  6.32224  4.91079     86 k - - -
          2.68618  4.42225  2.77519  2.73123  3.46354  2.40513  3.72494  3.29354  2.67741  2.69355  4.24690  2.90347  2.73739  3.18146  2.89801  2.37887  2.77519  2.98518  4.58477  3.61503
          0.00438  5.82864  6.55099  0.61958  0.77255  0.69564  0.69066
     39   2.99651  5.94108  2.53003  3.97307  5.89869  0.44637  5.51135  5.31910  4.67022  2.20217  5.86468  4.40051  5.18079  4.76534  5.15009  4.00650  4.36489  4.82250  7.25446  5.93072     87 G - - -
          2.68618  4.42225  2.77519  2.73123  3.46354  2.40513  3.72494  3.29354  2.67741  2.69355  4.24690  2.90347  2.73739  3.18146  2.89801  2.37887  2.77519  2.98518  4.58477  3.61503
          0.00438  5.82864  6.55099  0.61958  0.77255  0.69564  0.69066
     40   0.71564  4.86213  3.54382  4.57555  3.13863  4.59124  4.89781  2.45647  4.41182  2.19679  3.96092  4.66966  4.95517  4.58325  4.50250  3.89344  3.68215  3.08691  5.45281  3.17092     88 a - - -
          2.68618  4.42225  2.77519  2.73123  3.46354  2.40513  3.72494  3.29354  2.67741  2.69355  4.24690  2.90347  2.73739  3.18146  2.89801  2.37887  2.77519  2.98518  4.58477  3.61503
          0.00438  5.82864  6.55099  0.61958  0.77255  0.69564  0.69066
     41   2.15785  5.81179  3.55648  1.75177  5.15530  4.08017  4.26699  4.63973  1.96507  4.11618  4.85302  3.54839  2.40473  2.94834  2.22897  2.83869  2.74255  2.86649  6.24524  4.83584     89 e - - -
          2.68625  4.42232  2.77527  2.73130  3.46361  2.40479  3.72502  3.29361  2.67748  2.69307  4.24697  2.90354  2.73747  3.18154  2.89808  2.37894  2.77527  2.98526  4.58484  3.61510
          0.07987  3.16305  3.36786  0.67205  0.71470  0.69564  0.69066
     42   1.96536  5.48210  3.71691  1.82416  4.71427  4.13914  3.41153  2.19291  3.15025  3.23130  4.55458  3.67568  4.52859  1.99523  3.16029  2.92947  3.53420  2.31664  5.98893  4.65885     92 e - - -
          2.68618  4.42225  2.77519  2.73123  3.46354  2.40513  3.72494  3.29354  2.67741  2.69355  4.24690  2.90347  2.73739  3.18146  2.89801  2.37887  2.77519  2.98518  4.58477  3.61503
          0.00453  5.79505  6.51740  0.61958  0.77255  0.55746  0.85018
     43   1.98687  4.91378  4.77641  2.92252  3.21797  4.49531  4.79109  3.36557  2.90257  0.90990  3.25730  4.43822  4.86619  4.32302  4.29860  3.01114  3.64143  2.74436  5.52208  4.32582     93 l - - -
          2.68618  4.42225  2.77519  2.73123  3.46354  2.40513  3.72494  3.29354  2.67741  2.69355  4.24690  2.90347  2.73739  3.18146  2.89801  2.37887  2.77519  2.98518  4.58477  3.61503
          0.00425  5.85907  6.58142  0.61958  0.77255  0.69564  0.69066
     44   3.62741  5.57899  4.72485  4.32250  5.50264  0.52114  5.35527  4.92194  4.18358  2.69714  5.40256  4.56706  2.57077  4.59516  3.24300  2.51674  4.06265  4.45219  6.81173  5.59059     94 G - - -
          2.68618  4.42225  2.77519  2.73123  3.46354  2.40513  3.72494  3.29354  2.67741  2.69355  4.24690  2.90347  2.73739  3.18146  2.89801  2.37887  2.77519  2.98518  4.58477  3.61503
          0.00425  5.85907  6.58142  0.61958  0.77255  0.69564  0.69066
     45   3.89912  5.24457  5.82686  5.21854  4.06704  5.10274  5.42717  1.79477  5.02216  0.75702  2.76833  5.25429  2.47042  3.32829  5.02760  4.42480  4.12499  2.78732  5.82534  4.70460     95 l - - -
          2.68618  4.42225  2.77519  2.73123  3.46354  2.40513  3.72494  3.29354  2.67741  2.69355  4.24690  2.90347  2.73739  3.18146  2.89801  2.37887  2.77519  2.98518  4.58477  3.61503
          0.00425  5.85907  6.58142  0.61958  0.77255  0.69564  0.69066
     46   3.32359  5.82075  1.78100  1.59654  3.65692  4.09941  2.77798  4.64213  2.72436  2.96879  4.86290  3.08631  4.49278  2.63225  3.51588  2.41378  3.55475  3.19794  3.65629  4.84931     96 e - - -
          2.68618  4.42225  2.77519  2.73123  3.46354  2.40513  3.72494  3.29354  2.67741  2.69355  4.24690  2.90347  2.73739  3.18146  2.89801  2.37887  2.77519  2.98518  4.58477  3.61503
          0.00425  5.85907  6.58142  0.61958  0.77255  0.69564  0.69066
     47   3.56841  3.72895  2.08384  2.75121  3.42566  0.76588  4.53798  4.70670  2.66404  4.24794  5.03654  3.74380  4.70383  3.66877  3.84698  3.54500  3.81348  4.32349  6.43420  5.04145     97 g - - -
          2.68618  4.42225  2.77519  2.73123  3.46354  2.40513  3.72494  3.29354  2.67741  2.69355  4.24690  2.90347  2.73739  3.18146  2.89801  2.37887  2.77519  2.98518  4.58477  3.61503
          0.54192  5.85907  0.87824  0.61958  0.77255  0.69564  0.69066
     48   3.06079  4.96531  3.70000  2.67489  4.13193  3.97079  4.19604  2.60016  1.57628  2.02460  2.95295  3.60262  4.35412  2.27562  3.50069  3.19643  3.29163  2.68903  5.51900  4.25036     98 k - - -
          2.68618  4.42225  2.77519  2.73123  3.46354  2.40513  3.72494  3.29354  2.67741  2.69355  4.24690  2.90347  2.73739  3.18146  2.89801  2.37887  2.77519  2.98518  4.58477  3.61503
          0.00726  5.32442  6.04676  0.61958  0.77255  0.16835  1.86470
     49   2.47191  5.83430  3.57142  2.15369  5.17968  3.03219  4.28365  4.66583  2.33530  2.71197  4.87490  2.91617  2.02522  1.96639  2.92318  2.58428  3.19349  4.22511  6.26678  4.85570     99 q - - -
          2.68618  4.42225  2.77519  2.73123  3.46354  2.40513  3.72494  3.29354  2.67741  2.69355  4.24690  2.90347  2.73739  3.18146  2.89801  2.37887  2.77519  2.98518  4.58477  3.61503
          0.00425  5.85907  6.58142  0.61958  0.77255  0.69564  0.69066
     50   2.13804  4.87601  5.36223  4.76036  3.99120  4.65908  5.00725  1.92954  4.57170  2.36600  4.00446  3.33559  5.02540  4.72557  4.61965  3.09467  3.08929  0.94061  5.53133  4.35148    100 v - - -
          2.68618  4.42225  2.77519  2.73123  3.46354  2.40513  3.72494  3.29354  2.67741  2.69355  4.24690  2.90347  2.73739  3.18146  2.89801  2.37887  2.77519  2.98518  4.58477  3.61503
          0.00425  5.85907  6.58142  0.61958  0.77255  0.69564  0.69066
     51   3.34769  5.86291  1.49790  1.46802  5.20799  3.00594  4.30476  4.69540  2.44137  4.16809  4.90432  2.91290  4.50891  3.40201  2.89562  3.30783  2.49997  4.25370  6.29472  3.44740    101 e - - -
          2.68618  4.42225  2.77519  2.73123  3.46354  2.40513  3.72494  3.29354  2.67741  2.69355  4.24690  2.90347  2.73739  3.18146  2.89801  2.37887  2.77519  2.98518  4.58477  3.61503
          0.00425  5.85907  6.58142  0.61958  0.77255  0.69564  0.69066
     52   2.68930  5.83414  3.57235  2.13237  5.17933  2.64094  4.28418  4.66520  1.89696  2.22517  4.87483  3.05619  4.49077  2.07159  2.61271  2.41696  3.08867  4.22486  6.26666  4.85589    102 k - - -
          2.68618  4.42225  2.77519  2.73123  3.46354  2.40513  3.72494  3.29354  2.67741  2.69355  4.24690  2.90347  2.73739  3.18146  2.89801  2.37887  2.77519  2.98518  4.58477  3.61503
          0.00425  5.85907  6.58142  0.61958  0.77255  0.69564  0.69066
     53   2.23842  5.84532  1.48524  2.16686  5.19108  4.10077  2.61685  4.67808  2.38631  3.17405  4.88605  2.44092  4.49627  2.69650  3.52010  2.88226  3.56281  4.23638  6.27730  4.86503    103 d - - -
          2.68618  4.42225  2.77519  2.73123  3.46354  2.40513  3.72494  3.29354  2.67741  2.69355  4.24690  2.90347  2.73739  3.18146  2.89801  2.37887  2.77519  2.98518  4.58477  3.61503
          0.00425  5.85907  6.58142  0.61958  0.77255  0.69564  0.69066
     54   2.16322  5.78563  1.95938  1.96783  5.10958  4.10802  4.29775  3.58319  3.04139  3.33247  4.83195  3.03874  4.50122  2.14404  3.53049  3.29891  2.20260  2.48732  6.23119  4.83325    104 d - - -
          2.68618  4.42225  2.77519  2.73123  3.46354  2.40513  3.72494  3.29354  2.67741  2.69355  4.24690  2.90347  2.73739  3.18146  2.89801  2.37887  2.77519  2.98518  4.58477  3.61503
          0.00425  5.85907  6.58142  0.61958  0.77255  0.69564  0.69066
     55   3.51913  4.92229  5.29043  4.67670  1.30078  4.66503  4.97343  3.30932  3.35366  1.17906  2.59755  4.75526  5.02098  4.64351  2.84345  3.97163  3.09952  3.15318  5.52552  4.35070    105 l - - -
          2.68618  4.42225  2.77519  2.73123  3.46354  2.40513  3.72494  3.29354  2.67741  2.69355  4.24690  2.90347  2.73739  3.18146  2.89801  2.37887  2.77519  2.98518  4.58477  3.61503
          0.00425  5.85907  6.58142  0.61958  0.77255  0.69564  0.69066
     56   3.33278  5.73994  3.18827  2.42395  2.75142  4.12258  4.31376  1.73943  2.07171  4.02746  4.79159  3.60778  4.51507  2.44892  3.01522  3.31596  1.74997  4.10881  6.19700  4.81268    106 i - - -
          2.68618  4.42225  2.77519  2.73123  3.46354  2.40513  3.72494  3.29354  2.67741  2.69355  4.24690  2.90347  2.73739  3.18146  2.89801  2.37887  2.77519  2.98518  4.58477  3.61503
          0.03481  5.85907  3.46232  0.61958  0.77255  0.69564  0.69066
     57   1.11912  5.93014  2.60253  1.65220  5.27404  3.53191  4.35546  4.76224  2.42056  4.23374  4.97611  3.60280  4.55404  3.45689  2.44191  3.36672  3.64588  4.32117  6.36029  4.94386    107 a - - -
          2.68618  4.42225  2.77519  2.73123  3.46354  2.40513  3.72494  3.29354  2.67741  2.69355  4.24690  2.90347  2.73739  3.18146  2.89801  2.37887  2.77519  2.98518  4.58477  3.61503
          0.00438  5.82864  6.55099  0.61958  0.77255  0.84557  0.56091
     58   3.64266  5.02296  5.45170  4.82985  4.12606  4.82300  5.14068  2.01858  2.57241  1.35827  4.09929  4.90969  5.16943  4.78325  2.74819  4.14084  3.87398  1.18485  5.70712  4.53260    108 v - - -
          2.68618  4.42225  2.77519  2.73123  3.46354  2.40513  3.72494  3.29354  2.67741  2.69355  4.24690  2.90347  2.73739  3.18146  2.89801  2.37887  2.77519  2.98518  4.58477  3.61503
          0.00438  5.82864  6.55099  0.61958  0.77255  0.84557  0.56091
     59   4.55686  5.76866  6.62249  6.08849  4.49454  6.03648  6.51939  2.22149  5.97432  0.44634  4.24317  6.22148  6.17538  5.98262  5.98444  5.43959  2.72763  2.13183  6.64549  5.60340    109 L - - -
          2.68618  4.42225  2.77519  2.73123  3.46354  2.40513  3.72494  3.29354  2.67741  2.69355  4.24690  2.90347  2.73739  3.18146  2.89801  2.37887  2.77519  2.98518  4.58477  3.61503
          0.00438  5.82864  6.55099  0.61958  0.77255  0.84557  0.56091
     60   2.62361  5.81668  3.55310  1.91251  5.16250  4.07827  2.22627  3.38344  1.92276  4.12213  4.85720  2.40301  4.47173  3.00190  2.30627  2.43138  3.00424  4.20773  6.24877  4.83771    110 e - - -
          2.68618  4.42225  2.77519  2.73123  3.46354  2.40513  3.72494  3.29354  2.67741  2.69355  4.24690  2.90347  2.73739  3.18146  2.89801  2.37887  2.77519  2.98518  4.58477  3.61503
          0.00438  5.82864  6.55099  0.61958  0.77255  0.84557  0.56091
     61   3.76861  6.26615  3.49101  2.39387  5.57994  0.62834  3.23202  5.06639  3.46084  3.32916  5.34132  2.80300  4.82093  2.96144  3.95261  3.70440  4.01637  4.64797  6.69794  5.27149    111 G - - -
          2.68618  4.42225  2.77519  2.73123  3.46354  2.40513  3.72494  3.29354  2.67741  2.69355  4.24690  2.90347  2.73739  3.18146  2.89801  2.37887  2.77519  2.98518  4.58477  3.61503
          0.00438  5.82864  6.55099  0.61958  0.77255  0.84557  0.56091
     62   3.32844  3.71372  3.64953  2.31356  4.96182  4.12773  3.64074  1.93853  2.00900  3.95338  4.73298  3.62433  4.51869  3.43863  1.85703  1.80355  3.55871  3.51022  6.14321  4.77588    112 s - - -
          2.68618  4.42225  2.77519  2.73123  3.46354  2.40513  3.72494  3.29354  2.67741  2.69355  4.24690  2.90347  2.73739  3.18146  2.89801  2.37887  2.77519  2.98518  4.58477  3.61503
          0.00438  5.82864  6.55099  0.61958  0.77255  0.84557  0.56091
     63   3.42042  4.79538  5.37494  4.76084  3.87934  4.59014  4.92196  2.43550  4.54789  0.77749  3.90549  3.25702  4.95250  4.67999  4.55917  3.90149  3.09141  2.01152  3.59322  3.27950    113 l - - -
          2.68618  4.42225  2.77519  2.73123  3.46354  2.40513  3.72494  3.29354  2.67741  2.69355  4.24690  2.90347  2.73739  3.18146  2.89801  2.37887  2.77519  2.98518  4.58477  3.61503
          0.00438  5.82864  6.55099  0.61958  0.77255  0.84557  0.56091
     64   3.03933  5.94234  2.98826  2.19663  5.27536  2.09699  4.38206  4.76131  3.14848  2.64535  4.99144  2.72539  1.22715  2.94510  3.65067  3.39037  3.67099  4.32752  6.37946  4.96129    114 p - - -
          2.68618  4.42225  2.77519  2.73123  3.46354  2.40513  3.72494  3.29354  2.67741  2.69355  4.24690  2.90347  2.73739  3.18146  2.89801  2.37887  2.77519  2.98518  4.58477  3.61503
          0.18028  5.82864  1.82005  0.61958  0.77255  0.84557  0.56091
     65   4.14545  6.87917  0.59171  2.21097  6.15246  2.69615  4.91151  5.72166  3.98485  5.15600  6.00903  2.23479  4.98097  4.07593  3.15338  3.98966  4.44056  5.24307  7.29523  5.71732    115 D - - -
          2.68618  4.42225  2.77519  2.73123  3.46354  2.40513  3.72494  3.29354  2.67741  2.69355  4.24690  2.90347  2.73739  3.18146  2.89801  2.37887  2.77519  2.98518  4.58477  3.61503
          0.00522  5.65359  6.37593  0.61958  0.77255  1.39003  0.28644
     66   2.77131  5.68761  3.47777  2.37438  5.01135  1.17619  4.20674  4.47945  2.67362  3.98388  2.86952  3.48752  3.15881  2.12244  3.43228  3.21299  3.47215  4.06788  6.13582  4.74143    116 g - - -
          2.68618  4.42225  2.77519  2.73123  3.46354  2.40513  3.72494  3.29354  2.67741  2.69355  4.24690  2.90347  2.73739  3.18146  2.89801  2.37887  2.77519  2.98518  4.58477  3.61503
          0.00522  5.65359  6.37593  0.61958  0.77255  1.39003  0.28644
     67   2.47916  5.70034  2.58812  2.40446  5.04084  2.72824  4.16379  4.52356  2.90051  4.00377  4.74244  3.44510  4.36945  2.60019  2.58256  2.11163  1.79455  2.59626  6.13598  4.72780    117 t - - -
          2.68618  4.42225  2.77519  2.73123  3.46354  2.40513  3.72494  3.29354  2.67741  2.69355  4.24690  2.90347  2.73739  3.18146  2.89801  2.37887  2.77519  2.98518  4.58477  3.61503
          0.00522  5.65359  6.37593  0.61958  0.77255  1.39003  0.28644
     68   3.20549  5.57847  2.23693  2.20467  4.87042  3.03773  4.19596  2.94028  2.71438  2.12925  3.74033  3.49421  4.39435  2.38900  2.51265  2.85778  3.43671  3.16131  3.00886  4.66792    118 l - - -
          2.68618  4.42225  2.77519  2.73123  3.46354  2.40513  3.72494  3.29354  2.67741  2.69355  4.24690  2.90347  2.73739  3.18146  2.89801  2.37887  2.77519  2.98518  4.58477  3.61503
          0.00522  5.65359  6.37593  0.61958  0.77255  1.39003  0.28644
     69   3.27965  4.90804  4.32562  3.75733  4.03667  2.27931  2.92031  3.38997  2.66046  1.25026  4.02117  4.10825  4.67385  3.96584  3.95836  2.79445  3.51322  1.80836  5.50450  4.28844    119 l - - -
          2.68618  4.42225  2.77519  2.73123  3.46354  2.40513  3.72494  3.29354  2.67741  2.69355  4.24690  2.90347  2.73739  3.18146  2.89801  2.37887  2.77519  2.98518  4.58477  3.61503
          0.15500  5.65359  1.96551  0.61958  0.77255  1.39003  0.28644
     70   2.46991  5.35711  4.07440  3.60929  5.33021  0.91923  4.79400  4.79196  2.30762  4.36667  5.13662  3.98500  4.61420  3.95241  4.02868  2.05680  2.17286  4.24504  6.54039  5.23911    120 g - - -
          2.68618  4.42225  2.77519  2.73123  3.46354  2.40513  3.72494  3.29354  2.67741  2.69355  4.24690  2.90347  2.73739  3.18146  2.89801  2.37887  2.77519  2.98518  4.58477  3.61503
          0.06430  5.50464  2.84366  0.61958  0.77255  1.65523  0.21202
     71   3.69014  6.00979  4.07428  3.38610  5.48520  4.36775  4.32810  4.85908  1.35529  2.84225  5.06202  2.15704  4.71910  2.11526  1.38745  3.65229  3.86468  4.47898  6.27589  5.04762    121 k - - -
          2.68618  4.42225  2.77519  2.73123  3.46354  2.40513  3.72494  3.29354  2.67741  2.69355  4.24690  2.90347  2.73739  3.18146  2.89801  2.37887  2.77519  2.98518  4.58477  3.61503
          0.00642  5.44676  6.16911  0.61958  0.77255  1.37810  0.29043
     72   3.11661  5.61687  2.63815  2.14183  4.95755  2.64542  4.07949  2.41425  2.81591  3.92028  2.87769  2.55160  3.45718  2.62987  2.30202  2.55287  2.93472  4.00515  6.05218  4.64387    122 e - - -
          2.68618  4.42225  2.77519  2.73123  3.46354  2.40513  3.72494  3.29354  2.67741  2.69355  4.24690  2.90347  2.73739  3.18146  2.89801  2.37887  2.77519  2.98518  4.58477  3.61503
          0.00606  5.50464  6.22699  0.61958  0.77255  1.02793  0.44277
     73   3.17872  5.67480  2.05087  2.57691  5.01390  3.32670  4.14192  4.49552  2.22473  2.71179  4.71711  3.42394  4.34769  2.14306  2.64239  2.47800  3.40986  2.00255  6.11091  4.70379    123 v - - -
          2.68618  4.42225  2.77519  2.73123  3.46354  2.40513  3.72494  3.29354  2.67741  2.69355  4.24690  2.90347  2.73739  3.18146  2.89801  2.37887  2.77519  2.98518  4.58477  3.61503
          0.16006  5.61344  1.93613  0.61958  0.77255  1.47287  0.26041
     74   2.55023  5.60095  2.11710  2.37807  4.94415  2.36244  4.05567  4.42892  2.10048  3.90541  4.64218  2.68573  4.26164  2.07703  3.28403  3.05729  3.32557  2.83853  3.64715  4.62464    124 q - - -
          2.68618  4.42225  2.77519  2.73123  3.46354  2.40513  3.72494  3.29354  2.67741  2.69355  4.24690  2.90347  2.73739  3.18146  2.89801  2.37887  2.77519  2.98518  4.58477  3.61503
          0.00634  5.45971  6.18206  0.61958  0.77255  1.71700  0.19797
     75   2.81513  5.63553  1.94933  2.53231  4.94561  1.34384  4.21196  4.40251  3.00283  3.93603  4.71411  3.44338  4.38781  3.33474  2.89489  3.21486  3.47904  2.08653  6.11466  4.72261    125 g - - -
          2.68618  4.42225  2.77519  2.73123  3.46354  2.40513  3.72494  3.29354  2.67741  2.69355  4.24690  2.90347  2.73739  3.18146  2.89801  2.37887  2.77519  2.98518  4.58477  3.61503
          0.00634  5.45971  6.18206  0.61958  0.77255  1.71700  0.19797
     76   2.75206  5.60362  3.34094  2.36011  4.94899  2.50243  3.33714  4.43508  2.23287  3.90897  4.64423  2.78138  4.25957  2.06226  2.44568  2.01755  2.85774  3.29818  6.03607  4.62506    126 s - - -
          2.68521  4.42422  2.77297  2.72874  3.46551  2.40534  3.72163  3.29099  2.67896  2.69493  4.24887  2.90401  2.73742  3.17847  2.89852  2.38011  2.77541  2.98716  4.58674  3.61599
          0.54448  1.12514  2.35130  2.18814  0.11892  1.71700  0.19797
     77   3.06593  5.22979  3.48870  2.93002  4.45839  2.56401  2.09829  2.19016  2.90720  3.48381  4.30419  2.07900  3.00461  3.26480  2.47513  3.11022  3.29678  3.55762  3.77620  4.41072    145 n - - -
          2.68618  4.42225  2.77519  2.73123  3.46354  2.40513  3.72494  3.29354  2.67741  2.69355  4.24690  2.90347  2.73739  3.18146  2.89801  2.37887  2.77519  2.98518  4.58477  3.61503
          0.00699  5.36190  6.08425  0.61958  0.77255  0.90326  0.51960
     78   2.77004  5.66846  2.27119  2.27737  5.01248  3.93110  2.60429  4.49765  1.65109  3.97299  4.70969  2.58572  4.32598  3.21692  2.92853  3.12250  3.39143  2.07250  6.10128  4.69096    146 k - - -
          2.68618  4.42225  2.77519  2.73123  3.46354  2.40513  3.72494  3.29354  2.67741  2.69355  4.24690  2.90347  2.73739  3.18146  2.89801  2.37887  2.77519  2.98518  4.58477  3.61503
          0.00567  5.57096  6.29331  0.61958  0.77255  1.55048  0.23844
     79   2.55779  6.18365  4.05173  3.57505  5.64042  4.52135  0.61291  5.03477  2.10791  4.45683  5.30457  4.02979  4.93844  2.88808  3.16972  3.92156  4.14406  4.67801  6.48938  5.26601    147 H - - -
          2.68618  4.42225  2.77519  2.73123  3.46354  2.40513  3.72494  3.29354  2.67741  2.69355  4.24690  2.90347  2.73739  3.18146  2.89801  2.37887  2.77519  2.98518  4.58477  3.61503
          0.00567  5.57096  6.29331  0.61958  0.77255  0.23098  1.57870
     80   2.78975  5.50911  3.79830  2.78216  2.74976  4.20421  4.40708  3.30430  3.20983  3.76010  3.35583  2.71867  4.59259  3.04613  0.89991  3.41219  3.59326  3.83389  6.01906  4.69846    148 r - - -
          2.68618  4.42225  2.77519  2.73123  3.46354  2.40513  3.72494  3.29354  2.67741  2.69355  4.24690  2.90347  2.73739  3.18146  2.89801  2.37887  2.77519  2.98518  4.58477  3.61503
          0.00424  5.86210  6.58445  0.61958  0.77255  0.38144  1.14847
     81   2.07743  5.67656  3.10078  3.14478  4.95000  4.17043  4.37236  4.38719  3.14676  3.12674  4.74068  2.48312  1.14995  2.95470  3.62284  3.37166  2.85402  4.02896  3.14336  4.79731    149 p - - -
          2.68618  4.42225  2.77519  2.73123  3.46354  2.40513  3.72494  3.29354  2.67741  2.69355  4.24690  2.90347  2.73739  3.18146  2.89801  2.37887  2.77519  2.98518  4.58477  3.61503
          0.00410  5.89355  6.61589  0.61958  0.77255  0.48576  0.95510
     82   2.85313  5.73481  3.71478  3.15569  5.02379  0.88403  2.91858  4.46485  2.70971  3.50873  4.79354  3.09534  4.58056  3.17557  3.02800  3.39039  3.62310  2.71662  6.19936  4.83677    150 g - - -
          2.68618  4.42225  2.77519  2.73123  3.46354  2.40513  3.72494  3.29354  2.67741  2.69355  4.24690  2.90347  2.73739  3.18146  2.89801  2.37887  2.77519  2.98518  4.58477  3.61503
          0.00410  5.89355  6.61589  0.61958  0.77255  0.48576  0.95510
     83   2.29938  4.88906  2.79155  4.41109  1.92202  4.55673  2.39919  2.20689  4.27464  2.62358  4.00500  4.57724  4.92489  4.47768  3.29599  3.05419  2.79104  2.75615  3.43728  2.45093    151 f - - -
          2.68618  4.42225  2.77519  2.73123  3.46354  2.40513  3.72494  3.29354  2.67741  2.69355  4.24690  2.90347  2.73739  3.18146  2.89801  2.37887  2.77519  2.98518  4.58477  3.61503
          0.00410  5.89355  6.61589  0.61958  0.77255  0.48576  0.95510
     84   4.34505  7.01147  0.36798  2.80418  6.26807  4.54332  2.79515  3.42904  4.20310  5.29238  6.15457  3.98870  5.19095  4.29495  4.84871  3.16824  4.64124  5.37480  7.44620  5.88819    152 D - - -
          2.68618  4.42225  2.77519  2.73123  3.46354  2.40513  3.72494  3.29354  2.67741  2.69355  4.24690  2.90347  2.73739  3.18146  2.89801  2.37887  2.77519  2.98518  4.58477  3.61503
          0.00410  5.89355  6.61589  0.61958  0.77255  0.48576  0.95510
     85   3.37714  6.02050  6.76606  6.16203  1.49738  6.10928  6.37930  3.55721  5.99878  0.78029  1.79136  6.29170  6.17993  5.85019  5.90915  5.48042  4.98668  2.99344  6.42567  5.45420    153 l - - -
          2.68618  4.42225  2.77519  2.73123  3.46354  2.40513  3.72494  3.29354  2.67741  2.69355  4.24690  2.90347  2.73739  3.18146  2.89801  2.37887  2.77519  2.98518  4.58477  3.61503
          0.00397  5.92795  6.65030  0.61958  0.77255  0.48576  0.95510
     86   2.92916  5.85494  3.63044  2.44693  5.18634  3.28131  4.34510  4.66244  2.67752  2.89429  4.90040  2.60474  4.54899  2.91580  3.57590  3.01393  0.93136  4.23847  6.29649  4.89412    154 t - - -
          2.68618  4.42225  2.77519  2.73123  3.46354  2.40513  3.72494  3.29354  2.67741  2.69355  4.24690  2.90347  2.73739  3.18146  2.89801  2.37887  2.77519  2.98518  4.58477  3.61503
          0.00397  5.92795  6.65030  0.61958  0.77255  0.48576  0.95510
     87   3.47220  4.90702  5.10670  4.50843  0.95277  3.46320  3.48485  2.89938  3.29414  2.10558  4.02304  4.64448  4.96628  4.54537  2.41232  3.89566  3.70393  2.45207  5.52045  4.33434    155 f - - -
          2.68618  4.42225  2.77519  2.73123  3.46354  2.40513  3.72494  3.29354  2.67741  2.69355  4.24690  2.90347  2.73739  3.18146  2.89801  2.37887  2.77519  2.98518  4.58477  3.61503
          0.00397  5.92795  6.65030  0.61958  0.77255  0.48576  0.95510
     88   3.40005  5.61723  2.79110  3.22824  4.86073  4.22108  3.39489  4.28399  3.23036  2.61332  4.69135  3.75006  3.43420  3.57901  3.69666  0.98351  2.00663  3.95515  6.11870  3.44287    156 s - - -
          2.68618  4.42225  2.77519  2.73123  3.46354  2.40513  3.72494  3.29354  2.67741  2.69355  4.24690  2.90347  2.73739  3.18146  2.89801  2.37887  2.77519  2.98518  4.58477  3.61503
          0.00397  5.92795  6.65030  0.61958  0.77255  0.48576  0.95510
     89   0.94557  4.92975  3.61845  4.36631  4.03291  3.39541  4.87397  2.83821  4.24180  3.12513  3.13433  4.56146  3.68640  4.45668  4.41223  3.85535  2.38474  2.00193  3.68659  4.35208    157 a - - -
          2.68618  4.42225  2.77519  2.73123  3.46354  2.40513  3.72494  3.29354  2.67741  2.69355  4.24690  2.90347  2.73739  3.18146  2.89801  2.37887  2.77519  2.98518  4.58477  3.61503
          0.00397  5.92795  6.65030  0.61958  0.77255  0.48576  0.95510
     90   3.39572  5.77698  3.69386  2.22300  5.07535  4.18644  4.37620  3.53662  3.12249  2.71096  4.83152  3.06343  0.99441  2.93751  2.69557  3.38383  2.95788  4.14250  6.23689  4.86111    158 p - - -
          2.68618  4.42225  2.77519  2.73123  3.46354  2.40513  3.72494  3.29354  2.67741  2.69355  4.24690  2.90347  2.73739  3.18146  2.89801  2.37887  2.77519  2.98518  4.58477  3.61503
          0.00397  5.92795  6.65030  0.61958  0.77255  0.48576  0.95510
     91   2.97091  5.96921  3.86051  2.79221  5.31976  4.32147  4.45424  4.76523  0.73967  3.38853  3.59070  3.80066  2.41470  3.56197  2.60708  3.53402  3.77885  4.36512  6.37474  5.02413    159 k - - -
          2.68618  4.42225  2.77519  2.73123  3.46354  2.40513  3.72494  3.29354  2.67741  2.69355  4.24690  2.90347  2.73739  3.18146  2.89801  2.37887  2.77519  2.98518  4.58477  3.61503
          0.00397  5.92795  6.65030  0.61958  0.77255  0.48576  0.95510
     92   3.44791  3.48256  3.60059  4.06512  2.83159  4.50075  4.78269  2.58602  3.98359  2.79271  4.12337  4.37239  4.87442  3.27148  2.84691  0.87600  3.67987  2.66678  5.61392  4.40744    160 s - - -
          2.68618  4.42225  2.77519  2.73123  3.46354  2.40513  3.72494  3.29354  2.67741  2.69355  4.24690  2.90347  2.73739  3.18146  2.89801  2.37887  2.77519  2.98518  4.58477  3.61503
          0.00397  5.92795  6.65030  0.61958  0.77255  0.48576  0.95510
     93   2.46516  4.85249  5.41626  4.80250  2.64576  4.64168  4.97422  1.90439  3.45711  2.61422  3.97134  4.79686  5.00552  4.72770  3.37692  3.95208  2.68258  1.03339  3.93347  4.29797    161 v - - -
          2.68618  4.42225  2.77519  2.73123  3.46354  2.40513  3.72494  3.29354  2.67741  2.69355  4.24690  2.90347  2.73739  3.18146  2.89801  2.37887  2.77519  2.98518  4.58477  3.61503
          0.00397  5.92795  6.65030  0.61958  0.77255  0.48576  0.95510
     94   3.38564  5.89756  3.00711  2.45069  5.24185  3.34803  4.34429  4.72831  3.08273  4.20260  4.93921  2.71471  3.42598  2.79152  3.04723  0.87429  3.61748  3.30094  6.33040  4.91810    162 s - - -
          2.68618  4.42225  2.77519  2.73123  3.46354  2.40513  3.72494  3.29354  2.67741  2.69355  4.24690  2.90347  2.73739  3.18146  2.89801  2.37887  2.77519  2.98518  4.58477  3.61503
          0.00397  5.92795  6.65030  0.61958  0.77255  0.48576  0.95510
     95   2.60180  5.06242  2.92633  3.92763  4.18452  4.46435  3.42062  1.65593  3.17598  2.06891  2.09818  3.25564  4.84027  4.14159  2.69272  3.72297  3.67231  2.20524  5.65694  4.44053    163 i - - -
          2.68618  4.42225  2.77519  2.73123  3.46354  2.40513  3.72494  3.29354  2.67741  2.69355  4.24690  2.90347  2.73739  3.18146  2.89801  2.37887  2.77519  2.98518  4.58477  3.61503
          0.00397  5.92795  6.65030  0.61958  0.77255  0.48576  0.95510
     96   3.07584  3.46624  3.65726  4.80997  3.10384  2.92865  4.97551  2.78515  4.59803  1.03270  1.95639  4.80052  5.00647  4.73179  4.61121  3.95348  3.70710  3.09816  5.47316  2.43643    164 l - - -
          2.68618  4.42225  2.77519  2.73123  3.46354  2.40513  3.72494  3.29354  2.67741  2.69355  4.24690  2.90347  2.73739  3.18146  2.89801  2.37887  2.77519  2.98518  4.58477  3.61503
          0.00397  5.92795  6.65030  0.61958  0.77255  0.48576  0.95510
     97   0.75276  5.27718  4.31202  2.68184  4.43045  4.46969  4.72049  2.54838  2.67056  2.29807  4.37728  4.18327  4.85734  4.02284  4.00604  3.72875  3.75629  3.50100  5.86613  4.62928    165 a - - -
          2.68618  4.42225  2.77519  2.73123  3.46354  2.40513  3.72494  3.29354  2.67741  2.69355  4.24690  2.90347  2.73739  3.18146  2.89801  2.37887  2.77519  2.98518  4.58477  3.61503
          0.00397  5.92795  6.65030  0.61958  0.77255  0.48576  0.95510
     98   2.22872  5.15080  4.30449  1.90180  4.28771  2.92245  4.66129  3.06799  3.69231  1.38220  2.48824  3.24305  4.78739  3.99409  4.04667  2.68910  3.66076  3.42429  5.73261  3.55858    166 l - - -
          2.68618  4.42225  2.77519  2.73123  3.46354  2.40513  3.72494  3.29354  2.67741  2.69355  4.24690  2.90347  2.73739  3.18146  2.89801  2.37887  2.77519  2.98518  4.58477  3.61503
          0.00397  5.92795  6.65030  0.61958  0.77255  0.48576  0.95510
     99   2.21116  3.52818  5.43342  4.81835  2.96149  4.64262  4.97599  2.48593  4.60408  1.66584  3.96807  4.80375  5.00635  3.50112  4.61365  2.36233  3.11037  1.41520  5.47091  3.26231    167 v - - -
          2.68618  4.42225  2.77519  2.73123  3.46354  2.40513  3.72494  3.29354  2.67741  2.69355  4.24690  2.90347  2.73739  3.18146  2.89801  2.37887  2.77519  2.98518  4.58477  3.61503
          0.00397  5.92795  6.65030  0.61958  0.77255  0.48576  0.95510
    100   2.45318  5.01202  5.19822  4.63803  2.60548  0.83444  5.05945  3.53630  4.49793  3.28904  4.21081  4.72809  5.02008  4.68794  4.62447  2.60793  3.79229  2.12947  5.68719  3.42880    168 g - - -
          2.68618  4.42225  2.77519  2.73123  3.46354  2.40513  3.72494  3.29354  2.67741  2.69355  4.24690  2.90347  2.73739  3.18146  2.89801  2.37887  2.77519  2.98518  4.58477  3.61503
          0.00397  5.92795  6.65030  0.61958  0.77255  0.48576  0.95510
    101   1.91969  6.07898  3.60876  2.58754  5.42519  1.19001  2.17029  4.90988  2.13495  4.38383  5.13631  2.97051  4.69591  3.60910  3.73414  3.52437  3.80881  4.47386  6.51214  5.09856    169 g - - -
          2.68618  4.42225  2.77519  2.73123  3.46354  2.40513  3.72494  3.29354  2.67741  2.69355  4.24690  2.90347  2.73739  3.18146  2.89801  2.37887  2.77519  2.98518  4.58477  3.61503
          0.00397  5.92795  6.65030  0.61958  0.77255  0.48576  0.95510
    102   2.93613  5.78645  0.97837  3.13070  5.08522  4.18133  4.38126  4.53864  2.28494  2.41936  3.46603  2.73787  4.57866  3.49658  3.62296  3.38336  2.71317  4.15207  6.24969  4.86863    170 d - - -
          2.68618  4.42225  2.77519  2.73123  3.46354  2.40513  3.72494  3.29354  2.67741  2.69355  4.24690  2.90347  2.73739  3.18146  2.89801  2.37887  2.77519  2.98518  4.58477  3.61503
          0.00397  5.92795  6.65030  0.61958  0.77255  0.48576  0.95510
    103   2.60584  5.87892  2.96091  2.80100  5.22478  4.13996  3.61809  4.71128  1.53844  2.22062  4.91938  3.01940  2.86382  3.00904  2.21314  2.59275  2.80497  4.26998  6.31111  4.89973    171 k - - -
          2.68618  4.42225  2.77519  2.73123  3.46354  2.40513  3.72494  3.29354  2.67741  2.69355  4.24690  2.90347  2.73739  3.18146  2.89801  2.37887  2.77519  2.98518  4.58477  3.61503
          0.00397  5.92795  6.65030  0.61958  0.77255  0.48576  0.95510
    104   3.37153  5.84362  2.79314  2.64764  5.17313  4.15052  4.33942  4.64796  3.07983  4.14211  3.52951  3.62432  2.26034  3.08549  1.09588  2.90654  2.71250  2.91694  6.28567  4.88470    172 r - - -
          2.68618  4.42225  2.77519  2.73123  3.46354  2.40513  3.72494  3.29354  2.67741  2.69355  4.24690  2.90347  2.73739  3.18146  2.89801  2.37887  2.77519  2.98518  4.58477  3.61503
          0.00397  5.92795  6.65030  0.61958  0.77255  0.48576  0.95510
    105   2.00344  3.46682  3.01723  4.91933  4.03792  4.75634  5.10012  1.88315  4.71288  1.12380  3.08498  4.91485  5.11388  4.84888  4.72947  4.07100  3.80185  2.05378  5.59136  4.41494    173 l - - -
          2.68618  4.42225  2.77519  2.73123  3.46354  2.40513  3.72494  3.29354  2.67741  2.69355  4.24690  2.90347  2.73739  3.18146  2.89801  2.37887  2.77519  2.98518  4.58477  3.61503
          0.00397  5.92795  6.65030  0.61958  0.77255  0.48576  0.95510
    106   3.46771  4.88584  5.18119  4.58153  3.98251  2.79208  4.92664  1.83386  4.41771  1.29206  2.89061  4.68316  4.97351  3.28006  3.08025  2.28176  3.07629  2.39939  5.50335  4.32076    174 l - - -
          2.68618  4.42225  2.77519  2.73123  3.46354  2.40513  3.72494  3.29354  2.67741  2.69355  4.24690  2.90347  2.73739  3.18146  2.89801  2.37887  2.77519  2.98518  4.58477  3.61503
          0.00397  5.92795  6.65030  0.61958  0.77255  0.48576  0.95510
    107   1.93517  5.93578  1.98246  1.23843  5.27901  3.43617  4.37356  4.76706  3.11917  3.56052  4.97871  2.70499  4.57442  2.70708  3.61605  3.37767  2.80417  4.32578  6.36826  4.95275    175 e - - -
          2.68618  4.42225  2.77519  2.73123  3.46354  2.40513  3.72494  3.29354  2.67741  2.69355  4.24690  2.90347  2.73739  3.18146  2.89801  2.37887  2.77519  2.98518  4.58477  3.61503
          0.00397  5.92795  6.65030  0.61958  0.77255  0.48576  0.95510
    108   1.00184  5.35883  3.25615  3.43512  3.52563  3.03452  3.38408  3.22247  3.41500  3.58987  4.44816  3.12773  2.99082  3.74733  3.83869  2.81683  3.63725  2.60188  5.90639  3.45090    176 a - - -
          2.68618  4.42225  2.77519  2.73123  3.46354  2.40513  3.72494  3.29354  2.67741  2.69355  4.24690  2.90347  2.73739  3.18146  2.89801  2.37887  2.77519  2.98518  4.58477  3.61503
          0.00397  5.92795  6.65030  0.61958  0.77255  0.48576  0.95510
    109   3.45599  3.63086  4.75137  4.17097  2.35778  4.52837  0.89274  2.90009  2.81264  3.18139  4.09609  3.41408  3.46774  4.32101  4.30699  3.80379  3.68792  2.81122  5.58409  3.58885    177 h - - -
          2.68618  4.42225  2.77519  2.73123  3.46354  2.40513  3.72494  3.29354  2.67741  2.69355  4.24690  2.90347  2.73739  3.18146  2.89801  2.37887  2.77519  2.98518  4.58477  3.61503
          0.00397  5.92795  6.65030  0.61958  0.77255  0.48576  0.95510
    110   3.36690  5.86959  2.23669  2.34024  3.10540  3.28060  1.99475  4.69491  2.69321  3.12625  3.94965  1.74733  3.50892  3.42672  2.83751  3.33073  3.59806  4.25842  6.30428  3.61914    178 n - - -
          2.68618  4.42225  2.77519  2.73123  3.46354  2.40513  3.72494  3.29354  2.67741  2.69355  4.24690  2.90347  2.73739  3.18146  2.89801  2.37887  2.77519  2.98518  4.58477  3.61503
          0.00397  5.92795  6.65030  0.61958  0.77255  0.48576  0.95510
    111   1.76828  5.87990  2.55990  2.09395  3.70147  4.13971  2.19003  4.71298  2.37356  4.18568  4.92025  2.80911  4.53324  2.67348  2.50692  2.85496  3.06650  4.27118  6.31186  4.90018    179 a - - -
          2.68618  4.42225  2.77519  2.73123  3.46354  2.40513  3.72494  3.29354  2.67741  2.69355  4.24690  2.90347  2.73739  3.18146  2.89801  2.37887  2.77519  2.98518  4.58477  3.61503
          0.00397  5.92795  6.65030  0.61958  0.77255  0.48576  0.95510
    112   0.78342  5.88588  4.16530  3.62475  5.57628  3.24333  4.77943  5.02426  2.51389  4.52907  5.30162  4.08668  4.87732  3.90336  2.24807  1.84815  3.94605  4.55416  6.65418  5.33638    180 a - - -
          2.68618  4.42225  2.77519  2.73123  3.46354  2.40513  3.72494  3.29354  2.67741  2.69355  4.24690  2.90347  2.73739  3.18146  2.89801  2.37887  2.77519  2.98518  4.58477  3.61503
          0.00397  5.92795  6.65030  0.61958  0.77255  0.48576  0.95510
    113   2.97006  5.48270  4.92985  4.52296  5.14526  2.20146  5.41584  4.42381  2.39146  4.20979  5.09544  4.71054  3.37770  4.75340  4.65315  3.88773  4.07512  0.55123  6.56345  5.36667    181 V - - -
          2.68618  4.42225  2.77519  2.73123  3.46354  2.40513  3.72494  3.29354  2.67741  2.69355  4.24690  2.90347  2.73739  3.18146  2.89801  2.37887  2.77519  2.98518  4.58477  3.61503
          0.00397  5.92795  6.65030  0.61958  0.77255  0.48576  0.95510
    114   2.45763  5.88021  2.14784  2.23254  5.22645  4.14002  4.32704  4.71323  1.34013  4.18597  4.92059  3.60705  2.93877  2.85668  2.73011  2.54384  3.18299  3.58386  6.31217  4.90053    182 k - - -
          2.68618  4.42225  2.77519  2.73123  3.46354  2.40513  3.72494  3.29354  2.67741  2.69355  4.24690  2.90347  2.73739  3.18146  2.89801  2.37887  2.77519  2.98518  4.58477  3.61503
          0.00397  5.92795  6.65030  0.61958  0.77255  0.48576  0.95510
    115   2.89258  5.74559  3.16951  2.11365  1.89308  1.90192  4.36565  4.48649  2.78041  4.02761  4.80086  3.66409  4.56387  3.05530  3.60764  2.27484  3.18747  2.88952  3.02134  4.83604    183 f - - -
          2.68618  4.42225  2.77519  2.73123  3.46354  2.40513  3.72494  3.29354  2.67741  2.69355  4.24690  2.90347  2.73739  3.18146  2.89801  2.37887  2.77519  2.98518  4.58477  3.61503
          0.00397  5.92795  6.65030  0.61958  0.77255  0.48576  0.95510
    116   1.40521  5.37766  4.00684  3.44895  2.82734  2.18930  4.54525  3.23572  2.60468  3.62639  4.48261  2.79959  4.69725  3.76269  3.85294  3.52809  1.68048  3.68989  5.93925  4.65746    184 a - - -
          2.68618  4.42225  2.77519  2.73123  3.46354  2.40513  3.72494  3.29354  2.67741  2.69355  4.24690  2.90347  2.73739  3.18146  2.89801  2.37887  2.77519  2.98518  4.58477  3.61503
          0.00397  5.92795  6.65030  0.61958  0.77255  0.48576  0.95510
    117   2.31220  5.18224  5.84292  5.24599  4.21913  5.08669  5.45101  2.28721  5.05062  0.87534  2.29420  5.25305  5.41279  5.16880  5.06258  4.41356  3.16119  1.90582  5.89058  4.73198    185 l - - -
          2.68618  4.42225  2.77519  2.73123  3.46354  2.40513  3.72494  3.29354  2.67741  2.69355  4.24690  2.90347  2.73739  3.18146  2.89801  2.37887  2.77519  2.98518  4.58477  3.61503
          0.02580  5.92795  3.78075  0.61958  0.77255  0.48576  0.95510
    118   2.47025  5.80262  2.96059  2.23285  2.58313  3.19226  4.33008  3.43421  2.56484  2.10555  4.85020  3.19017  4.53294  3.43543  2.72755  1.70024  3.58726  4.17922  6.25119  4.85647    186 s - - -
          2.68618  4.42225  2.77519  2.73123  3.46354  2.40513  3.72494  3.29354  2.67741  2.69355  4.24690  2.90347  2.73739  3.18146  2.89801  2.37887  2.77519  2.98518  4.58477  3.61503
          0.00405  5.90620  6.62855  0.61958  0.77255  0.40585  1.09784
    119   2.98065  5.46765  3.88649  1.96363  4.67206  4.25942  2.73794  2.85248  3.31272  2.91428  4.54857  3.82812  4.64704  2.03191  2.12269  3.47051  3.62797  3.13642  3.24186  2.16554    187 e - - -
          2.68618  4.42225  2.77519  2.73123  3.46354  2.40513  3.72494  3.29354  2.67741  2.69355  4.24690  2.90347  2.73739  3.18146  2.89801  2.37887  2.77519  2.98518  4.58477  3.61503
          0.00397  5.92795  6.65030  0.61958  0.77255  0.48576  0.95510
    120   2.29502  4.86579  5.46341  4.84810  3.95117  4.66525  2.41166  1.74854  4.63218  1.61579  2.37426  4.82965  5.02707  4.76107  4.63808  3.97727  3.72540  1.73185  3.93205  4.31401    188 l - - -
          2.68618  4.42225  2.77519  2.73123  3.46354  2.40513  3.72494  3.29354  2.67741  2.69355  4.24690  2.90347  2.73739  3.18146  2.89801  2.37887  2.77519  2.98518  4.58477  3.61503
          0.00397  5.92795  6.65030  0.61958  0.77255  0.48576  0.95510
    121   2.65850  5.81903  3.85780  0.79820  5.37269  2.65724  4.66128  4.83736  3.44853  4.37167  5.13749  3.89474  2.91445  3.78567  3.92897  2.28168  3.80923  2.73497  6.53950  5.16622    189 e - - -
          2.68618  4.42225  2.77519  2.73123  3.46354  2.40513  3.72494  3.29354  2.67741  2.69355  4.24690  2.90347  2.73739  3.18146  2.89801  2.37887  2.77519  2.98518  4.58477  3.61503
          0.00397  5.92795  6.65030  0.61958  0.77255  0.48576  0.95510
    122   2.46602  5.85053  3.13895  1.98862  3.62480  3.35086  4.33441  3.46770  1.56470  2.21434  4.89426  3.61816  4.53931  2.51171  3.11048  3.00184  3.09379  4.23488  6.29025  3.66781    190 k - - -
          2.68618  4.42225  2.77519  2.73123  3.46354  2.40513  3.72494  3.29354  2.67741  2.69355  4.24690  2.90347  2.73739  3.18146  2.89801  2.37887  2.77519  2.98518  4.58477  3.61503
          0.00397  5.92795  6.65030  0.61958  0.77255  0.48576  0.95510
    123   3.36803  5.87117  2.36795  1.41116  5.21298  3.34952  2.90444  4.69673  2.47608  2.40087  2.65615  2.49748  4.53612  3.42764  3.55869  2.85669  3.59922  4.26006  6.30576  3.85788    191 e - - -
          2.68618  4.42225  2.77519  2.73123  3.46354  2.40513  3.72494  3.29354  2.67741  2.69355  4.24690  2.90347  2.73739  3.18146  2.89801  2.37887  2.77519  2.98518  4.58477  3.61503
          0.00397  5.92795  6.65030  0.61958  0.77255  0.48576  0.95510
    124   1.55138  4.92973  4.94855  2.88137  2.34308  4.56647  4.87107  2.46245  4.23643  2.50612  4.04487  3.66208  4.93565  3.27908  4.40838  2.74760  3.07525  1.73380  5.54173  3.46414    192 a - - -
          2.68618  4.42225  2.77519  2.73123  3.46354  2.40513  3.72494  3.29354  2.67741  2.69355  4.24690  2.90347  2.73739  3.18146  2.89801  2.37887  2.77519  2.98518  4.58477  3.61503
          0.00397  5.92795  6.65030  0.61958  0.77255  0.48576  0.95510
    125   1.02346  4.90656  5.26921  4.67060  3.46473  4.63896  4.98213  2.51595  4.49870  2.48929  4.03012  4.74522  5.01192  4.66733  4.57777  1.63723  2.71300  2.72275  5.54079  4.35977    193 a - - -
          2.68618  4.42225  2.77519  2.73123  3.46354  2.40513  3.72494  3.29354  2.67741  2.69355  4.24690  2.90347  2.73739  3.18146  2.89801  2.37887  2.77519  2.98518  4.58477  3.61503
          0.00397  5.92795  6.65030  0.61958  0.77255  0.48576  0.95510
    126   1.89864  5.26629  4.11403  3.55063  2.45112  3.50372  4.58050  2.40755  2.62220  3.48799  3.45244  4.00378  4.72793  1.75713  3.25062  2.95411  2.36462  2.98004  5.82972  4.57024    194 q - - -
          2.68618  4.42225  2.77519  2.73123  3.46354  2.40513  3.72494  3.29354  2.67741  2.69355  4.24690  2.90347  2.73739  3.18146  2.89801  2.37887  2.77519  2.98518  4.58477  3.61503
          0.00397  5.92795  6.65030  0.61958  0.77255  0.48576  0.95510
    127   2.04363  5.56584  3.80243  2.55987  3.57500  3.37315  2.95322  4.21081  2.78831  3.09441  4.63839  3.76103  4.61364  3.58476  1.58048  3.42834  2.26006  2.91401  2.90713  4.74302    195 r - - -
          2.68618  4.42225  2.77519  2.73123  3.46354  2.40513  3.72494  3.29354  2.67741  2.69355  4.24690  2.90347  2.73739  3.18146  2.89801  2.37887  2.77519  2.98518  4.58477  3.61503
          0.00397  5.92795  6.65030  0.61958  0.77255  0.48576  0.95510
    128   2.23623  5.80344  2.30430  3.09559  5.11719  3.58996  4.34797  3.52235  1.99449  4.09528  4.85252  3.63807  4.55004  3.45542  1.61960  2.71305  2.74699  2.52422  6.25538  3.52242    196 r - - -
          2.68618  4.42225  2.77519  2.73123  3.46354  2.40513  3.72494  3.29354  2.67741  2.69355  4.24690  2.90347  2.73739  3.18146  2.89801  2.37887  2.77519  2.98518  4.58477  3.61503
          0.00397  5.92795  6.65030  0.61958  0.77255  0.48576  0.95510
    129   2.58446  5.75313  3.67882  2.48469  5.04727  3.35773  4.36299  3.11525  2.63060  2.81010  2.83076  3.66037  3.43182  1.86676  2.25726  3.36353  2.19196  4.11610  6.21756  3.18665    197 q - - -
          2.68618  4.42225  2.77519  2.73123  3.46354  2.40513  3.72494  3.29354  2.67741  2.69355  4.24690  2.90347  2.73739  3.18146  2.89801  2.37887  2.77519  2.98518  4.58477  3.61503
          0.00397  5.92795  6.65030  0.61958  0.77255  0.48576  0.95510
    130   2.61041  5.83015  3.01093  3.08186  5.15488  4.15084  4.34011  3.74507  2.08739  2.77122  4.87620  2.98945  4.54381  2.27672  2.32049  2.95326  1.73450  2.91320  6.27519  3.52712    198 t - - -
          2.68618  4.42225  2.77519  2.73123  3.46354  2.40513  3.72494  3.29354  2.67741  2.69355  4.24690  2.90347  2.73739  3.18146  2.89801  2.37887  2.77519  2.98518  4.58477  3.61503
          0.00397  5.92795  6.65030  0.61958  0.77255  0.48576  0.95510
    131   2.23104  5.86450  1.88973  2.19160  5.20210  2.84482  4.33497  4.68305  2.45662  4.16662  4.90727  2.80283  4.54006  3.43387  3.56511  3.33650  2.41293  1.95009  6.30162  3.46753    199 d - - -
          2.68618  4.42225  2.77519  2.73123  3.46354  2.40513  3.72494  3.29354  2.67741  2.69355  4.24690  2.90347  2.73739  3.18146  2.89801  2.37887  2.77519  2.98518  4.58477  3.61503
          0.00397  5.92795  6.65030  0.61958  0.77255  0.48576  0.95510
    132   2.87224  3.65963  1.91960  1.85211  5.22185  1.76869  4.33282  4.70682  3.06886  4.18316  4.91982  3.61235  3.11356  3.42988  2.64171  2.47683  2.73882  4.26789  6.31224  4.90213    200 g - - -
          2.68730  4.42337  2.77457  2.73201  3.46466  2.40340  3.72607  3.29221  2.67620  2.69467  4.24802  2.90342  2.73811  3.18258  2.89773  2.37929  2.77332  2.98504  4.58589  3.61615
          1.23418  0.82605  1.30509  0.89669  0.52411  0.48576  0.95510
    133   2.01888  5.58698  3.48386  2.58273  4.88985  3.97911  4.16923  2.91645  1.53046  3.87315  4.63946  3.46579  4.37114  2.27660  2.98449  2.64738  3.41884  2.28264  6.04500  4.66346    204 k - - -
          2.68618  4.42225  2.77519  2.73123  3.46354  2.40513  3.72494  3.29354  2.67741  2.69355  4.24690  2.90347  2.73739  3.18146  2.89801  2.37887  2.77519  2.98518  4.58477  3.61503
          0.00544  5.61344  6.33578  0.61958  0.77255  1.55893  0.23618
    134   2.75859  5.26547  3.69241  3.13295  4.46904  3.05925  4.27722  2.53592  2.73024  3.50814  3.49622  3.63349  3.14849  2.61665  3.56460  2.12938  1.58605  3.57767  5.79369  2.80173    205 t - - -
          2.68618  4.42225  2.77519  2.73123  3.46354  2.40513  3.72494  3.29354  2.67741  2.69355  4.24690  2.90347  2.73739  3.18146  2.89801  2.37887  2.77519  2.98518  4.58477  3.61503
          0.11486  5.61344  2.25516  0.61958  0.77255  1.55893  0.23618
    135   3.12538  5.56918  3.39893  1.45818  2.83726  3.90809  4.09748  4.35588  2.40046  3.86307  4.61754  3.38681  3.36290  3.20326  2.61168  1.66239  3.35639  3.29020  6.01730  4.62414    206 e - - -
          2.68618  4.42225  2.77519  2.73123  3.46354  2.40513  3.72494  3.29354  2.67741  2.69355  4.24690  2.90347  2.73739  3.18146  2.89801  2.37887  2.77519  2.98518  4.58477  3.61503
          0.00606  5.50464  6.22699  0.61958  0.77255  1.72745  0.19570
    136   2.09979  4.65064  4.67765  4.08947  2.62394  4.28951  4.59487  1.88174  3.96422  2.84518  3.76609  4.28379  3.12536  2.96579  4.13388  3.57750  1.91767  2.90332  5.26187  2.01863    207 i - - -
          2.68618  4.42225  2.77519  2.73123  3.46354  2.40513  3.72494  3.29354  2.67741  2.69355  4.24690  2.90347  2.73739  3.18146  2.89801  2.37887  2.77519  2.98518  4.58477  3.61503
          0.00606  5.50464  6.22699  0.61958  0.77255  1.10016  0.40469
    137   2.49785  5.36244  3.61566  2.11410  4.59192  4.03344  4.23968  2.23514  2.33867  3.61674  4.43615  3.57322  4.42290  2.49197  3.50767  2.81228  2.68154  1.68062  5.87187  4.54445    208 v - - -
          2.68618  4.42225  2.77519  2.73123  3.46354  2.40513  3.72494  3.29354  2.67741  2.69355  4.24690  2.90347  2.73739  3.18146  2.89801  2.37887  2.77519  2.98518  4.58477  3.61503
          0.00544  5.61344  6.33578  0.61958  0.77255  1.26124  0.33310
    138   2.17183  5.71270  2.44411  2.39389  5.05621  3.97642  3.10435  4.54139  2.28015  1.76793  4.75394  2.19660  3.31477  2.82008  3.39442  3.16728  3.43610  4.10254  6.14610  4.73558    209 l - - -
          2.68618  4.42225  2.77519  2.73123  3.46354  2.40513  3.72494  3.29354  2.67741  2.69355  4.24690  2.90347  2.73739  3.18146  2.89801  2.37887  2.77519  2.98518  4.58477  3.61503
          0.00522  5.65359  6.37593  0.61958  0.77255  0.49527  0.94009
    139   3.37012  5.84878  2.99200  2.25974  5.18002  2.81508  4.33187  4.65757  2.70282  3.19085  4.89982  3.59286  4.52859  3.43647  3.57946  2.39786  0.93850  4.23336  6.29375  4.88734    210 t - - -
          2.68618  4.42225  2.77519  2.73123  3.46354  2.40513  3.72494  3.29354  2.67741  2.69355  4.24690  2.90347  2.73739  3.18146  2.89801  2.37887  2.77519  2.98518  4.58477  3.61503
          0.00438  5.82864  6.55099  0.61958  0.77255  1.00112  0.45802
    140   2.86494  5.77054  3.08629  3.03598  5.09845  1.06637  4.29183  4.56788  2.25741  2.82206  4.82277  3.57904  4.49455  3.39655  2.53042  2.68255  2.93123  4.15344  6.22079  4.82580    211 g - - -
          2.68618  4.42225  2.77519  2.73123  3.46354  2.40513  3.72494  3.29354  2.67741  2.69355  4.24690  2.90347  2.73739  3.18146  2.89801  2.37887  2.77519  2.98518  4.58477  3.61503
          0.00438  5.82864  6.55099  0.61958  0.77255  0.67935  0.70714
    141   3.33180  5.76579  3.61140  2.42701  5.08034  4.11756  3.39047  3.38727  1.92319  3.28626  4.81471  1.16640  4.51031  3.41512  3.54132  2.64182  2.95059  3.07259  6.21706  4.82571    212 n - - -
          2.68618  4.42225  2.77519  2.73123  3.46354  2.40513  3.72494  3.29354  2.67741  2.69355  4.24690  2.90347  2.73739  3.18146  2.89801  2.37887  2.77519  2.98518  4.58477  3.61503
          0.00423  5.86416  6.58651  0.61958  0.77255  0.52014  0.90248
    142   3.13439  5.61859  6.33660  5.74069  3.16750  5.62508  5.96383  1.47480  5.56242  0.95317  1.83985  5.79936  5.83933  5.56555  5.53347  4.97219  4.55541  2.48140  6.21770  5.15389    213 l - - -
          2.68618  4.42225  2.77519  2.73123  3.46354  2.40513  3.72494  3.29354  2.67741  2.69355  4.24690  2.90347  2.73739  3.18146  2.89801  2.37887  2.77519  2.98518  4.58477  3.61503
          0.00408  5.89957  6.62192  0.61958  0.77255  0.38680  1.13703
    143   2.69195  4.88848  5.16735  4.56852  2.10411  3.38023  4.92405  2.96556  2.89405  2.12106  4.00565  4.67633  4.97184  2.92342  4.50829  3.90428  2.62921  1.17197  5.50591  4.32287    214 v - - -
          2.68618  4.42225  2.77519  2.73123  3.46354  2.40513  3.72494  3.29354  2.67741  2.69355  4.24690  2.90347  2.73739  3.18146  2.89801  2.37887  2.77519  2.98518  4.58477  3.61503
          0.00397  5.92795  6.65030  0.61958  0.77255  0.48576  0.95510
    144   2.05550  3.53576  3.50336  4.76062  2.17562  4.63441  4.96459  2.09934  3.38579  3.04710  2.31281  4.77552  4.99874  4.70292  4.59050  2.61509  3.70432  1.78849  5.47773  2.69543    215 v - - -
          2.68618  4.42225  2.77519  2.73123  3.46354  2.40513  3.72494  3.29354  2.67741  2.69355  4.24690  2.90347  2.73739  3.18146  2.89801  2.37887  2.77519  2.98518  4.58477  3.61503
          0.00397  5.92795  6.65030  0.61958  0.77255  0.48576  0.95510
    145   0.84328  5.23532  2.86132  3.61304  3.41795  2.48737  4.61464  2.91575  3.05905  3.45866  4.33881  4.05217  4.75162  3.89686  3.96744  3.60240  2.99378  2.94296  5.81042  4.55906    216 a - - -
          2.68618  4.42225  2.77519  2.73123  3.46354  2.40513  3.72494  3.29354  2.67741  2.69355  4.24690  2.90347  2.73739  3.18146  2.89801  2.37887  2.77519  2.98518  4.58477  3.61503
          0.00397  5.92795  6.65030  0.61958  0.77255  0.48576  0.95510
    146   2.24421  5.70605  3.70637  2.62804  4.98303  2.88322  3.48298  4.42362  3.14722  1.50896  2.80127  3.03058  2.99330  3.50271  2.56552  2.87353  2.60105  4.05956  6.18184  4.81621    217 l - - -
          2.68618  4.42225  2.77519  2.73123  3.46354  2.40513  3.72494  3.29354  2.67741  2.69355  4.24690  2.90347  2.73739  3.18146  2.89801  2.37887  2.77519  2.98518  4.58477  3.61503
          0.00397  5.92795  6.65030  0.61958  0.77255  0.48576  0.95510
    147   2.94907  4.85175  5.41536  3.39048  1.09384  2.70884  4.97312  2.50918  4.59132  2.39487  3.20939  4.79587  5.00455  4.72670  4.60729  3.95102  2.95162  2.12426  5.47334  3.19081    218 f - - -
          2.68618  4.42225  2.77519  2.73123  3.46354  2.40513  3.72494  3.29354  2.67741  2.69355  4.24690  2.90347  2.73739  3.18146  2.89801  2.37887  2.77519  2.98518  4.58477  3.61503
          0.00397  5.92795  6.65030  0.61958  0.77255  0.48576  0.95510
    148   2.84663  5.88164  3.61804  2.76440  5.22736  3.34942  4.33073  4.71308  2.73779  4.18684  4.92253  2.22193  4.53766  2.53172  1.96332  2.12554  1.52341  4.27272  6.31370  4.90329    219 t - - -
          2.68618  4.42225  2.77519  2.73123  3.46354  2.40513  3.72494  3.29354  2.67741  2.69355  4.24690  2.90347  2.73739  3.18146  2.89801  2.37887  2.77519  2.98518  4.58477  3.61503
          0.00397  5.92795  6.65030  0.61958  0.77255  0.48576  0.95510
    149   3.41605  5.49954  3.89551  3.33448  2.99504  4.27223  1.03160  3.30938  3.29935  3.13127  4.57949  2.77843  2.44776  2.60378  3.06998  3.48476  3.64641  3.81585  6.01405  4.70342    220 h - - -
          2.68618  4.42225  2.77519  2.73123  3.46354  2.40513  3.72494  3.29354  2.67741  2.69355  4.24690  2.90347  2.73739  3.18146  2.89801  2.37887  2.77519  2.98518  4.58477  3.61503
          0.00397  5.92795  6.65030  0.61958  0.77255  0.48576  0.95510
    150   2.53690  5.84392  1.52064  3.07532  5.17444  4.14781  4.33644  4.65025  2.18023  3.34914  3.05859  2.58807  2.86338  3.43763  2.85942  2.52854  3.59969  2.57919  6.28542  4.88344    221 d - - -
          2.68618  4.42225  2.77519  2.73123  3.46354  2.40513  3.72494  3.29354  2.67741  2.69355  4.24690  2.90347  2.73739  3.18146  2.89801  2.37887  2.77519  2.98518  4.58477  3.61503
          0.00397  5.92795  6.65030  0.61958  0.77255  0.48576  0.95510
    151   2.58094  5.66543  3.73617  2.02930  4.93111  4.19542  4.39630  3.53123  3.17509  3.93778  3.37889  3.70802  2.99184  3.52915  3.00959  2.51746  1.06753  4.01336  6.15369  4.79909    222 t - - -
          2.68618  4.42225  2.77519  2.73123  3.46354  2.40513  3.72494  3.29354  2.67741  2.69355  4.24690  2.90347  2.73739  3.18146  2.89801  2.37887  2.77519  2.98518  4.58477  3.61503
          0.00397  5.92795  6.65030  0.61958  0.77255  0.48576  0.95510
    152   3.40085  5.78283  3.70549  3.14586  5.08464  4.19195  4.37780  3.49589  2.70411  4.06669  4.83778  3.23724  4.58325  2.65107  2.29829  0.90277  3.02303  2.89067  6.24077  4.86662    223 s - - -
          2.68618  4.42225  2.77519  2.73123  3.46354  2.40513  3.72494  3.29354  2.67741  2.69355  4.24690  2.90347  2.73739  3.18146  2.89801  2.37887  2.77519  2.98518  4.58477  3.61503
          0.00397  5.92795  6.65030  0.61958  0.77255  0.48576  0.95510
    153   4.04963  6.36998  4.43445  3.74577  5.84551  4.72770  3.34764  5.21949  2.32792  3.39169  5.42205  3.17538  5.07892  2.64473  0.57312  3.07137  4.22423  4.83912  6.63617  5.40766    224 R - - -
          2.68618  4.42225  2.77519  2.73123  3.46354  2.40513  3.72494  3.29354  2.67741  2.69355  4.24690  2.90347  2.73739  3.18146  2.89801  2.37887  2.77519  2.98518  4.58477  3.61503
          0.00397  5.92795  6.65030  0.61958  0.77255  0.48576  0.95510
    154   1.70042  5.89378  1.74419  1.99325  5.23764  4.14942  2.94301  4.72378  3.08014  4.19856  3.49766  2.16280  4.54662  2.96458  3.57403  3.34425  2.71424  4.28386  6.32673  4.91479    225 a - - -
          2.68618  4.42225  2.77519  2.73123  3.46354  2.40513  3.72494  3.29354  2.67741  2.69355  4.24690  2.90347  2.73739  3.18146  2.89801  2.37887  2.77519  2.98518  4.58477  3.61503
          0.00397  5.92795  6.65030  0.61958  0.77255  0.48576  0.95510
    155   3.36786  5.85737  2.81632  2.52370  5.19362  3.20093  4.33287  4.67340  2.77036  1.49376  3.67209  2.27970  4.53815  2.04086  2.97054  2.87025  3.59902  2.92343  6.29535  4.88979    226 l - - -
          2.68618  4.42225  2.77519  2.73123  3.46354  2.40513  3.72494  3.29354  2.67741  2.69355  4.24690  2.90347  2.73739  3.18146  2.89801  2.37887  2.77519  2.98518  4.58477  3.61503
          0.00397  5.92795  6.65030  0.61958  0.77255  0.48576  0.95510
    156   3.05914  6.48700  0.82911  1.67882  5.80128  2.79812  2.52214  5.31264  3.66903  3.30561  5.56244  3.85545  4.92878  3.91821  4.21924  3.82365  4.16572  4.86629  6.92048  5.45032    227 d - - -
          2.68618  4.42225  2.77519  2.73123  3.46354  2.40513  3.72494  3.29354  2.67741  2.69355  4.24690  2.90347  2.73739  3.18146  2.89801  2.37887  2.77519  2.98518  4.58477  3.61503
          0.00397  5.92795  6.65030  0.61958  0.77255  0.48576  0.95510
    157   2.88980  5.68718  5.50728  5.36578  6.43124  4.44882  6.22533  5.92824  5.12971  5.56949  6.32978  5.13843  0.28008  5.54228  3.24419  2.56549  4.32164  5.05699  7.68564  6.61513    228 P - - -
          2.68618  4.42225  2.77519  2.73123  3.46354  2.40513  3.72494  3.29354  2.67741  2.69355  4.24690  2.90347  2.73739  3.18146  2.89801  2.37887  2.77519  2.98518  4.58477  3.61503
          0.00397  5.92795  6.65030  0.61958  0.77255  0.48576  0.95510
    158   3.38239  5.89231  3.20893  2.39998  5.23909  4.15236  4.33834  4.72420  2.68201  2.91282  4.93324  2.43739  4.54666  1.15914  2.09843  3.34411  2.70883  4.28402  6.32242  4.91328    229 q - - -
          2.68618  4.42225  2.77519  2.73123  3.46354  2.40513  3.72494  3.29354  2.67741  2.69355  4.24690  2.90347  2.73739  3.18146  2.89801  2.37887  2.77519  2.98518  4.58477  3.61503
          0.00397  5.92795  6.65030  0.61958  0.77255  0.48576  0.95510
    159   2.59847  4.87618  5.23933  4.63644  3.97167  3.32089  4.93872  2.24248  4.46179  1.34185  3.07925  4.71222  4.98149  4.62913  2.58179  2.64140  2.54730  3.12508  2.22884  4.31388    230 l - - -
          2.68618  4.42225  2.77519  2.73123  3.46354  2.40513  3.72494  3.29354  2.67741  2.69355  4.24690  2.90347  2.73739  3.18146  2.89801  2.37887  2.77519  2.98518  4.58477  3.61503
          0.00397  5.92795  6.65030  0.61958  0.77255  0.48576  0.95510
    160   3.72926  5.47369  4.58082  3.95235  4.45467  4.64337  0.79451  3.19728  3.50401  3.66712  2.87415  4.33160  5.00731  3.15558  2.24628  3.91744  3.94332  3.77160  5.87131  2.48929    231 h - - -
          2.68618  4.42225  2.77519  2.73123  3.46354  2.40513  3.72494  3.29354  2.67741  2.69355  4.24690  2.90347  2.73739  3.18146  2.89801  2.37887  2.77519  2.98518  4.58477  3.61503
          0.00397  5.92795  6.65030  0.61958  0.77255  0.48576  0.95510
    161   3.42625  5.18692  4.24317  3.67673  3.58068  4.38921  3.49820  2.67205  3.00562  2.74580  4.28790  3.14599  4.76967  3.17684  2.81128  3.62890  1.01711  2.30644  5.76307  4.52138    232 t - - -
          2.68618  4.42225  2.77519  2.73123  3.46354  2.40513  3.72494  3.29354  2.67741  2.69355  4.24690  2.90347  2.73739  3.18146  2.89801  2.37887  2.77519  2.98518  4.58477  3.61503
          0.00397  5.92795  6.65030  0.61958  0.77255  0.48576  0.95510
    162   1.83837  6.08167  3.78111  2.55023  5.48913  4.37609  0.78987  4.94703  3.34848  4.44831  5.23101  3.89937  4.83398  3.77363  3.02521  2.63863  3.95362  4.53481  6.58829  5.22020    233 h - - -
          2.68618  4.42225  2.77519  2.73123  3.46354  2.40513  3.72494  3.29354  2.67741  2.69355  4.24690  2.90347  2.73739  3.18146  2.89801  2.37887  2.77519  2.98518  4.58477  3.61503
          0.00397  5.92795  6.65030  0.61958  0.77255  0.48576  0.95510
    163   1.12268  4.90323  5.29284  4.69579  4.01670  3.33498  4.98909  2.52422  4.51890  1.77449  4.03700  4.75262  5.00751  4.68276  4.58907  2.24341  3.08388  2.19775  5.54239  4.36237    234 a - - -
          2.68618  4.42225  2.77519  2.73123  3.46354  2.40513  3.72494  3.29354  2.67741  2.69355  4.24690  2.90347  2.73739  3.18146  2.89801  2.37887  2.77519  2.98518  4.58477  3.61503
          0.00397  5.92795  6.65030  0.61958  0.77255  0.48576  0.95510
    164   2.89051  3.21496  5.43369  3.57178  3.19777  3.47373  4.98188  2.23326  4.60657  1.89873  3.97360  4.80752  5.01154  4.73974  4.61821  3.13966  3.71086  0.94555  5.47815  4.30188    235 v - - -
          2.68618  4.42225  2.77519  2.73123  3.46354  2.40513  3.72494  3.29354  2.67741  2.69355  4.24690  2.90347  2.73739  3.18146  2.89801  2.37887  2.77519  2.98518  4.58477  3.61503
          0.00397  5.92795  6.65030  0.61958  0.77255  0.48576  0.95510
    165   2.52907  4.86443  5.38499  4.77440  2.96744  4.64589  4.97741  1.73200  3.36557  1.87011  3.98360  2.95234  5.00972  4.71628  4.60328  3.95491  2.31373  1.45267  5.48918  4.31162    236 v - - -
          2.68618  4.42225  2.77519  2.73123  3.46354  2.40513  3.72494  3.29354  2.67741  2.69355  4.24690  2.90347  2.73739  3.18146  2.89801  2.37887  2.77519  2.98518  4.58477  3.61503
          0.00397  5.92795  6.65030  0.61958  0.77255  0.48576  0.95510
    166   1.12306  5.75477  3.67896  2.48025  5.04944  2.54666  4.36348  3.67684  2.71826  3.46177  3.14335  3.66075  4.56238  2.34691  3.60365  2.44277  3.60607  4.11807  6.21904  4.84099    237 a - - -
          2.68618  4.42225  2.77519  2.73123  3.46354  2.40513  3.72494  3.29354  2.67741  2.69355  4.24690  2.90347  2.73739  3.18146  2.89801  2.37887  2.77519  2.98518  4.58477  3.61503
          0.00397  5.92795  6.65030  0.61958  0.77255  0.48576  0.95510
    167   3.90423  6.40775  2.88632  3.32547  5.74582  2.05710  4.80187  2.91649  2.32144  4.72688  5.51836  0.71494  4.94266  3.93557  4.16599  3.83577  4.16396  4.80773  6.87577  5.43443    238 n - - -
          2.68621  4.42228  2.77523  2.73126  3.46357  2.40478  3.72498  3.29357  2.67744  2.69358  4.24693  2.90350  2.73743  3.18150  2.89804  2.37890  2.77523  2.98522  4.58480  3.61506
          0.03739  3.34084  6.65030  0.23737  1.55446  0.48576  0.95510
    168   1.77726  4.87486  5.42496  4.81269  3.96131  4.66460  4.99706  2.88598  2.96352  1.59266  1.65103  4.81515  5.02658  4.74314  4.62674  3.97499  3.72858  1.85815  5.49856  3.30188    240 l - - -
          2.68618  4.42225  2.77519  2.73123  3.46354  2.40513  3.72494  3.29354  2.67741  2.69355  4.24690  2.90347  2.73739  3.18146  2.89801  2.37887  2.77519  2.98518  4.58477  3.61503
          0.00397  5.92795  6.65030  0.61958  0.77255  0.48576  0.95510
    169   3.41329  3.67887  3.21910  2.63887  3.36146  4.32818  4.55933  3.84857  3.47799  2.47970  4.39872  3.96683  4.71259  2.74092  3.88751  3.55435  0.86032  3.59618  5.86189  3.54132    241 t - - -
          2.68618  4.42225  2.77519  2.73123  3.46354  2.40513  3.72494  3.29354  2.67741  2.69355  4.24690  2.90347  2.73739  3.18146  2.89801  2.37887  2.77519  2.98518  4.58477  3.61503
          0.00397  5.92795  6.65030  0.61958  0.77255  0.48576  0.95510
    170   3.52648  3.76478  3.80196  2.13260  5.36075  4.28405  1.96049  4.82291  1.97401  2.91528  5.03708  3.75404  4.66903  1.86188  1.73252  3.49023  3.74734  4.39793  6.39125  5.02206    242 r - - -
          2.68618  4.42225  2.77519  2.73123  3.46354  2.40513  3.72494  3.29354  2.67741  2.69355  4.24690  2.90347  2.73739  3.18146  2.89801  2.37887  2.77519  2.98518  4.58477  3.61503
          0.00397  5.92795  6.65030  0.61958  0.77255  0.48576  0.95510
    171   3.37313  2.99994  1.56468  2.48700  5.06420  3.52625  2.46847  4.51880  3.11503  2.70929  3.40798  2.33783  4.55875  3.47287  2.82726  3.35977  3.13340  3.27193  6.22683  3.41861    243 d - - -
          2.68618  4.42225  2.77519  2.73123  3.46354  2.40513  3.72494  3.29354  2.67741  2.69355  4.24690  2.90347  2.73739  3.18146  2.89801  2.37887  2.77519  2.98518  4.58477  3.61503
          0.00397  5.92795  6.65030  0.61958  0.77255  0.48576  0.95510
    172   2.49994  5.87769  2.42226  1.85512  5.22304  3.12382  4.32708  3.46920  2.12746  2.68595  4.91828  2.75658  2.67668  2.92592  3.06727  2.66659  3.59753  3.14649  6.31020  4.89908    244 e - - -
          2.68618  4.42225  2.77519  2.73123  3.46354  2.40513  3.72494  3.29354  2.67741  2.69355  4.24690  2.90347  2.73739  3.18146  2.89801  2.37887  2.77519  2.98518  4.58477  3.61503
          0.24712  5.92795  1.53113  0.61958  0.77255  0.48576  0.95510
    173   3.21980  5.71841  1.68540  2.37293  5.05834  2.25945  3.27807  2.54234  2.29410  3.24958  4.76046  2.88749  4.38851  2.57590  3.41168  3.18435  3.45100  3.17751  6.15413  4.74619    245 d - - -
          2.68618  4.42225  2.77519  2.73123  3.46354  2.40513  3.72494  3.29354  2.67741  2.69355  4.24690  2.90347  2.73739  3.18146  2.89801  2.37887  2.77519  2.98518  4.58477  3.61503
          0.00505  5.68588  6.40823  0.61958  0.77255  0.16473  1.88466
    174   3.48177  3.09944  2.36247  3.24008  5.13665  0.88582  4.46460  3.47913  2.11782  4.11986  4.90369  3.76764  4.66230  3.58782  3.05862  3.47856  3.71739  4.20102  6.30123  4.94179    246 g - - -
          2.68618  4.42225  2.77519  2.73123  3.46354  2.40513  3.72494  3.29354  2.67741  2.69355  4.24690  2.90347  2.73739  3.18146  2.89801  2.37887  2.77519  2.98518  4.58477  3.61503
          0.00397  5.92795  6.65030  0.61958  0.77255  0.48576  0.95510
    175   3.37204  5.88290  3.62054  2.15040  5.22935  4.14491  4.33049  4.71504  1.45091  3.36556  4.92351  3.24638  2.46641  2.74650  2.54877  2.39155  2.12510  4.27435  6.31405  4.90403    247 k - - -
          2.68618  4.42225  2.77519  2.73123  3.46354  2.40513  3.72494  3.29354  2.67741  2.69355  4.24690  2.90347  2.73739  3.18146  2.89801  2.37887  2.77519  2.98518  4.58477  3.61503
          0.00397  5.92795  6.65030  0.61958  0.77255  0.48576  0.95510
    176   3.88342  5.23179  5.83462  5.22782  3.11730  3.51490  5.35143  3.42586  5.02070  1.20498  3.18202  5.22605  5.38473  5.09879  5.01256  4.39129  4.11027  2.79726  0.95809  4.54796    248 w - - -
          2.68618  4.42225  2.77519  2.73123  3.46354  2.40513  3.72494  3.29354  2.67741  2.69355  4.24690  2.90347  2.73739  3.18146  2.89801  2.37887  2.77519  2.98518  4.58477  3.61503
          0.00397  5.92795  6.65030  0.61958  0.77255  0.48576  0.95510
    177   2.62123  5.91522  3.71104  3.14477  5.26290  4.21205  3.35161  4.73291  1.68797  4.21079  4.95943  3.68373  4.60148  3.09143  1.23387  2.24407  2.71053  4.30821  3.83270  4.94948    249 r - - -
          2.68618  4.42225  2.77519  2.73123  3.46354  2.40513  3.72494  3.29354  2.67741  2.69355  4.24690  2.90347  2.73739  3.18146  2.89801  2.37887  2.77519  2.98518  4.58477  3.61503
          0.00397  5.92795  6.65030  0.61958  0.77255  0.48576  0.95510
    178   1.23654  5.87739  2.28646  3.07920  5.22266  3.27834  2.62713  4.70486  2.73455  4.18713  4.92757  3.62633  3.44751  3.44923  3.58281  2.30081  2.24336  4.27023  6.32101  4.91315    250 a - - -
          2.68618  4.42225  2.77519  2.73123  3.46354  2.40513  3.72494  3.29354  2.67741  2.69355  4.24690  2.90347  2.73739  3.18146  2.89801  2.37887  2.77519  2.98518  4.58477  3.61503
          0.00397  5.92795  6.65030  0.61958  0.77255  0.48576  0.95510
    179   5.28625  6.39126  7.31611  6.74868  3.18545  6.86632  7.12256  1.96888  6.66648  0.33923  4.09262  7.07108  6.63859  6.29853  6.50191  6.34396  5.46876  2.76281  6.79220  5.94840    251 L - - -
          2.68618  4.42225  2.77519  2.73123  3.46354  2.40513  3.72494  3.29354  2.67741  2.69355  4.24690  2.90347  2.73739  3.18146  2.89801  2.37887  2.77519  2.98518  4.58477  3.61503
          0.00397  5.92795  6.65030  0.61958  0.77255  0.48576  0.95510
    180   1.36702  5.83793  2.72607  2.20376  5.16594  4.14904  3.52857  3.53973  2.81644  4.13591  4.88311  3.62334  4.54211  3.44001  2.97397  1.87078  2.83048  3.31139  3.66647  4.88054    252 a - - -
          2.68618  4.42225  2.77519  2.73123  3.46354  2.40513  3.72494  3.29354  2.67741  2.69355  4.24690  2.90347  2.73739  3.18146  2.89801  2.37887  2.77519  2.98518  4.58477  3.61503
          0.00397  5.92795  6.65030  0.61958  0.77255  0.48576  0.95510
    181   2.86795  5.16542  4.28988  3.72343  4.30743  4.40392  4.65933  2.10063  3.02729  2.93269  4.27060  2.07875  4.78551  3.98407  4.03857  1.60433  1.79423  2.58648  5.74897  4.51218    253 s - - -
          2.68618  4.42225  2.77519  2.73123  3.46354  2.40513  3.72494  3.29354  2.67741  2.69355  4.24690  2.90347  2.73739  3.18146  2.89801  2.37887  2.77519  2.98518  4.58477  3.61503
          0.26331  5.92795  1.47477  0.61958  0.77255  0.48576  0.95510
    182   3.23828  5.27650  1.39060  3.19295  3.40035  4.10850  4.32665  2.67249  2.68625  2.89284  4.36062  3.68878  4.49665  3.51920  3.61993  2.13963  1.92928  3.58306  5.81060  4.51179    254 d - - -
          2.68618  4.42225  2.77519  2.73123  3.46354  2.40513  3.72494  3.29354  2.67741  2.69355  4.24690  2.90347  2.73739  3.18146  2.89801  2.37887  2.77519  2.98518  4.58477  3.61503
          0.00514  5.66978  6.39212  0.61958  0.77255  1.45002  0.26731
    183   3.21741  5.54775  1.96860  2.98896  3.03703  4.02210  4.21802  4.26608  1.85166  2.79400  2.73383  2.57977  4.41364  2.79481  3.46456  3.21823  2.49193  3.90151  6.02306  2.77180    255 k - - -
          2.68618  4.42225  2.77519  2.73123  3.46354  2.40513  3.72494  3.29354  2.67741  2.69355  4.24690  2.90347  2.73739  3.18146  2.89801  2.37887  2.77519  2.98518  4.58477  3.61503
          0.18491  5.66978  1.79955  0.61958  0.77255  1.45002  0.26731
    184   3.12368  5.44561  2.37450  2.47082  4.72091  3.92713  4.12516  2.44730  1.70416  2.93853  4.50596  2.47178  4.31989  3.25106  3.37219  3.12622  3.35506  2.00852  5.92344  4.55928    256 k - - -
          2.68618  4.42225  2.77519  2.73123  3.46354  2.40513  3.72494  3.29354  2.67741  2.69355  4.24690  2.90347  2.73739  3.18146  2.89801  2.37887  2.77519  2.98518  4.58477  3.61503
          0.13864  5.49101  2.07674  0.61958  0.77255  1.74555  0.19182
    185   3.28706  5.80390  2.53876  2.82535  5.14414  1.56928  1.96817  4.63802  3.01974  4.11778  4.87909  3.38619  4.38521  1.90247  3.53207  2.24101  3.53367  4.19999  6.25472  4.82267    257 g - - -
          2.68618  4.42225  2.77519  2.73123  3.46354  2.40513  3.72494  3.29354  2.67741  2.69355  4.24690  2.90347  2.73739  3.18146  2.89801  2.37887  2.77519  2.98518  4.58477  3.61503
          0.00701  5.35938  6.08173  0.61958  0.77255  1.89503  0.16289
    186   3.05262  5.56097  2.37929  2.73966  4.90462  2.40378  4.01179  4.38988  1.60134  3.86549  3.20734  2.63138  4.21704  2.21103  3.24095  2.34841  3.28418  3.95100  5.99414  4.58337    258 k - - -
          2.68618  4.42225  2.77519  2.73123  3.46354  2.40513  3.72494  3.29354  2.67741  2.69355  4.24690  2.90347  2.73739  3.18146  2.89801  2.37887  2.77519  2.98518  4.58477  3.61503
          0.00701  5.35938  6.08173  0.61958  0.77255  1.89503  0.16289
    187   1.79861  5.14443  3.68706  3.14353  4.48861  1.64463  4.27818  2.87914  2.11829  3.52624  4.36249  3.61265  4.37752  3.46442  3.53813  3.18295  1.96699  3.56029  5.80482  4.50856    259 g - - -
          2.68618  4.42225  2.77519  2.73123  3.46354  2.40513  3.72494  3.29354  2.67741  2.69355  4.24690  2.90347  2.73739  3.18146  2.89801  2.37887  2.77519  2.98518  4.58477  3.61503
          0.00701  5.35938  6.08173  0.61958  0.77255  1.89503  0.16289
    188   3.36940  5.24522  4.68695  4.34483  5.20963  0.49043  5.20633  4.50733  3.93873  4.27177  5.16557  4.44627  4.81006  4.49827  2.69739  3.56701  3.83541  2.20479  6.53221  5.35797    260 G - - -
          2.68661  4.42456  2.77648  2.73158  3.45668  2.40623  3.72461  3.28121  2.67693  2.69397  4.24921  2.90263  2.73971  3.18223  2.89800  2.38118  2.77474  2.98494  4.58708  3.61734
          2.00746  0.21856  2.78068  1.56922  0.23346  1.54925  0.23878
    189   3.10796  4.50476  4.93682  4.33127  2.74644  2.68367  4.59127  1.46929  4.14568  2.69400  2.52491  4.38015  2.61513  4.30255  4.20213  2.60506  3.34073  1.97324  5.12747  3.94809    284 i - - -
          2.68618  4.42225  2.77519  2.73123  3.46354  2.40513  3.72494  3.29354  2.67741  2.69355  4.24690  2.90347  2.73739  3.18146  2.89801  2.37887  2.77519  2.98518  4.58477  3.61503
          0.00699  5.36258  6.08493  0.61958  0.77255  0.37375  1.16523
    190   2.50859  7.19159  1.68188  0.54101  6.49858  3.03084  5.16860  6.10053  4.35578  5.52522  6.42795  3.94530  5.19433  4.35169  5.08525  4.24513  4.74863  5.59604  7.67141  6.03581    285 E - - -
          2.68618  4.42225  2.77519  2.73123  3.46354  2.40513  3.72494  3.29354  2.67741  2.69355  4.24690  2.90347  2.73739  3.18146  2.89801  2.37887  2.77519  2.98518  4.58477  3.61503
          0.00453  5.79505  6.51740  0.61958  0.77255  1.12106  0.39443
    191   2.83937  5.79259  3.53345  1.87250  5.13668  2.32491  4.24600  4.62179  2.98101  4.09748  4.83378  2.47433  2.87608  2.45661  2.13134  3.24762  2.07920  3.39757  6.22604  4.81585    286 e - - -
          2.68618  4.42225  2.77519  2.73123  3.46354  2.40513  3.72494  3.29354  2.67741  2.69355  4.24690  2.90347  2.73739  3.18146  2.89801  2.37887  2.77519  2.98518  4.58477  3.61503
          0.00453  5.79505  6.51740  0.61958  0.77255  1.12106  0.39443
    192   3.38034  4.76277  5.29390  4.68206  3.19394  3.37454  4.87540  1.59360  4.47797  1.88820  3.10041  3.29320  4.90850  4.61875  3.26717  2.87084  3.61252  1.37149  5.38416  4.20702    287 v - - -
          2.68618  4.42225  2.77519  2.73123  3.46354  2.40513  3.72494  3.29354  2.67741  2.69355  4.24690  2.90347  2.73739  3.18146  2.89801  2.37887  2.77519  2.98518  4.58477  3.61503
          0.00453  5.79505  6.51740  0.61958  0.77255  0.79029  0.60461
    193   3.43977  4.83867  5.23625  2.52205  3.20793  4.58732  4.88131  2.62045  4.45416  2.49106  2.25713  3.30451  4.95151  4.61147  4.51735  3.89202  3.67172  3.08820  2.58113  1.16296    288 y - - -
          2.68618  4.42225  2.77519  2.73123  3.46354  2.40513  3.72494  3.29354  2.67741  2.69355  4.24690  2.90347  2.73739  3.18146  2.89801  2.37887  2.77519  2.98518  4.58477  3.61503
          0.00436  5.83295  6.55529  0.61958  0.77255  0.68665  0.69969
    194   1.83247  5.84006  3.09269  3.02149  5.18577  4.10225  4.28885  4.67175  1.54105  3.50545  4.88069  2.15052  3.38833  2.35247  2.51795  3.29111  2.83616  4.23107  6.27211  4.86139    289 k - - -
          2.68618  4.42225  2.77519  2.73123  3.46354  2.40513  3.72494  3.29354  2.67741  2.69355  4.24690  2.90347  2.73739  3.18146  2.89801  2.37887  2.77519  2.98518  4.58477  3.61503
          0.00422  5.86531  6.58766  0.61958  0.77255  0.84557  0.56091
    195   2.91236  5.57269  3.72802  3.17073  4.81802  3.25680  1.66776  4.24028  3.16473  3.31670  4.64129  1.76369  4.56000  3.11922  3.63164  2.57532  3.02861  3.90906  2.28829  3.23196    290 h - - -
          2.68618  4.42225  2.77519  2.73123  3.46354  2.40513  3.72494  3.29354  2.67741  2.69355  4.24690  2.90347  2.73739  3.18146  2.89801  2.37887  2.77519  2.98518  4.58477  3.61503
          0.00422  5.86531  6.58766  0.61958  0.77255  0.84557  0.56091
    196   3.47856  5.95110  3.74870  3.17276  5.31903  4.23545  2.74605  3.38546  2.14470  4.24293  4.99442  2.09275  3.46184  1.17417  2.26874  3.44141  3.69996  4.35591  6.34955  4.97757    291 q - - -
          2.68618  4.42225  2.77519  2.73123  3.46354  2.40513  3.72494  3.29354  2.67741  2.69355  4.24690  2.90347  2.73739  3.18146  2.89801  2.37887  2.77519  2.98518  4.58477  3.61503
          0.00422  5.86531  6.58766  0.61958  0.77255  0.84557  0.56091
    197   2.60002  4.88921  4.89027  4.30256  3.99222  4.51993  4.82350  1.68798  2.42728  2.04773  3.14240  4.50556  2.71375  3.19808  3.39796  3.80636  2.67254  2.05841  5.50080  3.22587    292 i - - -
          2.68618  4.42225  2.77519  2.73123  3.46354  2.40513  3.72494  3.29354  2.67741  2.69355  4.24690  2.90347  2.73739  3.18146  2.89801  2.37887  2.77519  2.98518  4.58477  3.61503
          0.00422  5.86531  6.58766  0.61958  0.77255  0.84557  0.56091
    198   2.00919  4.81022  5.36149  4.74859  2.32883  4.59651  4.92858  2.23151  4.54083  2.58901  3.92898  4.74821  4.96053  4.67828  4.56071  2.56436  1.99168  2.47769  5.43191  1.71645    293 y - - -
          2.68618  4.42225  2.77519  2.73123  3.46354  2.40513  3.72494  3.29354  2.67741  2.69355  4.24690  2.90347  2.73739  3.18146  2.89801  2.37887  2.77519  2.98518  4.58477  3.61503
          0.00422  5.86531  6.58766  0.61958  0.77255  0.84557  0.56091
    199   3.42685  4.82123  5.26826  4.66104  1.88686  2.74831  4.90912  1.91495  4.47198  1.66148  3.17567  4.70365  4.94726  3.31424  2.87258  2.91547  3.65899  3.06926  5.44071  2.38949    294 l - - -
          2.68618  4.42225  2.77519  2.73123  3.46354  2.40513  3.72494  3.29354  2.67741  2.69355  4.24690  2.90347  2.73739  3.18146  2.89801  2.37887  2.77519  2.98518  4.58477  3.61503
          0.00422  5.86531  6.58766  0.61958  0.77255  0.52379  0.89715
    200   3.37830  5.86255  3.61414  1.88082  5.19917  1.01104  4.33885  4.67717  3.07483  4.16369  4.90832  3.19100  4.54389  2.76065  3.02808  2.95442  2.78195  4.24927  3.74622  4.89725    295 g - - -
          2.68618  4.42225  2.77519  2.73123  3.46354  2.40513  3.72494  3.29354  2.67741  2.69355  4.24690  2.90347  2.73739  3.18146  2.89801  2.37887  2.77519  2.98518  4.58477  3.61503
          0.00408  5.89957  6.62192  0.61958  0.77255  0.66769  0.71927
    201   2.69832  5.71996  3.66889  3.11226  3.63380  4.15520  3.36625  4.45656  1.90189  2.49364  3.15868  2.96503  2.94186  2.89166  2.73860  2.03340  2.60474  2.85864  6.18801  4.81396    296 k - - -
          2.68618  4.42225  2.77519  2.73123  3.46354  2.40513  3.72494  3.29354  2.67741  2.69355  4.24690  2.90347  2.73739  3.18146  2.89801  2.37887  2.77519  2.98518  4.58477  3.61503
          0.00408  5.89957  6.62192  0.61958  0.77255  0.66769  0.71927
    202   2.60294  4.88081  3.54091  4.71364  3.08130  4.64807  4.97716  1.72784  2.75091  0.98702  3.98912  4.76471  5.01043  4.68577  4.58601  3.95461  3.72036  2.40698  5.51004  4.33154    297 l - - -
          2.68618  4.42225  2.77519  2.73123  3.46354  2.40513  3.72494  3.29354  2.67741  2.69355  4.24690  2.90347  2.73739  3.18146  2.89801  2.37887  2.77519  2.98518  4.58477  3.61503
          0.00408  5.89957  6.62192  0.61958  0.77255  0.38680  1.13703
    203   2.69445  5.64792  3.75055  3.19386  2.61741  4.20438  2.73155  4.33145  3.18716  3.91396  4.71366  2.74376  3.45705  2.57144  3.09250  2.88632  3.61809  3.99010  6.13276  1.18084    298 y - - -
          2.68618  4.42225  2.77519  2.73123  3.46354  2.40513  3.72494  3.29354  2.67741  2.69355  4.24690  2.90347  2.73739  3.18146  2.89801  2.37887  2.77519  2.98518  4.58477  3.61503
          0.00397  5.92795  6.65030  0.61958  0.77255  0.48576  0.95510
    204   3.36754  5.88091  2.16814  2.71617  5.22732  4.14061  3.30098  4.71406  2.37827  4.18664  3.85842  3.12699  4.53415  1.89776  1.57825  2.58801  2.56507  4.27228  6.31267  4.90116    299 r - - -
          2.68618  4.42225  2.77519  2.73123  3.46354  2.40513  3.72494  3.29354  2.67741  2.69355  4.24690  2.90347  2.73739  3.18146  2.89801  2.37887  2.77519  2.98518  4.58477  3.61503
          0.00397  5.92795  6.65030  0.61958  0.77255  0.48576  0.95510
    205   1.95811  5.81685  2.72278  2.69384  5.13592  3.38931  4.34954  4.60318  3.09668  4.11193  4.86651  2.23248  4.55125  3.45563  3.58469  1.61775  2.87881  2.88997  2.34480  4.87383    300 s - - -
          2.68618  4.42225  2.77519  2.73123  3.46354  2.40513  3.72494  3.29354  2.67741  2.69355  4.24690  2.90347  2.73739  3.18146  2.89801  2.37887  2.77519  2.98518  4.58477  3.61503
          0.00397  5.92795  6.65030  0.61958  0.77255  0.48576  0.95510
    206   1.51783  5.87788  3.10388  2.26345  5.22330  3.34907  3.07205  4.70952  1.99327  3.36500  4.91845  3.12704  4.53353  3.42330  2.50431  2.44855  2.90283  3.33258  6.31035  4.89918    301 a - - -
          2.68618  4.42225  2.77519  2.73123  3.46354  2.40513  3.72494  3.29354  2.67741  2.69355  4.24690  2.90347  2.73739  3.18146  2.89801  2.37887  2.77519  2.98518  4.58477  3.61503
          0.00397  5.92795  6.65030  0.61958  0.77255  0.48576  0.95510
    207   2.94771  4.85162  5.43613  4.82114  2.18656  4.64539  3.58454  2.48657  4.60687  0.76833  3.96891  4.80652  5.00891  4.73859  4.61634  3.45274  3.30597  2.64955  5.47272  3.68502    302 l - - -
          2.68618  4.42225  2.77519  2.73123  3.46354  2.40513  3.72494  3.29354  2.67741  2.69355  4.24690  2.90347  2.73739  3.18146  2.89801  2.37887  2.77519  2.98518  4.58477  3.61503
          0.00397  5.92795  6.65030  0.61958  0.77255  0.48576  0.95510
    208   1.66851  5.86707  3.64560  3.08818  5.20564  3.35274  3.35549  4.68248  1.89588  4.16809  4.91204  3.02015  4.55358  3.44514  1.56054  2.43073  3.61552  2.92012  6.30368  4.90290    303 r - - -
          2.68618  4.42225  2.77519  2.73123  3.46354  2.40513  3.72494  3.29354  2.67741  2.69355  4.24690  2.90347  2.73739  3.18146  2.89801  2.37887  2.77519  2.98518  4.58477  3.61503
          0.00397  5.92795  6.65030  0.61958  0.77255  0.48576  0.95510
    209   2.62801  5.88051  2.52695  2.19147  5.22694  2.73745  2.70224  4.71387  2.12614  4.18636  4.92082  2.00476  3.50854  2.75483  2.14643  3.32831  3.59780  3.58412  6.31236  4.90058    304 n - - -
          2.68618  4.42225  2.77519  2.73123  3.46354  2.40513  3.72494  3.29354  2.67741  2.69355  4.24690  2.90347  2.73739  3.18146  2.89801  2.37887  2.77519  2.98518  4.58477  3.61503
          0.00397  5.92795  6.65030  0.61958  0.77255  0.48576  0.95510
    210   2.30376  5.88014  2.90015  1.90596  5.22633  3.08930  4.32706  4.71308  2.13273  2.29400  4.92052  3.12677  4.53361  2.19375  2.33885  2.51664  3.59801  4.27138  6.31212  4.90049    305 e - - -
          2.68618  4.42225  2.77519  2.73123  3.46354  2.40513  3.72494  3.29354  2.67741  2.69355  4.24690  2.90347  2.73739  3.18146  2.89801  2.37887  2.77519  2.98518  4.58477  3.61503
          0.00397  5.92795  6.65030  0.61958  0.77255  0.48576  0.95510
    211   2.68982  4.85134  5.42204  4.80784  3.94368  4.64197  4.97481  2.35867  4.59626  1.49877  3.16331  4.79918  5.00577  4.73052  3.46284  3.20086  2.03597  1.52584  5.47321  2.85704    306 l - - -
          2.68618  4.42225  2.77519  2.73123  3.46354  2.40513  3.72494  3.29354  2.67741  2.69355  4.24690  2.90347  2.73739  3.18146  2.89801  2.37887  2.77519  2.98518  4.58477  3.61503
          0.00397  5.92795  6.65030  0.61958  0.77255  0.48576  0.95510
    212   3.02940  5.88645  2.56207  1.22555  5.23279  4.14301  4.33146  4.71983  1.84678  4.19218  4.92696  2.71040  4.53768  2.43218  2.78825  2.90182  2.99238  4.27781  6.31812  4.90608    307 e - - -
          2.68618  4.42225  2.77519  2.73123  3.46354  2.40513  3.72494  3.29354  2.67741  2.69355  4.24690  2.90347  2.73739  3.18146  2.89801  2.37887  2.77519  2.98518  4.58477  3.61503
          0.00397  5.92795  6.65030  0.61958  0.77255  0.48576  0.95510
    213   1.63907  5.90060  3.63553  1.76610  5.24966  4.16065  4.34344  4.73384  2.09172  4.20464  4.94157  3.07902  4.55430  2.71632  1.93433  2.29336  3.62170  4.29367  6.32817  4.92122    308 a - - -
          2.68618  4.42225  2.77519  2.73123  3.46354  2.40513  3.72494  3.29354  2.67741  2.69355  4.24690  2.90347  2.73739  3.18146  2.89801  2.37887  2.77519  2.98518  4.58477  3.61503
          0.00397  5.92795  6.65030  0.61958  0.77255  0.48576  0.95510
    214   2.41049  4.87671  3.01694  4.63719  3.25012  4.61650  4.93927  2.90096  4.46279  1.01126  2.61868  4.71295  4.98213  4.62984  3.65712  3.12478  3.70177  3.12541  5.49498  2.14608    309 l - - -
          2.68618  4.42225  2.77519  2.73123  3.46354  2.40513  3.72494  3.29354  2.67741  2.69355  4.24690  2.90347  2.73739  3.18146  2.89801  2.37887  2.77519  2.98518  4.58477  3.61503
          0.00397  5.92795  6.65030  0.61958  0.77255  0.48576  0.95510
    215   4.39487  5.72304  6.02651  5.57863  1.87415  0.51228  5.05834  4.10734  5.38369  2.91532  4.77743  5.39010  5.76338  5.40169  5.37368  4.75444  4.63696  3.10870  5.26907  2.98325    310 G - - -
          2.68618  4.42225  2.77519  2.73123  3.46354  2.40513  3.72494  3.29354  2.67741  2.69355  4.24690  2.90347  2.73739  3.18146  2.89801  2.37887  2.77519  2.98518  4.58477  3.61503
          0.00397  5.92795  6.65030  0.61958  0.77255  0.48576  0.95510
    216   2.97913  4.85526  5.44346  4.82895  2.72830  4.64960  3.36684  2.35906  4.61371  2.17608  3.97378  4.81094  5.01307  4.74403  4.62145  3.96102  2.68320  2.67072  3.66248  1.00142    311 y - - -
          2.68618  4.42225  2.77519  2.73123  3.46354  2.40513  3.72494  3.29354  2.67741  2.69355  4.24690  2.90347  2.73739  3.18146  2.89801  2.37887  2.77519  2.98518  4.58477  3.61503
          0.00397  5.92795  6.65030  0.61958  0.77255  0.48576  0.95510
    217   2.67242  5.88451  2.29135  1.56758  5.23085  4.14213  3.32189  4.71780  2.80036  4.19024  4.92497  2.95699  4.53642  2.18358  2.00526  3.33198  2.30049  4.27586  6.31623  4.90435    312 e - - -
          2.68618  4.42225  2.77519  2.73123  3.46354  2.40513  3.72494  3.29354  2.67741  2.69355  4.24690  2.90347  2.73739  3.18146  2.89801  2.37887  2.77519  2.98518  4.58477  3.61503
          0.03851  5.92795  3.34925  0.61958  0.77255  0.48576  0.95510
    218   2.95016  4.85853  5.17569  4.57496  3.95485  4.58588  4.90641  2.20241  3.32263  2.05430  3.97590  4.66842  3.78311  3.44077  4.49707  3.88645  1.33280  2.20507  2.20556  4.29441    313 t - - -
          2.68618  4.42225  2.77519  2.73123  3.46354  2.40513  3.72494  3.29354  2.67741  2.69355  4.24690  2.90347  2.73739  3.18146  2.89801  2.37887  2.77519  2.98518  4.58477  3.61503
          0.00410  5.89355  6.61589  0.61958  0.77255  0.70183  0.68454
    219   2.49327  5.83043  3.60529  1.53442  3.67414  3.49608  3.35465  3.57506  1.97954  4.13103  4.87398  2.97874  4.51719  3.41207  1.87125  3.31352  3.17236  2.90723  6.26966  4.86546    314 e - - -
          2.68618  4.42225  2.77519  2.73123  3.46354  2.40513  3.72494  3.29354  2.67741  2.69355  4.24690  2.90347  2.73739  3.18146  2.89801  2.37887  2.77519  2.98518  4.58477  3.61503
          0.00410  5.89355  6.61589  0.61958  0.77255  0.70183  0.68454
    220   2.61210  5.82762  2.36516  2.62217  5.16062  2.99392  4.31270  4.63817  2.70439  2.29148  4.87146  3.59656  3.10484  2.84076  3.05103  1.95430  3.16351  2.39988  6.26759  3.03663    315 s - - -
          2.68618  4.42225  2.77519  2.73123  3.46354  2.40513  3.72494  3.29354  2.67741  2.69355  4.24690  2.90347  2.73739  3.18146  2.89801  2.37887  2.77519  2.98518  4.58477  3.61503
          0.00410  5.89355  6.61589  0.61958  0.77255  0.70183  0.68454
    221   2.34740  3.70787  2.36342  2.75444  5.13895  2.74467  4.31688  4.61206  2.18745  2.97789  4.85798  2.98201  3.69500  2.94639  3.54870  3.02798  2.33964  2.24225  6.25635  3.03462    316 k - - -
          2.68618  4.42225  2.77519  2.73123  3.46354  2.40513  3.72494  3.29354  2.67741  2.69355  4.24690  2.90347  2.73739  3.18146  2.89801  2.37887  2.77519  2.98518  4.58477  3.61503
          0.00410  5.89355  6.61589  0.61958  0.77255  0.70183  0.68454
    222   2.61469  5.84883  2.15994  3.05691  5.18701  1.20628  3.40879  4.66650  2.62135  3.50686  4.89279  3.60335  4.52711  3.42058  2.25173  3.32515  2.68611  4.23608  6.28570  4.88102    317 g - - -
          2.68615  4.42100  2.77489  2.72978  3.46400  2.40485  3.72320  3.29248  2.67702  2.69246  4.24865  2.90522  2.73914  3.18224  2.89671  2.38018  2.77462  2.98631  4.58257  3.61528
          0.69421  1.01704  1.97423  1.55117  0.23826  0.70183  0.68454
    223   3.43925  5.92091  3.65233  2.40191  5.29234  3.08000  4.32954  4.75882  1.24886  4.21322  4.96583  1.85048  3.38169  3.43032  1.81642  3.39791  3.66176  4.32808  6.31605  4.94118    333 k - - -
          2.68618  4.42225  2.77519  2.73123  3.46354  2.40513  3.72494  3.29354  2.67741  2.69355  4.24690  2.90347  2.73739  3.18146  2.89801  2.37887  2.77519  2.98518  4.58477  3.61503
          0.18092  5.74559  1.81832  0.61958  0.77255  0.66129  0.72605
    224   2.77116  5.73339  2.44413  2.47847  5.07426  3.99369  1.22016  2.85986  2.59224  4.03679  4.77581  2.74356  4.39210  2.85984  3.42164  2.80586  3.46061  4.12190  6.16783  4.75732    334 h - - -
          2.68618  4.42225  2.77519  2.73123  3.46354  2.40513  3.72494  3.29354  2.67741  2.69355  4.24690  2.90347  2.73739  3.18146  2.89801  2.37887  2.77519  2.98518  4.58477  3.61503
          0.00514  5.66855  6.39090  0.61958  0.77255  0.66137  0.72596
    225   2.52811  5.83891  3.56439  1.81054  5.19925  1.09281  4.37933  4.67101  3.13772  4.17438  4.93258  2.34840  4.56019  3.48995  3.00696  3.37198  3.64225  3.18815  6.32510  4.92642    335 g - - -
          2.68618  4.42225  2.77519  2.73123  3.46354  2.40513  3.72494  3.29354  2.67741  2.69355  4.24690  2.90347  2.73739  3.18146  2.89801  2.37887  2.77519  2.98518  4.58477  3.61503
          0.00453  5.79505  6.51740  0.61958  0.77255  1.12106  0.39443
    226   2.99188  5.59949  2.92304  3.07926  4.86855  3.27516  4.30191  4.30421  3.07631  1.81467  2.22712  2.34794  4.49570  1.89344  3.06622  3.00035  3.52615  3.94860  6.08054  2.95066    336 l - - -
          2.68618  4.42225  2.77519  2.73123  3.46354  2.40513  3.72494  3.29354  2.67741  2.69355  4.24690  2.90347  2.73739  3.18146  2.89801  2.37887  2.77519  2.98518  4.58477  3.61503
          0.00453  5.79505  6.51740  0.61958  0.77255  1.12106  0.39443
    227   4.20434  5.52238  5.83626  5.35521  1.08861  5.24105  4.86364  3.98084  2.28339  2.87255  4.63098  5.18929  5.57547  5.18452  5.13815  4.56877  4.43002  2.88105  1.26567  2.89007    337 f - - -
          2.68618  4.42225  2.77519  2.73123  3.46354  2.40513  3.72494  3.29354  2.67741  2.69355  4.24690  2.90347  2.73739  3.18146  2.89801  2.37887  2.77519  2.98518  4.58477  3.61503
          0.00453  5.79505  6.51740  0.61958  0.77255  0.82336  0.57795
    228   2.42579  5.74494  3.91298  0.73044  5.44470  3.21000  4.80951  4.89929  3.63798  4.46294  5.24196  3.99426  4.79529  3.95300  4.11002  1.90336  3.86854  2.73758  6.64558  5.29168    338 e - - -
          2.68618  4.42225  2.77519  2.73123  3.46354  2.40513  3.72494  3.29354  2.67741  2.69355  4.24690  2.90347  2.73739  3.18146  2.89801  2.37887  2.77519  2.98518  4.58477  3.61503
          0.00438  5.82864  6.55099  0.61958  0.77255  1.00112  0.45802
    229   3.01492  4.80184  5.38781  4.77464  3.29341  3.22027  4.93913  1.24928  4.56264  2.07746  2.51796  2.88397  4.96513  4.69604  4.57445  3.91494  3.66146  1.62977  5.43356  4.25721    339 i - - -
          2.68618  4.42225  2.77519  2.73123  3.46354  2.40513  3.72494  3.29354  2.67741  2.69355  4.24690  2.90347  2.73739  3.18146  2.89801  2.37887  2.77519  2.98518  4.58477  3.61503
          0.00438  5.82864  6.55099  0.61958  0.77255  1.00112  0.45802
    230   2.13298  5.80180  3.08374  1.99659  3.63325  4.08036  4.26799  3.31621  1.78401  2.64541  4.84393  2.65025  2.99219  2.47856  3.10096  3.26937  3.53566  3.51750  6.23785  4.83030    340 k - - -
          2.68618  4.42225  2.77519  2.73123  3.46354  2.40513  3.72494  3.29354  2.67741  2.69355  4.24690  2.90347  2.73739  3.18146  2.89801  2.37887  2.77519  2.98518  4.58477  3.61503
          0.00438  5.82864  6.55099  0.61958  0.77255  1.00112  0.45802
    231   2.27400  5.57678  4.98772  4.78516  5.94936  0.44287  5.83784  5.36462  4.84592  5.05738  5.86807  4.82908  5.13758  2.25883  5.10534  3.82526  4.16256  3.12363  7.27765  6.10842    341 G - - -
          2.68618  4.42225  2.77519  2.73123  3.46354  2.40513  3.72494  3.29354  2.67741  2.69355  4.24690  2.90347  2.73739  3.18146  2.89801  2.37887  2.77519  2.98518  4.58477  3.61503
          0.00438  5.82864  6.55099  0.61958  0.77255  1.00112  0.45802
    232   2.15514  4.78371  5.36425  4.74964  2.31083  4.57725  4.91060  2.07578  4.53637  2.29315  3.90095  4.73714  3.30010  3.43102  4.54734  3.88835  3.64033  1.13455  4.08602  4.22998    342 v - - -
          2.68618  4.42225  2.77519  2.73123  3.46354  2.40513  3.72494  3.29354  2.67741  2.69355  4.24690  2.90347  2.73739  3.18146  2.89801  2.37887  2.77519  2.98518  4.58477  3.61503
          0.00438  5.82864  6.55099  0.61958  0.77255  1.00112  0.45802
    233   2.78868  5.86016  3.00598  3.11796  5.24120  4.15267  2.66252  4.71669  3.19013  4.21977  4.97619  2.96685  1.08863  3.53109  3.68497  2.62098  1.95355  4.28843  6.37056  4.96842    343 p - - -
          2.68618  4.42225  2.77519  2.73123  3.46354  2.40513  3.72494  3.29354  2.67741  2.69355  4.24690  2.90347  2.73739  3.18146  2.89801  2.37887  2.77519  2.98518  4.58477  3.61503
          0.12250  5.82864  2.18609  0.61958  0.77255  1.00112  0.45802
    234   2.59294  5.74417  2.29662  2.00379  2.97303  2.97264  3.29223  4.57508  2.92920  4.04940  4.78488  3.47451  3.46101  2.17518  1.77675  3.19590  3.10377  4.13476  6.17688  4.76591    344 r - - -
          2.68618  4.42225  2.77519  2.73123  3.46354  2.40513  3.72494  3.29354  2.67741  2.69355  4.24690  2.90347  2.73739  3.18146  2.89801  2.37887  2.77519  2.98518  4.58477  3.61503
          0.00493  5.71107  6.43341  0.61958  0.77255  1.35730  0.29754
    235   2.93803  5.69250  2.76244  1.66913  5.01537  3.30678  4.20792  2.64769  2.95201  3.05649  4.73909  2.58340  4.41125  2.41226  3.44090  2.14518  3.46729  2.44555  6.13870  4.74145    345 e - - -
          2.68618  4.42225  2.77519  2.73123  3.46354  2.40513  3.72494  3.29354  2.67741  2.69355  4.24690  2.90347  2.73739  3.18146  2.89801  2.37887  2.77519  2.98518  4.58477  3.61503
          0.00493  5.71107  6.43341  0.61958  0.77255  1.03552  0.43857
    236   2.90676  4.77133  5.22885  4.62295  3.86484  4.54299  4.87299  2.21983  4.43418  1.51183  2.65923  2.82336  4.90547  2.69040  4.48513  3.85025  3.61359  1.35445  5.40071  4.22251    346 v - - -
          2.68618  4.42225  2.77519  2.73123  3.46354  2.40513  3.72494  3.29354  2.67741  2.69355  4.24690  2.90347  2.73739  3.18146  2.89801  2.37887  2.77519  2.98518  4.58477  3.61503
          0.00474  5.75093  6.47328  0.61958  0.77255  0.34276  1.23722
    237   3.49649  4.87048  5.43788  4.82631  3.95951  4.67080  5.00652  1.54724  4.61805  1.62105  2.50821  4.82497  2.42021  4.75426  2.86327  3.98266  3.00321  1.80447  5.50325  4.32804    347 i - - -
          2.68618  4.42225  2.77519  2.73123  3.46354  2.40513  3.72494  3.29354  2.67741  2.69355  4.24690  2.90347  2.73739  3.18146  2.89801  2.37887  2.77519  2.98518  4.58477  3.61503
          0.00410  5.89355  6.61589  0.61958  0.77255  0.37107  1.17117
    238   2.18078  5.87239  1.81284  1.84687  5.21533  4.14130  4.32859  3.02737  2.65444  4.17677  3.14969  3.60958  2.58939  3.01063  3.06837  2.86801  2.60769  4.26189  6.30634  4.89667    348 d - - -
          2.68618  4.42225  2.77519  2.73123  3.46354  2.40513  3.72494  3.29354  2.67741  2.69355  4.24690  2.90347  2.73739  3.18146  2.89801  2.37887  2.77519  2.98518  4.58477  3.61503
          0.00397  5.92795  6.65030  0.61958  0.77255  0.48576  0.95510
    239   1.76291  5.87649  2.81295  1.68981  5.22126  4.14040  2.39588  4.70702  2.22730  4.18164  4.91723  3.60799  3.69987  3.42395  3.04120  2.99749  2.45481  3.38148  6.30935  3.67252    349 e - - -
          2.68618  4.42225  2.77519  2.73123  3.46354  2.40513  3.72494  3.29354  2.67741  2.69355  4.24690  2.90347  2.73739  3.18146  2.89801  2.37887  2.77519  2.98518  4.58477  3.61503
          0.00397  5.92795  6.65030  0.61958  0.77255  0.48576  0.95510
    240   4.04304  5.37445  5.92122  5.36593  0.65075  5.18825  5.18917  3.61475  5.15612  1.92599  4.28738  5.27921  5.51222  5.21104  5.13738  4.51458  2.97889  2.48790  5.48435  2.57706    350 F - - -
          2.68618  4.42225  2.77519  2.73123  3.46354  2.40513  3.72494  3.29354  2.67741  2.69355  4.24690  2.90347  2.73739  3.18146  2.89801  2.37887  2.77519  2.98518  4.58477  3.61503
          0.00397  5.92795  6.65030  0.61958  0.77255  0.48576  0.95510
    241   2.89217  3.12602  3.81160  3.25002  4.85767  4.23711  4.43427  4.27371  2.51538  3.13141  3.53430  3.76749  4.62635  2.77991  2.73686  0.86220  3.64025  3.94917  6.11150  4.77931    351 s - - -
          2.68618  4.42225  2.77519  2.73123  3.46354  2.40513  3.72494  3.29354  2.67741  2.69355  4.24690  2.90347  2.73739  3.18146  2.89801  2.37887  2.77519  2.98518  4.58477  3.61503
          0.00397  5.92795  6.65030  0.61958  0.77255  0.48576  0.95510
    242   2.31432  5.88308  3.61415  2.32635  5.22904  3.26871  4.33072  4.71555  1.78716  4.18883  4.92400  2.46087  4.53689  2.51452  3.55833  1.73076  2.18356  4.27430  6.31548  4.90398    352 s - - -
          2.68618  4.42225  2.77519  2.73123  3.46354  2.40513  3.72494  3.29354  2.67741  2.69355  4.24690  2.90347  2.73739  3.18146  2.89801  2.37887  2.77519  2.98518  4.58477  3.61503
          0.00397  5.92795  6.65030  0.61958  0.77255  0.48576  0.95510
    243   2.34345  5.71434  3.12122  3.15836  3.31608  3.45087  4.38793  4.43792  3.15575  3.99514  4.77865  3.11261  4.58183  3.51256  0.92972  2.61065  3.61820  4.07239  3.03947  4.82750    353 r - - -
          2.68618  4.42225  2.77519  2.73123  3.46354  2.40513  3.72494  3.29354  2.67741  2.69355  4.24690  2.90347  2.73739  3.18146  2.89801  2.37887  2.77519  2.98518  4.58477  3.61503
          0.00397  5.92795  6.65030  0.61958  0.77255  0.48576  0.95510
    244   3.07085  5.85834  3.04255  2.68482  5.19513  3.20416  2.70485  3.02204  2.76984  2.21611  4.90118  3.10352  3.50932  3.43131  2.09317  1.71099  3.24117  4.24453  6.29601  3.59299    354 s - - -
          2.68618  4.42225  2.77519  2.73123  3.46354  2.40513  3.72494  3.29354  2.67741  2.69355  4.24690  2.90347  2.73739  3.18146  2.89801  2.37887  2.77519  2.98518  4.58477  3.61503
          0.00397  5.92795  6.65030  0.61958  0.77255  0.48576  0.95510
    245   2.71673  5.86649  2.49629  2.37490  3.60472  4.14252  4.33006  3.43971  2.50812  3.39857  4.90838  3.24669  4.53588  1.89866  2.15381  2.47588  2.55095  3.24272  6.30200  3.62307    355 q - - -
          2.68618  4.42225  2.77519  2.73123  3.46354  2.40513  3.72494  3.29354  2.67741  2.69355  4.24690  2.90347  2.73739  3.18146  2.89801  2.37887  2.77519  2.98518  4.58477  3.61503
          0.00397  5.92795  6.65030  0.61958  0.77255  0.48576  0.95510
    246   2.66275  5.87923  3.61556  1.29102  5.22488  4.14100  4.32791  4.71108  2.57945  4.18465  4.91982  2.71126  4.53454  1.97860  2.74796  2.49935  2.56218  3.33277  6.31146  4.90041    356 e - - -
          2.68618  4.42225  2.77519  2.73123  3.46354  2.40513  3.72494  3.29354  2.67741  2.69355  4.24690  2.90347  2.73739  3.18146  2.89801  2.37887  2.77519  2.98518  4.58477  3.61503
          0.00397  5.92795  6.65030  0.61958  0.77255  0.48576  0.95510
    247   3.46708  4.93486  4.96768  4.37793  4.03901  2.86632  4.87963  0.84524  3.27948  1.93993  4.05140  4.56974  3.45557  4.46238  3.60212  2.93675  3.69964  2.87245  5.54844  4.35848    357 i - - -
          2.68618  4.42225  2.77519  2.73123  3.46354  2.40513  3.72494  3.29354  2.67741  2.69355  4.24690  2.90347  2.73739  3.18146  2.89801  2.37887  2.77519  2.98518  4.58477  3.61503
          0.00397  5.92795  6.65030  0.61958  0.77255  0.48576  0.95510
    248   2.60580  5.87801  2.54478  2.00380  5.22350  2.40885  3.40590  2.71906  2.73693  3.53875  3.43733  2.17860  4.53347  2.85918  2.53748  2.54252  3.59751  4.26887  6.31044  4.89923    358 e - - -
          2.68618  4.42225  2.77519  2.73123  3.46354  2.40513  3.72494  3.29354  2.67741  2.69355  4.24690  2.90347  2.73739  3.18146  2.89801  2.37887  2.77519  2.98518  4.58477  3.61503
          0.00397  5.92795  6.65030  0.61958  0.77255  0.48576  0.95510
    249   1.54743  5.85257  3.62909  1.48444  3.62347  2.72501  3.32370  4.66443  3.07829  4.15400  4.89790  3.62146  2.78079  3.43900  2.79449  2.39405  3.60306  4.23779  6.29380  4.89023    359 e - - -
          2.68618  4.42225  2.77519  2.73123  3.46354  2.40513  3.72494  3.29354  2.67741  2.69355  4.24690  2.90347  2.73739  3.18146  2.89801  2.37887  2.77519  2.98518  4.58477  3.61503
          0.00397  5.92795  6.65030  0.61958  0.77255  0.48576  0.95510
    250   1.80171  5.75895  3.02849  2.71038  3.71022  4.16813  3.38303  3.41453  2.06769  2.74547  4.81276  3.65758  4.56029  2.73574  2.57070  2.51617  3.36090  2.35751  4.15283  4.84247    360 a - - -
          2.68618  4.42225  2.77519  2.73123  3.46354  2.40513  3.72494  3.29354  2.67741  2.69355  4.24690  2.90347  2.73739  3.18146  2.89801  2.37887  2.77519  2.98518  4.58477  3.61503
          0.00397  5.92795  6.65030  0.61958  0.77255  0.48576  0.95510
    251   2.73778  4.88382  5.22213  4.62091  3.98121  3.38180  4.94034  1.64048  4.45036  1.76485  4.00214  2.94268  4.98346  4.62211  3.04935  3.91900  2.31510  1.58534  5.50420  4.32260    361 v - - -
          2.68618  4.42225  2.77519  2.73123  3.46354  2.40513  3.72494  3.29354  2.67741  2.69355  4.24690  2.90347  2.73739  3.18146  2.89801  2.37887  2.77519  2.98518  4.58477  3.61503
          0.00397  5.92795  6.65030  0.61958  0.77255  0.48576  0.95510
    252   2.48875  5.85574  2.36388  2.45535  5.19141  1.75314  4.33300  3.92860  2.31205  3.27503  3.64240  3.61609  4.53821  2.31095  2.55663  3.33432  3.59881  2.99585  6.29410  3.49235    362 g - - -
          2.68618  4.42225  2.77519  2.73123  3.46354  2.40513  3.72494  3.29354  2.67741  2.69355  4.24690  2.90347  2.73739  3.18146  2.89801  2.37887  2.77519  2.98518  4.58477  3.61503
          0.46045  5.92795  1.00420  0.61958  0.77255  0.48576  0.95510
    253   1.76462  5.62245  2.53451  1.65607  4.96444  3.16668  4.07572  4.44934  2.81540  3.92660  4.66481  3.34972  3.23278  2.64257  3.30923  2.18201  3.34782  4.01162  6.05682  3.28465    363 e - - -
          2.68618  4.42225  2.77519  2.73123  3.46354  2.40513  3.72494  3.29354  2.67741  2.69355  4.24690  2.90347  2.73739  3.18146  2.89801  2.37887  2.77519  2.98518  4.58477  3.61503
          0.04719  5.47375  3.17254  0.61958  0.77255  1.76768  0.18721
    254   1.71541  5.50805  3.39403  2.83478  4.81694  3.88858  3.13786  4.27378  1.91114  2.17507  4.55950  2.93986  4.27993  2.35310  2.80729  3.08349  3.33089  3.87943  5.95999  3.24574    364 a - - -
          2.68618  4.42225  2.77519  2.73123  3.46354  2.40513  3.72494  3.29354  2.67741  2.69355  4.24690  2.90347  2.73739  3.18146  2.89801  2.37887  2.77519  2.98518  4.58477  3.61503
          0.00651  5.43308  6.15542  0.61958  0.77255  1.81655  0.17744
    255   3.19879  5.15093  3.76934  2.55509  4.34055  1.23118  4.27674  3.71749  3.07842  2.32316  2.39183  3.68225  4.45890  3.49146  2.39809  3.31071  3.42791  3.45646  5.68753  4.41765    365 g - - -
          2.68618  4.42225  2.77519  2.73123  3.46354  2.40513  3.72494  3.29354  2.67741  2.69355  4.24690  2.90347  2.73739  3.18146  2.89801  2.37887  2.77519  2.98518  4.58477  3.61503
          0.06209  5.43308  2.88544  0.61958  0.77255  1.81655  0.17744
    256   2.48312  4.52324  5.00937  2.58176  2.51834  4.29728  4.62542  2.28243  4.20571  1.29594  3.62221  4.42940  4.65921  4.35184  4.24539  3.60517  3.36796  2.38200  2.52004  3.96510    366 l - - -
          2.68618  4.42225  2.77519  2.73123  3.46354  2.40513  3.72494  3.29354  2.67741  2.69355  4.24690  2.90347  2.73739  3.18146  2.89801  2.37887  2.77519  2.98518  4.58477  3.61503
          0.00688  5.37787  6.10022  0.61958  0.77255  1.35984  0.29666
    257   2.77335  6.11340  1.32651  1.70365  5.44163  3.18897  4.42017  4.95489  3.28628  4.41778  5.19048  2.44119  4.56372  3.54493  3.83260  1.72111  3.78715  4.50126  6.55022  5.08184    367 d - - -
          2.68618  4.42225  2.77519  2.73123  3.46354  2.40513  3.72494  3.29354  2.67741  2.69355  4.24690  2.90347  2.73739  3.18146  2.89801  2.37887  2.77519  2.98518  4.58477  3.61503
          0.00625  5.47420  6.19655  0.61958  0.77255  1.50983  0.24968
    258   1.93235  4.94432  3.94709  3.38214  4.09403  2.52045  4.36152  2.53332  2.66477  2.12713  4.04674  3.81249  3.01387  3.65774  3.72298  1.86989  2.99443  2.88278  5.52026  4.27409    368 s - - -
          2.68618  4.42225  2.77519  2.73123  3.46354  2.40513  3.72494  3.29354  2.67741  2.69355  4.24690  2.90347  2.73739  3.18146  2.89801  2.37887  2.77519  2.98518  4.58477  3.61503
          0.00601  5.51327  6.23562  0.61958  0.77255  0.46510  0.98906
    259   2.04120  5.80231  2.44978  1.96298  5.14304  2.45891  4.25970  2.18691  2.69304  4.10576  4.84466  3.53541  3.61265  1.88835  3.49222  3.26198  3.53080  4.19072  6.23720  4.82728    369 q - - -
          2.68618  4.42225  2.77519  2.73123  3.46354  2.40513  3.72494  3.29354  2.67741  2.69355  4.24690  2.90347  2.73739  3.18146  2.89801  2.37887  2.77519  2.98518  4.58477  3.61503
          0.16007  5.79505  1.93190  0.61958  0.77255  1.12106  0.39443
    260   2.67203  5.71314  1.89111  1.93928  5.05917  2.68048  2.49879  4.54627  2.19982  4.01880  4.75380  3.02551  4.36380  3.25433  2.75588  2.25823  3.43022  4.10434  6.14498  4.73268    370 d - - -
          2.68618  4.42225  2.77519  2.73123  3.46354  2.40513  3.72494  3.29354  2.67741  2.69355  4.24690  2.90347  2.73739  3.18146  2.89801  2.37887  2.77519  2.98518  4.58477  3.61503
          0.00529  5.64027  6.36262  0.61958  0.77255  1.50930  0.24983
    261   1.08881  5.44423  3.62854  2.56372  4.73751  2.22133  4.30259  2.71940  3.10540  3.75694  4.56539  2.89423  3.43301  3.45113  3.57064  3.27225  2.79824  3.81976  5.99392  4.65581    371 a - - -
          2.68618  4.42225  2.77519  2.73123  3.46354  2.40513  3.72494  3.29354  2.67741  2.69355  4.24690  2.90347  2.73739  3.18146  2.89801  2.37887  2.77519  2.98518  4.58477  3.61503
          0.00529  5.64027  6.36262  0.61958  0.77255  1.50930  0.24983
    262   3.28244  4.87784  4.40638  3.83196  3.99800  4.31813  4.59776  2.81434  3.75504  2.05267  3.13554  4.16237  3.48611  4.02902  3.03774  1.25476  1.79886  3.14059  5.47803  4.26682    372 s - - -
          2.68618  4.42225  2.77519  2.73123  3.46354  2.40513  3.72494  3.29354  2.67741  2.69355  4.24690  2.90347  2.73739  3.18146  2.89801  2.37887  2.77519  2.98518  4.58477  3.61503
          0.00508  5.67984  6.40219  0.61958  0.77255  1.28665  0.32323
    263   2.51610  5.03109  3.13554  3.60405  4.18893  3.14758  4.54173  2.54810  3.56702  1.26027  4.15291  4.00890  2.63868  3.86840  3.92465  1.85818  3.53408  3.32022  5.63059  4.39472    373 l - - -
          2.68618  4.42225  2.77519  2.73123  3.46354  2.40513  3.72494  3.29354  2.67741  2.69355  4.24690  2.90347  2.73739  3.18146  2.89801  2.37887  2.77519  2.98518  4.58477  3.61503
          0.00495  5.70704  6.42938  0.61958  0.77255  0.38445  1.14202
    264   2.34588  5.83884  3.60139  2.38513  5.17659  4.12224  4.31003  2.86701  1.66721  4.14099  3.53756  2.69166  3.39382  2.46118  2.91283  2.17626  3.57689  2.74811  6.27592  4.86945    374 k - - -
          2.68618  4.42225  2.77519  2.73123  3.46354  2.40513  3.72494  3.29354  2.67741  2.69355  4.24690  2.90347  2.73739  3.18146  2.89801  2.37887  2.77519  2.98518  4.58477  3.61503
          0.00410  5.89392  6.61627  0.61958  0.77255  0.52968  0.88866
    265   1.92946  5.73966  3.68675  2.28575  5.02871  3.20720  4.36754  3.52384  3.12900  3.35761  4.79554  2.35901  4.56537  3.02116  3.61019  1.62567  2.26304  3.27595  6.20747  3.59525    375 s - - -
          2.68618  4.42225  2.77519  2.73123  3.46354  2.40513  3.72494  3.29354  2.67741  2.69355  4.24690  2.90347  2.73739  3.18146  2.89801  2.37887  2.77519  2.98518  4.58477  3.61503
          0.00396  5.92831  6.65066  0.61958  0.77255  0.38144  1.14847
    266   2.33415  5.89312  3.63858  2.65589  5.23641  3.53590  3.36230  3.58418  2.11469  4.19739  3.55760  3.63031  3.41223  2.31281  1.27143  2.91637  3.61875  4.28283  6.32664  4.91735    376 r - - -
          2.68618  4.42225  2.77519  2.73123  3.46354  2.40513  3.72494  3.29354  2.67741  2.69355  4.24690  2.90347  2.73739  3.18146  2.89801  2.37887  2.77519  2.98518  4.58477  3.61503
          0.00385  5.95777  6.68012  0.61958  0.77255  0.48576  0.95510
    267   3.39022  5.90204  1.25868  2.17093  5.24757  2.38353  4.35002  4.73384  2.44597  3.28686  4.94274  3.62934  3.24378  2.55886  2.71875  3.35207  3.62143  3.34033  6.33421  4.92296    377 d - - -
          2.68618  4.42225  2.77519  2.73123  3.46354  2.40513  3.72494  3.29354  2.67741  2.69355  4.24690  2.90347  2.73739  3.18146  2.89801  2.37887  2.77519  2.98518  4.58477  3.61503
          0.00385  5.95777  6.68012  0.61958  0.77255  0.48576  0.95510
    268   3.43896  3.61248  3.38421  3.08974  3.44018  4.38081  3.51138  2.55216  2.37940  2.42805  4.35369  4.05774  4.76294  2.43272  3.41219  3.61389  2.63619  1.35863  5.82437  4.57162    378 v - - -
          2.68618  4.42225  2.77519  2.73123  3.46354  2.40513  3.72494  3.29354  2.67741  2.69355  4.24690  2.90347  2.73739  3.18146  2.89801  2.37887  2.77519  2.98518  4.58477  3.61503
          0.00385  5.95777  6.68012  0.61958  0.77255  0.48576  0.95510
    269   1.21648  5.85618  3.05259  2.69384  5.18369  4.16891  4.35806  3.41911  3.10002  3.45209  4.90165  3.09752  3.57191  3.46036  2.46029  2.34248  2.07693  4.23738  6.29969  4.89964    379 a - - -
          2.68618  4.42225  2.77519  2.73123  3.46354  2.40513  3.72494  3.29354  2.67741  2.69355  4.24690  2.90347  2.73739  3.18146  2.89801  2.37887  2.77519  2.98518  4.58477  3.61503
          0.00385  5.95777  6.68012  0.61958  0.77255  0.48576  0.95510
    270   1.20793  5.05416  4.61222  4.03738  4.17289  4.51029  4.78981  2.38571  2.09776  2.20987  4.16538  3.34901  4.88566  4.23021  4.24139  3.16939  2.67436  2.35712  5.65504  4.44504    380 a - - -
          2.68618  4.42225  2.77519  2.73123  3.46354  2.40513  3.72494  3.29354  2.67741  2.69355  4.24690  2.90347  2.73739  3.18146  2.89801  2.37887  2.77519  2.98518  4.58477  3.61503
          0.00385  5.95777  6.68012  0.61958  0.77255  0.48576  0.95510
    271   3.00986  4.98885  5.31055  4.71241  4.08857  4.72836  5.06065  2.42402  2.01919  0.77411  4.09133  4.81150  5.09284  4.72047  4.62042  3.19149  3.81327  2.43712  5.63298  4.45264    381 l - - -
          2.68618  4.42225  2.77519  2.73123  3.46354  2.40513  3.72494  3.29354  2.67741  2.69355  4.24690  2.90347  2.73739  3.18146  2.89801  2.37887  2.77519  2.98518  4.58477  3.61503
          0.00385  5.95777  6.68012  0.61958  0.77255  0.48576  0.95510
    272   3.05354  5.87626  1.23236  3.08842  5.21240  4.16419  4.35214  4.69208  2.13730  3.22548  3.33002  2.83165  4.55744  2.65445  2.69472  2.87744  3.61824  3.32891  6.31429  3.03171    382 d - - -
          2.68618  4.42225  2.77519  2.73123  3.46354  2.40513  3.72494  3.29354  2.67741  2.69355  4.24690  2.90347  2.73739  3.18146  2.89801  2.37887  2.77519  2.98518  4.58477  3.61503
          0.00385  5.95777  6.68012  0.61958  0.77255  0.48576  0.95510
    273   3.40906  5.56795  3.83639  2.58810  4.79462  2.61291  4.45676  3.29230  2.21123  2.97489  4.64209  3.79223  4.63922  3.07544  3.72700  2.94326  1.09504  3.16555  3.67792  4.75333    383 t - - -
          2.68618  4.42225  2.77519  2.73123  3.46354  2.40513  3.72494  3.29354  2.67741  2.69355  4.24690  2.90347  2.73739  3.18146  2.89801  2.37887  2.77519  2.98518  4.58477  3.61503
          0.00385  5.95777  6.68012  0.61958  0.77255  0.48576  0.95510
    274   2.58936  5.69084  3.03431  2.21672  3.56977  4.22715  4.42620  3.48805  3.20253  3.25700  4.75497  3.73949  4.61919  3.56082  0.81400  3.42933  3.64669  4.03346  6.17657  4.82441    384 r - - -
          2.68618  4.42225  2.77519  2.73123  3.46354  2.40513  3.72494  3.29354  2.67741  2.69355  4.24690  2.90347  2.73739  3.18146  2.89801  2.37887  2.77519  2.98518  4.58477  3.61503
          0.00385  5.95777  6.68012  0.61958  0.77255  0.48576  0.95510
    275   1.65208  5.89479  2.63109  2.58023  5.23914  4.15993  3.37444  2.91309  1.82702  4.19975  4.93564  3.62768  3.63186  2.72929  2.25440  2.94219  3.61705  2.93109  6.32789  4.91740    385 a - - -
          2.68618  4.42225  2.77519  2.73123  3.46354  2.40513  3.72494  3.29354  2.67741  2.69355  4.24690  2.90347  2.73739  3.18146  2.89801  2.37887  2.77519  2.98518  4.58477  3.61503
          0.00385  5.95777  6.68012  0.61958  0.77255  0.48576  0.95510
    276   2.23694  5.87196  2.57052  3.10143  5.21004  2.17763  4.36538  2.90027  3.10657  4.17808  4.92272  3.04635  2.25762  3.46646  2.17138  1.78454  3.62800  4.26063  6.31884  4.91585    386 s - - -
          2.68618  4.42225  2.77519  2.73123  3.46354  2.40513  3.72494  3.29354  2.67741  2.69355  4.24690  2.90347  2.73739  3.18146  2.89801  2.37887  2.77519  2.98518  4.58477  3.61503
          0.00385  5.95777  6.68012  0.61958  0.77255  0.48576  0.95510
    277   2.92365  5.99268  2.63848  3.18712  5.35428  4.25785  4.42089  4.82761  0.91545  4.29029  5.03605  3.72591  4.65004  2.22531  2.37305  3.46325  2.46863  4.39372  6.40269  5.01534    387 k - - -
          2.68618  4.42225  2.77519  2.73123  3.46354  2.40513  3.72494  3.29354  2.67741  2.69355  4.24690  2.90347  2.73739  3.18146  2.89801  2.37887  2.77519  2.98518  4.58477  3.61503
          0.07675  5.95777  2.64093  0.61958  0.77255  0.48576  0.95510
    278   2.65856  5.82555  3.12225  2.24224  5.15996  2.56720  4.30648  4.63849  2.61530  2.80965  3.64353  3.58993  4.51151  1.74411  3.14324  2.52555  2.46537  2.83449  6.26467  3.52757    388 q - - -
          2.68618  4.42225  2.77519  2.73123  3.46354  2.40513  3.72494  3.29354  2.67741  2.69355  4.24690  2.90347  2.73739  3.18146  2.89801  2.37887  2.77519  2.98518  4.58477  3.61503
          0.00414  5.88516  6.60751  0.61958  0.77255  0.90095  0.52119
    279   2.39235  5.84765  1.87009  2.53783  5.19163  3.32201  2.46501  4.67685  2.09716  2.49235  4.88860  3.58148  4.50710  2.88664  3.52861  2.41510  2.96340  4.23771  6.28097  3.16408    389 d - - -
          2.68618  4.42225  2.77519  2.73123  3.46354  2.40513  3.72494  3.29354  2.67741  2.69355  4.24690  2.90347  2.73739  3.18146  2.89801  2.37887  2.77519  2.98518  4.58477  3.61503
          0.00414  5.88516  6.60751  0.61958  0.77255  0.90095  0.52119
    280   2.91305  4.91678  3.45375  4.26138  3.30110  4.52283  4.82247  1.78651  2.53670  2.19577  4.03116  4.48642  3.33954  4.37546  4.34336  2.42235  2.75200  1.51739  5.52693  4.33301    390 v - - -
          2.68618  4.42225  2.77519  2.73123  3.46354  2.40513  3.72494  3.29354  2.67741  2.69355  4.24690  2.90347  2.73739  3.18146  2.89801  2.37887  2.77519  2.98518  4.58477  3.61503
          0.00414  5.88516  6.60751  0.61958  0.77255  0.90095  0.52119
    281   3.33986  5.85217  1.82979  2.44517  5.19792  4.11306  3.32773  4.68439  3.03474  3.33828  4.89268  2.70811  4.50670  2.33639  2.41564  1.63350  2.92500  4.24318  6.28442  3.58919    391 s - - -
          2.67991  4.43267  2.77191  2.72243  3.47267  2.40593  3.73207  3.29946  2.68213  2.69963  4.23843  2.91132  2.72210  3.17488  2.89379  2.38375  2.77521  2.98665  4.59125  3.62275
          0.97784  1.02197  1.33183  3.33832  0.03614  0.29308  1.37028
    282   2.22820  5.79268  3.58303  2.19514  5.14960  4.08059  2.92811  4.61781  2.40179  4.08675  4.83630  3.55079  4.46902  2.88893  1.19070  3.28252  3.54248  4.19112  6.20330  2.72870    503 r - - -
          2.68618  4.42225  2.77519  2.73123  3.46354  2.40513  3.72494  3.29354  2.67741  2.69355  4.24690  2.90347  2.73739  3.18146  2.89801  2.37887  2.77519  2.98518  4.58477  3.61503
          0.14396  5.67773  2.03518  0.61958  0.77255  1.16772  0.37262
    283   1.75237  5.70742  1.84178  1.84439  5.04893  2.97204  4.16295  4.53348  2.90897  4.01295  4.75391  2.86639  3.12333  3.26296  3.40445  2.69608  3.43733  2.83812  6.14540  4.73349    504 a - - -
          2.68618  4.42225  2.77519  2.73123  3.46354  2.40513  3.72494  3.29354  2.67741  2.69355  4.24690  2.90347  2.73739  3.18146  2.89801  2.37887  2.77519  2.98518  4.58477  3.61503
          0.00556  5.59083  6.31318  0.61958  0.77255  1.12636  0.39188
    284   2.12593  5.38908  3.66095  2.08301  4.61563  4.07329  4.27924  4.02520  2.28968  1.80341  4.46335  3.61588  4.46226  3.43938  2.43467  3.27902  2.42501  2.64921  5.89974  3.44422    505 l - - -
          2.68618  4.42225  2.77519  2.73123  3.46354  2.40513  3.72494  3.29354  2.67741  2.69355  4.24690  2.90347  2.73739  3.18146  2.89801  2.37887  2.77519  2.98518  4.58477  3.61503
          0.00512  5.67385  6.39620  0.61958  0.77255  0.62875  0.76198
    285   3.39479  4.81103  5.11784  4.51717  3.07917  4.53532  4.85480  2.46134  3.23551  1.23805  3.92816  3.29140  4.90147  3.20727  2.72142  3.83552  3.62685  1.77463  2.81907  4.24613    506 l - - -
          2.68618  4.42225  2.77519  2.73123  3.46354  2.40513  3.72494  3.29354  2.67741  2.69355  4.24690  2.90347  2.73739  3.18146  2.89801  2.37887  2.77519  2.98518  4.58477  3.61503
          0.00441  5.82250  6.54485  0.61958  0.77255  0.37099  1.17134
    286   2.42962  5.72279  3.69656  2.74075  3.20166  3.53085  4.37289  3.51272  2.12619  2.55536  2.61021  2.51650  4.56956  2.25424  2.38795  2.71523  3.60738  3.09685  6.19461  4.82465    507 k - - -
          2.68618  4.42225  2.77519  2.73123  3.46354  2.40513  3.72494  3.29354  2.67741  2.69355  4.24690  2.90347  2.73739  3.18146  2.89801  2.37887  2.77519  2.98518  4.58477  3.61503
          0.00396  5.92831  6.65066  0.61958  0.77255  0.67913  0.70736
    287   1.91505  5.87674  2.63701  1.89404  5.22147  2.86950  4.32783  3.55943  2.54443  4.18188  4.91749  3.03428  4.53418  2.46452  3.55544  2.14347  2.87303  2.69667  6.30962  4.89885    508 e - - -
          2.68618  4.42225  2.77519  2.73123  3.46354  2.40513  3.72494  3.29354  2.67741  2.69355  4.24690  2.90347  2.73739  3.18146  2.89801  2.37887  2.77519  2.98518  4.58477  3.61503
          0.00396  5.92831  6.65066  0.61958  0.77255  0.38144  1.14847
    288   2.38332  5.89625  2.63354  2.21414  5.24131  3.24933  4.34650  4.72726  2.49408  2.89545  4.93692  3.62693  4.55292  2.14471  2.07085  2.58765  2.33343  3.50143  6.32895  3.55428    509 r - - -
          2.68618  4.42225  2.77519  2.73123  3.46354  2.40513  3.72494  3.29354  2.67741  2.69355  4.24690  2.90347  2.73739  3.18146  2.89801  2.37887  2.77519  2.98518  4.58477  3.61503
          0.00385  5.95777  6.68012  0.61958  0.77255  0.48576  0.95510
    289   2.37661  5.29015  2.88525  3.56607  4.44956  4.36348  4.59861  2.38048  3.53739  2.81735  4.38566  3.18088  3.37599  3.13548  3.31681  3.59264  3.12157  3.00271  1.19462  4.59274    510 w - - -
          2.68618  4.42225  2.77519  2.73123  3.46354  2.40513  3.72494  3.29354  2.67741  2.69355  4.24690  2.90347  2.73739  3.18146  2.89801  2.37887  2.77519  2.98518  4.58477  3.61503
          0.00385  5.95777  6.68012  0.61958  0.77255  0.48576  0.95510
    290   2.32062  5.89622  2.90322  2.30084  5.24126  4.15947  3.44175  2.91365  1.90409  4.20149  2.65348  3.01533  4.55293  2.08860  2.80748  2.65347  3.61682  4.28684  6.32893  3.08137    511 k - - -
          2.68618  4.42225  2.77519  2.73123  3.46354  2.40513  3.72494  3.29354  2.67741  2.69355  4.24690  2.90347  2.73739  3.18146  2.89801  2.37887  2.77519  2.98518  4.58477  3.61503
          0.00385  5.95777  6.68012  0.61958  0.77255  0.48576  0.95510
    291   3.38565  5.89653  3.09597  2.03015  5.24171  3.26888  2.66383  3.52478  1.79225  3.31716  4.93717  2.61160  4.55286  2.53589  2.41191  3.34790  2.91019  2.75044  6.32915  3.63975    512 k - - -
          2.68618  4.42225  2.77519  2.73123  3.46354  2.40513  3.72494  3.29354  2.67741  2.69355  4.24690  2.90347  2.73739  3.18146  2.89801  2.37887  2.77519  2.98518  4.58477  3.61503
          0.00385  5.95777  6.68012  0.61958  0.77255  0.48576  0.95510
    292   3.38824  3.72056  2.71781  2.40109  5.17853  2.86548  4.35852  3.03158  2.54978  2.61442  4.89820  3.31709  4.56240  2.26619  2.16871  3.35967  1.99243  3.24553  6.29675  3.63640    513 t - - -
          2.68618  4.42225  2.77519  2.73123  3.46354  2.40513  3.72494  3.29354  2.67741  2.69355  4.24690  2.90347  2.73739  3.18146  2.89801  2.37887  2.77519  2.98518  4.58477  3.61503
          0.00385  5.95777  6.68012  0.61958  0.77255  0.48576  0.95510
    293   1.42771  2.95954  3.19698  2.78614  4.57301  2.93208  4.53934  3.95785  3.42146  2.17195  2.79401  3.92270  3.37234  3.08874  3.19610  3.01849  3.65584  2.83416  3.86447  4.65344    514 a - - -
          2.68618  4.42225  2.77519  2.73123  3.46354  2.40513  3.72494  3.29354  2.67741  2.69355  4.24690  2.90347  2.73739  3.18146  2.89801  2.37887  2.77519  2.98518  4.58477  3.61503
          0.00385  5.95777  6.68012  0.61958  0.77255  0.48576  0.95510
    294   2.61770  5.89852  2.59968  2.65495  3.38965  4.15895  4.34591  4.73126  1.71177  4.20423  4.93892  2.10895  3.52386  2.26023  2.94824  2.62845  2.47097  3.42540  6.33061  4.91906    515 k - - -
          2.68618  4.42225  2.77519  2.73123  3.46354  2.40513  3.72494  3.29354  2.67741  2.69355  4.24690  2.90347  2.73739  3.18146  2.89801  2.37887  2.77519  2.98518  4.58477  3.61503
          0.00385  5.95777  6.68012  0.61958  0.77255  0.48576  0.95510
    295   2.55790  5.96184  1.76581  1.62147  5.30606  4.18985  4.39589  4.79502  3.14189  4.26699  5.00473  2.12662  2.96666  2.99809  3.63926  2.12406  2.83349  4.35241  6.39377  4.97728    516 e - - -
          2.68618  4.42225  2.77519  2.73123  3.46354  2.40513  3.72494  3.29354  2.67741  2.69355  4.24690  2.90347  2.73739  3.18146  2.89801  2.37887  2.77519  2.98518  4.58477  3.61503
          0.00385  5.95777  6.68012  0.61958  0.77255  0.48576  0.95510
    296   2.54935  4.99895  3.12633  4.19429  4.10828  4.54738  2.61416  2.72528  4.09867  1.90834  2.42573  4.46352  4.91928  3.23325  3.38301  2.84967  2.13682  2.47728  3.86042  2.75020    517 l - - -
          2.68618  4.42225  2.77519  2.73123  3.46354  2.40513  3.72494  3.29354  2.67741  2.69355  4.24690  2.90347  2.73739  3.18146  2.89801  2.37887  2.77519  2.98518  4.58477  3.61503
          0.00385  5.95777  6.68012  0.61958  0.77255  0.48576  0.95510
    297   3.50408  5.88931  2.93238  3.22430  5.20067  0.70965  4.45515  4.65054  2.82951  4.17224  4.94668  3.75819  4.66883  2.62477  3.05412  3.48714  3.73262  3.30734  3.74634  4.96639    518 g - - -
          2.68618  4.42225  2.77519  2.73123  3.46354  2.40513  3.72494  3.29354  2.67741  2.69355  4.24690  2.90347  2.73739  3.18146  2.89801  2.37887  2.77519  2.98518  4.58477  3.61503
          0.00385  5.95777  6.68012  0.61958  0.77255  0.48576  0.95510
    298   2.63525  4.90050  5.24201  4.64023  1.23860  4.63440  3.51144  2.36428  4.46937  2.58765  4.01806  4.72437  3.39430  2.61107  4.55195  2.81357  3.72206  1.89581  5.51870  4.33721    519 f - - -
          2.68618  4.42225  2.77519  2.73123  3.46354  2.40513  3.72494  3.29354  2.67741  2.69355  4.24690  2.90347  2.73739  3.18146  2.89801  2.37887  2.77519  2.98518  4.58477  3.61503
          0.00385  5.95777  6.68012  0.61958  0.77255  0.48576  0.95510
    299   3.52273  6.05246  0.97532  2.75727  5.39317  3.30831  3.44901  4.88559  2.81321  4.35590  5.09835  2.28815  2.43985  3.05628  3.73229  3.47424  2.84875  4.44153  6.48316  5.05924    520 d - - -
          2.68618  4.42225  2.77519  2.73123  3.46354  2.40513  3.72494  3.29354  2.67741  2.69355  4.24690  2.90347  2.73739  3.18146  2.89801  2.37887  2.77519  2.98518  4.58477  3.61503
          0.00385  5.95777  6.68012  0.61958  0.77255  0.48576  0.95510
    300   3.47849  4.96673  3.62142  4.31471  3.31462  3.33197  3.56564  1.55604  3.28178  1.59435  4.08109  4.53864  2.86640  3.50928  4.39530  3.04305  3.71051  1.96372  5.57673  3.60692    521 i - - -
          2.68618  4.42225  2.77519  2.73123  3.46354  2.40513  3.72494  3.29354  2.67741  2.69355  4.24690  2.90347  2.73739  3.18146  2.89801  2.37887  2.77519  2.98518  4.58477  3.61503
          0.00385  5.95777  6.68012  0.61958  0.77255  0.48576  0.95510
    301   2.84568  3.89437  2.68255  1.83659  5.24311  3.54095  2.84081  2.44097  2.67203  4.20301  4.93802  3.03869  3.41217  3.08546  2.55669  2.64280  2.08162  4.28843  6.32986  4.91858    522 e - - -
          2.68618  4.42225  2.77519  2.73123  3.46354  2.40513  3.72494  3.29354  2.67741  2.69355  4.24690  2.90347  2.73739  3.18146  2.89801  2.37887  2.77519  2.98518  4.58477  3.61503
          0.00385  5.95777  6.68012  0.61958  0.77255  0.48576  0.95510
    302   1.61932  5.80734  3.68141  3.12512  3.79321  1.99941  3.55263  4.57524  3.12411  3.33588  4.85879  3.66604  2.87451  2.29294  2.12660  2.38736  3.62395  4.17804  6.26375  4.87717    523 a - - -
          2.68618  4.42225  2.77519  2.73123  3.46354  2.40513  3.72494  3.29354  2.67741  2.69355  4.24690  2.90347  2.73739  3.18146  2.89801  2.37887  2.77519  2.98518  4.58477  3.61503
          0.00385  5.95777  6.68012  0.61958  0.77255  0.48576  0.95510
    303   3.54329  4.91466  5.50922  4.89474  2.38090  4.71601  5.04657  2.10316  4.68011  1.29227  4.00076  4.87875  5.07500  2.87003  4.68632  4.02843  3.19700  2.15687  5.53013  1.82047    524 l - - -
          2.68618  4.42225  2.77519  2.73123  3.46354  2.40513  3.72494  3.29354  2.67741  2.69355  4.24690  2.90347  2.73739  3.18146  2.89801  2.37887  2.77519  2.98518  4.58477  3.61503
          0.00385  5.95777  6.68012  0.61958  0.77255  0.48576  0.95510
    304   2.95917  5.03637  3.59904  4.07541  4.15125  4.51881  4.79982  2.55010  3.99543  2.48410  2.69164  4.38616  4.89260  3.04128  2.49260  2.17192  2.69516  1.31900  5.63740  4.43026    525 v - - -
          2.68618  4.42225  2.77519  2.73123  3.46354  2.40513  3.72494  3.29354  2.67741  2.69355  4.24690  2.90347  2.73739  3.18146  2.89801  2.37887  2.77519  2.98518  4.58477  3.61503
          0.00385  5.95777  6.68012  0.61958  0.77255  0.48576  0.95510
    305   1.90116  5.89173  2.58238  2.61096  3.38776  4.16044  3.39458  4.71931  2.27191  3.30311  4.93293  2.82938  2.68558  3.44469  2.58857  2.24267  2.81550  3.41804  6.32564  3.69107    526 a - - -
          2.68618  4.42225  2.77519  2.73123  3.46354  2.40513  3.72494  3.29354  2.67741  2.69355  4.24690  2.90347  2.73739  3.18146  2.89801  2.37887  2.77519  2.98518  4.58477  3.61503
          0.00385  5.95777  6.68012  0.61958  0.77255  0.48576  0.95510
    306   2.01752  5.89343  1.89095  1.93973  3.62656  4.16008  4.34728  4.72226  2.56620  3.45990  4.93443  2.82914  3.35890  3.44403  3.18066  2.51871  2.26967  3.51555  6.32689  4.91671    527 d - - -
          2.68618  4.42225  2.77519  2.73123  3.46354  2.40513  3.72494  3.29354  2.67741  2.69355  4.24690  2.90347  2.73739  3.18146  2.89801  2.37887  2.77519  2.98518  4.58477  3.61503
          0.00385  5.95777  6.68012  0.61958  0.77255  0.48576  0.95510
    307   0.98084  5.69864  3.88286  2.61253  5.07870  4.26558  2.37668  4.50918  3.37576  4.09420  4.89260  3.86892  4.70954  3.72288  3.84092  1.69963  3.24628  3.23742  6.31427  4.97078    528 a - - -
          2.68618  4.42225  2.77519  2.73123  3.46354  2.40513  3.72494  3.29354  2.67741  2.69355  4.24690  2.90347  2.73739  3.18146  2.89801  2.37887  2.77519  2.98518  4.58477  3.61503
          0.00385  5.95777  6.68012  0.61958  0.77255  0.48576  0.95510
    308   3.42120  5.43026  1.89618  3.19602  4.62066  4.30100  4.51981  3.04406  1.80394  2.65412  2.27238  3.89125  4.68749  3.72142  2.53548  3.51659  3.07379  2.77274  5.96832  2.55334    529 k - - -
          2.68618  4.42225  2.77519  2.73123  3.46354  2.40513  3.72494  3.29354  2.67741  2.69355  4.24690  2.90347  2.73739  3.18146  2.89801  2.37887  2.77519  2.98518  4.58477  3.61503
          0.00385  5.95777  6.68012  0.61958  0.77255  0.48576  0.95510
    309   1.92214  5.85899  3.65248  1.99879  3.76195  2.88780  4.35675  3.50303  2.23382  2.63768  4.90396  3.64193  4.56103  2.69924  2.33381  2.68988  2.41792  4.24084  6.30155  4.90067    530 a - - -
          2.68618  4.42225  2.77519  2.73123  3.46354  2.40513  3.72494  3.29354  2.67741  2.69355  4.24690  2.90347  2.73739  3.18146  2.89801  2.37887  2.77519  2.98518  4.58477  3.61503
          0.00385  5.95777  6.68012  0.61958  0.77255  0.48576  0.95510
    310   2.45581  5.85830  3.66315  3.10627  5.18546  4.17543  3.45187  3.64992  2.72170  4.15499  4.90404  2.62721  2.88114  2.35632  1.11291  3.36639  3.62581  3.39365  6.30097  3.68340    531 r - - -
          2.68618  4.42225  2.77519  2.73123  3.46354  2.40513  3.72494  3.29354  2.67741  2.69355  4.24690  2.90347  2.73739  3.18146  2.89801  2.37887  2.77519  2.98518  4.58477  3.61503
          0.13759  5.95777  2.07177  0.61958  0.77255  0.48576  0.95510
    311   2.03342  5.76205  3.57417  2.58361  5.08560  4.08632  4.27570  4.55664  2.41620  1.99175  3.46080  2.90348  3.06153  2.29201  2.75238  2.29580  3.53533  2.96723  6.20782  4.81028    532 l - - -
          2.68618  4.42225  2.77519  2.73123  3.46354  2.40513  3.72494  3.29354  2.67741  2.69355  4.24690  2.90347  2.73739  3.18146  2.89801  2.37887  2.77519  2.98518  4.58477  3.61503
          0.00440  5.82458  6.54692  0.61958  0.77255  0.66133  0.72601
    312   2.31770  5.47479  3.51776  1.68084  4.68958  4.21379  3.35222  4.09297  2.23574  2.18250  4.55253  3.76925  4.60219  3.59530  3.70277  3.42194  2.72197  2.04328  3.77861  3.23201    533 e - - -
          2.68618  4.42225  2.77519  2.73123  3.46354  2.40513  3.72494  3.29354  2.67741  2.69355  4.24690  2.90347  2.73739  3.18146  2.89801  2.37887  2.77519  2.98518  4.58477  3.61503
          0.00416  5.88109  6.60343  0.61958  0.77255  0.28696  1.38846
    313   2.42388  5.85848  3.65264  2.82945  5.18704  2.92835  3.09725  3.75146  2.24231  2.51807  4.90351  2.42839  4.56108  2.54027  3.58815  1.96917  2.37153  2.91311  6.30118  4.90040    534 s - - -
          2.68618  4.42225  2.77519  2.73123  3.46354  2.40513  3.72494  3.29354  2.67741  2.69355  4.24690  2.90347  2.73739  3.18146  2.89801  2.37887  2.77519  2.98518  4.58477  3.61503
          0.02957  5.95777  3.62865  0.61958  0.77255  0.48576  0.95510
    314   2.15297  5.87655  3.00356  2.83991  5.22018  2.13341  4.33083  4.70513  2.45529  2.33841  4.91759  3.61165  2.90953  2.49039  2.47509  2.39306  2.87813  4.26641  6.31010  3.67476    535 g - - -
          2.68618  4.42225  2.77519  2.73123  3.46354  2.40513  3.72494  3.29354  2.67741  2.69355  4.24690  2.90347  2.73739  3.18146  2.89801  2.37887  2.77519  2.98518  4.58477  3.61503
          0.00395  5.93215  6.65450  0.61958  0.77255  0.65625  0.73146
    315   2.81053  5.87384  2.96520  2.72097  2.96370  2.20577  3.52840  4.70039  2.42899  3.01806  4.91519  2.81002  3.12943  2.98894  3.55960  2.03897  2.06405  3.65186  6.30811  4.89875    536 s - - -
          2.68618  4.42225  2.77519  2.73123  3.46354  2.40513  3.72494  3.29354  2.67741  2.69355  4.24690  2.90347  2.73739  3.18146  2.89801  2.37887  2.77519  2.98518  4.58477  3.61503
          0.00395  5.93215  6.65450  0.61958  0.77255  0.65625  0.73146
    316   3.37301  3.72832  3.22812  3.09413  5.13060  4.15804  4.34827  3.72595  2.01605  2.49007  3.13959  2.37302  3.51373  2.04569  1.97171  2.91035  2.99344  3.40703  6.26371  4.87046    537 r - - -
          2.68618  4.42225  2.77519  2.73123  3.46354  2.40513  3.72494  3.29354  2.67741  2.69355  4.24690  2.90347  2.73739  3.18146  2.89801  2.37887  2.77519  2.98518  4.58477  3.61503
          0.00395  5.93215  6.65450  0.61958  0.77255  0.65625  0.73146
    317   1.98912  5.80713  3.65431  2.11133  5.12160  2.59681  4.35088  4.58626  3.09885  4.09950  4.85649  3.64077  2.41535  3.04139  3.00637  2.93703  1.84954  3.40300  2.57577  4.86784    538 t - - -
          2.68618  4.42225  2.77519  2.73123  3.46354  2.40513  3.72494  3.29354  2.67741  2.69355  4.24690  2.90347  2.73739  3.18146  2.89801  2.37887  2.77519  2.98518  4.58477  3.61503
          0.00395  5.93215  6.65450  0.61958  0.77255  0.65625  0.73146
    318   3.03354  5.84057  3.05023  2.59351  5.16856  4.15173  4.34063  4.64267  2.15705  1.85041  4.88575  2.81780  2.45431  3.44269  2.57823  2.63360  2.79948  3.55248  3.85479  2.71324    539 l - - -
          2.68618  4.42225  2.77519  2.73123  3.46354  2.40513  3.72494  3.29354  2.67741  2.69355  4.24690  2.90347  2.73739  3.18146  2.89801  2.37887  2.77519  2.98518  4.58477  3.61503
          0.00395  5.93215  6.65450  0.61958  0.77255  0.65625  0.73146
    319   2.27870  5.12236  4.37025  3.80128  3.62071  2.97947  4.68843  2.63004  2.61697  2.16587  4.22732  4.19079  2.09302  3.12197  2.83348  3.67868  2.57673  1.97864  5.70870  4.48064    540 v - - -
          2.68618  4.42225  2.77519  2.73123  3.46354  2.40513  3.72494  3.29354  2.67741  2.69355  4.24690  2.90347  2.73739  3.18146  2.89801  2.37887  2.77519  2.98518  4.58477  3.61503
          0.12820  5.93215  2.13989  0.61958  0.77255  0.65625  0.73146
    320   2.34096  5.79534  2.63549  2.29903  5.13743  2.40270  4.25398  3.08875  2.66415  2.93996  4.83678  2.21679  2.66633  3.35127  2.32371  2.79317  3.52290  3.50901  6.22981  4.82065    541 n - - -
          2.68640  4.42536  2.77597  2.72825  3.46425  2.40597  3.72805  3.29139  2.67742  2.69387  4.24321  2.90341  2.73207  3.18315  2.89916  2.38090  2.77598  2.98453  4.58788  3.61534
          1.81230  0.57082  1.30321  1.76883  0.18697  1.18857  0.36335
    321   2.42989  5.62479  1.54220  2.80580  4.96936  3.25881  2.56274  4.45507  2.38161  3.92985  4.66593  2.81327  4.28123  3.17207  2.52894  2.75243  2.41701  4.01523  6.05774  4.64684    557 d - - -
          2.68618  4.42225  2.77519  2.73123  3.46354  2.40513  3.72494  3.29354  2.67741  2.69355  4.24690  2.90347  2.73739  3.18146  2.89801  2.37887  2.77519  2.98518  4.58477  3.61503
          0.05402  5.49344  3.02673  0.61958  0.77255  1.07861  0.41562
    322   1.39869  5.11838  3.82269  2.75399  4.29919  2.39938  4.34178  2.77639  3.24694  3.35493  4.21897  3.73641  4.49217  2.52902  3.66223  2.91941  3.43406  1.88956  5.68053  4.40751    558 a - - -
          2.68618  4.42225  2.77519  2.73123  3.46354  2.40513  3.72494  3.29354  2.67741  2.69355  4.24690  2.90347  2.73739  3.18146  2.89801  2.37887  2.77519  2.98518  4.58477  3.61503
          0.00560  5.58411  6.30646  0.61958  0.77255  0.88078  0.53522
    323   2.69875  3.00362  2.89147  2.52253  4.75929  4.07267  4.27315  2.65987  3.05983  2.85046  3.39737  3.12850  3.10293  2.29521  2.26609  2.96270  2.80356  2.49852  5.99800  4.65044    559 r - - -
          2.68618  4.42225  2.77519  2.73123  3.46354  2.40513  3.72494  3.29354  2.67741  2.69355  4.24690  2.90347  2.73739  3.18146  2.89801  2.37887  2.77519  2.98518  4.58477  3.61503
          0.00487  5.72219  6.44454  0.61958  0.77255  1.41881  0.27707
    324   2.94710  5.71666  1.85713  1.67900  5.04724  4.02029  4.20892  3.24076  2.94946  4.01575  3.46447  3.49349  3.09828  2.39172  2.86006  2.87756  3.47219  3.43281  6.15811  2.58380    560 e - - -
          2.68618  4.42225  2.77519  2.73123  3.46354  2.40513  3.72494  3.29354  2.67741  2.69355  4.24690  2.90347  2.73739  3.18146  2.89801  2.37887  2.77519  2.98518  4.58477  3.61503
          0.00487  5.72219  6.44454  0.61958  0.77255  1.41881  0.27707
    325   1.14176  5.68469  2.59364  2.74952  5.06738  2.49182  4.31843  4.53137  3.08132  4.05262  4.81424  3.58783  4.48593  3.43179  3.56766  2.19966  2.29884  3.39816  6.21695  4.83039    561 a - - -
          2.68618  4.42225  2.77519  2.73123  3.46354  2.40513  3.72494  3.29354  2.67741  2.69355  4.24690  2.90347  2.73739  3.18146  2.89801  2.37887  2.77519  2.98518  4.58477  3.61503
          0.00487  5.72219  6.44454  0.61958  0.77255  1.41881  0.27707
    326   2.30047  4.79881  5.37457  4.76515  3.31075  4.61266  4.95146  2.80064  4.55982  1.89489  3.11280  4.76706  4.96786  4.69352  2.99315  3.92631  3.66258  0.86658  5.44082  4.26819    562 v - - -
          2.68618  4.42225  2.77519  2.73123  3.46354  2.40513  3.72494  3.29354  2.67741  2.69355  4.24690  2.90347  2.73739  3.18146  2.89801  2.37887  2.77519  2.98518  4.58477  3.61503
          0.00487  5.72219  6.44454  0.61958  0.77255  0.85237  0.55583
    327   2.35447  5.74964  3.58613  3.02852  5.07748  2.80860  4.27752  4.54424  1.92533  4.04872  4.80302  3.56985  4.48243  3.38301  1.75992  2.36091  1.92237  4.13277  6.19982  2.82783    563 r - - -
          2.68618  4.42225  2.77519  2.73123  3.46354  2.40513  3.72494  3.29354  2.67741  2.69355  4.24690  2.90347  2.73739  3.18146  2.89801  2.37887  2.77519  2.98518  4.58477  3.61503
          0.04747  5.79985  3.13886  0.61958  0.77255  0.91728  0.51017
    328   3.30458  5.42106  3.76093  2.77476  3.09796  2.21154  4.36579  4.04056  2.86589  3.05658  3.24760  3.71037  3.31590  2.45713  2.14887  3.36387  2.47780  1.88794  5.93997  4.62412    564 v - - -
          2.68618  4.42225  2.77519  2.73123  3.46354  2.40513  3.72494  3.29354  2.67741  2.69355  4.24690  2.90347  2.73739  3.18146  2.89801  2.37887  2.77519  2.98518  4.58477  3.61503
          0.00454  5.79195  6.51430  0.61958  0.77255  0.88296  0.53368
    329   1.12411  3.61514  4.02767  2.85126  2.54700  3.43740  4.50846  3.76193  2.50538  3.44815  4.31910  3.92351  4.65770  3.76183  3.84181  2.79497  2.73466  3.51282  2.80673  4.52132    565 a - - -
          2.68618  4.42225  2.77519  2.73123  3.46354  2.40513  3.72494  3.29354  2.67741  2.69355  4.24690  2.90347  2.73739  3.18146  2.89801  2.37887  2.77519  2.98518  4.58477  3.61503
          0.00436  5.83328  6.55563  0.61958  0.77255  1.10640  0.40159
    330   2.64898  4.82210  5.09740  4.49858  3.91916  3.27648  3.16764  1.09228  3.33020  2.13181  3.93924  4.60765  4.90431  4.51845  3.47291  3.11393  3.63270  2.04104  3.87854  4.25604    566 i - - -
          2.68618  4.42225  2.77519  2.73123  3.46354  2.40513  3.72494  3.29354  2.67741  2.69355  4.24690  2.90347  2.73739  3.18146  2.89801  2.37887  2.77519  2.98518  4.58477  3.61503
          0.00436  5.83328  6.55563  0.61958  0.77255  1.10640  0.40159
    331   1.86796  5.37330  3.85331  1.92185  2.92467  4.20860  4.42511  3.96299  3.27869  2.60194  3.24513  2.82850  4.59566  3.61804  2.35273  2.06706  3.56792  3.14478  5.90664  3.46203    567 a - - -
          2.68618  4.42225  2.77519  2.73123  3.46354  2.40513  3.72494  3.29354  2.67741  2.69355  4.24690  2.90347  2.73739  3.18146  2.89801  2.37887  2.77519  2.98518  4.58477  3.61503
          0.03835  5.83328  3.36102  0.61958  0.77255  0.77564  0.61694
    332   2.76713  5.74105  3.59644  2.80534  5.05287  2.43500  2.13367  4.51604  2.17816  2.50282  3.76356  2.83545  4.49337  2.81856  3.52722  2.29094  3.18490  2.37871  6.19416  4.80422    568 h - - -
          2.68618  4.42225  2.77519  2.73123  3.46354  2.40513  3.72494  3.29354  2.67741  2.69355  4.24690  2.90347  2.73739  3.18146  2.89801  2.37887  2.77519  2.98518  4.58477  3.61503
          0.00434  5.83717  6.55952  0.61958  0.77255  0.81182  0.58707
    333   2.63840  4.83210  5.20420  4.60082  3.92736  4.57411  4.89738  2.38924  4.42464  0.98892  3.26830  4.67318  4.93972  3.12954  2.90967  3.07157  2.97773  3.08090  2.93459  3.15226    569 l - - -
          2.68618  4.42225  2.77519  2.73123  3.46354  2.40513  3.72494  3.29354  2.67741  2.69355  4.24690  2.90347  2.73739  3.18146  2.89801  2.37887  2.77519  2.98518  4.58477  3.61503
          0.00421  5.86734  6.58969  0.61958  0.77255  0.65582  0.73193
    334   3.39497  5.27986  4.05447  2.41398  3.05416  2.53201  3.38640  2.37586  3.46698  3.50453  4.37359  3.15070  4.69680  3.79234  3.87470  1.21245  3.62657  2.94480  5.83753  2.94874    570 s - - -
          2.68618  4.42225  2.77519  2.73123  3.46354  2.40513  3.72494  3.29354  2.67741  2.69355  4.24690  2.90347  2.73739  3.18146  2.89801  2.37887  2.77519  2.98518  4.58477  3.61503
          0.05178  5.90154  3.04223  0.61958  0.77255  0.52271  0.89872
    335   2.61580  5.84766  1.84848  2.13763  3.60640  2.94002  4.30143  4.67653  2.50079  3.26964  4.88866  2.00396  4.50768  2.26589  3.52923  3.01609  3.57117  3.37668  6.28111  3.64547    571 d - - -
          2.68618  4.42225  2.77519  2.73123  3.46354  2.40513  3.72494  3.29354  2.67741  2.69355  4.24690  2.90347  2.73739  3.18146  2.89801  2.37887  2.77519  2.98518  4.58477  3.61503
          0.00414  5.88611  6.60845  0.61958  0.77255  0.89667  0.52412
    336   2.60504  5.83752  3.08074  2.61155  5.17681  2.86937  4.30428  3.44863  3.04122  3.42299  4.87973  3.58629  4.50995  2.29509  1.91113  1.86602  1.95297  4.22505  6.27370  4.86628    572 s - - -
          2.68618  4.42225  2.77519  2.73123  3.46354  2.40513  3.72494  3.29354  2.67741  2.69355  4.24690  2.90347  2.73739  3.18146  2.89801  2.37887  2.77519  2.98518  4.58477  3.61503
          0.00414  5.88611  6.60845  0.61958  0.77255  0.89667  0.52412
    337   2.57187  5.85131  2.64556  2.51812  3.73068  4.11376  2.33418  4.68278  1.55510  4.15667  4.89191  3.58115  4.50724  2.10560  2.36582  3.30232  2.97882  3.30582  6.28376  4.87274    573 k - - -
          2.68618  4.42225  2.77519  2.73123  3.46354  2.40513  3.72494  3.29354  2.67741  2.69355  4.24690  2.90347  2.73739  3.18146  2.89801  2.37887  2.77519  2.98518  4.58477  3.61503
          0.00414  5.88611  6.60845  0.61958  0.77255  0.89667  0.52412
    338   1.85038  5.69775  3.03547  2.74163  4.98140  2.82093  3.70360  2.70976  2.73679  3.47563  3.86556  2.62680  4.54184  3.46597  3.11290  3.34529  1.97638  2.20868  6.16907  4.79855    574 a - - -
          2.68618  4.42225  2.77519  2.73123  3.46354  2.40513  3.72494  3.29354  2.67741  2.69355  4.24690  2.90347  2.73739  3.18146  2.89801  2.37887  2.77519  2.98518  4.58477  3.61503
          0.00414  5.88611  6.60845  0.61958  0.77255  0.47541  0.97188
    339   3.39046  5.86280  2.72253  2.70044  5.19502  4.16614  4.35222  4.66907  2.73124  2.10542  4.90773  3.08199  4.55968  2.15452  1.58647  3.35941  3.62093  1.92946  6.30121  4.90239    575 r - - -
          2.68618  4.42225  2.77519  2.73123  3.46354  2.40513  3.72494  3.29354  2.67741  2.69355  4.24690  2.90347  2.73739  3.18146  2.89801  2.37887  2.77519  2.98518  4.58477  3.61503
          0.00395  5.93215  6.65450  0.61958  0.77255  0.65625  0.73146
    340   3.48096  4.85504  5.44787  4.83239  1.02020  2.94606  4.98443  2.83241  4.61660  1.94038  3.29909  4.81437  3.91847  4.74685  4.62353  3.96242  3.28435  2.21497  5.47648  2.75482    576 f - - -
          2.68618  4.42225  2.77519  2.73123  3.46354  2.40513  3.72494  3.29354  2.67741  2.69355  4.24690  2.90347  2.73739  3.18146  2.89801  2.37887  2.77519  2.98518  4.58477  3.61503
          0.00395  5.93215  6.65450  0.61958  0.77255  0.65625  0.73146
    341   2.98431  5.83305  2.53793  2.38510  5.15787  4.15346  4.34273  2.78641  3.08578  2.85515  3.61054  2.60604  2.60923  2.92651  2.93999  2.44890  1.80023  3.38118  6.27804  4.87963    577 t - - -
          2.68618  4.42225  2.77519  2.73123  3.46354  2.40513  3.72494  3.29354  2.67741  2.69355  4.24690  2.90347  2.73739  3.18146  2.89801  2.37887  2.77519  2.98518  4.58477  3.61503
          0.00395  5.93215  6.65450  0.61958  0.77255  0.65625  0.73146
    342   2.25043  5.85627  3.03202  2.02915  3.49836  4.14815  4.33630  4.66971  2.74709  4.15713  4.89966  3.61966  3.71123  2.69092  2.51133  2.82804  2.95475  2.88625  6.29520  1.67486    578 y - - -
          2.68618  4.42225  2.77519  2.73123  3.46354  2.40513  3.72494  3.29354  2.67741  2.69355  4.24690  2.90347  2.73739  3.18146  2.89801  2.37887  2.77519  2.98518  4.58477  3.61503
          0.00395  5.93215  6.65450  0.61958  0.77255  0.65625  0.73146
    343   2.07354  5.83577  3.63975  2.53935  5.16177  2.04225  4.34277  4.63432  3.08529  4.13299  4.88180  2.30142  3.80076  3.44567  2.13344  3.00998  2.46097  4.21619  2.35132  3.85280    579 g - - -
          2.68618  4.42225  2.77519  2.73123  3.46354  2.40513  3.72494  3.29354  2.67741  2.69355  4.24690  2.90347  2.73739  3.18146  2.89801  2.37887  2.77519  2.98518  4.58477  3.61503
          0.00395  5.93215  6.65450  0.61958  0.77255  0.65625  0.73146
    344   3.37281  5.88515  1.52346  2.02741  5.23069  4.14473  4.33287  3.57117  1.80585  2.90067  4.92580  2.99867  3.50705  2.64012  3.56101  2.36077  3.60407  4.27606  6.31743  4.90587    580 d - - -
          2.68618  4.42225  2.77519  2.73123  3.46354  2.40513  3.72494  3.29354  2.67741  2.69355  4.24690  2.90347  2.73739  3.18146  2.89801  2.37887  2.77519  2.98518  4.58477  3.61503
          0.00395  5.93215  6.65450  0.61958  0.77255  0.65625  0.73146
    345   2.85717  5.08150  2.92972  3.89141  3.43087  3.43065  4.72316  3.56168  3.83099  1.07405  2.72715  4.25480  3.78094  2.37831  4.14592  2.63749  3.67296  2.60004  5.67384  4.45414    581 l - - -
          2.68618  4.42225  2.77519  2.73123  3.46354  2.40513  3.72494  3.29354  2.67741  2.69355  4.24690  2.90347  2.73739  3.18146  2.89801  2.37887  2.77519  2.98518  4.58477  3.61503
          0.00395  5.93215  6.65450  0.61958  0.77255  0.65625  0.73146
    346   2.30104  4.87828  5.25060  4.64722  3.97368  3.34798  4.94377  2.28520  2.76966  1.33680  2.72422  4.71953  4.98602  4.63699  3.55435  3.05193  3.70473  1.71347  5.49714  4.31646    582 l - - -
          2.68618  4.42225  2.77519  2.73123  3.46354  2.40513  3.72494  3.29354  2.67741  2.69355  4.24690  2.90347  2.73739  3.18146  2.89801  2.37887  2.77519  2.98518  4.58477  3.61503
          0.00395  5.93215  6.65450  0.61958  0.77255  0.65625  0.73146
    347   1.63477  5.79999  3.65742  2.54177  5.11126  3.10863  4.35229  4.57408  2.25321  2.65342  3.05552  2.72976  3.61901  2.93435  3.58812  2.38733  3.25837  2.42853  6.25345  4.86385    583 a - - -
          2.68618  4.42225  2.77519  2.73123  3.46354  2.40513  3.72494  3.29354  2.67741  2.69355  4.24690  2.90347  2.73739  3.18146  2.89801  2.37887  2.77519  2.98518  4.58477  3.61503
          0.05018  5.93215  3.07284  0.61958  0.77255  0.65625  0.73146
    348   2.62647  5.81910  3.60346  1.80719  2.77710  3.20498  4.30907  4.62688  2.65682  4.11853  4.86339  3.59344  3.06205  2.94128  2.51373  2.33757  2.09196  2.58451  6.26008  4.85755    584 e - - -
          2.68618  4.42225  2.77519  2.73123  3.46354  2.40513  3.72494  3.29354  2.67741  2.69355  4.24690  2.90347  2.73739  3.18146  2.89801  2.37887  2.77519  2.98518  4.58477  3.61503
          0.00414  5.88611  6.60845  0.61958  0.77255  0.47541  0.97188
    349   1.32846  3.86680  1.85949  2.43285  5.16180  4.15516  4.34668  4.63381  2.78425  4.13377  4.88329  3.63212  3.31487  3.45006  3.57951  2.86551  2.14940  3.32922  6.28218  4.88377    585 a - - -
          2.68618  4.42225  2.77519  2.73123  3.46354  2.40513  3.72494  3.29354  2.67741  2.69355  4.24690  2.90347  2.73739  3.18146  2.89801  2.37887  2.77519  2.98518  4.58477  3.61503
          0.00395  5.93215  6.65450  0.61958  0.77255  0.65625  0.73146
    350   2.24905  4.92332  4.99543  2.56690  4.02461  4.57764  2.79388  2.13224  4.27438  1.94927  2.91864  4.58526  4.94624  3.37010  4.43229  2.75866  2.53044  1.97931  3.58327  4.34743    586 l - - -
          2.68618  4.42225  2.77519  2.73123  3.46354  2.40513  3.72494  3.29354  2.67741  2.69355  4.24690  2.90347  2.73739  3.18146  2.89801  2.37887  2.77519  2.98518  4.58477  3.61503
          0.12558  5.93215  2.15964  0.61958  0.77255  0.39225  1.12558
    351   2.07101  5.33294  3.90287  2.65711  4.51878  2.45844  4.45142  2.42813  2.44162  2.01196  4.41981  3.82860  4.61662  2.44649  3.75523  2.68364  3.57616  2.70612  5.87461  3.16674    587 l - - -
          2.68618  4.42225  2.77519  2.73123  3.46354  2.40513  3.72494  3.29354  2.67741  2.69355  4.24690  2.90347  2.73739  3.18146  2.89801  2.37887  2.77519  2.98518  4.58477  3.61503
          0.00433  5.83990  6.56224  0.61958  0.77255  0.23795  1.55231
    352   2.53159  5.87425  2.62766  1.73296  5.20958  2.61376  3.12600  3.10236  3.09102  2.95370  3.74030  3.63564  4.55762  2.07617  3.12880  2.55032  3.61811  4.25964  6.31280  2.93978    588 e - - -
          2.68618  4.42225  2.77519  2.73123  3.46354  2.40513  3.72494  3.29354  2.67741  2.69355  4.24690  2.90347  2.73739  3.18146  2.89801  2.37887  2.77519  2.98518  4.58477  3.61503
          0.00385  5.95777  6.68012  0.61958  0.77255  0.48576  0.95510
    353   2.31844  4.87235  5.44842  4.83389  2.14051  3.54015  4.99721  2.30027  3.69289  1.23978  2.23001  3.63864  5.02789  4.75457  4.63341  3.97500  3.72810  2.35638  5.49416  4.31798    589 l - - -
          2.68618  4.42225  2.77519  2.73123  3.46354  2.40513  3.72494  3.29354  2.67741  2.69355  4.24690  2.90347  2.73739  3.18146  2.89801  2.37887  2.77519  2.98518  4.58477  3.61503
          0.00385  5.95777  6.68012  0.61958  0.77255  0.48576  0.95510
    354   2.42237  4.98196  4.83845  3.53053  3.23663  2.41413  3.47200  2.18054  4.15115  1.99537  4.09556  4.50213  2.79291  3.60279  4.36399  2.72719  2.34198  1.99400  5.59003  4.39337    590 v - - -
          2.68618  4.42225  2.77519  2.73123  3.46354  2.40513  3.72494  3.29354  2.67741  2.69355  4.24690  2.90347  2.73739  3.18146  2.89801  2.37887  2.77519  2.98518  4.58477  3.61503
          0.00385  5.95777  6.68012  0.61958  0.77255  0.48576  0.95510
    355   2.05146  5.89063  2.87726  1.87775  5.23315  2.26102  4.34808  4.71732  2.54735  2.55502  4.93197  3.62919  3.07407  3.44524  2.79687  2.44467  2.70319  3.31635  6.32486  4.91544    591 e - - -
          2.68618  4.42225  2.77519  2.73123  3.46354  2.40513  3.72494  3.29354  2.67741  2.69355  4.24690  2.90347  2.73739  3.18146  2.89801  2.37887  2.77519  2.98518  4.58477  3.61503
          0.00385  5.95777  6.68012  0.61958  0.77255  0.48576  0.95510
    356   2.34790  5.89946  3.63329  2.29668  5.24583  2.26773  3.46379  4.73268  2.50742  4.20526  4.93979  2.12562  3.61391  2.35784  2.02521  2.51831  3.08085  4.29080  6.33133  4.91965    592 r - - -
          2.68618  4.42225  2.77519  2.73123  3.46354  2.40513  3.72494  3.29354  2.67741  2.69355  4.24690  2.90347  2.73739  3.18146  2.89801  2.37887  2.77519  2.98518  4.58477  3.61503
          0.00385  5.95777  6.68012  0.61958  0.77255  0.48576  0.95510
    357   2.60428  5.89762  1.91208  2.40599  5.24263  4.16013  4.34759  4.72863  2.73470  2.84644  4.93833  2.29816  4.55388  1.70875  3.57539  2.19070  3.21366  3.46255  6.33030  4.91926    593 q - - -
          2.68618  4.42225  2.77519  2.73123  3.46354  2.40513  3.72494  3.29354  2.67741  2.69355  4.24690  2.90347  2.73739  3.18146  2.89801  2.37887  2.77519  2.98518  4.58477  3.61503
          0.08001  5.95777  2.59950  0.61958  0.77255  0.48576  0.95510
    358   2.89503  5.85890  2.68103  3.03580  5.20426  1.90297  3.13842  4.69044  1.44203  4.16424  4.90017  3.58435  2.93004  2.30567  3.53462  3.30916  2.42521  4.24984  6.29136  4.88001    594 k - - -
          2.67825  4.44257  2.77166  2.73053  3.46888  2.41951  3.72300  3.26188  2.67832  2.67302  4.25434  2.90498  2.74782  3.17903  2.89569  2.38398  2.77613  2.98272  4.60399  3.63225
          2.52999  0.67670  0.88661  3.94900  0.01946  0.91547  0.51137
    359   2.58211  4.97820  2.59136  2.09879  4.14925  3.96928  4.19762  2.32250  3.10360  2.31405  2.81609  3.59694  4.35397  3.43234  3.51910  1.99043  3.29327  3.27121  5.53165  2.98028    663 s - - -
          2.68618  4.42225  2.77519  2.73123  3.46354  2.40513  3.72494  3.29354  2.67741  2.69355  4.24690  2.90347  2.73739  3.18146  2.89801  2.37887  2.77519  2.98518  4.58477  3.61503
          0.00706  5.35310  6.07545  0.61958  0.77255  1.95228  0.15309
    360   2.19648  5.63768  1.99629  1.88677  4.97931  3.84340  4.06397  4.46915  2.04830  3.94167  4.68275  1.99153  4.26002  3.16509  3.31910  3.07086  2.54841  4.02715  6.06978  4.65029    664 e - - -
          2.68618  4.42225  2.77519  2.73123  3.46354  2.40513  3.72494  3.29354  2.67741  2.69355  4.24690  2.90347  2.73739  3.18146  2.89801  2.37887  2.77519  2.98518  4.58477  3.61503
          0.00706  5.35310  6.07545  0.61958  0.77255  1.95228  0.15309
    361   1.45770  5.10412  3.78367  3.27276  4.39234  3.99438  4.36206  3.76810  3.21768  2.01196  4.29896  3.71906  1.98209  1.94987  3.60895  3.27648  3.42580  3.49105  5.76209  4.49067    665 a - - -
          2.68618  4.42225  2.77519  2.73123  3.46354  2.40513  3.72494  3.29354  2.67741  2.69355  4.24690  2.90347  2.73739  3.18146  2.89801  2.37887  2.77519  2.98518  4.58477  3.61503
          0.00706  5.35310  6.07545  0.61958  0.77255  1.95228  0.15309
    362   2.57605  5.20904  3.47809  2.34910  3.22328  3.89190  4.09877  3.84518  1.77449  2.43034  4.28332  2.52640  3.00758  3.25874  3.36883  3.09754  3.28231  2.10363  5.72007  4.39482    666 k - - -
          2.68618  4.42225  2.77519  2.73123  3.46354  2.40513  3.72494  3.29354  2.67741  2.69355  4.24690  2.90347  2.73739  3.18146  2.89801  2.37887  2.77519  2.98518  4.58477  3.61503
          0.00706  5.35310  6.07545  0.61958  0.77255  1.95228  0.15309
    363   2.50826  5.58122  3.33507  2.04685  4.93282  3.85182  2.82117  4.41080  1.51969  3.88160  4.62366  3.32037  4.24415  3.12401  2.32216  1.96178  3.31410  3.97614  6.00316  4.60590    667 k - - -
          2.68618  4.42225  2.77519  2.73123  3.46354  2.40513  3.72494  3.29354  2.67741  2.69355  4.24690  2.90347  2.73739  3.18146  2.89801  2.37887  2.77519  2.98518  4.58477  3.61503
          0.00706  5.35310  6.07545  0.61958  0.77255  1.95228  0.15309
    364   3.76499  5.13035  5.38938  4.84439  3.95870  4.96503  5.32584  2.85539  4.58738  1.21879  3.81884  5.02123  5.26649  2.29117  4.70592  4.31525  4.00358  0.97709  5.81342  4.67296    668 v - - -
          2.68618  4.42225  2.77519  2.73123  3.46354  2.40513  3.72494  3.29354  2.67741  2.69355  4.24690  2.90347  2.73739  3.18146  2.89801  2.37887  2.77519  2.98518  4.58477  3.61503
          0.00706  5.35310  6.07545  0.61958  0.77255  1.95228  0.15309
    365   1.68354  5.35568  3.39132  2.08165  4.62684  3.85867  4.05457  4.06201  2.29793  2.13401  4.41772  3.36469  4.24995  3.18321  2.72559  2.35450  3.28153  2.95182  5.83553  4.47670    669 a - - -
          2.68618  4.42225  2.77519  2.73123  3.46354  2.40513  3.72494  3.29354  2.67741  2.69355  4.24690  2.90347  2.73739  3.18146  2.89801  2.37887  2.77519  2.98518  4.58477  3.61503
          0.00706  5.35310  6.07545  0.61958  0.77255  1.95228  0.15309
    366   1.97642  5.42683  3.34925  1.86099  4.72299  3.00199  4.03289  4.17455  2.78764  3.71067  2.56772  3.33089  4.23272  2.48122  2.11134  3.03520  3.27730  2.85654  5.89020  4.51266    670 e - - -
          2.68618  4.42225  2.77519  2.73123  3.46354  2.40513  3.72494  3.29354  2.67741  2.69355  4.24690  2.90347  2.73739  3.18146  2.89801  2.37887  2.77519  2.98518  4.58477  3.61503
          0.00706  5.35310  6.07545  0.61958  0.77255  1.43569  0.27175
    367   1.87208  4.75522  4.21225  3.64006  3.87819  4.16531  4.43907  2.35636  3.57306  1.89703  3.86492  3.05516  4.54202  2.15396  3.87340  2.40402  3.37152  2.16523  5.35270  4.13733    671 a - - -
          2.68588  4.42264  2.77391  2.73051  3.46153  2.40552  3.72534  3.29393  2.67780  2.69394  4.24729  2.90212  2.73779  3.18186  2.89840  2.37926  2.77559  2.98558  4.58516  3.61542
          0.95736  0.48774  6.17408  0.03189  3.46131  1.85136  0.17082
    368   2.06333  5.29453  3.52647  2.96695  2.04053  3.94695  4.14835  3.94289  2.46321  3.55057  4.36740  2.46802  4.33618  3.30260  1.82243  3.15268  2.67023  3.62505  5.79749  3.26601    673 r - - -
          2.68618  4.42225  2.77519  2.73123  3.46354  2.40513  3.72494  3.29354  2.67741  2.69355  4.24690  2.90347  2.73739  3.18146  2.89801  2.37887  2.77519  2.98518  4.58477  3.61503
          0.00639  5.45173  6.17408  0.61958  0.77255  1.85136  0.17082
    369   1.43610  2.26755  2.90215  3.70107  4.12284  4.10906  4.57380  3.46796  3.66117  1.76877  4.09745  4.03287  2.15827  3.94362  3.98153  3.41430  3.45246  3.22813  5.58220  4.36208    674 a - - -
          2.68618  4.42225  2.77519  2.73123  3.46354  2.40513  3.72494  3.29354  2.67741  2.69355  4.24690  2.90347  2.73739  3.18146  2.89801  2.37887  2.77519  2.98518  4.58477  3.61503
          0.00639  5.45173  6.17408  0.61958  0.77255  1.85136  0.17082
    370   2.30827  5.48821  3.44825  2.91327  4.88698  3.89716  4.16335  4.34724  2.92291  3.87471  4.63866  2.42393  2.26810  2.30674  3.40360  1.35067  3.37603  3.22380  6.04297  4.66335    675 s - - -
          2.68618  4.42225  2.77519  2.73123  3.46354  2.40513  3.72494  3.29354  2.67741  2.69355  4.24690  2.90347  2.73739  3.18146  2.89801  2.37887  2.77519  2.98518  4.58477  3.61503
          0.00639  5.45173  6.17408  0.61958  0.77255  1.85136  0.17082
    371   3.15014  4.64395  4.55247  3.96781  3.74832  4.24194  3.07678  3.09307  3.85385  1.43387  3.11258  4.19905  2.53374  3.28323  4.05344  3.52441  2.00932  1.90168  5.25334  4.05893    676 l - - -
          2.68618  4.42225  2.77519  2.73123  3.46354  2.40513  3.72494  3.29354  2.67741  2.69355  4.24690  2.90347  2.73739  3.18146  2.89801  2.37887  2.77519  2.98518  4.58477  3.61503
          0.00639  5.45173  6.17408  0.61958  0.77255  1.85136  0.17082
    372   1.40535  4.98598  3.87428  3.31563  4.18614  3.26518  4.34061  2.15738  1.99345  3.24728  4.12204  3.75545  4.45890  3.60442  3.67226  2.25031  3.38087  2.60892  5.59059  4.33372    677 a - - -
          2.68618  4.42225  2.77519  2.73123  3.46354  2.40513  3.72494  3.29354  2.67741  2.69355  4.24690  2.90347  2.73739  3.18146  2.89801  2.37887  2.77519  2.98518  4.58477  3.61503
          0.00639  5.45173  6.17408  0.61958  0.77255  1.85136  0.17082
    373   3.44335  4.84633  5.09051  4.50540  3.88039  4.61714  4.95215  1.40129  4.35024  1.57448  3.81916  4.66182  4.95702  1.60216  4.47957  3.92525  2.73038  2.45213  5.52428  4.35577    678 i - - -
          2.68618  4.42225  2.77519  2.73123  3.46354  2.40513  3.72494  3.29354  2.67741  2.69355  4.24690  2.90347  2.73739  3.18146  2.89801  2.37887  2.77519  2.98518  4.58477  3.61503
          0.00639  5.45173  6.17408  0.61958  0.77255  1.85136  0.17082
    374   1.66127  4.57743  5.04808  4.44109  2.56658  4.35162  4.68140  2.61441  2.45530  1.96207  2.75838  4.47833  4.71336  4.40063  4.29645  3.65929  3.42130  1.65185  5.20387  4.02683    679 v - - -
          2.68618  4.42225  2.77519  2.73123  3.46354  2.40513  3.72494  3.29354  2.67741  2.69355  4.24690  2.90347  2.73739  3.18146  2.89801  2.37887  2.77519  2.98518  4.58477  3.61503
          0.00639  5.45173  6.17408  0.61958  0.77255  1.85136  0.17082
    375   3.37957  5.74884  3.42375  3.08640  5.33093  2.11153  4.43811  4.81513  2.10581  4.30466  5.07367  1.43597  4.53476  3.56353  3.66433  1.39397  3.67375  4.33858  6.43415  5.04185    680 s - - -
          2.68618  4.42225  2.77519  2.73123  3.46354  2.40513  3.72494  3.29354  2.67741  2.69355  4.24690  2.90347  2.73739  3.18146  2.89801  2.37887  2.77519  2.98518  4.58477  3.61503
          0.00639  5.45173  6.17408  0.61958  0.77255  1.85136  0.17082
    376   1.20974  5.32654  2.10058  3.18036  4.77146  2.08445  4.40002  4.18452  3.24249  2.55966  4.62154  3.66216  4.46093  3.56728  3.69913  3.26030  2.46879  3.82267  6.05210  4.72962    681 a - - -
          2.68618  4.42225  2.77519  2.73123  3.46354  2.40513  3.72494  3.29354  2.67741  2.69355  4.24690  2.90347  2.73739  3.18146  2.89801  2.37887  2.77519  2.98518  4.58477  3.61503
          0.00639  5.45173  6.17408  0.61958  0.77255  1.85136  0.17082
    377   3.13466  4.94948  3.87251  2.11369  4.10234  4.07638  4.31690  2.45879  3.27475  3.15843  2.47759  3.75316  2.14523  2.12085  3.66179  3.31112  3.36641  1.99454  5.52181  4.26946    682 v - - -
          2.68618  4.42225  2.77519  2.73123  3.46354  2.40513  3.72494  3.29354  2.67741  2.69355  4.24690  2.90347  2.73739  3.18146  2.89801  2.37887  2.77519  2.98518  4.58477  3.61503
          0.00639  5.45173  6.17408  0.61958  0.77255  1.48065  0.25811
    378   2.23812  5.63066  3.37280  2.39055  4.97468  2.27153  4.08667  4.45890  2.47072  3.93561  4.67294  2.11746  4.29284  3.18394  2.00133  2.55981  2.36043  4.02103  6.06486  4.65568    683 r - - -
          2.68618  4.42225  2.77519  2.73123  3.46354  2.40513  3.72494  3.29354  2.67741  2.69355  4.24690  2.90347  2.73739  3.18146  2.89801  2.37887  2.77519  2.98518  4.58477  3.61503
          0.00602  5.51219  6.23454  0.61958  0.77255  1.77828  0.18504
    379   3.13485  5.49542  3.44854  2.89252  4.78945  1.99454  2.73289  4.23689  2.88357  3.78033  4.55596  3.42792  4.32481  2.15688  2.70043  2.22995  2.35403  2.22304  5.96618  4.59384    684 g - - -
          2.68618  4.42225  2.77519  2.73123  3.46354  2.40513  3.72494  3.29354  2.67741  2.69355  4.24690  2.90347  2.73739  3.18146  2.89801  2.37887  2.77519  2.98518  4.58477  3.61503
          0.00602  5.51219  6.23454  0.61958  0.77255  0.68668  0.69966
    380   2.14704  4.74158  5.32596  4.71166  1.79388  4.53866  4.87167  2.22394  4.49851  1.59650  3.84646  4.69910  4.90020  3.18196  4.50850  3.85029  3.59974  1.74659  5.36323  3.32601    685 l - - -
          2.68618  4.42225  2.77519  2.73123  3.46354  2.40513  3.72494  3.29354  2.67741  2.69355  4.24690  2.90347  2.73739  3.18146  2.89801  2.37887  2.77519  2.98518  4.58477  3.61503
          0.00478  5.74229  6.46464  0.61958  0.77255  1.37134  0.29272
    381   1.78144  5.54547  3.61963  3.06263  4.81046  2.37203  4.27906  4.24183  2.72537  2.59113  4.61203  3.59106  2.66042  2.42160  3.53164  2.21681  2.39258  3.06760  6.03426  4.68004    686 a - - -
          2.68618  4.42225  2.77519  2.73123  3.46354  2.40513  3.72494  3.29354  2.67741  2.69355  4.24690  2.90347  2.73739  3.18146  2.89801  2.37887  2.77519  2.98518  4.58477  3.61503
          0.00478  5.74229  6.46464  0.61958  0.77255  1.37134  0.29272
    382   2.74482  5.71666  3.52947  2.55374  5.04447  1.61761  4.23287  4.51533  2.97472  3.31277  4.76707  3.51932  4.43559  2.97227  2.44576  1.70602  2.19814  4.09911  6.16548  4.76869    687 g - - -
          2.68618  4.42225  2.77519  2.73123  3.46354  2.40513  3.72494  3.29354  2.67741  2.69355  4.24690  2.90347  2.73739  3.18146  2.89801  2.37887  2.77519  2.98518  4.58477  3.61503
          0.00478  5.74229  6.46464  0.61958  0.77255  1.37134  0.29272
    383   3.31406  5.04363  4.17719  3.06246  4.18283  4.28847  4.53776  1.48820  3.55070  2.32502  4.14615  4.01796  4.66779  2.31136  2.72493  1.79397  3.54541  2.47624  5.62414  4.38878    688 i - - -
          2.68618  4.42225  2.77519  2.73123  3.46354  2.40513  3.72494  3.29354  2.67741  2.69355  4.24690  2.90347  2.73739  3.18146  2.89801  2.37887  2.77519  2.98518  4.58477  3.61503
          0.00478  5.74229  6.46464  0.61958  0.77255  1.37134  0.29272
    384   3.34323  5.73436  3.60716  1.42389  3.32385  4.11206  4.30742  4.51086  3.02825  4.03093  4.80216  3.60533  2.10151  3.42196  1.53868  3.32668  2.48597  4.11819  6.19206  4.81756    689 e - - -
          2.68618  4.42225  2.77519  2.73123  3.46354  2.40513  3.72494  3.29354  2.67741  2.69355  4.24690  2.90347  2.73739  3.18146  2.89801  2.37887  2.77519  2.98518  4.58477  3.61503
          0.00478  5.74229  6.46464  0.61958  0.77255  1.37134  0.29272
    385   2.31305  5.78377  1.94042  1.91056  5.13006  4.03641  4.22684  4.61657  2.60741  4.08879  4.82486  3.50312  4.43312  2.19060  1.70114  3.23122  2.84115  4.17522  6.21456  4.80311    690 r - - -
          2.68618  4.42225  2.77519  2.73123  3.46354  2.40513  3.72494  3.29354  2.67741  2.69355  4.24690  2.90347  2.73739  3.18146  2.89801  2.37887  2.77519  2.98518  4.58477  3.61503
          0.00478  5.74229  6.46464  0.61958  0.77255  1.37134  0.29272
    386   2.10836  5.59702  2.45494  3.03096  4.87917  2.47625  4.26167  4.32151  3.02906  2.44021  4.65809  3.56490  3.22195  3.38478  1.85762  2.74271  2.45378  2.86689  6.07351  4.70604    691 r - - -
          2.68618  4.42225  2.77519  2.73123  3.46354  2.40513  3.72494  3.29354  2.67741  2.69355  4.24690  2.90347  2.73739  3.18146  2.89801  2.37887  2.77519  2.98518  4.58477  3.61503
          0.00478  5.74229  6.46464  0.61958  0.77255  1.37134  0.29272
    387   2.12223  4.80093  4.87596  4.28811  2.07408  2.45492  4.76849  3.25393  4.15746  3.00289  3.92400  4.46317  2.07339  4.36569  4.31485  3.11638  2.47192  1.80438  5.42129  3.08239    692 v - - -
          2.68618  4.42225  2.77519  2.73123  3.46354  2.40513  3.72494  3.29354  2.67741  2.69355  4.24690  2.90347  2.73739  3.18146  2.89801  2.37887  2.77519  2.98518  4.58477  3.61503
          0.00478  5.74229  6.46464  0.61958  0.77255  1.37134  0.29272
    388   1.78848  5.69729  2.18222  1.82153  5.01429  4.04045  4.23125  2.75529  2.42737  3.99058  2.59014  3.51964  4.43361  3.33749  3.46587  2.71594  2.68014  4.07274  6.14729  4.75386    693 a - - -
          2.68618  4.42225  2.77519  2.73123  3.46354  2.40513  3.72494  3.29354  2.67741  2.69355  4.24690  2.90347  2.73739  3.18146  2.89801  2.37887  2.77519  2.98518  4.58477  3.61503
          0.00478  5.74229  6.46464  0.61958  0.77255  1.37134  0.29272
    389   2.05005  5.69920  3.53024  1.72161  2.61917  2.90126  4.22912  4.48504  2.66852  3.99302  4.74703  3.51762  3.25614  2.75704  3.05968  3.23017  1.99638  3.10127  6.14825  4.75408    694 e - - -
          2.68618  4.42225  2.77519  2.73123  3.46354  2.40513  3.72494  3.29354  2.67741  2.69355  4.24690  2.90347  2.73739  3.18146  2.89801  2.37887  2.77519  2.98518  4.58477  3.61503
          0.00478  5.74229  6.46464  0.61958  0.77255  1.37134  0.29272
    390   2.46681  4.79568  4.86818  3.26440  3.89643  3.44080  4.75838  2.05222  4.14668  0.91646  3.11776  4.45838  4.81898  3.15917  4.30419  3.74046  3.09034  3.04579  5.40929  4.22048    695 l - - -
          2.68618  4.42225  2.77519  2.73123  3.46354  2.40513  3.72494  3.29354  2.67741  2.69355  4.24690  2.90347  2.73739  3.18146  2.89801  2.37887  2.77519  2.98518  4.58477  3.61503
          0.00478  5.74229  6.46464  0.61958  0.77255  1.37134  0.29272
    391   1.91364  4.72498  5.28202  4.66866  2.92804  4.51268  4.84486  2.63587  4.45977  1.81080  3.07751  4.66594  4.87645  2.67633  4.47780  3.82282  2.35543  1.56436  5.34657  3.32291    696 v - - -
          2.68618  4.42225  2.77519  2.73123  3.46354  2.40513  3.72494  3.29354  2.67741  2.69355  4.24690  2.90347  2.73739  3.18146  2.89801  2.37887  2.77519  2.98518  4.58477  3.61503
          0.00478  5.74229  6.46464  0.61958  0.77255  1.37134  0.29272
    392   3.26170  5.58029  2.17203  2.66100  4.85381  2.08760  2.96127  3.20450  3.03676  2.12175  2.70306  2.71179  4.45996  3.39165  3.51367  2.87042  2.45372  3.93187  6.05835  4.69518    697 g - - -
          2.68618  4.42225  2.77519  2.73123  3.46354  2.40513  3.72494  3.29354  2.67741  2.69355  4.24690  2.90347  2.73739  3.18146  2.89801  2.37887  2.77519  2.98518  4.58477  3.61503
          0.00478  5.74229  6.46464  0.61958  0.77255  1.37134  0.29272
    393   1.98609  4.72536  5.30374  4.68944  3.81828  4.51894  4.85266  1.97119  4.47684  2.21771  1.80024  4.67813  4.88244  4.61011  4.48878  3.07083  2.86704  1.99168  5.34906  2.38862    698 m - - -
          2.68618  4.42225  2.77519  2.73123  3.46354  2.40513  3.72494  3.29354  2.67741  2.69355  4.24690  2.90347  2.73739  3.18146  2.89801  2.37887  2.77519  2.98518  4.58477  3.61503
          0.00478  5.74229  6.46464  0.61958  0.77255  1.37134  0.29272
    394   1.71484  5.40370  3.72720  3.16874  4.62552  2.36769  4.33557  4.03088  2.83604  2.00855  3.21536  3.04002  4.51429  3.50314  3.07959  1.71189  3.50896  3.72706  5.92295  4.60514    699 s - - -
          2.68618  4.42225  2.77519  2.73123  3.46354  2.40513  3.72494  3.29354  2.67741  2.69355  4.24690  2.90347  2.73739  3.18146  2.89801  2.37887  2.77519  2.98518  4.58477  3.61503
          0.00478  5.74229  6.46464  0.61958  0.77255  1.37134  0.29272
    395   2.45404  5.65275  3.55422  2.43088  4.95283  2.66194  4.24222  2.65896  2.36005  3.04537  4.70554  2.97457  4.44208  3.35539  1.83945  2.41013  2.83859  2.72279  6.11335  4.73134    700 r - - -
          2.68618  4.42225  2.77519  2.73123  3.46354  2.40513  3.72494  3.29354  2.67741  2.69355  4.24690  2.90347  2.73739  3.18146  2.89801  2.37887  2.77519  2.98518  4.58477  3.61503
          0.00478  5.74229  6.46464  0.61958  0.77255  1.37134  0.29272
    396   1.40451  5.48615  3.89286  1.10154  2.42911  4.21885  4.66316  4.25445  3.54610  3.91127  4.76157  3.93625  4.71690  3.86270  3.98526  3.53132  2.44015  3.93200  6.18953  4.87720    701 e - - -
          2.68618  4.42225  2.77519  2.73123  3.46354  2.40513  3.72494  3.29354  2.67741  2.69355  4.24690  2.90347  2.73739  3.18146  2.89801  2.37887  2.77519  2.98518  4.58477  3.61503
          0.00478  5.74229  6.46464  0.61958  0.77255  1.37134  0.29272
    397   2.80815  5.70121  3.53200  2.97599  5.02021  1.99377  3.20995  4.48764  2.97512  2.42414  4.74926  1.89226  4.43351  2.22255  2.41819  2.56577  3.48785  3.34453  6.15001  4.75611    702 n - - -
          2.68618  4.42225  2.77519  2.73123  3.46354  2.40513  3.72494  3.29354  2.67741  2.69355  4.24690  2.90347  2.73739  3.18146  2.89801  2.37887  2.77519  2.98518  4.58477  3.61503
          0.00478  5.74229  6.46464  0.61958  0.77255  1.37134  0.29272
    398   3.98546  6.33778  2.95711  3.46260  6.11150  0.55907  5.08235  5.64070  2.38585  5.12781  5.95369  4.00483  5.03900  4.25280  4.58753  1.96441  4.35302  5.09136  7.26161  5.80432    703 G - - -
          2.68618  4.42225  2.77519  2.73123  3.46354  2.40513  3.72494  3.29354  2.67741  2.69355  4.24690  2.90347  2.73739  3.18146  2.89801  2.37887  2.77519  2.98518  4.58477  3.61503
          0.08764  5.74229  2.51703  0.61958  0.77255  1.37134  0.29272
    399   3.24289  5.44108  3.64641  3.08468  2.20197  4.07118  3.27477  4.09778  2.04612  2.95900  4.51183  2.85252  4.45963  3.41672  1.61330  3.27664  2.43344  3.77516  5.93250  2.84330    704 r - - -
          2.68618  4.42225  2.77519  2.73123  3.46354  2.40513  3.72494  3.29354  2.67741  2.69355  4.24690  2.90347  2.73739  3.18146  2.89801  2.37887  2.77519  2.98518  4.58477  3.61503
          0.00519  5.65984  6.38219  0.61958  0.77255  1.54812  0.23908
    400   2.29381  5.71406  2.36484  1.59911  5.05827  2.91560  3.52782  4.54372  2.90137  4.01896  4.75505  3.44592  4.37217  2.95052  1.95434  3.16769  2.44394  3.23339  6.14720  4.73661    705 e - - -
          2.68618  4.42225  2.77519  2.73123  3.46354  2.40513  3.72494  3.29354  2.67741  2.69355  4.24690  2.90347  2.73739  3.18146  2.89801  2.37887  2.77519  2.98518  4.58477  3.61503
          0.00519  5.65984  6.38219  0.61958  0.77255  1.54812  0.23908
    401   3.41958  4.78121  5.38562  4.77757  3.86587  4.61247  3.17509  1.74172  4.57071  1.70870  2.45573  4.77290  4.96513  4.70231  4.58455  3.92851  2.86673  1.23409  5.43865  4.26597    706 v - - -
          2.68618  4.42225  2.77519  2.73123  3.46354  2.40513  3.72494  3.29354  2.67741  2.69355  4.24690  2.90347  2.73739  3.18146  2.89801  2.37887  2.77519  2.98518  4.58477  3.61503
          0.00519  5.65984  6.38219  0.61958  0.77255  1.54812  0.23908
    402   3.22662  5.68286  3.49856  2.93938  5.01111  4.00583  2.18949  3.36416  2.01817  2.60134  4.72919  3.48168  2.75579  2.06288  2.49069  2.10018  3.45637  4.06471  6.12269  4.72984    707 k - - -
          2.68618  4.42225  2.77519  2.73123  3.46354  2.40513  3.72494  3.29354  2.67741  2.69355  4.24690  2.90347  2.73739  3.18146  2.89801  2.37887  2.77519  2.98518  4.58477  3.61503
          0.03387  5.65984  3.51265  0.61958  0.77255  1.54812  0.23908
    403   3.21042  5.34149  2.99459  3.09598  4.56153  3.06529  3.37591  1.54851  3.08644  3.59181  4.41854  2.76254  4.44590  3.43304  2.00053  2.72331  3.44199  2.14669  5.85796  4.53887    708 i - - -
          2.68618  4.42225  2.77519  2.73123  3.46354  2.40513  3.72494  3.29354  2.67741  2.69355  4.24690  2.90347  2.73739  3.18146  2.89801  2.37887  2.77519  2.98518  4.58477  3.61503
          0.00534  5.63131  6.35366  0.61958  0.77255  1.37715  0.29075
    404   2.64859  4.70128  5.01412  4.41371  3.79732  3.63227  3.49655  1.45448  4.24652  1.32686  2.71685  4.50875  4.79357  3.09896  4.33743  3.72788  2.68419  2.94986  5.31912  4.13706    709 l - - -
          2.68618  4.42225  2.77519  2.73123  3.46354  2.40513  3.72494  3.29354  2.67741  2.69355  4.24690  2.90347  2.73739  3.18146  2.89801  2.37887  2.77519  2.98518  4.58477  3.61503
          0.00519  5.65984  6.38219  0.61958  0.77255  1.54812  0.23908
    405   1.58722  5.66664  2.80558  2.29189  4.99290  3.99154  4.18541  4.46350  2.93036  3.96605  4.71729  3.47008  4.38698  3.28979  2.27614  2.69262  1.69858  2.95703  6.11658  4.71943    710 a - - -
          2.68618  4.42225  2.77519  2.73123  3.46354  2.40513  3.72494  3.29354  2.67741  2.69355  4.24690  2.90347  2.73739  3.18146  2.89801  2.37887  2.77519  2.98518  4.58477  3.61503
          0.00519  5.65984  6.38219  0.61958  0.77255  1.54812  0.23908
    406   2.14879  5.69842  3.45881  2.60356  5.03679  3.06703  4.16786  3.60479  2.90505  4.00082  4.74089  2.85004  2.95095  2.19452  1.84892  2.04995  3.43508  4.08547  6.13513  3.26646    711 r - - -
          2.68618  4.42225  2.77519  2.73123  3.46354  2.40513  3.72494  3.29354  2.67741  2.69355  4.24690  2.90347  2.73739  3.18146  2.89801  2.37887  2.77519  2.98518  4.58477  3.61503
          0.00519  5.65984  6.38219  0.61958  0.77255  1.54812  0.23908
    407   2.90616  5.80615  1.86381  1.74353  5.14900  2.08237  4.23289  4.63903  2.98556  4.11074  4.85064  3.48048  4.43006  1.96752  2.97829  2.35546  3.51814  4.19624  6.23798  4.81888    712 e - - -
          2.68618  4.42225  2.77519  2.73123  3.46354  2.40513  3.72494  3.29354  2.67741  2.69355  4.24690  2.90347  2.73739  3.18146  2.89801  2.37887  2.77519  2.98518  4.58477  3.61503
          0.05157  5.65984  3.06228  0.61958  0.77255  1.54812  0.23908
    408   1.83398  5.63320  3.02615  2.58940  4.95533  2.82590  4.15118  4.42543  2.40245  2.57825  2.99296  3.01154  4.35450  3.25538  2.35297  2.17057  3.41002  3.03417  6.07986  4.68319    713 a - - -
          2.68618  4.42225  2.77519  2.73123  3.46354  2.40513  3.72494  3.29354  2.67741  2.69355  4.24690  2.90347  2.73739  3.18146  2.89801  2.37887  2.77519  2.98518  4.58477  3.61503
          0.00543  5.61371  6.33605  0.61958  0.77255  1.62971  0.21814
    409   2.13936  5.60903  3.46604  1.78497  4.92122  2.91441  4.15989  2.94020  1.94080  3.89993  4.65887  3.45140  4.36218  3.26822  2.18738  3.16176  2.76138  2.74430  6.06192  4.67270    714 e - - -
          2.68618  4.42225  2.77519  2.73123  3.46354  2.40513  3.72494  3.29354  2.67741  2.69355  4.24690  2.90347  2.73739  3.18146  2.89801  2.37887  2.77519  2.98518  4.58477  3.61503
          0.00543  5.61371  6.33605  0.61958  0.77255  1.62971  0.21814
    410   2.08577  5.66572  3.44744  2.22776  5.01186  3.00421  4.16419  4.48929  2.90427  3.97937  4.72407  2.88499  4.36388  3.26552  2.08618  1.34297  3.42594  3.45142  6.11911  4.71663    715 s - - -
          2.68618  4.42225  2.77519  2.73123  3.46354  2.40513  3.72494  3.29354  2.67741  2.69355  4.24690  2.90347  2.73739  3.18146  2.89801  2.37887  2.77519  2.98518  4.58477  3.61503
          0.00543  5.61371  6.33605  0.61958  0.77255  1.62971  0.21814
    411   2.22511  5.28667  3.69532  3.13394  2.76301  3.16209  4.27772  3.89227  2.25580  2.27439  4.36707  3.63504  4.45605  2.00857  2.29255  3.28072  3.44009  3.60134  2.56058  4.50436    716 q - - -
          2.68618  4.42225  2.77519  2.73123  3.46354  2.40513  3.72494  3.29354  2.67741  2.69355  4.24690  2.90347  2.73739  3.18146  2.89801  2.37887  2.77519  2.98518  4.58477  3.61503
          0.00543  5.61371  6.33605  0.61958  0.77255  1.62971  0.21814
    412   2.07585  5.47232  3.07066  2.39142  4.73531  4.00050  4.19901  3.08072  2.97782  2.03064  2.52413  3.51083  4.39146  2.37767  2.55343  2.28315  3.41823  3.81804  5.95751  4.60240    717 l - - -
          2.68618  4.42225  2.77519  2.73123  3.46354  2.40513  3.72494  3.29354  2.67741  2.69355  4.24690  2.90347  2.73739  3.18146  2.89801  2.37887  2.77519  2.98518  4.58477  3.61503
          0.00543  5.61371  6.33605  0.61958  0.77255  1.62971  0.21814
    413   2.83706  5.59169  3.47102  2.91469  3.70401  2.58650  4.16251  3.17910  2.35835  3.20789  4.64293  2.57818  4.36328  2.21504  2.25404  2.33583  2.46586  3.96095  6.04873  3.10608    718 q - - -
          2.68618  4.42225  2.77519  2.73123  3.46354  2.40513  3.72494  3.29354  2.67741  2.69355  4.24690  2.90347  2.73739  3.18146  2.89801  2.37887  2.77519  2.98518  4.58477  3.61503
          0.06020  5.61371  2.90452  0.61958  0.77255  1.62971  0.21814
    414   3.17883  5.10932  3.79075  2.14403  4.28300  3.03462  3.35475  3.66417  3.20363  1.56990  3.70363  3.70285  4.46636  3.53645  3.10124  3.30401  2.11031  3.40461  5.65966  2.18995    719 l - - -
          2.68618  4.42225  2.77519  2.73123  3.46354  2.40513  3.72494  3.29354  2.67741  2.69355  4.24690  2.90347  2.73739  3.18146  2.89801  2.37887  2.77519  2.98518  4.58477  3.61503
          0.09439  5.55925  2.45083  0.61958  0.77255  1.37769  0.29057
    415   2.13746  5.62550  3.38508  1.83022  4.96478  3.08800  3.28594  4.44589  2.24866  3.92786  2.55868  3.37615  4.29950  3.19163  2.28818  2.07992  3.36166  4.01309  6.06130  4.65498    720 e - - -
          2.68618  4.42225  2.77519  2.73123  3.46354  2.40513  3.72494  3.29354  2.67741  2.69355  4.24690  2.90347  2.73739  3.18146  2.89801  2.37887  2.77519  2.98518  4.58477  3.61503
          0.00594  5.52415  6.24649  0.61958  0.77255  1.76262  0.18825
    416   2.12897  5.55014  3.42011  2.30041  4.85876  3.27344  4.11180  2.62141  2.12179  3.83939  4.60071  3.40458  4.31364  2.25855  2.21251  3.11370  3.36370  3.20274  6.00495  2.58429    721 k - - -
          2.68618  4.42225  2.77519  2.73123  3.46354  2.40513  3.72494  3.29354  2.67741  2.69355  4.24690  2.90347  2.73739  3.18146  2.89801  2.37887  2.77519  2.98518  4.58477  3.61503
          0.00594  5.52415  6.24649  0.61958  0.77255  1.76262  0.18825
    417   3.14592  5.62491  2.14410  2.44354  4.95801  3.91678  4.10990  4.43491  2.84982  3.92516  4.67093  3.38961  4.31374  3.21146  1.83327  1.84240  2.00959  4.00965  3.22318  4.66252    722 r - - -
          2.68618  4.42225  2.77519  2.73123  3.46354  2.40513  3.72494  3.29354  2.67741  2.69355  4.24690  2.90347  2.73739  3.18146  2.89801  2.37887  2.77519  2.98518  4.58477  3.61503
          0.00594  5.52415  6.24649  0.61958  0.77255  1.76262  0.18825
    418   2.24134  2.90910  2.74889  1.84379  4.81315  2.53603  4.11941  2.87232  2.51003  3.80112  4.57075  3.41587  4.31853  3.23429  2.88953  2.62310  3.36296  2.50206  5.97998  4.60057    723 e - - -
          2.68618  4.42225  2.77519  2.73123  3.46354  2.40513  3.72494  3.29354  2.67741  2.69355  4.24690  2.90347  2.73739  3.18146  2.89801  2.37887  2.77519  2.98518  4.58477  3.61503
          0.00594  5.52415  6.24649  0.61958  0.77255  1.76262  0.18825
    419   3.16316  4.99245  2.91563  3.32406  2.34431  4.10041  4.33837  2.37731  2.49676  1.98789  4.08940  3.77057  4.48282  2.61880  2.18027  3.33228  2.88792  2.55996  5.55900  4.30391    724 l - - -
          2.68618  4.42225  2.77519  2.73123  3.46354  2.40513  3.72494  3.29354  2.67741  2.69355  4.24690  2.90347  2.73739  3.18146  2.89801  2.37887  2.77519  2.98518  4.58477  3.61503
          0.00594  5.52415  6.24649  0.61958  0.77255  1.76262  0.18825
    420   1.64807  4.97343  4.47064  3.89855  4.19381  4.25445  4.67257  3.51824  3.64017  1.17859  4.15795  4.19445  4.70829  4.04803  2.06087  3.57036  2.28210  3.30031  5.65986  4.45771    725 l - - -
          2.68618  4.42225  2.77519  2.73123  3.46354  2.40513  3.72494  3.29354  2.67741  2.69355  4.24690  2.90347  2.73739  3.18146  2.89801  2.37887  2.77519  2.98518  4.58477  3.61503
          0.00594  5.52415  6.24649  0.61958  0.77255  1.76262  0.18825
    421   2.11500  5.63928  2.56391  2.47328  4.98481  3.90112  4.08815  4.47097  2.10737  3.21838  4.67989  3.36844  2.54228  2.48248  2.13868  2.21103  3.35900  4.03018  6.07157  4.66053    726 k - - -
          2.68618  4.42225  2.77519  2.73123  3.46354  2.40513  3.72494  3.29354  2.67741  2.69355  4.24690  2.90347  2.73739  3.18146  2.89801  2.37887  2.77519  2.98518  4.58477  3.61503
          0.00594  5.52415  6.24649  0.61958  0.77255  1.76262  0.18825
    422   3.95659  6.61870  1.98552  1.51025  5.95946  1.49285  4.77514  5.51661  3.82208  4.96372  5.80107  3.66242  4.84083  3.93540  4.45765  1.34858  4.25491  5.03498  7.10463  5.55148    727 s - - -
          2.68618  4.42225  2.77519  2.73123  3.46354  2.40513  3.72494  3.29354  2.67741  2.69355  4.24690  2.90347  2.73739  3.18146  2.89801  2.37887  2.77519  2.98518  4.58477  3.61503
          0.00594  5.52415  6.24649  0.61958  0.77255  1.76262  0.18825
    423   3.12774  5.62816  2.21144  1.95625  4.96889  3.90276  2.53128  4.45184  2.82698  3.93159  3.07297  2.82935  4.29630  3.18827  2.69362  1.91615  2.63842  3.07513  6.06343  4.65505    728 s - - -
          2.68618  4.42225  2.77519  2.73123  3.46354  2.40513  3.72494  3.29354  2.67741  2.69355  4.24690  2.90347  2.73739  3.18146  2.89801  2.37887  2.77519  2.98518  4.58477  3.61503
          0.00594  5.52415  6.24649  0.61958  0.77255  1.76262  0.18825
    424   2.02652  4.62287  5.04181  4.43726  3.71138  4.38055  3.51986  1.60569  4.25339  1.52981  3.20455  4.49353  4.74422  4.41261  4.31436  3.68633  1.89391  2.84564  5.24620  4.06791    729 l - - -
          2.68618  4.42225  2.77519  2.73123  3.46354  2.40513  3.72494  3.29354  2.67741  2.69355  4.24690  2.90347  2.73739  3.18146  2.89801  2.37887  2.77519  2.98518  4.58477  3.61503
          0.00594  5.52415  6.24649  0.61958  0.77255  1.76262  0.18825
    425   2.02868  4.63728  4.87829  4.28228  3.73809  4.34589  4.66563  1.66571  4.12808  1.84028  3.75440  4.40544  2.86016  2.88876  4.24113  3.64399  2.41586  2.06560  5.26024  4.07602    730 i - - -
          2.68618  4.42225  2.77519  2.73123  3.46354  2.40513  3.72494  3.29354  2.67741  2.69355  4.24690  2.90347  2.73739  3.18146  2.89801  2.37887  2.77519  2.98518  4.58477  3.61503
          0.00594  5.52415  6.24649  0.61958  0.77255  1.76262  0.18825
    426   2.27424  5.58721  2.91585  2.35072  4.91097  2.65609  4.10015  4.38219  2.44813  2.76699  4.63353  3.38684  4.30369  2.55862  3.33268  2.28946  2.14557  2.78253  6.03287  3.34692    731 t - - -
          2.68618  4.42225  2.77519  2.73123  3.46354  2.40513  3.72494  3.29354  2.67741  2.69355  4.24690  2.90347  2.73739  3.18146  2.89801  2.37887  2.77519  2.98518  4.58477  3.61503
          0.15436  5.52415  1.97292  0.61958  0.77255  1.24602  0.33918
    427   2.29222  5.62507  2.48888  2.38360  4.97108  2.21910  4.06895  4.45804  2.25436  3.93047  4.66594  2.33972  4.27473  2.45465  2.00996  3.07184  3.34237  4.01631  6.05655  4.64440    732 r - - -
          2.67686  4.46125  2.78050  2.73692  3.46389  2.41079  3.72291  3.27672  2.67517  2.66969  4.23226  2.89735  2.75971  3.16944  2.90186  2.38235  2.77326  2.97975  4.59269  3.64620
          1.83400  0.33880  2.05884  4.40753  0.01226  0.98449  0.46781
    428   3.21708  5.54786  3.58416  3.04887  5.00674  2.45444  4.27539  4.46206  3.00196  3.98701  4.75547  2.57063  3.31689  3.39365  0.99025  2.45677  3.48143  3.19012  6.14772  4.78421    841 r - - -
          2.68618  4.42225  2.77519  2.73123  3.46354  2.40513  3.72494  3.29354  2.67741  2.69355  4.24690  2.90347  2.73739  3.18146  2.89801  2.37887  2.77519  2.98518  4.58477  3.61503
          0.00593  5.52576  6.24811  0.61958  0.77255  1.10624  0.40167
    429   2.32476  5.45655  2.66876  2.75615  4.70990  4.02287  4.22342  4.13589  3.01004  2.74089  4.52274  3.54057  2.83113  3.36223  2.43978  2.56381  2.95601  2.75828  5.94850  1.72588    842 y - - -
          2.68618  4.42225  2.77519  2.73123  3.46354  2.40513  3.72494  3.29354  2.67741  2.69355  4.24690  2.90347  2.73739  3.18146  2.89801  2.37887  2.77519  2.98518  4.58477  3.61503
          0.00530  5.63831  6.36065  0.61958  0.77255  0.86410  0.54719
    430   2.54817  5.77604  2.78604  2.06912  5.12147  1.56297  4.22352  4.60795  2.56880  3.35101  4.81683  2.25555  4.42949  3.31998  2.45027  2.58275  3.49506  4.16691  6.20834  4.79671    843 g - - -
          2.68618  4.42225  2.77519  2.73123  3.46354  2.40513  3.72494  3.29354  2.67741  2.69355  4.24690  2.90347  2.73739  3.18146  2.89801  2.37887  2.77519  2.98518  4.58477  3.61503
          0.00472  5.75371  6.47605  0.61958  0.77255  1.34289  0.30258
    431   1.99693  5.73430  3.10278  1.83108  5.06428  4.03973  3.19455  2.81103  2.65867  2.30997  4.77896  3.51320  3.03426  3.32977  2.10676  2.80554  3.49143  4.11681  6.17608  4.77447    844 e - - -
          2.68618  4.42225  2.77519  2.73123  3.46354  2.40513  3.72494  3.29354  2.67741  2.69355  4.24690  2.90347  2.73739  3.18146  2.89801  2.37887  2.77519  2.98518  4.58477  3.61503
          0.00472  5.75371  6.47605  0.61958  0.77255  1.01213  0.45169
    432   3.46681  4.85698  3.66920  4.67806  3.96381  4.63632  4.97147  1.66737  4.49836  1.16748  3.96902  4.74411  4.99603  4.66523  2.81733  3.94443  2.65774  1.77560  5.51166  4.33143    845 l - - -
          2.68618  4.42225  2.77519  2.73123  3.46354  2.40513  3.72494  3.29354  2.67741  2.69355  4.24690  2.90347  2.73739  3.18146  2.89801  2.37887  2.77519  2.98518  4.58477  3.61503
          0.00454  5.79317  6.51552  0.61958  0.77255  0.70199  0.68438
    433   1.36113  4.84653  5.09071  4.49316  3.94363  4.55337  4.86973  2.30524  2.15534  2.02522  3.96309  4.61363  4.92013  3.45109  4.44637  3.85086  3.65180  2.48086  3.50868  2.37706    846 a - - -
          2.68618  4.42225  2.77519  2.73123  3.46354  2.40513  3.72494  3.29354  2.67741  2.69355  4.24690  2.90347  2.73739  3.18146  2.89801  2.37887  2.77519  2.98518  4.58477  3.61503
          0.00424  5.86034  6.58269  0.61958  0.77255  1.00583  0.45530
    434   2.56977  5.83476  2.37103  2.30335  5.18008  2.90773  4.28425  3.22697  2.15715  2.29910  4.87536  2.76656  3.32754  3.02152  3.02449  2.30714  2.65953  4.22553  6.26730  4.85619    847 k - - -
          2.68618  4.42225  2.77519  2.73123  3.46354  2.40513  3.72494  3.29354  2.67741  2.69355  4.24690  2.90347  2.73739  3.18146  2.89801  2.37887  2.77519  2.98518  4.58477  3.61503
          0.00424  5.86034  6.58269  0.61958  0.77255  0.25973  1.47516
    435   1.78534  5.88490  2.30164  2.82012  5.22490  2.95020  4.34956  3.45849  2.75990  3.13167  4.92689  3.63139  3.43468  2.74362  2.00168  2.87608  2.33384  3.41420  6.32063  4.91275    848 a - - -
          2.68618  4.42225  2.77519  2.73123  3.46354  2.40513  3.72494  3.29354  2.67741  2.69355  4.24690  2.90347  2.73739  3.18146  2.89801  2.37887  2.77519  2.98518  4.58477  3.61503
          0.00385  5.95777  6.68012  0.61958  0.77255  0.48576  0.95510
    436   2.88782  5.17790  4.31275  3.20389  1.73905  4.42456  4.67651  3.03737  2.25779  3.38979  2.69870  4.15514  3.56615  2.52992  3.14074  3.66794  3.68035  2.52454  5.75859  2.01533    849 f - - -
          2.68618  4.42225  2.77519  2.73123  3.46354  2.40513  3.72494  3.29354  2.67741  2.69355  4.24690  2.90347  2.73739  3.18146  2.89801  2.37887  2.77519  2.98518  4.58477  3.61503
          0.00385  5.95777  6.68012  0.61958  0.77255  0.48576  0.95510
    437   1.57433  5.81735  2.42195  2.20405  5.12884  2.83238  2.96715  3.47845  3.11826  2.49043  4.86700  2.75159  4.57060  3.47725  3.60476  2.85246  2.89735  2.91410  6.27069  4.88093    850 a - - -
          2.68618  4.42225  2.77519  2.73123  3.46354  2.40513  3.72494  3.29354  2.67741  2.69355  4.24690  2.90347  2.73739  3.18146  2.89801  2.37887  2.77519  2.98518  4.58477  3.61503
          0.00385  5.95777  6.68012  0.61958  0.77255  0.48576  0.95510
    438   2.42480  5.89690  1.99474  2.15159  3.77661  3.29939  3.36209  3.52493  1.70293  4.20228  4.93750  3.62679  4.55288  2.73363  2.06031  3.34792  3.61688  3.59175  6.32943  4.91835    851 k - - -
          2.68618  4.42225  2.77519  2.73123  3.46354  2.40513  3.72494  3.29354  2.67741  2.69355  4.24690  2.90347  2.73739  3.18146  2.89801  2.37887  2.77519  2.98518  4.58477  3.61503
          0.02503  5.95777  3.81058  0.61958  0.77255  0.48576  0.95510
    439   2.56090  3.58864  3.41149  4.07663  2.91141  2.92718  4.79019  2.60177  2.91464  1.20934  4.12700  4.38190  3.66243  4.25444  3.22625  2.37954  3.68568  2.80508  5.61761  4.41154    852 l - - -
          2.68618  4.42225  2.77519  2.73123  3.46354  2.40513  3.72494  3.29354  2.67741  2.69355  4.24690  2.90347  2.73739  3.18146  2.89801  2.37887  2.77519  2.98518  4.58477  3.61503
          0.03021  5.93667  3.60755  0.61958  0.77255  0.62850  0.76226
    440   2.30693  5.64247  3.07192  2.40610  4.90311  2.89479  4.38846  4.33243  3.17111  2.28722  4.70908  3.70179  2.27739  3.52381  3.64320  2.02278  2.59145  2.12913  6.13264  4.78080    853 s - - -
          2.68618  4.42225  2.77519  2.73123  3.46354  2.40513  3.72494  3.29354  2.67741  2.69355  4.24690  2.90347  2.73739  3.18146  2.89801  2.37887  2.77519  2.98518  4.58477  3.61503
          0.00404  5.91050  6.63284  0.61958  0.77255  0.77791  0.61501
    441   2.91128  5.86983  1.92377  2.13973  5.21607  2.79195  2.46120  4.70292  1.82172  4.17560  4.91022  2.98447  4.52285  3.41239  2.60730  2.46524  3.58745  3.14004  6.30176  4.89002    854 k - - -
          2.68618  4.42225  2.77519  2.73123  3.46354  2.40513  3.72494  3.29354  2.67741  2.69355  4.24690  2.90347  2.73739  3.18146  2.89801  2.37887  2.77519  2.98518  4.58477  3.61503
          0.00404  5.91050  6.63284  0.61958  0.77255  0.77791  0.61501
    442   2.02388  5.78530  2.84293  2.81463  3.65466  2.22711  4.33855  2.58074  2.17623  3.28929  4.83507  2.88217  3.21915  2.92058  3.57448  2.86785  3.25336  2.49808  6.23895  4.84954    855 a - - -
          2.68618  4.42225  2.77519  2.73123  3.46354  2.40513  3.72494  3.29354  2.67741  2.69355  4.24690  2.90347  2.73739  3.18146  2.89801  2.37887  2.77519  2.98518  4.58477  3.61503
          0.00404  5.91050  6.63284  0.61958  0.77255  0.55527  0.85313
    443   2.88169  5.88310  1.57001  2.37500  3.76048  2.19197  2.63825  4.71576  3.06492  4.18877  4.92356  2.57305  4.53680  2.71700  2.70422  2.80710  2.95505  4.27423  6.31521  4.90360    856 d - - -
          2.68618  4.42225  2.77519  2.73123  3.46354  2.40513  3.72494  3.29354  2.67741  2.69355  4.24690  2.90347  2.73739  3.18146  2.89801  2.37887  2.77519  2.98518  4.58477  3.61503
          0.17024  5.93215  1.87153  0.61958  0.77255  0.65625  0.73146
    444   2.50540  5.74186  3.53097  2.00783  5.07186  4.04722  2.84616  3.36239  2.71406  2.11284  4.78650  2.97369  4.44033  2.36086  3.01141  2.47385  2.21546  4.12438  6.18366  3.83687    857 e - - -
          2.68618  4.42225  2.77519  2.73123  3.46354  2.40513  3.72494  3.29354  2.67741  2.69355  4.24690  2.90347  2.73739  3.18146  2.89801  2.37887  2.77519  2.98518  4.58477  3.61503
          0.00466  5.76657  6.48891  0.61958  0.77255  0.28824  1.38463
    445   3.36932  5.87634  2.68415  2.33244  5.21988  3.51877  2.80230  4.70477  2.57185  2.48227  4.91741  2.96318  3.23223  2.86046  3.55871  2.36735  1.84420  3.14737  6.30995  2.95830    858 t - - -
          2.68618  4.42225  2.77519  2.73123  3.46354  2.40513  3.72494  3.29354  2.67741  2.69355  4.24690  2.90347  2.73739  3.18146  2.89801  2.37887  2.77519  2.98518  4.58477  3.61503
          0.00395  5.93215  6.65450  0.61958  0.77255  0.65625  0.73146
    446   3.47322  4.87216  2.87645  4.68299  2.58277  4.62565  4.95115  2.02842  4.49959  1.73802  3.99012  4.73793  4.99085  4.65851  2.82628  2.16232  2.78300  2.07493  2.71618  4.31189    859 l - - -
          2.68618  4.42225  2.77519  2.73123  3.46354  2.40513  3.72494  3.29354  2.67741  2.69355  4.24690  2.90347  2.73739  3.18146  2.89801  2.37887  2.77519  2.98518  4.58477  3.61503
          0.00395  5.93215  6.65450  0.61958  0.77255  0.65625  0.73146
    447   2.83628  4.98267  4.75064  2.84233  3.21040  4.52798  4.81809  3.44027  4.07549  2.31075  3.28183  4.44168  4.89997  2.23336  4.30936  2.69645  1.67583  1.77483  5.58832  2.90282    860 t - - -
          2.68618  4.42225  2.77519  2.73123  3.46354  2.40513  3.72494  3.29354  2.67741  2.69355  4.24690  2.90347  2.73739  3.18146  2.89801  2.37887  2.77519  2.98518  4.58477  3.61503
          0.00395  5.93215  6.65450  0.61958  0.77255  0.65625  0.73146
    448   1.58657  5.77908  3.10069  2.27046  5.08210  3.30760  4.35855  2.90017  2.77211  4.06626  4.83104  3.22871  4.55887  3.47041  3.01184  2.86503  2.52576  2.10279  6.23780  2.91335    861 a - - -
          2.68618  4.42225  2.77519  2.73123  3.46354  2.40513  3.72494  3.29354  2.67741  2.69355  4.24690  2.90347  2.73739  3.18146  2.89801  2.37887  2.77519  2.98518  4.58477  3.61503
          0.00395  5.93215  6.65450  0.61958  0.77255  0.65625  0.73146
    449   2.76388  5.16927  4.27771  2.89540  2.90292  4.40137  4.65190  2.50604  3.66851  1.88412  4.27143  2.86563  4.78131  2.22709  4.03012  1.91340  2.28745  2.84406  5.74862  4.51074    862 l - - -
          2.68618  4.42225  2.77519  2.73123  3.46354  2.40513  3.72494  3.29354  2.67741  2.69355  4.24690  2.90347  2.73739  3.18146  2.89801  2.37887  2.77519  2.98518  4.58477  3.61503
          0.00395  5.93215  6.65450  0.61958  0.77255  0.65625  0.73146
    450   2.11529  5.17365  4.27100  3.70431  4.31412  4.39943  4.64918  2.79861  2.59172  3.08437  2.49994  3.25533  1.94703  3.96805  2.96402  2.66383  3.66129  1.74304  5.75238  4.51370    863 v - - -
          2.68618  4.42225  2.77519  2.73123  3.46354  2.40513  3.72494  3.29354  2.67741  2.69355  4.24690  2.90347  2.73739  3.18146  2.89801  2.37887  2.77519  2.98518  4.58477  3.61503
          0.00395  5.93215  6.65450  0.61958  0.77255  0.65625  0.73146
    451   2.33071  5.87463  2.84254  2.46237  5.21740  2.20773  3.32524  4.70175  2.76830  3.36781  4.91589  3.61239  2.51354  3.42841  2.59486  2.24974  2.27232  2.83632  6.30869  4.89912    864 g - - -
          2.68618  4.42225  2.77519  2.73123  3.46354  2.40513  3.72494  3.29354  2.67741  2.69355  4.24690  2.90347  2.73739  3.18146  2.89801  2.37887  2.77519  2.98518  4.58477  3.61503
          0.00395  5.93215  6.65450  0.61958  0.77255  0.65625  0.73146
    452   1.83516  5.75726  2.71022  3.12686  5.05344  1.48086  4.36780  4.50518  2.75744  3.20442  4.81340  3.66478  4.56597  3.48359  2.70750  2.86897  2.36134  2.76706  6.22321  4.84521    865 g - - -
          2.68618  4.42225  2.77519  2.73123  3.46354  2.40513  3.72494  3.29354  2.67741  2.69355  4.24690  2.90347  2.73739  3.18146  2.89801  2.37887  2.77519  2.98518  4.58477  3.61503
          0.00395  5.93215  6.65450  0.61958  0.77255  0.65625  0.73146
    453   1.73603  5.74721  2.63564  3.13028  5.03802  3.63656  3.06763  4.48740  2.67929  2.08952  4.80269  2.40060  3.19867  3.48645  3.61116  3.08521  3.18799  2.05550  6.21395  4.83836    866 a - - -
          2.68618  4.42225  2.77519  2.73123  3.46354  2.40513  3.72494  3.29354  2.67741  2.69355  4.24690  2.90347  2.73739  3.18146  2.89801  2.37887  2.77519  2.98518  4.58477  3.61503
          0.00395  5.93215  6.65450  0.61958  0.77255  0.65625  0.73146
    454   2.53409  5.68247  3.09430  3.17098  4.95000  3.60752  4.39149  2.19932  1.98654  3.95384  4.74456  2.82516  4.58527  3.52143  1.66575  3.39200  3.61478  2.48305  6.16444  2.61432    867 r - - -
          2.68618  4.42225  2.77519  2.73123  3.46354  2.40513  3.72494  3.29354  2.67741  2.69355  4.24690  2.90347  2.73739  3.18146  2.89801  2.37887  2.77519  2.98518  4.58477  3.61503
          0.00395  5.93215  6.65450  0.61958  0.77255  0.65625  0.73146
    455   2.42385  5.85280  2.37302  1.69261  5.18602  4.14892  4.33723  2.33767  2.67425  4.15303  3.95265  2.71736  4.54211  3.43747  2.96942  2.59805  2.36682  3.23734  6.29264  3.61424    868 e - - -
          2.68618  4.42225  2.77519  2.73123  3.46354  2.40513  3.72494  3.29354  2.67741  2.69355  4.24690  2.90347  2.73739  3.18146  2.89801  2.37887  2.77519  2.98518  4.58477  3.61503
          0.00395  5.93215  6.65450  0.61958  0.77255  0.65625  0.73146
    456   2.93618  5.86640  2.46132  2.08043  3.60645  3.64570  4.33354  4.68735  3.07055  2.57112  4.90862  3.00122  3.50786  1.77167  3.04635  2.50298  2.83338  2.51513  6.30265  4.89530    869 q - - -
          2.68618  4.42225  2.77519  2.73123  3.46354  2.40513  3.72494  3.29354  2.67741  2.69355  4.24690  2.90347  2.73739  3.18146  2.89801  2.37887  2.77519  2.98518  4.58477  3.61503
          0.00395  5.93215  6.65450  0.61958  0.77255  0.65625  0.73146
    457   2.28256  5.85040  3.63216  2.23801  3.58528  3.25395  4.33805  4.65947  2.03473  3.35061  4.89448  3.62224  4.54282  1.96626  2.93691  1.88246  3.60215  3.82323  2.80396  4.88790    870 s - - -
          2.68618  4.42225  2.77519  2.73123  3.46354  2.40513  3.72494  3.29354  2.67741  2.69355  4.24690  2.90347  2.73739  3.18146  2.89801  2.37887  2.77519  2.98518  4.58477  3.61503
          0.00395  5.93215  6.65450  0.61958  0.77255  0.65625  0.73146
    458   3.38022  5.76480  3.68271  2.75896  5.06167  4.17443  4.36625  3.04494  1.79124  3.30293  4.81866  3.66392  4.56639  1.75721  2.93722  2.15496  2.56744  2.14843  6.22701  4.84841    871 q - - -
          2.68618  4.42225  2.77519  2.73123  3.46354  2.40513  3.72494  3.29354  2.67741  2.69355  4.24690  2.90347  2.73739  3.18146  2.89801  2.37887  2.77519  2.98518  4.58477  3.61503
          0.00395  5.93215  6.65450  0.61958  0.77255  0.65625  0.73146
    459   2.94916  4.85726  5.39420  4.78194  3.13859  3.35123  4.97113  2.24066  3.35661  1.15127  2.92229  2.95669  5.00408  4.71645  4.60084  3.20459  3.15680  2.29899  2.88999  4.30134    872 l - - -
          2.68618  4.42225  2.77519  2.73123  3.46354  2.40513  3.72494  3.29354  2.67741  2.69355  4.24690  2.90347  2.73739  3.18146  2.89801  2.37887  2.77519  2.98518  4.58477  3.61503
          0.00395  5.93215  6.65450  0.61958  0.77255  0.65625  0.73146
    460   2.71393  5.82736  3.64348  2.69805  5.14983  2.75008  4.34455  4.62012  2.78355  2.02788  4.87411  2.05249  3.11496  3.44865  2.94100  2.25104  1.98614  3.37439  6.27391  4.87707    873 t - - -
          2.68618  4.42225  2.77519  2.73123  3.46354  2.40513  3.72494  3.29354  2.67741  2.69355  4.24690  2.90347  2.73739  3.18146  2.89801  2.37887  2.77519  2.98518  4.58477  3.61503
          0.00395  5.93215  6.65450  0.61958  0.77255  0.65625  0.73146
    461   2.86078  5.88235  2.53374  2.67501  3.63757  2.00182  4.32944  4.71525  1.92269  4.18810  4.92273  3.20267  3.51127  2.67622  3.10713  1.76063  2.80767  4.27357  6.31438  4.90276    874 s - - -
          2.68618  4.42225  2.77519  2.73123  3.46354  2.40513  3.72494  3.29354  2.67741  2.69355  4.24690  2.90347  2.73739  3.18146  2.89801  2.37887  2.77519  2.98518  4.58477  3.61503
          0.00395  5.93215  6.65450  0.61958  0.77255  0.65625  0.73146
    462   1.79801  4.92949  4.96621  3.58582  2.49805  4.57220  3.45980  3.37608  4.25113  1.58174  3.29088  4.56888  3.49952  3.24983  3.68463  2.83710  2.94343  2.42278  3.56799  3.11139    875 l - - -
          2.68618  4.42225  2.77519  2.73123  3.46354  2.40513  3.72494  3.29354  2.67741  2.69355  4.24690  2.90347  2.73739  3.18146  2.89801  2.37887  2.77519  2.98518  4.58477  3.61503
          0.00395  5.93215  6.65450  0.61958  0.77255  0.65625  0.73146
    463   2.29304  5.09001  4.44204  2.21077  3.26880  4.45038  4.71544  1.46229  3.14797  2.56375  4.19685  4.24060  3.03894  4.09921  3.20448  3.09351  2.58834  2.39475  5.68105  4.45960    876 i - - -
          2.68618  4.42225  2.77519  2.73123  3.46354  2.40513  3.72494  3.29354  2.67741  2.69355  4.24690  2.90347  2.73739  3.18146  2.89801  2.37887  2.77519  2.98518  4.58477  3.61503
          0.00395  5.93215  6.65450  0.61958  0.77255  0.65625  0.73146
    464   2.65523  3.64542  2.71145  2.88233  5.06770  4.17000  4.36242  4.52219  2.50593  2.32752  3.64600  3.65816  2.86492  3.47616  1.22558  3.36335  2.76699  4.13438  6.23006  4.84907    877 r - - -
          2.68618  4.42225  2.77519  2.73123  3.46354  2.40513  3.72494  3.29354  2.67741  2.69355  4.24690  2.90347  2.73739  3.18146  2.89801  2.37887  2.77519  2.98518  4.58477  3.61503
          0.00395  5.93215  6.65450  0.61958  0.77255  0.65625  0.73146
    465   2.09949  5.88131  2.16969  1.96629  5.22707  4.14256  3.02120  4.71353  2.72047  4.18688  3.50355  2.71387  2.96389  3.42567  2.79374  2.16526  3.00805  4.27232  3.40219  4.90221    878 e - - -
          2.68618  4.42225  2.77519  2.73123  3.46354  2.40513  3.72494  3.29354  2.67741  2.69355  4.24690  2.90347  2.73739  3.18146  2.89801  2.37887  2.77519  2.98518  4.58477  3.61503
          0.00395  5.93215  6.65450  0.61958  0.77255  0.65625  0.73146
    466   1.83974  5.88158  3.61761  1.32207  5.22732  2.93332  3.47130  4.71369  2.36146  3.32008  4.92209  3.02223  4.53650  2.90793  2.78766  3.00008  2.81268  4.27259  6.31381  4.90256    879 e - - -
          2.68618  4.42225  2.77519  2.73123  3.46354  2.40513  3.72494  3.29354  2.67741  2.69355  4.24690  2.90347  2.73739  3.18146  2.89801  2.37887  2.77519  2.98518  4.58477  3.61503
          0.00395  5.93215  6.65450  0.61958  0.77255  0.65625  0.73146
    467   2.64009  5.24942  4.14948  3.10447  4.40403  4.35981  3.79648  2.15721  2.75329  1.23821  3.40585  4.03093  4.74213  3.12009  2.21038  3.00202  3.65354  3.13346  5.81607  4.56145    880 l - - -
          2.68618  4.42225  2.77519  2.73123  3.46354  2.40513  3.72494  3.29354  2.67741  2.69355  4.24690  2.90347  2.73739  3.18146  2.89801  2.37887  2.77519  2.98518  4.58477  3.61503
          0.00395  5.93215  6.65450  0.61958  0.77255  0.65625  0.73146
    468   2.89393  5.85545  3.11319  2.42102  2.95522  2.93392  4.33661  4.66823  2.04352  2.19291  4.89894  3.62011  4.54165  1.68479  2.55461  3.33794  3.00817  3.29020  6.29460  4.89023    881 q - - -
          2.68618  4.42225  2.77519  2.73123  3.46354  2.40513  3.72494  3.29354  2.67741  2.69355  4.24690  2.90347  2.73739  3.18146  2.89801  2.37887  2.77519  2.98518  4.58477  3.61503
          0.00395  5.93215  6.65450  0.61958  0.77255  0.65625  0.73146
    469   3.04427  5.35431  4.00737  3.12133  2.79780  4.30789  4.53305  2.79823  3.10281  3.03952  4.44408  1.52451  4.69310  2.05252  3.84714  2.97161  2.23596  3.07504  5.90308  2.97410    882 n - - -
          2.68618  4.42225  2.77519  2.73123  3.46354  2.40513  3.72494  3.29354  2.67741  2.69355  4.24690  2.90347  2.73739  3.18146  2.89801  2.37887  2.77519  2.98518  4.58477  3.61503
          0.00395  5.93215  6.65450  0.61958  0.77255  0.65625  0.73146
    470   1.77063  5.08124  4.46286  2.98423  3.28370  3.29666  4.72305  2.39089  3.83099  2.32844  4.18858  4.25484  2.52739  2.39040  4.14585  3.23738  2.20034  2.45771  5.67353  4.45385    883 a - - -
          2.68618  4.42225  2.77519  2.73123  3.46354  2.40513  3.72494  3.29354  2.67741  2.69355  4.24690  2.90347  2.73739  3.18146  2.89801  2.37887  2.77519  2.98518  4.58477  3.61503
          0.00395  5.93215  6.65450  0.61958  0.77255  0.65625  0.73146
    471   2.92824  5.87810  2.26866  2.67759  5.22098  1.48835  4.33379  4.70551  2.80660  2.58827  4.91947  3.02345  4.53968  3.43094  2.39771  2.72381  2.26451  4.26759  6.31206  4.90223    884 g - - -
          2.68618  4.42225  2.77519  2.73123  3.46354  2.40513  3.72494  3.29354  2.67741  2.69355  4.24690  2.90347  2.73739  3.18146  2.89801  2.37887  2.77519  2.98518  4.58477  3.61503
          0.00395  5.93215  6.65450  0.61958  0.77255  0.65625  0.73146
    472   2.74906  2.94438  2.92330  2.69739  3.43693  3.39424  4.51600  2.76609  2.47374  3.13155  2.95222  3.89559  2.56834  2.68343  3.82184  3.12416  3.01923  1.89569  5.92901  4.64297    885 v - - -
          2.68618  4.42225  2.77519  2.73123  3.46354  2.40513  3.72494  3.29354  2.67741  2.69355  4.24690  2.90347  2.73739  3.18146  2.89801  2.37887  2.77519  2.98518  4.58477  3.61503
          0.00395  5.93215  6.65450  0.61958  0.77255  0.65625  0.73146
    473   3.05972  3.52663  4.42923  2.61834  2.20473  3.37385  4.71074  3.57932  3.80153  1.48385  4.20223  4.23181  4.82399  2.59882  2.53586  2.65031  3.67098  2.24204  5.68593  4.46335    886 l - - -
          2.68618  4.42225  2.77519  2.73123  3.46354  2.40513  3.72494  3.29354  2.67741  2.69355  4.24690  2.90347  2.73739  3.18146  2.89801  2.37887  2.77519  2.98518  4.58477  3.61503
          0.00395  5.93215  6.65450  0.61958  0.77255  0.65625  0.73146
    474   2.51797  5.85943  2.96830  2.34040  2.68858  1.87349  4.33543  3.76751  2.74612  4.16088  3.47281  2.45921  3.50810  2.77963  3.56495  2.08485  3.60144  3.39617  6.29752  4.89204    887 g - - -
          2.68618  4.42225  2.77519  2.73123  3.46354  2.40513  3.72494  3.29354  2.67741  2.69355  4.24690  2.90347  2.73739  3.18146  2.89801  2.37887  2.77519  2.98518  4.58477  3.61503
          0.00395  5.93215  6.65450  0.61958  0.77255  0.65625  0.73146
    475   2.25207  5.88041  2.74883  2.42483  5.22491  3.04959  3.16562  4.71031  2.71844  3.79393  4.92133  3.61255  2.04060  3.42874  1.36623  3.33401  3.60262  3.76189  6.31328  4.90289    888 r - - -
          2.68618  4.42225  2.77519  2.73123  3.46354  2.40513  3.72494  3.29354  2.67741  2.69355  4.24690  2.90347  2.73739  3.18146  2.89801  2.37887  2.77519  2.98518  4.58477  3.61503
          0.00395  5.93215  6.65450  0.61958  0.77255  0.65625  0.73146
    476   2.58494  3.16054  1.91305  2.24684  5.20888  4.14534  4.33291  3.50174  2.60239  3.01591  4.91067  3.61470  2.26679  2.48495  3.16166  2.85204  2.33990  4.25671  6.30435  4.89637    889 d - - -
          2.68618  4.42225  2.77519  2.73123  3.46354  2.40513  3.72494  3.29354  2.67741  2.69355  4.24690  2.90347  2.73739  3.18146  2.89801  2.37887  2.77519  2.98518  4.58477  3.61503
          0.03450  5.93215  3.46545  0.61958  0.77255  0.65625  0.73146
    477   2.87445  5.84539  2.51465  1.86249  5.18368  2.07306  2.80487  4.66491  3.05233  4.14779  3.41641  3.59709  3.02194  3.05798  3.54402  2.83328  2.18384  2.59909  6.28216  4.87530    890 e - - -
          2.68618  4.42225  2.77519  2.73123  3.46354  2.40513  3.72494  3.29354  2.67741  2.69355  4.24690  2.90347  2.73739  3.18146  2.89801  2.37887  2.77519  2.98518  4.58477  3.61503
          0.07341  5.90172  2.68763  0.61958  0.77255  0.82262  0.57853
    478   3.01568  5.72519  2.40665  3.04427  5.03181  3.62570  4.29269  4.49153  2.77448  2.91830  4.77617  2.99194  2.37976  2.94765  2.34162  3.29351  2.74103  1.62355  6.18159  3.35745    891 v - - -
          2.68618  4.42225  2.77519  2.73123  3.46354  2.40513  3.72494  3.29354  2.67741  2.69355  4.24690  2.90347  2.73739  3.18146  2.89801  2.37887  2.77519  2.98518  4.58477  3.61503
          0.04453  5.83268  3.20352  0.61958  0.77255  1.10850  0.40056
    479   2.37368  5.79461  2.71046  2.24344  5.13981  3.11500  4.24390  3.47509  2.65345  4.09996  4.83530  2.14902  4.45016  2.87634  3.47181  1.74616  2.07677  4.18533  6.22718  4.81598    892 s - - -
          2.68618  4.42225  2.77519  2.73123  3.46354  2.40513  3.72494  3.29354  2.67741  2.69355  4.24690  2.90347  2.73739  3.18146  2.89801  2.37887  2.77519  2.98518  4.58477  3.61503
          0.00454  5.79269  6.51504  0.61958  0.77255  0.93356  0.49948
    480   2.59467  4.84707  3.18738  4.39592  3.94892  3.50221  4.83799  1.00487  4.25564  2.64491  2.19238  4.55385  4.89303  4.45618  2.69777  3.81869  3.63460  2.52360  5.46572  4.27863    893 i - - -
          2.68618  4.42225  2.77519  2.73123  3.46354  2.40513  3.72494  3.29354  2.67741  2.69355  4.24690  2.90347  2.73739  3.18146  2.89801  2.37887  2.77519  2.98518  4.58477  3.61503
          0.00439  5.82702  6.54936  0.61958  0.77255  1.12795  0.39111
    481   2.46214  5.73566  3.58960  1.91396  5.04788  4.09419  4.28506  4.51130  3.03401  3.19212  2.99366  2.39733  2.73780  2.16892  3.52064  2.61872  2.20081  2.88610  6.18859  4.79839    894 e - - -
          2.68618  4.42225  2.77519  2.73123  3.46354  2.40513  3.72494  3.29354  2.67741  2.69355  4.24690  2.90347  2.73739  3.18146  2.89801  2.37887  2.77519  2.98518  4.58477  3.61503
          0.00439  5.82702  6.54936  0.61958  0.77255  1.12795  0.39111
    482   1.48307  5.81191  2.55045  2.18791  5.15572  4.07794  4.26552  4.64081  3.00087  3.39251  4.85301  3.54590  3.65107  2.56902  2.55078  2.60955  2.00666  4.20189  6.24539  4.83514    895 a - - -
          2.68618  4.42225  2.77519  2.73123  3.46354  2.40513  3.72494  3.29354  2.67741  2.69355  4.24690  2.90347  2.73739  3.18146  2.89801  2.37887  2.77519  2.98518  4.58477  3.61503
          0.00439  5.82702  6.54936  0.61958  0.77255  1.12795  0.39111
    483   2.83217  5.28866  3.05177  2.70852  4.46629  2.84175  4.46225  2.37527  3.35269  1.43133  4.37826  3.85119  3.51152  3.68466  2.25436  2.93428  3.57136  2.45991  5.83691  4.55743    896 l - - -
          2.68618  4.42225  2.77519  2.73123  3.46354  2.40513  3.72494  3.29354  2.67741  2.69355  4.24690  2.90347  2.73739  3.18146  2.89801  2.37887  2.77519  2.98518  4.58477  3.61503
          0.00439  5.82702  6.54936  0.61958  0.77255  1.12795  0.39111
    484   2.53769  5.79937  2.93876  2.48015  5.13805  2.74181  4.26777  2.62349  3.00504  3.24522  4.84174  2.11656  3.54952  2.29432  3.49679  2.56572  1.92647  4.18658  6.23591  4.82881    897 t - - -
          2.68618  4.42225  2.77519  2.73123  3.46354  2.40513  3.72494  3.29354  2.67741  2.69355  4.24690  2.90347  2.73739  3.18146  2.89801  2.37887  2.77519  2.98518  4.58477  3.61503
          0.03819  5.82702  3.36624  0.61958  0.77255  1.12795  0.39111
    485   2.46500  5.79607  3.20651  2.38883  5.14146  3.19565  4.24492  4.62760  2.55241  4.10138  4.83676  3.01551  1.44922  2.45516  2.13725  3.24679  3.51593  3.21503  6.22841  4.81733    898 p - - -
          2.68618  4.42225  2.77519  2.73123  3.46354  2.40513  3.72494  3.29354  2.67741  2.69355  4.24690  2.90347  2.73739  3.18146  2.89801  2.37887  2.77519  2.98518  4.58477  3.61503
          0.07687  5.79337  2.64583  0.61958  0.77255  1.23433  0.34394
    486   1.81042  5.08199  4.05922  2.54884  4.23142  4.24014  2.96368  2.47866  3.46336  3.29945  4.18242  3.93232  4.62303  3.15438  3.84292  2.72044  3.52295  1.26477  5.65537  4.40769    899 v - - -
          2.68618  4.42225  2.77519  2.73123  3.46354  2.40513  3.72494  3.29354  2.67741  2.69355  4.24690  2.90347  2.73739  3.18146  2.89801  2.37887  2.77519  2.98518  4.58477  3.61503
          0.00488  5.72137  6.44372  0.61958  0.77255  1.42069  0.27648
    487   2.03282  4.73045  5.16318  4.55735  1.76869  3.70887  4.81223  3.16553  4.36829  1.39049  3.84822  4.60424  4.85193  4.52626  3.52299  3.79177  3.01281  2.97926  2.12505  4.16368    900 l - - -
          2.68618  4.42225  2.77519  2.73123  3.46354  2.40513  3.72494  3.29354  2.67741  2.69355  4.24690  2.90347  2.73739  3.18146  2.89801  2.37887  2.77519  2.98518  4.58477  3.61503
          0.03181  5.72137  3.57418  0.61958  0.77255  1.42069  0.27648
    488   2.23321  5.02437  5.46477  4.85791  3.93341  4.82423  5.14483  2.17539  4.64542  0.81748  3.00031  4.93472  5.14850  4.79892  2.21004  4.13892  3.87703  3.12858  5.62184  4.48007    901 l - - -
          2.68618  4.42225  2.77519  2.73123  3.46354  2.40513  3.72494  3.29354  2.67741  2.69355  4.24690  2.90347  2.73739  3.18146  2.89801  2.37887  2.77519  2.98518  4.58477  3.61503
          0.00501  5.69457  6.41691  0.61958  0.77255  1.47918  0.25854
    489   3.22725  5.74119  2.00721  2.50756  5.08734  3.13585  4.18689  4.57431  2.10501  4.04691  4.78172  2.13343  3.19131  3.28307  2.42790  2.13278  2.43076  4.13244  6.17308  4.76107    902 d - - -
          2.68618  4.42225  2.77519  2.73123  3.46354  2.40513  3.72494  3.29354  2.67741  2.69355  4.24690  2.90347  2.73739  3.18146  2.89801  2.37887  2.77519  2.98518  4.58477  3.61503
          0.10158  5.69457  2.37272  0.61958  0.77255  1.47918  0.25854
    490   1.28279  5.42938  2.95467  3.00724  4.68300  4.00780  4.21590  2.87843  3.00757  2.90869  4.50156  3.16486  4.40204  2.57042  3.47628  1.75487  3.42259  3.77064  5.92851  4.58380    903 a - - -
          2.68618  4.42225  2.77519  2.73123  3.46354  2.40513  3.72494  3.29354  2.67741  2.69355  4.24690  2.90347  2.73739  3.18146  2.89801  2.37887  2.77519  2.98518  4.58477  3.61503
          0.00552  5.59850  6.32085  0.61958  0.77255  1.65444  0.21220
    491   2.47974  5.68283  2.46609  2.32655  5.02882  3.03098  4.13020  4.51523  1.80740  2.58872  4.72337  2.86870  4.33687  2.51562  1.93460  3.13230  3.40160  4.07399  6.11472  4.70350    904 k - - -
          2.68618  4.42225  2.77519  2.73123  3.46354  2.40513  3.72494  3.29354  2.67741  2.69355  4.24690  2.90347  2.73739  3.18146  2.89801  2.37887  2.77519  2.98518  4.58477  3.61503
          0.00552  5.59850  6.32085  0.61958  0.77255  1.65444  0.21220
    492   3.17449  5.53721  3.48707  2.17500  4.82564  2.39330  3.00435  2.45624  2.92891  3.16969  3.08107  3.46706  4.36506  1.95223  3.04617  2.25969  2.75392  3.89704  6.00535  4.63150    905 q - - -
          2.68618  4.42225  2.77519  2.73123  3.46354  2.40513  3.72494  3.29354  2.67741  2.69355  4.24690  2.90347  2.73739  3.18146  2.89801  2.37887  2.77519  2.98518  4.58477  3.61503
          0.00552  5.59850  6.32085  0.61958  0.77255  1.65444  0.21220
    493   2.53210  5.64081  3.54606  2.28250  4.95754  4.02953  4.20056  4.40649  2.89955  2.22634  4.69506  3.51621  4.41985  2.16999  1.26776  3.23379  2.88324  4.01727  6.08305  4.71608    906 r - - -
          2.68618  4.42225  2.77519  2.73123  3.46354  2.40513  3.72494  3.29354  2.67741  2.69355  4.24690  2.90347  2.73739  3.18146  2.89801  2.37887  2.77519  2.98518  4.58477  3.61503
          0.00552  5.59850  6.32085  0.61958  0.77255  1.65444  0.21220
    494   2.55717  5.61461  3.44694  1.73968  4.93265  3.31274  4.14541  3.54096  2.39844  2.38465  4.66248  3.43412  4.34820  2.88458  2.13837  2.76597  2.60485  3.99065  6.06377  2.91893    907 e - - -
          2.68618  4.42225  2.77519  2.73123  3.46354  2.40513  3.72494  3.29354  2.67741  2.69355  4.24690  2.90347  2.73739  3.18146  2.89801  2.37887  2.77519  2.98518  4.58477  3.61503
          0.04154  5.59850  3.29729  0.61958  0.77255  1.43179  0.27297
    495   2.04041  4.78502  4.44053  3.23099  3.89882  2.29118  4.56837  3.24768  3.77961  1.55406  2.92055  4.16412  4.65780  3.12250  4.03875  3.55402  2.46619  2.02843  5.38783  4.18264    908 l - - -
          2.68618  4.42225  2.77519  2.73123  3.46354  2.40513  3.72494  3.29354  2.67741  2.69355  4.24690  2.90347  2.73739  3.18146  2.89801  2.37887  2.77519  2.98518  4.58477  3.61503
          0.00555  5.59321  6.31556  0.61958  0.77255  1.66282  0.21023
    496   2.83320  5.59808  3.45904  2.39927  4.92286  2.10876  4.15619  4.38712  2.90471  3.90157  4.65912  3.44519  2.61125  3.26420  1.99525  2.16676  2.22755  2.80624  6.06187  4.67180    909 r - - -
          2.68618  4.42225  2.77519  2.73123  3.46354  2.40513  3.72494  3.29354  2.67741  2.69355  4.24690  2.90347  2.73739  3.18146  2.89801  2.37887  2.77519  2.98518  4.58477  3.61503
          0.00555  5.59321  6.31556  0.61958  0.77255  1.66282  0.21023
    497   2.48356  5.58886  2.19778  2.89952  4.89790  2.22498  4.14946  4.35904  2.26815  2.40289  4.63957  3.44098  4.35057  2.48141  3.38607  2.85593  2.32145  2.67233  6.04418  4.65624    910 d - - -
          2.68618  4.42225  2.77519  2.73123  3.46354  2.40513  3.72494  3.29354  2.67741  2.69355  4.24690  2.90347  2.73739  3.18146  2.89801  2.37887  2.77519  2.98518  4.58477  3.61503
          0.04565  5.59321  3.19661  0.61958  0.77255  1.66282  0.21023
    498   3.14346  5.64683  2.76224  1.78165  4.98883  3.91813  2.58416  4.47264  2.84150  3.95079  2.90477  3.38676  4.31164  2.30209  2.94278  1.98942  2.38369  4.03582  6.08132  3.61260    911 e - - -
          2.68618  4.42225  2.77519  2.73123  3.46354  2.40513  3.72494  3.29354  2.67741  2.69355  4.24690  2.90347  2.73739  3.18146  2.89801  2.37887  2.77519  2.98518  4.58477  3.61503
          0.00577  5.55333  6.27568  0.61958  0.77255  1.72248  0.19677
    499   2.25605  4.96914  4.75961  4.24791  3.88255  2.02277  4.76713  3.57929  4.14280  3.29629  4.22319  4.42000  4.82826  4.38359  4.35443  3.68087  3.10645  3.35246  3.28415  0.86562    912 y - - -
          2.68618  4.42225  2.77519  2.73123  3.46354  2.40513  3.72494  3.29354  2.67741  2.69355  4.24690  2.90347  2.73739  3.18146  2.89801  2.37887  2.77519  2.98518  4.58477  3.61503
          0.00577  5.55333  6.27568  0.61958  0.77255  1.72248  0.19677
    500   3.19993  5.65671  3.47334  2.20769  3.69981  3.97340  4.14385  4.46109  2.28977  3.94998  4.70261  3.44801  4.36335  2.07880  1.32152  3.17016  2.57406  4.04414  3.41101  4.69965    913 r - - -
          2.68618  4.42225  2.77519  2.73123  3.46354  2.40513  3.72494  3.29354  2.67741  2.69355  4.24690  2.90347  2.73739  3.18146  2.89801  2.37887  2.77519  2.98518  4.58477  3.61503
          0.00577  5.55333  6.27568  0.61958  0.77255  1.72248  0.19677
    501   2.31635  5.72840  3.48853  1.88067  5.08875  3.99820  4.15955  4.56150  1.94979  4.02535  4.77124  3.46642  1.94289  2.66061  1.88005  3.20150  3.46512  4.12859  6.13865  4.75188    914 r - - -
          2.63834  4.53746  2.78539  2.71941  3.50092  2.44454  3.69834  3.25612  2.68852  2.64349  4.19452  2.93031  2.80195  3.15569  2.88433  2.40299  2.74592  2.94726  4.59573  3.64952
          1.41134  0.50464  1.88085  5.66827  0.00346  1.72248  0.19677
    502   2.12966  5.55341  3.32030  2.18020  4.88753  3.84584  4.03566  4.36426  2.06475  3.85311  4.59847  3.31819  4.24134  2.41471  3.25768  1.56666  3.30468  3.93854  5.99195  2.73729   1258 s - - -
          2.68618  4.42225  2.77519  2.73123  3.46354  2.40513  3.72494  3.29354  2.67741  2.69355  4.24690  2.90347  2.73739  3.18146  2.89801  2.37887  2.77519  2.98518  4.58477  3.61503
          0.00680  5.39013  6.11248  0.61958  0.77255  1.91672  0.15910
    503   3.10220  4.74114  4.12646  3.55523  3.86528  4.11727  2.76905  2.66739  3.49033  1.33591  3.84797  3.91738  3.44679  2.35216  3.80324  2.25844  3.33412  2.44249  5.33352  4.11418   1259 l - - -
          2.68618  4.42225  2.77519  2.73123  3.46354  2.40513  3.72494  3.29354  2.67741  2.69355  4.24690  2.90347  2.73739  3.18146  2.89801  2.37887  2.77519  2.98518  4.58477  3.61503
          0.00680  5.39013  6.11248  0.61958  0.77255  1.63586  0.21665
    504   2.63473  5.47704  2.94793  1.79288  4.77319  3.10272  4.07908  4.22618  2.83841  1.95300  2.53620  2.52679  4.27706  3.19452  3.32199  2.30987  3.32372  3.84128  5.94078  4.56093   1260 e - - -
          2.68618  4.42225  2.77519  2.73123  3.46354  2.40513  3.72494  3.29354  2.67741  2.69355  4.24690  2.90347  2.73739  3.18146  2.89801  2.37887  2.77519  2.98518  4.58477  3.61503
          0.00649  5.43692  6.15926  0.61958  0.77255  1.27051  0.32946
    505   2.32909  5.63122  3.39572  2.26140  3.06416  3.11543  4.10460  4.44869  2.84246  3.93320  4.67419  2.73489  4.30992  2.48943  2.36516  1.82576  2.21823  4.01765  6.06888  4.66286   1261 s - - -
          2.68618  4.42225  2.77519  2.73123  3.46354  2.40513  3.72494  3.29354  2.67741  2.69355  4.24690  2.90347  2.73739  3.18146  2.89801  2.37887  2.77519  2.98518  4.58477  3.61503
          0.05146  5.54595  3.07369  0.61958  0.77255  1.73291  0.19452
    506   3.11515  5.62806  2.65391  2.19750  4.97415  2.01565  3.27235  4.46077  2.19035  2.86577  4.66851  2.54777  4.28175  2.28654  2.53218  3.07694  2.92619  4.01926  6.06002  4.64854   1262 g - - -
          2.68618  4.42225  2.77519  2.73123  3.46354  2.40513  3.72494  3.29354  2.67741  2.69355  4.24690  2.90347  2.73739  3.18146  2.89801  2.37887  2.77519  2.98518  4.58477  3.61503
          0.00609  5.50058  6.22293  0.61958  0.77255  1.08641  0.41162
    507   2.57923  5.31664  2.48474  3.17384  4.52127  4.10347  4.31096  3.91912  2.36217  1.02416  4.39813  3.67190  4.49298  3.49454  2.92771  3.32438  3.48102  3.63136  5.83679  2.97358   1263 l - - -
          2.68618  4.42225  2.77519  2.73123  3.46354  2.40513  3.72494  3.29354  2.67741  2.69355  4.24690  2.90347  2.73739  3.18146  2.89801  2.37887  2.77519  2.98518  4.58477  3.61503
          0.00536  5.62797  6.35032  0.61958  0.77255  1.23487  0.34372
    508   3.24401  5.54462  3.57268  3.02782  2.75147  2.94830  2.78731  4.25876  2.63369  3.82604  4.61649  2.26798  4.44346  3.38397  3.50087  2.80788  1.16007  3.90171  6.03334  4.67385   1264 t - - -
          2.68618  4.42225  2.77519  2.73123  3.46354  2.40513  3.72494  3.29354  2.67741  2.69355  4.24690  2.90347  2.73739  3.18146  2.89801  2.37887  2.77519  2.98518  4.58477  3.61503
          0.00509  5.67890  6.40125  0.61958  0.77255  1.51116  0.24930
    509   2.26219  5.72807  2.20120  1.74742  5.07049  2.71102  4.18403  4.55494  2.92169  2.96144  4.77018  3.46169  4.38900  2.57163  3.41475  1.97807  2.56757  4.11744  6.16267  4.75255   1265 e - - -
          2.68618  4.42225  2.77519  2.73123  3.46354  2.40513  3.72494  3.29354  2.67741  2.69355  4.24690  2.90347  2.73739  3.18146  2.89801  2.37887  2.77519  2.98518  4.58477  3.61503
          0.00509  5.67890  6.40125  0.61958  0.77255  1.51116  0.24930
    510   3.79548  6.18250  2.33839  3.30279  5.81162  0.62812  4.86401  5.32384  3.81703  4.82476  5.62704  3.85130  4.87279  2.83994  4.36899  2.90184  2.39138  4.82127  6.97759  5.52508   1266 G - - -
          2.68618  4.42225  2.77519  2.73123  3.46354  2.40513  3.72494  3.29354  2.67741  2.69355  4.24690  2.90347  2.73739  3.18146  2.89801  2.37887  2.77519  2.98518  4.58477  3.61503
          0.00509  5.67890  6.40125  0.61958  0.77255  1.16538  0.37368
    511   3.72806  5.13218  5.29704  4.73964  2.69166  4.82832  4.86597  2.74204  4.57873  3.13925  4.17690  4.81931  5.17697  0.76448  4.68693  4.13453  3.95821  2.26805  5.27866  2.23271   1267 q - - -
          2.68618  4.42225  2.77519  2.73123  3.46354  2.40513  3.72494  3.29354  2.67741  2.69355  4.24690  2.90347  2.73739  3.18146  2.89801  2.37887  2.77519  2.98518  4.58477  3.61503
          0.00487  5.72360  6.44595  0.61958  0.77255  1.41559  0.27811
    512   2.71026  5.70886  3.56583  3.00421  5.02983  2.97651  4.24128  4.49062  1.50826  2.78172  2.56406  3.54289  3.26322  2.46528  1.82625  3.25806  3.50963  4.08696  6.15143  4.76845   1268 k - - -
          2.68618  4.42225  2.77519  2.73123  3.46354  2.40513  3.72494  3.29354  2.67741  2.69355  4.24690  2.90347  2.73739  3.18146  2.89801  2.37887  2.77519  2.98518  4.58477  3.61503
          0.00487  5.72360  6.44595  0.61958  0.77255  1.41559  0.27811
    513   1.01231  6.02557  2.16083  2.16242  5.36073  3.16673  4.40919  4.85827  3.20374  4.32799  5.07985  3.08269  3.21804  2.40730  3.71957  3.42451  3.72477  4.41303  6.45799  5.02179   1269 a - - -
          2.68618  4.42225  2.77519  2.73123  3.46354  2.40513  3.72494  3.29354  2.67741  2.69355  4.24690  2.90347  2.73739  3.18146  2.89801  2.37887  2.77519  2.98518  4.58477  3.61503
          0.00487  5.72360  6.44595  0.61958  0.77255  1.41559  0.27811
    514   0.82714  5.19102  4.56149  4.04708  4.67327  2.28671  4.96911  4.05050  4.00635  3.75725  4.63170  4.32533  3.16895  4.29390  4.33982  2.32591  3.73367  2.80465  6.10009  2.57321   1270 a - - -
          2.68618  4.42225  2.77519  2.73123  3.46354  2.40513  3.72494  3.29354  2.67741  2.69355  4.24690  2.90347  2.73739  3.18146  2.89801  2.37887  2.77519  2.98518  4.58477  3.61503
          0.00487  5.72360  6.44595  0.61958  0.77255  1.09381  0.40788
    515   2.96462  4.80981  2.52335  4.38481  3.91495  3.20403  4.81554  2.30210  4.24282  2.57668  2.88500  4.53531  4.86646  4.44013  4.37744  3.79428  1.42169  1.57288  5.43520  4.24844   1271 t - - -
          2.68618  4.42225  2.77519  2.73123  3.46354  2.40513  3.72494  3.29354  2.67741  2.69355  4.24690  2.90347  2.73739  3.18146  2.89801  2.37887  2.77519  2.98518  4.58477  3.61503
          0.00468  5.76298  6.48533  0.61958  0.77255  1.31891  0.31119
    516   3.00408  5.71822  3.53939  2.28312  2.84721  3.33833  2.97071  4.50860  2.60427  2.89114  4.76527  3.52726  4.44279  2.76573  1.78297  2.47035  2.18868  3.14797  6.16555  4.76960   1272 r - - -
          2.68618  4.42225  2.77519  2.73123  3.46354  2.40513  3.72494  3.29354  2.67741  2.69355  4.24690  2.90347  2.73739  3.18146  2.89801  2.37887  2.77519  2.98518  4.58477  3.61503
          0.00468  5.76298  6.48533  0.61958  0.77255  0.80416  0.59324
    517   2.79002  4.80131  5.22522  4.61913  3.89517  4.55694  3.29190  1.99000  2.84189  1.25429  1.76765  4.67128  4.92188  4.59188  4.49147  3.16005  3.63575  2.65209  5.42105  4.24173   1273 l - - -
          2.68618  4.42225  2.77519  2.73123  3.46354  2.40513  3.72494  3.29354  2.67741  2.69355  4.24690  2.90347  2.73739  3.18146  2.89801  2.37887  2.77519  2.98518  4.58477  3.61503
          0.00438  5.82923  6.55157  0.61958  0.77255  1.12041  0.39474
    518   2.62804  4.80275  5.32781  4.71798  3.89989  4.58739  4.92088  1.18115  4.51671  1.84803  3.92270  2.74268  4.95107  4.65991  4.54651  3.04183  3.65350  1.78643  5.43159  3.33099   1274 i - - -
          2.68618  4.42225  2.77519  2.73123  3.46354  2.40513  3.72494  3.29354  2.67741  2.69355  4.24690  2.90347  2.73739  3.18146  2.89801  2.37887  2.77519  2.98518  4.58477  3.61503
          0.00438  5.82923  6.55157  0.61958  0.77255  0.56722  0.83724
    519   2.67846  5.05314  4.57623  3.99954  2.50747  4.48916  4.75955  3.51663  2.55726  0.89400  4.15218  4.32906  4.86428  2.42206  4.15823  3.75692  2.76869  3.31401  5.64753  4.43778   1275 l - - -
          2.68618  4.42225  2.77519  2.73123  3.46354  2.40513  3.72494  3.29354  2.67741  2.69355  4.24690  2.90347  2.73739  3.18146  2.89801  2.37887  2.77519  2.98518  4.58477  3.61503
          0.00409  5.89721  6.61955  0.61958  0.77255  0.84472  0.56155
    520   3.34900  5.85765  3.59635  2.17538  5.20192  2.11056  4.30993  3.54690  2.43316  4.16258  4.89869  3.00059  3.48496  1.89632  3.53763  2.40563  1.78521  4.24789  6.29084  4.88037   1276 t - - -
          2.68618  4.42225  2.77519  2.73123  3.46354  2.40513  3.72494  3.29354  2.67741  2.69355  4.24690  2.90347  2.73739  3.18146  2.89801  2.37887  2.77519  2.98518  4.58477  3.61503
          0.00409  5.89721  6.61955  0.61958  0.77255  0.58072  0.81984
    521   3.37637  5.68342  2.70930  3.15965  4.95350  2.88675  4.38294  2.55440  2.45852  3.20649  4.74497  3.69106  4.57681  3.00595  3.63246  1.68641  1.51795  3.22430  6.16416  4.80381   1277 t - - -
          2.68618  4.42225  2.77519  2.73123  3.46354  2.40513  3.72494  3.29354  2.67741  2.69355  4.24690  2.90347  2.73739  3.18146  2.89801  2.37887  2.77519  2.98518  4.58477  3.61503
          0.00398  5.92373  6.64607  0.61958  0.77255  0.70567  0.68078
    522   3.36621  5.83668  3.08351  2.29331  5.16519  2.94492  4.33516  4.63965  2.24645  2.51812  4.88175  3.62029  2.00743  3.43706  3.56654  1.95218  2.19052  3.37727  6.27942  3.52589   1278 s - - -
          2.68618  4.42225  2.77519  2.73123  3.46354  2.40513  3.72494  3.29354  2.67741  2.69355  4.24690  2.90347  2.73739  3.18146  2.89801  2.37887  2.77519  2.98518  4.58477  3.61503
          0.00398  5.92373  6.64607  0.61958  0.77255  0.70567  0.68078
    523   2.83195  5.90267  1.03491  3.07548  5.24694  3.24519  4.34952  4.73206  2.37576  2.88256  4.94469  2.28671  4.55515  3.01857  2.66358  3.35492  3.62529  4.29311  6.33432  4.92389   1279 d - - -
          2.68618  4.42225  2.77519  2.73123  3.46354  2.40513  3.72494  3.29354  2.67741  2.69355  4.24690  2.90347  2.73739  3.18146  2.89801  2.37887  2.77519  2.98518  4.58477  3.61503
          0.00398  5.92373  6.64607  0.61958  0.77255  0.70567  0.68078
    524   2.64883  5.89978  3.05081  2.73447  5.24778  4.17237  4.35004  3.94447  1.79071  4.20103  4.94168  3.64100  4.56457  2.86384  0.98676  3.36582  3.63162  4.29244  6.32580  3.52578   1280 r - - -
          2.68618  4.42225  2.77519  2.73123  3.46354  2.40513  3.72494  3.29354  2.67741  2.69355  4.24690  2.90347  2.73739  3.18146  2.89801  2.37887  2.77519  2.98518  4.58477  3.61503
          0.00398  5.92373  6.64607  0.61958  0.77255  0.70567  0.68078
    525   2.70557  4.95614  2.62240  4.23823  1.23995  3.38789  4.83448  3.03583  4.13289  2.50507  3.33933  4.48231  4.90953  3.27508  4.34359  2.37969  3.21176  2.79939  5.56444  2.81838   1281 f - - -
          2.68618  4.42225  2.77519  2.73123  3.46354  2.40513  3.72494  3.29354  2.67741  2.69355  4.24690  2.90347  2.73739  3.18146  2.89801  2.37887  2.77519  2.98518  4.58477  3.61503
          0.00398  5.92373  6.64607  0.61958  0.77255  0.70567  0.68078
    526   2.93420  5.21191  4.18893  2.85597  3.34940  4.36869  4.61153  2.49190  2.34823  2.12029  4.31103  4.05878  4.75019  2.66770  3.27118  2.92604  1.92157  1.88244  5.78370  4.53549   1282 v - - -
          2.68618  4.42225  2.77519  2.73123  3.46354  2.40513  3.72494  3.29354  2.67741  2.69355  4.24690  2.90347  2.73739  3.18146  2.89801  2.37887  2.77519  2.98518  4.58477  3.61503
          0.00398  5.92373  6.64607  0.61958  0.77255  0.36935  1.17500
    527   1.84026  5.89042  2.71227  2.14245  5.23285  2.42137  2.84088  3.58345  3.08384  3.54729  4.93178  2.65428  3.52415  2.41288  3.11464  3.34955  3.61720  2.43322  6.32470  4.91534   1283 a - - -
          2.68618  4.42225  2.77519  2.73123  3.46354  2.40513  3.72494  3.29354  2.67741  2.69355  4.24690  2.90347  2.73739  3.18146  2.89801  2.37887  2.77519  2.98518  4.58477  3.61503
          0.00385  5.95777  6.68012  0.61958  0.77255  0.48576  0.95510
    528   2.99212  4.91915  5.48923  4.87887  3.27540  4.72409  3.48012  1.27481  3.18378  2.40177  4.03805  4.87796  5.08491  4.81016  4.69088  4.03644  3.77941  1.08994  5.56075  4.38322   1284 v - - -
          2.68618  4.42225  2.77519  2.73123  3.46354  2.40513  3.72494  3.29354  2.67741  2.69355  4.24690  2.90347  2.73739  3.18146  2.89801  2.37887  2.77519  2.98518  4.58477  3.61503
          0.00385  5.95777  6.68012  0.61958  0.77255  0.48576  0.95510
    529   2.94411  5.89539  3.63672  2.47066  5.23971  4.16108  3.28819  3.46345  2.75697  4.20018  4.93631  2.63101  2.67877  1.09159  2.65966  3.07652  3.61825  4.28564  6.32835  3.74096   1285 q - - -
          2.68618  4.42225  2.77519  2.73123  3.46354  2.40513  3.72494  3.29354  2.67741  2.69355  4.24690  2.90347  2.73739  3.18146  2.89801  2.37887  2.77519  2.98518  4.58477  3.61503
          0.00385  5.95777  6.68012  0.61958  0.77255  0.48576  0.95510
    530   2.06651  6.46956  3.14582  2.63622  5.80608  0.74622  3.56354  5.31589  3.67562  4.78619  5.56363  2.39231  4.93977  3.93041  4.22201  3.03886  4.16586  4.86602  6.92419  5.45875   1286 g - - -
          2.68618  4.42225  2.77519  2.73123  3.46354  2.40513  3.72494  3.29354  2.67741  2.69355  4.24690  2.90347  2.73739  3.18146  2.89801  2.37887  2.77519  2.98518  4.58477  3.61503
          0.00385  5.95777  6.68012  0.61958  0.77255  0.48576  0.95510
    531   2.91383  5.02256  4.69606  4.11831  4.13557  2.61418  4.81422  3.09274  4.03293  1.56717  4.13435  4.41444  3.44754  2.36383  4.28824  2.40564  3.12757  2.76831  5.62564  1.73421   1287 l - - -
          2.68618  4.42225  2.77519  2.73123  3.46354  2.40513  3.72494  3.29354  2.67741  2.69355  4.24690  2.90347  2.73739  3.18146  2.89801  2.37887  2.77519  2.98518  4.58477  3.61503
          0.00385  5.95777  6.68012  0.61958  0.77255  0.48576  0.95510
    532   1.01039  5.89388  3.64185  2.17484  5.23529  3.31762  4.36342  4.71698  2.28773  3.41816  4.93987  3.01933  3.20637  3.46246  3.59381  2.39482  3.63159  4.28350  6.33331  4.92592   1288 a - - -
          2.68618  4.42225  2.77519  2.73123  3.46354  2.40513  3.72494  3.29354  2.67741  2.69355  4.24690  2.90347  2.73739  3.18146  2.89801  2.37887  2.77519  2.98518  4.58477  3.61503
          0.00385  5.95777  6.68012  0.61958  0.77255  0.48576  0.95510
    533   3.50060  5.86499  2.53214  2.75174  2.70091  0.91055  4.48118  4.59764  2.53060  2.74584  4.92691  3.74317  3.52161  3.60601  3.75089  3.48794  3.73572  4.22317  6.33458  4.95509   1289 g - - -
          2.68618  4.42225  2.77519  2.73123  3.46354  2.40513  3.72494  3.29354  2.67741  2.69355  4.24690  2.90347  2.73739  3.18146  2.89801  2.37887  2.77519  2.98518  4.58477  3.61503
          0.00385  5.95777  6.68012  0.61958  0.77255  0.48576  0.95510
    534   1.75891  5.49314  2.42410  3.35588  4.70643  3.32614  4.50376  4.10376  2.95089  3.74484  3.51393  3.85599  3.58897  3.68635  3.79063  3.49533  1.52737  1.79104  6.02837  4.72245   1290 t - - -
          2.68618  4.42225  2.77519  2.73123  3.46354  2.40513  3.72494  3.29354  2.67741  2.69355  4.24690  2.90347  2.73739  3.18146  2.89801  2.37887  2.77519  2.98518  4.58477  3.61503
          0.00385  5.95777  6.68012  0.61958  0.77255  0.48576  0.95510
    535   2.58342  5.76920  3.73962  2.96671  5.09171  0.92964  4.43200  3.44244  3.19454  4.08478  4.86023  2.64395  4.61577  3.55200  2.80364  2.89581  2.46088  4.15703  6.27079  4.89890   1291 g - - -
          2.68618  4.42225  2.77519  2.73123  3.46354  2.40513  3.72494  3.29354  2.67741  2.69355  4.24690  2.90347  2.73739  3.18146  2.89801  2.37887  2.77519  2.98518  4.58477  3.61503
          0.00385  5.95777  6.68012  0.61958  0.77255  0.48576  0.95510
    536   3.40769  5.84707  3.68554  2.73820  5.16765  2.24986  4.37584  3.02010  0.88958  3.34605  4.89570  3.66936  3.93253  3.48202  3.06153  2.74584  3.28431  4.22478  6.29321  4.90330   1292 k - - -
          2.68618  4.42225  2.77519  2.73123  3.46354  2.40513  3.72494  3.29354  2.67741  2.69355  4.24690  2.90347  2.73739  3.18146  2.89801  2.37887  2.77519  2.98518  4.58477  3.61503
          0.00385  5.95777  6.68012  0.61958  0.77255  0.48576  0.95510
    537   2.88448  5.36652  4.03226  3.00624  3.58342  4.32831  4.55450  2.70004  2.91879  3.59641  4.45707  3.94667  4.71361  3.15605  3.86960  1.84425  1.04675  3.05355  5.91665  4.63933   1293 t - - -
          2.68618  4.42225  2.77519  2.73123  3.46354  2.40513  3.72494  3.29354  2.67741  2.69355  4.24690  2.90347  2.73739  3.18146  2.89801  2.37887  2.77519  2.98518  4.58477  3.61503
          0.03803  5.95777  3.36021  0.61958  0.77255  0.48576  0.95510
    538   2.86264  5.77162  3.05979  2.61308  5.07419  4.17711  4.38178  4.52691  3.14353  3.37175  4.83435  3.12720  4.57588  3.49808  3.62730  1.85874  0.98196  3.26649  6.24320  4.86355   1294 t - - -
          2.68618  4.42225  2.77519  2.73123  3.46354  2.40513  3.72494  3.29354  2.67741  2.69355  4.24690  2.90347  2.73739  3.18146  2.89801  2.37887  2.77519  2.98518  4.58477  3.61503
          0.00398  5.92373  6.64607  0.61958  0.77255  0.70567  0.68078
    539   2.59263  5.24808  4.13485  3.57115  4.40424  4.35014  4.58875  3.77527  3.54028  2.43716  2.00759  2.45308  3.53176  1.78860  3.93380  2.66079  2.58526  2.24369  5.81474  4.55877   1295 q - - -
          2.68618  4.42225  2.77519  2.73123  3.46354  2.40513  3.72494  3.29354  2.67741  2.69355  4.24690  2.90347  2.73739  3.18146  2.89801  2.37887  2.77519  2.98518  4.58477  3.61503
          0.00398  5.92373  6.64607  0.61958  0.77255  0.70567  0.68078
    540   3.43703  5.06160  4.49115  3.23637  1.66972  4.45968  3.45501  3.05394  3.85464  1.65426  2.81666  2.81751  3.21879  2.71565  4.16040  2.44024  3.66888  2.98237  5.65580  4.43890   1296 l - - -
          2.68618  4.42225  2.77519  2.73123  3.46354  2.40513  3.72494  3.29354  2.67741  2.69355  4.24690  2.90347  2.73739  3.18146  2.89801  2.37887  2.77519  2.98518  4.58477  3.61503
          0.00398  5.92373  6.64607  0.61958  0.77255  0.70567  0.68078
    541   2.31628  5.89132  2.95338  2.16981  5.23751  3.22598  4.33501  4.72459  1.53898  4.19686  4.93216  1.90701  4.54078  3.43152  2.02680  2.89999  3.60828  4.28265  6.32283  4.91055   1297 k - - -
          2.68618  4.42225  2.77519  2.73123  3.46354  2.40513  3.72494  3.29354  2.67741  2.69355  4.24690  2.90347  2.73739  3.18146  2.89801  2.37887  2.77519  2.98518  4.58477  3.61503
          0.00398  5.92373  6.64607  0.61958  0.77255  0.70567  0.68078
    542   1.62618  5.87159  2.71211  2.73360  5.21540  3.04447  4.32534  4.70049  2.06732  2.52600  3.62218  3.06526  2.92444  2.65915  3.55312  2.85295  2.52007  4.26156  6.30503  4.89483   1298 a - - -
          2.68618  4.42225  2.77519  2.73123  3.46354  2.40513  3.72494  3.29354  2.67741  2.69355  4.24690  2.90347  2.73739  3.18146  2.89801  2.37887  2.77519  2.98518  4.58477  3.61503
          0.08290  5.92373  2.56546  0.61958  0.77255  0.70567  0.68078
    543   2.55740  3.74697  2.37523  2.68973  5.04121  2.95439  4.30000  4.50126  2.41916  3.14747  4.78493  3.59238  3.45524  2.49929  3.53703  2.79518  3.08043  1.59063  6.19020  3.46685   1299 v - - -
          2.68618  4.42225  2.77519  2.73123  3.46354  2.40513  3.72494  3.29354  2.67741  2.69355  4.24690  2.90347  2.73739  3.18146  2.89801  2.37887  2.77519  2.98518  4.58477  3.61503
          0.00431  5.84513  6.56748  0.61958  0.77255  0.43663  1.03904
    544   1.80627  5.29048  3.17231  2.91973  2.61018  4.32881  4.56089  2.21044  2.33688  3.51479  2.52110  3.97284  3.52921  3.81018  2.56457  3.55537  3.20448  2.66430  5.84936  3.43111   1300 a - - -
          2.68618  4.42225  2.77519  2.73123  3.46354  2.40513  3.72494  3.29354  2.67741  2.69355  4.24690  2.90347  2.73739  3.18146  2.89801  2.37887  2.77519  2.98518  4.58477  3.61503
          0.00398  5.92373  6.64607  0.61958  0.77255  0.70567  0.68078
    545   2.13823  5.86563  2.49613  2.36519  5.20683  2.82190  3.32003  2.66316  2.65276  2.78187  4.90731  3.60835  3.50229  2.56721  3.06648  2.19959  3.11833  3.04987  6.30064  4.89204   1301 a - - -
          2.68618  4.42225  2.77519  2.73123  3.46354  2.40513  3.72494  3.29354  2.67741  2.69355  4.24690  2.90347  2.73739  3.18146  2.89801  2.37887  2.77519  2.98518  4.58477  3.61503
          0.00398  5.92373  6.64607  0.61958  0.77255  0.70567  0.68078
    546   1.25559  5.20555  4.19961  3.09018  4.35294  4.37232  4.61613  3.13869  2.84340  1.97515  3.30813  4.06666  4.75362  2.22469  3.97665  3.04697  2.94891  2.65246  5.77839  4.53159   1302 a - - -
          2.68618  4.42225  2.77519  2.73123  3.46354  2.40513  3.72494  3.29354  2.67741  2.69355  4.24690  2.90347  2.73739  3.18146  2.89801  2.37887  2.77519  2.98518  4.58477  3.61503
          0.00398  5.92373  6.64607  0.61958  0.77255  0.70567  0.68078
    547   2.65383  5.27934  4.09114  2.57185  4.44119  4.33538  4.56867  1.74474  2.09700  2.10441  3.45645  3.98581  3.52994  2.64914  3.16120  3.56333  3.64315  2.14978  5.84014  4.57740   1303 i - - -
          2.68618  4.42225  2.77519  2.73123  3.46354  2.40513  3.72494  3.29354  2.67741  2.69355  4.24690  2.90347  2.73739  3.18146  2.89801  2.37887  2.77519  2.98518  4.58477  3.61503
          0.00398  5.92373  6.64607  0.61958  0.77255  0.70567  0.68078
    548   2.71404  3.87269  2.23825  2.09934  5.22324  2.82905  3.06930  4.71005  2.32814  4.18277  4.91733  2.75361  4.53040  2.53649  2.83332  2.48812  2.44904  2.94477  6.30896  4.89729   1304 e - - -
          2.68618  4.42225  2.77519  2.73123  3.46354  2.40513  3.72494  3.29354  2.67741  2.69355  4.24690  2.90347  2.73739  3.18146  2.89801  2.37887  2.77519  2.98518  4.58477  3.61503
          0.00398  5.92373  6.64607  0.61958  0.77255  0.70567  0.68078
    549   2.55680  5.87330  2.15395  3.05731  5.21789  4.13779  3.61565  4.70350  2.18814  2.94929  3.12736  3.03142  4.53125  2.24270  2.63705  2.15783  2.16099  4.26368  6.30627  4.89563   1305 d - - -
          2.68618  4.42225  2.77519  2.73123  3.46354  2.40513  3.72494  3.29354  2.67741  2.69355  4.24690  2.90347  2.73739  3.18146  2.89801  2.37887  2.77519  2.98518  4.58477  3.61503
          0.00398  5.92373  6.64607  0.61958  0.77255  0.70567  0.68078
    550   2.27348  5.14228  4.31216  2.32669  3.26027  4.40814  3.59828  2.22977  3.69841  1.48329  4.24574  4.14813  3.56183  3.52798  4.05021  1.92827  3.10068  3.41519  5.72484  4.49143   1306 l - - -
          2.68618  4.42225  2.77519  2.73123  3.46354  2.40513  3.72494  3.29354  2.67741  2.69355  4.24690  2.90347  2.73739  3.18146  2.89801  2.37887  2.77519  2.98518  4.58477  3.61503
          0.00398  5.92373  6.64607  0.61958  0.77255  0.70567  0.68078
    551   2.98323  5.88869  2.80504  2.51584  5.23466  1.62973  4.33297  4.72185  2.37336  4.19432  4.92943  3.09727  1.89824  2.13277  3.16755  2.80241  3.60558  4.27988  6.32049  4.90802   1307 g - - -
          2.68501  4.42437  2.77731  2.73293  3.46325  2.40559  3.72706  3.29345  2.67615  2.69287  4.24543  2.90174  2.73753  3.18227  2.89783  2.37931  2.77510  2.98287  4.58689  3.61524
          0.87176  1.12085  1.36342  1.81132  0.17846  0.70567  0.68078
    552   2.34037  5.69085  3.43796  1.53928  5.03294  3.09950  4.14968  2.71046  1.79619  3.99482  4.73249  2.62079  3.34420  3.24709  3.06846  2.62486  3.41890  4.07993  6.12535  4.71638   1315 e - - -
          2.68618  4.42225  2.77519  2.73123  3.46354  2.40513  3.72494  3.29354  2.67741  2.69355  4.24690  2.90347  2.73739  3.18146  2.89801  2.37887  2.77519  2.98518  4.58477  3.61503
          0.15316  5.63005  1.97747  0.61958  0.77255  1.23129  0.34519
    553   2.38761  5.65475  2.72988  1.89006  5.00059  2.50464  4.10133  4.48729  1.92854  3.96037  4.69556  3.37950  3.31960  3.19770  2.59512  1.90068  3.37308  4.04587  6.08692  4.67511   1316 e - - -
          2.68618  4.42225  2.77519  2.73123  3.46354  2.40513  3.72494  3.29354  2.67741  2.69355  4.24690  2.90347  2.73739  3.18146  2.89801  2.37887  2.77519  2.98518  4.58477  3.61503
          0.00584  5.54173  6.26407  0.61958  0.77255  1.41700  0.27765
    554   2.55373  5.57277  2.96552  2.01948  4.87655  2.83138  4.14969  2.78485  2.58306  3.05672  4.62452  3.44330  4.35014  3.26123  2.39645  2.71863  2.02884  2.60373  6.03099  4.64642   1317 e - - -
          2.68618  4.42225  2.77519  2.73123  3.46354  2.40513  3.72494  3.29354  2.67741  2.69355  4.24690  2.90347  2.73739  3.18146  2.89801  2.37887  2.77519  2.98518  4.58477  3.61503
          0.00557  5.58878  6.31113  0.61958  0.77255  1.66975  0.20862
    555   3.16452  5.66934  2.18194  2.24751  5.01191  2.54802  4.12616  3.45135  2.86189  3.10943  4.71074  3.40674  2.90992  2.43577  1.67512  2.69292  3.39571  4.05865  6.10343  4.69394   1318 r - - -
          2.68618  4.42225  2.77519  2.73123  3.46354  2.40513  3.72494  3.29354  2.67741  2.69355  4.24690  2.90347  2.73739  3.18146  2.89801  2.37887  2.77519  2.98518  4.58477  3.61503
          0.00557  5.58878  6.31113  0.61958  0.77255  0.52820  0.89078
    556   2.42180  4.85701  4.85732  4.26966  2.42138  4.48749  3.70144  2.71529  3.44313  2.28062  3.17923  3.31449  1.76303  4.36620  3.40870  3.77387  2.05299  2.62236  5.46858  3.40646   1319 p - - -
          2.68618  4.42225  2.77519  2.73123  3.46354  2.40513  3.72494  3.29354  2.67741  2.69355  4.24690  2.90347  2.73739  3.18146  2.89801  2.37887  2.77519  2.98518  4.58477  3.61503
          0.00443  5.81840  6.54075  0.61958  0.77255  1.15664  0.37767
    557   2.42230  5.81093  3.00225  1.57705  5.15716  4.07090  3.53228  4.64393  2.18802  2.67968  4.85129  2.64214  3.63816  2.64516  2.25203  3.25938  2.73608  4.20219  6.24290  4.83128   1320 e - - -
          2.68618  4.42225  2.77519  2.73123  3.46354  2.40513  3.72494  3.29354  2.67741  2.69355  4.24690  2.90347  2.73739  3.18146  2.89801  2.37887  2.77519  2.98518  4.58477  3.61503
          0.00443  5.81840  6.54075  0.61958  0.77255  0.82587  0.57599
    558   2.61431  4.82619  5.18477  4.58209  2.82858  4.56477  4.88745  1.57076  3.07808  2.06868  3.94389  4.65976  2.57908  4.57629  2.72801  3.17287  3.65050  1.72026  5.44490  4.26389   1321 i - - -
          2.68618  4.42225  2.77519  2.73123  3.46354  2.40513  3.72494  3.29354  2.67741  2.69355  4.24690  2.90347  2.73739  3.18146  2.89801  2.37887  2.77519  2.98518  4.58477  3.61503
          0.00426  5.85544  6.57778  0.61958  0.77255  1.02503  0.44439
    559   2.59365  4.81327  5.26632  4.65880  3.19173  4.57592  4.90320  1.56585  3.42771  1.90596  3.93151  4.69902  4.94079  2.41041  4.51850  3.13872  2.90313  1.92326  5.43322  2.68268   1322 i - - -
          2.68618  4.42225  2.77519  2.73123  3.46354  2.40513  3.72494  3.29354  2.67741  2.69355  4.24690  2.90347  2.73739  3.18146  2.89801  2.37887  2.77519  2.98518  4.58477  3.61503
          0.00426  5.85544  6.57778  0.61958  0.77255  1.02503  0.44439
    560   2.78036  5.80853  2.20447  3.03133  5.14211  1.24204  4.29558  4.61937  2.14321  3.30663  4.85419  3.57752  2.82519  3.03968  3.52696  2.81557  3.56033  3.38112  6.25015  4.84672   1323 g - - -
          2.68618  4.42225  2.77519  2.73123  3.46354  2.40513  3.72494  3.29354  2.67741  2.69355  4.24690  2.90347  2.73739  3.18146  2.89801  2.37887  2.77519  2.98518  4.58477  3.61503
          0.00426  5.85544  6.57778  0.61958  0.77255  1.02503  0.44439
    561   3.43688  3.48373  5.35690  4.74491  3.90549  4.60259  3.53268  2.48421  4.53817  0.79866  3.92777  4.75069  2.78858  3.84364  4.56207  3.91255  3.66913  2.00445  5.43966  4.26350   1324 l - - -
          2.68618  4.42225  2.77519  2.73123  3.46354  2.40513  3.72494  3.29354  2.67741  2.69355  4.24690  2.90347  2.73739  3.18146  2.89801  2.37887  2.77519  2.98518  4.58477  3.61503
          0.00426  5.85544  6.57778  0.61958  0.77255  1.02503  0.44439
    562   1.00665  5.31946  3.94602  3.38546  4.50197  2.66537  4.47971  3.11604  2.71200  3.55368  4.41090  3.86510  4.64021  3.07748  3.78808  2.38081  3.59230  2.99922  5.86820  2.79727   1325 a - - -
          2.68618  4.42225  2.77519  2.73123  3.46354  2.40513  3.72494  3.29354  2.67741  2.69355  4.24690  2.90347  2.73739  3.18146  2.89801  2.37887  2.77519  2.98518  4.58477  3.61503
          0.00426  5.85544  6.57778  0.61958  0.77255  1.02503  0.44439
    563   3.02098  4.85787  5.00934  4.41623  2.16364  3.50126  4.84946  2.55924  4.27374  2.29124  3.97448  3.33543  1.05188  4.47228  3.41048  3.83007  3.64636  2.72518  5.47322  4.28660   1326 p - - -
          2.68618  4.42225  2.77519  2.73123  3.46354  2.40513  3.72494  3.29354  2.67741  2.69355  4.24690  2.90347  2.73739  3.18146  2.89801  2.37887  2.77519  2.98518  4.58477  3.61503
          0.00426  5.85544  6.57778  0.61958  0.77255  1.02503  0.44439
    564   3.56662  6.09649  3.09218  1.92965  5.43829  4.22993  4.48412  4.92898  2.05313  4.39553  5.14814  3.69121  4.67449  1.88187  3.73443  3.51155  1.09111  4.48739  6.51967  5.09690   1327 t - - -
          2.68618  4.42225  2.77519  2.73123  3.46354  2.40513  3.72494  3.29354  2.67741  2.69355  4.24690  2.90347  2.73739  3.18146  2.89801  2.37887  2.77519  2.98518  4.58477  3.61503
          0.00426  5.85544  6.57778  0.61958  0.77255  1.02503  0.44439
    565   2.90467  5.84690  2.96688  3.04852  5.18438  2.96544  0.93924  4.66365  3.07546  4.15242  4.89810  2.44122  4.52659  2.90033  3.56885  2.92176  3.06334  3.66692  6.29217  4.88550   1328 h - - -
          2.68618  4.42225  2.77519  2.73123  3.46354  2.40513  3.72494  3.29354  2.67741  2.69355  4.24690  2.90347  2.73739  3.18146  2.89801  2.37887  2.77519  2.98518  4.58477  3.61503
          0.00426  5.85544  6.57778  0.61958  0.77255  1.02503  0.44439
    566   2.24267  5.78472  3.59465  3.03837  2.90525  2.19415  4.29562  4.58084  1.88701  3.33069  4.83102  3.58275  3.38336  2.56425  1.77946  2.91775  3.14511  4.16445  6.22968  4.83206   1329 r - - -
          2.68618  4.42225  2.77519  2.73123  3.46354  2.40513  3.72494  3.29354  2.67741  2.69355  4.24690  2.90347  2.73739  3.18146  2.89801  2.37887  2.77519  2.98518  4.58477  3.61503
          0.00426  5.85544  6.57778  0.61958  0.77255  1.02503  0.44439
    567   1.13900  5.49924  3.77044  2.63894  4.72539  4.18352  3.33217  2.99716  2.51105  3.26228  3.33210  3.13781  4.57264  3.55060  3.66140  2.48285  3.57338  3.82427  6.01044  2.62599   1330 a - - -
          2.68618  4.42225  2.77519  2.73123  3.46354  2.40513  3.72494  3.29354  2.67741  2.69355  4.24690  2.90347  2.73739  3.18146  2.89801  2.37887  2.77519  2.98518  4.58477  3.61503
          0.00426  5.85544  6.57778  0.61958  0.77255  1.02503  0.44439
    568   1.98475  5.67978  2.86891  2.76434  4.96289  3.24291  4.32885  2.79187  2.18033  3.95815  4.73752  3.19509  4.52547  3.45027  3.09456  3.32955  3.56409  1.29271  6.15145  4.78142   1331 v - - -
          2.68618  4.42225  2.77519  2.73123  3.46354  2.40513  3.72494  3.29354  2.67741  2.69355  4.24690  2.90347  2.73739  3.18146  2.89801  2.37887  2.77519  2.98518  4.58477  3.61503
          0.00426  5.85544  6.57778  0.61958  0.77255  1.02503  0.44439
    569   2.33067  5.79428  3.58753  3.03163  5.12346  1.93635  4.29185  4.59813  1.70686  3.05456  4.83949  2.32211  3.55036  3.03483  3.52263  2.17574  3.04806  4.17643  3.69918  4.83607   1332 k - - -
          2.68618  4.42225  2.77519  2.73123  3.46354  2.40513  3.72494  3.29354  2.67741  2.69355  4.24690  2.90347  2.73739  3.18146  2.89801  2.37887  2.77519  2.98518  4.58477  3.61503
          0.00426  5.85544  6.57778  0.61958  0.77255  1.02503  0.44439
    570   2.51506  5.80922  2.45473  1.03286  5.14341  4.10170  4.29111  4.62169  3.03072  3.34455  3.80264  3.57360  4.49570  3.39125  3.00128  2.69355  2.23155  4.19410  6.24888  4.84455   1333 e - - -
          2.68618  4.42225  2.77519  2.73123  3.46354  2.40513  3.72494  3.29354  2.67741  2.69355  4.24690  2.90347  2.73739  3.18146  2.89801  2.37887  2.77519  2.98518  4.58477  3.61503
          0.00426  5.85544  6.57778  0.61958  0.77255  1.02503  0.44439
    571   3.58974  4.95229  5.56229  4.94838  2.70440  4.77279  5.10581  2.41886  4.73613  1.23339  1.54920  4.93829  3.17979  4.84864  4.73719  4.08818  2.51060  2.38523  5.56576  4.40633   1334 l - - -
          2.68618  4.42225  2.77519  2.73123  3.46354  2.40513  3.72494  3.29354  2.67741  2.69355  4.24690  2.90347  2.73739  3.18146  2.89801  2.37887  2.77519  2.98518  4.58477  3.61503
          0.00426  5.85544  6.57778  0.61958  0.77255  1.02503  0.44439
    572   2.77877  5.79911  3.58595  2.28350  3.69832  4.10243  4.29072  4.60588  2.13380  3.23433  4.84357  2.09793  4.49550  2.33887  1.84179  3.29236  3.55440  3.02790  6.24024  2.66487   1335 r - - -
          2.68618  4.42225  2.77519  2.73123  3.46354  2.40513  3.72494  3.29354  2.67741  2.69355  4.24690  2.90347  2.73739  3.18146  2.89801  2.37887  2.77519  2.98518  4.58477  3.61503
          0.02777  5.85544  3.70824  0.61958  0.77255  1.02503  0.44439
    573   3.31079  5.82423  1.53661  2.43578  5.17017  2.74196  4.27048  4.65699  2.18824  4.12986  4.86485  2.50270  4.47658  3.36674  2.53107  2.01036  3.13568  3.38447  6.25625  4.84436   1336 d - - -
          2.68618  4.42225  2.77519  2.73123  3.46354  2.40513  3.72494  3.29354  2.67741  2.69355  4.24690  2.90347  2.73739  3.18146  2.89801  2.37887  2.77519  2.98518  4.58477  3.61503
          0.00437  5.83204  6.55438  0.61958  0.77255  1.11073  0.39946
    574   1.65267  5.45761  3.08193  3.21808  4.67642  2.79999  4.38640  2.31047  2.17654  3.70724  2.75598  3.72820  4.56600  3.55368  2.56967  2.96319  2.81412  2.63512  5.97436  4.65574   1337 a - - -
          2.68618  4.42225  2.77519  2.73123  3.46354  2.40513  3.72494  3.29354  2.67741  2.69355  4.24690  2.90347  2.73739  3.18146  2.89801  2.37887  2.77519  2.98518  4.58477  3.61503
          0.00437  5.83204  6.55438  0.61958  0.77255  1.11073  0.39946
    575   2.34552  5.36275  3.90784  3.35737  3.07963  1.06449  4.47812  3.15502  3.34452  3.62740  4.47610  2.47609  4.62844  2.38953  3.77727  3.45388  3.01328  3.68954  5.92769  4.63639   1338 g - - -
          2.68618  4.42225  2.77519  2.73123  3.46354  2.40513  3.72494  3.29354  2.67741  2.69355  4.24690  2.90347  2.73739  3.18146  2.89801  2.37887  2.77519  2.98518  4.58477  3.61503
          0.00437  5.83204  6.55438  0.61958  0.77255  0.88808  0.53008
    576   3.34579  5.49073  3.78227  2.90969  4.71410  1.85779  4.39659  2.67679  2.36233  2.60935  4.56597  3.05266  4.57851  2.72117  3.20745  3.07243  3.57698  1.56375  6.00370  4.68178   1339 v - - -
          2.68599  4.42388  2.77652  2.72932  3.46193  2.40482  3.72346  3.29244  2.67576  2.69518  4.23966  2.90424  2.73751  3.17990  2.89894  2.38029  2.77616  2.98681  4.58640  3.61387
          0.43688  1.15139  3.27674  1.64843  0.21363  1.02503  0.44439
    577   1.73366  5.81447  2.10133  1.45992  5.15786  3.44704  4.26709  3.13142  3.00421  4.11916  4.85609  3.03182  3.15418  3.36435  2.86640  2.80196  3.53807  4.20431  6.24820  4.83743   1353 e - - -
          2.68618  4.42225  2.77519  2.73123  3.46354  2.40513  3.72494  3.29354  2.67741  2.69355  4.24690  2.90347  2.73739  3.18146  2.89801  2.37887  2.77519  2.98518  4.58477  3.61503
          0.07490  5.81840  2.67086  0.61958  0.77255  1.15664  0.37767
    578   1.25742  5.72516  3.54097  2.98967  5.06209  4.04967  3.51309  4.53329  2.64753  4.03343  4.78401  3.53239  3.10781  2.43365  3.47297  1.72468  2.60105  4.11491  6.18132  4.78508   1354 a - - -
          2.68618  4.42225  2.77519  2.73123  3.46354  2.40513  3.72494  3.29354  2.67741  2.69355  4.24690  2.90347  2.73739  3.18146  2.89801  2.37887  2.77519  2.98518  4.58477  3.61503
          0.00475  5.74825  6.47059  0.61958  0.77255  1.35664  0.29777
    579   3.27797  5.43883  3.70431  2.22559  4.66649  4.11806  3.42622  2.46977  2.72199  2.84204  2.74454  3.65948  4.50701  1.32385  2.77163  3.32360  3.50907  3.76478  4.11665  3.75751   1355 q - - -
          2.68618  4.42225  2.77519  2.73123  3.46354  2.40513  3.72494  3.29354  2.67741  2.69355  4.24690  2.90347  2.73739  3.18146  2.89801  2.37887  2.77519  2.98518  4.58477  3.61503
          0.00475  5.74825  6.47059  0.61958  0.77255  1.35664  0.29777
    580   2.70727  5.79691  3.87889  3.28209  5.12277  4.28098  4.40001  3.44402  2.08075  4.06444  4.86475  3.78536  4.66123  3.06275  2.14840  3.50933  0.89612  4.18120  6.22130  4.90951   1356 t - - -
          2.68618  4.42225  2.77519  2.73123  3.46354  2.40513  3.72494  3.29354  2.67741  2.69355  4.24690  2.90347  2.73739  3.18146  2.89801  2.37887  2.77519  2.98518  4.58477  3.61503
          0.00475  5.74825  6.47059  0.61958  0.77255  1.35664  0.29777
    581   3.31816  4.97770  3.29248  3.73105  4.10545  4.32394  4.58736  2.17596  3.67343  1.29042  4.08398  2.30784  4.70138  2.79494  3.35535  3.57732  3.08281  2.04159  5.56799  4.34488   1357 l - - -
          2.68618  4.42225  2.77519  2.73123  3.46354  2.40513  3.72494  3.29354  2.67741  2.69355  4.24690  2.90347  2.73739  3.18146  2.89801  2.37887  2.77519  2.98518  4.58477  3.61503
          0.00475  5.74825  6.47059  0.61958  0.77255  1.35664  0.29777
    582   1.88039  5.76415  2.51084  2.26158  5.10848  4.02930  3.31814  4.59389  2.00622  3.29227  4.80502  3.49706  4.42279  1.97427  3.05376  2.84385  3.48650  2.50823  6.19724  4.78679   1358 a - - -
          2.68618  4.42225  2.77519  2.73123  3.46354  2.40513  3.72494  3.29354  2.67741  2.69355  4.24690  2.90347  2.73739  3.18146  2.89801  2.37887  2.77519  2.98518  4.58477  3.61503
          0.00475  5.74825  6.47059  0.61958  0.77255  1.35664  0.29777
    583   2.62609  5.74207  3.18747  2.65163  5.07606  4.03537  4.22396  4.55423  2.96299  4.04255  3.31844  2.97663  4.42891  2.63916  2.50334  1.14275  3.48935  4.12677  6.18135  2.59939   1359 s - - -
          2.68618  4.42225  2.77519  2.73123  3.46354  2.40513  3.72494  3.29354  2.67741  2.69355  4.24690  2.90347  2.73739  3.18146  2.89801  2.37887  2.77519  2.98518  4.58477  3.61503
          0.00475  5.74825  6.47059  0.61958  0.77255  1.35664  0.29777
    584   3.34355  4.80433  3.69673  4.27582  1.23458  3.42475  4.76318  3.24792  3.26386  1.53526  3.91970  4.45914  3.11650  4.35873  4.30830  3.74497  3.57617  2.11520  5.41731  4.22719   1360 f - - -
          2.68618  4.42225  2.77519  2.73123  3.46354  2.40513  3.72494  3.29354  2.67741  2.69355  4.24690  2.90347  2.73739  3.18146  2.89801  2.37887  2.77519  2.98518  4.58477  3.61503
          0.00475  5.74825  6.47059  0.61958  0.77255  1.35664  0.29777
    585   3.37778  4.82257  3.05480  4.36344  3.92219  2.66195  4.81739  2.41535  4.22485  0.86986  3.93046  4.52650  4.86843  4.42928  3.38488  3.79632  3.61093  2.07582  5.44750  4.26100   1361 l - - -
          2.68618  4.42225  2.77519  2.73123  3.46354  2.40513  3.72494  3.29354  2.67741  2.69355  4.24690  2.90347  2.73739  3.18146  2.89801  2.37887  2.77519  2.98518  4.58477  3.61503
          0.00475  5.74825  6.47059  0.61958  0.77255  1.01086  0.45241
    586   2.31350  5.68574  3.58121  2.66419  4.98731  4.07793  1.90152  3.45863  2.30799  2.19693  3.48365  2.91375  4.47024  2.72086  2.76542  2.59113  3.51710  3.11183  6.14535  4.76233   1362 h - - -
          2.68618  4.42225  2.77519  2.73123  3.46354  2.40513  3.72494  3.29354  2.67741  2.69355  4.24690  2.90347  2.73739  3.18146  2.89801  2.37887  2.77519  2.98518  4.58477  3.61503
          0.00455  5.79001  6.51236  0.61958  0.77255  1.24416  0.33993
    587   2.67109  5.79691  1.54030  2.15881  5.14283  2.98214  4.24351  4.62960  2.72180  4.10254  3.54396  2.03651  4.44969  2.17878  3.12228  3.24522  3.15635  4.18803  6.22897  4.81715   1363 d - - -
          2.68618  4.42225  2.77519  2.73123  3.46354  2.40513  3.72494  3.29354  2.67741  2.69355  4.24690  2.90347  2.73739  3.18146  2.89801  2.37887  2.77519  2.98518  4.58477  3.61503
          0.00455  5.79001  6.51236  0.61958  0.77255  1.24416  0.33993
    588   2.20428  4.83052  4.87051  4.28143  2.49987  3.35437  3.26157  2.55280  2.82680  1.73990  3.94584  4.47200  4.84326  3.15184  4.32122  3.76255  2.24920  3.08337  2.52356  3.14996   1364 l - - -
          2.68618  4.42225  2.77519  2.73123  3.46354  2.40513  3.72494  3.29354  2.67741  2.69355  4.24690  2.90347  2.73739  3.18146  2.89801  2.37887  2.77519  2.98518  4.58477  3.61503
          0.00455  5.79001  6.51236  0.61958  0.77255  1.24416  0.33993
    589   2.17918  5.76195  2.88366  2.98700  5.09440  3.35279  4.24893  4.57147  2.29935  2.67556  4.80603  3.53304  4.45373  1.50421  2.96011  2.96435  2.11635  3.29529  6.20231  4.79922   1365 q - - -
          2.68618  4.42225  2.77519  2.73123  3.46354  2.40513  3.72494  3.29354  2.67741  2.69355  4.24690  2.90347  2.73739  3.18146  2.89801  2.37887  2.77519  2.98518  4.58477  3.61503
          0.00455  5.79001  6.51236  0.61958  0.77255  1.24416  0.33993
    590   3.28818  5.79538  2.79871  2.98107  5.14040  1.98638  3.53242  4.62495  2.18138  2.63314  4.83647  3.52862  4.45436  1.90071  2.50198  1.92412  3.51902  4.18609  6.22720  4.81823   1366 q - - -
          2.68618  4.42225  2.77519  2.73123  3.46354  2.40513  3.72494  3.29354  2.67741  2.69355  4.24690  2.90347  2.73739  3.18146  2.89801  2.37887  2.77519  2.98518  4.58477  3.61503
          0.00455  5.79001  6.51236  0.61958  0.77255  1.24416  0.33993
    591   2.55927  5.78767  2.25626  2.71939  5.13119  2.12690  4.24215  4.61608  2.97748  3.05516  4.82875  2.36873  3.70228  1.91945  2.47281  3.24362  3.03480  3.05831  6.22127  4.81123   1367 q - - -
          2.68618  4.42225  2.77519  2.73123  3.46354  2.40513  3.72494  3.29354  2.67741  2.69355  4.24690  2.90347  2.73739  3.18146  2.89801  2.37887  2.77519  2.98518  4.58477  3.61503
          0.00455  5.79001  6.51236  0.61958  0.77255  1.24416  0.33993
    592   2.75860  5.73703  2.72700  2.68582  5.05902  3.01824  4.25539  3.44044  2.45287  2.12170  4.78381  3.54265  4.45868  2.40818  3.48836  1.86025  2.24295  4.11521  6.18377  3.14908   1368 s - - -
          2.68618  4.42225  2.77519  2.73123  3.46354  2.40513  3.72494  3.29354  2.67741  2.69355  4.24690  2.90347  2.73739  3.18146  2.89801  2.37887  2.77519  2.98518  4.58477  3.61503
          0.00455  5.79001  6.51236  0.61958  0.77255  1.24416  0.33993
    593   1.46537  5.16313  4.05285  3.48951  4.32490  2.75144  4.50730  2.54304  3.45823  2.94513  4.26583  3.93578  3.53996  3.77774  1.95311  2.53213  2.34623  3.04698  5.73489  4.47900   1369 a - - -
          2.68618  4.42225  2.77519  2.73123  3.46354  2.40513  3.72494  3.29354  2.67741  2.69355  4.24690  2.90347  2.73739  3.18146  2.89801  2.37887  2.77519  2.98518  4.58477  3.61503
          0.00455  5.79001  6.51236  0.61958  0.77255  1.24416  0.33993
    594   2.03589  5.79389  3.11390  2.62935  5.14020  2.41738  4.24049  4.62706  2.24458  4.09969  4.83423  2.43254  2.75133  2.58219  2.50507  2.30326  2.71870  4.18520  6.22582  4.81410   1370 a - - -
          2.68679  4.42378  2.77672  2.73158  3.46445  2.40556  3.72647  3.29304  2.67894  2.69252  4.24843  2.90184  2.73795  3.18253  2.89787  2.37791  2.77451  2.98438  4.58630  3.60952
          0.52455  1.08846  2.63887  1.58726  0.22876  1.24416  0.33993
    595   1.46125  5.72737  2.70462  2.69131  5.05962  1.72589  4.22998  4.53427  2.97662  2.96726  4.77927  2.95110  2.97609  3.33338  3.46782  2.68211  3.11858  4.11279  6.17634  4.77476   1379 a - - -
          2.68618  4.42225  2.77519  2.73123  3.46354  2.40513  3.72494  3.29354  2.67741  2.69355  4.24690  2.90347  2.73739  3.18146  2.89801  2.37887  2.77519  2.98518  4.58477  3.61503
          0.00490  5.71749  6.43983  0.61958  0.77255  1.42948  0.27369
    596   2.50190  5.74422  2.67449  1.63734  3.62577  2.97289  4.19894  4.57243  2.93441  4.04878  2.39868  2.67998  4.40507  2.00870  2.91214  2.81667  3.46860  4.13396  6.17789  4.76788   1380 e - - -
          2.68618  4.42225  2.77519  2.73123  3.46354  2.40513  3.72494  3.29354  2.67741  2.69355  4.24690  2.90347  2.73739  3.18146  2.89801  2.37887  2.77519  2.98518  4.58477  3.61503
          0.00490  5.71749  6.43983  0.61958  0.77255  0.84577  0.56076
    597   3.28541  5.79777  2.24169  2.49880  5.14357  2.69577  4.24587  4.63005  2.25294  4.10335  3.35634  3.04577  4.45237  2.24154  2.82881  2.80453  1.69238  4.18880  6.23000  3.47808   1381 t - - -
          2.68618  4.42225  2.77519  2.73123  3.46354  2.40513  3.72494  3.29354  2.67741  2.69355  4.24690  2.90347  2.73739  3.18146  2.89801  2.37887  2.77519  2.98518  4.58477  3.61503
          0.23394  5.79851  1.58204  0.61958  0.77255  0.48414  0.95770
    598   2.08719  5.51088  3.59385  2.27878  4.77133  4.05163  4.25131  2.58939  3.03259  3.77962  4.57579  2.97866  1.99780  3.38589  2.31161  2.75765  2.63053  2.54436  5.99893  4.64634   1382 p - - -
          2.68618  4.42225  2.77519  2.73123  3.46354  2.40513  3.72494  3.29354  2.67741  2.69355  4.24690  2.90347  2.73739  3.18146  2.89801  2.37887  2.77519  2.98518  4.58477  3.61503
          0.00500  5.69588  6.41823  0.61958  0.77255  1.47642  0.25936
    599   2.70442  5.74165  1.54419  2.01542  3.48849  4.00161  2.22176  4.57186  2.92780  4.04660  4.78276  2.81422  3.36470  3.28824  2.41610  2.86393  3.46275  4.13192  6.17456  4.76325   1383 d - - -
          2.68618  4.42225  2.77519  2.73123  3.46354  2.40513  3.72494  3.29354  2.67741  2.69355  4.24690  2.90347  2.73739  3.18146  2.89801  2.37887  2.77519  2.98518  4.58477  3.61503
          0.00500  5.69588  6.41823  0.61958  0.77255  0.15418  1.94576
    600   2.89275  4.96115  4.92490  4.33843  2.13951  4.57901  3.94682  2.00715  2.74099  1.78605  4.07579  3.55682  4.94877  4.44400  3.07556  3.21124  3.09625  3.21514  5.57182  1.81115   1384 l - - -
          2.68618  4.42225  2.77519  2.73123  3.46354  2.40513  3.72494  3.29354  2.67741  2.69355  4.24690  2.90347  2.73739  3.18146  2.89801  2.37887  2.77519  2.98518  4.58477  3.61503
          0.00385  5.95777  6.68012  0.61958  0.77255  0.48576  0.95510
    601   2.54631  5.89988  2.41061  1.70733  5.24623  3.12557  4.34628  4.73314  2.14219  4.20571  4.94023  3.62615  3.24443  2.35278  2.95080  1.85063  3.61731  4.29121  6.33178  3.69235   1385 e - - -
          2.68618  4.42225  2.77519  2.73123  3.46354  2.40513  3.72494  3.29354  2.67741  2.69355  4.24690  2.90347  2.73739  3.18146  2.89801  2.37887  2.77519  2.98518  4.58477  3.61503
          0.00385  5.95777  6.68012  0.61958  0.77255  0.48576  0.95510
    602   2.65516  5.89923  3.21949  2.24490  2.94373  2.46693  4.34616  4.73220  2.29269  4.20499  4.93961  1.60303  3.73363  2.74129  2.61066  2.45457  3.61706  4.29047  6.33123  4.91958   1386 n - - -
          2.68618  4.42225  2.77519  2.73123  3.46354  2.40513  3.72494  3.29354  2.67741  2.69355  4.24690  2.90347  2.73739  3.18146  2.89801  2.37887  2.77519  2.98518  4.58477  3.61503
          0.00385  5.95777  6.68012  0.61958  0.77255  0.48576  0.95510
    603   3.38923  5.83932  2.41242  2.31900  3.75413  3.32142  3.63668  4.62873  2.67116  2.28169  4.88653  3.65021  4.56553  2.89082  3.59588  2.58466  1.47173  2.69938  6.28702  4.89141   1387 t - - -
          2.68618  4.42225  2.77519  2.73123  3.46354  2.40513  3.72494  3.29354  2.67741  2.69355  4.24690  2.90347  2.73739  3.18146  2.89801  2.37887  2.77519  2.98518  4.58477  3.61503
          0.00385  5.95777  6.68012  0.61958  0.77255  0.48576  0.95510
    604   1.93889  5.28888  3.36399  2.98346  4.44802  4.36417  4.59944  3.25263  2.66438  1.42506  4.38447  4.02176  3.43326  2.84099  3.93830  3.59348  3.66699  2.03609  3.02963  4.59197   1388 l - - -
          2.68618  4.42225  2.77519  2.73123  3.46354  2.40513  3.72494  3.29354  2.67741  2.69355  4.24690  2.90347  2.73739  3.18146  2.89801  2.37887  2.77519  2.98518  4.58477  3.61503
          0.00385  5.95777  6.68012  0.61958  0.77255  0.48576  0.95510
    605   3.49437  4.87614  5.41256  3.21789  1.29592  4.65875  4.98990  2.26043  4.59523  1.87874  3.99463  4.80614  5.02286  3.87973  4.61950  2.72627  2.69967  2.18753  3.25677  4.32015   1389 f - - -
          2.68618  4.42225  2.77519  2.73123  3.46354  2.40513  3.72494  3.29354  2.67741  2.69355  4.24690  2.90347  2.73739  3.18146  2.89801  2.37887  2.77519  2.98518  4.58477  3.61503
          0.00385  5.95777  6.68012  0.61958  0.77255  0.48576  0.95510
    606   3.48885  4.91245  5.17489  4.57704  4.00941  4.62455  4.94235  2.08968  4.41810  0.99650  4.02928  3.48804  2.94632  2.80921  4.52336  2.92170  3.72099  2.58433  5.52921  2.56822   1390 l - - -
          2.68618  4.42225  2.77519  2.73123  3.46354  2.40513  3.72494  3.29354  2.67741  2.69355  4.24690  2.90347  2.73739  3.18146  2.89801  2.37887  2.77519  2.98518  4.58477  3.61503
          0.00385  5.95777  6.68012  0.61958  0.77255  0.48576  0.95510
    607   2.78557  3.54526  5.47928  4.86448  3.97585  4.68139  5.01710  1.56020  4.64889  1.56215  4.00071  4.84583  2.35193  4.77957  4.65569  3.99351  3.00360  1.94499  5.50863  2.53562   1391 i - - -
          2.68618  4.42225  2.77519  2.73123  3.46354  2.40513  3.72494  3.29354  2.67741  2.69355  4.24690  2.90347  2.73739  3.18146  2.89801  2.37887  2.77519  2.98518  4.58477  3.61503
          0.00385  5.95777  6.68012  0.61958  0.77255  0.48576  0.95510
    608   3.82914  6.40139  0.76248  2.75604  5.73035  4.38396  4.71958  5.23676  2.20779  4.69748  5.46373  2.40301  4.88045  3.83891  3.30548  2.24383  4.07819  4.78667  6.82450  5.37076   1392 d - - -
          2.68618  4.42225  2.77519  2.73123  3.46354  2.40513  3.72494  3.29354  2.67741  2.69355  4.24690  2.90347  2.73739  3.18146  2.89801  2.37887  2.77519  2.98518  4.58477  3.61503
          0.00385  5.95777  6.68012  0.61958  0.77255  0.48576  0.95510
    609   2.77915  5.87647  3.65820  0.83710  5.21062  4.17464  4.36074  3.61401  2.74132  4.17587  4.92068  3.64710  4.56761  2.94095  2.18536  3.08706  3.28818  3.35666  6.31474  4.91349   1393 e - - -
          2.68618  4.42225  2.77519  2.73123  3.46354  2.40513  3.72494  3.29354  2.67741  2.69355  4.24690  2.90347  2.73739  3.18146  2.89801  2.37887  2.77519  2.98518  4.58477  3.61503
          0.00385  5.95777  6.68012  0.61958  0.77255  0.48576  0.95510
    610   2.75955  5.89391  3.63608  2.12155  5.23778  3.21938  4.34759  4.72283  2.16691  3.33438  4.93493  3.29009  2.98030  3.00489  3.11386  1.16264  3.61745  3.42264  6.32729  4.91716   1394 s - - -
          2.68618  4.42225  2.77519  2.73123  3.46354  2.40513  3.72494  3.29354  2.67741  2.69355  4.24690  2.90347  2.73739  3.18146  2.89801  2.37887  2.77519  2.98518  4.58477  3.61503
          0.00385  5.95777  6.68012  0.61958  0.77255  0.48576  0.95510
    611   1.99079  5.62678  4.97500  4.52876  5.81420  4.38695  5.58620  5.26321  4.51704  4.90067  5.68563  2.78651  2.90560  4.80886  4.87873  0.56910  2.89055  3.25171  7.11084  5.88539   1395 S - - -
          2.68618  4.42225  2.77519  2.73123  3.46354  2.40513  3.72494  3.29354  2.67741  2.69355  4.24690  2.90347  2.73739  3.18146  2.89801  2.37887  2.77519  2.98518  4.58477  3.61503
          0.00385  5.95777  6.68012  0.61958  0.77255  0.48576  0.95510
    612   2.62097  4.89412  5.28363  4.67943  2.65231  4.64069  4.96487  2.82376  2.78984  2.42944  1.11120  4.74499  5.00614  4.66369  4.56902  2.68426  2.32013  3.14257  5.51305  3.46387   1396 m - - -
          2.68618  4.42225  2.77519  2.73123  3.46354  2.40513  3.72494  3.29354  2.67741  2.69355  4.24690  2.90347  2.73739  3.18146  2.89801  2.37887  2.77519  2.98518  4.58477  3.61503
          0.00385  5.95777  6.68012  0.61958  0.77255  0.48576  0.95510
    613   2.85564  4.06134  4.56767  2.77455  4.18458  4.49742  3.48190  2.74558  3.92364  1.36502  4.17450  4.33112  4.87256  3.41795  2.53211  2.69729  2.80489  1.80483  5.66228  4.44941   1397 l - - -
          2.68618  4.42225  2.77519  2.73123  3.46354  2.40513  3.72494  3.29354  2.67741  2.69355  4.24690  2.90347  2.73739  3.18146  2.89801  2.37887  2.77519  2.98518  4.58477  3.61503
          0.00385  5.95777  6.68012  0.61958  0.77255  0.48576  0.95510
    614   3.05355  5.87167  3.10221  3.09037  3.76688  1.69482  4.35327  4.68421  2.69022  3.32251  4.91520  2.73365  4.55827  2.93015  3.11860  1.40107  2.89460  4.25645  6.31093  3.55016   1398 s - - -
          2.68618  4.42225  2.77519  2.73123  3.46354  2.40513  3.72494  3.29354  2.67741  2.69355  4.24690  2.90347  2.73739  3.18146  2.89801  2.37887  2.77519  2.98518  4.58477  3.61503
          0.00385  5.95777  6.68012  0.61958  0.77255  0.48576  0.95510
    615   3.38626  5.88755  2.34930  3.08284  5.22867  2.85578  2.84090  3.57355  2.52872  3.54218  2.73833  1.38001  3.41241  2.76702  3.57731  2.84267  3.15136  4.27607  6.32260  4.91403   1399 n - - -
          2.68618  4.42225  2.77519  2.73123  3.46354  2.40513  3.72494  3.29354  2.67741  2.69355  4.24690  2.90347  2.73739  3.18146  2.89801  2.37887  2.77519  2.98518  4.58477  3.61503
          0.00385  5.95777  6.68012  0.61958  0.77255  0.48576  0.95510
    616   1.77178  5.89884  3.03371  2.54545  5.24501  3.29927  4.34593  4.73175  2.27084  4.20459  4.93922  2.58345  4.55247  2.26229  2.32125  2.36013  2.77161  2.86444  6.33087  4.91925   1400 a - - -
          2.68618  4.42225  2.77519  2.73123  3.46354  2.40513  3.72494  3.29354  2.67741  2.69355  4.24690  2.90347  2.73739  3.18146  2.89801  2.37887  2.77519  2.98518  4.58477  3.61503
          0.00385  5.95777  6.68012  0.61958  0.77255  0.48576  0.95510
    617   3.38565  5.89788  1.46548  2.86933  2.98175  3.62527  3.48784  4.73007  2.69979  3.38810  4.93837  3.15721  3.46893  2.11748  2.45527  2.37727  2.89470  4.28888  6.33016  4.91880   1401 d - - -
          2.68618  4.42225  2.77519  2.73123  3.46354  2.40513  3.72494  3.29354  2.67741  2.69355  4.24690  2.90347  2.73739  3.18146  2.89801  2.37887  2.77519  2.98518  4.58477  3.61503
          0.00385  5.95777  6.68012  0.61958  0.77255  0.48576  0.95510
    618   2.95438  5.35774  4.04243  2.66691  4.53150  4.33216  4.55900  3.91195  2.24540  2.20169  1.55075  3.01798  4.71710  3.78876  3.87636  2.97899  2.15824  2.37308  5.90915  4.63382   1402 m - - -
          2.68618  4.42225  2.77519  2.73123  3.46354  2.40513  3.72494  3.29354  2.67741  2.69355  4.24690  2.90347  2.73739  3.18146  2.89801  2.37887  2.77519  2.98518  4.58477  3.61503
          0.00385  5.95777  6.68012  0.61958  0.77255  0.48576  0.95510
    619   1.45632  5.69529  2.50325  2.90027  3.55486  4.21000  4.40786  2.64832  2.33201  2.44281  4.75756  3.20790  4.60109  3.53826  2.85598  2.32900  3.62992  4.04297  3.85534  4.82026   1403 a - - -
          2.68618  4.42225  2.77519  2.73123  3.46354  2.40513  3.72494  3.29354  2.67741  2.69355  4.24690  2.90347  2.73739  3.18146  2.89801  2.37887  2.77519  2.98518  4.58477  3.61503
          0.00385  5.95777  6.68012  0.61958  0.77255  0.48576  0.95510
    620   2.10450  5.89585  3.63477  2.23062  5.24071  4.15964  2.88009  3.05583  2.05386  4.20103  4.93657  3.08678  3.52396  2.71836  2.08732  2.46042  2.62702  4.28638  3.76903  4.91786   1404 k - - -
          2.68618  4.42225  2.77519  2.73123  3.46354  2.40513  3.72494  3.29354  2.67741  2.69355  4.24690  2.90347  2.73739  3.18146  2.89801  2.37887  2.77519  2.98518  4.58477  3.61503
          0.00385  5.95777  6.68012  0.61958  0.77255  0.48576  0.95510
    621   1.62666  5.22075  3.29586  3.67079  2.49926  4.40001  2.85112  2.52652  3.09868  1.79252  4.32079  4.09974  4.78104  2.32404  3.21848  3.63754  3.67499  2.98967  5.79481  4.54976   1405 a - - -
          2.68618  4.42225  2.77519  2.73123  3.46354  2.40513  3.72494  3.29354  2.67741  2.69355  4.24690  2.90347  2.73739  3.18146  2.89801  2.37887  2.77519  2.98518  4.58477  3.61503
          0.00385  5.95777  6.68012  0.61958  0.77255  0.48576  0.95510
    622   2.25900  5.10733  2.94423  2.75357  2.80009  4.46841  4.73356  2.68560  3.83152  2.03767  4.21418  3.40916  3.25844  4.11773  4.15160  3.04689  2.22622  2.54060  5.69841  2.15450   1406 l - - -
          2.68618  4.42225  2.77519  2.73123  3.46354  2.40513  3.72494  3.29354  2.67741  2.69355  4.24690  2.90347  2.73739  3.18146  2.89801  2.37887  2.77519  2.98518  4.58477  3.61503
          0.00385  5.95777  6.68012  0.61958  0.77255  0.48576  0.95510
    623   2.28245  5.89885  2.12216  2.51396  5.24507  4.15890  2.75568  4.73184  2.07128  3.46316  3.97267  3.62595  2.92658  2.60571  2.41373  2.11745  3.25998  4.29010  6.33085  4.91922   1407 k - - -
          2.68618  4.42225  2.77519  2.73123  3.46354  2.40513  3.72494  3.29354  2.67741  2.69355  4.24690  2.90347  2.73739  3.18146  2.89801  2.37887  2.77519  2.98518  4.58477  3.61503
          0.00385  5.95777  6.68012  0.61958  0.77255  0.48576  0.95510
    624   2.03496  4.94891  4.98013  2.45704  2.82343  4.58982  4.89510  2.58407  2.87468  1.55064  2.97175  4.58478  4.95885  4.47995  2.59087  3.87766  3.09656  2.19379  5.56123  4.37086   1408 l - - -
          2.68618  4.42225  2.77519  2.73123  3.46354  2.40513  3.72494  3.29354  2.67741  2.69355  4.24690  2.90347  2.73739  3.18146  2.89801  2.37887  2.77519  2.98518  4.58477  3.61503
          0.00385  5.95777  6.68012  0.61958  0.77255  0.48576  0.95510
    625   1.88274  4.94896  4.98814  4.39950  4.05198  4.59142  4.89899  1.12729  4.27300  2.20192  4.06507  3.38048  3.01994  3.32599  4.43966  3.25205  2.83249  2.57099  5.56246  4.37236   1409 i - - -
          2.68618  4.42225  2.77519  2.73123  3.46354  2.40513  3.72494  3.29354  2.67741  2.69355  4.24690  2.90347  2.73739  3.18146  2.89801  2.37887  2.77519  2.98518  4.58477  3.61503
          0.00385  5.95777  6.68012  0.61958  0.77255  0.48576  0.95510
    626   1.46913  5.89531  2.73293  1.60804  5.23837  3.36510  4.35035  3.69485  3.08639  4.19977  3.66646  2.06800  3.52784  3.03104  3.57910  2.87623  3.62021  4.28490  6.32918  4.91915   1410 a - - -
          2.68618  4.42225  2.77519  2.73123  3.46354  2.40513  3.72494  3.29354  2.67741  2.69355  4.24690  2.90347  2.73739  3.18146  2.89801  2.37887  2.77519  2.98518  4.58477  3.61503
          0.00385  5.95777  6.68012  0.61958  0.77255  0.48576  0.95510
    627   1.66908  5.89913  3.04243  2.73138  5.24542  3.52870  4.34585  4.73225  2.03974  3.55917  4.93947  2.20683  2.80192  2.41974  2.55794  2.91652  2.81558  4.29042  6.33107  4.91938   1411 a - - -
          2.68618  4.42225  2.77519  2.73123  3.46354  2.40513  3.72494  3.29354  2.67741  2.69355  4.24690  2.90347  2.73739  3.18146  2.89801  2.37887  2.77519  2.98518  4.58477  3.61503
          0.00385  5.95777  6.68012  0.61958  0.77255  0.48576  0.95510
    628   2.32807  5.81742  3.67370  2.91108  3.11580  1.77301  4.36871  4.59204  2.21582  2.88681  4.86704  3.65952  3.41424  2.94274  2.46614  2.39082  2.57173  3.30921  6.27068  4.88089   1412 g - - -
          2.68618  4.42225  2.77519  2.73123  3.46354  2.40513  3.72494  3.29354  2.67741  2.69355  4.24690  2.90347  2.73739  3.18146  2.89801  2.37887  2.77519  2.98518  4.58477  3.61503
          0.53715  5.95777  0.88429  0.61958  0.77255  0.48576  0.95510
    629   2.30254  5.53414  2.70302  2.41270  4.85705  2.61603  4.05001  4.32763  2.10322  2.26467  4.58097  3.33652  2.56978  3.15404  3.28309  2.30805  3.30935  2.98055  5.98058  4.58340   1413 k - - -
          2.68618  4.42225  2.77519  2.73123  3.46354  2.40513  3.72494  3.29354  2.67741  2.69355  4.24690  2.90347  2.73739  3.18146  2.89801  2.37887  2.77519  2.98518  4.58477  3.61503
          0.00655  5.42717  6.14952  0.61958  0.77255  0.16085  1.90665
    630   2.92030  5.87760  2.06521  2.23656  5.22259  1.85357  4.32789  4.70853  2.75692  3.24703  4.91830  3.03418  2.67133  2.78751  3.55552  2.33459  3.00572  2.94399  6.31033  4.89938   1414 g - - -
          2.68618  4.42225  2.77519  2.73123  3.46354  2.40513  3.72494  3.29354  2.67741  2.69355  4.24690  2.90347  2.73739  3.18146  2.89801  2.37887  2.77519  2.98518  4.58477  3.61503
          0.00396  5.92831  6.65066  0.61958  0.77255  0.38144  1.14847
    631   1.66701  5.85374  2.98922  2.03361  5.17890  1.88769  3.63601  4.65112  3.10581  2.90331  4.90005  3.64732  4.56554  3.46548  3.59528  1.97921  3.01101  4.23372  6.29879  3.56992   1415 a - - -
          2.68618  4.42225  2.77519  2.73123  3.46354  2.40513  3.72494  3.29354  2.67741  2.69355  4.24690  2.90347  2.73739  3.18146  2.89801  2.37887  2.77519  2.98518  4.58477  3.61503
          0.00385  5.95777  6.68012  0.61958  0.77255  0.48576  0.95510
    632   2.99249  5.82734  3.67030  2.47003  5.14273  3.53567  4.36678  2.68967  1.61497  2.78215  3.53963  3.04413  3.52650  3.47363  1.53584  3.36820  3.01043  4.20194  6.27807  4.88615   1416 r - - -
          2.68618  4.42225  2.77519  2.73123  3.46354  2.40513  3.72494  3.29354  2.67741  2.69355  4.24690  2.90347  2.73739  3.18146  2.89801  2.37887  2.77519  2.98518  4.58477  3.61503
          0.00385  5.95777  6.68012  0.61958  0.77255  0.48576  0.95510
    633   1.04200  5.42445  3.21054  2.96730  4.61346  4.30302  4.52270  3.35787  3.38969  3.22440  4.51033  2.80716  4.68950  2.92607  3.82338  3.51916  3.08584  2.13665  3.00140  4.67274   1417 a - - -
          2.68618  4.42225  2.77519  2.73123  3.46354  2.40513  3.72494  3.29354  2.67741  2.69355  4.24690  2.90347  2.73739  3.18146  2.89801  2.37887  2.77519  2.98518  4.58477  3.61503
          0.00385  5.95777  6.68012  0.61958  0.77255  0.48576  0.95510
    634   3.49476  4.87628  5.41434  4.80207  2.46015  4.65936  4.99064  2.54431  4.59668  2.03110  3.99481  4.80722  2.42953  2.82603  4.62049  3.12759  3.09844  1.14089  5.49750  3.45700   1418 v - - -
          2.68618  4.42225  2.77519  2.73123  3.46354  2.40513  3.72494  3.29354  2.67741  2.69355  4.24690  2.90347  2.73739  3.18146  2.89801  2.37887  2.77519  2.98518  4.58477  3.61503
          0.00385  5.95777  6.68012  0.61958  0.77255  0.48576  0.95510
    635   2.41428  5.40043  3.99329  3.43250  2.15251  3.32488  4.53555  3.96972  1.93823  1.85091  4.48826  3.91634  3.52385  2.93757  3.84150  1.97069  3.65574  3.70108  5.94406  3.10394   1419 l - - -
          2.68618  4.42225  2.77519  2.73123  3.46354  2.40513  3.72494  3.29354  2.67741  2.69355  4.24690  2.90347  2.73739  3.18146  2.89801  2.37887  2.77519  2.98518  4.58477  3.61503
          0.03803  5.95777  3.36021  0.61958  0.77255  0.48576  0.95510
    636   2.98335  5.25546  4.12239  3.04788  4.41254  3.29300  4.58262  2.31399  2.96505  2.00309  2.96746  4.00934  3.21521  3.19224  3.15378  1.96906  2.42742  2.29358  5.82020  4.56246   1420 s - - -
          2.68618  4.42225  2.77519  2.73123  3.46354  2.40513  3.72494  3.29354  2.67741  2.69355  4.24690  2.90347  2.73739  3.18146  2.89801  2.37887  2.77519  2.98518  4.58477  3.61503
          0.03061  5.92373  3.59460  0.61958  0.77255  0.36935  1.17500
    637   2.93128  5.39857  2.62961  3.39888  3.32518  1.09566  2.83003  3.97321  3.38186  2.69994  4.48517  3.88619  3.52874  3.06197  3.81365  3.50694  3.63719  3.02810  5.93905  2.99638   1421 g - - -
          2.68618  4.42225  2.77519  2.73123  3.46354  2.40513  3.72494  3.29354  2.67741  2.69355  4.24690  2.90347  2.73739  3.18146  2.89801  2.37887  2.77519  2.98518  4.58477  3.61503
          0.00395  5.93215  6.65450  0.61958  0.77255  0.65625  0.73146
    638   3.38015  5.88607  1.01583  2.33468  3.36771  3.61043  3.42578  3.61203  2.38043  4.19012  4.92777  3.61813  4.54585  2.93359  3.57137  2.30807  3.61165  4.27525  6.32008  4.90980   1422 d - - -
          2.68618  4.42225  2.77519  2.73123  3.46354  2.40513  3.72494  3.29354  2.67741  2.69355  4.24690  2.90347  2.73739  3.18146  2.89801  2.37887  2.77519  2.98518  4.58477  3.61503
          0.00395  5.93215  6.65450  0.61958  0.77255  0.65625  0.73146
    639   2.59475  3.68694  2.38559  2.20701  5.16393  4.15247  4.34154  3.36980  2.38018  3.24737  4.88286  2.71442  3.51287  3.44409  2.50414  3.34269  1.94277  2.38011  6.28120  4.88165   1423 t - - -
          2.68618  4.42225  2.77519  2.73123  3.46354  2.40513  3.72494  3.29354  2.67741  2.69355  4.24690  2.90347  2.73739  3.18146  2.89801  2.37887  2.77519  2.98518  4.58477  3.61503
          0.00395  5.93215  6.65450  0.61958  0.77255  0.65625  0.73146
    640   1.81778  5.87967  1.85367  2.44524  5.22395  4.14467  4.33194  4.70924  2.14741  2.06827  4.92061  3.61245  3.22774  2.88189  2.66658  3.33377  3.06732  4.26990  6.31269  4.90237   1424 a - - -
          2.68618  4.42225  2.77519  2.73123  3.46354  2.40513  3.72494  3.29354  2.67741  2.69355  4.24690  2.90347  2.73739  3.18146  2.89801  2.37887  2.77519  2.98518  4.58477  3.61503
          0.00395  5.93215  6.65450  0.61958  0.77255  0.65625  0.73146
    641   3.39828  5.82221  3.68273  2.75406  3.67091  4.18243  4.36674  4.59866  2.69558  4.11180  4.87209  3.66402  3.43212  0.86222  2.59008  3.37702  2.71698  2.90196  6.27012  4.88518   1425 q - - -
          2.68618  4.42225  2.77519  2.73123  3.46354  2.40513  3.72494  3.29354  2.67741  2.69355  4.24690  2.90347  2.73739  3.18146  2.89801  2.37887  2.77519  2.98518  4.58477  3.61503
          0.00395  5.93215  6.65450  0.61958  0.77255  0.65625  0.73146
    642   2.33540  5.72905  3.11876  2.62603  3.45462  4.18267  3.54209  4.45673  2.28111  1.01945  4.78663  3.67963  3.42187  3.49881  3.02223  3.37865  3.61309  4.08609  6.20028  4.83047   1426 l - - -
          2.68618  4.42225  2.77519  2.73123  3.46354  2.40513  3.72494  3.29354  2.67741  2.69355  4.24690  2.90347  2.73739  3.18146  2.89801  2.37887  2.77519  2.98518  4.58477  3.61503
          0.00395  5.93215  6.65450  0.61958  0.77255  0.39225  1.12558
    643   2.84355  5.89116  3.05854  1.86605  5.23385  3.09924  2.84084  2.74974  3.08372  2.89469  4.93246  3.03117  3.52809  1.56280  3.57614  2.84223  2.81553  4.28052  6.32528  4.91575   1427 q - - -
          2.68618  4.42225  2.77519  2.73123  3.46354  2.40513  3.72494  3.29354  2.67741  2.69355  4.24690  2.90347  2.73739  3.18146  2.89801  2.37887  2.77519  2.98518  4.58477  3.61503
          0.00385  5.95777  6.68012  0.61958  0.77255  0.48576  0.95510
    644   1.82761  5.82029  3.67943  3.12392  5.13898  3.00343  4.37516  4.60255  3.12351  4.11783  3.53674  2.31422  4.57493  2.21136  3.07261  1.32527  3.62668  3.41763  6.27901  4.88926   1428 s - - -
          2.68618  4.42225  2.77519  2.73123  3.46354  2.40513  3.72494  3.29354  2.67741  2.69355  4.24690  2.90347  2.73739  3.18146  2.89801  2.37887  2.77519  2.98518  4.58477  3.61503
          0.00385  5.95777  6.68012  0.61958  0.77255  0.48576  0.95510
    645   2.94904  5.46958  1.92335  3.36137  4.66978  4.28475  3.57333  2.11809  2.86180  2.84676  3.33185  3.85962  2.50103  2.82815  3.79017  2.49966  3.08512  2.15436  6.00015  4.69843   1429 d - - -
          2.68618  4.42225  2.77519  2.73123  3.46354  2.40513  3.72494  3.29354  2.67741  2.69355  4.24690  2.90347  2.73739  3.18146  2.89801  2.37887  2.77519  2.98518  4.58477  3.61503
          0.00385  5.95777  6.68012  0.61958  0.77255  0.48576  0.95510
    646   2.24718  5.89854  2.74571  1.66926  5.24460  3.36821  3.52799  4.73127  1.94196  2.50597  4.93894  3.62608  3.52386  2.65102  3.00878  2.50749  3.61672  4.28971  6.33063  3.54003   1430 e - - -
          2.68618  4.42225  2.77519  2.73123  3.46354  2.40513  3.72494  3.29354  2.67741  2.69355  4.24690  2.90347  2.73739  3.18146  2.89801  2.37887  2.77519  2.98518  4.58477  3.61503
          0.00385  5.95777  6.68012  0.61958  0.77255  0.48576  0.95510
    647   1.69069  5.86664  3.04120  2.23953  5.19868  3.31971  4.35458  4.67556  2.76554  2.79656  3.63631  3.63873  2.37858  2.48519  3.58506  2.49075  2.77498  2.81552  6.30720  4.90424   1431 a - - -
          2.68618  4.42225  2.77519  2.73123  3.46354  2.40513  3.72494  3.29354  2.67741  2.69355  4.24690  2.90347  2.73739  3.18146  2.89801  2.37887  2.77519  2.98518  4.58477  3.61503
          0.00385  5.95777  6.68012  0.61958  0.77255  0.48576  0.95510
    648   3.40786  5.83977  2.83788  2.80323  2.95913  0.94621  4.38295  4.61664  3.13426  2.83755  4.88974  2.73832  4.58339  3.02991  3.08008  3.38508  3.08799  4.21294  6.29199  4.90023   1432 g - - -
          2.68618  4.42225  2.77519  2.73123  3.46354  2.40513  3.72494  3.29354  2.67741  2.69355  4.24690  2.90347  2.73739  3.18146  2.89801  2.37887  2.77519  2.98518  4.58477  3.61503
          0.00385  5.95777  6.68012  0.61958  0.77255  0.48576  0.95510
    649   1.62729  5.88645  3.11711  3.10040  5.22458  3.66738  4.35982  4.70292  1.44296  3.37347  4.92974  3.64601  4.56783  2.17073  2.24118  3.36576  3.62990  2.92093  6.32194  4.91915   1433 k - - -
          2.68545  4.42263  2.77557  2.73161  3.46391  2.40467  3.72532  3.29391  2.67778  2.69281  4.24727  2.90247  2.73777  3.18184  2.89838  2.37843  2.77557  2.98556  4.58514  3.61541
          0.11167  2.62245  3.41014  1.49591  0.25366  0.48576  0.95510
    650   3.40508  5.34940  3.02447  2.32367  3.46914  4.30399  4.52937  2.78049  3.42197  2.98398  3.30972  3.21762  1.08555  3.75345  3.84377  2.65079  3.63662  3.07525  5.89837  4.61982   1439 p - - -
          2.68618  4.42225  2.77519  2.73123  3.46354  2.40513  3.72494  3.29354  2.67741  2.69355  4.24690  2.90347  2.73739  3.18146  2.89801  2.37887  2.77519  2.98518  4.58477  3.61503
          0.00398  5.92548  6.64782  0.61958  0.77255  0.37386  1.16498
    651   3.16318  4.90230  5.27304  4.67152  0.89328  2.81036  4.97009  3.34241  4.49611  2.71670  2.82978  4.74164  2.65027  4.66205  4.57021  2.94015  2.97327  2.69394  5.52503  4.34443   1440 f - - -
          2.68618  4.42225  2.77519  2.73123  3.46354  2.40513  3.72494  3.29354  2.67741  2.69355  4.24690  2.90347  2.73739  3.18146  2.89801  2.37887  2.77519  2.98518  4.58477  3.61503
          0.00385  5.95777  6.68012  0.61958  0.77255  0.48576  0.95510
    652   2.41454  5.89774  2.93680  1.94833  5.24339  2.82448  4.34626  4.72977  2.41664  4.20326  3.74763  2.57422  3.24454  3.44243  1.56565  2.88642  3.61687  2.99014  6.33007  4.91876   1441 r - - -
          2.68618  4.42225  2.77519  2.73123  3.46354  2.40513  3.72494  3.29354  2.67741  2.69355  4.24690  2.90347  2.73739  3.18146  2.89801  2.37887  2.77519  2.98518  4.58477  3.61503
          0.00385  5.95777  6.68012  0.61958  0.77255  0.48576  0.95510
    653   3.53381  4.93604  3.64649  3.41405  4.03303  4.68787  5.01494  2.05938  4.53454  0.85325  3.26887  3.42053  5.05101  4.70192  4.61193  3.99240  3.76637  1.87879  5.56792  4.38744   1442 l - - -
          2.68618  4.42225  2.77519  2.73123  3.46354  2.40513  3.72494  3.29354  2.67741  2.69355  4.24690  2.90347  2.73739  3.18146  2.89801  2.37887  2.77519  2.98518  4.58477  3.61503
          0.00385  5.95777  6.68012  0.61958  0.77255  0.48576  0.95510
    654   1.53015  4.93759  5.03298  3.31151  2.41589  4.59939  4.90824  2.57131  4.30790  2.21563  2.46212  4.61420  3.68831  2.60814  3.42904  3.08008  3.71533  2.16774  5.55124  4.36293   1443 a - - -
          2.68618  4.42225  2.77519  2.73123  3.46354  2.40513  3.72494  3.29354  2.67741  2.69355  4.24690  2.90347  2.73739  3.18146  2.89801  2.37887  2.77519  2.98518  4.58477  3.61503
          0.00385  5.95777  6.68012  0.61958  0.77255  0.48576  0.95510
    655   3.38792  5.86032  2.48158  2.26645  2.97383  3.38482  4.35648  3.56498  2.76764  3.02192  2.74262  3.03707  4.56081  1.38236  3.58765  2.44735  3.61909  4.24244  6.30257  4.90133   1444 q - - -
          2.68618  4.42225  2.77519  2.73123  3.46354  2.40513  3.72494  3.29354  2.67741  2.69355  4.24690  2.90347  2.73739  3.18146  2.89801  2.37887  2.77519  2.98518  4.58477  3.61503
          0.00385  5.95777  6.68012  0.61958  0.77255  0.48576  0.95510
    656   2.35588  5.89940  2.35058  1.96172  5.24583  3.69400  3.28803  4.73277  2.14292  4.20526  4.93970  2.81964  4.55231  2.69520  2.34593  2.32223  2.53875  4.29077  6.33126  3.69243   1445 e - - -
          2.68618  4.42225  2.77519  2.73123  3.46354  2.40513  3.72494  3.29354  2.67741  2.69355  4.24690  2.90347  2.73739  3.18146  2.89801  2.37887  2.77519  2.98518  4.58477  3.61503
          0.00385  5.95777  6.68012  0.61958  0.77255  0.48576  0.95510
    657   2.30868  3.83357  3.12685  2.82835  5.22198  4.16243  3.73235  4.70377  2.35298  3.37625  4.92510  2.63218  3.41253  3.15839  1.81177  2.22979  3.61759  2.20186  6.31914  3.57595   1446 r - - -
          2.68618  4.42225  2.77519  2.73123  3.46354  2.40513  3.72494  3.29354  2.67741  2.69355  4.24690  2.90347  2.73739  3.18146  2.89801  2.37887  2.77519  2.98518  4.58477  3.61503
          0.08001  5.95777  2.59950  0.61958  0.77255  0.48576  0.95510
    658   2.53868  5.83219  2.67312  2.68953  5.16926  1.64756  3.44081  2.85828  2.66806  3.25917  4.87504  2.61549  4.50984  3.40369  3.53451  1.71988  3.57155  4.21854  6.26965  4.86336   1447 g - - -
          2.68618  4.42225  2.77519  2.73123  3.46354  2.40513  3.72494  3.29354  2.67741  2.69355  4.24690  2.90347  2.73739  3.18146  2.89801  2.37887  2.77519  2.98518  4.58477  3.61503
          0.00415  5.88191  6.60426  0.61958  0.77255  0.28818  1.38481
    659   1.61947  5.89711  2.44995  2.26230  5.24220  2.41177  4.34704  3.24930  2.20589  3.47708  4.93779  3.08668  2.49286  2.89774  3.57469  2.94213  3.61748  4.28777  6.32977  4.91874   1448 a - - -
          2.68618  4.42225  2.77519  2.73123  3.46354  2.40513  3.72494  3.29354  2.67741  2.69355  4.24690  2.90347  2.73739  3.18146  2.89801  2.37887  2.77519  2.98518  4.58477  3.61503
          0.00385  5.95777  6.68012  0.61958  0.77255  0.48576  0.95510
    660   1.57635  5.01026  2.94905  2.97881  4.12123  4.53854  4.82614  2.00878  4.06596  2.22376  2.78414  4.43919  2.88777  4.31646  4.30965  2.64364  3.70369  2.83740  2.71177  4.41260   1449 a - - -
          2.68618  4.42225  2.77519  2.73123  3.46354  2.40513  3.72494  3.29354  2.67741  2.69355  4.24690  2.90347  2.73739  3.18146  2.89801  2.37887  2.77519  2.98518  4.58477  3.61503
          0.00385  5.95777  6.68012  0.61958  0.77255  0.48576  0.95510
    661   2.89524  5.51547  1.69818  2.91379  2.68596  4.26766  4.47872  3.37518  3.30893  3.11348  4.59401  2.24374  3.24991  3.65282  3.29065  3.47649  2.08269  2.76375  6.03701  2.88923   1450 d - - -
          2.68618  4.42225  2.77519  2.73123  3.46354  2.40513  3.72494  3.29354  2.67741  2.69355  4.24690  2.90347  2.73739  3.18146  2.89801  2.37887  2.77519  2.98518  4.58477  3.61503
          0.00385  5.95777  6.68012  0.61958  0.77255  0.48576  0.95510
    662   2.45098  5.05650  4.59540  4.02067  3.27809  4.50514  4.78148  3.02599  2.03323  2.78151  4.16633  4.34961  4.87986  4.21685  2.65587  2.41226  2.29890  1.36787  5.65505  4.44410   1451 v - - -
          2.68618  4.42225  2.77519  2.73123  3.46354  2.40513  3.72494  3.29354  2.67741  2.69355  4.24690  2.90347  2.73739  3.18146  2.89801  2.37887  2.77519  2.98518  4.58477  3.61503
          0.00385  5.95777  6.68012  0.61958  0.77255  0.48576  0.95510
    663   1.19717  5.24795  4.19162  3.19645  4.39900  2.93285  4.62594  2.78497  3.07658  2.92355  4.34624  3.21692  4.76687  3.90934  3.14184  3.05862  2.52814  2.53838  3.40989  3.32006   1452 a - - -
          2.68618  4.42225  2.77519  2.73123  3.46354  2.40513  3.72494  3.29354  2.67741  2.69355  4.24690  2.90347  2.73739  3.18146  2.89801  2.37887  2.77519  2.98518  4.58477  3.61503
          0.00385  5.95777  6.68012  0.61958  0.77255  0.48576  0.95510
    664   2.78092  4.88107  3.20147  4.76434  3.97447  4.65347  4.98265  1.97051  4.56732  1.48615  2.35394  4.78826  5.01798  4.71416  3.47679  3.15416  2.80115  1.71531  5.50165  3.41739   1453 l - - -
          2.68618  4.42225  2.77519  2.73123  3.46354  2.40513  3.72494  3.29354  2.67741  2.69355  4.24690  2.90347  2.73739  3.18146  2.89801  2.37887  2.77519  2.98518  4.58477  3.61503
          0.00385  5.95777  6.68012  0.61958  0.77255  0.48576  0.95510
    665   3.06799  5.31972  3.19268  3.52747  4.48521  4.34964  4.58095  2.00612  2.41195  3.02340  1.28146  3.26066  3.45558  2.66764  3.90969  3.57570  3.66399  2.69507  5.87766  4.61089   1454 m - - -
          2.68618  4.42225  2.77519  2.73123  3.46354  2.40513  3.72494  3.29354  2.67741  2.69355  4.24690  2.90347  2.73739  3.18146  2.89801  2.37887  2.77519  2.98518  4.58477  3.61503
          0.00385  5.95777  6.68012  0.61958  0.77255  0.48576  0.95510
    666   2.87734  5.89732  2.45738  1.84541  3.83078  4.15936  4.34640  4.72901  1.43223  2.80708  4.93789  3.08650  4.55287  3.08564  3.00904  2.91898  2.26457  4.28817  6.32976  4.91858   1455 k - - -
          2.68618  4.42225  2.77519  2.73123  3.46354  2.40513  3.72494  3.29354  2.67741  2.69355  4.24690  2.90347  2.73739  3.18146  2.89801  2.37887  2.77519  2.98518  4.58477  3.61503
          0.00385  5.95777  6.68012  0.61958  0.77255  0.48576  0.95510
    667   3.41306  5.92963  1.68128  1.41421  5.27487  2.87849  4.36996  3.70057  2.75326  4.23500  4.97102  2.42764  3.23940  2.66839  3.60481  2.53724  3.64518  4.32051  6.36137  4.94736   1456 e - - -
          2.68618  4.42225  2.77519  2.73123  3.46354  2.40513  3.72494  3.29354  2.67741  2.69355  4.24690  2.90347  2.73739  3.18146  2.89801  2.37887  2.77519  2.98518  4.58477  3.61503
          0.00385  5.95777  6.68012  0.61958  0.77255  0.48576  0.95510
    668   3.71825  5.07204  5.68392  5.08001  4.14669  4.92538  5.27665  0.70611  4.87471  1.74973  3.25879  5.08416  5.27035  5.00901  3.42694  3.20233  3.95184  2.36043  5.75023  4.58088   1457 i - - -
          2.68618  4.42225  2.77519  2.73123  3.46354  2.40513  3.72494  3.29354  2.67741  2.69355  4.24690  2.90347  2.73739  3.18146  2.89801  2.37887  2.77519  2.98518  4.58477  3.61503
          0.00385  5.95777  6.68012  0.61958  0.77255  0.48576  0.95510
    669   2.89154  5.87075  3.65005  2.76491  3.71406  3.36714  4.35552  4.68129  2.07105  4.17069  4.91464  2.76425  3.24462  2.47796  1.89316  3.35766  3.62074  1.53429  6.31027  4.90724   1458 v - - -
          2.68618  4.42225  2.77519  2.73123  3.46354  2.40513  3.72494  3.29354  2.67741  2.69355  4.24690  2.90347  2.73739  3.18146  2.89801  2.37887  2.77519  2.98518  4.58477  3.61503
          0.00385  5.95777  6.68012  0.61958  0.77255  0.48576  0.95510
    670   3.04969  5.88676  2.47754  2.22868  5.22748  4.16205  4.34944  4.71030  2.47741  3.47086  3.33236  3.63121  2.95798  2.53291  1.27726  3.35100  3.61782  3.34622  3.74975  4.91382   1459 r - - -
          2.68618  4.42225  2.77519  2.73123  3.46354  2.40513  3.72494  3.29354  2.67741  2.69355  4.24690  2.90347  2.73739  3.18146  2.89801  2.37887  2.77519  2.98518  4.58477  3.61503
          0.00385  5.95777  6.68012  0.61958  0.77255  0.48576  0.95510
    671   2.84385  5.88720  3.63992  2.68490  5.22803  4.16236  4.34966  4.71084  2.67490  2.45365  4.92902  2.63182  3.09177  1.26328  2.31054  2.94379  3.03362  3.49571  6.32233  4.91420   1460 q - - -
          2.68618  4.42225  2.77519  2.73123  3.46354  2.40513  3.72494  3.29354  2.67741  2.69355  4.24690  2.90347  2.73739  3.18146  2.89801  2.37887  2.77519  2.98518  4.58477  3.61503
          0.02503  5.95777  3.81058  0.61958  0.77255  0.48576  0.95510
    672   2.89753  3.86372  3.66334  2.69414  3.58411  3.59680  4.35688  4.56751  2.26702  2.88022  4.84751  3.27620  3.42306  1.95164  2.40861  2.91429  1.94830  3.52133  3.03167  4.86401   1461 t - - -
          2.68618  4.42225  2.77519  2.73123  3.46354  2.40513  3.72494  3.29354  2.67741  2.69355  4.24690  2.90347  2.73739  3.18146  2.89801  2.37887  2.77519  2.98518  4.58477  3.61503
          0.10925  5.93667  2.29412  0.61958  0.77255  0.40585  1.09784
    673   2.52326  5.81001  1.78943  2.63373  5.14517  3.23511  2.37556  4.62425  3.02750  4.11112  3.38495  2.18470  4.49349  3.38821  3.51872  2.20113  3.04819  2.57381  6.24876  4.84375   1462 d - - -
          2.68618  4.42225  2.77519  2.73123  3.46354  2.40513  3.72494  3.29354  2.67741  2.69355  4.24690  2.90347  2.73739  3.18146  2.89801  2.37887  2.77519  2.98518  4.58477  3.61503
          0.00427  5.85520  6.57754  0.61958  0.77255  0.25384  1.49530
    674   1.68424  3.81304  2.53428  2.57060  5.11115  3.37468  4.37316  4.57072  2.78619  3.23765  4.85585  3.66570  1.77417  3.48362  3.61046  2.24148  3.30047  2.83099  6.26139  4.87508   1463 a - - -
          2.68618  4.42225  2.77519  2.73123  3.46354  2.40513  3.72494  3.29354  2.67741  2.69355  4.24690  2.90347  2.73739  3.18146  2.89801  2.37887  2.77519  2.98518  4.58477  3.61503
          0.00385  5.95777  6.68012  0.61958  0.77255  0.48576  0.95510
    675   3.38587  5.89761  2.71118  2.09853  5.24313  3.45614  4.34646  4.72943  2.47528  2.82303  4.93816  2.02397  3.24452  2.62241  3.57392  2.11091  2.19544  2.96346  6.33002  4.91877   1464 n - - -
          2.68618  4.42225  2.77519  2.73123  3.46354  2.40513  3.72494  3.29354  2.67741  2.69355  4.24690  2.90347  2.73739  3.18146  2.89801  2.37887  2.77519  2.98518  4.58477  3.61503
          0.00385  5.95777  6.68012  0.61958  0.77255  0.48576  0.95510
    676   2.55555  5.72311  2.76066  2.40878  4.99596  3.38114  3.56229  4.43426  3.18208  1.05361  4.78394  3.71224  4.60248  2.68810  3.65933  2.89773  3.63719  2.70713  6.20164  4.83838   1465 l - - -
          2.68618  4.42225  2.77519  2.73123  3.46354  2.40513  3.72494  3.29354  2.67741  2.69355  4.24690  2.90347  2.73739  3.18146  2.89801  2.37887  2.77519  2.98518  4.58477  3.61503
          0.03803  5.95777  3.36021  0.61958  0.77255  0.48576  0.95510
    677   2.93257  5.87953  3.65199  2.05552  5.22127  4.16634  4.34619  2.98173  1.73807  2.23258  4.92255  2.71302  4.55832  2.58702  1.72449  3.35852  3.62225  4.26870  6.31052  4.91084   1466 r - - -
          2.68618  4.42225  2.77519  2.73123  3.46354  2.40513  3.72494  3.29354  2.67741  2.69355  4.24690  2.90347  2.73739  3.18146  2.89801  2.37887  2.77519  2.98518  4.58477  3.61503
          0.00398  5.92373  6.64607  0.61958  0.77255  0.70567  0.68078
    678   2.11078  5.87645  3.13913  1.79026  5.22008  2.60270  4.32986  4.70521  3.06610  4.18125  4.91789  3.60889  2.41277  2.28543  3.55902  2.13141  3.05748  4.26640  6.31018  2.70984   1467 e - - -
          2.68618  4.42225  2.77519  2.73123  3.46354  2.40513  3.72494  3.29354  2.67741  2.69355  4.24690  2.90347  2.73739  3.18146  2.89801  2.37887  2.77519  2.98518  4.58477  3.61503
          0.00398  5.92373  6.64607  0.61958  0.77255  0.70567  0.68078
    679   1.01616  5.38958  3.96105  2.12575  4.57696  2.81504  4.51187  3.51464  3.38578  3.62568  4.47855  3.88839  4.67556  3.18956  3.81608  3.50685  3.08047  2.66365  5.93343  2.64456   1468 a - - -
          2.68618  4.42225  2.77519  2.73123  3.46354  2.40513  3.72494  3.29354  2.67741  2.69355  4.24690  2.90347  2.73739  3.18146  2.89801  2.37887  2.77519  2.98518  4.58477  3.61503
          0.00398  5.92373  6.64607  0.61958  0.77255  0.70567  0.68078
    680   2.84522  5.52717  2.77132  2.78739  4.74872  2.77786  2.50149  3.18833  3.25966  3.21680  3.51387  3.78072  3.50720  3.18511  3.19275  3.43958  3.61881  1.18405  6.04176  4.72062   1469 v - - -
          2.68618  4.42225  2.77519  2.73123  3.46354  2.40513  3.72494  3.29354  2.67741  2.69355  4.24690  2.90347  2.73739  3.18146  2.89801  2.37887  2.77519  2.98518  4.58477  3.61503
          0.00398  5.92373  6.64607  0.61958  0.77255  0.70567  0.68078
    681   2.12347  5.34061  3.29895  2.88742  2.96558  3.26348  2.23857  3.16251  3.42814  2.42836  3.27193  2.45583  4.69079  3.75890  3.84816  2.95411  3.31756  3.63635  5.89081  2.05111   1470 y - - -
          2.68618  4.42225  2.77519  2.73123  3.46354  2.40513  3.72494  3.29354  2.67741  2.69355  4.24690  2.90347  2.73739  3.18146  2.89801  2.37887  2.77519  2.98518  4.58477  3.61503
          0.00398  5.92373  6.64607  0.61958  0.77255  0.70567  0.68078
    682   2.60490  5.72710  2.99540  3.13261  3.57783  4.17294  4.36756  2.78475  2.67612  3.16692  4.78394  2.37367  3.22423  3.48757  2.47942  1.46080  2.71303  3.31372  6.19718  4.82532   1471 s - - -
          2.68618  4.42225  2.77519  2.73123  3.46354  2.40513  3.72494  3.29354  2.67741  2.69355  4.24690  2.90347  2.73739  3.18146  2.89801  2.37887  2.77519  2.98518  4.58477  3.61503
          0.00398  5.92373  6.64607  0.61958  0.77255  0.70567  0.68078
    683   2.54768  5.02577  3.84563  2.54171  4.14264  4.48495  4.76276  2.17673  3.93778  1.76520  2.53748  4.33640  2.92511  3.32957  4.21699  2.62961  3.21379  1.89086  5.62494  4.41517   1472 l - - -
          2.68618  4.42225  2.77519  2.73123  3.46354  2.40513  3.72494  3.29354  2.67741  2.69355  4.24690  2.90347  2.73739  3.18146  2.89801  2.37887  2.77519  2.98518  4.58477  3.61503
          0.00398  5.92373  6.64607  0.61958  0.77255  0.70567  0.68078
    684   2.82332  5.61385  3.76184  2.33873  4.86108  2.77685  4.40684  1.86582  2.80238  3.20740  3.24690  3.03248  4.59532  2.71509  2.72183  2.96587  2.70590  2.11202  6.10998  4.76722   1473 i - - -
          2.68618  4.42225  2.77519  2.73123  3.46354  2.40513  3.72494  3.29354  2.67741  2.69355  4.24690  2.90347  2.73739  3.18146  2.89801  2.37887  2.77519  2.98518  4.58477  3.61503
          0.00398  5.92373  6.64607  0.61958  0.77255  0.70567  0.68078
    685   2.73749  5.87642  1.94044  1.73653  5.22233  3.04430  4.32419  3.56625  2.20585  4.18206  4.91687  2.75369  3.01570  3.14601  3.55155  2.41452  2.69972  3.34996  6.30860  4.89712   1474 e - - -
          2.68618  4.42225  2.77519  2.73123  3.46354  2.40513  3.72494  3.29354  2.67741  2.69355  4.24690  2.90347  2.73739  3.18146  2.89801  2.37887  2.77519  2.98518  4.58477  3.61503
          0.00398  5.92373  6.64607  0.61958  0.77255  0.70567  0.68078
    686   2.97843  5.87791  3.61177  2.27595  5.22432  2.33888  2.91703  4.71111  2.28322  4.18367  4.91826  2.29328  3.14623  2.95742  1.68987  2.49645  3.19145  4.26927  6.30970  4.89812   1475 r - - -
          2.68618  4.42225  2.77519  2.73123  3.46354  2.40513  3.72494  3.29354  2.67741  2.69355  4.24690  2.90347  2.73739  3.18146  2.89801  2.37887  2.77519  2.98518  4.58477  3.61503
          0.00398  5.92373  6.64607  0.61958  0.77255  0.70567  0.68078
    687   2.59195  5.87707  2.09170  2.70942  3.69880  3.34624  2.90146  4.71018  1.98352  4.18287  4.91742  3.60393  3.39018  2.30604  2.59651  2.10522  2.68851  4.26836  6.30903  4.89735   1476 k - - -
          2.68618  4.42225  2.77519  2.73123  3.46354  2.40513  3.72494  3.29354  2.67741  2.69355  4.24690  2.90347  2.73739  3.18146  2.89801  2.37887  2.77519  2.98518  4.58477  3.61503
          0.03061  5.92373  3.59460  0.61958  0.77255  0.70567  0.68078
    688   2.02059  5.81688  2.81370  2.70609  5.14428  2.51616  4.31871  3.00692  2.73004  2.93889  4.86222  2.37603  2.65738  3.01005  3.55034  2.32416  3.58034  2.45360  6.26029  4.86023   1477 a - - -
          2.68618  4.42225  2.77519  2.73123  3.46354  2.40513  3.72494  3.29354  2.67741  2.69355  4.24690  2.90347  2.73739  3.18146  2.89801  2.37887  2.77519  2.98518  4.58477  3.61503
          0.00409  5.89721  6.61955  0.61958  0.77255  0.84472  0.56155
    689   2.08319  5.85621  2.94445  1.87716  5.20074  2.39105  2.99661  4.68632  2.41807  3.04088  4.89702  3.29000  2.84421  3.40447  2.76588  2.54885  3.57801  3.38461  3.60480  4.87860   1478 e - - -
          2.68618  4.42225  2.77519  2.73123  3.46354  2.40513  3.72494  3.29354  2.67741  2.69355  4.24690  2.90347  2.73739  3.18146  2.89801  2.37887  2.77519  2.98518  4.58477  3.61503
          0.00409  5.89721  6.61955  0.61958  0.77255  0.84472  0.56155
    690   2.08658  5.84917  3.60062  2.61776  5.19043  2.88297  4.31061  4.67351  1.62299  2.76154  4.89096  3.17899  2.98570  3.40825  2.37833  1.95881  3.57930  3.72707  6.28414  4.87578   1479 k - - -
          2.68618  4.42225  2.77519  2.73123  3.46354  2.40513  3.72494  3.29354  2.67741  2.69355  4.24690  2.90347  2.73739  3.18146  2.89801  2.37887  2.77519  2.98518  4.58477  3.61503
          0.00409  5.89721  6.61955  0.61958  0.77255  0.84472  0.56155
    691   1.29206  5.81420  3.09537  2.65693  5.13942  2.91445  4.32304  4.61159  2.86248  3.27221  4.86062  2.42833  3.69755  3.42632  3.55603  2.14215  3.58373  2.38658  6.25940  4.86067   1480 a - - -
          2.68618  4.42225  2.77519  2.73123  3.46354  2.40513  3.72494  3.29354  2.67741  2.69355  4.24690  2.90347  2.73739  3.18146  2.89801  2.37887  2.77519  2.98518  4.58477  3.61503
          0.00409  5.89721  6.61955  0.61958  0.77255  0.84472  0.56155
    692   2.35962  4.94199  3.74794  2.33030  3.17643  3.47374  4.81367  2.09508  4.10532  1.03115  4.05527  4.45713  4.88966  3.74788  4.31992  3.79792  3.66650  2.77228  5.55010  4.35317   1481 l - - -
          2.68618  4.42225  2.77519  2.73123  3.46354  2.40513  3.72494  3.29354  2.67741  2.69355  4.24690  2.90347  2.73739  3.18146  2.89801  2.37887  2.77519  2.98518  4.58477  3.61503
          0.00409  5.89721  6.61955  0.61958  0.77255  0.84472  0.56155
    693   3.34691  5.85520  2.24982  1.52724  5.19928  4.12106  3.42529  4.68455  2.69573  3.64566  3.48024  3.58891  3.31629  2.64198  3.14162  2.23096  2.50396  2.93685  6.28848  3.53897   1482 e - - -
          2.68618  4.42225  2.77519  2.73123  3.46354  2.40513  3.72494  3.29354  2.67741  2.69355  4.24690  2.90347  2.73739  3.18146  2.89801  2.37887  2.77519  2.98518  4.58477  3.61503
          0.00409  5.89721  6.61955  0.61958  0.77255  0.84472  0.56155
    694   2.96397  5.70244  3.67673  2.42924  4.98520  2.93456  3.60820  2.94754  1.81166  2.16848  4.76006  3.65513  2.63200  3.47435  2.36724  2.80375  2.87163  3.28899  3.88291  4.80446   1483 k - - -
          2.68618  4.42225  2.77519  2.73123  3.46354  2.40513  3.72494  3.29354  2.67741  2.69355  4.24690  2.90347  2.73739  3.18146  2.89801  2.37887  2.77519  2.98518  4.58477  3.61503
          0.03575  5.89721  3.43050  0.61958  0.77255  0.84472  0.56155
    695   3.41432  4.90759  3.50369  4.23356  3.14745  4.50673  4.80510  1.52195  3.00682  1.11444  3.30910  3.43914  4.87705  3.34816  4.32181  3.78897  2.99227  3.16192  5.51702  4.32248   1484 l - - -
          2.68618  4.42225  2.77519  2.73123  3.46354  2.40513  3.72494  3.29354  2.67741  2.69355  4.24690  2.90347  2.73739  3.18146  2.89801  2.37887  2.77519  2.98518  4.58477  3.61503
          0.09031  5.86568  2.48271  0.61958  0.77255  0.98441  0.46786
    696   2.75236  5.78458  2.79155  1.76516  3.47373  4.04780  4.23486  4.61557  2.11519  3.26886  4.82525  2.79087  4.44127  2.62206  2.28529  2.80739  2.25726  3.25919  6.21728  4.80635   1485 e - - -
          2.68618  4.42225  2.77519  2.73123  3.46354  2.40513  3.72494  3.29354  2.67741  2.69355  4.24690  2.90347  2.73739  3.18146  2.89801  2.37887  2.77519  2.98518  4.58477  3.61503
          0.00460  5.77997  6.50231  0.61958  0.77255  1.27283  0.32856
    697   2.09398  5.78320  3.58102  3.02066  5.12227  4.08845  4.26689  4.59406  2.62347  3.15693  4.82968  3.56247  3.23861  1.76033  1.84566  1.74141  3.54330  4.17155  6.21705  4.82375   1486 s - - -
          2.68618  4.42225  2.77519  2.73123  3.46354  2.40513  3.72494  3.29354  2.67741  2.69355  4.24690  2.90347  2.73739  3.18146  2.89801  2.37887  2.77519  2.98518  4.58477  3.61503
          0.04479  5.77997  3.20127  0.61958  0.77255  1.27283  0.32856
    698   3.25380  5.69413  2.61880  2.97504  5.01092  4.03882  2.86728  4.47732  2.47948  2.80300  4.74235  3.51810  4.43156  1.97383  2.48111  2.72753  2.58924  1.93096  6.14405  3.30496   1487 v - - -
          2.68618  4.42225  2.77519  2.73123  3.46354  2.40513  3.72494  3.29354  2.67741  2.69355  4.24690  2.90347  2.73739  3.18146  2.89801  2.37887  2.77519  2.98518  4.58477  3.61503
          0.06964  5.73997  2.74802  0.61958  0.77255  1.37700  0.29080
    699   2.87563  2.94014  3.64961  3.09164  4.64084  2.73180  4.27619  4.05380  2.41289  2.71697  4.48235  2.49104  2.21956  3.43199  3.54439  1.93828  2.48688  2.92408  5.91714  4.58789   1488 s - - -
          2.68618  4.42225  2.77519  2.73123  3.46354  2.40513  3.72494  3.29354  2.67741  2.69355  4.24690  2.90347  2.73739  3.18146  2.89801  2.37887  2.77519  2.98518  4.58477  3.61503
          0.00511  5.67544  6.39778  0.61958  0.77255  1.06671  0.42181
    700   2.46586  5.74318  3.50791  2.25842  5.08060  4.02843  3.20430  4.56062  2.57747  2.99042  4.78606  2.69366  1.61138  3.31487  2.83542  3.21827  1.97439  4.12975  6.18013  4.77467   1489 p - - -
          2.67385  4.43596  2.78067  2.72429  3.46229  2.41351  3.71922  3.29398  2.67760  2.69323  4.23891  2.90480  2.73757  3.17701  2.90047  2.38252  2.77389  2.98206  4.58825  3.62085
          1.71581  0.36254  2.08524  3.11650  0.04532  1.16187  0.37528
    701   2.31574  5.08436  3.92443  3.36151  4.24765  4.15477  4.39459  3.04704  3.33274  3.30997  2.95207  3.81505  2.20502  1.82531  3.73248  2.45426  1.94660  2.74232  5.65070  4.39037   1533 q - - -
          2.68618  4.42225  2.77519  2.73123  3.46354  2.40513  3.72494  3.29354  2.67741  2.69355  4.24690  2.90347  2.73739  3.18146  2.89801  2.37887  2.77519  2.98518  4.58477  3.61503
          0.26793  5.63518  1.46332  0.61958  0.77255  1.59302  0.22729
    702   3.06462  5.34107  2.46894  1.58306  4.60126  3.20512  4.07802  2.96984  2.86088  2.68577  4.40567  3.38755  4.26872  2.43152  3.33393  3.07827  3.29625  2.01484  5.82898  4.47542   1534 e - - -
          2.68618  4.42225  2.77519  2.73123  3.46354  2.40513  3.72494  3.29354  2.67741  2.69355  4.24690  2.90347  2.73739  3.18146  2.89801  2.37887  2.77519  2.98518  4.58477  3.61503
          0.11153  5.37417  2.29359  0.61958  0.77255  1.56166  0.23545
    703   2.58319  5.45667  3.01628  1.41594  4.76344  2.78686  4.02195  2.78598  2.77526  2.63966  4.50821  3.31118  4.22194  2.21327  3.26121  2.78014  3.27345  3.82659  5.91319  4.52599   1535 e - - -
          2.68618  4.42225  2.77519  2.73123  3.46354  2.40513  3.72494  3.29354  2.67741  2.69355  4.24690  2.90347  2.73739  3.18146  2.89801  2.37887  2.77519  2.98518  4.58477  3.61503
          0.00713  5.34236  6.06471  0.61958  0.77255  1.31844  0.31136
    704   1.79209  5.51672  2.39765  2.83746  4.82429  2.83661  4.08586  3.74583  2.83757  3.80648  4.56893  3.37825  4.28636  2.55196  2.21321  3.08634  2.04462  2.83589  5.97431  4.58807   1536 a - - -
          2.68618  4.42225  2.77519  2.73123  3.46354  2.40513  3.72494  3.29354  2.67741  2.69355  4.24690  2.90347  2.73739  3.18146  2.89801  2.37887  2.77519  2.98518  4.58477  3.61503
          0.00625  5.47337  6.19572  0.61958  0.77255  1.82632  0.17555
    705   3.11560  5.60291  3.37008  2.11026  4.94181  2.91808  4.07437  4.42007  1.76922  3.90357  4.64639  3.36043  2.11506  3.17390  2.65534  3.08165  2.09067  3.99050  6.03761  3.03460   1537 k - - -
          2.68618  4.42225  2.77519  2.73123  3.46354  2.40513  3.72494  3.29354  2.67741  2.69355  4.24690  2.90347  2.73739  3.18146  2.89801  2.37887  2.77519  2.98518  4.58477  3.61503
          0.00625  5.47337  6.19572  0.61958  0.77255  0.98129  0.46973
    706   2.42185  5.69367  3.44494  1.70809  5.03416  1.92774  4.15783  4.51658  2.20075  3.99712  2.95082  3.43883  3.62005  2.77368  3.38604  2.12692  3.42640  4.08199  6.12957  4.72169   1538 e - - -
          2.68618  4.42225  2.77519  2.73123  3.46354  2.40513  3.72494  3.29354  2.67741  2.69355  4.24690  2.90347  2.73739  3.18146  2.89801  2.37887  2.77519  2.98518  4.58477  3.61503
          0.00530  5.63930  6.36164  0.61958  0.77255  1.58575  0.22916
    707   2.51084  5.70664  2.29604  2.40205  5.05280  3.96539  4.15304  4.53965  2.35138  4.01237  4.74710  2.50906  4.35941  2.20420  2.89231  2.08740  1.97334  4.09788  6.13859  4.72680   1539 t - - -
          2.68618  4.42225  2.77519  2.73123  3.46354  2.40513  3.72494  3.29354  2.67741  2.69355  4.24690  2.90347  2.73739  3.18146  2.89801  2.37887  2.77519  2.98518  4.58477  3.61503
          0.00530  5.63930  6.36164  0.61958  0.77255  1.58575  0.22916
    708   2.58173  5.58900  2.80529  2.95121  4.88471  3.34895  3.12901  4.33673  2.95831  1.43380  4.64578  3.48984  2.28565  2.37881  3.44144  2.42301  3.44122  3.95342  6.05511  4.67633   1540 l - - -
          2.68618  4.42225  2.77519  2.73123  3.46354  2.40513  3.72494  3.29354  2.67741  2.69355  4.24690  2.90347  2.73739  3.18146  2.89801  2.37887  2.77519  2.98518  4.58477  3.61503
          0.00530  5.63930  6.36164  0.61958  0.77255  1.58575  0.22916
    709   2.10280  4.79937  3.12796  3.94203  3.91143  4.32518  4.61443  2.91394  3.85251  2.68270  3.91238  4.22568  2.92448  4.10342  4.09715  2.72128  3.49192  1.59982  5.40493  1.63311   1541 v - - -
          2.68618  4.42225  2.77519  2.73123  3.46354  2.40513  3.72494  3.29354  2.67741  2.69355  4.24690  2.90347  2.73739  3.18146  2.89801  2.37887  2.77519  2.98518  4.58477  3.61503
          0.00530  5.63930  6.36164  0.61958  0.77255  1.58575  0.22916
    710   1.57514  5.70857  3.44227  2.01859  5.05364  3.26142  2.89422  4.53891  2.89163  4.01332  4.74974  2.53481  4.36517  2.29022  2.08701  3.16170  3.10765  4.09932  6.14071  4.73065   1542 a - - -
          2.68618  4.42225  2.77519  2.73123  3.46354  2.40513  3.72494  3.29354  2.67741  2.69355  4.24690  2.90347  2.73739  3.18146  2.89801  2.37887  2.77519  2.98518  4.58477  3.61503
          0.00530  5.63930  6.36164  0.61958  0.77255  1.58575  0.22916
    711   1.85059  5.26426  2.90342  2.30490  3.31593  3.29712  4.29965  2.95789  3.14872  2.16427  4.34683  2.54581  4.47145  3.48893  3.16652  3.29673  2.60919  2.45030  5.79550  4.49460   1543 a - - -
          2.68618  4.42225  2.77519  2.73123  3.46354  2.40513  3.72494  3.29354  2.67741  2.69355  4.24690  2.90347  2.73739  3.18146  2.89801  2.37887  2.77519  2.98518  4.58477  3.61503
          0.00530  5.63930  6.36164  0.61958  0.77255  1.58575  0.22916
    712   2.21231  4.77477  5.25746  4.65986  3.90273  4.58154  4.93160  1.48574  4.47849  1.78272  3.90381  2.59620  4.94118  4.63856  4.53579  3.89451  2.49962  1.70903  5.45762  4.27600   1544 i - - -
          2.68618  4.42225  2.77519  2.73123  3.46354  2.40513  3.72494  3.29354  2.67741  2.69355  4.24690  2.90347  2.73739  3.18146  2.89801  2.37887  2.77519  2.98518  4.58477  3.61503
          0.00530  5.63930  6.36164  0.61958  0.77255  1.58575  0.22916
    713   1.45407  4.95860  4.47015  2.81326  4.12790  4.41603  4.74377  2.24746  3.89161  3.15563  4.09702  2.67482  4.80668  4.16473  4.18246  3.70117  3.61948  1.23547  5.63498  4.41961   1545 v - - -
          2.68618  4.42225  2.77519  2.73123  3.46354  2.40513  3.72494  3.29354  2.67741  2.69355  4.24690  2.90347  2.73739  3.18146  2.89801  2.37887  2.77519  2.98518  4.58477  3.61503
          0.00530  5.63930  6.36164  0.61958  0.77255  1.58575  0.22916
    714   2.04896  2.98731  3.07962  2.25028  5.03522  3.97128  4.15753  4.51712  1.93438  2.83663  4.73635  3.44067  4.36448  2.00722  2.09065  3.16089  3.42724  4.08277  6.12883  4.72203   1546 k - - -
          2.68618  4.42225  2.77519  2.73123  3.46354  2.40513  3.72494  3.29354  2.67741  2.69355  4.24690  2.90347  2.73739  3.18146  2.89801  2.37887  2.77519  2.98518  4.58477  3.61503
          0.00530  5.63930  6.36164  0.61958  0.77255  1.58575  0.22916
    715   2.07893  5.71835  1.34438  2.34281  5.06123  3.97461  4.16828  4.54677  2.90720  3.06912  4.76023  2.53174  4.37259  2.36331  2.99961  3.17095  3.02193  4.10794  6.15174  4.74020   1547 d - - -
          2.68618  4.42225  2.77519  2.73123  3.46354  2.40513  3.72494  3.29354  2.67741  2.69355  4.24690  2.90347  2.73739  3.18146  2.89801  2.37887  2.77519  2.98518  4.58477  3.61503
          0.00530  5.63930  6.36164  0.61958  0.77255  1.58575  0.22916
    716   2.70895  4.90586  5.27723  4.70403  2.32729  4.64516  4.73909  2.25151  2.66347  3.07230  4.02554  4.70779  5.00316  4.64813  4.56426  3.95498  3.75408  3.16758  2.09617  1.16013   1548 y - - -
          2.68618  4.42225  2.77519  2.73123  3.46354  2.40513  3.72494  3.29354  2.67741  2.69355  4.24690  2.90347  2.73739  3.18146  2.89801  2.37887  2.77519  2.98518  4.58477  3.61503
          0.00530  5.63930  6.36164  0.61958  0.77255  1.58575  0.22916
    717   3.29607  4.69690  5.09183  4.48748  3.78261  4.44808  4.77244  2.14032  4.30602  1.49523  2.41727  4.55307  4.81121  2.73213  3.35955  3.75238  1.71271  2.24565  5.31657  4.13824   1549 l - - -
          2.68618  4.42225  2.77519  2.73123  3.46354  2.40513  3.72494  3.29354  2.67741  2.69355  4.24690  2.90347  2.73739  3.18146  2.89801  2.37887  2.77519  2.98518  4.58477  3.61503
          0.00530  5.63930  6.36164  0.61958  0.77255  1.58575  0.22916
    718   1.56137  5.79212  2.48393  2.64927  5.13944  1.77790  4.24180  4.62651  2.62117  4.10514  4.84939  3.48423  3.01664  3.34484  3.50029  1.98688  3.52313  4.18765  6.23788  4.82124   1550 a - - -
          2.68618  4.42225  2.77519  2.73123  3.46354  2.40513  3.72494  3.29354  2.67741  2.69355  4.24690  2.90347  2.73739  3.18146  2.89801  2.37887  2.77519  2.98518  4.58477  3.61503
          0.00530  5.63930  6.36164  0.61958  0.77255  1.58575  0.22916
    719   3.32973  5.31169  3.90840  3.32589  4.51946  4.19635  4.38265  3.89733  2.57554  2.09004  4.40509  3.79658  4.57965  3.58422  1.14173  2.36705  2.51740  2.73259  5.83840  4.56707   1551 r - - -
          2.68618  4.42225  2.77519  2.73123  3.46354  2.40513  3.72494  3.29354  2.67741  2.69355  4.24690  2.90347  2.73739  3.18146  2.89801  2.37887  2.77519  2.98518  4.58477  3.61503
          0.00530  5.63930  6.36164  0.61958  0.77255  1.23996  0.34164
    720   2.92518  5.63199  2.70358  2.72495  4.93604  3.38139  4.20828  4.39395  2.24439  2.92198  4.68408  3.50100  2.84736  3.31994  3.44626  3.20928  1.14731  4.00048  3.46185  4.70562   1552 t - - -
          2.68618  4.42225  2.77519  2.73123  3.46354  2.40513  3.72494  3.29354  2.67741  2.69355  4.24690  2.90347  2.73739  3.18146  2.89801  2.37887  2.77519  2.98518  4.58477  3.61503
          0.00505  5.68576  6.40811  0.61958  0.77255  1.19656  0.35987
    721   2.73226  5.75179  2.67832  2.08973  5.09672  4.01490  4.20217  2.56451  1.96404  4.05695  4.79254  3.48242  2.00592  2.73345  2.80315  2.21570  3.47272  4.14237  6.18447  4.77366   1553 k - - -
          2.68618  4.42225  2.77519  2.73123  3.46354  2.40513  3.72494  3.29354  2.67741  2.69355  4.24690  2.90347  2.73739  3.18146  2.89801  2.37887  2.77519  2.98518  4.58477  3.61503
          0.00487  5.72360  6.44595  0.61958  0.77255  0.84370  0.56232
    722   2.22321  5.80244  2.49816  1.46942  5.14867  3.02352  4.24890  4.63554  2.44120  4.10822  4.84285  2.53201  4.45532  2.64324  3.08628  2.27898  3.52002  3.30450  6.23439  4.82260   1554 e - - -
          2.68618  4.42225  2.77519  2.73123  3.46354  2.40513  3.72494  3.29354  2.67741  2.69355  4.24690  2.90347  2.73739  3.18146  2.89801  2.37887  2.77519  2.98518  4.58477  3.61503
          0.02898  5.80209  3.66722  0.61958  0.77255  1.20815  0.35489
    723   1.44425  5.16863  4.01323  2.37449  2.70210  4.24529  4.48077  3.70034  2.31297  2.84498  3.14752  3.90346  4.62837  3.74269  3.82003  2.35660  2.69645  2.55952  5.73192  4.47215   1555 a - - -
          2.68618  4.42225  2.77519  2.73123  3.46354  2.40513  3.72494  3.29354  2.67741  2.69355  4.24690  2.90347  2.73739  3.18146  2.89801  2.37887  2.77519  2.98518  4.58477  3.61503
          0.00461  5.77772  6.50006  0.61958  0.77255  1.05906  0.42584
    724   3.32581  5.81137  3.58631  3.02562  5.15593  3.12235  4.27502  3.41276  1.93056  4.11122  4.85498  3.56877  2.84808  2.12199  1.32288  2.79393  2.80296  4.20236  6.24018  4.84280   1556 r - - -
          2.68618  4.42225  2.77519  2.73123  3.46354  2.40513  3.72494  3.29354  2.67741  2.69355  4.24690  2.90347  2.73739  3.18146  2.89801  2.37887  2.77519  2.98518  4.58477  3.61503
          0.00450  5.80209  6.52444  0.61958  0.77255  1.20815  0.35489
    725   2.23386  5.79851  2.65363  1.39396  5.13963  4.06727  4.25755  4.62328  2.99538  2.51969  4.84059  3.12448  3.25532  2.81708  3.48817  2.92362  2.00835  4.18711  6.23350  4.82413   1557 e - - -
          2.68618  4.42225  2.77519  2.73123  3.46354  2.40513  3.72494  3.29354  2.67741  2.69355  4.24690  2.90347  2.73739  3.18146  2.89801  2.37887  2.77519  2.98518  4.58477  3.61503
          0.00450  5.80209  6.52444  0.61958  0.77255  0.69469  0.69161
    726   3.03466  5.83945  2.42661  2.47978  3.08345  3.25906  4.28833  4.67115  2.42859  3.07842  4.88004  2.50219  4.49481  1.50752  2.09261  3.28998  3.55906  4.23031  6.27181  4.86066   1558 q - - -
          2.68618  4.42225  2.77519  2.73123  3.46354  2.40513  3.72494  3.29354  2.67741  2.69355  4.24690  2.90347  2.73739  3.18146  2.89801  2.37887  2.77519  2.98518  4.58477  3.61503
          0.00422  5.86568  6.58802  0.61958  0.77255  0.68512  0.70124
    727   2.97396  5.30558  4.01670  2.32171  4.47739  3.10941  4.52596  3.85631  2.90401  2.54186  3.40887  3.92540  4.68190  3.76078  3.84694  2.99096  1.06104  2.40482  5.85971  4.58706   1559 t - - -
          2.68618  4.42225  2.77519  2.73123  3.46354  2.40513  3.72494  3.29354  2.67741  2.69355  4.24690  2.90347  2.73739  3.18146  2.89801  2.37887  2.77519  2.98518  4.58477  3.61503
          0.00409  5.89721  6.61955  0.61958  0.77255  0.84472  0.56155
    728   2.23306  5.63422  2.46598  1.98627  4.89331  4.17727  3.42015  2.80512  2.40767  1.58854  2.81829  3.69044  4.56815  3.51167  3.63074  3.02652  3.59264  3.97776  6.12209  4.76993   1560 l - - -
          2.68618  4.42225  2.77519  2.73123  3.46354  2.40513  3.72494  3.29354  2.67741  2.69355  4.24690  2.90347  2.73739  3.18146  2.89801  2.37887  2.77519  2.98518  4.58477  3.61503
          0.00409  5.89721  6.61955  0.61958  0.77255  0.50840  0.91993
    729   2.38703  5.54444  6.40495  5.90359  4.94261  5.80198  6.42777  0.67763  5.80185  3.00233  4.74755  5.98355  3.44666  6.02364  5.91023  5.19706  4.56451  1.35214  6.83420  5.61715   1561 I - - -
          2.68618  4.42225  2.77519  2.73123  3.46354  2.40513  3.72494  3.29354  2.67741  2.69355  4.24690  2.90347  2.73739  3.18146  2.89801  2.37887  2.77519  2.98518  4.58477  3.61503
          0.00395  5.93215  6.65450  0.61958  0.77255  0.39225  1.12558
    730   2.92065  4.87455  5.46341  3.54709  3.10645  4.67015  5.00402  1.23632  3.47571  1.90037  2.24933  4.83237  5.03348  4.76482  4.64202  3.98156  3.73231  1.82943  5.49751  3.56289   1562 i - - -
          2.68618  4.42225  2.77519  2.73123  3.46354  2.40513  3.72494  3.29354  2.67741  2.69355  4.24690  2.90347  2.73739  3.18146  2.89801  2.37887  2.77519  2.98518  4.58477  3.61503
          0.00385  5.95777  6.68012  0.61958  0.77255  0.48576  0.95510
    731   1.77874  2.96974  3.74612  2.80443  4.95907  4.21075  4.40872  3.54023  2.76541  3.96403  4.75576  2.42831  3.41782  2.99712  3.10213  3.40856  1.77111  2.18148  6.17655  4.81929   1563 t - - -
          2.68618  4.42225  2.77519  2.73123  3.46354  2.40513  3.72494  3.29354  2.67741  2.69355  4.24690  2.90347  2.73739  3.18146  2.89801  2.37887  2.77519  2.98518  4.58477  3.61503
          0.00385  5.95777  6.68012  0.61958  0.77255  0.48576  0.95510
    732   2.04178  5.88366  3.12658  2.39458  5.22312  3.21986  2.77330  3.57938  2.25484  3.13111  4.00155  3.63187  3.22313  2.09514  3.01147  3.02427  3.61753  3.19225  6.31972  2.61865   1564 a - - -
          2.68618  4.42225  2.77519  2.73123  3.46354  2.40513  3.72494  3.29354  2.67741  2.69355  4.24690  2.90347  2.73739  3.18146  2.89801  2.37887  2.77519  2.98518  4.58477  3.61503
          0.00385  5.95777  6.68012  0.61958  0.77255  0.48576  0.95510
    733   2.89465  4.88671  5.33141  4.72432  2.56872  2.64227  4.97412  2.44787  4.53597  1.42692  3.00024  2.97034  5.01221  4.69045  3.00575  3.30046  2.08915  2.69438  5.50649  3.41951   1565 l - - -
          2.68618  4.42225  2.77519  2.73123  3.46354  2.40513  3.72494  3.29354  2.67741  2.69355  4.24690  2.90347  2.73739  3.18146  2.89801  2.37887  2.77519  2.98518  4.58477  3.61503
          0.00385  5.95777  6.68012  0.61958  0.77255  0.48576  0.95510
    734   2.58038  5.89223  3.63773  2.43994  5.23528  3.28845  2.56674  3.57987  1.84296  3.42123  4.93347  1.44823  4.55474  2.97667  2.73702  3.35017  3.61799  3.49870  6.32600  4.91657   1566 n - - -
          2.68618  4.42225  2.77519  2.73123  3.46354  2.40513  3.72494  3.29354  2.67741  2.69355  4.24690  2.90347  2.73739  3.18146  2.89801  2.37887  2.77519  2.98518  4.58477  3.61503
          0.00385  5.95777  6.68012  0.61958  0.77255  0.48576  0.95510
    735   2.06053  5.89682  2.71806  1.60699  5.24188  3.12203  4.34690  3.04834  1.89988  4.20209  4.93749  2.19878  4.55328  3.44326  3.12431  3.34840  3.04760  4.28745  6.32949  3.63547   1567 e - - -
          2.68618  4.42225  2.77519  2.73123  3.46354  2.40513  3.72494  3.29354  2.67741  2.69355  4.24690  2.90347  2.73739  3.18146  2.89801  2.37887  2.77519  2.98518  4.58477  3.61503
          0.00385  5.95777  6.68012  0.61958  0.77255  0.48576  0.95510
    736   2.94304  5.86980  1.14045  2.01328  5.20161  3.44357  4.35740  3.20501  3.09800  2.94093  3.44830  3.05917  4.56178  2.50318  3.58875  2.92482  3.62182  4.25331  6.31043  4.90729   1568 d - - -
          2.68618  4.42225  2.77519  2.73123  3.46354  2.40513  3.72494  3.29354  2.67741  2.69355  4.24690  2.90347  2.73739  3.18146  2.89801  2.37887  2.77519  2.98518  4.58477  3.61503
          0.00385  5.95777  6.68012  0.61958  0.77255  0.48576  0.95510
    737   2.78033  5.76559  3.72222  2.79075  5.05500  4.20476  4.39533  2.39504  2.31904  4.04528  4.82193  3.12404  4.59602  3.29184  1.10017  3.40074  3.03805  3.61209  6.23163  2.71424   1569 r - - -
          2.68618  4.42225  2.77519  2.73123  3.46354  2.40513  3.72494  3.29354  2.67741  2.69355  4.24690  2.90347  2.73739  3.18146  2.89801  2.37887  2.77519  2.98518  4.58477  3.61503
          0.03379  5.95777  3.48551  0.61958  0.77255  0.48576  0.95510
    738   3.07358  5.87781  2.36781  2.49660  5.22320  3.19996  4.32712  4.70938  2.68077  2.61157  4.91839  2.43652  4.53357  2.58674  1.83378  2.62395  2.45821  2.87126  6.31031  4.89917   1570 r - - -
          2.68618  4.42225  2.77519  2.73123  3.46354  2.40513  3.72494  3.29354  2.67741  2.69355  4.24690  2.90347  2.73739  3.18146  2.89801  2.37887  2.77519  2.98518  4.58477  3.61503
          0.00397  5.92795  6.65030  0.61958  0.77255  0.68125  0.70519
    739   1.46489  5.66418  2.53304  2.63207  4.92680  2.77907  4.39235  2.73797  3.17156  2.74268  4.72758  3.25844  4.58467  3.13163  3.26510  2.86729  2.55596  2.89903  3.72291  4.79477   1571 a - - -
          2.68618  4.42225  2.77519  2.73123  3.46354  2.40513  3.72494  3.29354  2.67741  2.69355  4.24690  2.90347  2.73739  3.18146  2.89801  2.37887  2.77519  2.98518  4.58477  3.61503
          0.00397  5.92795  6.65030  0.61958  0.77255  0.68125  0.70519
    740   2.83498  4.88559  3.47508  4.58158  3.98230  4.60707  2.64493  1.24885  4.41820  1.87064  3.16275  4.68314  3.49985  4.59551  3.77117  3.90670  2.74058  2.09485  5.50313  4.32053   1572 i - - -
          2.68618  4.42225  2.77519  2.73123  3.46354  2.40513  3.72494  3.29354  2.67741  2.69355  4.24690  2.90347  2.73739  3.18146  2.89801  2.37887  2.77519  2.98518  4.58477  3.61503
          0.00397  5.92795  6.65030  0.61958  0.77255  0.68125  0.70519
    741   2.93655  5.88213  3.62380  2.45330  5.21695  4.16187  4.35651  4.69595  2.73612  4.18262  4.92680  1.07904  3.39016  3.02595  3.58702  3.36063  2.35956  4.26754  6.32024  2.24077   1573 n - - -
          2.68618  4.42225  2.77519  2.73123  3.46354  2.40513  3.72494  3.29354  2.67741  2.69355  4.24690  2.90347  2.73739  3.18146  2.89801  2.37887  2.77519  2.98518  4.58477  3.61503
          0.00397  5.92795  6.65030  0.61958  0.77255  0.68125  0.70519
    742   1.95510  5.87873  3.61464  2.21737  5.22443  3.08417  3.06074  4.71082  2.45165  4.18426  4.91924  2.78442  2.05960  3.01903  3.09387  1.89140  3.59780  3.40572  6.31101  4.89971   1574 s - - -
          2.68618  4.42225  2.77519  2.73123  3.46354  2.40513  3.72494  3.29354  2.67741  2.69355  4.24690  2.90347  2.73739  3.18146  2.89801  2.37887  2.77519  2.98518  4.58477  3.61503
          0.00397  5.92795  6.65030  0.61958  0.77255  0.68125  0.70519
    743   2.39909  5.86471  2.40225  2.40110  2.95965  2.35586  3.07246  4.68642  2.69456  2.84353  2.49287  3.07231  4.53626  2.63396  2.84422  2.85696  3.59826  3.39798  6.30068  4.89306   1575 g - - -
          2.68618  4.42225  2.77519  2.73123  3.46354  2.40513  3.72494  3.29354  2.67741  2.69355  4.24690  2.90347  2.73739  3.18146  2.89801  2.37887  2.77519  2.98518  4.58477  3.61503
          0.00397  5.92795  6.65030  0.61958  0.77255  0.68125  0.70519
    744   2.32209  5.22796  4.17830  3.07951  4.37970  3.13675  4.60999  1.05630  2.66420  3.44664  4.32733  4.05222  4.75033  3.89459  3.23088  2.99075  3.03338  2.21656  5.79883  4.54856   1576 i - - -
          2.68618  4.42225  2.77519  2.73123  3.46354  2.40513  3.72494  3.29354  2.67741  2.69355  4.24690  2.90347  2.73739  3.18146  2.89801  2.37887  2.77519  2.98518  4.58477  3.61503
          0.00397  5.92795  6.65030  0.61958  0.77255  0.68125  0.70519
    745   2.27452  5.87762  3.00074  2.69032  5.22254  4.14171  1.78371  3.48213  2.37388  4.18264  4.91840  3.07044  4.53516  2.43055  1.67478  3.33049  3.59913  3.31990  6.31020  4.89977   1577 r - - -
          2.68618  4.42225  2.77519  2.73123  3.46354  2.40513  3.72494  3.29354  2.67741  2.69355  4.24690  2.90347  2.73739  3.18146  2.89801  2.37887  2.77519  2.98518  4.58477  3.61503
          0.00397  5.92795  6.65030  0.61958  0.77255  0.68125  0.70519
    746   2.64556  5.87839  2.39273  2.19646  5.22406  3.34565  3.07204  2.56659  2.68056  4.18393  4.91889  3.05552  4.53338  2.38652  2.31340  2.49568  2.58895  2.93146  6.31072  4.89940   1578 e - - -
          2.68618  4.42225  2.77519  2.73123  3.46354  2.40513  3.72494  3.29354  2.67741  2.69355  4.24690  2.90347  2.73739  3.18146  2.89801  2.37887  2.77519  2.98518  4.58477  3.61503
          0.00397  5.92795  6.65030  0.61958  0.77255  0.68125  0.70519
    747   1.84398  5.83827  3.63388  1.94180  5.16648  1.97869  4.33789  3.54406  3.07946  4.13637  3.52920  3.62323  2.95261  2.37056  2.86319  2.45793  3.09387  3.81582  6.28126  4.88075   1579 a - - -
          2.68618  4.42225  2.77519  2.73123  3.46354  2.40513  3.72494  3.29354  2.67741  2.69355  4.24690  2.90347  2.73739  3.18146  2.89801  2.37887  2.77519  2.98518  4.58477  3.61503
          0.00397  5.92795  6.65030  0.61958  0.77255  0.68125  0.70519
    748   2.87191  4.92917  4.95246  3.32823  4.03159  4.56738  4.87215  2.91989  4.23903  1.15876  2.31830  2.78981  3.56000  4.45445  2.23502  3.85486  3.69232  2.51292  3.56558  4.35063   1580 l - - -
          2.68618  4.42225  2.77519  2.73123  3.46354  2.40513  3.72494  3.29354  2.67741  2.69355  4.24690  2.90347  2.73739  3.18146  2.89801  2.37887  2.77519  2.98518  4.58477  3.61503
          0.00397  5.92795  6.65030  0.61958  0.77255  0.68125  0.70519
    749   2.55600  3.59895  3.92700  2.62812  4.61686  2.69305  4.49281  2.48894  2.36011  2.45006  4.50761  3.86008  4.66196  1.78110  3.29105  2.93729  3.06802  2.59574  3.91607  4.66342   1581 q - - -
          2.68618  4.42225  2.77519  2.73123  3.46354  2.40513  3.72494  3.29354  2.67741  2.69355  4.24690  2.90347  2.73739  3.18146  2.89801  2.37887  2.77519  2.98518  4.58477  3.61503
          0.00397  5.92795  6.65030  0.61958  0.77255  0.68125  0.70519
    750   1.90157  5.87501  3.61676  1.93499  5.21880  2.90486  4.32886  4.70381  2.08157  3.36300  4.91610  3.02037  4.53509  1.78641  3.55644  2.30131  3.59873  3.35012  6.30847  4.89835   1582 q - - -
          2.68618  4.42225  2.77519  2.73123  3.46354  2.40513  3.72494  3.29354  2.67741  2.69355  4.24690  2.90347  2.73739  3.18146  2.89801  2.37887  2.77519  2.98518  4.58477  3.61503
          0.00397  5.92795  6.65030  0.61958  0.77255  0.68125  0.70519
    751   2.46643  5.87772  3.61494  2.21160  5.22309  3.24962  4.32711  4.70925  2.68075  3.44278  3.43724  2.64159  2.78267  2.47459  2.00175  1.87223  3.04996  4.26852  6.31023  4.89912   1583 s - - -
          2.68618  4.42225  2.77519  2.73123  3.46354  2.40513  3.72494  3.29354  2.67741  2.69355  4.24690  2.90347  2.73739  3.18146  2.89801  2.37887  2.77519  2.98518  4.58477  3.61503
          0.00397  5.92795  6.65030  0.61958  0.77255  0.68125  0.70519
    752   3.39070  5.89787  3.63761  2.25647  5.24638  1.49086  4.34274  4.72994  1.73180  2.90473  4.93888  2.81219  4.55390  2.62921  2.46806  2.74369  3.62070  4.29063  6.32561  4.91936   1584 g - - -
          2.68618  4.42225  2.77519  2.73123  3.46354  2.40513  3.72494  3.29354  2.67741  2.69355  4.24690  2.90347  2.73739  3.18146  2.89801  2.37887  2.77519  2.98518  4.58477  3.61503
          0.00397  5.92795  6.65030  0.61958  0.77255  0.68125  0.70519
    753   3.36783  5.86822  3.62053  1.27806  5.20916  3.25022  3.50972  3.49984  2.43078  2.84272  4.91001  3.61216  4.53641  2.72411  3.10646  2.11465  2.23317  4.25665  6.30328  4.89509   1585 e - - -
          2.68618  4.42225  2.77519  2.73123  3.46354  2.40513  3.72494  3.29354  2.67741  2.69355  4.24690  2.90347  2.73739  3.18146  2.89801  2.37887  2.77519  2.98518  4.58477  3.61503
          0.00397  5.92795  6.65030  0.61958  0.77255  0.68125  0.70519
    754   2.52688  4.89307  5.47153  4.85961  2.46689  4.69506  5.03207  2.61907  4.65011  0.85200  3.99889  2.96051  5.05576  4.78372  4.66467  4.00745  3.23533  2.10018  5.52584  4.35063   1586 l - - -
          2.68618  4.42225  2.77519  2.73123  3.46354  2.40513  3.72494  3.29354  2.67741  2.69355  4.24690  2.90347  2.73739  3.18146  2.89801  2.37887  2.77519  2.98518  4.58477  3.61503
          0.00397  5.92795  6.65030  0.61958  0.77255  0.68125  0.70519
    755   3.07117  5.85382  3.21237  3.07068  5.18853  1.55126  3.07275  4.66724  2.45695  2.46636  3.55731  3.07465  4.53893  2.63206  3.56365  1.82196  3.01425  4.23889  6.29276  4.88815   1587 g - - -
          2.68618  4.42225  2.77519  2.73123  3.46354  2.40513  3.72494  3.29354  2.67741  2.69355  4.24690  2.90347  2.73739  3.18146  2.89801  2.37887  2.77519  2.98518  4.58477  3.61503
          0.00397  5.92795  6.65030  0.61958  0.77255  0.68125  0.70519
    756   2.18734  5.87865  3.05971  2.22096  5.22437  2.43374  4.32700  4.71080  1.73320  2.57831  4.91915  3.12692  3.70712  3.42314  2.63956  2.47642  2.59482  4.26964  6.31095  4.89960   1588 k - - -
          2.68618  4.42225  2.77519  2.73123  3.46354  2.40513  3.72494  3.29354  2.67741  2.69355  4.24690  2.90347  2.73739  3.18146  2.89801  2.37887  2.77519  2.98518  4.58477  3.61503
          0.00397  5.92795  6.65030  0.61958  0.77255  0.68125  0.70519
    757   3.07371  5.87745  3.61526  1.26074  5.22262  3.51580  4.32738  4.70863  2.20943  3.26683  4.91810  2.58670  3.78839  2.64604  3.04097  2.92276  3.01413  4.26815  6.31005  2.37799   1589 e - - -
          2.68618  4.42225  2.77519  2.73123  3.46354  2.40513  3.72494  3.29354  2.67741  2.69355  4.24690  2.90347  2.73739  3.18146  2.89801  2.37887  2.77519  2.98518  4.58477  3.61503
          0.00397  5.92795  6.65030  0.61958  0.77255  0.68125  0.70519
    758   2.22483  5.85716  2.96550  1.92701  5.19342  3.23110  4.33265  4.67323  2.68659  1.99442  3.20672  2.81231  3.50538  2.12696  3.56213  3.33397  3.13222  2.93031  6.29515  4.88956   1590 e - - -
          2.68618  4.42225  2.77519  2.73123  3.46354  2.40513  3.72494  3.29354  2.67741  2.69355  4.24690  2.90347  2.73739  3.18146  2.89801  2.37887  2.77519  2.98518  4.58477  3.61503
          0.00397  5.92795  6.65030  0.61958  0.77255  0.68125  0.70519
    759   2.60340  5.17100  3.40654  3.69975  3.01075  4.39577  4.64550  2.02728  3.13269  3.38407  3.08020  4.11600  3.41758  3.23308  2.69929  2.35060  2.50537  1.66521  5.74962  4.51075   1591 v - - -
          2.68618  4.42225  2.77519  2.73123  3.46354  2.40513  3.72494  3.29354  2.67741  2.69355  4.24690  2.90347  2.73739  3.18146  2.89801  2.37887  2.77519  2.98518  4.58477  3.61503
          0.00397  5.92795  6.65030  0.61958  0.77255  0.68125  0.70519
    760   2.29524  5.68062  3.27014  3.16486  4.94878  2.89978  3.17381  4.38389  2.87622  2.94151  3.08765  3.69576  3.37514  3.19158  2.80409  2.98020  1.61538  2.08891  6.16230  4.80321   1592 t - - -
          2.68618  4.42225  2.77519  2.73123  3.46354  2.40513  3.72494  3.29354  2.67741  2.69355  4.24690  2.90347  2.73739  3.18146  2.89801  2.37887  2.77519  2.98518  4.58477  3.61503
          0.00397  5.92795  6.65030  0.61958  0.77255  0.68125  0.70519
    761   2.75933  4.88674  5.17238  4.57320  3.44859  3.46120  2.99818  2.91977  4.41136  1.74171  2.90168  4.67844  4.97182  3.33874  2.59766  3.90457  2.12694  1.50973  5.50399  4.32113   1593 v - - -
          2.68618  4.42225  2.77519  2.73123  3.46354  2.40513  3.72494  3.29354  2.67741  2.69355  4.24690  2.90347  2.73739  3.18146  2.89801  2.37887  2.77519  2.98518  4.58477  3.61503
          0.00397  5.92795  6.65030  0.61958  0.77255  0.68125  0.70519
    762   2.72694  5.87998  2.03265  2.43328  5.22539  4.14109  4.32868  3.56405  2.63679  4.18541  4.92063  2.34865  1.53398  3.42499  2.69495  2.51717  3.19473  4.27082  6.31242  4.90111   1594 p - - -
          2.68618  4.42225  2.77519  2.73123  3.46354  2.40513  3.72494  3.29354  2.67741  2.69355  4.24690  2.90347  2.73739  3.18146  2.89801  2.37887  2.77519  2.98518  4.58477  3.61503
          0.00397  5.92795  6.65030  0.61958  0.77255  0.68125  0.70519
    763   2.24182  4.92369  4.98158  4.39157  4.02544  4.57324  4.87976  2.67052  3.23622  2.43514  4.03919  4.57631  3.06354  4.47270  1.99067  3.86240  2.28077  1.39358  3.56397  4.34713   1595 v - - -
          2.68618  4.42225  2.77519  2.73123  3.46354  2.40513  3.72494  3.29354  2.67741  2.69355  4.24690  2.90347  2.73739  3.18146  2.89801  2.37887  2.77519  2.98518  4.58477  3.61503
          0.00397  5.92795  6.65030  0.61958  0.77255  0.68125  0.70519
    764   3.48949  3.44192  5.44465  4.83002  3.36574  4.65887  4.99164  2.16975  2.50343  0.84852  3.21037  4.81850  5.02098  4.74834  4.62771  3.97010  3.04251  3.10587  5.48503  2.79156   1596 l - - -
          2.68618  4.42225  2.77519  2.73123  3.46354  2.40513  3.72494  3.29354  2.67741  2.69355  4.24690  2.90347  2.73739  3.18146  2.89801  2.37887  2.77519  2.98518  4.58477  3.61503
          0.00397  5.92795  6.65030  0.61958  0.77255  0.68125  0.70519
    765   3.36744  5.88074  2.21719  2.15926  5.22690  2.89556  4.32758  4.71366  2.41316  4.18647  4.92116  2.24231  4.53406  2.87813  1.93469  2.83528  2.82490  2.31622  6.31273  4.90107   1597 r - - -
          2.68618  4.42225  2.77519  2.73123  3.46354  2.40513  3.72494  3.29354  2.67741  2.69355  4.24690  2.90347  2.73739  3.18146  2.89801  2.37887  2.77519  2.98518  4.58477  3.61503
          0.00397  5.92795  6.65030  0.61958  0.77255  0.68125  0.70519
    766   3.36710  5.86946  3.13398  3.06327  5.21109  3.00467  4.32950  4.69459  2.64003  2.80629  3.56170  3.07403  2.61644  2.91506  1.98415  1.50249  2.55268  4.25825  6.30419  4.89539   1598 s - - -
          2.68618  4.42225  2.77519  2.73123  3.46354  2.40513  3.72494  3.29354  2.67741  2.69355  4.24690  2.90347  2.73739  3.18146  2.89801  2.37887  2.77519  2.98518  4.58477  3.61503
          0.00397  5.92795  6.65030  0.61958  0.77255  0.68125  0.70519
    767   2.33184  5.72205  2.57066  2.31192  5.00474  3.36006  4.37281  2.30980  2.55207  2.25863  4.77968  3.02699  2.99344  3.49425  3.07118  3.02585  3.60717  2.33368  3.73074  4.82416   1599 l - - -
          2.68618  4.42225  2.77519  2.73123  3.46354  2.40513  3.72494  3.29354  2.67741  2.69355  4.24690  2.90347  2.73739  3.18146  2.89801  2.37887  2.77519  2.98518  4.58477  3.61503
          0.00397  5.92795  6.65030  0.61958  0.77255  0.68125  0.70519
    768   2.87991  3.76082  3.74519  3.18989  4.99454  2.69267  3.06278  4.43308  3.18727  3.21868  4.78329  1.46739  2.49465  3.54147  3.66252  1.99531  2.27974  4.06764  6.20131  4.84080   1600 n - - -
          2.68618  4.42225  2.77519  2.73123  3.46354  2.40513  3.72494  3.29354  2.67741  2.69355  4.24690  2.90347  2.73739  3.18146  2.89801  2.37887  2.77519  2.98518  4.58477  3.61503
          0.03245  5.92795  3.53135  0.61958  0.77255  0.68125  0.70519
    769   1.79446  5.53710  3.79139  2.57315  4.76595  2.72131  3.27343  1.86149  3.22487  2.82108  4.61052  2.18120  4.59806  3.08938  2.97535  3.41355  3.60101  3.19069  6.04634  3.47864   1601 a - - -
          2.68618  4.42225  2.77519  2.73123  3.46354  2.40513  3.72494  3.29354  2.67741  2.69355  4.24690  2.90347  2.73739  3.18146  2.89801  2.37887  2.77519  2.98518  4.58477  3.61503
          0.00408  5.89958  6.62193  0.61958  0.77255  0.55232  0.85711
    770   3.37359  5.75812  3.06814  3.11943  5.05415  2.47661  2.94868  2.85229  2.71678  4.04224  2.60163  2.71521  4.56051  3.47636  2.38324  2.17952  1.96897  3.40914  3.90795  4.84207   1602 t - - -
          2.68618  4.42225  2.77519  2.73123  3.46354  2.40513  3.72494  3.29354  2.67741  2.69355  4.24690  2.90347  2.73739  3.18146  2.89801  2.37887  2.77519  2.98518  4.58477  3.61503
          0.00397  5.92795  6.65030  0.61958  0.77255  0.68125  0.70519
    771   3.36830  5.85721  2.39465  3.06965  3.62679  2.84571  4.33330  4.67300  1.91069  2.89994  4.90034  3.61633  2.44424  3.43260  1.85926  2.50093  2.30323  4.24310  6.29531  4.88996   1603 r - - -
          2.68618  4.42225  2.77519  2.73123  3.46354  2.40513  3.72494  3.29354  2.67741  2.69355  4.24690  2.90347  2.73739  3.18146  2.89801  2.37887  2.77519  2.98518  4.58477  3.61503
          0.00397  5.92795  6.65030  0.61958  0.77255  0.68125  0.70519
    772   2.47220  5.87603  3.10430  1.94976  5.22038  2.03168  2.44486  4.70586  3.06316  2.92232  4.91691  3.60859  4.53442  2.89254  2.81098  2.10800  2.43880  4.26629  6.30914  4.89859   1604 e - - -
          2.68618  4.42225  2.77519  2.73123  3.46354  2.40513  3.72494  3.29354  2.67741  2.69355  4.24690  2.90347  2.73739  3.18146  2.89801  2.37887  2.77519  2.98518  4.58477  3.61503
          0.00397  5.92795  6.65030  0.61958  0.77255  0.68125  0.70519
    773   2.71675  5.87724  2.35349  1.36050  5.22238  3.24964  4.32724  3.50549  2.71818  4.18255  4.91788  3.60763  2.86384  2.85704  2.33876  2.58798  3.59759  4.26791  3.74989  3.67267   1605 e - - -
          2.68618  4.42225  2.77519  2.73123  3.46354  2.40513  3.72494  3.29354  2.67741  2.69355  4.24690  2.90347  2.73739  3.18146  2.89801  2.37887  2.77519  2.98518  4.58477  3.61503
          0.00397  5.92795  6.65030  0.61958  0.77255  0.68125  0.70519
    774   3.00568  5.08821  4.45318  2.65097  2.36269  4.45480  4.72017  3.56777  2.14950  1.28533  2.23976  4.24886  4.83162  4.10710  4.13487  2.41240  3.67461  3.35434  5.67930  4.45903   1606 l - - -
          2.68618  4.42225  2.77519  2.73123  3.46354  2.40513  3.72494  3.29354  2.67741  2.69355  4.24690  2.90347  2.73739  3.18146  2.89801  2.37887  2.77519  2.98518  4.58477  3.61503
          0.00397  5.92795  6.65030  0.61958  0.77255  0.68125  0.70519
    775   1.94643  5.86667  3.13481  3.06468  5.20706  3.20052  2.94641  4.68968  2.37597  3.39855  3.74488  1.95543  4.53617  2.74810  1.87503  3.33179  3.59847  2.74496  6.30213  4.89411   1607 r - - -
          2.68618  4.42225  2.77519  2.73123  3.46354  2.40513  3.72494  3.29354  2.67741  2.69355  4.24690  2.90347  2.73739  3.18146  2.89801  2.37887  2.77519  2.98518  4.58477  3.61503
          0.00397  5.92795  6.65030  0.61958  0.77255  0.68125  0.70519
    776   3.37124  5.81665  3.64657  2.75633  3.51907  3.35000  3.61783  3.00513  1.69375  4.11055  2.91000  3.63369  4.54808  2.69093  1.72059  2.96568  2.14296  4.19317  6.26516  4.87095   1608 k - - -
          2.68618  4.42225  2.77519  2.73123  3.46354  2.40513  3.72494  3.29354  2.67741  2.69355  4.24690  2.90347  2.73739  3.18146  2.89801  2.37887  2.77519  2.98518  4.58477  3.61503
          0.00397  5.92795  6.65030  0.61958  0.77255  0.68125  0.70519
    777   2.54938  5.17473  2.36108  2.57280  3.38369  4.39376  4.64292  2.06537  3.10001  1.93725  2.30376  4.11133  2.62461  3.95896  4.01754  3.63468  2.58132  3.45062  5.75280  4.51316   1609 l - - -
          2.68618  4.42225  2.77519  2.73123  3.46354  2.40513  3.72494  3.29354  2.67741  2.69355  4.24690  2.90347  2.73739  3.18146  2.89801  2.37887  2.77519  2.98518  4.58477  3.61503
          0.00397  5.92795  6.65030  0.61958  0.77255  0.68125  0.70519
    778   2.08502  5.82404  3.11802  2.77226  3.35462  4.15222  4.34181  3.85550  2.67903  2.27779  4.87077  2.66781  3.71024  2.95817  2.18281  2.21005  2.95202  3.65376  6.27066  2.91672   1610 a - - -
          2.68618  4.42225  2.77519  2.73123  3.46354  2.40513  3.72494  3.29354  2.67741  2.69355  4.24690  2.90347  2.73739  3.18146  2.89801  2.37887  2.77519  2.98518  4.58477  3.61503
          0.00397  5.92795  6.65030  0.61958  0.77255  0.68125  0.70519
    779   1.97706  5.82139  2.58785  3.08659  3.73532  4.15310  4.34296  4.61191  3.08770  4.11652  4.86861  3.63053  2.55577  2.06517  2.67307  2.51685  1.82700  4.19917  3.18501  4.87294   1611 t - - -
          2.68618  4.42225  2.77519  2.73123  3.46354  2.40513  3.72494  3.29354  2.67741  2.69355  4.24690  2.90347  2.73739  3.18146  2.89801  2.37887  2.77519  2.98518  4.58477  3.61503
          0.00397  5.92795  6.65030  0.61958  0.77255  0.68125  0.70519
    780   2.54505  2.84031  5.01702  3.40707  4.01628  2.45768  4.88853  3.36006  4.29087  2.76356  3.28210  4.59595  3.56121  4.49566  4.44091  3.87020  2.59705  3.16767  1.85695  1.56975   1612 y - - -
          2.68618  4.42225  2.77519  2.73123  3.46354  2.40513  3.72494  3.29354  2.67741  2.69355  4.24690  2.90347  2.73739  3.18146  2.89801  2.37887  2.77519  2.98518  4.58477  3.61503
          0.00397  5.92795  6.65030  0.61958  0.77255  0.68125  0.70519
    781   2.14950  5.86301  3.62212  2.16289  2.95918  4.14354  4.33119  4.68333  1.71962  4.16559  4.90533  3.27373  2.93874  2.19061  2.49298  3.33264  3.18307  3.13982  6.29944  3.24132   1613 k - - -
          2.68618  4.42225  2.77519  2.73123  3.46354  2.40513  3.72494  3.29354  2.67741  2.69355  4.24690  2.90347  2.73739  3.18146  2.89801  2.37887  2.77519  2.98518  4.58477  3.61503
          0.00410  5.89466  6.61700  0.61958  0.77255  0.68125  0.70519
    782   1.79400  5.80790  2.40964  3.06106  3.66616  3.40443  4.31914  4.60382  1.91577  2.41448  4.85408  3.17504  3.06875  2.70145  3.55152  3.32026  2.20440  3.60379  6.25322  4.85513   1614 a - - -
          2.68618  4.42225  2.77519  2.73123  3.46354  2.40513  3.72494  3.29354  2.67741  2.69355  4.24690  2.90347  2.73739  3.18146  2.89801  2.37887  2.77519  2.98518  4.58477  3.61503
          0.00410  5.89466  6.61700  0.61958  0.77255  0.68125  0.70519
    783   2.48474  5.74992  3.64826  2.72896  5.05134  1.18930  2.98884  4.50725  3.09196  4.03671  3.48840  2.53312  4.53702  3.45013  3.09640  2.99739  2.41369  3.22292  6.21057  4.82807   1615 g - - -
          2.68618  4.42225  2.77519  2.73123  3.46354  2.40513  3.72494  3.29354  2.67741  2.69355  4.24690  2.90347  2.73739  3.18146  2.89801  2.37887  2.77519  2.98518  4.58477  3.61503
          0.13071  5.89466  2.12215  0.61958  0.77255  0.68125  0.70519
    784   3.26863  5.74836  2.77466  2.57150  5.08061  2.83511  4.23568  3.15631  2.05069  2.19629  4.79240  3.51978  3.01946  2.25858  2.64228  2.75985  3.49979  3.20542  6.18879  2.82014   1616 k - - -
          2.68618  4.42225  2.77519  2.73123  3.46354  2.40513  3.72494  3.29354  2.67741  2.69355  4.24690  2.90347  2.73739  3.18146  2.89801  2.37887  2.77519  2.98518  4.58477  3.61503
          0.00465  5.76860  6.49095  0.61958  0.77255  1.19525  0.36044
    785   3.28259  5.50855  2.08529  2.51666  3.59393  4.10860  4.31082  2.15382  2.33210  3.04628  3.66290  3.63304  4.49874  2.87274  2.87985  2.47564  3.51390  2.01192  6.00617  4.66511   1617 v - - -
          2.68618  4.42225  2.77519  2.73123  3.46354  2.40513  3.72494  3.29354  2.67741  2.69355  4.24690  2.90347  2.73739  3.18146  2.89801  2.37887  2.77519  2.98518  4.58477  3.61503
          0.00482  5.73267  6.45501  0.61958  0.77255  0.35023  1.21918
    786   1.88241  5.44351  3.82547  2.78157  4.65308  3.26506  4.42086  3.12195  2.18061  1.89665  3.28542  3.77098  4.59702  2.52749  3.12491  3.04076  2.80630  2.54830  5.96698  4.65657   1618 a - - -
          2.68618  4.42225  2.77519  2.73123  3.46354  2.40513  3.72494  3.29354  2.67741  2.69355  4.24690  2.90347  2.73739  3.18146  2.89801  2.37887  2.77519  2.98518  4.58477  3.61503
          0.00423  5.86305  6.58539  0.61958  0.77255  0.68125  0.70519
    787   2.24556  5.22264  4.07084  2.64268  4.38128  3.36190  4.53719  2.65193  2.38094  2.43774  2.54369  3.96054  2.96578  2.73958  3.87702  3.53112  2.74494  1.89434  5.78611  4.52666   1619 v - - -
          2.68618  4.42225  2.77519  2.73123  3.46354  2.40513  3.72494  3.29354  2.67741  2.69355  4.24690  2.90347  2.73739  3.18146  2.89801  2.37887  2.77519  2.98518  4.58477  3.61503
          0.00423  5.86305  6.58539  0.61958  0.77255  0.68125  0.70519
    788   2.32177  5.74597  3.28038  2.71206  3.00649  2.86485  4.31108  3.11770  2.43027  4.03503  4.79674  3.60338  4.51212  2.56681  2.46930  2.46508  2.31871  2.09204  6.20192  4.81494   1620 v - - -
          2.68618  4.42225  2.77519  2.73123  3.46354  2.40513  3.72494  3.29354  2.67741  2.69355  4.24690  2.90347  2.73739  3.18146  2.89801  2.37887  2.77519  2.98518  4.58477  3.61503
          0.00423  5.86305  6.58539  0.61958  0.77255  0.68125  0.70519
    789   3.37168  5.22860  4.06361  3.50027  3.05441  2.44171  2.88374  2.45051  2.23231  1.71127  2.74608  3.95508  3.49432  2.62001  3.06123  3.11135  3.60325  3.51550  5.79106  4.53045   1621 l - - -
          2.68618  4.42225  2.77519  2.73123  3.46354  2.40513  3.72494  3.29354  2.67741  2.69355  4.24690  2.90347  2.73739  3.18146  2.89801  2.37887  2.77519  2.98518  4.58477  3.61503
          0.00423  5.86305  6.58539  0.61958  0.77255  0.68125  0.70519
    790   2.26570  5.83159  2.95995  2.69564  5.17473  3.00606  3.38875  4.65933  1.79108  2.47858  3.43307  2.67071  4.49345  2.49893  2.43813  3.28872  3.55669  2.69877  6.26542  4.85565   1622 k - - -
          2.68618  4.42225  2.77519  2.73123  3.46354  2.40513  3.72494  3.29354  2.67741  2.69355  4.24690  2.90347  2.73739  3.18146  2.89801  2.37887  2.77519  2.98518  4.58477  3.61503
          0.00436  5.83274  6.55509  0.61958  0.77255  0.68125  0.70519
    791   2.51617  5.81883  1.59026  2.77689  5.16352  2.21357  4.26948  4.64931  2.74519  3.22597  4.85971  2.51757  4.47563  3.36605  2.28727  2.67643  2.54770  4.20929  6.25171  4.84081   1623 d - - -
          2.68618  4.42225  2.77519  2.73123  3.46354  2.40513  3.72494  3.29354  2.67741  2.69355  4.24690  2.90347  2.73739  3.18146  2.89801  2.37887  2.77519  2.98518  4.58477  3.61503
          0.00436  5.83274  6.55509  0.61958  0.77255  0.68125  0.70519
    792   3.30703  5.81573  1.92717  1.90404  5.15992  3.28913  4.26819  4.64532  2.61546  3.39652  4.85663  2.69974  4.47444  3.01116  3.49603  1.81194  2.74493  3.21847  6.24892  2.86266   1624 s - - -
          2.68393  4.42401  2.77654  2.73179  3.46530  2.40577  3.72192  3.29299  2.67720  2.69157  4.24866  2.90216  2.73916  3.17907  2.89555  2.38039  2.77696  2.98650  4.57918  3.61679
          0.58599  1.25776  1.83789  1.84927  0.17121  0.68125  0.70519
    793   3.26449  5.04916  4.04932  3.48025  4.19816  2.18525  4.45292  3.56400  2.38748  2.28661  4.14905  3.90970  4.59585  3.74621  2.15118  3.45419  2.29847  2.04701  5.61969  2.34783   1634 v - - -
          2.68618  4.42225  2.77519  2.73123  3.46354  2.40513  3.72494  3.29354  2.67741  2.69355  4.24690  2.90347  2.73739  3.18146  2.89801  2.37887  2.77519  2.98518  4.58477  3.61503
          0.00518  5.66109  6.38343  0.61958  0.77255  1.29165  0.32133
    794   2.34703  5.49810  3.56786  2.17010  3.01832  3.09666  4.22754  4.19195  3.00678  3.76736  4.56167  3.53974  4.41984  2.62335  2.32880  2.53382  3.44624  2.97221  5.98374  1.74232   1635 y - - -
          2.68618  4.42225  2.77519  2.73123  3.46354  2.40513  3.72494  3.29354  2.67741  2.69355  4.24690  2.90347  2.73739  3.18146  2.89801  2.37887  2.77519  2.98518  4.58477  3.61503
          0.00518  5.66109  6.38343  0.61958  0.77255  1.29165  0.32133
    795   3.20542  5.68952  2.45442  2.36194  5.02368  3.98323  2.26071  4.50191  2.65133  2.57603  4.73308  3.45501  4.37643  2.42718  2.53203  3.17284  2.39714  4.07430  3.02458  2.66585   1636 h - - -
          2.68618  4.42225  2.77519  2.73123  3.46354  2.40513  3.72494  3.29354  2.67741  2.69355  4.24690  2.90347  2.73739  3.18146  2.89801  2.37887  2.77519  2.98518  4.58477  3.61503
          0.00518  5.66109  6.38343  0.61958  0.77255  1.29165  0.32133
    796   3.24433  5.07947  2.73432  3.39840  4.23541  2.61186  4.41722  1.76318  3.36769  2.86011  4.17628  3.84676  4.56223  3.68725  2.13194  2.23700  2.70149  2.76008  5.64539  2.78461   1637 i - - -
          2.68618  4.42225  2.77519  2.73123  3.46354  2.40513  3.72494  3.29354  2.67741  2.69355  4.24690  2.90347  2.73739  3.18146  2.89801  2.37887  2.77519  2.98518  4.58477  3.61503
          0.00518  5.66109  6.38343  0.61958  0.77255  0.63742  0.75216
    797   2.30918  4.78420  2.55234  4.52514  3.18102  4.52513  4.84962  1.80530  4.35686  2.68220  2.77348  2.68694  4.88973  4.52921  4.44253  3.82743  3.60835  1.31218  5.41317  4.23110   1638 v - - -
          2.68618  4.42225  2.77519  2.73123  3.46354  2.40513  3.72494  3.29354  2.67741  2.69355  4.24690  2.90347  2.73739  3.18146  2.89801  2.37887  2.77519  2.98518  4.58477  3.61503
          0.00469  5.76007  6.48242  0.61958  0.77255  0.99884  0.45935
    798   2.15030  5.19152  3.95653  2.56721  2.83207  4.21807  2.98595  3.73400  2.60567  2.55174  4.28489  3.85795  4.60206  3.69473  3.77760  2.22821  2.24979  1.82008  5.74907  4.48176   1639 v - - -
          2.68618  4.42225  2.77519  2.73123  3.46354  2.40513  3.72494  3.29354  2.67741  2.69355  4.24690  2.90347  2.73739  3.18146  2.89801  2.37887  2.77519  2.98518  4.58477  3.61503
          0.00469  5.76007  6.48242  0.61958  0.77255  0.99884  0.45935
    799   2.05310  5.63692  3.58130  2.43719  4.92716  1.85648  4.26354  3.28494  2.47017  3.91881  4.69343  3.56252  4.46126  2.45327  3.50532  2.29056  3.50280  2.07196  6.10497  4.73043   1640 g - - -
          2.68618  4.42225  2.77519  2.73123  3.46354  2.40513  3.72494  3.29354  2.67741  2.69355  4.24690  2.90347  2.73739  3.18146  2.89801  2.37887  2.77519  2.98518  4.58477  3.61503
          0.00469  5.76007  6.48242  0.61958  0.77255  0.99884  0.45935
    800   2.65180  5.71538  2.26815  2.66890  5.03590  4.04850  4.23831  2.37971  2.16726  3.38953  4.76257  2.51271  4.44140  2.98149  3.07348  2.75106  3.49632  1.76580  6.16303  4.76740   1641 v - - -
          2.68618  4.42225  2.77519  2.73123  3.46354  2.40513  3.72494  3.29354  2.67741  2.69355  4.24690  2.90347  2.73739  3.18146  2.89801  2.37887  2.77519  2.98518  4.58477  3.61503
          0.00469  5.76007  6.48242  0.61958  0.77255  0.99884  0.45935
    801   2.65783  5.80111  1.57589  2.96649  5.14699  2.19886  4.24518  4.63424  2.17567  4.10746  4.84399  2.12529  3.28304  3.34264  3.12146  2.31431  3.51958  4.19270  6.23451  4.82128   1642 d - - -
          2.68618  4.42225  2.77519  2.73123  3.46354  2.40513  3.72494  3.29354  2.67741  2.69355  4.24690  2.90347  2.73739  3.18146  2.89801  2.37887  2.77519  2.98518  4.58477  3.61503
          0.00469  5.76007  6.48242  0.61958  0.77255  0.99884  0.45935
    802   3.30536  5.70594  3.60224  1.71393  5.01629  2.63685  4.27148  3.11141  1.55310  2.86687  3.29870  3.57691  4.48199  3.38314  1.94300  3.28844  3.53413  4.07802  6.15498  4.77876   1643 k - - -
          2.68618  4.42225  2.77519  2.73123  3.46354  2.40513  3.72494  3.29354  2.67741  2.69355  4.24690  2.90347  2.73739  3.18146  2.89801  2.37887  2.77519  2.98518  4.58477  3.61503
          0.00469  5.76007  6.48242  0.61958  0.77255  0.99884  0.45935
    803   3.26313  5.76342  2.18842  2.46018  5.10414  2.15779  2.96771  4.58703  2.30984  2.37311  4.80524  2.35570  4.43175  3.32364  2.82648  3.22739  3.49429  3.19050  6.19866  2.78079   1644 g - - -
          2.68618  4.42225  2.77519  2.73123  3.46354  2.40513  3.72494  3.29354  2.67741  2.69355  4.24690  2.90347  2.73739  3.18146  2.89801  2.37887  2.77519  2.98518  4.58477  3.61503
          0.00469  5.76007  6.48242  0.61958  0.77255  0.99884  0.45935
    804   2.92493  5.61257  2.29203  3.03866  4.89464  2.03100  4.27079  2.34073  3.03748  3.89124  3.10359  2.12827  4.46649  3.39322  3.03695  2.75322  2.07456  3.96918  6.08685  4.71829   1645 g - - -
          2.68618  4.42225  2.77519  2.73123  3.46354  2.40513  3.72494  3.29354  2.67741  2.69355  4.24690  2.90347  2.73739  3.18146  2.89801  2.37887  2.77519  2.98518  4.58477  3.61503
          0.00469  5.76007  6.48242  0.61958  0.77255  0.99884  0.45935
    805   2.35301  5.76871  2.24888  2.95680  5.11203  2.14687  3.50080  4.59676  2.54970  2.92247  3.08982  2.46418  4.43005  2.96110  2.70374  2.14936  3.08940  4.15841  6.20243  4.79254   1646 g - - -
          2.68618  4.42225  2.77519  2.73123  3.46354  2.40513  3.72494  3.29354  2.67741  2.69355  4.24690  2.90347  2.73739  3.18146  2.89801  2.37887  2.77519  2.98518  4.58477  3.61503
          0.00469  5.76007  6.48242  0.61958  0.77255  0.99884  0.45935
    806   2.38365  4.87293  4.61427  2.93326  3.98361  4.40754  3.11318  2.75203  3.93925  1.35192  3.98522  4.31287  4.77978  4.19027  2.40674  3.68162  2.84026  1.75768  5.47802  4.27671   1647 l - - -
          2.68618  4.42225  2.77519  2.73123  3.46354  2.40513  3.72494  3.29354  2.67741  2.69355  4.24690  2.90347  2.73739  3.18146  2.89801  2.37887  2.77519  2.98518  4.58477  3.61503
          0.00469  5.76007  6.48242  0.61958  0.77255  0.99884  0.45935
    807   2.04737  4.74889  3.64121  4.64069  2.64892  4.52542  4.85620  2.01594  4.44300  2.01601  3.86803  4.66229  4.88957  4.58914  4.47894  3.12039  2.07075  1.56256  5.37316  4.19521   1648 v - - -
          2.68618  4.42225  2.77519  2.73123  3.46354  2.40513  3.72494  3.29354  2.67741  2.69355  4.24690  2.90347  2.73739  3.18146  2.89801  2.37887  2.77519  2.98518  4.58477  3.61503
          0.00469  5.76007  6.48242  0.61958  0.77255  0.99884  0.45935
    808   2.60252  4.95924  3.23164  3.23711  4.08298  3.40565  4.61234  2.42962  3.72767  1.76967  3.38068  4.14877  3.30953  4.00971  4.03867  2.77534  1.53037  2.52863  5.55241  4.33394   1649 t - - -
          2.68618  4.42225  2.77519  2.73123  3.46354  2.40513  3.72494  3.29354  2.67741  2.69355  4.24690  2.90347  2.73739  3.18146  2.89801  2.37887  2.77519  2.98518  4.58477  3.61503
          0.00469  5.76007  6.48242  0.61958  0.77255  0.99884  0.45935
    809   2.25482  4.84496  4.71013  3.09675  3.95176  4.42752  4.72343  2.98773  2.83601  1.13842  2.90492  4.37111  4.79839  4.25624  4.23205  2.50735  3.10503  2.16696  5.45358  4.25726   1650 l - - -
          2.68618  4.42225  2.77519  2.73123  3.46354  2.40513  3.72494  3.29354  2.67741  2.69355  4.24690  2.90347  2.73739  3.18146  2.89801  2.37887  2.77519  2.98518  4.58477  3.61503
          0.00469  5.76007  6.48242  0.61958  0.77255  0.99884  0.45935
    810   2.86710  5.77471  2.43964  2.11985  5.12042  2.58669  4.22296  4.60685  2.69588  4.08026  4.81524  3.50304  3.71325  1.96787  1.75572  2.95894  3.07857  2.82692  6.20699  4.79563   1651 r - - -
          2.68618  4.42225  2.77519  2.73123  3.46354  2.40513  3.72494  3.29354  2.67741  2.69355  4.24690  2.90347  2.73739  3.18146  2.89801  2.37887  2.77519  2.98518  4.58477  3.61503
          0.04654  5.76007  3.16251  0.61958  0.77255  0.99884  0.45935
    811   2.82037  5.72310  1.46496  2.94658  5.05652  2.65479  4.21061  4.53378  2.95148  4.02423  3.05731  3.01566  3.58620  2.12511  3.44239  2.10571  3.47502  3.15529  6.16484  4.76140   1652 d - - -
          2.68618  4.42225  2.77519  2.73123  3.46354  2.40513  3.72494  3.29354  2.67741  2.69355  4.24690  2.90347  2.73739  3.18146  2.89801  2.37887  2.77519  2.98518  4.58477  3.61503
          0.05160  5.71842  3.05744  0.61958  0.77255  1.13620  0.38719
    812   2.13453  5.71401  3.05072  1.96092  5.05619  3.98504  4.17241  4.54012  2.20638  4.01806  4.75544  3.45362  3.39472  3.26968  2.53349  1.88872  2.51750  3.14004  6.14843  3.15399   1653 s - - -
          2.68618  4.42225  2.77519  2.73123  3.46354  2.40513  3.72494  3.29354  2.67741  2.69355  4.24690  2.90347  2.73739  3.18146  2.89801  2.37887  2.77519  2.98518  4.58477  3.61503
          0.00513  5.67195  6.39429  0.61958  0.77255  1.26465  0.33176
    813   3.21610  5.72864  3.45990  1.45110  5.07514  3.26534  4.17468  4.56147  2.21639  4.03403  4.76926  2.57532  4.38172  2.42531  2.67791  2.27891  2.20511  4.12012  6.15994  4.74899   1654 e - - -
          2.68618  4.42225  2.77519  2.73123  3.46354  2.40513  3.72494  3.29354  2.67741  2.69355  4.24690  2.90347  2.73739  3.18146  2.89801  2.37887  2.77519  2.98518  4.58477  3.61503
          0.00513  5.67195  6.39429  0.61958  0.77255  0.90912  0.51564
    814   3.44180  5.92267  2.94941  2.82699  5.27347  0.95419  4.34669  4.74461  1.90614  4.21447  4.97231  3.61977  4.56693  3.45290  2.40869  3.39885  3.67040  4.31904  6.33362  3.25028   1655 g - - -
          2.68618  4.42225  2.77519  2.73123  3.46354  2.40513  3.72494  3.29354  2.67741  2.69355  4.24690  2.90347  2.73739  3.18146  2.89801  2.37887  2.77519  2.98518  4.58477  3.61503
          0.00489  5.71842  6.44077  0.61958  0.77255  1.13620  0.38719
    815   2.62727  5.74786  2.48486  2.38954  5.09284  3.07064  4.19829  3.65818  1.62857  3.13727  4.78856  2.01765  4.40470  3.29468  2.42941  3.19983  2.65026  4.13845  6.18057  4.76971   1656 k - - -
          2.68618  4.42225  2.77519  2.73123  3.46354  2.40513  3.72494  3.29354  2.67741  2.69355  4.24690  2.90347  2.73739  3.18146  2.89801  2.37887  2.77519  2.98518  4.58477  3.61503
          0.00489  5.71842  6.44077  0.61958  0.77255  1.13620  0.38719
    816   2.37083  2.94329  3.22370  2.02062  3.04775  4.17915  4.40684  2.93289  2.71403  3.42158  2.62734  3.80492  4.56383  3.63984  2.67459  3.40202  1.98124  2.68209  5.74634  4.47267   1657 t - - -
          2.68618  4.42225  2.77519  2.73123  3.46354  2.40513  3.72494  3.29354  2.67741  2.69355  4.24690  2.90347  2.73739  3.18146  2.89801  2.37887  2.77519  2.98518  4.58477  3.61503
          0.00489  5.71842  6.44077  0.61958  0.77255  1.13620  0.38719
    817   2.72875  5.72048  2.58903  2.45579  3.81087  3.07500  4.20506  4.53130  2.13748  2.64861  3.58986  3.48891  4.40995  2.19941  1.76128  3.20637  3.46966  2.94686  6.16033  4.75669   1658 r - - -
          2.68618  4.42225  2.77519  2.73123  3.46354  2.40513  3.72494  3.29354  2.67741  2.69355  4.24690  2.90347  2.73739  3.18146  2.89801  2.37887  2.77519  2.98518  4.58477  3.61503
          0.00489  5.71842  6.44077  0.61958  0.77255  1.13620  0.38719
    818   2.35246  4.77681  4.84953  4.25925  2.42318  4.43129  2.51776  3.22216  4.12831  1.48142  3.89243  4.43912  2.98848  4.33694  3.46347  2.60906  3.00811  2.54569  5.38993  2.56302   1659 l - - -
          2.68618  4.42225  2.77519  2.73123  3.46354  2.40513  3.72494  3.29354  2.67741  2.69355  4.24690  2.90347  2.73739  3.18146  2.89801  2.37887  2.77519  2.98518  4.58477  3.61503
          0.00489  5.71842  6.44077  0.61958  0.77255  1.13620  0.38719
    819   3.32326  4.75245  4.98239  3.17737  2.08458  4.45518  2.41819  1.99644  4.23152  2.65214  3.86921  4.51106  4.82210  3.35238  3.49390  3.75204  3.55533  1.84646  5.36635  1.95849   1660 v - - -
          2.68618  4.42225  2.77519  2.73123  3.46354  2.40513  3.72494  3.29354  2.67741  2.69355  4.24690  2.90347  2.73739  3.18146  2.89801  2.37887  2.77519  2.98518  4.58477  3.61503
          0.00489  5.71842  6.44077  0.61958  0.77255  1.13620  0.38719
    820   3.23811  3.53159  2.61463  2.32254  2.49799  4.01260  4.20020  4.56823  2.41865  4.04611  4.78349  2.82901  3.48337  2.41098  3.42850  1.46575  2.99191  4.13115  6.17645  4.76717   1661 s - - -
          2.68618  4.42225  2.77519  2.73123  3.46354  2.40513  3.72494  3.29354  2.67741  2.69355  4.24690  2.90347  2.73739  3.18146  2.89801  2.37887  2.77519  2.98518  4.58477  3.61503
          0.00489  5.71842  6.44077  0.61958  0.77255  1.13620  0.38719
    821   2.26817  5.03838  4.30321  3.08635  4.15828  4.35712  4.67791  3.53042  3.77955  1.73651  4.16193  4.17718  1.00637  4.07367  4.08546  3.65179  3.63363  3.31796  5.63521  3.16158   1662 p - - -
          2.68618  4.42225  2.77519  2.73123  3.46354  2.40513  3.72494  3.29354  2.67741  2.69355  4.24690  2.90347  2.73739  3.18146  2.89801  2.37887  2.77519  2.98518  4.58477  3.61503
          0.00489  5.71842  6.44077  0.61958  0.77255  1.13620  0.38719
    822   1.86459  5.74853  2.36909  2.93674  5.09231  4.01611  4.20334  4.57652  1.36483  3.13490  4.79010  3.00006  3.09456  3.30051  2.40639  2.82904  3.47426  4.13860  6.18181  4.77273   1663 k - - -
          2.68618  4.42225  2.77519  2.73123  3.46354  2.40513  3.72494  3.29354  2.67741  2.69355  4.24690  2.90347  2.73739  3.18146  2.89801  2.37887  2.77519  2.98518  4.58477  3.61503
          0.03772  5.71842  3.38930  0.61958  0.77255  1.13620  0.38719
    823   3.26190  5.76550  3.50283  1.76838  5.11626  1.74448  4.20640  4.59764  2.29348  3.11543  4.80705  2.20830  4.42107  2.49089  2.32644  3.22346  3.49106  4.15971  6.18938  4.78700   1664 g - - -
          2.68618  4.42225  2.77519  2.73123  3.46354  2.40513  3.72494  3.29354  2.67741  2.69355  4.24690  2.90347  2.73739  3.18146  2.89801  2.37887  2.77519  2.98518  4.58477  3.61503
          0.00505  5.68576  6.40811  0.61958  0.77255  0.89246  0.52703
    824   2.16305  5.10970  4.02362  2.83025  4.26298  4.22884  2.95621  2.63731  2.82717  1.62718  4.20725  3.90351  4.61113  3.74479  3.81544  1.72853  3.52036  3.39285  5.67736  2.82371   1665 l - - -
          2.68689  4.42417  2.77318  2.73247  3.46546  2.40587  3.72527  3.29467  2.67689  2.69253  4.24281  2.90418  2.73815  3.17739  2.89871  2.37903  2.77647  2.98493  4.58167  3.61318
          0.72939  0.66122  6.45110  1.45735  0.26508  1.10435  0.40261
    825   2.51657  5.73986  2.11232  2.64361  5.07858  2.15213  4.20813  2.39806  2.46007  4.04244  4.78222  2.45604  3.03919  3.30653  2.83149  2.87662  3.47549  2.85870  6.17637  4.76924   1671 d - - -
          2.68618  4.42225  2.77519  2.73123  3.46354  2.40513  3.72494  3.29354  2.67741  2.69355  4.24690  2.90347  2.73739  3.18146  2.89801  2.37887  2.77519  2.98518  4.58477  3.61503
          0.00484  5.72876  6.45110  0.61958  0.77255  1.10435  0.40261
    826   1.80462  5.68573  3.09757  2.53042  3.39345  4.03191  2.40168  2.87916  2.43911  2.64010  4.73408  3.02995  4.42466  2.78326  3.45672  2.62010  2.43897  4.06077  6.13609  4.74324   1672 a - - -
          2.68618  4.42225  2.77519  2.73123  3.46354  2.40513  3.72494  3.29354  2.67741  2.69355  4.24690  2.90347  2.73739  3.18146  2.89801  2.37887  2.77519  2.98518  4.58477  3.61503
          0.00484  5.72876  6.45110  0.61958  0.77255  1.10435  0.40261
    827   2.63529  5.76485  2.85659  1.78888  5.11063  3.07792  4.21205  4.59731  1.65861  4.07079  4.80635  3.48882  3.21027  3.30870  3.44198  1.98273  2.25630  4.15609  6.19775  4.78575   1673 k - - -
          2.68618  4.42225  2.77519  2.73123  3.46354  2.40513  3.72494  3.29354  2.67741  2.69355  4.24690  2.90347  2.73739  3.18146  2.89801  2.37887  2.77519  2.98518  4.58477  3.61503
          0.00484  5.72876  6.45110  0.61958  0.77255  1.10435  0.40261
    828   3.24578  5.70195  2.85148  2.23295  3.10613  2.39701  3.34919  4.49537  2.96170  3.11628  3.07326  2.40367  2.58019  3.32169  2.83764  2.94203  2.82840  4.08058  6.14818  2.56797   1674 e - - -
          2.68618  4.42225  2.77519  2.73123  3.46354  2.40513  3.72494  3.29354  2.67741  2.69355  4.24690  2.90347  2.73739  3.18146  2.89801  2.37887  2.77519  2.98518  4.58477  3.61503
          0.00484  5.72876  6.45110  0.61958  0.77255  1.10435  0.40261
    829   2.74959  4.87561  4.51164  2.56145  3.00724  4.36690  4.64914  1.96987  2.85916  2.55174  3.98666  2.27628  4.74043  4.11290  4.11648  3.63552  2.18945  1.86769  5.47731  3.37602   1675 v - - -
          2.68618  4.42225  2.77519  2.73123  3.46354  2.40513  3.72494  3.29354  2.67741  2.69355  4.24690  2.90347  2.73739  3.18146  2.89801  2.37887  2.77519  2.98518  4.58477  3.61503
          0.00484  5.72876  6.45110  0.61958  0.77255  1.10435  0.40261
    830   2.96284  5.75812  3.49172  2.22278  5.10417  2.61871  4.20548  4.59064  2.07397  4.06369  4.79868  2.24176  4.41208  2.32622  3.04153  2.26903  1.84639  4.14932  6.19009  4.77879   1676 t - - -
          2.68618  4.42225  2.77519  2.73123  3.46354  2.40513  3.72494  3.29354  2.67741  2.69355  4.24690  2.90347  2.73739  3.18146  2.89801  2.37887  2.77519  2.98518  4.58477  3.61503
          0.00484  5.72876  6.45110  0.61958  0.77255  1.10435  0.40261
    831   2.38018  4.83897  4.66695  4.08461  3.94779  2.65289  4.70083  2.81373  2.68445  1.16534  3.95205  4.33913  4.77849  2.97251  4.19371  3.68603  3.55847  1.86189  5.44805  4.25054   1677 l - - -
          2.68618  4.42225  2.77519  2.73123  3.46354  2.40513  3.72494  3.29354  2.67741  2.69355  4.24690  2.90347  2.73739  3.18146  2.89801  2.37887  2.77519  2.98518  4.58477  3.61503
          0.00484  5.72876  6.45110  0.61958  0.77255  1.10435  0.40261
    832   3.32200  4.82151  4.70457  2.88381  1.87196  4.41055  3.11855  2.72312  4.01352  2.15678  3.93540  2.64515  4.78118  4.24587  4.21973  2.79048  2.85848  3.07691  3.06422  1.95349   1678 f - - -
          2.68618  4.42225  2.77519  2.73123  3.46354  2.40513  3.72494  3.29354  2.67741  2.69355  4.24690  2.90347  2.73739  3.18146  2.89801  2.37887  2.77519  2.98518  4.58477  3.61503
          0.00484  5.72876  6.45110  0.61958  0.77255  1.10435  0.40261
    833   2.56263  5.74302  3.12934  1.98798  5.08329  4.01939  4.20692  3.65638  2.25277  2.78041  4.78494  3.48871  4.41275  2.43444  1.94262  2.68244  2.21046  3.31356  6.17857  4.77056   1679 r - - -
          2.68618  4.42225  2.77519  2.73123  3.46354  2.40513  3.72494  3.29354  2.67741  2.69355  4.24690  2.90347  2.73739  3.18146  2.89801  2.37887  2.77519  2.98518  4.58477  3.61503
          0.00484  5.72876  6.45110  0.61958  0.77255  1.10435  0.40261
    834   3.25330  5.76637  2.87489  1.55891  5.11315  4.02340  4.21092  4.59955  1.91911  4.07166  4.80701  2.88810  2.67092  2.68000  1.93487  3.21463  3.48437  4.15801  6.19718  3.11712   1680 e - - -
          2.68618  4.42225  2.77519  2.73123  3.46354  2.40513  3.72494  3.29354  2.67741  2.69355  4.24690  2.90347  2.73739  3.18146  2.89801  2.37887  2.77519  2.98518  4.58477  3.61503
          0.00484  5.72876  6.45110  0.61958  0.77255  1.10435  0.40261
    835   3.24986  5.76277  1.87938  2.30570  5.10930  4.02114  4.20840  4.59575  1.72633  3.42394  4.80334  3.48811  3.26853  2.73449  2.26901  1.93660  3.48094  4.15425  6.19401  4.78290   1681 k - - -
          2.68618  4.42225  2.77519  2.73123  3.46354  2.40513  3.72494  3.29354  2.67741  2.69355  4.24690  2.90347  2.73739  3.18146  2.89801  2.37887  2.77519  2.98518  4.58477  3.61503
          0.00484  5.72876  6.45110  0.61958  0.77255  1.10435  0.40261
    836   2.81026  5.75639  2.50849  1.59631  5.10237  4.01682  4.20389  4.58899  1.87360  2.66499  4.79682  2.93222  3.16611  2.99236  2.94399  2.88318  2.39152  4.14752  6.18850  4.77698   1682 e - - -
          2.68618  4.42225  2.77519  2.73123  3.46354  2.40513  3.72494  3.29354  2.67741  2.69355  4.24690  2.90347  2.73739  3.18146  2.89801  2.37887  2.77519  2.98518  4.58477  3.61503
          0.00484  5.72876  6.45110  0.61958  0.77255  1.10435  0.40261
    837   2.75028  5.14966  3.20716  3.00699  4.31023  4.21259  4.44802  1.32143  3.38325  2.07086  3.12292  3.02778  4.59669  1.96869  3.78470  3.44260  3.51992  3.43545  5.71177  4.45012   1683 i - - -
          2.68618  4.42225  2.77519  2.73123  3.46354  2.40513  3.72494  3.29354  2.67741  2.69355  4.24690  2.90347  2.73739  3.18146  2.89801  2.37887  2.77519  2.98518  4.58477  3.61503
          0.00484  5.72876  6.45110  0.61958  0.77255  0.80665  0.59122
    838   2.16447  5.77671  3.51734  1.70523  5.12174  4.04152  4.22783  4.60694  2.09587  3.54163  4.81758  3.50923  2.45445  2.68589  2.24083  2.95651  2.35957  4.16737  6.20903  4.79914   1684 e - - -
          2.68618  4.42225  2.77519  2.73123  3.46354  2.40513  3.72494  3.29354  2.67741  2.69355  4.24690  2.90347  2.73739  3.18146  2.89801  2.37887  2.77519  2.98518  4.58477  3.61503
          0.00467  5.76461  6.48696  0.61958  0.77255  0.98227  0.46914
    839   2.76052  4.89871  4.55197  2.70745  3.18204  4.39749  4.68038  2.96384  3.88874  1.32813  4.00783  4.27594  4.77054  2.00622  2.91392  3.66716  3.57292  1.88883  5.50100  4.29593   1685 l - - -
          2.68618  4.42225  2.77519  2.73123  3.46354  2.40513  3.72494  3.29354  2.67741  2.69355  4.24690  2.90347  2.73739  3.18146  2.89801  2.37887  2.77519  2.98518  4.58477  3.61503
          0.00467  5.76461  6.48696  0.61958  0.77255  0.98227  0.46914
    840   1.95233  5.77543  3.52162  2.63827  5.11939  2.84825  2.87984  4.60325  2.47762  3.16243  4.81671  3.51271  4.43766  2.53089  1.72969  2.00261  3.50149  4.16555  6.20802  4.79964   1686 r - - -
          2.68618  4.42225  2.77519  2.73123  3.46354  2.40513  3.72494  3.29354  2.67741  2.69355  4.24690  2.90347  2.73739  3.18146  2.89801  2.37887  2.77519  2.98518  4.58477  3.61503
          0.00467  5.76461  6.48696  0.61958  0.77255  0.98227  0.46914
    841   2.39637  5.68599  3.17947  1.75682  2.98364  3.48918  4.24989  4.45416  3.00107  2.58559  4.73666  3.54204  2.67882  2.98708  3.02210  2.40407  2.22900  3.10124  6.14171  4.75448   1687 e - - -
          2.68618  4.42225  2.77519  2.73123  3.46354  2.40513  3.72494  3.29354  2.67741  2.69355  4.24690  2.90347  2.73739  3.18146  2.89801  2.37887  2.77519  2.98518  4.58477  3.61503
          0.04632  5.76461  3.16705  0.61958  0.77255  0.98227  0.46914
    842   2.66027  6.25829  2.39516  2.45167  5.58767  0.92238  4.58080  5.09670  3.43471  4.56242  5.33379  1.97874  4.72909  3.70423  2.96974  3.60920  3.94139  4.64656  6.69558  5.23412   1688 g - - -
          2.68618  4.42225  2.77519  2.73123  3.46354  2.40513  3.72494  3.29354  2.67741  2.69355  4.24690  2.90347  2.73739  3.18146  2.89801  2.37887  2.77519  2.98518  4.58477  3.61503
          0.00487  5.72316  6.44551  0.61958  0.77255  1.12177  0.39408
    843   2.94829  5.83900  1.00805  2.52935  5.18019  4.05474  2.66856  4.66885  2.65682  4.14243  4.88324  2.86560  4.46796  2.50849  3.52041  3.27679  3.55466  3.01066  6.27104  4.85342   1689 d - - -
          2.68618  4.42225  2.77519  2.73123  3.46354  2.40513  3.72494  3.29354  2.67741  2.69355  4.24690  2.90347  2.73739  3.18146  2.89801  2.37887  2.77519  2.98518  4.58477  3.61503
          0.00487  5.72316  6.44551  0.61958  0.77255  1.12177  0.39408
    844   3.24153  5.74811  3.16682  2.93596  5.09182  3.25906  4.20252  4.57649  1.82431  3.09114  4.78921  2.95755  4.40909  2.13927  1.98902  1.87924  2.84925  4.13804  3.73488  4.77177   1690 k - - -
          2.68618  4.42225  2.77519  2.73123  3.46354  2.40513  3.72494  3.29354  2.67741  2.69355  4.24690  2.90347  2.73739  3.18146  2.89801  2.37887  2.77519  2.98518  4.58477  3.61503
          0.00487  5.72316  6.44551  0.61958  0.77255  1.12177  0.39408
    845   2.71318  5.00727  3.03271  5.05234  4.17431  4.93506  5.32193  1.66812  4.87459  2.15540  2.23290  5.08356  5.27177  5.03043  4.91929  4.26343  3.91319  1.03970  5.80421  4.62189   1691 v - - -
          2.68618  4.42225  2.77519  2.73123  3.46354  2.40513  3.72494  3.29354  2.67741  2.69355  4.24690  2.90347  2.73739  3.18146  2.89801  2.37887  2.77519  2.98518  4.58477  3.61503
          0.00487  5.72316  6.44551  0.61958  0.77255  1.12177  0.39408
    846   2.69547  4.91203  4.40369  3.82951  2.58288  3.01377  4.61151  2.85119  1.82904  2.70712  2.11083  4.16906  4.71397  4.03303  1.74056  3.60040  3.53874  2.83462  5.50844  4.29516   1692 r - - -
          2.68618  4.42225  2.77519  2.73123  3.46354  2.40513  3.72494  3.29354  2.67741  2.69355  4.24690  2.90347  2.73739  3.18146  2.89801  2.37887  2.77519  2.98518  4.58477  3.61503
          0.02485  5.72316  3.85044  0.61958  0.77255  1.12177  0.39408
    847   3.31781  4.70046  5.23026  4.61845  2.05985  4.48151  4.81212  2.46930  3.31242  1.50051  2.73303  2.79804  4.84566  3.33903  4.44080  3.79058  3.54997  2.49865  2.45486  3.03661   1693 l - - -
          2.68618  4.42225  2.77519  2.73123  3.46354  2.40513  3.72494  3.29354  2.67741  2.69355  4.24690  2.90347  2.73739  3.18146  2.89801  2.37887  2.77519  2.98518  4.58477  3.61503
          0.00497  5.70328  6.42563  0.61958  0.77255  0.78310  0.61063
    848   2.81682  5.78060  3.53550  2.97877  5.12717  4.05456  4.23710  4.60803  2.64796  4.08410  4.82399  2.18301  3.80798  2.52499  1.39384  2.65056  1.86765  4.17273  6.21161  4.80805   1694 r - - -
          2.68618  4.42225  2.77519  2.73123  3.46354  2.40513  3.72494  3.29354  2.67741  2.69355  4.24690  2.90347  2.73739  3.18146  2.89801  2.37887  2.77519  2.98518  4.58477  3.61503
          0.00472  5.75464  6.47699  0.61958  0.77255  1.01818  0.44824
    849   2.71866  5.67780  2.45423  2.16067  3.81128  3.54352  4.24445  2.81803  1.53849  3.11053  3.07967  3.53692  4.44541  3.35467  2.45372  2.81447  3.49461  3.31829  6.13404  4.74738   1695 k - - -
          2.68618  4.42225  2.77519  2.73123  3.46354  2.40513  3.72494  3.29354  2.67741  2.69355  4.24690  2.90347  2.73739  3.18146  2.89801  2.37887  2.77519  2.98518  4.58477  3.61503
          0.00472  5.75464  6.47699  0.61958  0.77255  1.01818  0.44824
    850   2.86474  5.70872  3.53860  2.98330  5.02971  3.14411  4.23868  2.76397  2.56314  4.00489  4.75850  2.71213  3.11691  2.53357  3.47215  1.78754  1.54594  4.08694  6.15940  4.76495   1696 t - - -
          2.68618  4.42225  2.77519  2.73123  3.46354  2.40513  3.72494  3.29354  2.67741  2.69355  4.24690  2.90347  2.73739  3.18146  2.89801  2.37887  2.77519  2.98518  4.58477  3.61503
          0.00472  5.75464  6.47699  0.61958  0.77255  1.01818  0.44824
    851   3.34271  5.86367  1.24991  2.47390  5.20872  4.07810  4.28859  4.69747  2.04523  4.16735  4.90722  2.65219  4.48949  1.98683  2.71078  2.87257  3.57611  4.25487  6.29231  4.87622   1697 d - - -
          2.68618  4.42225  2.77519  2.73123  3.46354  2.40513  3.72494  3.29354  2.67741  2.69355  4.24690  2.90347  2.73739  3.18146  2.89801  2.37887  2.77519  2.98518  4.58477  3.61503
          0.00472  5.75464  6.47699  0.61958  0.77255  1.01818  0.44824
    852   2.49811  5.77036  3.50715  2.09991  5.11586  2.82633  3.50379  3.04699  1.61660  4.07581  4.81091  2.72150  3.08488  2.67929  2.62583  2.72741  3.48991  4.16123  6.20277  3.51736   1698 k - - -
          2.68618  4.42225  2.77519  2.73123  3.46354  2.40513  3.72494  3.29354  2.67741  2.69355  4.24690  2.90347  2.73739  3.18146  2.89801  2.37887  2.77519  2.98518  4.58477  3.61503
          0.00472  5.75464  6.47699  0.61958  0.77255  1.01818  0.44824
    853   3.26240  5.77596  1.83686  1.76158  5.12221  4.03421  4.22196  4.60901  1.85776  2.67987  4.81644  3.01936  3.68061  2.68222  2.66671  2.54550  3.49360  4.16726  6.20772  4.79601   1699 e - - -
          2.68618  4.42225  2.77519  2.73123  3.46354  2.40513  3.72494  3.29354  2.67741  2.69355  4.24690  2.90347  2.73739  3.18146  2.89801  2.37887  2.77519  2.98518  4.58477  3.61503
          0.00472  5.75464  6.47699  0.61958  0.77255  0.68187  0.70456
    854   1.85639  5.69105  3.58302  2.75827  3.44745  2.90266  4.27248  4.45044  2.46780  2.70592  4.74318  2.53874  4.47276  3.38461  1.72416  2.77869  3.19734  4.05858  6.15009  2.96450   1700 r - - -
          2.68618  4.42225  2.77519  2.73123  3.46354  2.40513  3.72494  3.29354  2.67741  2.69355  4.24690  2.90347  2.73739  3.18146  2.89801  2.37887  2.77519  2.98518  4.58477  3.61503
          0.00453  5.79484  6.51718  0.61958  0.77255  0.86220  0.54858
    855   2.52293  5.77409  2.58014  1.84988  3.71562  1.33085  4.25645  4.58543  2.50495  2.86629  4.81813  3.53826  4.46093  3.35691  2.90426  3.25836  3.52237  4.15851  6.21363  4.80953   1701 g - - -
          2.68618  4.42225  2.77519  2.73123  3.46354  2.40513  3.72494  3.29354  2.67741  2.69355  4.24690  2.90347  2.73739  3.18146  2.89801  2.37887  2.77519  2.98518  4.58477  3.61503
          0.00453  5.79484  6.51718  0.61958  0.77255  0.86220  0.54858
    856   2.77957  4.84766  3.88599  2.78071  2.85251  3.38043  2.69859  2.07530  4.10891  2.47835  2.82091  4.44030  4.83567  3.14850  4.29482  3.75061  2.91822  1.77060  5.45842  2.59237   1702 v - - -
          2.68618  4.42225  2.77519  2.73123  3.46354  2.40513  3.72494  3.29354  2.67741  2.69355  4.24690  2.90347  2.73739  3.18146  2.89801  2.37887  2.77519  2.98518  4.58477  3.61503
          0.00453  5.79484  6.51718  0.61958  0.77255  0.86220  0.54858
    857   2.12568  5.16119  4.05008  2.35213  3.53145  4.26514  4.50303  2.65384  2.06410  3.38128  3.15502  3.93375  4.64768  2.78482  3.84859  3.01541  2.86354  1.72108  5.72740  3.39444   1703 v - - -
          2.68618  4.42225  2.77519  2.73123  3.46354  2.40513  3.72494  3.29354  2.67741  2.69355  4.24690  2.90347  2.73739  3.18146  2.89801  2.37887  2.77519  2.98518  4.58477  3.61503
          0.00453  5.79484  6.51718  0.61958  0.77255  0.86220  0.54858
    858   1.41640  5.80617  2.59061  2.98444  5.15097  2.91709  2.73369  4.63670  2.36125  4.11217  4.84909  2.06079  4.46202  3.35504  3.48913  2.37647  2.92592  4.19713  6.24078  4.82942   1704 a - - -
          2.68618  4.42225  2.77519  2.73123  3.46354  2.40513  3.72494  3.29354  2.67741  2.69355  4.24690  2.90347  2.73739  3.18146  2.89801  2.37887  2.77519  2.98518  4.58477  3.61503
          0.00453  5.79484  6.51718  0.61958  0.77255  0.86220  0.54858
[truncated: 226,924 more chars]
