# Supplementary material for: T346Hunter: A Novel Web-Based Tool for the Prediction of Type III, Type IV and Type VI Secretion Systems in Bacterial Genomes
Source: PLoS One. 2015 Apr 13;10(4):e0119317. doi: 10.1371/journal.pone.0119317 (PMC4395097; doi:10.1371/journal.pone.0119317)
Supplement: S1 Data — (ZIP) [file pone.0119317.s009.zip › T346Hunter_profiles/F.TraK.F.fasta]

>gi|215778355|ref|YP_002261495.1| conjugative transfer protein TraK [Aliivibrio salmonicida LFI1238] [TraK_F]
MKKNPSQPLVMIAAVLLSFLSFEGRAKNLPSNTYPFNDNDTVPIVLSSLNINRLVVRDDKIIGLDCPTGF
CTSKGNKQDASGSITLRLNIALPFTAQVTTKNGRNFTLFITPRAIPALVSEFIGTANTRQEKSVFTRDFD
YPTALTQFTKSMMLWSERGFLIDGFSLHHVDPSTLPKDTNPLAIIPQTVFVGKEYSGIIYRVLNQSSGQV
TLSTSQFYSYSTRSAAITKDTLLPNEDMTLYIVTGGGNHAQ
>gi|187736787|ref|YP_001816525.1| conjugal transfer protein TraK [Escherichia coli 1520] [TraK_F]
MRKNNTAIILGGLFFSCSVMAGVGTLAPTVVPMVNGGQASIAISNTSPNLFTVPGDRIIAVNSLDGALTN
NEQTASGGVVVATVNKKPFTFILETERGLNLSIQAVPREGAGRTIQLVSDLRGTGEEAGAWETSTPYESL
LVTISQAVRGGKLPAGWYQVPVTKETLQAPAGLSSVADAVWTGNHLKMVRFAVENKTLSALNIRESDFWQ
PGTRAVMFSQPASQLLAGARMDVYVIRDGEGN
>gi|145597283|ref|YP_001154753.1| conjugal transfer protein TraK [Yersinia pestis Pestoides F] [TraK_F]
MNKNSRRALLALLMLASGQTVAAPAALSATIVPLTNGGQASIAVSNTDPNLFTVAGDRVTALTSLDGELT
RQEQTASGGVIVSTLNKKPFTFILETERGLNFSVQAVPRAGAGRTIQLVSELSGTGEAARTWEESSPYEA
TLVSLSQHLLGGQLPSGWQAIPVTHEALNAPAGLSAVPERVWVGNHLKVVRYRVTNNTGMARNIAESDFW
QSGIRGVLFGEASRQLMAGGALQVFIISSGGAADGQH
>gi|85859520|ref|YP_461722.1| hypothetical protein SYN_01862 [Syntrophus aciditrophicus SB] [TraK_F]
MKKNMLKKKVGMLLVLTLAVSVLGSAGIASSQEENVPENRETADVQITKLPAEGAVTVMPEVAQPVELSS
SDVNRITCQGEIKDVVYSREKGITVKFSGRDAFVKFRTGLKDGKSTYSTTPSEIFVVCGDNVYSLIALPK
RIPARSIRLSPGKTENIRKNRSLFGALPFEKKVLSAIRSLYTEEIPESFTVSTPNKRIDLFRDLDIVLAR
VAVVEGEGIQVKEYRGTLAGGDKDRIELGEKDFLRNEISTDPIAVSLDRLVLKKGEILRAFVVESHREEP
GDER
>gi|124262906|ref|YP_001023376.1| sex pilus assembly protein [Methylibium petroleiphilum PM1] [TraK_F]
MSPVKNVFAVTLASVALSAVAQTLPPPPVVAAPKSAAPVVAAPKSAAPVVAKAAVKAPPVDDKLVKRVVE
QPLPGLGVMPGEKQLSRANVIRVQSDRNEIAYVSSSMANRISTPFDAPRVIDTQDVEYQTVGQSIYLLPK
DPEKPVALYITGSNANDPVVSLTLVPKPIPQQTIVLQIDAPLAKGGVTGVDSEPAPVTDVYSERLRYLLR
QVALNKVPEGFAEGTLPNAAAVLPGVSIHPMTRYSGPAYDIYRYRIRGTGDQVELAEDAFYTEGVRAVAF
FPTAVIRKGEETTIFVVADKRATEN
>gi|296100218|ref|YP_003617135.1| sex pilus assembly protein [Pseudomonas putida] [TraK_F]
MSLPVSLHFFKPAALVLAMAAVMPAIAQEQIQIPGMNMPVAASTQPQVVAKPADSPESVPERQEEPQGEK
KPRLVAITPGSVENPSVPASVVKKPTPVQPIESRQDVVVASGTNTLIPISRGQINRLVTPFDNPHIQTVS
EADISTSGNVIYVTTQDEKPVTMFVTPEDDESVAISLTLLPQGVPPIQANLILAQNVQGLASGMPVTSST
NYSGQARKWERSQPYMDTLRSLMREMALGKLPRGYSFGALTSGNKIPACAQPSLSFDFSKSQLIEGHDFR
VFVATAENVSARTVEFDHGSCTHPHRAAVSAWPDEVLEPGQKTEVFVVTRVPTEVPQSSTRPSLLQ
>gi|300713323|ref|YP_003739362.1| conjugal transfer protein [Erwinia billingiae Eb661] [TraK_F]
MKVTFTAALVAGALLTPAAMAAVSGPTGTVFENDAHLKAQLSNTSPNKIVIDGELITRVTGPENAFTQEN
TEDGALLITPVTGQNFTLFLETAGGVGASIDVVPKPGDGKTLRLIPASSRLKANPDAKAWEESQPWEKTL
VSVARTVVNGGVPDSYTELPADRGPAYAPASGVTLTPERQLAGSHLRVMRYRMKNGGYVTRELSEKQFWQ
QGVRAVLLSTRSLYAGGEGYVWVIFSTDKEGGS
>gi|184160060|ref|YP_001840928.1| hypothetical protein ACICU_p0074 [Acinetobacter baumannii ACICU] [TraK_F]
MKLQLSKIALFISSIFLTTSTFAAQHITKADQETVQVTVSNTEPNVLVVDGRRIVNLVPSDVTALDTLPD
KEQGTLYFKISPYFQNTPITLFVTDDEGTRYKLVLQPRSVGAEEVVLVPPKPGAGTSKRSQSYLQQIKEL
MYVMGDDAENPQETLAVDGISRSFVKAEIPLWKESKFVLLRRYDTDGMYGEMYQLTNLTNKTMNLLEQEF
YRKGVSAVSIQNLTLSPGRSTFVYVVRENN
>gi|56479212|ref|YP_160801.1| hypothetical protein ebA6601 [Aromatoleum aromaticum EbN1] [TraK_F]
MRANRSASHPATTPLPVQRIGQALSAIATVAAVILAAPVHALQLVEASDGVSVEAILSIKEPTRIRIENA
PITDVFGNILSSNCGPSPALPTNPGTTAPGAGLPTINPGGEIVLECDRDKGEVYIRPVGDSAKPVNLFVS
SADATYTLLLRRADTPADTIVIRDKTPKAFRATGAAQAAAGPSPNPIRAMKALLVAMTTDRVPADVQVEE
AHRTIQLWTEVRFSLVRQYEGRGLIGEKFLLQNVGTEPMVLAEQEFDRDGGEVAGIAIEHHNLRPGESTS
VYVIRRGGGR
>gi|46447058|ref|YP_008423.1| hypothetical protein pc1424 [Candidatus Protochlamydia amoebophila UWE25] [TraK_F]
MKQIFWMGFACLQVLKLSAATYHTLNTTSLLPCYLSSTYQNRVMIENGRIKKVITPESDRLSIQIEELTG
QAFIFARDPHLKEISLSVISDSGVIQDIHICFIERQPEVVVLQEPEQKECSPGVPAAEELSILKQVQEIV
AGRIPTGYRHKSISSQKRTLKKGIELTLKAKFIGSENTLYLYQLANTGKQPQTVLECEMGSQQSQWIYLE
QNMIAPKQTKVCILAVKNHA
>gi|54292924|ref|YP_122311.1| hypothetical protein plpl0017 [Legionella pneumophila str. Lens] [TraK_F]
MHKPFSIALALLSTVAMGANSIPVKDNSDIALTLSQGNYNRLVVKNDKIMEAVFPPNAMAIKRDEQDGSV
YVMLAAANPFTLFLTTESGRHFSVTVNGEESLGKTIELVPVLPVVAASKTHAPITNPKKITQEAVPEAII
AMLTHMEQQKPFADVKVRRQFGRAEHWSKGLTLLPKESWDSKLLKGETIELYNGGKEPLELAQDWFAKEG
TLAIKFSKPSIKPGERAMLYRVEASHHG
>gi|153952044|ref|YP_001398045.1| hypothetical protein JJD26997_0931 [Campylobacter jejuni subsp. doylei 269.97] [TraK_F]
MKKVILSALTLSTSLFAINVIDNPSSDIININVSNSSVNRIVLPTQILDVAYSKEKGIDIKISGNQAFIK
FLPIQKERVRSVGKDRYEPVGEPEIVYDKAKGSEVFFVTANRTYSFALNPKNMDAETVIINDFSAQKDEI
LKYESDDPYMSTMGKITESILKGGVPQGYKVKKINKVISSDKTLITRELTNYDGLLYKATLLEVKNKTDK
AIRLNPKDYISIAKEAPKAISIYYNNEVNHLLPYSKAQIIIITKGGRNTNGGVFDGGMSK
>gi|242348006|ref|YP_002995567.1| hypothetical protein pRA1_0069 [Aeromonas hydrophila] [TraK_F]
MKSNAKLSLLALSLALGTSLAYASDDIPIVPASVMKKDVPAYVSSGQVTNEVMGSVNENPVLTMKPGVNQ
IIPIAIGHPNRVVTPFGNPEIVSTSLTGGTDAGQCGEVCIKENVVYVATDKQYPVTMFITEKGSEAQALS
LTMVPRRIPPREVFLRLDGNVGISGALANSKAESWEQSQPYVETIRSVFRKVALGEIPQGYTMNRIPTGA
AVPSCSHPGIKVDFSKGQYMMGHHLNVFIGVAQNVSSQPIEFKEALCGSWDVAAVTTWPLNVLEPGQKTE
LYVAKKQMRGISSTSKRPSLLGGAQ
>gi|113473801|ref|YP_718064.1| sex pilus assembly and synthesis protein [Sphingomonas sp. KA1] [TraK_F]
MTIALALSLPACAIGAGAMLAGQPFATLGRPIGAALIALGALGLATPALADQNVMAADNGTVPCVASAKD
LTRISLAGDQFASVSKITTGNPAEDFKIVNEPVRGDIYISVPDGFPRTSLSFFGTTRKGFVYKFVCQVRG
TEAEQVFIANAAITSDRARDWEVQSSPEDAAVRLAQAMYRGEAIDGFDMRSTVLEPVMVGRLQVQQVGEY
RGAEMKGLVLRVRNTGRQAQSLDENMLAARGALAFMAPTSELAAGQEAAVYLIQSSANTQTGGR
>gi|324120146|ref|YP_004249908.1| hypothetical protein pc15-k-057 [Klebsiella pneumoniae] [TraK_F]
MKKINPLFISGCLLLAAPAMSATLSGTLAPTVVPLTNGGQANIAVSNTDPNLFTVPGDRITAINSLDGGL
TNQEQTDSGGAILATVSKKPFTFIVETERGLNFSIRAVPRAGSGRTIQLVSELAGTPGPAKAWEESNPYE
SLLVSLNRAVRQGSVPDEYQSVPVTSEVLQVPAGLRATADRVWVGHHLKVVRYSLDNVSLSPRMVRESDF
WQPGTRAVMFSTPAGLLTAGGRMQIWVTTSDEGVKR
>gi|237810174|ref|YP_002894613.1| TraK family protein [Salmonella enterica] [TraK_F]
MKNNAKLSLLALSLALGTSMAYASDDIPVVPASVMKKDVPAPVTSGQSSHEVVGSMNENPLLTMKPGVNQ
IIPIAVGHPNRIVTPFSNPEIVSTSLTGATDNGQCGEVCIKENVVYVATDKQYPVTMFITEKGSEAQALS
LTMVPRRIPPREVFLKLDGGVGITGAFANTKAETWEQSQPYVETIRSVFRKIALGEVPQGYTLNRIPAGA
AVPSCAHPGVKVDFSKGQYMMGHHLNVFIGVALNVSDQPIEFKEALCGSWDVAAVTTWPLNVLEPGQKTE
IYVAKKQKRGLAPTSKRPSLLGGAQ
>gi|330827340|ref|YP_004390578.1| hypothetical protein Alide2_4764 [Alicycliphilus denitrificans K601] [TraK_F]
MVPSVKGVLAGQKDEALGAYYFTLASESPNQGTVTVFVSDEKGVTYKLILVPRPVAGEEIIIRPPSEKAT
PSSRAAADGRTVSYQRRIKDLMLVMADDELKDSVETIQVNKEVPLWKEGRLILVAKYMDGEVVGEKYRLT
NVSPSEMLLVEQELYRRGVRAIAVEHHTLMQGDGTDIYIVRERKDNE
>gi|77404836|ref|YP_345408.1| hypothetical protein RSP_4222 [Rhodobacter sphaeroides 2.4.1] [TraK_F]
MIRLFMSAALAAVVASAVHADQRLTTRPNGSVRISASAEEVTRISVAGDRIRRIIKDQTSFQEMNDETTG
DVFLRYAGDKAKLVPETGYILTERGVTISYELTPSARLGAETVLISVAGMPPEGATAGAAPAAEARSEGF
ELAGGEGGGGYASGLVAFTRATIDKHIAGKAAPKRSHGSVVGSESGTGMRAKVIVAAGGRGGRYVRPQDF
YTSKVLGVWVQRNALGPSDHAWVVVVEKR
>gi|283826885|ref|YP_003377756.1| type IV conjugal transfer pilus assembly protein [Shigella sonnei] [TraK_F]
MRKNNTAIIFGGLFFSCSVMAANGTLAPTVVPMVNGGQASIAISNTSPNLFTVPGDRIIAVNSLDGALTN
NEQTASGGVVVATVNKKPFTFILETERGLNLSIQAVPREGAGRTIQLVSDLRGTGEEAGAWETSTPYESL
LVTISQAVRGGKLPAGWYQVPVTKETLQAPAGLSSVADSVWTGNHLKMVRFVVENKTLSALNIRESDFWQ
PGTRAVMFSQPASQLLAGARMDVYVIRDGEGN
>gi|238029016|ref|YP_002913241.1| conjugal transfer protein traK [Burkholderia glumae BGR1] [TraK_F]
MKPLYLRRRGVARLMLPLVAPLAALFVAGPASAISIVKGADRQAQQVFVSAAEYNLLTMSGGRQITKVVP
TVPGSLAWTQAGNQFWFKPSNPTALNETITIFVFDDAGVSYRLSLVPGPRPAEDVRIQPPASSTGRALRA
SAFQRHVKLLILAMSGAQSVPQVAYTSVETAVPLWKEATLTRVREYSDGDLVGETYTLANTSHNDLSLDE
RELYAPGVLAVAIEDANLPAGASTIVYVVRERGDHD
>gi|304319721|ref|YP_003853364.1| hypothetical protein PB2503_00712 [Parvularcula bermudensis HTCC2503] [TraK_F]
MIRTLLISAASAACLSAAAHAQQIVEASDGGVVTGYVSASGITRLRFTSDAAASVQMAEGGEGAGFSIQH
EPATGDLYLTLGRLPRQGEAVGAASFFVTTRAGYTYQVELAAKATPSTQIEVRNPDLARRQTERALAETS
LDEEVVALTRAMWASALLDGYEIKRPVVRERAAGTLRLAVRATYESDALQGRVLIARNPSRGDVAIEESL
FLAPGVAAVTIQGPRVLGPGASVPVLIVDRGQP
>gi|146275616|ref|YP_001165777.1| hypothetical protein Saro_4010 [Novosphingobium aromaticivorans DSM 12444] [TraK_F]
MAELGWGAIGVGSVLAGRPYAINGRPVGAALICFGALCLAAPAMADQSIPAADNGTVACVASAKDLTRIS
LAGDQFASVSKISTGNPAEDFKIVNEPVRGDIYISVPDGFTKPNLSFFGTTRKGYVYKFLCQVRGNDAEQ
VFVTNTAIKTEAARDWEVRSSPEDAAVRLAQAMYRSETIEGFEIRQSVLEPVAVGKLEVQQVGEYRGADL
KGLILKVRNTGAKPLTLDENLLAARGSVAFMTPVSELAPGQAAAVYLIQSNGGQ
>gi|229608785|ref|YP_002879433.1| IncF plasmid conjugative transfer pilus assembly protein TraK [Vibrio cholerae MJ-1236] [TraK_F]
MMRTKISRLMTPGLIAMCLSGVLLSQASYADVELPIVSASVMKQSATANPPIQTNTVSTDVPTTLLMTPG
VNELIPVALGHLNRIVTPFESPQVRTTSDAQTQIKGNVVYVATDKESPVSLYITPPGQEAPALSVTLVPR
RIPPREITLAIDGQQWPIKGVVNRKAATWETAQPYVDSLRDLLRHLALNELPQGYDIRLAGQTDTSPKCF
QPGLKFGFKQGQIVTGHYFTVYVGLVESFADEPIEASEIACHAPDIVASAYWPRNILLPGEKTELYVVVR
NHREEAVESQRPSLLVGGEL
>gi|294023761|ref|YP_003547080.1| hypothetical protein SJA_P1-01050 [Sphingobium japonicum UT26S] [TraK_F]
MPIADRSGVARPYAQAAALIAFAAVIAGQAQAQSITALPDQTSSIRLSNRDINHVVCEGGEIEDVKFSAE
KAIAVERAGSDAWIKFLVKEVETEGVPTRTYATAASEFFISCNGAVYPLYAEPSDIPAQTVILTPGAAQR
ARTNADLLGPLVEEERAVSITLALLQDRVPASFSEVAPIARDFALPSLPAASLHERRRISIDGAGLSASE
YLVSVSAAQRIDERAFLVSNLGANIFAITLDRTDLRAGDTARLIVVRRGAVQ
>gi|194098645|ref|YP_002001707.1| protein TraK [Neisseria gonorrhoeae NCCP11945] [TraK_F]
MEGDLELQKDTTTGQLFVRSLTSNPTNLFVISEEGKTYLLVLKPTSKQGDNIVIDVAGANRREAAVLASQ
TGPMPVTMNSTEYVRAIKKMMASMMRGTTGDMGINHSHEYQTVPLWKNTLFIQNGSYTAADMQGLSFTLT
NLGTKQLEIREQEFYRQGVLAVAVRKQILQPGEITDVFIISRPGG
>gi|317053791|ref|YP_004118925.1| type-F conjugative transfer system secretin TraK [Pantoea sp. At-9b] [TraK_F]
MKKTVFVLTAVASLTLLPAVASAVVPGPAGTVFENNAHLKAQMSNTSPNKIVIDGELITAVTGPEGAYTR
DSTADGALLITPLTGQDFTLFIETAGGVSVSLDVSPKPGSGRTLELIPSDVPLKPNPDAKVWEESQPFPK
TLVSVARTVANGGVPDGYTDVKASRAPAYNPPADVLLSPERQLAGSHLRVVRYRMKNTGYVTRALSEKQF
WQQGVRAVMLSTRTLYANGEGYVWVIFSTDKEGGA
>gi|345301652|ref|YP_004821600.1| type-F conjugative transfer system secretin TraK [Enterobacter asburiae LF7a] [TraK_F]
MKFRISPAAAAVFLAAGFFTGGLRAASAPAAIPFENDAAFNVTLSNTNPSKVVVDGELITSISGPTGAYD
QSTTDDGALILSPLVGQNFTLFIQTDHGSSLSLNVKPQPGNGKTLRFTPMSPPLRKNDDAKAWEEGQTYE
KTLVALSRAVVNGQVPDDYLEYPVSRMPAYTPASDVRLTPERQFVGNHLRIVRFRMSNPGNITRSLRERD
FWRKGVRAVMLSQNQLYAGGEGYAWIVFSDDGDTRP
>gi|344201123|ref|YP_004785449.1| TraK lipoprotein [Acidithiobacillus ferrivorans SS3] [TraK_F]
MMRRYWILCALALWPVTTLAGVMAPPPPTDTALTQGASLGQQGAAEYQQASAGSAAFAQGANNGSGRFVM
PSSPDRTSNLQQSPAFASLGHIPAAPSQPELTGGRMPAPMPPSAPGSAPYMPPATVTPPPAGASPYTIHS
AAMNTYGASNIPPHMSFKAARIGSIPVSTTDIRIVAGSTYAVPVSGVTPNLFATPFAHPRIIVGNKQYAQ
HFQHGSDAIISVTPSFPVGVYITGEHSSDPVASLTLIPKNSPAKNYRLVFPGFVPKRAPRMPDHSAYASV
MVNLIRDAVLDQVPDNYRQSRRIPDLVSPDPLSWSGLHHWIGAYYQIVSYKLTNHVHQAVDLAENDFYQK
GVLSVAFYPHHKLYPGESTQLYLVEALPASHRGLGAVW
>gi|118601950|ref|YP_908650.1| hypothetical protein P91278ORF_052 [Photobacterium damselae subsp. piscicida] [TraK_F]
MKNNAKLSLLALSLALGTSMAYASDDIPVVPASVMKKDVPAPVTSGQSSHEVVGSMNENPLLTMKPGVNQ
IIPIAVGHPNRIVTPFSNPEIVSTSLTGATDNGQCGEVCIKENVVYVATDKQYPVTMFITEKGSEAQALS
LTMVPRRIPPREVFLKLDGGVGITGAFANTKAETWEQSQPYVETIRSVFRKIALGEVPQGYTLNRIPAGA
AVPSCAHPGVKVDFSKGQYMMGHHLNVFIGVALNVSDQPIEFKEALCGSWDVAAVTTWPLNVLEPGQKTE
IYVAKKQKRGLAPTSKRPSLLGGAQ
>gi|9507790|ref|NP_061456.1| traK [Escherichia coli K-12] [TraK_F]
MRKNNTAIIFGSLFFSCSVMAANGTLAPTVVPMVNGGQASIAISNTSPNLFTVPGDRIIAVNSLDGALTN
NEQTASGGVVVATVNKKPFTFILETERGLNLSIQAVPREGAGRTIQLVSDLRGTGEEAGAWETSTPYESL
LVTISQAVRGGKLPAGWYQVPVTKETLQAPAGLSSVADAVWTGNHLKMVRFAVENKTLSALNIRESDFWQ
PGTRAVMFSQPASQLLAGARMDVYVIRDGEGN
>gi|197286314|ref|YP_002152186.1| plasmid-like protein [Proteus mirabilis HI4320] [TraK_F]
MMRTKISRWMTPSLIAISLSGVLLSQASYADVELPIVPASVMKQSATANPPTQTNTASTDVPTTLLMTPG
INELIPVALGHLNRIVTPFESPQVRTTSDAQTQIKGNVVYVATDKESPVSLYITPPGQEAPALSVTLVPR
RIPPREITLAIDGQQWPIKGVVNRKAATWETAQPYVDNLRDLLRRLALNELPQGYDIRLAGQTDTSPKCF
QPGLKFGFKQGQIVSGHYFTVYVGLVESFADEPIEASELACHAPDIVASAYWPRNILLPGEKTELYVVVR
NHREEAVESQRPSLLVGGE
>gi|9507619|ref|NP_052950.1| traK [Shigella flexneri 2b] [TraK_F]
MRKNNTAIIFGGLFFSCSVMAANGTLAPTVVPMVNGGQASIAISNTSPNLFTVPGDRIIAVNSLDGALTN
NEQTASGGVVVATVNKKPFTFILETERGLNLSIQAVPREGAGRTIQLVSDLRGTGEEAGAWETSTPYESL
LVTISQAVRGGKLPAGWYQVPVTKETLQAPAGLSSVADSVWTGNHLKMVRFVVENKTLSALNIRESDFWQ
PGTRAVMFSQPASQLLAGARMDVYVIRDGEGN
>gi|38347835|ref|NP_941084.1| hypothetical protein SMR0007 [Serratia marcescens] [TraK_F]
MIKKKGLGFNAITALIMLTTSNCVIAEEYQLPATINNPVVMPVGADGFQNGAAKAIIPGQAGSEQSGAQT
NLSEAGNAQGQKPTTDLPTVQLSPASNASPAVSAITGALSNNPSLPGFDAQTRSGAIDSYGRPTGTSSQQ
NATNATATSKADELYVEARNRYKEVQRVNVPPGGNVVLPVSRGLQNRISTSFKNASVSTSTPAEEASIFV
NGGDVFISTNTDKPIGIMLSEDQVPESTYNLTLVPLDVPGAMISVTTSLSPSMQAKRETSLDKQNYEEML
ARSQSEELAPTDPKQDDHKQRIIDLLTPVALGEVPSGFSLQQDRLSRIPAPEQSPCNFNMYAKLGQRLVG
SRELIDVILVKNDKPYGQIVADQQCMAEGVIASALFDKAYLQPGEETELYIVRDKLFKEREARVTTRPSL
IRK
>gi|71907935|ref|YP_285522.1| hypothetical protein Daro_2316 [Dechloromonas aromatica RCB] [TraK_F]
MSATDTHPALSRSDSKPASKHGRTMSAVLAIACVASMTALPAQALQLVEASDGAAVEAILSIREPTRIRI
EGAAITDVFGNIHSSQCGMAAALPASPGMTPAGMGSSPINPAGEIALTCDRDKGEIYVRPVGDSTKPINL
FVASANATYTLLLRRSDTPADTIVIRDRTPKALQHAPSAPAGPSPNQVRAMKALLVAMASDRVPPDIRVE
ETHGTLPLWNEARFSRVRQYEGRSLVGEKYLLQNISDAPMVLAEPEFDRERDSVVGIAVEHHNLRPSEST
SVYVIRRGETP
>gi|315500745|ref|YP_004089546.1| TraK family protein [Asticcacaulis excentricus CB 48] [TraK_F]
MLRSLLLGAAAMMMAASAGAETLNVKGDQALLQVSSSQMSRIHIQGERIATVRTIQGGDGAELLIEKDET
TGDVYVGFDGDTSGQSFSAFLTTESGKTVQATFHPVDDTAKTFELKLEGTLSASSPAALQFKRNGYPETM
AAFVKLMFNPDRPDGVVCRQGRAQPTQTTNFRVWTIERCDAEGIAGTVLHFKNISTVPQTLSADGFLVRQ
VLAVGITDELLSPGEEARVYIVEEAR
>gi|118578699|ref|YP_899949.1| hypothetical protein Ppro_0256 [Pelobacter propionicus DSM 2379] [TraK_F]
MRGMFALLVALLAPAVAHSADHVGIEKQKTTVDTSNEKPAEGEFPTVVLPEAATAIRLSSSDINRIACPS
EISEVLTSTEKGITVKITGKDAFVKFKVVKKGDKFSYSSTPTEFYVVCGDKVFSMVAFPQRVPSQTIRLS
SGLEKKIRENLSLYSGLPFEKKVLKAIREVYTENIPDSYTINKQEKRFITFKEILLTLKRTVDIEGEGLR
IKEYEASLRGATPEFKMNEKMFLRAALAENPIAISLERHILRTGDSSRIFVVEQRAERQGPHKLAGDLPM
LDQPQQGQPVAKPGLQKDPPVNRTEQDGQETDDER
>gi|121582486|ref|YP_974018.1| hypothetical protein Ajs_4182 [Acidovorax sp. JS42] [TraK_F]
MFPRSKKSLSAILLLTSLLATEAGATQVVENADRGHVQVNISVNETNRLAIDGRRIANVVPSVKGVLAGQ
KDEALGAYYFTLASESPNQGTVTVFVSDEKGVTYKLILVPRPVAGEEIIIRPPSEKATPSSRAAADGRTV
SYQRRIKDLMLVMADDELKDSVETIQVNKEVPLWKEGRLILVAKYMDGEVVGEKYRLTNVSPSEMLLVEQ
ELYRRGVRAIAVEHHTLMQGDGTDIYIVRERKDNE
>gi|152998542|ref|YP_001355463.1| Type-F conjugative transfer system secretin TraK [Shewanella baltica OS185] [TraK_F]
MKIANPLVFAACALFPMSVLAANTPPKHYGFNDSETVPIELSSVDINRLVVEGDKITSIDCPEGFCVVTG
TKSDKSGAARVNLNLAMPFTAYVSTEKGRHFGLFISPKAIPAVTSIFTAEHYREEQPSVFDKKTPYPTMM
TEFTAQMIRYLATGKPIDGYRVHVVNDDLERTTVDSEPRGTETSIDDAMFTRLNEQQMPKPAGLTTEPAF
VFTGKHFNGIIYRVTNHAALPVTLTTAQFYSPTTRAAALSTYELAPKQTGHLFVVSGGESMQ
