# Supplementary material for: T346Hunter: A Novel Web-Based Tool for the Prediction of Type III, Type IV and Type VI Secretion Systems in Bacterial Genomes
Source: PLoS One. 2015 Apr 13;10(4):e0119317. doi: 10.1371/journal.pone.0119317 (PMC4395097; doi:10.1371/journal.pone.0119317)
Supplement: S1 Data — (ZIP) [file pone.0119317.s009.zip › T346Hunter_profiles/F.TraK.F.hmm]

HMMER3/f [3.1b1 | May 2013]
NAME  TraK
LENG  286
ALPH  amino
RF    no
MM    no
CONS  yes
CS    no
MAP   yes
DATE  Tue Mar  4 14:05:52 2014
NSEQ  38
EFFN  9.309814
CKSUM 2433305346
STATS LOCAL MSV      -10.7672  0.70168
STATS LOCAL VITERBI  -11.6168  0.70168
STATS LOCAL FORWARD   -5.2788  0.70168
HMM          A        C        D        E        F        G        H        I        K        L        M        N        P        Q        R        S        T        V        W        Y   
            m->m     m->i     m->d     i->m     i->i     d->m     d->d
  COMPO   2.42429  4.75253  3.03515  2.67597  3.47696  2.79709  3.87903  2.93543  2.75291  2.55662  3.78161  3.10362  2.92549  3.04545  2.92127  2.52989  2.70396  2.57698  5.03173  3.60982
          2.66428  4.42489  2.78868  2.74132  3.46685  2.40546  3.74023  3.28684  2.68555  2.68941  4.19795  2.90327  2.73520  3.16552  2.90875  2.38242  2.77335  2.98407  4.58645  3.62372
          2.18576  0.76639  0.86058  3.92717  0.01990  0.00000        *
      1   2.39720  4.67846  2.09441  3.14062  3.83537  3.86084  4.11900  2.75355  3.10670  1.96873  3.78521  3.56822  4.24661  3.41758  3.48246  2.07156  3.13957  2.25097  5.27007  4.02469     86 l - - -
          2.68618  4.42225  2.77519  2.73123  3.46354  2.40513  3.72494  3.29354  2.67741  2.69355  4.24690  2.90347  2.73739  3.18146  2.89801  2.37887  2.77519  2.98518  4.58477  3.61503
          0.01015  4.99121  5.71356  0.61958  0.77255  1.59513  0.22675
      2   2.57526  4.61791  3.79409  3.23556  3.77310  2.70943  4.15398  3.12729  3.18549  1.61298  3.73927  3.63175  2.33270  2.69527  3.53314  3.12375  3.13787  2.23413  5.22020  3.98805     87 l - - -
          2.68618  4.42225  2.77519  2.73123  3.46354  2.40513  3.72494  3.29354  2.67741  2.69355  4.24690  2.90347  2.73739  3.18146  2.89801  2.37887  2.77519  2.98518  4.58477  3.61503
          0.01015  4.99121  5.71356  0.61958  0.77255  1.59513  0.22675
      3   1.45855  4.79884  3.83998  3.32440  4.37736  3.68091  4.37619  3.76467  3.29940  2.82697  4.28988  3.67464  1.93162  3.61619  3.68690  2.28849  1.91531  3.40978  5.74337  4.49051     88 a - - -
          2.68618  4.42225  2.77519  2.73123  3.46354  2.40513  3.72494  3.29354  2.67741  2.69355  4.24690  2.90347  2.73739  3.18146  2.89801  2.37887  2.77519  2.98518  4.58477  3.61503
          0.01015  4.99121  5.71356  0.61958  0.77255  1.02094  0.44669
      4   2.65591  4.72459  3.78221  3.21607  2.35711  3.92771  4.17511  3.23222  2.42854  2.45479  2.36135  3.63827  4.30833  2.70879  3.54343  2.49221  2.03652  3.00170  5.30109  4.05943     89 t - - -
          2.68618  4.42225  2.77519  2.73123  3.46354  2.40513  3.72494  3.29354  2.67741  2.69355  4.24690  2.90347  2.73739  3.18146  2.89801  2.37887  2.77519  2.98518  4.58477  3.61503
          0.00866  5.14884  5.87119  0.61958  0.77255  1.42389  0.27546
      5   1.70543  4.58007  4.07425  3.50115  3.70410  4.00297  4.28370  3.05311  3.42916  2.34834  2.95026  3.83900  2.35896  3.70512  2.95779  2.68397  3.20711  1.89139  5.18107  3.96783     90 a - - -
          2.68618  4.42225  2.77519  2.73123  3.46354  2.40513  3.72494  3.29354  2.67741  2.69355  4.24690  2.90347  2.73739  3.18146  2.89801  2.37887  2.77519  2.98518  4.58477  3.61503
          0.00866  5.14884  5.87119  0.61958  0.77255  1.13363  0.38841
      6   1.70707  5.33683  3.29171  2.53328  4.63713  3.77617  3.98275  4.08420  2.74534  3.63019  3.19470  3.27888  3.08975  2.06480  3.22399  1.78202  3.21766  3.70677  5.81841  4.44629     91 a - - -
          2.68618  4.42225  2.77519  2.73123  3.46354  2.40513  3.72494  3.29354  2.67741  2.69355  4.24690  2.90347  2.73739  3.18146  2.89801  2.37887  2.77519  2.98518  4.58477  3.61503
          0.06536  5.21024  2.85064  0.61958  0.77255  1.33933  0.30384
      7   2.98479  5.15231  2.52136  2.82478  4.37388  3.80433  4.02161  3.79219  2.41494  1.48405  4.22765  2.78846  3.05615  3.18230  3.29347  3.02610  3.21724  3.47907  5.65648  2.43191     92 l - - -
          2.68618  4.42225  2.77519  2.73123  3.46354  2.40513  3.72494  3.29354  2.67741  2.69355  4.24690  2.90347  2.73739  3.18146  2.89801  2.37887  2.77519  2.98518  4.58477  3.61503
          0.00862  5.15350  5.87585  0.61958  0.77255  1.41789  0.27737
      8   2.06478  5.36057  3.28086  2.73500  4.75089  2.18447  3.98166  4.21520  2.33724  3.72903  4.48729  3.26602  2.71245  3.09195  2.70006  1.68311  3.21272  3.79665  5.88547  4.50215     93 s - - -
          2.68618  4.42225  2.77519  2.73123  3.46354  2.40513  3.72494  3.29354  2.67741  2.69355  4.24690  2.90347  2.73739  3.18146  2.89801  2.37887  2.77519  2.98518  4.58477  3.61503
          0.00862  5.15350  5.87585  0.61958  0.77255  1.14639  0.38241
      9   2.69013  5.34921  2.66027  2.72164  4.64341  3.76789  2.46411  4.09454  2.72164  3.63308  4.40483  2.70923  1.98559  3.07874  3.20395  2.18857  2.70752  2.92035  4.03062  4.43761     94 p - - -
          2.68618  4.42225  2.77519  2.73123  3.46354  2.40513  3.72494  3.29354  2.67741  2.69355  4.24690  2.90347  2.73739  3.18146  2.89801  2.37887  2.77519  2.98518  4.58477  3.61503
          0.00815  5.21024  5.93258  0.61958  0.77255  1.33933  0.30384
     10   1.81076  3.60758  2.41982  2.50186  3.85952  3.35657  4.23165  2.18645  3.26152  2.93244  2.94584  3.71299  4.35727  3.56353  3.61646  3.22213  3.23074  2.13984  5.30477  4.06993     95 a - - -
          2.68618  4.42225  2.77519  2.73123  3.46354  2.40513  3.72494  3.29354  2.67741  2.69355  4.24690  2.90347  2.73739  3.18146  2.89801  2.37887  2.77519  2.98518  4.58477  3.61503
          0.00815  5.21024  5.93258  0.61958  0.77255  1.33933  0.30384
     11   2.18609  5.42030  2.57749  2.30467  4.74247  3.76005  3.96139  4.20896  2.71264  2.94185  4.47666  3.24319  2.49472  3.06904  3.20112  1.61257  2.71047  3.80055  5.87797  4.48433     96 s - - -
          2.68618  4.42225  2.77519  2.73123  3.46354  2.40513  3.72494  3.29354  2.67741  2.69355  4.24690  2.90347  2.73739  3.18146  2.89801  2.37887  2.77519  2.98518  4.58477  3.61503
          0.00815  5.21024  5.93258  0.61958  0.77255  1.33933  0.30384
     12   1.87577  4.77957  3.78186  3.21662  3.92708  3.95087  2.67001  2.20187  2.62795  2.46735  3.87962  2.18267  4.33218  3.49098  3.55158  3.18839  3.22850  2.38658  5.35335  4.10737     97 a - - -
          2.68618  4.42225  2.77519  2.73123  3.46354  2.40513  3.72494  3.29354  2.67741  2.69355  4.24690  2.90347  2.73739  3.18146  2.89801  2.37887  2.77519  2.98518  4.58477  3.61503
          0.00815  5.21024  5.93258  0.61958  0.77255  1.33933  0.30384
     13   1.28904  5.17462  3.82322  3.45649  5.12150  2.63528  4.65981  4.56571  2.58786  4.16394  4.96098  3.82520  1.16860  3.84121  3.87380  3.21596  3.51560  4.04873  6.35739  5.07514     98 p - - -
          2.68524  4.42304  2.77599  2.73134  3.46433  2.40558  3.72574  3.29433  2.67730  2.69434  4.24769  2.90426  2.73576  3.17947  2.89799  2.37762  2.77599  2.98537  4.58556  3.61582
          1.85832  0.64604  1.13960  1.07727  0.41631  0.69592  0.69038
     14   2.41310  4.64668  3.82632  2.41783  3.79916  3.90996  4.19335  3.10947  3.22915  2.85894  1.88849  3.67098  2.35262  3.53167  3.57635  3.16756  3.17422  1.86631  5.25317  4.02125    102 v - - -
          2.68618  4.42225  2.77519  2.73123  3.46354  2.40513  3.72494  3.29354  2.67741  2.69355  4.24690  2.90347  2.73739  3.18146  2.89801  2.37887  2.77519  2.98518  4.58477  3.61503
          0.00968  5.03869  5.76103  0.61958  0.77255  1.54927  0.23877
     15   2.93199  5.35898  3.19129  1.65110  4.68395  3.70411  3.89555  4.14579  2.62340  2.85457  4.41546  3.18760  3.00104  3.00430  2.03697  1.93254  3.16323  3.74105  5.80878  4.42374    103 e - - -
          2.68618  4.42225  2.77519  2.73123  3.46354  2.40513  3.72494  3.29354  2.67741  2.69355  4.24690  2.90347  2.73739  3.18146  2.89801  2.37887  2.77519  2.98518  4.58477  3.61503
          0.00968  5.03869  5.76103  0.61958  0.77255  1.54927  0.23877
     16   1.79024  4.56892  4.16062  3.61608  3.80984  2.06425  4.38735  3.13198  3.54434  1.66715  3.79468  3.89094  2.64169  3.81238  3.82198  3.20521  3.20935  2.33874  5.28964  4.08281    104 l - - -
          2.68618  4.42225  2.77519  2.73123  3.46354  2.40513  3.72494  3.29354  2.67741  2.69355  4.24690  2.90347  2.73739  3.18146  2.89801  2.37887  2.77519  2.98518  4.58477  3.61503
          0.00968  5.03869  5.76103  0.61958  0.77255  1.54927  0.23877
     17   3.01577  4.44726  4.61757  4.02884  3.54859  4.15714  4.48056  1.75417  3.88591  2.56358  2.04501  4.18875  4.51831  2.63282  4.02688  3.45527  2.06704  1.85856  5.09887  3.91401    105 i - - -
          2.68618  4.42225  2.77519  2.73123  3.46354  2.40513  3.72494  3.29354  2.67741  2.69355  4.24690  2.90347  2.73739  3.18146  2.89801  2.37887  2.77519  2.98518  4.58477  3.61503
          0.00968  5.03869  5.76103  0.61958  0.77255  1.54927  0.23877
     18   2.36764  4.50631  4.25333  3.69703  2.05623  1.79776  4.37342  3.02162  3.60836  2.29029  3.68534  3.94372  4.38053  3.85799  3.84863  3.24914  1.89731  2.80846  5.17652  3.97116    106 g - - -
          2.68618  4.42225  2.77519  2.73123  3.46354  2.40513  3.72494  3.29354  2.67741  2.69355  4.24690  2.90347  2.73739  3.18146  2.89801  2.37887  2.77519  2.98518  4.58477  3.61503
          0.00968  5.03869  5.76103  0.61958  0.77255  1.54927  0.23877
     19   1.50509  5.15993  3.39746  2.16103  4.89936  1.32808  4.35548  4.34320  3.21497  3.93182  4.72840  3.51334  4.28788  3.51828  3.67383  3.07322  2.51560  3.87851  6.13470  4.80014    107 g - - -
          2.68618  4.42225  2.77519  2.73123  3.46354  2.40513  3.72494  3.29354  2.67741  2.69355  4.24690  2.90347  2.73739  3.18146  2.89801  2.37887  2.77519  2.98518  4.58477  3.61503
          0.00968  5.03869  5.76103  0.61958  0.77255  1.54927  0.23877
     20   1.91035  5.13328  3.46046  2.88233  4.38347  3.82654  3.99705  3.78075  2.13587  1.82528  4.21690  3.37726  2.97569  3.15736  2.06465  3.05270  3.22895  3.47429  5.62724  4.32841    108 l - - -
          2.68618  4.42225  2.77519  2.73123  3.46354  2.40513  3.72494  3.29354  2.67741  2.69355  4.24690  2.90347  2.73739  3.18146  2.89801  2.37887  2.77519  2.98518  4.58477  3.61503
          0.00968  5.03869  5.76103  0.61958  0.77255  0.69429  0.69200
     21   1.88621  4.65379  4.50894  3.92418  3.71558  4.23641  4.53320  3.00926  2.26282  1.40029  1.99006  4.17552  4.60122  4.04398  3.99463  3.52130  3.38327  2.59120  5.26358  4.07674    109 l - - -
          2.68618  4.42225  2.77519  2.73123  3.46354  2.40513  3.72494  3.29354  2.67741  2.69355  4.24690  2.90347  2.73739  3.18146  2.89801  2.37887  2.77519  2.98518  4.58477  3.61503
          0.00753  5.28839  6.01074  0.61958  0.77255  1.21096  0.35369
     22   3.03053  4.99262  3.63252  3.07483  4.19838  2.94697  4.16937  3.58156  2.52766  2.72095  4.10608  3.54942  2.08140  3.38725  3.47472  1.85383  2.76686  1.93855  5.56272  4.28180    110 s - - -
          2.68618  4.42225  2.77519  2.73123  3.46354  2.40513  3.72494  3.29354  2.67741  2.69355  4.24690  2.90347  2.73739  3.18146  2.89801  2.37887  2.77519  2.98518  4.58477  3.61503
          0.00753  5.28839  6.01074  0.61958  0.77255  1.21096  0.35369
     23   1.44965  5.47429  3.31263  2.76147  4.82558  3.80920  4.01112  4.29387  2.34554  3.79426  4.54746  2.14962  4.21048  3.11654  2.50854  2.13841  2.78294  3.87569  5.94078  4.55048    111 a - - -
          2.68618  4.42225  2.77519  2.73123  3.46354  2.40513  3.72494  3.29354  2.67741  2.69355  4.24690  2.90347  2.73739  3.18146  2.89801  2.37887  2.77519  2.98518  4.58477  3.61503
          0.05599  5.28839  3.00784  0.61958  0.77255  1.21096  0.35369
     24   2.52911  4.65612  4.10585  3.53317  3.77856  4.06240  4.33458  3.12909  3.46324  1.69584  2.86036  2.23483  2.48910  3.74416  2.96993  3.32245  3.26983  2.00839  5.25233  4.03679    112 l - - -
          2.68618  4.42225  2.77519  2.73123  3.46354  2.40513  3.72494  3.29354  2.67741  2.69355  4.24690  2.90347  2.73739  3.18146  2.89801  2.37887  2.77519  2.98518  4.58477  3.61503
          0.00767  5.27047  5.99282  0.61958  0.77255  1.29303  0.32081
     25   3.06020  4.48067  4.75747  4.15908  3.57473  4.19878  4.51816  2.40560  3.34911  1.50565  2.28583  4.26882  2.01377  4.17880  4.09937  2.82113  3.29244  2.18322  5.09991  3.91752    113 l - - -
          2.68618  4.42225  2.77519  2.73123  3.46354  2.40513  3.72494  3.29354  2.67741  2.69355  4.24690  2.90347  2.73739  3.18146  2.89801  2.37887  2.77519  2.98518  4.58477  3.61503
          0.00767  5.27047  5.99282  0.61958  0.77255  1.07499  0.41749
     26   1.62861  5.06249  2.91262  3.00601  4.26620  3.03234  4.13402  3.65807  2.99134  2.68988  3.32410  3.49810  2.36070  3.32968  3.42935  2.08794  3.26896  2.75552  5.60615  4.31003    114 a - - -
          2.68618  4.42225  2.77519  2.73123  3.46354  2.40513  3.72494  3.29354  2.67741  2.69355  4.24690  2.90347  2.73739  3.18146  2.89801  2.37887  2.77519  2.98518  4.58477  3.61503
          0.00737  5.31023  6.03257  0.61958  0.77255  0.20326  1.69316
     27   3.25754  4.65837  5.06394  4.45999  3.75425  3.18988  4.73780  2.07541  4.27900  1.92508  2.30172  4.51955  1.71549  4.44006  4.34350  2.26911  3.49051  2.25940  5.28143  4.10171    115 p - - -
          2.68618  4.42225  2.77519  2.73123  3.46354  2.40513  3.72494  3.29354  2.67741  2.69355  4.24690  2.90347  2.73739  3.18146  2.89801  2.37887  2.77519  2.98518  4.58477  3.61503
          0.00550  5.60073  6.32307  0.61958  0.77255  0.48576  0.95510
     28   1.73541  5.01391  4.06736  3.50139  3.70471  4.21501  4.46230  3.06663  2.16989  2.81842  2.90667  3.92442  2.56249  3.29722  3.38088  2.44393  2.72761  2.35914  5.59020  3.67265    116 a - - -
          2.68618  4.42225  2.77519  2.73123  3.46354  2.40513  3.72494  3.29354  2.67741  2.69355  4.24690  2.90347  2.73739  3.18146  2.89801  2.37887  2.77519  2.98518  4.58477  3.61503
          0.08360  5.66425  2.56740  0.61958  0.77255  0.48576  0.95510
     29   2.17983  5.31822  3.64051  3.08170  4.53734  2.22765  4.24907  3.94268  2.37138  2.70579  3.77516  3.30239  1.79269  3.41670  2.99117  2.94308  3.42268  2.41759  5.83559  4.51747    117 p - - -
          2.68618  4.42225  2.77519  2.73123  3.46354  2.40513  3.72494  3.29354  2.67741  2.69355  4.24690  2.90347  2.73739  3.18146  2.89801  2.37887  2.77519  2.98518  4.58477  3.61503
          0.00548  5.60455  6.32690  0.61958  0.77255  0.83020  0.57263
     30   1.59982  5.26917  3.21042  3.17921  2.40575  2.98899  4.31336  3.12484  2.40980  3.50914  3.12395  3.23883  2.73403  3.50458  3.03644  3.31035  2.86375  3.04816  5.80154  3.76816    118 a - - -
          2.68618  4.42225  2.77519  2.73123  3.46354  2.40513  3.72494  3.29354  2.67741  2.69355  4.24690  2.90347  2.73739  3.18146  2.89801  2.37887  2.77519  2.98518  4.58477  3.61503
          0.00520  5.65766  6.38000  0.61958  0.77255  0.31836  1.29954
     31   2.25531  5.74481  2.41408  2.95371  4.15621  2.70568  2.64756  2.82573  2.51995  3.19796  4.10749  2.86599  3.70187  2.91689  2.84635  1.90358  3.48444  4.13114  6.18231  4.77622    119 s - - -
          2.68618  4.42225  2.77519  2.73123  3.46354  2.40513  3.72494  3.29354  2.67741  2.69355  4.24690  2.90347  2.73739  3.18146  2.89801  2.37887  2.77519  2.98518  4.58477  3.61503
          0.00477  5.74412  6.46647  0.61958  0.77255  0.48576  0.95510
     32   1.95177  5.39673  3.73009  3.17107  4.61436  4.12612  4.33581  3.53008  2.43342  3.06311  4.47452  2.95929  4.51485  3.50506  2.70868  1.48285  3.15226  2.03106  5.91523  4.59865    120 s - - -
          2.68618  4.42225  2.77519  2.73123  3.46354  2.40513  3.72494  3.29354  2.67741  2.69355  4.24690  2.90347  2.73739  3.18146  2.89801  2.37887  2.77519  2.98518  4.58477  3.61503
          0.00477  5.74412  6.46647  0.61958  0.77255  0.48576  0.95510
     33   1.93921  5.74065  3.51151  2.49046  5.07593  3.12386  3.37852  3.27502  2.50337  3.50767  2.82554  2.49324  3.94810  2.05207  3.21816  2.79901  2.51375  3.71869  6.17924  4.77426    121 a - - -
          2.68618  4.42225  2.77519  2.73123  3.46354  2.40513  3.72494  3.29354  2.67741  2.69355  4.24690  2.90347  2.73739  3.18146  2.89801  2.37887  2.77519  2.98518  4.58477  3.61503
          0.00477  5.74412  6.46647  0.61958  0.77255  0.48576  0.95510
     34   2.53776  5.75618  2.45202  2.94857  5.09820  2.54651  4.21506  4.58202  2.27157  3.11127  4.79765  2.79520  2.16109  2.85883  3.21400  2.51522  2.31982  2.98682  6.19071  4.78160    122 p - - -
          2.68618  4.42225  2.77519  2.73123  3.46354  2.40513  3.72494  3.29354  2.67741  2.69355  4.24690  2.90347  2.73739  3.18146  2.89801  2.37887  2.77519  2.98518  4.58477  3.61503
          0.00477  5.74412  6.46647  0.61958  0.77255  0.48576  0.95510
     35   2.61458  5.59478  3.58857  2.66784  3.44946  4.06572  2.64709  3.43903  2.58143  2.23150  4.65364  3.56563  2.59693  2.57575  2.01392  2.83745  3.49274  3.94908  6.06954  2.83534    123 r - - -
          2.68618  4.42225  2.77519  2.73123  3.46354  2.40513  3.72494  3.29354  2.67741  2.69355  4.24690  2.90347  2.73739  3.18146  2.89801  2.37887  2.77519  2.98518  4.58477  3.61503
          0.00477  5.74412  6.46647  0.61958  0.77255  0.48576  0.95510
     36   2.73371  5.30222  3.01252  2.82928  3.34736  4.17873  4.39813  3.05505  2.83438  3.28291  2.55301  3.77065  2.86718  3.60122  2.96293  1.83917  2.85520  1.90408  5.84113  4.54982    124 s - - -
          2.68618  4.42225  2.77519  2.73123  3.46354  2.40513  3.72494  3.29354  2.67741  2.69355  4.24690  2.90347  2.73739  3.18146  2.89801  2.37887  2.77519  2.98518  4.58477  3.61503
          0.00465  5.76837  6.49072  0.61958  0.77255  0.48576  0.95510
     37   2.17810  4.76704  5.25886  4.64923  2.50964  1.99172  4.86830  2.38596  4.45243  2.23884  2.60754  3.43902  2.56088  4.59944  4.49029  3.53030  3.61125  1.91239  5.38763  4.20967    125 v - - -
          2.68618  4.42225  2.77519  2.73123  3.46354  2.40513  3.72494  3.29354  2.67741  2.69355  4.24690  2.90347  2.73739  3.18146  2.89801  2.37887  2.77519  2.98518  4.58477  3.61503
          0.00453  5.79541  6.51776  0.61958  0.77255  0.48576  0.95510
     38   1.69023  5.11799  3.27381  3.59620  4.26198  2.75777  4.56050  1.92705  3.55738  3.33279  3.15408  4.02070  2.13795  3.86680  3.36295  2.71023  2.80282  2.90391  5.69385  3.60939    126 a - - -
          2.68618  4.42225  2.77519  2.73123  3.46354  2.40513  3.72494  3.29354  2.67741  2.69355  4.24690  2.90347  2.73739  3.18146  2.89801  2.37887  2.77519  2.98518  4.58477  3.61503
          0.00441  5.82107  6.54341  0.61958  0.77255  0.48576  0.95510
     39   1.21455  4.57309  3.07816  2.33174  4.93844  3.54569  4.33997  2.68231  2.81367  2.63843  3.29104  3.03591  3.49485  3.46515  3.13595  3.22355  3.17062  4.01556  6.13946  4.77479    127 a - - -
          2.68618  4.42225  2.77519  2.73123  3.46354  2.40513  3.72494  3.29354  2.67741  2.69355  4.24690  2.90347  2.73739  3.18146  2.89801  2.37887  2.77519  2.98518  4.58477  3.61503
          0.00422  5.86666  6.58901  0.61958  0.77255  0.48576  0.95510
     40   2.66893  3.16413  2.50526  2.73637  3.66355  4.13647  3.59466  3.55038  2.13451  2.28595  4.74703  3.01939  3.27862  2.79322  3.57501  2.73966  2.60165  2.50352  6.16032  4.06868    128 k - - -
          2.68618  4.42225  2.77519  2.73123  3.46354  2.40513  3.72494  3.29354  2.67741  2.69355  4.24690  2.90347  2.73739  3.18146  2.89801  2.37887  2.77519  2.98518  4.58477  3.61503
          0.00422  5.86666  6.58901  0.61958  0.77255  0.48576  0.95510
     41   2.07421  4.92157  4.76194  4.17948  2.75827  4.49476  4.78913  2.35341  3.42555  1.88494  3.64674  3.40495  3.44092  2.65232  3.54662  2.48179  3.64381  1.81148  5.52921  4.33192    129 v - - -
          2.68618  4.42225  2.77519  2.73123  3.46354  2.40513  3.72494  3.29354  2.67741  2.69355  4.24690  2.90347  2.73739  3.18146  2.89801  2.37887  2.77519  2.98518  4.58477  3.61503
          0.00422  5.86666  6.58901  0.61958  0.77255  0.48576  0.95510
     42   2.68688  4.99116  3.37333  3.96036  2.96417  3.91448  4.71883  2.66232  2.56333  2.11302  3.39567  4.28814  3.04510  4.15587  3.30928  2.55511  2.12349  2.27346  5.58965  2.62351    130 l - - -
          2.68618  4.42225  2.77519  2.73123  3.46354  2.40513  3.72494  3.29354  2.67741  2.69355  4.24690  2.90347  2.73739  3.18146  2.89801  2.37887  2.77519  2.98518  4.58477  3.61503
          0.01632  5.86666  4.31567  0.61958  0.77255  0.48576  0.95510
     43   2.32878  4.10218  4.12863  3.01471  2.66576  2.62643  4.55920  2.87656  2.50652  2.66910  4.27268  3.18371  2.85230  3.84502  3.91422  2.01942  2.36117  3.01088  3.94017  4.49444    131 s - - -
          2.68618  4.42225  2.77519  2.73123  3.46354  2.40513  3.72494  3.29354  2.67741  2.69355  4.24690  2.90347  2.73739  3.18146  2.89801  2.37887  2.77519  2.98518  4.58477  3.61503
          0.04715  5.85461  3.14226  0.61958  0.77255  0.44028  1.03241
     44   2.06162  3.81764  3.71552  3.15761  3.95339  3.16915  4.35232  4.18345  2.62040  2.74937  3.64841  3.67807  2.02296  2.92986  2.24346  2.65559  2.19108  3.85852  6.02724  4.69060    132 p - - -
          2.68618  4.42225  2.77519  2.73123  3.46354  2.40513  3.72494  3.29354  2.67741  2.69355  4.24690  2.90347  2.73739  3.18146  2.89801  2.37887  2.77519  2.98518  4.58477  3.61503
          0.00440  5.82449  6.54684  0.61958  0.77255  0.73027  0.65735
     45   2.22328  3.54576  5.19051  4.58625  3.38607  2.63487  4.87085  2.63524  4.40725  2.34899  2.74797  4.65127  1.81141  3.24216  4.47534  2.72086  2.95723  2.03709  5.41868  4.23844    133 p - - -
          2.68618  4.42225  2.77519  2.73123  3.46354  2.40513  3.72494  3.29354  2.67741  2.69355  4.24690  2.90347  2.73739  3.18146  2.89801  2.37887  2.77519  2.98518  4.58477  3.61503
          0.04121  5.82449  3.28548  0.61958  0.77255  0.73027  0.65735
     46   2.00015  5.37376  2.30210  3.23820  3.31518  3.49069  4.38338  3.97523  3.22550  2.61369  4.45532  3.03947  4.55690  3.30923  3.67068  2.02486  2.11894  2.18271  5.90196  4.59681    134 a - - -
          2.68618  4.42225  2.77519  2.73123  3.46354  2.40513  3.72494  3.29354  2.67741  2.69355  4.24690  2.90347  2.73739  3.18146  2.89801  2.37887  2.77519  2.98518  4.58477  3.61503
          0.14797  5.78784  2.00637  0.61958  0.77255  0.57752  0.82392
     47   1.80956  5.34941  3.00323  2.70998  3.30524  2.02012  4.30418  3.96611  3.13226  3.12946  3.23128  3.65029  2.93365  3.47655  3.58380  2.67106  2.13335  3.03901  5.86988  4.55564    135 a - - -
          2.68618  4.42225  2.77519  2.73123  3.46354  2.40513  3.72494  3.29354  2.67741  2.69355  4.24690  2.90347  2.73739  3.18146  2.89801  2.37887  2.77519  2.98518  4.58477  3.61503
          0.06131  5.68729  2.88100  0.61958  0.77255  0.94914  0.48951
     48   1.54716  3.64051  4.31805  3.74585  3.42566  4.28899  3.48572  2.47724  3.68202  2.47047  4.00124  3.60131  3.97935  2.68849  3.98871  2.09187  2.21534  2.95807  5.48724  4.27008    136 a - - -
          2.68618  4.42225  2.77519  2.73123  3.46354  2.40513  3.72494  3.29354  2.67741  2.69355  4.24690  2.90347  2.73739  3.18146  2.89801  2.37887  2.77519  2.98518  4.58477  3.61503
          0.00515  5.66803  6.39037  0.61958  0.77255  0.93081  0.50126
     49   2.18270  3.29853  4.62180  2.77571  2.90875  3.16195  4.67540  2.23080  3.94329  2.37348  3.18797  2.56771  3.40268  4.18627  4.17128  1.90988  3.53937  2.60167  5.43502  4.23583    137 s - - -
          2.68618  4.42225  2.77519  2.73123  3.46354  2.40513  3.72494  3.29354  2.67741  2.69355  4.24690  2.90347  2.73739  3.18146  2.89801  2.37887  2.77519  2.98518  4.58477  3.61503
          0.03744  5.71342  3.39770  0.61958  0.77255  0.64330  0.74561
     50   2.76393  5.39958  3.73299  2.30931  4.61622  3.24973  4.33955  4.02061  3.16402  1.89608  3.62536  3.01398  2.79375  3.06335  3.61718  2.33757  2.54241  1.97595  5.91792  4.60118    138 l - - -
          2.68618  4.42225  2.77519  2.73123  3.46354  2.40513  3.72494  3.29354  2.67741  2.69355  4.24690  2.90347  2.73739  3.18146  2.89801  2.37887  2.77519  2.98518  4.58477  3.61503
          0.01853  5.75226  4.18766  0.61958  0.77255  0.39941  1.11083
     51   2.01665  5.07362  4.25224  3.68441  4.20900  4.34418  4.59882  2.69651  2.25486  2.33373  3.02863  4.08646  3.46639  2.52277  3.45856  2.70612  2.62671  2.28902  5.65659  2.78010    139 a - - -
          2.68618  4.42225  2.77519  2.73123  3.46354  2.40513  3.72494  3.29354  2.67741  2.69355  4.24690  2.90347  2.73739  3.18146  2.89801  2.37887  2.77519  2.98518  4.58477  3.61503
          0.09497  5.82637  2.43441  0.61958  0.77255  0.36269  1.19009
     52   1.72795  5.54931  3.65281  3.09542  4.80533  2.57457  4.30630  4.23279  3.09092  2.54526  3.69975  2.75228  3.94521  2.10457  3.27541  2.80181  2.01095  3.28819  6.03985  4.69037    140 a - - -
          2.68618  4.42225  2.77519  2.73123  3.46354  2.40513  3.72494  3.29354  2.67741  2.69355  4.24690  2.90347  2.73739  3.18146  2.89801  2.37887  2.77519  2.98518  4.58477  3.61503
          0.00460  5.78022  6.50256  0.61958  0.77255  0.28417  1.39691
     53   1.94286  5.50643  3.77804  3.04648  4.73301  2.91740  4.39830  2.77220  2.68894  3.12097  4.58119  2.51924  1.70950  3.55855  3.66957  2.29336  3.58096  2.71155  6.01817  4.69310    141 p - - -
          2.68618  4.42225  2.77519  2.73123  3.46354  2.40513  3.72494  3.29354  2.67741  2.69355  4.24690  2.90347  2.73739  3.18146  2.89801  2.37887  2.77519  2.98518  4.58477  3.61503
          0.00422  5.86666  6.58901  0.61958  0.77255  0.48576  0.95510
     54   1.23206  5.14403  4.19945  3.63347  4.28721  3.36424  2.83760  2.87564  3.59399  2.97629  3.44998  2.64711  4.72680  3.34847  3.96371  2.97992  2.34559  2.38058  5.72049  4.47857    142 a - - -
          2.68618  4.42225  2.77519  2.73123  3.46354  2.40513  3.72494  3.29354  2.67741  2.69355  4.24690  2.90347  2.73739  3.18146  2.89801  2.37887  2.77519  2.98518  4.58477  3.61503
          0.00422  5.86666  6.58901  0.61958  0.77255  0.48576  0.95510
     55   2.99841  5.80120  3.00204  1.90997  3.70896  3.73785  2.82271  4.60496  3.03951  2.63810  3.43411  2.59616  3.96897  2.96867  3.52949  1.97953  2.10146  3.33570  6.24364  4.84259    143 e - - -
          2.68618  4.42225  2.77519  2.73123  3.46354  2.40513  3.72494  3.29354  2.67741  2.69355  4.24690  2.90347  2.73739  3.18146  2.89801  2.37887  2.77519  2.98518  4.58477  3.61503
          0.00422  5.86666  6.58901  0.61958  0.77255  0.48576  0.95510
     56   1.32385  5.76329  3.61568  2.63055  5.07867  2.13804  4.31403  4.54247  3.06330  4.05758  3.55590  2.49087  2.78754  3.06230  3.55002  2.35725  3.56677  3.26330  6.21885  4.82842    144 a - - -
          2.68618  4.42225  2.77519  2.73123  3.46354  2.40513  3.72494  3.29354  2.67741  2.69355  4.24690  2.90347  2.73739  3.18146  2.89801  2.37887  2.77519  2.98518  4.58477  3.61503
          0.03573  5.86666  3.43383  0.61958  0.77255  0.48576  0.95510
     57   1.55976  5.81319  2.71116  2.27665  5.15571  3.47584  4.27053  3.90515  3.00626  2.96685  4.85453  2.91500  1.94577  3.02885  2.82399  2.63099  3.30927  4.20246  6.24740  4.83796    145 a - - -
          2.68618  4.42225  2.77519  2.73123  3.46354  2.40513  3.72494  3.29354  2.67741  2.69355  4.24690  2.90347  2.73739  3.18146  2.89801  2.37887  2.77519  2.98518  4.58477  3.61503
          0.00435  5.83528  6.55763  0.61958  0.77255  0.67407  0.71260
     58   2.69439  5.60892  3.67061  3.11344  2.78902  3.29558  4.33171  4.30552  2.47156  3.87899  2.87483  2.93705  3.30351  1.65727  3.58368  3.07086  1.80215  3.18024  6.09355  4.73765    146 q - - -
          2.68618  4.42225  2.77519  2.73123  3.46354  2.40513  3.72494  3.29354  2.67741  2.69355  4.24690  2.90347  2.73739  3.18146  2.89801  2.37887  2.77519  2.98518  4.58477  3.61503
          0.00435  5.83528  6.55763  0.61958  0.77255  0.38380  1.14340
     59   2.12519  5.77750  2.88531  2.50579  5.09660  3.45137  2.64866  3.16835  3.05054  2.68728  4.82506  2.24046  2.76137  3.41023  3.10760  2.58786  2.77406  2.88539  6.22605  3.76253    147 a - - -
          2.68618  4.42225  2.77519  2.73123  3.46354  2.40513  3.72494  3.29354  2.67741  2.69355  4.24690  2.90347  2.73739  3.18146  2.89801  2.37887  2.77519  2.98518  4.58477  3.61503
          0.00422  5.86666  6.58901  0.61958  0.77255  0.48576  0.95510
     60   3.42726  4.83414  5.19893  4.59531  3.92959  4.57406  3.71290  2.19622  3.36088  2.13278  3.95181  4.67054  4.93964  4.58648  3.34293  3.87673  1.47696  1.51145  5.45265  2.65998    148 t - - -
          2.68618  4.42225  2.77519  2.73123  3.46354  2.40513  3.72494  3.29354  2.67741  2.69355  4.24690  2.90347  2.73739  3.18146  2.89801  2.37887  2.77519  2.98518  4.58477  3.61503
          0.00422  5.86666  6.58901  0.61958  0.77255  0.48576  0.95510
     61   3.36936  5.27247  4.01012  2.40719  4.44093  2.91470  4.51108  3.10810  3.13786  2.68859  3.69789  3.91520  2.41193  3.10559  3.83603  2.43103  1.96294  2.04830  5.82794  2.84374    149 t - - -
          2.68618  4.42225  2.77519  2.73123  3.46354  2.40513  3.72494  3.29354  2.67741  2.69355  4.24690  2.90347  2.73739  3.18146  2.89801  2.37887  2.77519  2.98518  4.58477  3.61503
          0.00422  5.86666  6.58901  0.61958  0.77255  0.48576  0.95510
     62   2.07544  4.87357  4.96982  4.37866  2.29207  2.62534  4.84461  3.31783  2.34386  2.28506  2.41115  3.38130  4.90398  4.45004  4.39591  3.82643  3.14153  1.63884  5.48737  4.29910    150 v - - -
          2.68618  4.42225  2.77519  2.73123  3.46354  2.40513  3.72494  3.29354  2.67741  2.69355  4.24690  2.90347  2.73739  3.18146  2.89801  2.37887  2.77519  2.98518  4.58477  3.61503
          0.00422  5.86666  6.58901  0.61958  0.77255  0.48576  0.95510
     63   1.49128  5.64646  3.67956  2.68150  4.91641  4.14844  4.34565  4.35258  2.47788  2.21888  3.55152  2.38364  4.53966  3.47405  3.14026  2.25768  2.73033  3.00035  6.12695  4.76659    151 a - - -
          2.68618  4.42225  2.77519  2.73123  3.46354  2.40513  3.72494  3.29354  2.67741  2.69355  4.24690  2.90347  2.73739  3.18146  2.89801  2.37887  2.77519  2.98518  4.58477  3.61503
          0.00422  5.86666  6.58901  0.61958  0.77255  0.48576  0.95510
     64   3.46566  5.98495  1.30119  3.08810  5.32937  4.17581  4.41055  4.81922  2.86739  4.29254  5.03720  2.45115  1.64417  3.51413  3.05042  2.18425  3.19319  4.37763  6.42163  5.00111    152 d - - -
          2.68618  4.42225  2.77519  2.73123  3.46354  2.40513  3.72494  3.29354  2.67741  2.69355  4.24690  2.90347  2.73739  3.18146  2.89801  2.37887  2.77519  2.98518  4.58477  3.61503
          0.00422  5.86666  6.58901  0.61958  0.77255  0.48576  0.95510
     65   2.88821  5.86380  2.83185  1.73471  5.20911  1.67320  4.30644  4.69656  3.04514  4.16928  4.90519  1.92575  4.51072  2.95593  3.06007  2.58359  2.73100  4.25472  6.29589  4.88257    153 g - - -
          2.68618  4.42225  2.77519  2.73123  3.46354  2.40513  3.72494  3.29354  2.67741  2.69355  4.24690  2.90347  2.73739  3.18146  2.89801  2.37887  2.77519  2.98518  4.58477  3.61503
          0.00422  5.86666  6.58901  0.61958  0.77255  0.48576  0.95510
     66   2.03604  5.69396  2.96066  2.27393  4.98068  2.23768  4.33009  2.67827  3.09297  2.59659  4.75048  3.05755  4.52748  2.54881  3.57357  2.72669  2.86336  2.40278  6.16327  4.79055    154 a - - -
          2.68618  4.42225  2.77519  2.73123  3.46354  2.40513  3.72494  3.29354  2.67741  2.69355  4.24690  2.90347  2.73739  3.18146  2.89801  2.37887  2.77519  2.98518  4.58477  3.61503
          0.00422  5.86666  6.58901  0.61958  0.77255  0.48576  0.95510
     67   1.92949  5.66237  3.22290  3.11251  4.93785  4.14384  3.32408  3.36746  3.11014  3.35594  4.72207  2.27528  2.86922  2.56157  3.58758  2.68895  2.01040  2.94910  6.13913  2.74418    155 a - - -
          2.68618  4.42225  2.77519  2.73123  3.46354  2.40513  3.72494  3.29354  2.67741  2.69355  4.24690  2.90347  2.73739  3.18146  2.89801  2.37887  2.77519  2.98518  4.58477  3.61503
          0.00422  5.86666  6.58901  0.61958  0.77255  0.48576  0.95510
     68   2.49086  4.91289  4.79708  3.24000  3.58943  4.50240  4.79941  2.62420  4.10581  2.28257  4.02680  4.45191  2.85307  2.61414  4.31192  3.26541  2.16517  1.27102  5.52183  4.32623    156 v - - -
          2.68618  4.42225  2.77519  2.73123  3.46354  2.40513  3.72494  3.29354  2.67741  2.69355  4.24690  2.90347  2.73739  3.18146  2.89801  2.37887  2.77519  2.98518  4.58477  3.61503
          0.00422  5.86666  6.58901  0.61958  0.77255  0.48576  0.95510
     69   2.18759  5.83776  3.00334  1.97757  5.18265  4.10139  2.82733  3.36963  2.74954  2.52116  4.87847  3.13002  2.23082  2.65832  2.72419  2.57624  3.16767  4.22830  6.27055  4.85971    157 e - - -
          2.68618  4.42225  2.77519  2.73123  3.46354  2.40513  3.72494  3.29354  2.67741  2.69355  4.24690  2.90347  2.73739  3.18146  2.89801  2.37887  2.77519  2.98518  4.58477  3.61503
          0.00422  5.86666  6.58901  0.61958  0.77255  0.48576  0.95510
     70   1.89471  2.99245  5.56008  4.95569  4.05822  3.71802  5.13538  1.12860  4.74961  2.55088  2.65605  4.94511  5.13483  4.88702  4.76371  4.09814  3.80940  1.72873  5.62058  4.44166    158 i - - -
          2.68618  4.42225  2.77519  2.73123  3.46354  2.40513  3.72494  3.29354  2.67741  2.69355  4.24690  2.90347  2.73739  3.18146  2.89801  2.37887  2.77519  2.98518  4.58477  3.61503
          0.00422  5.86666  6.58901  0.61958  0.77255  0.48576  0.95510
     71   2.41594  5.71461  3.63907  2.26150  4.07237  4.13022  4.32348  3.07198  3.08180  3.99803  4.76896  3.37558  2.43928  2.50200  1.89368  2.32717  2.65776  2.98308  6.17887  3.28916    159 r - - -
          2.68618  4.42225  2.77519  2.73123  3.46354  2.40513  3.72494  3.29354  2.67741  2.69355  4.24690  2.90347  2.73739  3.18146  2.89801  2.37887  2.77519  2.98518  4.58477  3.61503
          0.00422  5.86666  6.58901  0.61958  0.77255  0.48576  0.95510
     72   2.60318  4.80703  5.39159  4.77659  2.64287  4.60090  4.93434  2.06548  4.56238  1.23242  3.55927  2.65466  4.96452  4.69430  4.57196  3.15305  3.66396  1.88926  5.42909  3.25805    160 l - - -
          2.68618  4.42225  2.77519  2.73123  3.46354  2.40513  3.72494  3.29354  2.67741  2.69355  4.24690  2.90347  2.73739  3.18146  2.89801  2.37887  2.77519  2.98518  4.58477  3.61503
          0.00422  5.86666  6.58901  0.61958  0.77255  0.48576  0.95510
     73   2.49862  5.96822  3.04651  3.20652  5.37326  4.24052  4.47130  4.84469  2.37740  4.32174  5.07801  3.74189  4.66843  3.57873  2.42456  0.72622  3.76280  4.40939  6.44519  5.05927    161 s - - -
          2.68618  4.42225  2.77519  2.73123  3.46354  2.40513  3.72494  3.29354  2.67741  2.69355  4.24690  2.90347  2.73739  3.18146  2.89801  2.37887  2.77519  2.98518  4.58477  3.61503
          0.00422  5.86666  6.58901  0.61958  0.77255  0.48576  0.95510
     74   1.93526  5.52013  3.76769  3.20935  4.75018  4.18667  4.39239  2.81650  2.76579  3.08708  4.59322  2.16716  4.57597  3.14023  2.57987  1.67134  3.57988  3.08716  6.02846  2.72363    162 s - - -
          2.68618  4.42225  2.77519  2.73123  3.46354  2.40513  3.72494  3.29354  2.67741  2.69355  4.24690  2.90347  2.73739  3.18146  2.89801  2.37887  2.77519  2.98518  4.58477  3.61503
          0.00422  5.86666  6.58901  0.61958  0.77255  0.48576  0.95510
     75   2.39015  5.82613  3.58231  2.45622  5.16586  2.23995  4.29185  4.64798  1.95323  3.58062  4.86829  2.88713  4.49760  3.38995  2.78711  1.99505  2.13802  2.93193  6.26209  4.85449    163 k - - -
          2.68618  4.42225  2.77519  2.73123  3.46354  2.40513  3.72494  3.29354  2.67741  2.69355  4.24690  2.90347  2.73739  3.18146  2.89801  2.37887  2.77519  2.98518  4.58477  3.61503
          0.00422  5.86666  6.58901  0.61958  0.77255  0.48576  0.95510
     76   3.33169  5.84590  1.66957  1.55673  5.19219  3.50058  2.79766  4.67924  2.65641  4.15167  4.88637  2.76586  4.49750  2.57378  2.58801  2.66392  3.56297  4.23722  6.27770  3.77534    164 e - - -
          2.68618  4.42225  2.77519  2.73123  3.46354  2.40513  3.72494  3.29354  2.67741  2.69355  4.24690  2.90347  2.73739  3.18146  2.89801  2.37887  2.77519  2.98518  4.58477  3.61503
          0.00422  5.86666  6.58901  0.61958  0.77255  0.48576  0.95510
     77   3.43211  4.81507  5.34109  4.72968  3.90818  3.37206  4.92696  1.23826  4.52665  2.31651  3.35176  4.74022  1.85406  3.63501  4.55438  3.90499  3.38520  1.91134  5.43704  3.18262    165 i - - -
          2.68618  4.42225  2.77519  2.73123  3.46354  2.40513  3.72494  3.29354  2.67741  2.69355  4.24690  2.90347  2.73739  3.18146  2.89801  2.37887  2.77519  2.98518  4.58477  3.61503
          0.00422  5.86666  6.58901  0.61958  0.77255  0.48576  0.95510
     78   2.88828  5.71584  3.72343  3.18999  5.09820  2.74567  4.43285  3.38895  3.20074  4.09329  4.86670  0.99178  4.59084  2.43425  3.67875  2.84805  2.13960  4.15203  6.27608  4.90521    166 n - - -
          2.68618  4.42225  2.77519  2.73123  3.46354  2.40513  3.72494  3.29354  2.67741  2.69355  4.24690  2.90347  2.73739  3.18146  2.89801  2.37887  2.77519  2.98518  4.58477  3.61503
          0.00422  5.86666  6.58901  0.61958  0.77255  0.48576  0.95510
     79   3.36934  5.71754  3.05288  3.12884  5.00646  4.16557  3.60107  4.45019  2.65702  2.79122  4.77482  3.66134  4.55603  3.47129  0.85022  2.51035  3.59866  3.32506  6.18040  3.54256    167 r - - -
          2.68618  4.42225  2.77519  2.73123  3.46354  2.40513  3.72494  3.29354  2.67741  2.69355  4.24690  2.90347  2.73739  3.18146  2.89801  2.37887  2.77519  2.98518  4.58477  3.61503
          0.00422  5.86666  6.58901  0.61958  0.77255  0.48576  0.95510
     80   4.70550  5.87075  6.82450  6.32885  2.94943  6.33287  6.91023  0.84769  6.26659  1.39781  4.38623  6.51155  6.40617  6.27940  6.30454  5.77696  4.94284  1.51687  6.92930  5.88451    168 i - - -
          2.68618  4.42225  2.77519  2.73123  3.46354  2.40513  3.72494  3.29354  2.67741  2.69355  4.24690  2.90347  2.73739  3.18146  2.89801  2.37887  2.77519  2.98518  4.58477  3.61503
          0.00422  5.86666  6.58901  0.61958  0.77255  0.48576  0.95510
     81   2.34752  5.66114  3.67115  3.11418  4.93623  4.14479  3.61179  4.37549  2.71085  3.93606  3.71765  2.50160  2.86902  3.46672  2.57196  2.36788  2.40610  1.52610  6.13832  4.77430    169 v - - -
          2.68618  4.42225  2.77519  2.73123  3.46354  2.40513  3.72494  3.29354  2.67741  2.69355  4.24690  2.90347  2.73739  3.18146  2.89801  2.37887  2.77519  2.98518  4.58477  3.61503
          0.00422  5.86666  6.58901  0.61958  0.77255  0.48576  0.95510
     82   3.50720  2.24996  5.48765  4.87736  3.37361  4.69556  5.03999  1.79705  4.66548  2.62592  3.50101  4.86112  5.05464  4.79864  4.67453  3.18570  2.20359  1.12419  5.52762  4.35034    170 v - - -
          2.68618  4.42225  2.77519  2.73123  3.46354  2.40513  3.72494  3.29354  2.67741  2.69355  4.24690  2.90347  2.73739  3.18146  2.89801  2.37887  2.77519  2.98518  4.58477  3.61503
          0.00422  5.86666  6.58901  0.61958  0.77255  0.48576  0.95510
     83   2.51742  5.85078  2.54632  1.88827  5.19630  4.10643  4.29663  4.68311  2.77368  4.15624  4.89169  3.57336  1.51849  2.70338  3.18851  2.00135  3.17268  4.24173  6.28293  4.87080    171 p - - -
          2.68618  4.42225  2.77519  2.73123  3.46354  2.40513  3.72494  3.29354  2.67741  2.69355  4.24690  2.90347  2.73739  3.18146  2.89801  2.37887  2.77519  2.98518  4.58477  3.61503
          0.00422  5.86666  6.58901  0.61958  0.77255  0.48576  0.95510
     84   3.35970  5.55487  3.34053  3.21384  2.44450  1.27518  4.40924  4.22883  3.21292  3.83281  3.48412  2.63621  2.69562  3.56051  3.67647  2.28651  2.59542  3.90215  6.07696  4.74251    172 g - - -
          2.68618  4.42225  2.77519  2.73123  3.46354  2.40513  3.72494  3.29354  2.67741  2.69355  4.24690  2.90347  2.73739  3.18146  2.89801  2.37887  2.77519  2.98518  4.58477  3.61503
          0.36183  5.86666  1.20141  0.61958  0.77255  0.48576  0.95510
     85   2.72559  5.82944  1.97277  1.57276  5.17194  1.80475  4.23746  4.66626  3.02038  4.13870  4.88767  2.77016  4.41805  3.34497  3.53098  2.78204  2.37437  4.22219  6.26929  4.83954    173 e - - -
          2.68618  4.42225  2.77519  2.73123  3.46354  2.40513  3.72494  3.29354  2.67741  2.69355  4.24690  2.90347  2.73739  3.18146  2.89801  2.37887  2.77519  2.98518  4.58477  3.61503
          0.00602  5.51085  6.23320  0.61958  0.77255  0.13685  2.05650
     86   2.47737  5.84209  1.73106  2.44310  5.18755  2.63424  4.29035  2.51586  2.76885  4.14752  4.88273  2.28153  4.49659  2.89137  2.20246  2.82429  3.56133  4.23295  6.27445  4.86303    174 d - - -
          2.68618  4.42225  2.77519  2.73123  3.46354  2.40513  3.72494  3.29354  2.67741  2.69355  4.24690  2.90347  2.73739  3.18146  2.89801  2.37887  2.77519  2.98518  4.58477  3.61503
          0.00422  5.86666  6.58901  0.61958  0.77255  0.48576  0.95510
     87   2.41727  5.78122  3.61080  3.05414  5.10106  4.11903  4.30769  2.04528  2.14217  3.18881  4.82889  2.48996  2.26528  2.73234  2.23128  2.42137  3.56641  4.15829  6.22880  4.83511    175 i - - -
          2.68618  4.42225  2.77519  2.73123  3.46354  2.40513  3.72494  3.29354  2.67741  2.69355  4.24690  2.90347  2.73739  3.18146  2.89801  2.37887  2.77519  2.98518  4.58477  3.61503
          0.00422  5.86666  6.58901  0.61958  0.77255  0.48576  0.95510
     88   2.76047  5.53923  3.13974  2.00916  2.94249  4.17995  3.17777  1.56707  2.86770  3.79650  3.71150  3.71293  4.56960  2.96094  2.42550  3.38322  3.57792  2.46384  6.04353  4.71025    176 i - - -
          2.68618  4.42225  2.77519  2.73123  3.46354  2.40513  3.72494  3.29354  2.67741  2.69355  4.24690  2.90347  2.73739  3.18146  2.89801  2.37887  2.77519  2.98518  4.58477  3.61503
          0.00422  5.86666  6.58901  0.61958  0.77255  0.48576  0.95510
     89   2.73551  5.21712  3.45383  3.11306  4.37427  4.30968  4.54703  1.70458  3.06952  3.43806  4.31381  3.97416  4.69274  3.81454  3.29818  2.73538  1.76943  1.57492  5.78252  4.52516    177 v - - -
          2.68618  4.42225  2.77519  2.73123  3.46354  2.40513  3.72494  3.29354  2.67741  2.69355  4.24690  2.90347  2.73739  3.18146  2.89801  2.37887  2.77519  2.98518  4.58477  3.61503
          0.00422  5.86666  6.58901  0.61958  0.77255  0.48576  0.95510
     90   2.41230  5.71004  2.79693  3.08511  5.00274  3.57854  4.32492  3.59828  2.55142  2.06715  4.76487  2.94025  4.52344  2.79973  2.84413  2.24941  3.02132  1.80279  6.17542  4.79848    178 v - - -
          2.68618  4.42225  2.77519  2.73123  3.46354  2.40513  3.72494  3.29354  2.67741  2.69355  4.24690  2.90347  2.73739  3.18146  2.89801  2.37887  2.77519  2.98518  4.58477  3.61503
          0.00422  5.86666  6.58901  0.61958  0.77255  0.48576  0.95510
     91   2.49473  4.84608  5.16773  4.56687  3.13916  4.57465  4.89544  2.03147  3.58354  2.40972  3.62497  4.65860  2.40234  3.67367  3.63088  3.02859  1.97303  1.72446  5.46394  3.34587    179 v - - -
          2.68618  4.42225  2.77519  2.73123  3.46354  2.40513  3.72494  3.29354  2.67741  2.69355  4.24690  2.90347  2.73739  3.18146  2.89801  2.37887  2.77519  2.98518  4.58477  3.61503
          0.00417  5.87764  6.59999  0.61958  0.77255  0.48576  0.95510
     92   3.37794  5.26797  2.65698  3.47020  2.31790  2.79536  4.52547  3.81053  3.03275  2.93736  3.61241  3.11158  4.67831  3.77096  3.85402  1.99621  2.03624  1.82702  5.82555  4.55820    180 v - - -
          2.68618  4.42225  2.77519  2.73123  3.46354  2.40513  3.72494  3.29354  2.67741  2.69355  4.24690  2.90347  2.73739  3.18146  2.89801  2.37887  2.77519  2.98518  4.58477  3.61503
          0.00417  5.87764  6.59999  0.61958  0.77255  0.48576  0.95510
     93   3.01436  2.93209  2.76996  3.06322  5.09537  2.59444  4.31683  3.71979  2.68331  4.07231  4.82789  3.60581  2.25415  3.42345  3.03535  1.35472  2.52500  4.15379  6.22994  4.83742    181 s - - -
          2.68618  4.42225  2.77519  2.73123  3.46354  2.40513  3.72494  3.29354  2.67741  2.69355  4.24690  2.90347  2.73739  3.18146  2.89801  2.37887  2.77519  2.98518  4.58477  3.61503
          0.26217  5.87764  1.47921  0.61958  0.77255  0.48576  0.95510
     94   2.50929  5.67759  2.84920  1.67224  5.01658  3.95729  4.14507  2.79116  2.88215  3.04290  4.71986  2.62456  2.64302  2.89972  2.32038  3.14647  2.45729  4.06496  6.11391  4.70664    182 e - - -
          2.68618  4.42225  2.77519  2.73123  3.46354  2.40513  3.72494  3.29354  2.67741  2.69355  4.24690  2.90347  2.73739  3.18146  2.89801  2.37887  2.77519  2.98518  4.58477  3.61503
          0.11395  5.62086  2.26260  0.61958  0.77255  1.41630  0.27788
     95   2.23674  5.53797  3.41374  2.59299  4.84454  2.10074  4.10591  2.87766  1.92491  3.82669  4.58905  3.39852  3.25356  2.70387  3.34280  2.85854  2.52400  3.90777  5.99447  2.71322    183 k - - -
          2.68243  4.42223  2.77966  2.73569  3.46073  2.40561  3.72530  3.29174  2.67980  2.69413  4.24549  2.90255  2.73337  3.18317  2.89962  2.37651  2.77336  2.98373  4.58923  3.61949
          1.49829  0.69812  1.27667  2.53812  0.08231  0.64453  0.74424
     96   2.70942  5.48798  3.38472  1.99120  4.79010  2.70084  4.07414  2.61918  2.82872  3.77526  4.54132  2.23723  4.27382  3.18681  2.77175  2.42450  1.99832  3.23838  5.94866  4.56584    211 e - - -
          2.68618  4.42225  2.77519  2.73123  3.46354  2.40513  3.72494  3.29354  2.67741  2.69355  4.24690  2.90347  2.73739  3.18146  2.89801  2.37887  2.77519  2.98518  4.58477  3.61503
          0.00643  5.44553  6.16788  0.61958  0.77255  0.45935  0.99884
     97   3.27342  5.64809  2.77108  2.35805  4.94071  1.91331  4.26352  4.39125  3.02294  2.92813  3.71884  3.56142  2.32645  3.38012  2.93212  2.32838  2.86625  2.16219  6.11364  4.73680    212 g - - -
          2.68618  4.42225  2.77519  2.73123  3.46354  2.40513  3.72494  3.29354  2.67741  2.69355  4.24690  2.90347  2.73739  3.18146  2.89801  2.37887  2.77519  2.98518  4.58477  3.61503
          0.00466  5.76728  6.48963  0.61958  0.77255  0.68954  0.69677
     98   2.55240  5.69278  2.45358  2.54991  2.83053  2.21190  4.29060  2.23524  2.77497  3.97759  4.74623  3.58656  3.30732  3.00758  3.12674  2.93767  2.34782  2.82942  6.15497  4.77461    213 g - - -
          2.68618  4.42225  2.77519  2.73123  3.46354  2.40513  3.72494  3.29354  2.67741  2.69355  4.24690  2.90347  2.73739  3.18146  2.89801  2.37887  2.77519  2.98518  4.58477  3.61503
          0.00443  5.81833  6.54068  0.61958  0.77255  0.91874  0.50920
     99   2.42275  2.90014  2.72789  2.62876  5.13760  1.94827  4.26715  4.61920  3.00524  4.10170  4.84175  2.16126  2.68057  3.36582  2.94334  3.26791  1.97787  4.18592  6.23577  4.82854    214 g - - -
          2.68618  4.42225  2.77519  2.73123  3.46354  2.40513  3.72494  3.29354  2.67741  2.69355  4.24690  2.90347  2.73739  3.18146  2.89801  2.37887  2.77519  2.98518  4.58477  3.61503
          0.00443  5.81833  6.54068  0.61958  0.77255  0.91874  0.50920
    100   1.77090  5.79538  2.72390  2.22911  5.13437  2.54656  4.26330  4.61600  2.33641  4.09818  4.83793  3.54501  4.46874  3.36172  3.07680  2.43888  2.77483  1.94211  6.23198  4.82474    215 a - - -
          2.68618  4.42225  2.77519  2.73123  3.46354  2.40513  3.72494  3.29354  2.67741  2.69355  4.24690  2.90347  2.73739  3.18146  2.89801  2.37887  2.77519  2.98518  4.58477  3.61503
          0.00443  5.81833  6.54068  0.61958  0.77255  0.91874  0.50920
    101   3.37077  4.94830  4.53180  2.51035  2.48998  4.41684  4.69588  2.63555  2.29259  1.74011  3.40444  4.27461  4.79099  2.13685  4.15373  2.91566  3.60266  2.22505  5.54816  3.45196    216 l - - -
          2.68618  4.42225  2.77519  2.73123  3.46354  2.40513  3.72494  3.29354  2.67741  2.69355  4.24690  2.90347  2.73739  3.18146  2.89801  2.37887  2.77519  2.98518  4.58477  3.61503
          0.00443  5.81833  6.54068  0.61958  0.77255  0.91874  0.50920
    102   2.34392  3.50444  2.40891  2.14698  3.56216  3.24972  4.33102  2.67666  2.53383  3.32189  4.63496  3.64754  4.52138  3.04686  3.58722  2.71794  2.13308  3.28671  6.06027  2.87041    217 t - - -
          2.68618  4.42225  2.77519  2.73123  3.46354  2.40513  3.72494  3.29354  2.67741  2.69355  4.24690  2.90347  2.73739  3.18146  2.89801  2.37887  2.77519  2.98518  4.58477  3.61503
          0.04571  5.81833  3.17707  0.61958  0.77255  0.91874  0.50920
    103   1.80516  5.17945  3.99741  3.00237  4.34067  2.16743  4.47349  2.18914  2.85873  2.43449  4.27435  3.05463  4.62289  3.72986  3.48354  2.94027  2.22903  2.92100  4.22058  4.47857    218 a - - -
          2.68618  4.42225  2.77519  2.73123  3.46354  2.40513  3.72494  3.29354  2.67741  2.69355  4.24690  2.90347  2.73739  3.18146  2.89801  2.37887  2.77519  2.98518  4.58477  3.61503
          0.00461  5.77723  6.49958  0.61958  0.77255  0.24062  1.54244
    104   3.34852  5.85646  2.56998  2.10545  5.20038  2.45236  4.30989  4.68555  2.78915  3.38879  3.78376  2.88446  4.51616  1.68472  3.30456  2.40244  2.37290  3.33760  4.16113  4.87956    219 q - - -
          2.68618  4.42225  2.77519  2.73123  3.46354  2.40513  3.72494  3.29354  2.67741  2.69355  4.24690  2.90347  2.73739  3.18146  2.89801  2.37887  2.77519  2.98518  4.58477  3.61503
          0.02011  5.89970  4.06487  0.61958  0.77255  0.48576  0.95510
    105   3.34083  3.29071  3.35759  2.45345  5.12929  4.12218  2.63069  2.10305  1.65814  4.10068  4.84962  2.74348  3.52879  3.41432  2.48066  3.09844  2.99438  3.21733  6.24834  3.57678    220 k - - -
          2.68618  4.42225  2.77519  2.73123  3.46354  2.40513  3.72494  3.29354  2.67741  2.69355  4.24690  2.90347  2.73739  3.18146  2.89801  2.37887  2.77519  2.98518  4.58477  3.61503
          0.00415  5.88374  6.60609  0.61958  0.77255  0.58993  0.80825
    106   3.34187  3.58349  1.50411  2.32616  2.24821  4.11923  4.30823  4.63466  2.79094  4.12408  4.86783  3.35175  4.51289  2.13577  3.53896  2.20035  3.30324  4.20810  6.26382  3.53256    221 d - - -
          2.68618  4.42225  2.77519  2.73123  3.46354  2.40513  3.72494  3.29354  2.67741  2.69355  4.24690  2.90347  2.73739  3.18146  2.89801  2.37887  2.77519  2.98518  4.58477  3.61503
          0.00415  5.88374  6.60609  0.61958  0.77255  0.42573  1.05927
    107   2.25286  5.82898  2.57320  1.96599  3.93752  4.12885  4.31732  2.88327  2.73015  4.12864  4.87312  3.60151  3.09040  2.43670  2.77068  3.31857  1.93630  2.67457  6.26963  4.86675    222 t - - -
          2.68618  4.42225  2.77519  2.73123  3.46354  2.40513  3.72494  3.29354  2.67741  2.69355  4.24690  2.90347  2.73739  3.18146  2.89801  2.37887  2.77519  2.98518  4.58477  3.61503
          0.00408  5.89970  6.62205  0.61958  0.77255  0.48576  0.95510
    108   2.15427  5.84910  2.57333  2.61608  2.58367  4.12434  2.84831  4.67263  2.02990  3.11567  4.89091  2.50645  3.43806  3.05891  3.54032  2.74301  2.65149  2.89053  6.28443  4.87615    223 k - - -
          2.68618  4.42225  2.77519  2.73123  3.46354  2.40513  3.72494  3.29354  2.67741  2.69355  4.24690  2.90347  2.73739  3.18146  2.89801  2.37887  2.77519  2.98518  4.58477  3.61503
          0.00408  5.89970  6.62205  0.61958  0.77255  0.48576  0.95510
    109   3.35006  5.84534  2.73768  2.63173  5.18399  1.63732  4.31379  4.66543  2.51174  3.51252  4.88773  3.59587  4.51938  2.97296  2.99227  2.14973  2.31461  2.12464  6.28185  4.87483    224 g - - -
          2.68618  4.42225  2.77519  2.73123  3.46354  2.40513  3.72494  3.29354  2.67741  2.69355  4.24690  2.90347  2.73739  3.18146  2.89801  2.37887  2.77519  2.98518  4.58477  3.61503
          0.00408  5.89970  6.62205  0.61958  0.77255  0.48576  0.95510
    110   3.87495  6.32656  3.69571  3.40275  5.78582  0.79889  4.76807  5.26197  1.99911  4.71755  5.50205  2.08339  4.93956  3.09652  3.89343  2.55821  4.13378  4.81374  6.82320  5.43209    225 g - - -
          2.68618  4.42225  2.77519  2.73123  3.46354  2.40513  3.72494  3.29354  2.67741  2.69355  4.24690  2.90347  2.73739  3.18146  2.89801  2.37887  2.77519  2.98518  4.58477  3.61503
          0.00408  5.89970  6.62205  0.61958  0.77255  0.48576  0.95510
    111   2.20172  5.80361  1.66336  2.15881  2.57361  3.05659  4.32877  4.59204  3.07489  4.09829  4.85148  3.61548  4.53124  2.64107  3.56333  2.50925  3.08000  2.40928  6.25212  4.85675    226 d - - -
          2.68618  4.42225  2.77519  2.73123  3.46354  2.40513  3.72494  3.29354  2.67741  2.69355  4.24690  2.90347  2.73739  3.18146  2.89801  2.37887  2.77519  2.98518  4.58477  3.61503
          0.00408  5.89970  6.62205  0.61958  0.77255  0.48576  0.95510
    112   1.91605  4.84638  5.29009  4.68307  3.48543  4.60692  4.93377  1.91762  2.69026  2.08113  3.96452  4.72719  3.48854  4.64958  3.45004  3.91266  3.68373  1.32853  5.46648  3.52885    227 v - - -
          2.68618  4.42225  2.77519  2.73123  3.46354  2.40513  3.72494  3.29354  2.67741  2.69355  4.24690  2.90347  2.73739  3.18146  2.89801  2.37887  2.77519  2.98518  4.58477  3.61503
          0.00408  5.89970  6.62205  0.61958  0.77255  0.48576  0.95510
    113   3.45369  4.83797  5.35533  3.04326  2.04757  4.61613  4.94532  2.18074  4.54263  2.73085  3.95641  4.75783  4.98038  4.68547  2.94947  3.92475  2.82855  2.10986  4.16755  1.34151    228 y - - -
          2.68618  4.42225  2.77519  2.73123  3.46354  2.40513  3.72494  3.29354  2.67741  2.69355  4.24690  2.90347  2.73739  3.18146  2.89801  2.37887  2.77519  2.98518  4.58477  3.61503
          0.00408  5.89970  6.62205  0.61958  0.77255  0.48576  0.95510
    114   3.82584  5.14875  5.84032  5.25566  2.73588  3.53139  5.48962  1.28183  5.06876  2.02604  4.26564  5.26292  5.43071  5.21523  5.09572  4.42817  3.38383  1.02643  5.95287  4.77146    229 v - - -
          2.68618  4.42225  2.77519  2.73123  3.46354  2.40513  3.72494  3.29354  2.67741  2.69355  4.24690  2.90347  2.73739  3.18146  2.89801  2.37887  2.77519  2.98518  4.58477  3.61503
          0.00408  5.89970  6.62205  0.61958  0.77255  0.48576  0.95510
    115   2.25384  5.76430  3.64446  2.82332  3.85126  3.52474  4.33583  4.52862  2.07779  2.87383  3.81365  2.74168  4.53656  3.44668  2.27357  1.75898  2.31780  3.28706  6.22148  4.83581    230 s - - -
          2.68618  4.42225  2.77519  2.73123  3.46354  2.40513  3.72494  3.29354  2.67741  2.69355  4.24690  2.90347  2.73739  3.18146  2.89801  2.37887  2.77519  2.98518  4.58477  3.61503
          0.00408  5.89970  6.62205  0.61958  0.77255  0.48576  0.95510
    116   3.02785  4.89436  5.00256  4.41092  3.40082  3.66376  4.86978  2.89031  2.39545  1.92765  4.01026  4.57899  2.26643  4.47906  4.42345  3.30868  1.60378  2.15737  5.50829  2.92629    231 t - - -
          2.68618  4.42225  2.77519  2.73123  3.46354  2.40513  3.72494  3.29354  2.67741  2.69355  4.24690  2.90347  2.73739  3.18146  2.89801  2.37887  2.77519  2.98518  4.58477  3.61503
          0.00408  5.89970  6.62205  0.61958  0.77255  0.48576  0.95510
    117   2.54725  5.84942  2.06182  3.04590  5.19020  2.52004  4.31184  4.67315  2.69819  2.93190  4.89122  2.03429  3.43789  2.79631  3.12613  2.73901  2.62546  2.37760  6.28469  4.87633    232 n - - -
          2.68618  4.42225  2.77519  2.73123  3.46354  2.40513  3.72494  3.29354  2.67741  2.69355  4.24690  2.90347  2.73739  3.18146  2.89801  2.37887  2.77519  2.98518  4.58477  3.61503
          0.03320  5.89970  3.50933  0.61958  0.77255  0.48576  0.95510
    118   2.99761  5.82538  1.80090  3.03024  5.16368  2.30678  4.29503  3.84702  2.14645  2.90902  4.86785  2.76544  2.65242  3.39357  3.14457  2.84642  2.18144  3.74817  6.26217  4.85535    233 d - - -
          2.68618  4.42225  2.77519  2.73123  3.46354  2.40513  3.72494  3.29354  2.67741  2.69355  4.24690  2.90347  2.73739  3.18146  2.89801  2.37887  2.77519  2.98518  4.58477  3.61503
          0.00420  5.87070  6.59305  0.61958  0.77255  0.38732  1.13592
    119   2.12517  5.86301  1.93717  2.19395  5.20900  2.79653  4.31011  4.69571  1.90739  3.54642  4.90350  3.58967  2.60450  2.85276  3.53782  2.35525  3.17994  4.25416  6.29511  4.88345    234 k - - -
          2.68618  4.42225  2.77519  2.73123  3.46354  2.40513  3.72494  3.29354  2.67741  2.69355  4.24690  2.90347  2.73739  3.18146  2.89801  2.37887  2.77519  2.98518  4.58477  3.61503
          0.00408  5.89970  6.62205  0.61958  0.77255  0.48576  0.95510
    120   3.35112  5.81228  3.61978  2.70837  2.09683  4.13276  3.56869  4.60901  1.62725  3.57663  3.08883  2.90190  3.72088  2.87895  3.16103  2.08145  2.96696  4.19199  6.25726  2.98478    235 k - - -
          2.68618  4.42225  2.77519  2.73123  3.46354  2.40513  3.72494  3.29354  2.67741  2.69355  4.24690  2.90347  2.73739  3.18146  2.89801  2.37887  2.77519  2.98518  4.58477  3.61503
          0.00408  5.89970  6.62205  0.61958  0.77255  0.48576  0.95510
    121   2.56760  5.77218  3.38408  3.08503  3.70951  3.29100  4.33456  4.54201  2.72251  3.43644  4.82331  3.15442  1.14433  3.44420  3.18078  2.29822  2.42622  4.14343  6.22808  4.84046    236 p - - -
          2.68618  4.42225  2.77519  2.73123  3.46354  2.40513  3.72494  3.29354  2.67741  2.69355  4.24690  2.90347  2.73739  3.18146  2.89801  2.37887  2.77519  2.98518  4.58477  3.61503
          0.00408  5.89970  6.62205  0.61958  0.77255  0.48576  0.95510
    122   3.41778  5.06532  4.42521  3.85426  1.95279  3.63081  4.69508  2.44106  2.28148  3.01995  4.17228  3.51424  3.51980  2.97860  3.55891  3.03700  3.19541  1.80995  5.65666  2.28265    237 v - - -
          2.68618  4.42225  2.77519  2.73123  3.46354  2.40513  3.72494  3.29354  2.67741  2.69355  4.24690  2.90347  2.73739  3.18146  2.89801  2.37887  2.77519  2.98518  4.58477  3.61503
          0.00408  5.89970  6.62205  0.61958  0.77255  0.48576  0.95510
    123   3.01993  5.82398  3.61484  2.48775  5.15433  2.05320  4.32068  4.62944  3.06195  3.45752  4.86984  2.66779  2.90567  2.80925  3.55202  2.05593  1.56231  3.35726  6.26717  4.86585    238 t - - -
          2.68574  4.42291  2.77585  2.73131  3.46351  2.40554  3.72560  3.29356  2.67806  2.69374  4.24755  2.90383  2.73723  3.18212  2.89866  2.37822  2.77215  2.98536  4.58543  3.61569
          0.90825  1.03500  1.42069  0.60959  0.78433  0.48576  0.95510
    124   2.87172  4.65701  5.12679  3.46054  3.75094  4.42410  4.75231  1.71686  4.32572  2.15751  2.37102  4.55204  2.28108  4.47635  4.37037  2.77903  3.49820  1.75375  5.27769  3.14023    241 i - - -
          2.68564  4.42234  2.77528  2.73132  3.46363  2.40498  3.72503  3.29363  2.67749  2.69364  4.24698  2.90355  2.73748  3.18155  2.89809  2.37895  2.77489  2.98527  4.58486  3.61512
          0.17988  2.76635  2.28532  0.64911  0.73921  1.46616  0.26242
    125   3.18142  4.78183  4.29197  3.71961  2.37107  3.32271  4.49203  3.25623  3.64920  2.98703  2.34733  2.74269  4.59171  3.92130  3.93871  2.08287  1.81642  3.04707  5.37655  2.22739    245 t - - -
          2.68618  4.42225  2.77519  2.73123  3.46354  2.40513  3.72494  3.29354  2.67741  2.69355  4.24690  2.90347  2.73739  3.18146  2.89801  2.37887  2.77519  2.98518  4.58477  3.61503
          0.04197  5.51963  3.29422  0.61958  0.77255  0.21445  1.64497
    126   2.25811  4.92081  5.46843  2.21725  2.32709  4.73810  5.07859  1.67051  4.66709  1.35157  3.98950  4.88242  5.09030  4.80577  4.69726  4.05194  3.78448  2.29903  5.57275  4.40036    246 l - - -
          2.68618  4.42225  2.77519  2.73123  3.46354  2.40513  3.72494  3.29354  2.67741  2.69355  4.24690  2.90347  2.73739  3.18146  2.89801  2.37887  2.77519  2.98518  4.58477  3.61503
          0.00433  5.84058  6.56292  0.61958  0.77255  0.32189  1.29018
    127   3.45894  4.85475  5.29044  4.68495  1.24617  4.61245  4.93465  2.37449  4.49774  3.04401  3.97287  4.73040  4.97781  3.79926  4.55201  2.33470  1.71656  2.67841  5.46539  2.61706    247 f - - -
          2.68618  4.42225  2.77519  2.73123  3.46354  2.40513  3.72494  3.29354  2.67741  2.69355  4.24690  2.90347  2.73739  3.18146  2.89801  2.37887  2.77519  2.98518  4.58477  3.61503
          0.00408  5.89970  6.62205  0.61958  0.77255  0.48576  0.95510
    128   3.45168  4.85190  5.25878  2.33355  2.53373  2.25088  4.92821  2.62427  4.47226  2.17625  3.96956  4.71268  2.77697  4.63265  4.53564  3.90760  3.68384  1.43242  5.47107  2.65409    248 v - - -
          2.68618  4.42225  2.77519  2.73123  3.46354  2.40513  3.72494  3.29354  2.67741  2.69355  4.24690  2.90347  2.73739  3.18146  2.89801  2.37887  2.77519  2.98518  4.58477  3.61503
          0.00408  5.89970  6.62205  0.61958  0.77255  0.48576  0.95510
    129   2.94494  5.72158  2.52496  1.80775  3.26435  4.15487  4.34893  2.91058  2.66903  3.39083  4.77740  3.64831  3.42685  3.22213  3.59154  2.09011  2.11911  2.43702  6.18927  4.81481    249 e - - -
          2.68618  4.42225  2.77519  2.73123  3.46354  2.40513  3.72494  3.29354  2.67741  2.69355  4.24690  2.90347  2.73739  3.18146  2.89801  2.37887  2.77519  2.98518  4.58477  3.61503
          0.00408  5.89970  6.62205  0.61958  0.77255  0.48576  0.95510
    130   3.36343  5.84519  2.32258  3.06158  5.17863  2.77048  2.84513  4.65648  3.07156  4.14623  4.89082  3.05407  4.53234  2.44257  3.56312  2.18249  1.56007  2.23923  6.28643  4.88204    250 t - - -
          2.68618  4.42225  2.77519  2.73123  3.46354  2.40513  3.72494  3.29354  2.67741  2.69355  4.24690  2.90347  2.73739  3.18146  2.89801  2.37887  2.77519  2.98518  4.58477  3.61503
          0.05893  5.89970  2.90983  0.61958  0.77255  0.48576  0.95510
    131   2.62480  2.41245  2.20082  1.64364  5.15501  4.09029  4.27792  4.63773  2.79697  4.11788  4.85647  3.55954  4.48372  2.87083  2.72126  2.21519  2.97992  2.64628  6.25003  4.84189    251 e - - -
          2.68618  4.42225  2.77519  2.73123  3.46354  2.40513  3.72494  3.29354  2.67741  2.69355  4.24690  2.90347  2.73739  3.18146  2.89801  2.37887  2.77519  2.98518  4.58477  3.61503
          0.00431  5.84508  6.56743  0.61958  0.77255  0.33011  1.26885
    132   2.17578  5.86349  3.59661  1.87066  5.20969  2.29105  3.81583  4.69631  2.11540  4.16915  4.90399  2.62072  2.73333  3.40651  2.58606  2.09315  3.58168  4.25476  6.29541  4.88394    252 e - - -
          2.68618  4.42225  2.77519  2.73123  3.46354  2.40513  3.72494  3.29354  2.67741  2.69355  4.24690  2.90347  2.73739  3.18146  2.89801  2.37887  2.77519  2.98518  4.58477  3.61503
          0.00408  5.89970  6.62205  0.61958  0.77255  0.48576  0.95510
    133   2.56630  6.84162  1.45519  2.23373  6.16290  1.00666  5.01144  5.70951  4.01297  5.15824  5.97721  2.64278  5.09878  4.16256  4.62580  2.90912  4.47002  5.23668  7.29605  5.76234    253 g - - -
          2.68618  4.42225  2.77519  2.73123  3.46354  2.40513  3.72494  3.29354  2.67741  2.69355  4.24690  2.90347  2.73739  3.18146  2.89801  2.37887  2.77519  2.98518  4.58477  3.61503
          0.00408  5.89970  6.62205  0.61958  0.77255  0.48576  0.95510
    134   2.49082  5.69315  3.68486  3.12801  4.00041  4.16246  4.35813  4.41381  2.09485  2.99299  4.75188  3.10367  2.32698  2.89057  2.18523  2.32146  3.07961  2.15623  6.16763  3.44833    254 k - - -
          2.68618  4.42225  2.77519  2.73123  3.46354  2.40513  3.72494  3.29354  2.67741  2.69355  4.24690  2.90347  2.73739  3.18146  2.89801  2.37887  2.77519  2.98518  4.58477  3.61503
          0.00408  5.89970  6.62205  0.61958  0.77255  0.48576  0.95510
    135   2.19300  5.29800  4.03512  3.47342  4.47020  3.85070  2.73459  3.29794  3.44875  3.52787  4.39376  2.74817  4.68991  3.77671  3.21518  2.86545  1.53773  1.58246  5.85644  4.58631    255 t - - -
          2.68618  4.42225  2.77519  2.73123  3.46354  2.40513  3.72494  3.29354  2.67741  2.69355  4.24690  2.90347  2.73739  3.18146  2.89801  2.37887  2.77519  2.98518  4.58477  3.61503
          0.00408  5.89970  6.62205  0.61958  0.77255  0.48576  0.95510
    136   2.41828  4.86215  5.44652  4.83318  1.80639  4.65908  4.98405  2.44472  4.61965  2.04061  3.96284  4.81842  5.01998  3.67103  4.62858  3.97095  3.72093  2.39056  5.46951  1.28727    256 y - - -
          2.68618  4.42225  2.77519  2.73123  3.46354  2.40513  3.72494  3.29354  2.67741  2.69355  4.24690  2.90347  2.73739  3.18146  2.89801  2.37887  2.77519  2.98518  4.58477  3.61503
          0.00408  5.89970  6.62205  0.61958  0.77255  0.48576  0.95510
    137   3.35052  5.86043  3.16343  3.04303  5.20528  2.92053  4.31114  4.69101  2.29277  3.52679  4.90131  2.50529  3.70231  2.81323  3.24089  1.04979  2.61515  4.25098  6.29324  4.88249    257 s - - -
          2.68618  4.42225  2.77519  2.73123  3.46354  2.40513  3.72494  3.29354  2.67741  2.69355  4.24690  2.90347  2.73739  3.18146  2.89801  2.37887  2.77519  2.98518  4.58477  3.61503
          0.00408  5.89970  6.62205  0.61958  0.77255  0.48576  0.95510
    138   3.28549  5.21390  5.85174  5.23904  2.67195  5.07390  5.40058  2.39678  5.03210  0.68850  2.51282  5.24329  5.38201  5.10745  5.01954  4.39607  4.09750  2.24873  5.79790  3.57145    258 L - - -
          2.68618  4.42225  2.77519  2.73123  3.46354  2.40513  3.72494  3.29354  2.67741  2.69355  4.24690  2.90347  2.73739  3.18146  2.89801  2.37887  2.77519  2.98518  4.58477  3.61503
          0.00408  5.89970  6.62205  0.61958  0.77255  0.48576  0.95510
    139   2.88652  5.16699  3.48479  2.87632  2.72135  4.36794  3.65998  2.80571  3.61488  2.51894  4.26791  3.64623  4.74854  3.08778  3.66324  3.27456  1.34530  2.02366  5.74327  3.66067    259 t - - -
          2.68618  4.42225  2.77519  2.73123  3.46354  2.40513  3.72494  3.29354  2.67741  2.69355  4.24690  2.90347  2.73739  3.18146  2.89801  2.37887  2.77519  2.98518  4.58477  3.61503
          0.00408  5.89970  6.62205  0.61958  0.77255  0.48576  0.95510
    140   1.82861  3.45486  5.66289  5.05317  3.39980  4.87701  5.21855  2.16194  4.84409  0.87655  3.05950  5.04452  5.21710  4.95765  4.84617  4.19554  3.90987  2.41774  5.67264  4.51289    260 l - - -
          2.68618  4.42225  2.77519  2.73123  3.46354  2.40513  3.72494  3.29354  2.67741  2.69355  4.24690  2.90347  2.73739  3.18146  2.89801  2.37887  2.77519  2.98518  4.58477  3.61503
          0.00408  5.89970  6.62205  0.61958  0.77255  0.48576  0.95510
    141   3.04924  3.83603  4.23034  3.21250  2.69205  4.37121  3.71907  2.61801  2.98406  2.47426  4.26246  2.91517  4.75161  2.78799  2.91064  2.58654  2.90329  1.48527  5.73835  4.49749    261 v - - -
          2.68618  4.42225  2.77519  2.73123  3.46354  2.40513  3.72494  3.29354  2.67741  2.69355  4.24690  2.90347  2.73739  3.18146  2.89801  2.37887  2.77519  2.98518  4.58477  3.61503
          0.00408  5.89970  6.62205  0.61958  0.77255  0.48576  0.95510
    142   3.09397  5.36522  4.94318  4.45897  3.61066  3.50100  5.28139  4.26892  4.31037  3.99057  4.87818  4.64494  0.43703  4.64843  2.90502  3.81787  3.96891  3.05681  6.33657  5.12967    262 P - - -
          2.68618  4.42225  2.77519  2.73123  3.46354  2.40513  3.72494  3.29354  2.67741  2.69355  4.24690  2.90347  2.73739  3.18146  2.89801  2.37887  2.77519  2.98518  4.58477  3.61503
          0.00408  5.89970  6.62205  0.61958  0.77255  0.48576  0.95510
    143   2.97147  5.82966  3.61485  2.79894  5.16141  3.64381  4.31915  3.70489  1.52269  2.65502  4.87398  3.60425  4.52437  2.11667  1.76473  2.49085  3.17771  3.56282  6.27009  4.86814    263 k - - -
          2.68618  4.42225  2.77519  2.73123  3.46354  2.40513  3.72494  3.29354  2.67741  2.69355  4.24690  2.90347  2.73739  3.18146  2.89801  2.37887  2.77519  2.98518  4.58477  3.61503
          0.00408  5.89970  6.62205  0.61958  0.77255  0.48576  0.95510
    144   2.05869  5.89617  1.93204  2.37001  5.24147  2.71805  4.33688  4.72930  3.07771  4.20190  4.93840  2.36359  2.53302  3.43446  1.92243  2.68753  3.61253  4.28726  6.32862  4.91446    264 r - - -
          2.68618  4.42225  2.77519  2.73123  3.46354  2.40513  3.72494  3.29354  2.67741  2.69355  4.24690  2.90347  2.73739  3.18146  2.89801  2.37887  2.77519  2.98518  4.58477  3.61503
          0.00408  5.89970  6.62205  0.61958  0.77255  0.48576  0.95510
    145   3.40116  5.20505  3.50792  3.59378  4.35549  2.64963  4.58936  1.70947  3.14316  3.42286  3.32453  3.56519  4.72960  3.87490  2.78088  2.41137  2.42705  1.58208  5.77547  4.52529    265 v - - -
          2.68618  4.42225  2.77519  2.73123  3.46354  2.40513  3.72494  3.29354  2.67741  2.69355  4.24690  2.90347  2.73739  3.18146  2.89801  2.37887  2.77519  2.98518  4.58477  3.61503
          0.00408  5.89970  6.62205  0.61958  0.77255  0.48576  0.95510
    146   2.61881  5.87458  2.70343  2.85458  5.20565  3.37028  4.35905  4.68311  3.10896  3.09343  4.92317  3.34032  0.90662  2.79839  3.60252  3.00894  3.20765  4.25856  6.31811  4.91253    266 p - - -
          2.68618  4.42225  2.77519  2.73123  3.46354  2.40513  3.72494  3.29354  2.67741  2.69355  4.24690  2.90347  2.73739  3.18146  2.89801  2.37887  2.77519  2.98518  4.58477  3.61503
          0.00408  5.89970  6.62205  0.61958  0.77255  0.48576  0.95510
    147   0.97192  5.64459  4.95870  4.65935  6.12423  1.38037  5.77751  5.61551  4.75218  5.23235  5.98574  4.77975  2.00806  3.34270  5.09288  2.16572  4.16580  4.86403  7.38834  6.18486    267 a - - -
          2.68618  4.42225  2.77519  2.73123  3.46354  2.40513  3.72494  3.29354  2.67741  2.69355  4.24690  2.90347  2.73739  3.18146  2.89801  2.37887  2.77519  2.98518  4.58477  3.61503
          0.00408  5.89970  6.62205  0.61958  0.77255  0.48576  0.95510
    148   2.25914  5.85549  2.59040  1.91591  5.19892  4.12327  4.31042  3.29100  1.99918  3.60752  4.89660  3.59138  4.51669  2.13993  2.01886  3.31197  3.18874  2.95612  6.28913  4.87926    268 e - - -
          2.68618  4.42225  2.77519  2.73123  3.46354  2.40513  3.72494  3.29354  2.67741  2.69355  4.24690  2.90347  2.73739  3.18146  2.89801  2.37887  2.77519  2.98518  4.58477  3.61503
          0.00408  5.89970  6.62205  0.61958  0.77255  0.48576  0.95510
    149   3.35849  5.83054  3.29371  1.95875  5.15938  4.13487  4.32637  4.63432  3.06909  4.12900  2.78008  2.45492  4.52982  2.34978  3.55950  2.90070  1.24324  3.18503  6.27319  4.87164    269 t - - -
          2.68618  4.42225  2.77519  2.73123  3.46354  2.40513  3.72494  3.29354  2.67741  2.69355  4.24690  2.90347  2.73739  3.18146  2.89801  2.37887  2.77519  2.98518  4.58477  3.61503
          0.00408  5.89970  6.62205  0.61958  0.77255  0.48576  0.95510
    150   2.77509  4.84917  5.44026  4.82675  3.36618  4.65091  4.98737  1.02188  4.61363  2.59537  3.96955  4.81268  5.01340  4.74633  4.62381  2.59969  3.17820  1.68042  5.48081  2.75597    270 i - - -
          2.68618  4.42225  2.77519  2.73123  3.46354  2.40513  3.72494  3.29354  2.67741  2.69355  4.24690  2.90347  2.73739  3.18146  2.89801  2.37887  2.77519  2.98518  4.58477  3.61503
          0.00408  5.89970  6.62205  0.61958  0.77255  0.48576  0.95510
    151   3.37645  5.46246  3.85480  2.31435  2.87304  4.23538  4.44762  2.24011  3.28291  3.70715  4.54230  2.97124  4.62333  2.83875  1.77877  2.43457  3.00611  1.94927  5.98696  4.67795    271 r - - -
          2.68618  4.42225  2.77519  2.73123  3.46354  2.40513  3.72494  3.29354  2.67741  2.69355  4.24690  2.90347  2.73739  3.18146  2.89801  2.37887  2.77519  2.98518  4.58477  3.61503
          0.00408  5.89970  6.62205  0.61958  0.77255  0.48576  0.95510
    152   5.00571  6.15667  7.05731  6.50513  2.39401  6.54537  6.89752  1.72327  6.41015  0.61035  4.13982  6.73565  6.47876  6.19768  6.32132  5.98460  5.21110  1.98607  6.74412  5.82219    272 L - - -
          2.68618  4.42225  2.77519  2.73123  3.46354  2.40513  3.72494  3.29354  2.67741  2.69355  4.24690  2.90347  2.73739  3.18146  2.89801  2.37887  2.77519  2.98518  4.58477  3.61503
          0.00408  5.89970  6.62205  0.61958  0.77255  0.48576  0.95510
    153   2.68706  5.77649  3.21298  3.08213  5.08667  4.14144  4.33249  2.51684  2.58320  4.06676  4.82653  3.03654  4.53402  2.56292  2.32055  2.24479  1.88109  2.08873  6.23065  4.84187    273 t - - -
          2.68618  4.42225  2.77519  2.73123  3.46354  2.40513  3.72494  3.29354  2.67741  2.69355  4.24690  2.90347  2.73739  3.18146  2.89801  2.37887  2.77519  2.98518  4.58477  3.61503
          0.00408  5.89970  6.62205  0.61958  0.77255  0.48576  0.95510
    154   2.61665  5.47297  2.55049  2.94205  2.89852  3.63440  4.44222  2.81947  3.27394  2.38331  4.55188  2.84424  2.07399  3.61753  3.72383  2.02428  2.49104  3.29974  5.99536  4.68357    274 s - - -
          2.68618  4.42225  2.77519  2.73123  3.46354  2.40513  3.72494  3.29354  2.67741  2.69355  4.24690  2.90347  2.73739  3.18146  2.89801  2.37887  2.77519  2.98518  4.58477  3.61503
          0.00408  5.89970  6.62205  0.61958  0.77255  0.48576  0.95510
    155   2.34754  5.84381  2.20607  2.18223  3.61799  2.30409  4.31330  4.66338  2.75629  4.14622  4.12644  3.59560  2.07180  3.41182  3.06730  2.32216  3.00881  3.13008  6.28056  4.87370    275 p - - -
          2.68618  4.42225  2.77519  2.73123  3.46354  2.40513  3.72494  3.29354  2.67741  2.69355  4.24690  2.90347  2.73739  3.18146  2.89801  2.37887  2.77519  2.98518  4.58477  3.61503
          0.02011  5.89970  4.06487  0.61958  0.77255  0.48576  0.95510
    156   2.13721  5.83373  3.02203  2.76610  5.17150  1.99673  2.96363  4.65239  2.46142  1.78695  4.87637  3.58663  4.50993  2.78777  3.53385  2.42561  2.77611  4.22045  6.27079  4.86420    276 l - - -
          2.68618  4.42225  2.77519  2.73123  3.46354  2.40513  3.72494  3.29354  2.67741  2.69355  4.24690  2.90347  2.73739  3.18146  2.89801  2.37887  2.77519  2.98518  4.58477  3.61503
          0.00415  5.88374  6.60609  0.61958  0.77255  0.58993  0.80825
    157   2.38968  5.75137  3.63570  2.18939  2.96365  3.04072  4.32645  3.42596  3.07937  3.46789  4.80297  2.58269  2.23812  2.66917  3.09240  2.24507  2.79588  3.72942  6.20924  3.07170    277 e - - -
          2.68618  4.42225  2.77519  2.73123  3.46354  2.40513  3.72494  3.29354  2.67741  2.69355  4.24690  2.90347  2.73739  3.18146  2.89801  2.37887  2.77519  2.98518  4.58477  3.61503
          0.05505  5.88374  2.98039  0.61958  0.77255  0.58993  0.80825
    158   2.98571  5.77739  3.57482  2.67783  5.10511  3.33157  4.27836  4.57894  1.72623  2.95838  3.72915  3.15071  2.46799  2.37264  2.56376  3.27970  2.94120  2.02842  6.22054  4.82042    278 k - - -
          2.68618  4.42225  2.77519  2.73123  3.46354  2.40513  3.72494  3.29354  2.67741  2.69355  4.24690  2.90347  2.73739  3.18146  2.89801  2.37887  2.77519  2.98518  4.58477  3.61503
          0.00436  5.83306  6.55540  0.61958  0.77255  0.69107  0.69523
    159   2.00108  5.82441  3.56730  2.26867  5.16804  3.17010  4.27869  4.65299  2.09144  3.20811  4.86545  3.03562  2.61770  2.76368  2.47536  2.12917  3.24294  3.53687  3.71758  4.84788    279 a - - -
          2.68380  4.42493  2.77649  2.72960  3.46621  2.40600  3.72762  3.29423  2.67661  2.69302  4.23450  2.90457  2.73885  3.17999  2.89872  2.37878  2.77465  2.98654  4.58744  3.61450
          0.95234  1.22509  1.13809  2.21278  0.11586  0.33931  1.24570
    160   2.80892  5.62676  3.04437  2.13879  3.05964  2.24885  4.09953  4.44441  2.36019  2.67028  4.66950  2.67854  4.30494  2.89855  2.17590  2.85616  2.95848  3.10164  6.06419  4.65803    299 e - - -
          2.68618  4.42225  2.77519  2.73123  3.46354  2.40513  3.72494  3.29354  2.67741  2.69355  4.24690  2.90347  2.73739  3.18146  2.89801  2.37887  2.77519  2.98518  4.58477  3.61503
          0.00586  5.53799  6.26034  0.61958  0.77255  0.28871  1.38321
    161   2.21965  5.76205  3.58951  2.81109  5.08135  3.28901  4.28885  2.48449  2.26908  4.05628  4.80957  3.57703  3.00284  2.39543  2.63105  2.13629  2.36028  3.25634  6.21048  3.29064    300 s - - -
          2.68618  4.42225  2.77519  2.73123  3.46354  2.40513  3.72494  3.29354  2.67741  2.69355  4.24690  2.90347  2.73739  3.18146  2.89801  2.37887  2.77519  2.98518  4.58477  3.61503
          0.00433  5.84124  6.56359  0.61958  0.77255  0.81774  0.58237
    162   2.58710  5.82361  3.56004  2.72703  5.16921  3.17021  3.06645  4.65553  2.79046  4.12910  4.86414  2.29243  2.85933  2.26020  1.81323  2.05076  3.23491  3.34121  6.25595  4.84472    301 r - - -
          2.68618  4.42225  2.77519  2.73123  3.46354  2.40513  3.72494  3.29354  2.67741  2.69355  4.24690  2.90347  2.73739  3.18146  2.89801  2.37887  2.77519  2.98518  4.58477  3.61503
          0.03424  5.84124  3.48165  0.61958  0.77255  0.49849  0.93509
    163   2.33662  5.82932  2.82772  2.06266  5.17551  2.54214  4.27619  4.66229  2.43426  4.13508  4.86973  3.55607  3.19960  3.02323  2.59795  1.78572  2.20178  4.22057  6.26133  4.84965    302 s - - -
          2.68618  4.42225  2.77519  2.73123  3.46354  2.40513  3.72494  3.29354  2.67741  2.69355  4.24690  2.90347  2.73739  3.18146  2.89801  2.37887  2.77519  2.98518  4.58477  3.61503
          0.00430  5.84726  6.56960  0.61958  0.77255  0.78901  0.60567
    164   2.60653  5.82904  2.59502  1.84317  5.17528  2.91835  4.27584  4.66209  2.33288  4.13482  4.86941  2.16303  2.54468  2.76104  2.60719  3.27735  3.14320  2.72530  6.26101  4.84933    303 e - - -
          2.68618  4.42225  2.77519  2.73123  3.46354  2.40513  3.72494  3.29354  2.67741  2.69355  4.24690  2.90347  2.73739  3.18146  2.89801  2.37887  2.77519  2.98518  4.58477  3.61503
          0.00430  5.84726  6.56960  0.61958  0.77255  0.33425  1.25835
    165   1.31574  3.73086  5.02636  2.63648  2.61869  3.65951  4.87551  2.59719  4.29395  2.28179  4.00571  4.59197  4.93233  4.49388  2.33480  3.18904  3.16471  2.73016  3.59286  4.31704    304 a - - -
          2.68618  4.42225  2.77519  2.73123  3.46354  2.40513  3.72494  3.29354  2.67741  2.69355  4.24690  2.90347  2.73739  3.18146  2.89801  2.37887  2.77519  2.98518  4.58477  3.61503
          0.03320  5.89970  3.50933  0.61958  0.77255  0.48576  0.95510
    166   2.13869  5.82668  2.29869  2.35464  5.16553  3.39392  4.29466  4.64714  2.53801  2.14719  2.93647  3.57681  3.14279  3.39301  2.72385  2.09207  2.91400  4.21398  6.26311  4.85594    305 s - - -
          2.68618  4.42225  2.77519  2.73123  3.46354  2.40513  3.72494  3.29354  2.67741  2.69355  4.24690  2.90347  2.73739  3.18146  2.89801  2.37887  2.77519  2.98518  4.58477  3.61503
          0.00420  5.87070  6.59305  0.61958  0.77255  0.66659  0.72043
    167   1.92588  5.73642  3.63117  3.07478  5.03816  3.44897  4.32025  4.49466  2.00030  2.14246  3.79232  3.19026  2.63386  2.76832  2.98383  2.48570  2.59624  3.07700  6.19596  4.81280    306 a - - -
          2.68618  4.42225  2.77519  2.73123  3.46354  2.40513  3.72494  3.29354  2.67741  2.69355  4.24690  2.90347  2.73739  3.18146  2.89801  2.37887  2.77519  2.98518  4.58477  3.61503
          0.00420  5.87070  6.59305  0.61958  0.77255  0.66659  0.72043
    168   2.20863  5.74815  2.31847  2.70522  3.22656  3.46076  4.31680  4.51391  2.46394  3.45043  4.79922  3.60949  2.35682  3.12347  3.24893  3.31759  3.56662  4.11776  2.01098  2.50128    307 w - - -
          2.68618  4.42225  2.77519  2.73123  3.46354  2.40513  3.72494  3.29354  2.67741  2.69355  4.24690  2.90347  2.73739  3.18146  2.89801  2.37887  2.77519  2.98518  4.58477  3.61503
          0.00420  5.87070  6.59305  0.61958  0.77255  0.66659  0.72043
    169   2.69080  5.81079  3.59311  1.53945  4.04061  2.74756  2.83012  4.61963  2.57923  4.11058  4.85505  3.58332  3.00993  3.39988  3.52970  2.11422  2.10420  3.11433  6.25155  4.84866    308 e - - -
          2.68618  4.42225  2.77519  2.73123  3.46354  2.40513  3.72494  3.29354  2.67741  2.69355  4.24690  2.90347  2.73739  3.18146  2.89801  2.37887  2.77519  2.98518  4.58477  3.61503
          0.05642  5.87070  2.95587  0.61958  0.77255  0.66659  0.72043
    170   2.17712  5.81180  2.32443  2.40862  5.15786  2.65043  4.25891  4.64458  2.73766  4.11751  4.85226  3.53867  2.32960  2.80188  2.41906  2.23000  2.31831  4.20298  6.24388  4.83224    309 a - - -
          2.68669  4.42276  2.77570  2.73174  3.46405  2.40504  3.72545  3.29345  2.67666  2.69406  4.24586  2.90357  2.73525  3.18197  2.89852  2.37938  2.77535  2.98506  4.58528  3.61262
          0.94015  1.14555  1.23312  0.55376  0.85517  0.91718  0.51024
    171   2.37250  5.59747  2.76974  2.84320  4.96884  3.44564  4.11654  4.44865  2.86331  3.93805  4.68237  3.38629  2.53249  2.03218  3.35492  1.42409  2.52851  4.01335  6.07680  4.67282    312 s - - -
          2.68618  4.42225  2.77519  2.73123  3.46354  2.40513  3.72494  3.29354  2.67741  2.69355  4.24690  2.90347  2.73739  3.18146  2.89801  2.37887  2.77519  2.98518  4.58477  3.61503
          0.00624  5.47630  6.19865  0.61958  0.77255  0.51087  0.91622
    172   2.63599  5.73611  2.00648  2.70439  5.06723  4.03690  4.22631  4.54356  2.96710  2.20888  4.78063  2.95457  3.01351  1.81037  3.45764  3.03883  2.13303  3.45178  6.17730  4.77472    313 q - - -
          2.68618  4.42225  2.77519  2.73123  3.46354  2.40513  3.72494  3.29354  2.67741  2.69355  4.24690  2.90347  2.73739  3.18146  2.89801  2.37887  2.77519  2.98518  4.58477  3.61503
          0.00475  5.74855  6.47090  0.61958  0.77255  0.21698  1.63448
    173   2.03830  5.81711  2.51179  2.57786  5.14365  3.51986  4.32488  4.61625  3.06823  4.11511  3.08814  2.79695  1.50057  3.42796  3.55776  2.27300  3.31467  3.01999  6.26268  4.86359    314 p - - -
          2.68618  4.42225  2.77519  2.73123  3.46354  2.40513  3.72494  3.29354  2.67741  2.69355  4.24690  2.90347  2.73739  3.18146  2.89801  2.37887  2.77519  2.98518  4.58477  3.61503
          0.00408  5.89970  6.62205  0.61958  0.77255  0.48576  0.95510
    174   3.01914  4.90194  4.97184  3.12135  2.16269  4.55553  2.69711  3.34740  4.25115  2.62176  2.81999  4.56234  3.02492  3.47436  4.40956  3.84518  3.67471  2.84752  4.40905  1.20721    315 y - - -
          2.68618  4.42225  2.77519  2.73123  3.46354  2.40513  3.72494  3.29354  2.67741  2.69355  4.24690  2.90347  2.73739  3.18146  2.89801  2.37887  2.77519  2.98518  4.58477  3.61503
          0.00408  5.89970  6.62205  0.61958  0.77255  0.48576  0.95510
    175   2.52966  5.81682  3.21304  1.54264  5.14356  4.13161  4.32066  3.64538  2.29338  3.36543  2.86420  3.60644  3.08000  2.86932  3.12433  2.88217  2.56214  2.37653  6.26063  4.86100    316 e - - -
          2.68618  4.42225  2.77519  2.73123  3.46354  2.40513  3.72494  3.29354  2.67741  2.69355  4.24690  2.90347  2.73739  3.18146  2.89801  2.37887  2.77519  2.98518  4.58477  3.61503
          0.00408  5.89970  6.62205  0.61958  0.77255  0.48576  0.95510
    176   3.16021  5.86809  2.31809  1.68970  5.21472  4.12622  4.31347  4.70129  1.95685  3.49595  4.90861  3.59315  4.52040  2.14539  2.29261  1.95878  3.58593  4.25962  6.29933  4.88809    317 e - - -
          2.68618  4.42225  2.77519  2.73123  3.46354  2.40513  3.72494  3.29354  2.67741  2.69355  4.24690  2.90347  2.73739  3.18146  2.89801  2.37887  2.77519  2.98518  4.58477  3.61503
          0.00408  5.89970  6.62205  0.61958  0.77255  0.48576  0.95510
    177   2.13666  5.80196  3.62506  2.58769  2.89439  4.13524  3.75796  4.59146  2.14921  3.21543  4.84915  3.28315  4.52809  2.98335  2.03627  2.77908  1.92087  2.81364  6.24961  4.85401    318 t - - -
          2.68618  4.42225  2.77519  2.73123  3.46354  2.40513  3.72494  3.29354  2.67741  2.69355  4.24690  2.90347  2.73739  3.18146  2.89801  2.37887  2.77519  2.98518  4.58477  3.61503
          0.00408  5.89970  6.62205  0.61958  0.77255  0.48576  0.95510
    178   2.67163  4.89725  5.50506  4.89494  4.00242  3.63579  5.06203  1.53224  4.68431  1.66923  1.91710  4.88193  5.07726  4.81778  4.69528  4.03303  2.53438  1.86044  5.55073  4.37412    319 i - - -
          2.68618  4.42225  2.77519  2.73123  3.46354  2.40513  3.72494  3.29354  2.67741  2.69355  4.24690  2.90347  2.73739  3.18146  2.89801  2.37887  2.77519  2.98518  4.58477  3.61503
          0.00408  5.89970  6.62205  0.61958  0.77255  0.48576  0.95510
    179   2.42475  4.89729  5.01046  4.41814  3.34545  3.38525  4.87450  2.20080  2.07118  1.97124  4.01320  4.58481  4.93303  4.48417  2.15405  3.85688  3.67863  1.57956  5.51228  4.32456    320 v - - -
          2.68618  4.42225  2.77519  2.73123  3.46354  2.40513  3.72494  3.29354  2.67741  2.69355  4.24690  2.90347  2.73739  3.18146  2.89801  2.37887  2.77519  2.98518  4.58477  3.61503
          0.00408  5.89970  6.62205  0.61958  0.77255  0.48576  0.95510
    180   2.13524  5.86169  2.14445  2.51031  5.20789  4.12171  4.30869  4.69465  1.90706  3.66714  4.90207  2.62923  4.51524  2.64666  2.98906  1.81841  3.10826  4.25294  6.29370  3.59538    321 s - - -
          2.68618  4.42225  2.77519  2.73123  3.46354  2.40513  3.72494  3.29354  2.67741  2.69355  4.24690  2.90347  2.73739  3.18146  2.89801  2.37887  2.77519  2.98518  4.58477  3.61503
          0.00408  5.89970  6.62205  0.61958  0.77255  0.48576  0.95510
    181   2.22947  5.07113  5.68231  5.06910  3.38105  4.90283  5.23327  2.32430  4.86003  0.83374  2.20405  5.06735  5.23491  3.70032  4.85884  4.22013  3.94322  2.44368  5.67347  4.52523    322 l - - -
          2.68618  4.42225  2.77519  2.73123  3.46354  2.40513  3.72494  3.29354  2.67741  2.69355  4.24690  2.90347  2.73739  3.18146  2.89801  2.37887  2.77519  2.98518  4.58477  3.61503
          0.00408  5.89970  6.62205  0.61958  0.77255  0.48576  0.95510
    182   2.41833  4.83097  5.41839  4.80331  3.05427  4.62576  4.95954  1.51580  4.58865  1.56596  2.16453  4.15162  4.98932  4.72020  4.59748  2.87854  2.53877  2.55133  5.45360  4.27762    323 i - - -
          2.68618  4.42225  2.77519  2.73123  3.46354  2.40513  3.72494  3.29354  2.67741  2.69355  4.24690  2.90347  2.73739  3.18146  2.89801  2.37887  2.77519  2.98518  4.58477  3.61503
          0.00408  5.89970  6.62205  0.61958  0.77255  0.48576  0.95510
    183   3.02267  5.71953  3.67885  2.72466  5.00697  3.47241  4.35469  4.45311  2.84481  2.68428  4.77613  3.65697  4.55356  2.38475  1.13648  3.35745  2.34065  2.97343  6.18765  3.63098    324 r - - -
          2.68618  4.42225  2.77519  2.73123  3.46354  2.40513  3.72494  3.29354  2.67741  2.69355  4.24690  2.90347  2.73739  3.18146  2.89801  2.37887  2.77519  2.98518  4.58477  3.61503
          0.00408  5.89970  6.62205  0.61958  0.77255  0.48576  0.95510
    184   1.83715  5.85495  2.63295  1.95594  5.19821  3.45879  3.07958  4.68291  2.63012  3.53583  4.89609  3.59120  2.73395  2.93728  3.22988  2.40228  3.14929  3.06806  4.31493  3.09471    325 a - - -
          2.68618  4.42225  2.77519  2.73123  3.46354  2.40513  3.72494  3.29354  2.67741  2.69355  4.24690  2.90347  2.73739  3.18146  2.89801  2.37887  2.77519  2.98518  4.58477  3.61503
          0.00408  5.89970  6.62205  0.61958  0.77255  0.48576  0.95510
    185   2.52193  4.88584  5.46563  3.68359  3.98700  4.69562  5.03558  2.30787  4.64834  1.83030  1.50280  4.85209  5.05566  4.78508  4.66589  3.46632  3.74837  1.37390  5.53124  4.35452    326 v - - -
          2.68618  4.42225  2.77519  2.73123  3.46354  2.40513  3.72494  3.29354  2.67741  2.69355  4.24690  2.90347  2.73739  3.18146  2.89801  2.37887  2.77519  2.98518  4.58477  3.61503
          0.00408  5.89970  6.62205  0.61958  0.77255  0.48576  0.95510
    186   1.26933  4.88001  5.07683  3.23328  3.39084  3.05023  4.88738  3.32135  4.33331  2.37242  3.38937  4.61906  4.94038  4.52487  3.28254  3.44102  3.14136  2.06273  3.96947  2.16889    327 a - - -
          2.68618  4.42225  2.77519  2.73123  3.46354  2.40513  3.72494  3.29354  2.67741  2.69355  4.24690  2.90347  2.73739  3.18146  2.89801  2.37887  2.77519  2.98518  4.58477  3.61503
          0.00408  5.89970  6.62205  0.61958  0.77255  0.48576  0.95510
    187   2.75933  5.84279  2.82360  3.05023  5.18027  2.72086  4.31476  4.66085  2.68114  1.56675  4.88554  2.74017  4.52020  2.69981  2.58280  2.92060  1.88531  4.22937  6.28004  4.87379    328 l - - -
          2.68618  4.42225  2.77519  2.73123  3.46354  2.40513  3.72494  3.29354  2.67741  2.69355  4.24690  2.90347  2.73739  3.18146  2.89801  2.37887  2.77519  2.98518  4.58477  3.61503
          0.00408  5.89970  6.62205  0.61958  0.77255  0.48576  0.95510
    188   3.40109  6.46158  1.68810  2.07652  5.78252  1.00265  4.74889  5.29825  3.62113  4.75856  5.53279  2.61362  3.72079  3.27240  4.17098  2.96462  4.12404  4.84376  6.89012  5.41721    329 g - - -
          2.68618  4.42225  2.77519  2.73123  3.46354  2.40513  3.72494  3.29354  2.67741  2.69355  4.24690  2.90347  2.73739  3.18146  2.89801  2.37887  2.77519  2.98518  4.58477  3.61503
          0.00408  5.89970  6.62205  0.61958  0.77255  0.48576  0.95510
    189   2.70851  5.86230  3.19530  1.59840  4.07588  2.69293  4.30883  4.69550  1.80869  4.16811  4.90264  2.54428  4.51539  2.26491  2.39138  3.14351  3.17622  4.25362  6.29420  4.88248    330 e - - -
          2.68618  4.42225  2.77519  2.73123  3.46354  2.40513  3.72494  3.29354  2.67741  2.69355  4.24690  2.90347  2.73739  3.18146  2.89801  2.37887  2.77519  2.98518  4.58477  3.61503
          0.00408  5.89970  6.62205  0.61958  0.77255  0.48576  0.95510
    190   3.11803  4.84792  5.27619  3.52029  3.94242  4.60449  4.93064  1.95623  4.48446  1.75183  3.96607  4.72027  2.74352  4.64168  3.66103  3.46580  2.96289  1.18735  5.46770  3.48255    331 v - - -
          2.68618  4.42225  2.77519  2.73123  3.46354  2.40513  3.72494  3.29354  2.67741  2.69355  4.24690  2.90347  2.73739  3.18146  2.89801  2.37887  2.77519  2.98518  4.58477  3.61503
          0.00408  5.89970  6.62205  0.61958  0.77255  0.48576  0.95510
    191   3.01807  4.96350  4.74738  4.16868  3.43487  3.64108  4.80866  2.20609  3.42740  2.86585  4.07934  3.44743  0.77081  4.31611  4.29946  3.78931  3.67218  2.97452  5.57325  4.37373    332 p - - -
          2.68618  4.42225  2.77519  2.73123  3.46354  2.40513  3.72494  3.29354  2.67741  2.69355  4.24690  2.90347  2.73739  3.18146  2.89801  2.37887  2.77519  2.98518  4.58477  3.61503
          0.00408  5.89970  6.62205  0.61958  0.77255  0.48576  0.95510
    192   2.34626  5.88084  1.30598  2.33600  5.22612  4.13197  4.32518  4.71322  3.06320  4.18634  4.92231  3.59879  2.86345  2.29523  2.86869  2.17627  3.16082  4.27177  6.31321  4.90040    333 d - - -
          2.68618  4.42225  2.77519  2.73123  3.46354  2.40513  3.72494  3.29354  2.67741  2.69355  4.24690  2.90347  2.73739  3.18146  2.89801  2.37887  2.77519  2.98518  4.58477  3.61503
          0.00408  5.89970  6.62205  0.61958  0.77255  0.48576  0.95510
    193   3.63762  6.17091  2.36303  3.00410  5.50308  0.93914  4.56307  4.99835  3.36686  4.47392  3.85127  2.59051  4.73494  2.85250  3.88423  1.90809  3.88167  4.55791  6.60917  5.17327    334 g - - -
          2.68611  4.42261  2.77509  2.73114  3.46320  2.40492  3.72530  3.29390  2.67776  2.69312  4.24725  2.90382  2.73775  3.18182  2.89836  2.37922  2.77509  2.98497  4.58133  3.61360
          0.20566  1.68979  6.62205  0.66100  0.72636  0.48576  0.95510
    194   3.46649  4.84365  5.40706  4.79456  1.82865  4.63345  4.95905  2.36766  4.58424  2.84769  3.96137  4.78737  4.99685  3.69931  4.59990  3.35914  3.18038  1.97517  5.45408  1.13756    342 y - - -
          2.68618  4.42225  2.77519  2.73123  3.46354  2.40513  3.72494  3.29354  2.67741  2.69355  4.24690  2.90347  2.73739  3.18146  2.89801  2.37887  2.77519  2.98518  4.58477  3.61503
          0.00408  5.89970  6.62205  0.61958  0.77255  0.48576  0.95510
    195   2.43259  5.86188  2.68830  2.16459  5.20804  4.12191  4.30893  4.69477  2.49180  4.16761  4.90227  3.18232  4.51547  2.71529  1.93955  1.86572  2.10156  3.58501  6.29389  4.88229    343 s - - -
          2.68618  4.42225  2.77519  2.73123  3.46354  2.40513  3.72494  3.29354  2.67741  2.69355  4.24690  2.90347  2.73739  3.18146  2.89801  2.37887  2.77519  2.98518  4.58477  3.61503
          0.00408  5.89970  6.62205  0.61958  0.77255  0.48576  0.95510
    196   3.45253  3.77066  5.37533  3.48312  2.68900  4.61739  3.24033  1.87428  4.55668  1.91192  3.18816  4.76632  4.98149  2.83379  3.48932  3.92690  3.20083  1.44432  5.45475  3.36189    344 v - - -
          2.68618  4.42225  2.77519  2.73123  3.46354  2.40513  3.72494  3.29354  2.67741  2.69355  4.24690  2.90347  2.73739  3.18146  2.89801  2.37887  2.77519  2.98518  4.58477  3.61503
          0.00408  5.89970  6.62205  0.61958  0.77255  0.48576  0.95510
    197   3.01852  5.86163  3.59606  2.50617  5.20785  2.74821  2.77056  3.76592  2.25625  4.16739  4.90200  2.27285  2.85114  2.43915  2.30855  2.02489  2.93343  4.25289  6.29362  4.88200    345 s - - -
          2.68618  4.42225  2.77519  2.73123  3.46354  2.40513  3.72494  3.29354  2.67741  2.69355  4.24690  2.90347  2.73739  3.18146  2.89801  2.37887  2.77519  2.98518  4.58477  3.61503
          0.00408  5.89970  6.62205  0.61958  0.77255  0.48576  0.95510
    198   2.54956  5.83574  3.60830  2.51253  3.73519  4.12742  3.25016  4.64932  2.12556  3.27831  4.87911  3.59890  3.70353  2.08338  1.96234  2.62415  2.70659  2.38642  6.27460  4.86995    346 r - - -
          2.68618  4.42225  2.77519  2.73123  3.46354  2.40513  3.72494  3.29354  2.67741  2.69355  4.24690  2.90347  2.73739  3.18146  2.89801  2.37887  2.77519  2.98518  4.58477  3.61503
          0.00408  5.89970  6.62205  0.61958  0.77255  0.48576  0.95510
    199   2.42438  5.69883  2.43881  2.84776  4.97973  3.53148  4.35621  2.44025  3.12268  2.70122  4.75698  3.65921  3.14119  2.33976  2.62716  2.79156  2.43024  2.20934  6.17197  4.80344    347 v - - -
          2.68618  4.42225  2.77519  2.73123  3.46354  2.40513  3.72494  3.29354  2.67741  2.69355  4.24690  2.90347  2.73739  3.18146  2.89801  2.37887  2.77519  2.98518  4.58477  3.61503
          0.00408  5.89970  6.62205  0.61958  0.77255  0.48576  0.95510
    200   3.01869  5.85040  3.24919  2.22040  3.94010  3.27354  2.90630  2.92145  2.49569  4.15405  4.89206  2.12506  2.89479  3.40905  2.11875  2.84863  2.64327  3.01615  6.28538  3.84013    348 r - - -
          2.68618  4.42225  2.77519  2.73123  3.46354  2.40513  3.72494  3.29354  2.67741  2.69355  4.24690  2.90347  2.73739  3.18146  2.89801  2.37887  2.77519  2.98518  4.58477  3.61503
          0.02567  5.89970  3.78950  0.61958  0.77255  0.48576  0.95510
    201   2.55130  5.84435  2.71878  2.52922  5.18895  2.88626  4.29587  3.69658  1.86558  2.38560  4.11916  3.03407  2.69020  2.66412  2.81636  2.52069  3.05573  3.57515  6.27731  4.86664    349 k - - -
          2.68654  4.42319  2.77290  2.73124  3.46377  2.40513  3.72588  3.29448  2.67799  2.69359  4.24783  2.90359  2.73833  3.18240  2.89746  2.37867  2.77365  2.98493  4.58570  3.61597
          0.44242  1.03238  6.60054  0.96908  0.47712  0.40843  1.09270
    202   2.08515  5.86084  2.63212  2.16711  5.20668  4.12189  3.55027  4.69317  2.58178  4.16644  4.90131  3.58908  3.36632  3.03490  1.79039  2.60134  2.07552  3.16857  6.29306  4.88166    358 r - - -
          2.68618  4.42225  2.77519  2.73123  3.46354  2.40513  3.72494  3.29354  2.67741  2.69355  4.24690  2.90347  2.73739  3.18146  2.89801  2.37887  2.77519  2.98518  4.58477  3.61503
          0.00408  5.89970  6.62205  0.61958  0.77255  0.48576  0.95510
    203   2.35167  4.92103  4.87965  2.89820  2.60534  4.53713  4.83831  1.49865  3.45099  1.74624  4.03562  4.50964  3.48242  3.60644  3.59690  3.08441  3.67038  2.20279  5.53164  4.33878    359 i - - -
          2.68618  4.42225  2.77519  2.73123  3.46354  2.40513  3.72494  3.29354  2.67741  2.69355  4.24690  2.90347  2.73739  3.18146  2.89801  2.37887  2.77519  2.98518  4.58477  3.61503
          0.00408  5.89970  6.62205  0.61958  0.77255  0.48576  0.95510
    204   2.47828  5.65782  3.12764  2.86588  4.92427  4.17253  4.37055  2.74192  3.14694  3.92889  4.72014  3.41731  1.22831  2.65422  3.17407  2.88441  3.59264  2.46634  6.14067  3.43275    360 p - - -
          2.68618  4.42225  2.77519  2.73123  3.46354  2.40513  3.72494  3.29354  2.67741  2.69355  4.24690  2.90347  2.73739  3.18146  2.89801  2.37887  2.77519  2.98518  4.58477  3.61503
          0.00408  5.89970  6.62205  0.61958  0.77255  0.48576  0.95510
    205   1.74412  5.52631  3.80035  3.24190  4.75209  3.49106  3.63929  4.16172  2.61069  2.00640  3.83595  3.46697  4.60173  3.58024  2.75527  1.97054  2.14225  3.02752  6.03787  4.71315    361 a - - -
          2.68618  4.42225  2.77519  2.73123  3.46354  2.40513  3.72494  3.29354  2.67741  2.69355  4.24690  2.90347  2.73739  3.18146  2.89801  2.37887  2.77519  2.98518  4.58477  3.61503
          0.00408  5.89970  6.62205  0.61958  0.77255  0.48576  0.95510
    206   3.43109  2.43088  3.10325  4.11367  2.37252  2.70474  4.78485  3.43024  3.36457  2.35383  4.08251  4.39723  1.74372  3.55120  4.26773  3.77041  3.66306  2.76806  2.14440  4.37235    362 p - - -
          2.68618  4.42225  2.77519  2.73123  3.46354  2.40513  3.72494  3.29354  2.67741  2.69355  4.24690  2.90347  2.73739  3.18146  2.89801  2.37887  2.77519  2.98518  4.58477  3.61503
          0.00408  5.89970  6.62205  0.61958  0.77255  0.48576  0.95510
    207   1.95754  5.86079  2.63207  2.28456  3.60591  3.28561  4.30902  4.69299  1.65693  4.16636  4.90128  3.09656  2.95315  3.40516  3.03445  2.83227  2.11935  4.25179  6.29307  4.88169    363 k - - -
          2.68618  4.42225  2.77519  2.73123  3.46354  2.40513  3.72494  3.29354  2.67741  2.69355  4.24690  2.90347  2.73739  3.18146  2.89801  2.37887  2.77519  2.98518  4.58477  3.61503
          0.09997  5.89970  2.38164  0.61958  0.77255  0.48576  0.95510
    208   2.57483  5.80348  3.01002  1.48953  5.14984  2.64348  3.21184  4.63678  2.38938  4.10931  4.84383  2.87778  4.45620  1.92888  3.15031  2.88854  2.71150  4.19482  6.23536  4.82354    364 e - - -
          2.68618  4.42225  2.77519  2.73123  3.46354  2.40513  3.72494  3.29354  2.67741  2.69355  4.24690  2.90347  2.73739  3.18146  2.89801  2.37887  2.77519  2.98518  4.58477  3.61503
          0.38781  5.80422  1.14431  0.61958  0.77255  0.39323  1.12353
    209   2.80234  5.32391  3.01146  3.01071  4.56392  2.72895  4.19687  2.47115  3.00496  2.95315  4.40518  3.06021  1.60727  3.35260  3.46577  2.19868  2.49323  3.65889  5.83972  4.51020    365 p - - -
          2.68658  4.41726  2.77495  2.73248  3.46104  2.40581  3.72711  3.29372  2.67728  2.69246  4.24069  2.90140  2.73638  3.18074  2.89864  2.37919  2.77640  2.98685  4.58694  3.61720
          0.93923  0.49898  6.25226  1.61384  0.22205  0.13058  2.10037
    210   2.77369  4.83059  5.42548  4.80994  2.40356  3.67152  4.96114  2.57270  4.59382  1.08398  2.52990  4.79110  4.99048  4.72406  4.60031  2.86748  3.20663  1.96390  5.45320  4.27743    386 l - - -
          2.68618  4.42225  2.77519  2.73123  3.46354  2.40513  3.72494  3.29354  2.67741  2.69355  4.24690  2.90347  2.73739  3.18146  2.89801  2.37887  2.77519  2.98518  4.58477  3.61503
          0.00408  5.89970  6.62205  0.61958  0.77255  0.48576  0.95510
    211   3.06556  5.84157  2.52953  2.62776  5.17893  3.27404  3.16023  3.48367  2.72627  3.28651  4.88426  3.59646  4.51929  3.11876  2.12978  2.07888  1.91146  3.39367  6.27890  2.78490    387 t - - -
          2.68618  4.42225  2.77519  2.73123  3.46354  2.40513  3.72494  3.29354  2.67741  2.69355  4.24690  2.90347  2.73739  3.18146  2.89801  2.37887  2.77519  2.98518  4.58477  3.61503
          0.00408  5.89970  6.62205  0.61958  0.77255  0.48576  0.95510
    212   2.22859  4.83266  5.38326  3.73793  1.73793  3.61538  4.95031  2.61436  4.56242  1.48373  3.95143  4.76998  4.98250  4.69990  4.58233  3.25931  2.39914  2.46844  2.91982  4.27722    388 l - - -
          2.68618  4.42225  2.77519  2.73123  3.46354  2.40513  3.72494  3.29354  2.67741  2.69355  4.24690  2.90347  2.73739  3.18146  2.89801  2.37887  2.77519  2.98518  4.58477  3.61503
          0.00408  5.89970  6.62205  0.61958  0.77255  0.48576  0.95510
    213   2.69596  5.78120  3.63572  2.47865  5.09327  4.14016  3.40728  2.99415  1.75310  3.47416  4.83068  3.62163  4.53278  2.92972  2.75867  1.65983  2.58341  2.84122  4.16380  4.84405    389 s - - -
          2.68618  4.42225  2.77519  2.73123  3.46354  2.40513  3.72494  3.29354  2.67741  2.69355  4.24690  2.90347  2.73739  3.18146  2.89801  2.37887  2.77519  2.98518  4.58477  3.61503
          0.00408  5.89970  6.62205  0.61958  0.77255  0.48576  0.95510
    214   2.83941  5.81426  3.62376  2.69053  5.13929  2.80168  4.32422  4.61064  2.30902  2.00842  4.86043  3.61167  2.07686  2.41369  1.96296  3.32665  3.18679  3.12735  6.25873  4.86128    390 r - - -
          2.68618  4.42225  2.77519  2.73123  3.46354  2.40513  3.72494  3.29354  2.67741  2.69355  4.24690  2.90347  2.73739  3.18146  2.89801  2.37887  2.77519  2.98518  4.58477  3.61503
          0.00408  5.89970  6.62205  0.61958  0.77255  0.48576  0.95510
    215   2.61915  5.76244  3.00207  2.56652  5.06713  2.14808  4.33636  3.71185  2.59723  2.28446  3.57140  3.20699  4.53696  3.13712  2.89507  2.75383  2.53881  2.03954  6.22009  4.83490    391 v - - -
          2.68618  4.42225  2.77519  2.73123  3.46354  2.40513  3.72494  3.29354  2.67741  2.69355  4.24690  2.90347  2.73739  3.18146  2.89801  2.37887  2.77519  2.98518  4.58477  3.61503
          0.00408  5.89970  6.62205  0.61958  0.77255  0.48576  0.95510
    216   2.25193  5.71342  3.67291  2.63117  3.10560  2.71055  2.84999  3.66525  3.11472  3.99321  4.77009  3.65229  4.54891  1.82918  2.05465  3.13630  2.51633  2.68155  6.18307  4.81078    392 q - - -
          2.68618  4.42225  2.77519  2.73123  3.46354  2.40513  3.72494  3.29354  2.67741  2.69355  4.24690  2.90347  2.73739  3.18146  2.89801  2.37887  2.77519  2.98518  4.58477  3.61503
          0.00408  5.89970  6.62205  0.61958  0.77255  0.48576  0.95510
    217   3.34884  5.85082  2.54824  2.54000  5.19224  4.12397  2.84829  3.47337  2.57217  3.13113  4.89244  3.02144  4.51735  2.40295  2.00512  2.37320  3.18866  2.17571  6.28569  3.43791    393 r - - -
          2.68618  4.42225  2.77519  2.73123  3.46354  2.40513  3.72494  3.29354  2.67741  2.69355  4.24690  2.90347  2.73739  3.18146  2.89801  2.37887  2.77519  2.98518  4.58477  3.61503
          0.00408  5.89970  6.62205  0.61958  0.77255  0.48576  0.95510
    218   3.45862  3.76810  5.43577  3.68290  2.29158  4.62955  4.96293  1.95205  4.60145  2.06918  3.06370  4.79627  4.99269  4.72957  4.60462  3.94150  3.69076  2.39008  2.26185  1.61442    394 y - - -
          2.68618  4.42225  2.77519  2.73123  3.46354  2.40513  3.72494  3.29354  2.67741  2.69355  4.24690  2.90347  2.73739  3.18146  2.89801  2.37887  2.77519  2.98518  4.58477  3.61503
          0.00408  5.89970  6.62205  0.61958  0.77255  0.48576  0.95510
    219   2.99864  5.61189  2.24634  1.66490  4.86345  4.18569  4.38667  2.60093  3.17487  3.87629  3.02617  3.70487  4.57620  3.52673  3.04212  2.40177  2.22177  2.21572  6.10522  4.75906    395 e - - -
          2.68618  4.42225  2.77519  2.73123  3.46354  2.40513  3.72494  3.29354  2.67741  2.69355  4.24690  2.90347  2.73739  3.18146  2.89801  2.37887  2.77519  2.98518  4.58477  3.61503
          0.00408  5.89970  6.62205  0.61958  0.77255  0.48576  0.95510
    220   2.75348  5.75085  3.11453  4.73800  6.45516  0.30918  6.07790  5.98176  5.30048  5.61428  6.37170  4.86182  5.24952  5.36800  5.62502  2.81599  3.21538  5.09898  7.75133  6.57032    396 G - - -
          2.68618  4.42225  2.77519  2.73123  3.46354  2.40513  3.72494  3.29354  2.67741  2.69355  4.24690  2.90347  2.73739  3.18146  2.89801  2.37887  2.77519  2.98518  4.58477  3.61503
          0.00408  5.89970  6.62205  0.61958  0.77255  0.48576  0.95510
    221   2.05234  5.86181  2.83131  2.03097  5.20809  3.21198  2.36223  4.69492  2.20049  3.30537  4.90215  2.80541  3.47991  3.40453  2.76628  2.11700  3.14290  4.25310  6.29377  4.88208    397 e - - -
          2.68618  4.42225  2.77519  2.73123  3.46354  2.40513  3.72494  3.29354  2.67741  2.69355  4.24690  2.90347  2.73739  3.18146  2.89801  2.37887  2.77519  2.98518  4.58477  3.61503
          0.00408  5.89970  6.62205  0.61958  0.77255  0.48576  0.95510
    222   2.68376  5.84162  2.41693  2.31240  5.17732  1.81200  2.03743  4.65690  3.05659  2.97459  4.88487  3.59975  4.52273  3.41729  2.48908  2.92215  3.58422  4.22725  6.27983  2.60306    398 g - - -
          2.68618  4.42225  2.77519  2.73123  3.46354  2.40513  3.72494  3.29354  2.67741  2.69355  4.24690  2.90347  2.73739  3.18146  2.89801  2.37887  2.77519  2.98518  4.58477  3.61503
          0.00408  5.89970  6.62205  0.61958  0.77255  0.48576  0.95510
    223   3.46973  4.84885  5.39840  2.67465  2.14073  4.63598  4.96586  2.59818  4.57856  1.20038  2.46733  3.68811  4.99834  4.71459  4.59846  3.94609  3.70172  2.79467  5.46605  2.09881    399 l - - -
          2.68618  4.42225  2.77519  2.73123  3.46354  2.40513  3.72494  3.29354  2.67741  2.69355  4.24690  2.90347  2.73739  3.18146  2.89801  2.37887  2.77519  2.98518  4.58477  3.61503
          0.00408  5.89970  6.62205  0.61958  0.77255  0.48576  0.95510
    224   3.02366  5.82949  3.05916  3.05534  5.16161  4.12879  4.31721  3.65405  2.00714  2.65609  4.87357  2.41262  4.52195  2.09026  1.91918  2.78876  2.74161  2.87305  6.27000  3.65387    400 r - - -
          2.68618  4.42225  2.77519  2.73123  3.46354  2.40513  3.72494  3.29354  2.67741  2.69355  4.24690  2.90347  2.73739  3.18146  2.89801  2.37887  2.77519  2.98518  4.58477  3.61503
          0.00408  5.89970  6.62205  0.61958  0.77255  0.48576  0.95510
    225   2.49011  5.17102  5.83125  5.25410  4.37111  1.37741  5.53019  1.31454  5.07822  2.87950  3.38373  5.27888  5.45779  5.23846  5.12328  4.45258  4.08677  1.56088  6.00953  4.82335    401 i - - -
          2.68618  4.42225  2.77519  2.73123  3.46354  2.40513  3.72494  3.29354  2.67741  2.69355  4.24690  2.90347  2.73739  3.18146  2.89801  2.37887  2.77519  2.98518  4.58477  3.61503
          0.00408  5.89970  6.62205  0.61958  0.77255  0.48576  0.95510
    226   3.38998  5.30706  2.59539  2.07343  2.71337  4.29757  4.52567  2.62219  2.10743  2.71952  3.91159  3.92502  4.68216  3.76016  3.34315  3.12439  2.76286  2.09322  5.86033  2.66941    402 e - - -
          2.68618  4.42225  2.77519  2.73123  3.46354  2.40513  3.72494  3.29354  2.67741  2.69355  4.24690  2.90347  2.73739  3.18146  2.89801  2.37887  2.77519  2.98518  4.58477  3.61503
          0.00408  5.89970  6.62205  0.61958  0.77255  0.48576  0.95510
    227   3.40087  5.21944  4.13927  2.14947  4.37258  4.34199  4.58118  2.18674  2.53105  2.65480  3.42456  4.01789  4.72409  3.85908  2.31893  2.41005  2.96052  1.62747  5.78770  4.53472    403 v - - -
          2.68618  4.42225  2.77519  2.73123  3.46354  2.40513  3.72494  3.29354  2.67741  2.69355  4.24690  2.90347  2.73739  3.18146  2.89801  2.37887  2.77519  2.98518  4.58477  3.61503
          0.00408  5.89970  6.62205  0.61958  0.77255  0.48576  0.95510
    228   2.79501  4.91306  5.47485  4.86989  2.47602  2.77887  4.98480  2.02747  4.65922  2.06745  4.01449  4.85091  5.06428  4.78490  4.67057  4.01646  3.77282  3.14483  5.44640  1.01974    404 y - - -
          2.68618  4.42225  2.77519  2.73123  3.46354  2.40513  3.72494  3.29354  2.67741  2.69355  4.24690  2.90347  2.73739  3.18146  2.89801  2.37887  2.77519  2.98518  4.58477  3.61503
          0.00408  5.89970  6.62205  0.61958  0.77255  0.48576  0.95510
    229   3.13742  5.77372  3.64294  2.02315  5.08245  4.14426  3.62262  3.72648  2.29649  1.95719  4.82422  3.62751  4.53667  2.73057  1.75135  3.16460  2.52660  2.74431  6.22851  4.84133    405 r - - -
          2.68618  4.42225  2.77519  2.73123  3.46354  2.40513  3.72494  3.29354  2.67741  2.69355  4.24690  2.90347  2.73739  3.18146  2.89801  2.37887  2.77519  2.98518  4.58477  3.61503
          0.00408  5.89970  6.62205  0.61958  0.77255  0.48576  0.95510
    230   1.71488  4.90743  5.51298  4.90153  3.38306  3.48703  5.06556  2.76921  4.69016  1.41532  3.09390  4.88890  5.08191  4.81933  4.69901  4.03968  3.77412  1.26479  5.54927  4.37610    406 v - - -
          2.68618  4.42225  2.77519  2.73123  3.46354  2.40513  3.72494  3.29354  2.67741  2.69355  4.24690  2.90347  2.73739  3.18146  2.89801  2.37887  2.77519  2.98518  4.58477  3.61503
          0.00408  5.89970  6.62205  0.61958  0.77255  0.48576  0.95510
    231   2.58580  5.85803  3.38127  2.17004  5.20255  4.12281  4.30983  4.68806  1.88795  3.14494  4.89885  3.59051  4.51626  2.58437  2.48250  2.21005  1.70056  4.24838  6.29099  3.84095    407 t - - -
          2.68618  4.42225  2.77519  2.73123  3.46354  2.40513  3.72494  3.29354  2.67741  2.69355  4.24690  2.90347  2.73739  3.18146  2.89801  2.37887  2.77519  2.98518  4.58477  3.61503
          0.00408  5.89970  6.62205  0.61958  0.77255  0.48576  0.95510
    232   3.65891  5.55652  4.64833  4.34508  5.32418  2.80902  5.42258  4.71540  4.44280  2.22824  5.28327  0.48472  5.09155  4.71926  4.77667  2.97333  4.08893  3.43678  6.72109  5.48776    408 N - - -
          2.68618  4.42225  2.77519  2.73123  3.46354  2.40513  3.72494  3.29354  2.67741  2.69355  4.24690  2.90347  2.73739  3.18146  2.89801  2.37887  2.77519  2.98518  4.58477  3.61503
          0.00408  5.89970  6.62205  0.61958  0.77255  0.48576  0.95510
    233   2.91789  5.75674  2.52040  3.09210  3.56904  2.94521  2.34537  3.16428  2.48090  3.00023  4.80885  3.38177  3.41824  3.13896  2.53548  3.00964  2.28404  2.24366  6.21581  4.83212    409 v - - -
          2.68618  4.42225  2.77519  2.73123  3.46354  2.40513  3.72494  3.29354  2.67741  2.69355  4.24690  2.90347  2.73739  3.18146  2.89801  2.37887  2.77519  2.98518  4.58477  3.61503
          0.00408  5.89970  6.62205  0.61958  0.77255  0.48576  0.95510
    234   2.19825  5.68660  3.77128  3.21759  5.04105  1.51664  4.43964  4.48275  2.32761  4.04165  4.82421  3.73829  4.60346  3.56639  3.18448  1.71312  2.36950  2.75617  6.23876  4.87915    410 g - - -
          2.68513  4.42239  2.77485  2.73137  3.46368  2.40493  3.72509  3.29368  2.67755  2.69369  4.24704  2.90361  2.73754  3.18160  2.89815  2.37901  2.77534  2.98532  4.58491  3.61517
          0.21197  2.18262  2.54763  0.29507  1.36445  0.48576  0.95510
    235   2.15043  5.80547  2.21485  2.99292  5.14898  3.69322  2.63801  4.63386  2.30042  3.19330  4.84654  2.86279  2.48857  3.35690  2.87480  2.82385  2.05067  4.19527  6.23908  3.73955    413 t - - -
          2.68618  4.42225  2.77519  2.73123  3.46354  2.40513  3.72494  3.29354  2.67741  2.69355  4.24690  2.90347  2.73739  3.18146  2.89801  2.37887  2.77519  2.98518  4.58477  3.61503
          0.00442  5.81964  6.54199  0.61958  0.77255  0.42874  1.05362
    236   2.92888  5.84291  2.70076  2.29412  5.18697  2.86275  4.29597  4.01439  2.18632  2.91872  4.18978  3.26574  2.76947  2.03959  2.85000  2.59123  3.56581  3.13681  6.27620  2.77281    414 q - - -
          2.68618  4.42225  2.77519  2.73123  3.46354  2.40513  3.72494  3.29354  2.67741  2.69355  4.24690  2.90347  2.73739  3.18146  2.89801  2.37887  2.77519  2.98518  4.58477  3.61503
          0.00417  5.87785  6.60019  0.61958  0.77255  0.40739  1.09477
    237   1.89276  5.87544  2.97302  2.18142  5.21971  2.45296  4.32482  4.70567  3.06298  4.18073  4.91762  3.59951  1.66586  2.54678  3.04266  3.32699  2.32487  4.26592  6.30909  4.89738    415 p - - -
          2.68618  4.42225  2.77519  2.73123  3.46354  2.40513  3.72494  3.29354  2.67741  2.69355  4.24690  2.90347  2.73739  3.18146  2.89801  2.37887  2.77519  2.98518  4.58477  3.61503
          0.00408  5.89970  6.62205  0.61958  0.77255  0.48576  0.95510
    238   3.51670  4.89281  5.44485  4.83269  2.56455  4.68712  5.01860  1.99522  4.62606  2.08839  2.36582  4.83758  5.04451  2.03594  2.66284  3.99826  3.74832  1.51159  5.51240  4.34106    416 v - - -
          2.68618  4.42225  2.77519  2.73123  3.46354  2.40513  3.72494  3.29354  2.67741  2.69355  4.24690  2.90347  2.73739  3.18146  2.89801  2.37887  2.77519  2.98518  4.58477  3.61503
          0.00408  5.89970  6.62205  0.61958  0.77255  0.48576  0.95510
    239   2.88054  5.83685  2.63546  1.63176  5.17216  4.12706  4.31514  2.75439  2.32123  3.50726  4.25212  2.66130  4.52030  3.41467  2.75113  2.71489  2.15843  3.02661  6.27542  3.77397    417 e - - -
          2.68618  4.42225  2.77519  2.73123  3.46354  2.40513  3.72494  3.29354  2.67741  2.69355  4.24690  2.90347  2.73739  3.18146  2.89801  2.37887  2.77519  2.98518  4.58477  3.61503
          0.00408  5.89970  6.62205  0.61958  0.77255  0.48576  0.95510
    240   3.16009  5.53831  6.24095  5.64227  2.49679  5.51438  5.85328  2.11632  5.45786  0.78591  2.48968  5.68750  5.75231  5.48107  5.43445  4.85570  4.46447  1.87950  6.14345  5.06288    418 l - - -
          2.68618  4.42225  2.77519  2.73123  3.46354  2.40513  3.72494  3.29354  2.67741  2.69355  4.24690  2.90347  2.73739  3.18146  2.89801  2.37887  2.77519  2.98518  4.58477  3.61503
          0.00408  5.89970  6.62205  0.61958  0.77255  0.48576  0.95510
    241   1.56687  5.85583  2.29920  2.79627  5.19939  3.34714  4.31027  4.68430  2.63003  3.02326  4.89690  2.30572  4.51648  3.40710  2.40551  2.32102  2.72474  3.56369  6.28942  4.87937    419 a - - -
          2.68618  4.42225  2.77519  2.73123  3.46354  2.40513  3.72494  3.29354  2.67741  2.69355  4.24690  2.90347  2.73739  3.18146  2.89801  2.37887  2.77519  2.98518  4.58477  3.61503
          0.00408  5.89970  6.62205  0.61958  0.77255  0.48576  0.95510
    242   3.14701  6.12089  2.40835  0.73786  5.45610  4.24218  3.16212  4.95207  3.29862  4.42245  5.17268  3.70283  2.99452  3.16171  3.81133  3.52570  2.56371  4.50787  6.55225  5.11913    420 e - - -
          2.68618  4.42225  2.77519  2.73123  3.46354  2.40513  3.72494  3.29354  2.67741  2.69355  4.24690  2.90347  2.73739  3.18146  2.89801  2.37887  2.77519  2.98518  4.58477  3.61503
          0.00408  5.89970  6.62205  0.61958  0.77255  0.48576  0.95510
    243   2.32984  4.03283  2.59468  3.04109  5.20516  3.11969  4.30904  3.89408  1.87254  3.64890  4.90034  2.37170  3.55714  1.80370  2.78890  2.38333  3.57951  4.25058  6.29225  4.88110    421 q - - -
          2.68618  4.42225  2.77519  2.73123  3.46354  2.40513  3.72494  3.29354  2.67741  2.69355  4.24690  2.90347  2.73739  3.18146  2.89801  2.37887  2.77519  2.98518  4.58477  3.61503
          0.00408  5.89970  6.62205  0.61958  0.77255  0.48576  0.95510
    244   2.40241  5.81390  1.79117  1.88511  5.13884  3.52009  4.32288  4.61092  3.06608  2.74299  2.65745  3.60880  4.52649  1.88945  3.55537  2.74776  3.58341  4.19369  4.14513  4.86022    422 d - - -
          2.68618  4.42225  2.77519  2.73123  3.46354  2.40513  3.72494  3.29354  2.67741  2.69355  4.24690  2.90347  2.73739  3.18146  2.89801  2.37887  2.77519  2.98518  4.58477  3.61503
          0.00408  5.89970  6.62205  0.61958  0.77255  0.48576  0.95510
    245   4.43170  1.73458  6.21296  5.72180  0.63596  5.53224  5.22647  3.86962  5.51146  2.27319  3.44671  5.54234  5.81447  5.47577  5.45284  4.87294  4.65281  3.87335  5.41400  2.99459    423 F - - -
          2.68618  4.42225  2.77519  2.73123  3.46354  2.40513  3.72494  3.29354  2.67741  2.69355  4.24690  2.90347  2.73739  3.18146  2.89801  2.37887  2.77519  2.98518  4.58477  3.61503
          0.00408  5.89970  6.62205  0.61958  0.77255  0.48576  0.95510
    246   2.64836  4.87358  3.13609  4.51599  3.97116  2.92035  3.45723  2.81530  4.36133  1.77737  2.54614  4.63816  4.94602  4.54679  4.47323  3.87633  2.87756  3.12384  2.74073  1.52099    424 y - - -
          2.68493  4.42269  2.77563  2.73115  3.46397  2.40556  3.72538  3.29306  2.67735  2.69398  4.24733  2.90335  2.73783  3.18190  2.89642  2.37870  2.77563  2.98518  4.58520  3.61547
          0.63082  1.78536  1.20362  0.93347  0.49954  0.48576  0.95510
    247   1.53311  5.65788  3.39980  2.50508  5.00168  3.92713  2.96874  4.48388  2.84246  3.96091  4.70034  2.98164  4.32193  2.32518  2.04644  1.99208  3.38813  4.04816  6.08990  4.68358    430 a - - -
          2.68618  4.42225  2.77519  2.73123  3.46354  2.40513  3.72494  3.29354  2.67741  2.69355  4.24690  2.90347  2.73739  3.18146  2.89801  2.37887  2.77519  2.98518  4.58477  3.61503
          0.00582  5.54477  6.26712  0.61958  0.77255  0.47638  0.97029
    248   2.34144  5.70741  3.08036  2.67940  5.01977  4.06540  4.25619  3.44662  2.54471  2.42670  4.75680  3.54672  1.71590  2.31237  2.67980  3.06623  2.96758  4.08035  3.55288  3.86594    431 p - - -
          2.68618  4.42225  2.77519  2.73123  3.46354  2.40513  3.72494  3.29354  2.67741  2.69355  4.24690  2.90347  2.73739  3.18146  2.89801  2.37887  2.77519  2.98518  4.58477  3.61503
          0.00460  5.78048  6.50282  0.61958  0.77255  0.24367  1.53130
    249   2.45304  5.86120  2.60895  2.10623  5.20703  1.72938  3.18424  4.69355  2.06156  4.16680  4.90169  3.58925  4.51564  3.40528  2.80406  2.50273  2.51543  3.58454  6.29342  4.88200    432 g - - -
          2.68618  4.42225  2.77519  2.73123  3.46354  2.40513  3.72494  3.29354  2.67741  2.69355  4.24690  2.90347  2.73739  3.18146  2.89801  2.37887  2.77519  2.98518  4.58477  3.61503
          0.10972  5.89970  2.29089  0.61958  0.77255  0.48576  0.95510
    250   2.59231  5.74567  3.04832  2.12644  5.07004  1.82427  4.25686  3.17244  3.00016  4.04212  4.79189  3.54329  4.46045  2.72544  2.59069  2.90356  2.05704  2.50129  6.19102  4.79291    433 g - - -
          2.68618  4.42225  2.77519  2.73123  3.46354  2.40513  3.72494  3.29354  2.67741  2.69355  4.24690  2.90347  2.73739  3.18146  2.89801  2.37887  2.77519  2.98518  4.58477  3.61503
          0.00453  5.79451  6.51686  0.61958  0.77255  1.01184  0.45185
    251   2.22722  5.77842  3.00897  2.68924  5.11670  3.05975  4.24801  3.41924  2.70536  4.08079  4.82089  2.31881  4.45356  2.72487  1.95391  2.85434  3.51517  1.80011  6.21517  4.80837    434 v - - -
          2.68618  4.42225  2.77519  2.73123  3.46354  2.40513  3.72494  3.29354  2.67741  2.69355  4.24690  2.90347  2.73739  3.18146  2.89801  2.37887  2.77519  2.98518  4.58477  3.61503
          0.00453  5.79451  6.51686  0.61958  0.77255  0.25795  1.48118
    252   1.44786  4.89396  5.02289  4.43105  3.99607  3.97867  4.87839  2.20211  4.29244  2.35566  4.01191  4.59118  2.46973  4.49368  3.38542  2.46656  3.20283  1.74611  5.51042  4.32318    435 a - - -
          2.68618  4.42225  2.77519  2.73123  3.46354  2.40513  3.72494  3.29354  2.67741  2.69355  4.24690  2.90347  2.73739  3.18146  2.89801  2.37887  2.77519  2.98518  4.58477  3.61503
          0.00408  5.89970  6.62205  0.61958  0.77255  0.48576  0.95510
    253   1.67720  4.84557  5.30909  4.70116  3.35912  4.61132  4.93947  1.97069  4.50946  2.00356  3.96370  4.73744  4.97602  3.64822  3.64519  2.17219  3.68596  1.55894  5.46662  4.28803    436 v - - -
          2.68618  4.42225  2.77519  2.73123  3.46354  2.40513  3.72494  3.29354  2.67741  2.69355  4.24690  2.90347  2.73739  3.18146  2.89801  2.37887  2.77519  2.98518  4.58477  3.61503
          0.00408  5.89970  6.62205  0.61958  0.77255  0.48576  0.95510
    254   1.14087  4.86708  5.15345  4.55437  3.96422  2.73897  4.90513  3.30609  4.39246  2.75845  2.77098  4.65913  4.95214  4.57110  4.49101  2.19312  2.69937  2.15625  3.87948  3.29469    437 a - - -
          2.68618  4.42225  2.77519  2.73123  3.46354  2.40513  3.72494  3.29354  2.67741  2.69355  4.24690  2.90347  2.73739  3.18146  2.89801  2.37887  2.77519  2.98518  4.58477  3.61503
          0.00408  5.89970  6.62205  0.61958  0.77255  0.48576  0.95510
    255   1.63107  4.86178  5.46763  4.85406  2.55150  4.67037  5.00813  1.48244  4.63929  2.14292  3.97728  4.83556  5.03144  4.76965  4.64590  3.98352  2.96077  1.90425  5.49667  2.78511    438 i - - -
          2.68618  4.42225  2.77519  2.73123  3.46354  2.40513  3.72494  3.29354  2.67741  2.69355  4.24690  2.90347  2.73739  3.18146  2.89801  2.37887  2.77519  2.98518  4.58477  3.61503
          0.00408  5.89970  6.62205  0.61958  0.77255  0.48576  0.95510
    256   2.20442  5.02914  4.51576  3.94228  2.45876  3.37029  4.72723  3.50220  3.32920  2.32274  3.24596  3.30300  4.82935  3.49805  4.16812  1.55348  2.93318  3.29263  2.29765  3.56665    439 s - - -
          2.68618  4.42225  2.77519  2.73123  3.46354  2.40513  3.72494  3.29354  2.67741  2.69355  4.24690  2.90347  2.73739  3.18146  2.89801  2.37887  2.77519  2.98518  4.58477  3.61503
          0.00408  5.89970  6.62205  0.61958  0.77255  0.48576  0.95510
    257   3.11413  4.89527  4.99777  3.88925  2.15964  3.68039  4.86857  2.30818  3.62399  1.86849  4.01112  3.38978  2.41729  3.23363  4.42122  3.85044  2.28392  2.20676  5.50906  2.77321    440 l - - -
          2.68618  4.42225  2.77519  2.73123  3.46354  2.40513  3.72494  3.29354  2.67741  2.69355  4.24690  2.90347  2.73739  3.18146  2.89801  2.37887  2.77519  2.98518  4.58477  3.61503
          0.29616  5.89970  1.37203  0.61958  0.77255  0.48576  0.95510
    258   3.01848  5.74667  1.95811  1.44682  5.08993  3.97412  4.18187  4.57835  2.92877  4.05131  4.79008  3.43983  1.91233  2.53755  3.00140  2.83834  3.03397  4.13679  6.17895  4.76276    441 e - - -
          2.68618  4.42225  2.77519  2.73123  3.46354  2.40513  3.72494  3.29354  2.67741  2.69355  4.24690  2.90347  2.73739  3.18146  2.89801  2.37887  2.77519  2.98518  4.58477  3.61503
          0.00546  5.60900  6.33135  0.61958  0.77255  0.56010  0.84665
    259   2.76224  5.78103  2.46388  2.96729  5.12496  4.04739  2.17127  4.61007  1.96947  3.14101  4.82200  3.00926  3.64269  2.96048  1.82368  3.04945  2.75457  3.01496  6.21437  4.80418    442 r - - -
          2.68618  4.42225  2.77519  2.73123  3.46354  2.40513  3.72494  3.29354  2.67741  2.69355  4.24690  2.90347  2.73739  3.18146  2.89801  2.37887  2.77519  2.98518  4.58477  3.61503
          0.00461  5.77805  6.50040  0.61958  0.77255  0.24138  1.53964
    260   2.12779  5.85655  3.24728  2.41694  5.20048  3.77972  1.85386  4.68565  3.04508  2.94246  4.89751  2.01212  3.69655  3.05727  2.73485  2.59737  3.17922  4.24658  6.28992  3.09488    443 h - - -
          2.68618  4.42225  2.77519  2.73123  3.46354  2.40513  3.72494  3.29354  2.67741  2.69355  4.24690  2.90347  2.73739  3.18146  2.89801  2.37887  2.77519  2.98518  4.58477  3.61503
          0.00408  5.89970  6.62205  0.61958  0.77255  0.48576  0.95510
    261   2.99036  5.72129  3.23436  2.26366  5.01035  4.15493  3.37199  2.31424  2.41339  3.25429  3.75353  2.65536  4.54685  2.74316  3.59164  2.87266  2.53262  2.09933  6.18903  2.77025    444 v - - -
          2.68618  4.42225  2.77519  2.73123  3.46354  2.40513  3.72494  3.29354  2.67741  2.69355  4.24690  2.90347  2.73739  3.18146  2.89801  2.37887  2.77519  2.98518  4.58477  3.61503
          0.00408  5.89970  6.62205  0.61958  0.77255  0.48576  0.95510
    262   5.45080  6.52181  7.43611  6.88726  4.35732  7.02571  7.25241  2.33729  6.79821  0.18669  4.06024  7.28044  6.71135  6.34809  6.58776  6.58009  5.62375  3.91656  6.80394  5.98498    445 L - - -
          2.68618  4.42225  2.77519  2.73123  3.46354  2.40513  3.72494  3.29354  2.67741  2.69355  4.24690  2.90347  2.73739  3.18146  2.89801  2.37887  2.77519  2.98518  4.58477  3.61503
          0.00408  5.89970  6.62205  0.61958  0.77255  0.48576  0.95510
    263   2.21664  5.82999  3.61117  2.30584  5.16231  3.10617  4.31715  4.63935  2.52624  2.43718  3.53478  3.60129  3.86579  2.29457  1.91529  2.68906  3.36738  4.21376  6.27037  2.57818    446 r - - -
          2.68618  4.42225  2.77519  2.73123  3.46354  2.40513  3.72494  3.29354  2.67741  2.69355  4.24690  2.90347  2.73739  3.18146  2.89801  2.37887  2.77519  2.98518  4.58477  3.61503
          0.00408  5.89970  6.62205  0.61958  0.77255  0.48576  0.95510
    264   1.97801  5.86562  4.16374  3.71759  5.55036  4.40738  4.89077  4.98037  2.55246  4.52853  5.32960  4.16556  0.68963  3.34089  3.91646  3.75460  2.49495  4.53908  6.69093  5.39202    447 P - - -
          2.68618  4.42225  2.77519  2.73123  3.46354  2.40513  3.72494  3.29354  2.67741  2.69355  4.24690  2.90347  2.73739  3.18146  2.89801  2.37887  2.77519  2.98518  4.58477  3.61503
          0.00408  5.89970  6.62205  0.61958  0.77255  0.48576  0.95510
    265   3.88918  6.14275  3.86616  3.60352  5.68165  0.50234  4.93814  5.18402  2.36777  4.70724  5.52266  3.18707  5.02624  4.09344  4.06568  2.76453  4.19602  4.75014  6.83246  3.45033    448 G - - -
          2.68618  4.42225  2.77519  2.73123  3.46354  2.40513  3.72494  3.29354  2.67741  2.69355  4.24690  2.90347  2.73739  3.18146  2.89801  2.37887  2.77519  2.98518  4.58477  3.61503
          0.00408  5.89970  6.62205  0.61958  0.77255  0.48576  0.95510
    266   2.60206  5.98309  2.05610  1.18452  5.32537  2.89582  4.40389  4.81646  3.16101  4.28747  5.02847  3.64365  4.59883  1.80885  3.10279  2.89182  3.69279  4.37301  6.41464  4.99347    449 e - - -
          2.68618  4.42225  2.77519  2.73123  3.46354  2.40513  3.72494  3.29354  2.67741  2.69355  4.24690  2.90347  2.73739  3.18146  2.89801  2.37887  2.77519  2.98518  4.58477  3.61503
          0.00408  5.89970  6.62205  0.61958  0.77255  0.48576  0.95510
    267   2.94576  5.85890  3.24672  1.77191  5.20373  3.49960  3.55050  3.16901  1.94498  4.16406  4.89965  3.59018  4.51613  3.40618  2.71200  1.57385  2.36262  4.24942  6.29170  4.88093    450 s - - -
          2.68618  4.42225  2.77519  2.73123  3.46354  2.40513  3.72494  3.29354  2.67741  2.69355  4.24690  2.90347  2.73739  3.18146  2.89801  2.37887  2.77519  2.98518  4.58477  3.61503
          0.00408  5.89970  6.62205  0.61958  0.77255  0.48576  0.95510
    268   1.96621  5.11896  4.35803  3.79140  4.26719  2.54161  4.68600  3.62638  3.22171  2.74855  2.94993  4.17854  4.79318  4.03693  4.08151  2.51267  1.10159  3.04104  5.71934  4.49055    451 t - - -
          2.68618  4.42225  2.77519  2.73123  3.46354  2.40513  3.72494  3.29354  2.67741  2.69355  4.24690  2.90347  2.73739  3.18146  2.89801  2.37887  2.77519  2.98518  4.58477  3.61503
          0.00408  5.89970  6.62205  0.61958  0.77255  0.48576  0.95510
    269   2.87650  5.83460  2.63366  1.73960  3.73479  4.12756  2.97418  3.92912  3.05472  4.13530  3.83927  3.59923  3.71951  2.18221  2.07045  2.65814  2.82551  3.51988  4.06412  3.46434    452 e - - -
          2.68618  4.42225  2.77519  2.73123  3.46354  2.40513  3.72494  3.29354  2.67741  2.69355  4.24690  2.90347  2.73739  3.18146  2.89801  2.37887  2.77519  2.98518  4.58477  3.61503
          0.00408  5.89970  6.62205  0.61958  0.77255  0.48576  0.95510
    270   3.00624  3.75614  6.41674  5.91029  4.87655  5.82054  6.41520  1.47954  5.80713  1.20419  4.67642  5.99269  6.08022  6.01195  5.90355  5.21370  4.55862  1.07931  6.79096  5.58674    453 v - - -
          2.68618  4.42225  2.77519  2.73123  3.46354  2.40513  3.72494  3.29354  2.67741  2.69355  4.24690  2.90347  2.73739  3.18146  2.89801  2.37887  2.77519  2.98518  4.58477  3.61503
          0.00408  5.89970  6.62205  0.61958  0.77255  0.48576  0.95510
    271   5.02638  6.19155  6.45359  6.16914  1.25029  5.89566  4.98431  2.51022  5.94349  3.29269  5.23493  5.67201  6.18193  5.75960  5.80951  5.25979  5.24031  3.42573  3.00604  0.77396    454 y - - -
          2.68618  4.42225  2.77519  2.73123  3.46354  2.40513  3.72494  3.29354  2.67741  2.69355  4.24690  2.90347  2.73739  3.18146  2.89801  2.37887  2.77519  2.98518  4.58477  3.61503
          0.00408  5.89970  6.62205  0.61958  0.77255  0.48576  0.95510
    272   4.45411  5.65257  6.58016  6.09428  4.93958  6.04859  6.70809  1.31760  6.00564  1.96221  4.69024  6.21697  6.25979  6.21715  3.88367  5.46838  4.70715  0.67947  7.00158  5.81463    455 V - - -
          2.68618  4.42225  2.77519  2.73123  3.46354  2.40513  3.72494  3.29354  2.67741  2.69355  4.24690  2.90347  2.73739  3.18146  2.89801  2.37887  2.77519  2.98518  4.58477  3.61503
          0.00408  5.89970  6.62205  0.61958  0.77255  0.48576  0.95510
    273   2.75524  5.70269  6.72627  6.31663  5.30710  6.21896  7.27461  1.43700  6.31565  3.69002  4.98252  6.45458  6.46118  6.64149  6.52891  5.70159  4.06830  0.47421  7.55027  6.26754    456 V - - -
          2.68618  4.42225  2.77519  2.73123  3.46354  2.40513  3.72494  3.29354  2.67741  2.69355  4.24690  2.90347  2.73739  3.18146  2.89801  2.37887  2.77519  2.98518  4.58477  3.61503
          0.00408  5.89970  6.62205  0.61958  0.77255  0.48576  0.95510
    274   2.90042  5.85227  3.20249  1.58601  3.53562  4.12391  4.31129  4.67800  2.63095  4.15622  4.89376  3.59257  4.51733  2.91317  1.66251  2.34903  2.35171  2.97660  6.28680  4.87776    457 e - - -
          2.68618  4.42225  2.77519  2.73123  3.46354  2.40513  3.72494  3.29354  2.67741  2.69355  4.24690  2.90347  2.73739  3.18146  2.89801  2.37887  2.77519  2.98518  4.58477  3.61503
          0.00408  5.89970  6.62205  0.61958  0.77255  0.48576  0.95510
    275   2.36975  5.86822  2.13346  2.26734  5.21457  2.72573  4.31343  4.70151  2.09120  4.17390  4.90876  3.59199  4.51974  2.47561  1.87253  2.16778  3.58547  4.25959  6.29987  4.88797    458 r - - -
          2.68628  4.42398  2.77692  2.72989  3.46251  2.40567  3.72229  3.29490  2.67625  2.69257  4.24767  2.90362  2.73733  3.18181  2.89695  2.37939  2.77537  2.98514  4.58649  3.61676
          0.50108  0.93447  6.62205  1.54394  0.24021  0.48576  0.95510
    276   2.59113  5.83247  3.12607  3.01434  5.17761  1.86315  3.04279  4.66343  2.66739  4.13776  4.87345  2.35832  2.91188  3.37916  1.56608  3.07406  2.88783  4.22322  6.26521  4.85440    464 r - - -
          2.68618  4.42225  2.77519  2.73123  3.46354  2.40513  3.72494  3.29354  2.67741  2.69355  4.24690  2.90347  2.73739  3.18146  2.89801  2.37887  2.77519  2.98518  4.58477  3.61503
          0.00427  5.85333  6.57568  0.61958  0.77255  0.48576  0.95510
    277   2.27573  5.83291  2.94635  1.68268  5.17912  1.78955  3.13614  4.66591  2.75654  4.13867  4.87329  3.05450  3.58516  2.56752  2.65935  3.07179  3.55069  3.29780  6.26490  4.85323    465 e - - -
          2.68618  4.42225  2.77519  2.73123  3.46354  2.40513  3.72494  3.29354  2.67741  2.69355  4.24690  2.90347  2.73739  3.18146  2.89801  2.37887  2.77519  2.98518  4.58477  3.61503
          0.00441  5.82293  6.54528  0.61958  0.77255  0.48576  0.95510
    278   1.98099  5.79927  2.92116  1.92407  5.13893  1.95713  4.26494  4.62111  2.72650  2.76003  4.84145  3.19637  3.67067  3.36306  3.49381  2.23401  2.61138  3.51936  6.23529  4.82759    466 e - - -
          2.68618  4.42225  2.77519  2.73123  3.46354  2.40513  3.72494  3.29354  2.67741  2.69355  4.24690  2.90347  2.73739  3.18146  2.89801  2.37887  2.77519  2.98518  4.58477  3.61503
          0.00487  5.72298  6.44533  0.61958  0.77255  0.48576  0.95510
    279   3.04698  5.74807  3.21688  2.39610  5.09208  2.69299  3.24367  4.57731  2.93635  4.05291  2.98930  2.73213  3.44866  2.75875  1.71495  2.09304  2.93300  3.05809  6.18139  4.77108    467 r - - -
          2.68618  4.42225  2.77519  2.73123  3.46354  2.40513  3.72494  3.29354  2.67741  2.69355  4.24690  2.90347  2.73739  3.18146  2.89801  2.37887  2.77519  2.98518  4.58477  3.61503
          0.14882  5.69093  2.00320  0.61958  0.77255  0.48576  0.95510
    280   2.18549  5.62241  2.90044  2.30307  3.40424  3.26028  4.10782  4.43274  2.33883  3.92249  4.66631  3.39160  3.30098  1.73380  3.33817  3.10910  2.53264  2.46598  6.06247  4.65897    468 q - - -
          2.68618  4.42225  2.77519  2.73123  3.46354  2.40513  3.72494  3.29354  2.67741  2.69355  4.24690  2.90347  2.73739  3.18146  2.89801  2.37887  2.77519  2.98518  4.58477  3.61503
          0.10007  5.49256  2.39570  0.61958  0.77255  1.04531  0.43322
    281   3.07868  5.52902  2.74074  2.78921  4.85296  1.91766  4.04958  4.32214  2.79393  3.82629  4.57963  2.76873  4.25143  2.84203  1.83701  3.05213  2.20674  2.51744  5.97814  4.58245    469 r - - -
          2.68618  4.42225  2.77519  2.73123  3.46354  2.40513  3.72494  3.29354  2.67741  2.69355  4.24690  2.90347  2.73739  3.18146  2.89801  2.37887  2.77519  2.98518  4.58477  3.61503
          0.11983  5.35099  2.22394  0.61958  0.77255  1.25637  0.33503
    282   2.77985  4.99975  3.67392  3.13827  4.31449  2.85481  4.24238  3.70612  3.11985  3.36700  4.21656  3.59154  1.40686  3.11175  3.53820  2.87868  2.03444  3.40819  2.51792  4.38689    470 p - - -
          2.68618  4.42225  2.77519  2.73123  3.46354  2.40513  3.72494  3.29354  2.67741  2.69355  4.24690  2.90347  2.73739  3.18146  2.89801  2.37887  2.77519  2.98518  4.58477  3.61503
          0.16798  5.16450  1.90437  0.61958  0.77255  1.43555  0.27179
    283   3.03137  5.35009  3.33953  2.81532  4.76188  2.72200  1.99592  4.21467  2.66003  3.72974  4.51413  3.32400  4.20246  3.12854  1.85816  1.62060  3.27912  3.81514  5.87147  4.52782    471 s - - -
          2.68618  4.42225  2.77519  2.73123  3.46354  2.40513  3.72494  3.29354  2.67741  2.69355  4.24690  2.90347  2.73739  3.18146  2.89801  2.37887  2.77519  2.98518  4.58477  3.61503
          0.01029  4.97734  5.69968  0.61958  0.77255  1.60774  0.22357
    284   3.01999  4.78960  3.81870  3.23942  3.88317  3.95649  4.17204  3.22333  1.89299  1.56617  2.73496  3.65570  2.10550  3.45422  3.35134  3.21425  3.24787  3.03591  5.34360  4.11712    472 l - - -
          2.68618  4.42225  2.77519  2.73123  3.46354  2.40513  3.72494  3.29354  2.67741  2.69355  4.24690  2.90347  2.73739  3.18146  2.89801  2.37887  2.77519  2.98518  4.58477  3.61503
          0.01029  4.97734  5.69968  0.61958  0.77255  1.60774  0.22357
    285   3.18932  4.89494  4.53624  4.20032  4.04548  4.01470  4.93090  3.39913  4.07515  0.84386  4.08134  4.31961  4.64456  4.38699  4.27012  1.36330  3.59118  3.26859  5.72540  4.46711    473 l - - -
          2.68618  4.42225  2.77519  2.73123  3.46354  2.40513  3.72494  3.29354  2.67741  2.69355  4.24690  2.90347  2.73739  3.18146  2.89801  2.37887  2.77519  2.98518  4.58477  3.61503
          0.01029  4.97734  5.69968  0.61958  0.77255  1.31748  0.31172
    286   1.98685  5.19632  2.66501  2.69435  4.46216  2.74868  3.91487  3.89481  2.28227  2.13167  4.26012  3.22421  4.10728  2.37749  3.16553  2.91513  3.13660  2.74882  5.68082  4.32427    474 a - - -
          2.68822  4.42605  2.77120  2.73030  3.46734  2.40414  3.72875  3.29502  2.67760  2.69349  4.24503  2.90579  2.73369  3.17072  2.89676  2.38267  2.77639  2.98577  4.58857  3.61883
          1.00717  0.45452        *  2.59294  0.07775  0.00000        *
//
