# Supplementary material for: T346Hunter: A Novel Web-Based Tool for the Prediction of Type III, Type IV and Type VI Secretion Systems in Bacterial Genomes
Source: PLoS One. 2015 Apr 13;10(4):e0119317. doi: 10.1371/journal.pone.0119317 (PMC4395097; doi:10.1371/journal.pone.0119317)
Supplement: S1 Data — (ZIP) [file pone.0119317.s009.zip › T346Hunter_profiles/F.TraL.F.fasta]

>gi|58616260|ref|YP_195389.1| pilus assembly protein [Aromatoleum aromaticum EbN1] [TraL_F]
MALEVDIPRYVDSQQQFYAWEFDEFIVGFTLFSVGILSRSTIGLFLGVAVMLISIRIMRRWKEGELEGAI
THVFYAKGFGGMNKVYTDGMRRRFWL
>gi|85373011|ref|YP_457073.1| hypothetical protein ELI_00920 [Erythrobacter litoralis HTCC2594] [TraL_F]
MADRYLVPRRLDDPELIGFWTIDEFAGLLVPFAWGILAQHIIIGTALSGLTWFALRKAKASGAGSKLVHA
AYWYLPGSFLGLKATPPSHCRLLAG
>gi|215778353|ref|YP_002261493.1| conjugative transfer protein TraL [Aliivibrio salmonicida LFI1238] [TraL_F]
MEDPHLFYAIPKHLNKGKTIVGLPQSEVLPALLLFAVFFIAKHQLIGLVIGVVWFAGLRIIKTKYGDNII
PLALHWYGSTHVNQHLFTRTPSANKRYWIF
>gi|187736785|ref|YP_001816523.1| conjugal transfer pilus assembly protein TraL [Escherichia coli 1520] [TraL_F]
MSGDENKLKKYRFPETLTNQSRWFGLPLDELIPAAICIGWGITTSKYLFGIGAAVLVYFGIKKLKKGRGS
SWLRDLIYWYMPTALLRGIFHNVPDSCFRQWIK
>gi|145597285|ref|YP_001154755.1| conjugal transfer pilus assembly protein TraL [Yersinia pestis Pestoides F] [TraL_F]
MADESLTKYRFPETLTNQSRWFGLPVDELIPAIVCLGWGFWTQHYIPGIIAAVLAYLGIKKLKKGRGSSW
LRDLVYWYMPTSLLRGIFHDVPDSCYRQWIK
>gi|124262904|ref|YP_001023374.1| pilus assembly protein [Methylibium petroleiphilum PM1] [TraL_F]
MKEVEIPRYVDAQPQIFFWELDEAIVYVSCMAAGIFIGGMFTPISMVVGWFVVKLFKRFKNGSLEGVLLH
ICYRAGLLGLNKRYRDAMKRDFFL
>gi|296100215|ref|YP_003617132.1| sex pilus assembly protein [Pseudomonas putida] [TraL_F]
MSEPIKIPAYIDQPPHVMFWRLDEVMPIGIGLVAGVLLAQLILCTVVGLLLARFYRRFCDNRPDGYLLHA
IYWHWGAIGRKSVRSMPNSYEREFV
>gi|300713321|ref|YP_003739360.1| conjugal transfer pilus assembly protein [Erwinia billingiae Eb661] [TraL_F]
MDSDALKYRFPETLNGQKRVFGLPPEEAFVLVGCGVIGFFCDIFIIMLCVGAVLWLFVRHLKKGQGSWWL
LNLLYWYLPTVLFRVQFRRTPDSGNRHWMQ
>gi|184160058|ref|YP_001840926.1| hypothetical protein ACICU_p0072 [Acinetobacter baumannii ACICU] [TraL_F]
MSSGVELSHYVPTYIDAKSKFLMFDQDVALASFLIFILGFVFGHPFLGFFVGFAIAYYFNKAKAGLHPDY
MLHLTYWVANSPKLKELPESNNRHFFG
>gi|46447056|ref|YP_008421.1| hypothetical protein pc1422 [Candidatus Protochlamydia amoebophila UWE25] [TraL_F]
MAQESPRMTCKTFDQSIRILFWSLDEFLILIPLSFVGIFLRSLVLLGLAILLKTLYIQMKKKSRHQPLSH
YLYQYFPTSFCQKLGYFEGLPPSHLKKVILT
>gi|54292922|ref|YP_122309.1| hypothetical protein plpl0015 [Legionella pneumophila str. Lens] [TraL_F]
MSNMNYQFLNHIDAPKRVLTLTMDELVVTALSFILLILSNQKVLVSMLGLGLLSGLRHLKKGEGPKVLLV
LAYWYLPSYITQFFLPKLPLSHHRVYVA
>gi|153951858|ref|YP_001398043.1| putative sex pilus assembly [Campylobacter jejuni subsp. doylei 269.97] [TraL_F]
MAKTENGYVEINKFIDTKPMFGNWEVDTLAIFSIFIAIAIMFARGAIAFGIFFALGVVAAKYYEKLKKSR
VKGFFFHIIYMLGLRQPKTLPPSYMRYFLGA
>gi|242348004|ref|YP_002995565.1| type IV secretion-like conjugative transfer system protein TraL [Aeromonas hydrophila] [TraL_F]
MKPVKIPRRVDEPPHLLLWSADELAPMLLGLTIGVVIGKALVCFLGGLLVTNLYRRFRDNHPDGYLLHMI
YWAGFIVTKAKSLKNPFVRRYLP
>gi|113473799|ref|YP_718062.1| sex pilus assembly and synthesis protein [Sphingomonas sp. KA1] [TraL_F]
MQRYTVPAHLDDPELIGFWTLDEFIAMIVPFAWGVLSQHILIGLLTSVLAWWGLRKLKAGRAVSWIIHTA
YWYLPGSFMGLKATPPSHLRVMAG
>gi|324120145|ref|YP_004249906.1| IncF plasmid conjugative transfer pilus assembly protein [Klebsiella pneumoniae] [TraL_F]
MTGDELKRYRFPETLTNQSRWFGLYLDELIPAVICLGWGFWTSKFIFGIASAVLVFWGIKKLKKGRGSSW
LRDLIYWYLPTSLLKGFFHDVPDSCFRQWIK
>gi|237810172|ref|YP_002894611.1| TraL [Salmonella enterica] [TraL_F]
MKPVKIPRRVDEPPHLLLWSADELAPMLLGLTIGVIIGKALICFLGGLLVTNLYRRFRDNHPDGYLLHMI
YWAGFIMTKAKSLKNPFVRRYLP
>gi|225685369|ref|YP_002729774.1| type IV conjugative transfer system protein TraL [Persephonella marina EX-H1] [TraL_F]
MEGKAEGRKVYPIPKYIDDLPEVVFIPIDIFLISATAFMIAFVSFNPFIGAIVGPATGFAYYHFRKGKPR
NFLHLIFYKTGLASVKGAVPPTEKEIKA
>gi|330827338|ref|YP_004390576.1| type IV conjugative transfer system protein TraL [Alicycliphilus denitrificans K601] [TraL_F]
MSEKTDLSHYIPRRLDDGAKFLFWEMDVAMIGLMGVLVGIGSGFPVIGLFLGIGAAFFYGKLKAGKHPGM
ATHLLYWFTGFPEPKELPGSHIRELNG
>gi|77404834|ref|YP_345406.1| hypothetical protein RSP_4220 [Rhodobacter sphaeroides 2.4.1] [TraL_F]
MQEKVIKIEQRLQEQGRILLFPIDEGLALLAPAGVGLAMQAAVAGIILGLVSYVLWKRIKGDGGLERILA
LTYWYLPAELSPMKSWPDSAVTMWRG
>gi|283826883|ref|YP_003377754.1| type IV conjugal transfer pilus assembly protein [Shigella sonnei] [TraL_F]
MSGDENKLKKYRFPETLTNQSRWFGLPLDELIPAAICVGWGITTSKYLFGIGAAVLVYFGIKKLKKGRGS
SWLRDLIYWYMPTALLRGIFHNVPDSCFRQWIK
>gi|238029018|ref|YP_002913243.1| type IV conjugative transfer system protein TraL [Burkholderia glumae BGR1] [TraL_F]
MSEDLNHYVPSRLDDPEKFLFFRKDVASIGMGGVVGGIMLNHVLAGVTLGVALAYGWQKFSSGKHPGMST
HVAYWVIGRPTLKVLPASAIRELNG
>gi|304319723|ref|YP_003853366.1| hypothetical protein PB2503_00722 [Parvularcula bermudensis HTCC2503] [TraL_F]
MAQTDRTRIPATLDEPEKLAFWTIDEFIVLIGGFMLGIVLSRFVEGILAGFVGVWALKKFKKGESLNLLR
YAAYWVLPSSLFAFKRTLSSYKRDLAG
>gi|146275618|ref|YP_001165779.1| TraL family protein [Novosphingobium aromaticivorans DSM 12444] [TraL_F]
MSFMNRYTVPAHLDDPELIGFWTLDEFLAMIVPFAWGILSQHIFIGLCSSVLAWWGLRKLKAGRAVSWII
HSAYWYLPGAFMGLRATPPSHLRLMAG
>gi|229608787|ref|YP_002879435.1| IncF plasmid conjugative transfer pilus assembly protein TraL [Vibrio cholerae MJ-1236] [TraL_F]
MTMEPVNIPSYIDDPPHFLLWSADEMAPILLGLVIGIFTGNALVLCLLGLVTTKLYRRFRDGRPDGFILH
AIYWAGLLPTKAKTIPNPFIRSYLP
>gi|294023759|ref|YP_003547078.1| hypothetical protein SJA_P1-01030 [Sphingobium japonicum UT26S] [TraL_F]
MDERLPQYLHRPVQILWFGSDEFILVMSTIFVAVIVGGVIGWTLIGALLLFIPWKRTKPRGFIPHLAWRW
GLLRFRHYPGPTQTRFFE
>gi|194098647|ref|YP_002001709.1| protein TraL [Neisseria gonorrhoeae NCCP11945] [TraL_F]
MRDYHVPVSIDDPKKAFIWDLDVFILFMSGFGIGIVSRHFFISMSISLFIAWRWGKLKSGKHQWFFLHVL
YWYLPINEKNKRIPETNKREFLN
>gi|317053789|ref|YP_004118923.1| type IV conjugative transfer system protein TraL [Pantoea sp. At-9b] [TraL_F]
MDRESLQYQFPETLNQQKRILGLPTEEAVVIVACAGIGLLCDMFIVMLVVAGALWLLIRHLKKGQGTWWL
LNLLYWYLPTALLRLQFRRVPDSGNRHWMQ
>gi|345301650|ref|YP_004821598.1| type IV conjugative transfer system protein TraL [Enterobacter asburiae LF7a] [TraL_F]
MNGEEDKYYFPETLNQQERYLGLPIDELIVTAPLVVLGVLNNMSVELSVIAGILWLLVRYLKKGQGSYWL
LNFCYWHLPSILFKVTFRQIPDSSFRHWRA
>gi|344201125|ref|YP_004785451.1| type IV conjugative transfer system protein TraL [Acidithiobacillus ferrivorans SS3] [TraL_F]
MQAVRMPNHIDDTQQILFWDVEEVAVAAMFFIIGYVMRELTICIVLSIGVVYLFSGWKNNQLNGVLPHMS
YQFGWWRLNDVFRNGNIKEWIS
>gi|118601948|ref|YP_908648.1| hypothetical protein P91278ORF_050 [Photobacterium damselae subsp. piscicida] [TraL_F]
MKPVKIPRRVDEPPHLLLWSADELAPMLLGLTIGVIIGKALICFLGGLLVTNLYRRFRDNHPDGYLLHMI
YWAGFIMTKAKSLKNPFVRRYLP
>gi|9507788|ref|NP_061454.1| traL [Escherichia coli K-12] [TraL_F]
MSGDENKLKKYRFPETLTNQSRWFGLPLDELIPAAICIGWGITTSKYLFGIGAAVLVYFGIKKLKKGRGS
SWLRDLIYWYMPTALLRGIFHNVPDSCFRQWIK
>gi|197286316|ref|YP_002152188.1| plasmid pilus assembly protein [Proteus mirabilis HI4320] [TraL_F]
MEPVSIPSYIDDPPHFLLWSADEMAPILLGLVIGIFTGNALVLCLLGLVTTKLYRRFRDGRPDGFILHAI
YWAGLLPTKAKTIPNPFIRSYLP
>gi|9507617|ref|NP_052948.1| traL [Shigella flexneri 2b] [TraL_F]
MSGDENKLKKYRFPETLTNQSRWFGLPLDELIPAAICVGWGITTSKYLFGIGAAVLVYFGIKKLKKGRGS
SWLRDLIYWYMPTALLRGIFHNVPDSCFRQWIK
>gi|38347833|ref|NP_941082.1| putative plasmid transfer protein [Serratia marcescens] [TraL_F]
MRGFIPLSGFLMSKQNDVPQHTYRFPFRINMPLLILFWDAKKLGLAFILVAFGNIFECFGFSVVAAVVYW
IAYNKAAESGIRGLLKHKLWWLGFLPGKAVFSSRYFNDPFIRDLYS
>gi|189423392|ref|YP_001950569.1| hypothetical protein Glov_0321 [Geobacter lovleyi SZ] [TraL_F]
MTRKFPQYLTQPFQVLWFEPDDLAIMTASFIFAQQFGGYLWLTMIIVPWAYSRFKRQYPRGFLRHILYFI
GLAPMKGYPQFFERDFLE
>gi|71907933|ref|YP_285520.1| hypothetical protein Daro_2314 [Dechloromonas aromatica RCB] [TraL_F]
MQADTYIPRRLDDQWKIGFWDVDVAAPILFMFFVGYMSGSKTSFAVCMAAGIFVSRWISRIKADKHPAFA
IHWLYWHLPASPLTTMRATPPSHIRRMVG
>gi|118578701|ref|YP_899951.1| hypothetical protein Ppro_0258 [Pelobacter propionicus DSM 2379] [TraL_F]
MTRKFPQYLTKPFQVLWFEPDDLAVMSASFIFAQQFGGWLWLTMIIIPWAYGRFKRQYPRGFLRHVLYFI
GLAPMKGYPQFFERDFLE
>gi|152998544|ref|YP_001355465.1| Type IV conjugative transfer system protein TraL [Shewanella baltica OS185] [TraL_F]
MDNPTQFFSIPKHLNNTPTLLGFAMDELVPALVFFAVLFMMNHALIGMVLASSWFLGMRRMKSQYGMCVL
RLTAYWYAPAEFSASFLRRTPAACRRYWLR
>gi|121582488|ref|YP_974020.1| hypothetical protein Ajs_4184 [Acidovorax sp. JS42] [TraL_F]
MSEKTDLSHYIPRRLDDGAKFLFWEMDVAMIGLMGVLVGIGSGFPVIGLFLGIGAAFFYGKLKAGKHPGM
ATHLLYWFTGFPEPKELPGSHIRELNG
