# Supplementary material for: T346Hunter: A Novel Web-Based Tool for the Prediction of Type III, Type IV and Type VI Secretion Systems in Bacterial Genomes
Source: PLoS One. 2015 Apr 13;10(4):e0119317. doi: 10.1371/journal.pone.0119317 (PMC4395097; doi:10.1371/journal.pone.0119317)
Supplement: S1 Data — (ZIP) [file pone.0119317.s009.zip › T346Hunter_profiles/F.TraL.F.hmm]

HMMER3/f [3.1b1 | May 2013]
NAME  TraL
LENG  97
ALPH  amino
RF    no
MM    no
CONS  yes
CS    no
MAP   yes
DATE  Tue Mar  4 14:05:52 2014
NSEQ  39
EFFN  4.051392
CKSUM 1821745976
STATS LOCAL MSV       -9.6252  0.71831
STATS LOCAL VITERBI  -10.1110  0.71831
STATS LOCAL FORWARD   -3.9468  0.71831
HMM          A        C        D        E        F        G        H        I        K        L        M        N        P        Q        R        S        T        V        W        Y   
            m->m     m->i     m->d     i->m     i->i     d->m     d->d
  COMPO   2.54813  4.41648  3.24559  3.00799  2.87356  2.86752  3.71509  2.63526  2.78941  2.23038  3.41477  3.32977  3.23327  3.28318  2.98267  2.80398  2.94723  2.60421  3.84187  3.26296
          2.68692  4.42321  2.77571  2.73174  3.46114  2.40492  3.72590  3.29308  2.67760  2.69295  4.23276  2.90424  2.73754  3.18242  2.89801  2.37843  2.77607  2.98614  4.58573  3.61599
          0.98350  1.06968  1.26272  1.70304  0.20105  0.00000        *
      1   2.82108  5.15184  2.71594  2.58759  3.94406  2.52689  3.82019  3.87119  2.58934  3.42845  2.04743  2.87821  4.01497  2.11283  2.89043  2.67281  3.05276  3.50640  5.62757  4.26126     15 m - - -
          2.68618  4.42225  2.77519  2.73123  3.46354  2.40513  3.72494  3.29354  2.67741  2.69355  4.24690  2.90347  2.73739  3.18146  2.89801  2.37887  2.77519  2.98518  4.58477  3.61503
          0.01181  4.84054  5.56289  0.61958  0.77255  1.07952  0.41515
      2   2.22359  5.32179  2.52687  2.23528  4.66215  3.59514  3.78411  4.14504  2.33815  3.62508  3.62801  2.27319  3.08548  2.66598  3.01369  2.20762  2.86520  3.70993  5.75722  4.34873     16 s - - -
          2.68618  4.42225  2.77519  2.73123  3.46354  2.40513  3.72494  3.29354  2.67741  2.69355  4.24690  2.90347  2.73739  3.18146  2.89801  2.37887  2.77519  2.98518  4.58477  3.61503
          0.01160  4.85802  5.58036  0.61958  0.77255  0.71466  0.67209
      3   2.51418  5.37415  2.16341  1.92015  4.71646  3.64193  3.31257  4.20074  2.34590  3.67824  2.83890  2.76407  4.03636  2.52975  3.05979  2.46695  2.87839  3.76333  5.80833  4.39862     17 e - - -
          2.68644  4.42251  2.77545  2.73097  3.46380  2.40509  3.72520  3.29380  2.67723  2.69381  4.24716  2.90341  2.73684  3.18172  2.89827  2.37913  2.77486  2.98418  4.58503  3.61529
          0.92602  1.08518  1.32414  0.66548  0.72160  0.47691  0.96943
      4   2.52446  5.25969  2.65836  2.18241  4.57827  3.59744  3.78811  4.04591  2.53390  2.81785  2.55152  2.71294  3.99085  2.08195  2.73201  2.63376  3.04574  3.63604  5.70839  4.31405     20 q - - -
          2.68618  4.42225  2.77519  2.73123  3.46354  2.40513  3.72494  3.29354  2.67741  2.69355  4.24690  2.90347  2.73739  3.18146  2.89801  2.37887  2.77519  2.98518  4.58477  3.61503
          0.01183  4.83881  5.56116  0.61958  0.77255  0.35995  1.19637
      5   2.73678  5.38138  2.97519  2.38939  4.70530  3.15555  2.64227  4.17650  1.93069  2.24408  2.93165  3.18076  4.09763  2.62662  2.91849  2.60242  3.02494  3.76061  5.82683  4.42920     21 k - - -
          2.68618  4.42225  2.77519  2.73123  3.46354  2.40513  3.72494  3.29354  2.67741  2.69355  4.24690  2.90347  2.73739  3.18146  2.89801  2.37887  2.77519  2.98518  4.58477  3.61503
          0.00904  5.10696  5.82931  0.61958  0.77255  0.38599  1.13873
      6   2.75201  5.43998  2.59727  2.32717  3.43518  3.72642  3.91437  4.25668  2.20683  3.74166  4.48286  2.80080  2.68204  2.86958  2.58056  2.57020  2.23735  3.04167  5.87774  3.54493     22 k - - -
          2.68618  4.42225  2.77519  2.73123  3.46354  2.40513  3.72494  3.29354  2.67741  2.69355  4.24690  2.90347  2.73739  3.18146  2.89801  2.37887  2.77519  2.98518  4.58477  3.61503
          0.00849  5.16921  5.89156  0.61958  0.77255  0.48576  0.95510
      7   2.98694  4.54163  4.20582  3.16989  3.27806  4.04448  3.00968  2.61305  3.53977  2.74117  3.65300  3.92616  4.41758  3.79933  2.78958  3.31479  2.78219  1.87719  5.14090  1.55123     23 y - - -
          2.68618  4.42225  2.77519  2.73123  3.46354  2.40513  3.72494  3.29354  2.67741  2.69355  4.24690  2.90347  2.73739  3.18146  2.89801  2.37887  2.77519  2.98518  4.58477  3.61503
          0.00849  5.16921  5.89156  0.61958  0.77255  0.48576  0.95510
      8   2.72001  5.45107  2.84550  2.32399  4.79241  3.72456  3.51384  4.27570  2.10388  3.49512  3.52677  3.06668  3.49325  2.69531  1.82720  2.66670  2.92509  3.83970  5.88596  2.76088     24 r - - -
          2.68618  4.42225  2.77519  2.73123  3.46354  2.40513  3.72494  3.29354  2.67741  2.69355  4.24690  2.90347  2.73739  3.18146  2.89801  2.37887  2.77519  2.98518  4.58477  3.61503
          0.00849  5.16921  5.89156  0.61958  0.77255  0.48576  0.95510
      9   3.41889  4.73743  5.40500  4.81947  1.59271  4.69066  5.07019  1.19876  4.63942  2.30873  3.18940  4.84909  5.00169  4.76234  4.66513  4.02422  2.96461  1.85708  5.49644  4.33799     25 i - - -
          2.68618  4.42225  2.77519  2.73123  3.46354  2.40513  3.72494  3.29354  2.67741  2.69355  4.24690  2.90347  2.73739  3.18146  2.89801  2.37887  2.77519  2.98518  4.58477  3.61503
          0.00849  5.16921  5.89156  0.61958  0.77255  0.48576  0.95510
     10   3.09446  3.44284  3.68638  2.90976  4.42858  3.88387  4.38788  3.80958  3.26114  3.09436  4.35732  3.01084  0.77563  3.62470  3.63672  3.22734  3.40421  3.50273  5.78994  4.51916     26 p - - -
          2.68618  4.42225  2.77519  2.73123  3.46354  2.40513  3.72494  3.29354  2.67741  2.69355  4.24690  2.90347  2.73739  3.18146  2.89801  2.37887  2.77519  2.98518  4.58477  3.61503
          0.00849  5.16921  5.89156  0.61958  0.77255  0.48576  0.95510
     11   2.50192  5.44233  3.20705  2.09695  2.85233  3.72736  3.91480  4.26001  1.93625  3.74412  4.48510  2.76575  4.12060  2.40304  2.17021  2.60543  2.95537  3.45664  5.87938  4.47364     27 k - - -
          2.68618  4.42225  2.77519  2.73123  3.46354  2.40513  3.72494  3.29354  2.67741  2.69355  4.24690  2.90347  2.73739  3.18146  2.89801  2.37887  2.77519  2.98518  4.58477  3.61503
          0.00849  5.16921  5.89156  0.61958  0.77255  0.48576  0.95510
     12   3.02595  4.96068  3.62779  3.06460  3.26561  3.91705  2.50587  3.52493  3.00302  3.18568  4.05374  3.53241  4.30107  3.35873  1.82267  2.91631  2.06148  3.26458  5.39347  2.03687     28 r - - -
          2.68618  4.42225  2.77519  2.73123  3.46354  2.40513  3.72494  3.29354  2.67741  2.69355  4.24690  2.90347  2.73739  3.18146  2.89801  2.37887  2.77519  2.98518  4.58477  3.61503
          0.00849  5.16921  5.89156  0.61958  0.77255  0.48576  0.95510
     13   4.10902  5.31698  6.14451  5.59101  2.98541  5.56447  5.96088  1.19388  5.46970  0.91518  3.61771  5.73735  5.66009  5.41527  5.44726  4.96029  4.33082  1.98999  6.03694  5.01974     29 l - - -
          2.68618  4.42225  2.77519  2.73123  3.46354  2.40513  3.72494  3.29354  2.67741  2.69355  4.24690  2.90347  2.73739  3.18146  2.89801  2.37887  2.77519  2.98518  4.58477  3.61503
          0.00849  5.16921  5.89156  0.61958  0.77255  0.48576  0.95510
     14   3.38418  5.95786  1.03152  2.74098  5.27015  3.86272  3.39804  4.78214  3.14395  4.25338  5.03921  1.73326  4.39655  2.98505  3.69213  3.29811  2.43827  4.33840  6.39289  4.92248     30 d - - -
          2.68618  4.42225  2.77519  2.73123  3.46354  2.40513  3.72494  3.29354  2.67741  2.69355  4.24690  2.90347  2.73739  3.18146  2.89801  2.37887  2.77519  2.98518  4.58477  3.61503
          0.00849  5.16921  5.89156  0.61958  0.77255  0.48576  0.95510
     15   2.48895  5.45926  1.98463  2.24431  4.80359  3.43558  3.91110  4.28910  2.38120  3.76421  2.80784  2.54764  4.11730  2.28543  2.86744  2.63457  2.83076  3.84951  5.89233  4.48171     31 d - - -
          2.68618  4.42225  2.77519  2.73123  3.46354  2.40513  3.72494  3.29354  2.67741  2.69355  4.24690  2.90347  2.73739  3.18146  2.89801  2.37887  2.77519  2.98518  4.58477  3.61503
          0.00849  5.16921  5.89156  0.61958  0.77255  0.48576  0.95510
     16   2.97913  5.38428  3.25975  2.71290  4.70756  2.99960  3.95769  4.16563  2.33600  3.22210  4.44996  3.25059  1.64313  1.87899  3.16951  2.64818  2.76521  3.76726  5.84934  4.46760     32 p - - -
          2.68618  4.42225  2.77519  2.73123  3.46354  2.40513  3.72494  3.29354  2.67741  2.69355  4.24690  2.90347  2.73739  3.18146  2.89801  2.37887  2.77519  2.98518  4.58477  3.61503
          0.00849  5.16921  5.89156  0.61958  0.77255  0.48576  0.95510
     17   2.74663  5.13734  3.37172  2.22513  3.53607  3.36029  3.99946  3.17974  2.19186  2.47084  4.20978  3.33059  2.26876  2.62422  3.26713  2.42405  3.18911  3.09602  4.23031  4.31397     33 k - - -
          2.68618  4.42225  2.77519  2.73123  3.46354  2.40513  3.72494  3.29354  2.67741  2.69355  4.24690  2.90347  2.73739  3.18146  2.89801  2.37887  2.77519  2.98518  4.58477  3.61503
          0.00849  5.16921  5.89156  0.61958  0.77255  0.48576  0.95510
     18   2.99176  5.42748  3.27421  2.51040  4.75471  3.77006  2.90470  4.21646  2.01260  2.34867  3.52100  3.24857  4.16010  2.13640  1.95648  2.96672  2.73679  3.80911  5.86399  4.48183     34 r - - -
          2.68618  4.42225  2.77519  2.73123  3.46354  2.40513  3.72494  3.29354  2.67741  2.69355  4.24690  2.90347  2.73739  3.18146  2.89801  2.37887  2.77519  2.98518  4.58477  3.61503
          0.00849  5.16921  5.89156  0.61958  0.77255  0.48576  0.95510
     19   2.82728  4.42266  5.01457  4.40237  2.08004  4.22731  4.55139  1.33917  4.18946  2.12200  3.50775  4.38733  4.58516  4.31590  4.19714  3.54028  3.28480  1.94608  3.23515  3.40448     35 i - - -
          2.68618  4.42225  2.77519  2.73123  3.46354  2.40513  3.72494  3.29354  2.67741  2.69355  4.24690  2.90347  2.73739  3.18146  2.89801  2.37887  2.77519  2.98518  4.58477  3.61503
          0.00849  5.16921  5.89156  0.61958  0.77255  0.48576  0.95510
     20   2.83945  4.41998  4.90068  4.29287  2.34320  2.63273  4.51831  2.82306  4.09907  1.08553  3.19808  4.32386  4.55402  4.24410  4.13974  3.50172  3.26469  2.26504  5.03109  3.16405     36 l - - -
          2.68618  4.42225  2.77519  2.73123  3.46354  2.40513  3.72494  3.29354  2.67741  2.69355  4.24690  2.90347  2.73739  3.18146  2.89801  2.37887  2.77519  2.98518  4.58477  3.61503
          0.00849  5.16921  5.89156  0.61958  0.77255  0.48576  0.95510
     21   2.65161  4.41471  4.69091  4.09233  1.46943  2.25274  4.44867  2.67177  3.93179  2.14579  3.17936  3.34036  4.49714  4.11197  4.03320  3.42942  2.95312  2.66422  3.19296  3.84658     37 f - - -
          2.68618  4.42225  2.77519  2.73123  3.46354  2.40513  3.72494  3.29354  2.67741  2.69355  4.24690  2.90347  2.73739  3.18146  2.89801  2.37887  2.77519  2.98518  4.58477  3.61503
          0.00849  5.16921  5.89156  0.61958  0.77255  0.48576  0.95510
     22   4.16789  5.40156  5.86820  5.40274  1.81209  5.28006  4.84596  2.78722  5.20899  1.50768  3.78989  5.24094  5.48080  5.09913  5.13362  4.63850  4.37764  3.42792  0.97891  3.39717     38 w - - -
          2.68618  4.42225  2.77519  2.73123  3.46354  2.40513  3.72494  3.29354  2.67741  2.69355  4.24690  2.90347  2.73739  3.18146  2.89801  2.37887  2.77519  2.98518  4.58477  3.61503
          0.00849  5.16921  5.89156  0.61958  0.77255  0.48576  0.95510
     23   2.77640  5.46144  2.01204  1.94012  4.80248  3.27771  3.92030  4.28615  2.65926  3.76529  4.50415  3.19683  2.26555  3.01857  2.79402  2.32781  2.52863  3.85012  5.89688  4.11451     39 e - - -
          2.68618  4.42225  2.77519  2.73123  3.46354  2.40513  3.72494  3.29354  2.67741  2.69355  4.24690  2.90347  2.73739  3.18146  2.89801  2.37887  2.77519  2.98518  4.58477  3.61503
          0.00849  5.16921  5.89156  0.61958  0.77255  0.48576  0.95510
     24   1.98770  4.41787  4.66740  4.06988  2.99341  4.12634  4.44345  2.14415  3.48023  1.79075  2.69682  4.18843  3.23787  3.10676  4.02275  3.02829  3.02247  2.10129  5.03454  3.85073     40 l - - -
          2.68618  4.42225  2.77519  2.73123  3.46354  2.40513  3.72494  3.29354  2.67741  2.69355  4.24690  2.90347  2.73739  3.18146  2.89801  2.37887  2.77519  2.98518  4.58477  3.61503
          0.00849  5.16921  5.89156  0.61958  0.77255  0.48576  0.95510
     25   3.72325  6.41993  0.62193  2.24279  5.70487  3.94379  4.49801  5.25937  2.20147  4.70078  5.54700  3.38519  4.57877  3.65927  4.14657  2.99066  4.01289  4.79082  6.83845  5.28510     41 D - - -
          2.68618  4.42225  2.77519  2.73123  3.46354  2.40513  3.72494  3.29354  2.67741  2.69355  4.24690  2.90347  2.73739  3.18146  2.89801  2.37887  2.77519  2.98518  4.58477  3.61503
          0.00849  5.16921  5.89156  0.61958  0.77255  0.48576  0.95510
     26   2.97491  5.39242  2.87973  1.18493  4.70151  3.75135  3.95076  3.49506  2.13779  3.68096  4.44518  3.23436  4.15001  3.06182  3.18825  2.95463  2.83825  2.56115  5.84894  4.46066     42 e - - -
          2.68618  4.42225  2.77519  2.73123  3.46354  2.40513  3.72494  3.29354  2.67741  2.69355  4.24690  2.90347  2.73739  3.18146  2.89801  2.37887  2.77519  2.98518  4.58477  3.61503
          0.00849  5.16921  5.89156  0.61958  0.77255  0.48576  0.95510
     27   2.04488  4.44642  4.92522  4.31911  1.87661  3.53628  4.55556  2.81138  4.12775  1.31319  3.15582  4.35435  4.58206  4.27249  4.17059  3.53247  3.29261  2.18718  5.06760  3.89361     43 l - - -
          2.68618  4.42225  2.77519  2.73123  3.46354  2.40513  3.72494  3.29354  2.67741  2.69355  4.24690  2.90347  2.73739  3.18146  2.89801  2.37887  2.77519  2.98518  4.58477  3.61503
          0.00849  5.16921  5.89156  0.61958  0.77255  0.48576  0.95510
     28   1.87619  4.39774  4.86126  4.25425  3.21948  2.60428  4.49619  1.71240  4.06387  1.80668  2.91117  4.29210  4.53049  4.21614  4.11172  3.16998  3.23929  2.23955  5.02320  3.84462     44 i - - -
          2.68618  4.42225  2.77519  2.73123  3.46354  2.40513  3.72494  3.29354  2.67741  2.69355  4.24690  2.90347  2.73739  3.18146  2.89801  2.37887  2.77519  2.98518  4.58477  3.61503
          0.00849  5.16921  5.89156  0.61958  0.77255  0.48576  0.95510
     29   2.42316  4.47956  4.86832  4.27456  3.60184  3.77509  4.59733  1.81413  4.10548  1.82625  3.60412  4.35220  2.05495  4.27742  4.18682  3.55627  3.31896  1.65576  5.15030  3.96809     45 v - - -
          2.68618  4.42225  2.77519  2.73123  3.46354  2.40513  3.72494  3.29354  2.67741  2.69355  4.24690  2.90347  2.73739  3.18146  2.89801  2.37887  2.77519  2.98518  4.58477  3.61503
          0.00849  5.16921  5.89156  0.61958  0.77255  0.48576  0.95510
     30   1.70886  4.39355  4.80456  4.19929  2.77118  2.79497  4.47099  2.26888  4.01685  1.97704  2.52692  4.25638  4.51093  4.17661  4.07898  2.80069  2.75582  2.43996  5.01295  3.41630     46 a - - -
          2.68618  4.42225  2.77519  2.73123  3.46354  2.40513  3.72494  3.29354  2.67741  2.69355  4.24690  2.90347  2.73739  3.18146  2.89801  2.37887  2.77519  2.98518  4.58477  3.61503
          0.00849  5.16921  5.89156  0.61958  0.77255  0.48576  0.95510
     31   2.09391  4.38075  4.90630  4.29496  2.10129  3.64299  4.49266  2.18025  4.09220  1.69775  2.67720  4.30572  4.52558  4.23387  4.12008  2.79353  3.01759  2.22280  5.00277  3.82558     47 l - - -
          2.68618  4.42225  2.77519  2.73123  3.46354  2.40513  3.72494  3.29354  2.67741  2.69355  4.24690  2.90347  2.73739  3.18146  2.89801  2.37887  2.77519  2.98518  4.58477  3.61503
          0.00849  5.16921  5.89156  0.61958  0.77255  0.48576  0.95510
     32   2.38988  4.40036  4.76638  4.16345  3.15049  3.07295  4.46416  1.75769  3.98870  1.93104  2.86541  4.23821  3.12855  4.15543  4.06419  2.65186  2.56657  2.18975  5.01934  3.83849     48 i - - -
          2.68618  4.42225  2.77519  2.73123  3.46354  2.40513  3.72494  3.29354  2.67741  2.69355  4.24690  2.90347  2.73739  3.18146  2.89801  2.37887  2.77519  2.98518  4.58477  3.61503
          0.00849  5.16921  5.89156  0.61958  0.77255  0.48576  0.95510
     33   2.70698  2.61417  4.71735  4.11735  2.57777  2.28217  4.45450  2.65417  3.95199  1.60481  3.17273  4.21376  3.05069  4.12737  4.04424  2.75793  2.88929  2.65869  5.02728  3.84503     49 l - - -
          2.68618  4.42225  2.77519  2.73123  3.46354  2.40513  3.72494  3.29354  2.67741  2.69355  4.24690  2.90347  2.73739  3.18146  2.89801  2.37887  2.77519  2.98518  4.58477  3.61503
          0.00849  5.16921  5.89156  0.61958  0.77255  0.48576  0.95510
     34   2.62604  4.39108  4.93388  4.32272  1.55236  3.69252  4.51363  2.22555  4.11820  2.04218  3.18634  4.32843  4.54297  4.25790  4.14238  2.95229  3.24420  1.72222  5.01886  3.84189     50 f - - -
          2.68618  4.42225  2.77519  2.73123  3.46354  2.40513  3.72494  3.29354  2.67741  2.69355  4.24690  2.90347  2.73739  3.18146  2.89801  2.37887  2.77519  2.98518  4.58477  3.61503
          0.00849  5.16921  5.89156  0.61958  0.77255  0.48576  0.95510
     35   1.66006  4.40012  4.78108  4.17765  2.52300  2.50260  4.46964  2.15340  4.00062  2.42062  2.87652  4.24679  4.51049  4.16523  4.07198  2.95048  2.86974  2.07348  5.02052  3.84000     51 a - - -
          2.68618  4.42225  2.77519  2.73123  3.46354  2.40513  3.72494  3.29354  2.67741  2.69355  4.24690  2.90347  2.73739  3.18146  2.89801  2.37887  2.77519  2.98518  4.58477  3.61503
          0.00849  5.16921  5.89156  0.61958  0.77255  0.48576  0.95510
     36   2.64481  4.39156  4.97326  4.36001  2.21799  3.64086  4.52450  1.75092  4.14827  2.08518  3.50363  4.34953  4.55224  4.28104  4.16044  3.50220  3.25027  1.59769  2.78700  3.84084     52 v - - -
          2.68618  4.42225  2.77519  2.73123  3.46354  2.40513  3.72494  3.29354  2.67741  2.69355  4.24690  2.90347  2.73739  3.18146  2.89801  2.37887  2.77519  2.98518  4.58477  3.61503
          0.00849  5.16921  5.89156  0.61958  0.77255  0.48576  0.95510
     37   1.93452  4.80810  4.47084  4.03220  3.32288  0.75002  4.80973  3.60954  3.97869  2.67940  4.29571  4.17676  4.53742  4.23808  4.23381  3.30670  3.45048  3.33030  5.74033  4.48601     53 g - - -
          2.68618  4.42225  2.77519  2.73123  3.46354  2.40513  3.72494  3.29354  2.67741  2.69355  4.24690  2.90347  2.73739  3.18146  2.89801  2.37887  2.77519  2.98518  4.58477  3.61503
          0.00849  5.16921  5.89156  0.61958  0.77255  0.48576  0.95510
     38   3.00745  4.40920  4.79860  4.19559  2.20523  4.15776  4.47652  1.42811  4.01668  2.32203  3.52311  2.62418  4.52224  3.37561  4.08523  3.46174  3.23958  2.01666  5.01959  3.03913     54 i - - -
          2.68618  4.42225  2.77519  2.73123  3.46354  2.40513  3.72494  3.29354  2.67741  2.69355  4.24690  2.90347  2.73739  3.18146  2.89801  2.37887  2.77519  2.98518  4.58477  3.61503
          0.00849  5.16921  5.89156  0.61958  0.77255  0.48576  0.95510
     39   2.74950  4.37384  4.94021  4.32625  2.45371  3.52273  4.49603  1.81918  4.11550  1.80882  2.44448  4.31945  4.52723  3.40828  4.13061  3.47394  2.83475  1.94548  3.94027  3.81906     55 l - - -
          2.68618  4.42225  2.77519  2.73123  3.46354  2.40513  3.72494  3.29354  2.67741  2.69355  4.24690  2.90347  2.73739  3.18146  2.89801  2.37887  2.77519  2.98518  4.58477  3.61503
          0.00849  5.16921  5.89156  0.61958  0.77255  0.48576  0.95510
     40   2.60144  3.47786  4.84016  4.23275  1.96264  4.15051  4.47796  2.43245  4.04315  2.04897  2.66628  3.67694  4.51544  4.19651  4.09305  2.01383  2.48054  2.43445  5.00827  3.82944     56 f - - -
          2.68618  4.42225  2.77519  2.73123  3.46354  2.40513  3.72494  3.29354  2.67741  2.69355  4.24690  2.90347  2.73739  3.18146  2.89801  2.37887  2.77519  2.98518  4.58477  3.61503
          0.00849  5.16921  5.89156  0.61958  0.77255  0.48576  0.95510
     41   2.54201  5.46009  2.87270  2.11695  3.80159  2.11070  3.91166  4.28997  2.47230  3.76503  4.50103  2.51407  4.11780  2.45389  2.30063  2.47660  3.18209  3.85035  5.89312  4.48245     57 g - - -
          2.68631  4.42238  2.77533  2.73137  3.46367  2.40505  3.72508  3.29317  2.67754  2.69368  4.24703  2.90360  2.73753  3.18132  2.89780  2.37847  2.77503  2.98532  4.58490  3.61516
          0.18775  1.78134  5.89156  0.54727  0.86401  0.48576  0.95510
     42   2.50028  2.88127  3.33203  2.60211  3.73713  2.51663  2.31396  3.53733  2.11046  2.99422  3.44990  2.77775  4.16887  2.93160  3.03644  2.97903  3.18728  3.53652  5.69239  4.34756     61 k - - -
          2.68618  4.42225  2.77519  2.73123  3.46354  2.40513  3.72494  3.29354  2.67741  2.69355  4.24690  2.90347  2.73739  3.18146  2.89801  2.37887  2.77519  2.98518  4.58477  3.61503
          0.00849  5.16921  5.89156  0.61958  0.77255  0.48576  0.95510
     43   2.24804  4.38099  4.88226  4.27206  2.00198  4.15530  4.48483  2.27321  4.07350  2.11165  3.18361  4.29251  2.92021  3.48503  4.10847  3.15341  2.95159  2.01686  4.12388  2.86554     62 f - - -
          2.68618  4.42225  2.77519  2.73123  3.46354  2.40513  3.72494  3.29354  2.67741  2.69355  4.24690  2.90347  2.73739  3.18146  2.89801  2.37887  2.77519  2.98518  4.58477  3.61503
          0.00849  5.16921  5.89156  0.61958  0.77255  0.48576  0.95510
     44   2.65473  4.38983  4.88873  4.27970  2.19840  2.60447  4.49726  2.06610  4.08254  1.49567  3.50802  4.30214  4.52977  4.22900  4.11928  3.13187  2.93964  2.10068  5.01472  3.83685     63 l - - -
          2.68618  4.42225  2.77519  2.73123  3.46354  2.40513  3.72494  3.29354  2.67741  2.69355  4.24690  2.90347  2.73739  3.18146  2.89801  2.37887  2.77519  2.98518  4.58477  3.61503
          0.00849  5.16921  5.89156  0.61958  0.77255  0.48576  0.95510
     45   2.59140  4.38357  4.86864  3.33634  1.91683  3.45319  4.48296  1.67748  4.06383  1.95699  3.50189  4.28660  4.03899  4.21194  4.10376  3.46148  2.97785  2.19272  3.66922  3.82600     64 i - - -
          2.68618  4.42225  2.77519  2.73123  3.46354  2.40513  3.72494  3.29354  2.67741  2.69355  4.24690  2.90347  2.73739  3.18146  2.89801  2.37887  2.77519  2.98518  4.58477  3.61503
          0.00849  5.16921  5.89156  0.61958  0.77255  0.48576  0.95510
     46   2.76665  2.96629  4.30386  3.72533  3.63599  1.43988  4.36596  2.98405  3.62825  2.23069  3.11298  3.98700  3.77596  3.87259  3.85807  2.14889  3.22358  2.78206  3.83416  3.93314     65 g - - -
          2.68602  4.42142  2.77531  2.73135  3.46306  2.40524  3.72506  3.29288  2.67752  2.69367  4.24701  2.90358  2.73751  3.18158  2.89812  2.37887  2.77531  2.98471  4.58489  3.61515
          0.21319  2.07052  2.71996  0.67824  0.70828  0.48576  0.95510
     47   2.67918  3.65502  4.92785  4.31402  2.47208  4.14321  4.47791  1.99502  4.10172  1.93097  2.51513  4.30273  4.50613  4.23503  4.11366  3.13531  2.33850  1.77116  4.97349  3.79726     68 v - - -
          2.68618  4.42225  2.77519  2.73123  3.46354  2.40513  3.72494  3.29354  2.67741  2.69355  4.24690  2.90347  2.73739  3.18146  2.89801  2.37887  2.77519  2.98518  4.58477  3.61503
          0.00906  5.10402  5.82637  0.61958  0.77255  0.55824  0.84914
     48   2.30805  3.49871  4.91717  4.30368  2.83236  3.34067  4.47664  2.29886  4.09388  1.94807  2.47433  4.29866  4.50749  4.22960  4.11038  3.13605  2.96373  1.51372  4.97707  3.80053     69 v - - -
          2.68618  4.42225  2.77519  2.73123  3.46354  2.40513  3.72494  3.29354  2.67741  2.69355  4.24690  2.90347  2.73739  3.18146  2.89801  2.37887  2.77519  2.98518  4.58477  3.61503
          0.00884  5.12852  5.85087  0.61958  0.77255  0.41484  1.08013
     49   1.84812  4.43089  4.82720  4.22854  3.54153  3.41558  4.52476  1.99128  4.05246  1.44007  3.55687  4.29289  4.54982  4.21795  4.12384  3.11719  3.09577  1.93324  5.07422  3.89342     70 l - - -
          2.68618  4.42225  2.77519  2.73123  3.46354  2.40513  3.72494  3.29354  2.67741  2.69355  4.24690  2.90347  2.73739  3.18146  2.89801  2.37887  2.77519  2.98518  4.58477  3.61503
          0.04770  5.16921  3.19680  0.61958  0.77255  0.48576  0.95510
     50   1.27351  4.86118  4.56553  4.19944  5.02154  1.00236  5.11698  3.17468  4.18145  4.12797  4.95276  4.20838  4.47209  4.43097  4.45416  2.13808  3.45349  3.87607  6.39736  5.22188     71 g - - -
          2.68618  4.42225  2.77519  2.73123  3.46354  2.40513  3.72494  3.29354  2.67741  2.69355  4.24690  2.90347  2.73739  3.18146  2.89801  2.37887  2.77519  2.98518  4.58477  3.61503
          0.00883  5.13034  5.85268  0.61958  0.77255  0.60563  0.78907
     51   2.56297  4.35928  4.87609  4.26513  2.90659  3.09823  4.46805  2.01051  4.06381  1.84547  3.47782  4.27926  3.57093  4.20687  4.09419  3.11768  3.20709  1.43401  3.99855  3.80314     72 v - - -
          2.68618  4.42225  2.77519  2.73123  3.46354  2.40513  3.72494  3.29354  2.67741  2.69355  4.24690  2.90347  2.73739  3.18146  2.89801  2.37887  2.77519  2.98518  4.58477  3.61503
          0.00883  5.13034  5.85268  0.61958  0.77255  0.41750  1.07496
     52   2.31322  4.39429  4.82933  4.22345  2.71998  2.88751  4.48121  2.39094  4.03726  1.63514  3.51294  4.27112  3.51577  4.19360  4.09274  3.13225  3.23063  1.54915  5.01654  3.83727     73 v - - -
          2.68618  4.42225  2.77519  2.73123  3.46354  2.40513  3.72494  3.29354  2.67741  2.69355  4.24690  2.90347  2.73739  3.18146  2.89801  2.37887  2.77519  2.98518  4.58477  3.61503
          0.00849  5.16921  5.89156  0.61958  0.77255  0.48576  0.95510
     53   2.24915  4.38922  4.83067  4.22380  3.48339  3.65637  4.47575  2.48504  4.03601  1.73211  3.50743  4.26868  4.51395  4.19103  4.08904  2.71753  2.56574  1.89173  2.92902  2.52960     74 l - - -
          2.68618  4.42225  2.77519  2.73123  3.46354  2.40513  3.72494  3.29354  2.67741  2.69355  4.24690  2.90347  2.73739  3.18146  2.89801  2.37887  2.77519  2.98518  4.58477  3.61503
          0.00849  5.16921  5.89156  0.61958  0.77255  0.48576  0.95510
     54   1.90864  4.40926  4.71224  4.11227  2.75211  3.42340  4.45254  2.54587  3.20270  2.27813  3.52658  4.21102  4.49898  4.12389  4.04147  3.10596  2.67284  2.25784  2.15210  2.79918     75 a - - -
          2.68618  4.42225  2.77519  2.73123  3.46354  2.40513  3.72494  3.29354  2.67741  2.69355  4.24690  2.90347  2.73739  3.18146  2.89801  2.37887  2.77519  2.98518  4.58477  3.61503
          0.07570  5.16921  2.69982  0.61958  0.77255  0.48576  0.95510
     55   2.68358  4.43379  4.40496  3.81829  2.43262  4.05425  4.35613  2.16341  2.66593  2.10739  3.54849  3.34850  4.42395  3.92211  2.73505  3.03292  2.76209  2.49866  3.01825  2.83656     76 l - - -
          2.68618  4.42225  2.77519  2.73123  3.46354  2.40513  3.72494  3.29354  2.67741  2.69355  4.24690  2.90347  2.73739  3.18146  2.89801  2.37887  2.77519  2.98518  4.58477  3.61503
          0.00908  5.10259  5.82493  0.61958  0.77255  0.68072  0.70573
     56   1.91234  4.37522  4.68589  4.08578  2.71379  2.14476  4.41889  2.51054  3.91968  1.65934  3.49206  4.18112  4.46686  4.09458  3.50589  3.40111  3.19195  2.62457  3.92376  2.87653     77 l - - -
          2.68618  4.42225  2.77519  2.73123  3.46354  2.40513  3.72494  3.29354  2.67741  2.69355  4.24690  2.90347  2.73739  3.18146  2.89801  2.37887  2.77519  2.98518  4.58477  3.61503
          0.00908  5.10259  5.82493  0.61958  0.77255  0.38070  1.15006
     57   3.12252  4.48805  5.07388  4.46650  2.41332  4.29198  4.57276  2.16499  4.25353  1.91087  2.73633  4.44451  4.64247  4.36645  4.25577  3.60621  3.35314  2.41987  3.08378  1.48450     78 y - - -
          2.68618  4.42225  2.77519  2.73123  3.46354  2.40513  3.72494  3.29354  2.67741  2.69355  4.24690  2.90347  2.73739  3.18146  2.89801  2.37887  2.77519  2.98518  4.58477  3.61503
          0.00849  5.16921  5.89156  0.61958  0.77255  0.48576  0.95510
     58   2.95784  5.44091  3.21684  2.43594  4.77681  2.92319  3.91975  3.07425  2.05776  3.74085  4.48454  2.29440  4.12712  2.84467  1.74499  2.47791  3.18844  3.82674  5.87778  3.66366     79 r - - -
          2.68618  4.42225  2.77519  2.73123  3.46354  2.40513  3.72494  3.29354  2.67741  2.69355  4.24690  2.90347  2.73739  3.18146  2.89801  2.37887  2.77519  2.98518  4.58477  3.61503
          0.00849  5.16921  5.89156  0.61958  0.77255  0.48576  0.95510
     59   3.03332  5.48306  3.31255  2.74147  4.82930  3.36195  2.76974  3.56628  1.39605  3.77320  4.52923  3.27564  3.51515  2.71059  1.80191  3.00291  3.25763  3.87571  5.90054  3.85221     80 k - - -
          2.68618  4.42225  2.77519  2.73123  3.46354  2.40513  3.72494  3.29354  2.67741  2.69355  4.24690  2.90347  2.73739  3.18146  2.89801  2.37887  2.77519  2.98518  4.58477  3.61503
          0.00849  5.16921  5.89156  0.61958  0.77255  0.48576  0.95510
     60   2.05538  4.50707  5.08485  4.47225  1.92159  4.31678  4.64111  2.25703  4.26456  1.45232  2.70316  4.47308  4.66082  4.37925  4.27302  3.63074  3.36998  2.70926  2.81497  3.93797     81 l - - -
          2.68618  4.42225  2.77519  2.73123  3.46354  2.40513  3.72494  3.29354  2.67741  2.69355  4.24690  2.90347  2.73739  3.18146  2.89801  2.37887  2.77519  2.98518  4.58477  3.61503
          0.00849  5.16921  5.89156  0.61958  0.77255  0.48576  0.95510
     61   2.26736  4.15213  3.64978  3.04138  4.91429  3.96679  4.11721  4.32379  0.86247  3.83026  4.63143  3.52162  4.37096  3.24104  2.28820  2.96186  3.44920  3.94613  5.95983  4.66967     82 k - - -
          2.68618  4.42225  2.77519  2.73123  3.46354  2.40513  3.72494  3.29354  2.67741  2.69355  4.24690  2.90347  2.73739  3.18146  2.89801  2.37887  2.77519  2.98518  4.58477  3.61503
          0.00849  5.16921  5.89156  0.61958  0.77255  0.48576  0.95510
     62   2.25955  5.46620  2.58894  1.97995  4.81156  3.32443  3.91375  4.29796  1.64838  3.77155  4.50708  2.77852  4.11969  3.01029  2.62046  2.48154  2.90168  3.85705  5.89852  4.48695     83 k - - -
          2.68618  4.42225  2.77519  2.73123  3.46354  2.40513  3.72494  3.29354  2.67741  2.69355  4.24690  2.90347  2.73739  3.18146  2.89801  2.37887  2.77519  2.98518  4.58477  3.61503
          0.00849  5.16921  5.89156  0.61958  0.77255  0.48576  0.95510
     63   3.01829  5.52576  2.70088  2.66659  4.86700  1.53999  3.97055  4.35299  2.30345  3.83150  4.57559  2.55388  4.16599  2.59506  3.22194  2.03527  2.93240  3.91605  5.96396  4.54875     84 g - - -
          2.68618  4.42225  2.77519  2.73123  3.46354  2.40513  3.72494  3.29354  2.67741  2.69355  4.24690  2.90347  2.73739  3.18146  2.89801  2.37887  2.77519  2.98518  4.58477  3.61503
          0.00849  5.16921  5.89156  0.61958  0.77255  0.48576  0.95510
     64   2.95876  5.45625  3.21263  2.23370  4.79866  2.38050  3.36576  4.27998  1.96095  3.38306  4.49827  3.20198  4.12560  2.45229  2.11878  2.50423  3.18920  3.84561  5.88890  2.96913     85 k - - -
          2.68618  4.42225  2.77519  2.73123  3.46354  2.40513  3.72494  3.29354  2.67741  2.69355  4.24690  2.90347  2.73739  3.18146  2.89801  2.37887  2.77519  2.98518  4.58477  3.61503
          0.00849  5.16921  5.89156  0.61958  0.77255  0.48576  0.95510
     65   2.63113  4.75438  3.76331  3.19805  3.90187  2.05913  2.62493  2.38527  3.15944  2.37188  3.85529  3.62769  2.31848  3.47238  3.01341  2.96601  3.20577  2.69953  5.32894  4.08341     86 g - - -
          2.68618  4.42225  2.77519  2.73123  3.46354  2.40513  3.72494  3.29354  2.67741  2.69355  4.24690  2.90347  2.73739  3.18146  2.89801  2.37887  2.77519  2.98518  4.58477  3.61503
          0.00849  5.16921  5.89156  0.61958  0.77255  0.48576  0.95510
     66   2.94920  5.45560  2.42840  2.32284  4.79890  3.47115  3.26430  4.28360  2.42653  3.13250  3.84391  2.94662  2.67211  2.82720  1.99471  2.31385  3.01265  3.39708  5.88934  4.47948     87 r - - -
          2.68618  4.42225  2.77519  2.73123  3.46354  2.40513  3.72494  3.29354  2.67741  2.69355  4.24690  2.90347  2.73739  3.18146  2.89801  2.37887  2.77519  2.98518  4.58477  3.61503
          0.00849  5.16921  5.89156  0.61958  0.77255  0.48576  0.95510
     67   2.76528  4.19761  2.99891  2.52276  4.67512  1.53755  3.93298  4.13529  2.53876  3.65687  4.41874  2.57366  4.13388  2.71707  3.17007  2.30742  3.18362  3.73803  3.55344  3.83669     88 g - - -
          2.68618  4.42225  2.77519  2.73123  3.46354  2.40513  3.72494  3.29354  2.67741  2.69355  4.24690  2.90347  2.73739  3.18146  2.89801  2.37887  2.77519  2.98518  4.58477  3.61503
          0.00849  5.16921  5.89156  0.61958  0.77255  0.48576  0.95510
     68   2.65049  4.37760  4.90652  4.29474  1.96857  4.15843  4.48918  2.57517  3.69212  1.93141  2.89693  4.30366  3.43041  4.23203  3.49854  3.46746  3.22697  2.10499  2.49317  2.77982     89 l - - -
          2.68618  4.42225  2.77519  2.73123  3.46354  2.40513  3.72494  3.29354  2.67741  2.69355  4.24690  2.90347  2.73739  3.18146  2.89801  2.37887  2.77519  2.98518  4.58477  3.61503
          0.00849  5.16921  5.89156  0.61958  0.77255  0.48576  0.95510
     69   2.67209  4.59396  5.15281  4.54581  2.74084  4.42173  4.75426  1.80001  4.34921  0.92592  3.12615  4.56972  4.75432  4.46362  4.36853  3.32381  3.46248  2.69322  5.20916  4.05645     90 l - - -
          2.68618  4.42225  2.77519  2.73123  3.46354  2.40513  3.72494  3.29354  2.67741  2.69355  4.24690  2.90347  2.73739  3.18146  2.89801  2.37887  2.77519  2.98518  4.58477  3.61503
          0.04018  5.16921  3.39047  0.61958  0.77255  0.48576  0.95510
     70   2.95889  4.73583  3.75277  3.18688  3.21799  3.91546  4.15998  2.74562  2.32436  1.73462  3.83586  3.61543  2.87443  3.45964  2.32082  2.76459  2.47676  2.86812  5.30980  4.06502     91 l - - -
          2.68618  4.42225  2.77519  2.73123  3.46354  2.40513  3.72494  3.29354  2.67741  2.69355  4.24690  2.90347  2.73739  3.18146  2.89801  2.37887  2.77519  2.98518  4.58477  3.61503
          0.00876  5.13780  5.86014  0.61958  0.77255  0.42886  1.05340
     71   2.76659  5.19182  2.74465  2.81398  4.40635  3.80446  1.17332  3.84758  2.82637  2.86072  4.26636  2.76882  4.20373  3.17369  3.28937  3.02355  3.22455  3.19831  5.68006  3.80542     92 h - - -
          2.68618  4.42225  2.77519  2.73123  3.46354  2.40513  3.72494  3.29354  2.67741  2.69355  4.24690  2.90347  2.73739  3.18146  2.89801  2.37887  2.77519  2.98518  4.58477  3.61503
          0.00849  5.16921  5.89156  0.61958  0.77255  0.48576  0.95510
     72   2.23365  4.38505  4.85671  4.24817  3.16491  4.15227  4.48042  2.29493  2.58541  1.55289  2.80228  4.28083  4.51696  4.20522  4.09895  3.24697  2.83624  2.08494  3.95007  3.14069     93 l - - -
          2.68618  4.42225  2.77519  2.73123  3.46354  2.40513  3.72494  3.29354  2.67741  2.69355  4.24690  2.90347  2.73739  3.18146  2.89801  2.37887  2.77519  2.98518  4.58477  3.61503
          0.00849  5.16921  5.89156  0.61958  0.77255  0.48576  0.95510
     73   2.00823  3.34604  4.92390  4.31371  2.96934  4.17758  4.51259  1.80371  4.11141  1.39059  3.51020  4.32380  4.54157  4.25309  4.13919  3.11895  2.72299  2.52053  5.02128  3.84411     94 l - - -
          2.68618  4.42225  2.77519  2.73123  3.46354  2.40513  3.72494  3.29354  2.67741  2.69355  4.24690  2.90347  2.73739  3.18146  2.89801  2.37887  2.77519  2.98518  4.58477  3.61503
          0.00849  5.16921  5.89156  0.61958  0.77255  0.48576  0.95510
     74   5.39546  6.20229  6.08485  6.10733  2.31703  5.74405  3.20272  4.94147  5.86488  4.01763  5.43071  5.21738  5.97938  5.41986  5.59940  5.16126  5.57163  4.90315  1.99010  0.43938     95 Y - - -
          2.68618  4.42225  2.77519  2.73123  3.46354  2.40513  3.72494  3.29354  2.67741  2.69355  4.24690  2.90347  2.73739  3.18146  2.89801  2.37887  2.77519  2.98518  4.58477  3.61503
          0.00849  5.16921  5.89156  0.61958  0.77255  0.48576  0.95510
     75   2.67546  4.58765  4.22579  3.64810  3.08137  4.07685  4.32106  3.05243  3.53818  2.77888  3.09389  3.94529  4.44866  2.86536  3.00353  3.34798  3.25992  2.85020  1.16019  3.27046     96 w - - -
          2.68618  4.42225  2.77519  2.73123  3.46354  2.40513  3.72494  3.29354  2.67741  2.69355  4.24690  2.90347  2.73739  3.18146  2.89801  2.37887  2.77519  2.98518  4.58477  3.61503
          0.00849  5.16921  5.89156  0.61958  0.77255  0.48576  0.95510
     76   2.40179  4.40804  4.73794  4.13703  2.85393  4.13882  3.07927  2.56612  2.88212  1.87897  3.52537  4.22477  4.50471  4.13968  4.05349  3.43997  3.22800  2.26874  3.79417  1.70745     97 y - - -
          2.68618  4.42225  2.77519  2.73123  3.46354  2.40513  3.72494  3.29354  2.67741  2.69355  4.24690  2.90347  2.73739  3.18146  2.89801  2.37887  2.77519  2.98518  4.58477  3.61503
          0.44237  5.16921  1.04469  0.61958  0.77255  0.48576  0.95510
     77   2.39081  4.19737  4.56718  3.96413  2.75236  3.24203  4.26274  2.45683  3.78876  1.42975  2.68394  4.03790  4.30449  3.95441  3.86306  3.24246  2.44995  2.44267  3.85798  3.63514     98 l - - -
          2.68618  4.42225  2.77519  2.73123  3.46354  2.40513  3.72494  3.29354  2.67741  2.69355  4.24690  2.90347  2.73739  3.18146  2.89801  2.37887  2.77519  2.98518  4.58477  3.61503
          0.01307  4.73991  5.46225  0.61958  0.77255  0.19561  1.72783
     78   3.12219  5.11655  3.96512  3.89206  5.61635  0.89413  5.21850  5.12749  4.30201  4.74963  5.53022  3.30928  1.21517  4.47916  4.65003  2.76104  3.65274  4.35950  6.90027  5.67827     99 g - - -
          2.68618  4.42225  2.77519  2.73123  3.46354  2.40513  3.72494  3.29354  2.67741  2.69355  4.24690  2.90347  2.73739  3.18146  2.89801  2.37887  2.77519  2.98518  4.58477  3.61503
          0.00849  5.16921  5.89156  0.61958  0.77255  0.48576  0.95510
     79   2.31425  4.43711  4.57407  3.98136  1.98467  3.25519  4.42316  2.69546  3.84153  1.79329  3.55340  4.13954  4.47977  4.04155  3.52542  2.53764  2.06856  2.68876  3.92635  3.86462    100 l - - -
          2.68618  4.42225  2.77519  2.73123  3.46354  2.40513  3.72494  3.29354  2.67741  2.69355  4.24690  2.90347  2.73739  3.18146  2.89801  2.37887  2.77519  2.98518  4.58477  3.61503
          0.00849  5.16921  5.89156  0.61958  0.77255  0.48576  0.95510
     80   2.15642  4.89904  3.57683  2.62213  4.07333  3.23155  3.47094  2.70322  2.99344  2.02327  3.98963  3.19492  3.03688  3.32387  2.96440  2.20279  3.19787  3.00366  4.10373  3.62161    101 l - - -
          2.68618  4.42225  2.77519  2.73123  3.46354  2.40513  3.72494  3.29354  2.67741  2.69355  4.24690  2.90347  2.73739  3.18146  2.89801  2.37887  2.77519  2.98518  4.58477  3.61503
          0.00849  5.16921  5.89156  0.61958  0.77255  0.48576  0.95510
     81   2.96700  4.88413  3.59320  2.63968  2.68453  2.82675  4.10263  3.13255  2.80229  2.10201  3.53683  3.50199  2.23908  2.91470  2.82490  2.80866  2.98102  2.79103  5.43738  4.16449    102 l - - -
          2.68618  4.42225  2.77519  2.73123  3.46354  2.40513  3.72494  3.29354  2.67741  2.69355  4.24690  2.90347  2.73739  3.18146  2.89801  2.37887  2.77519  2.98518  4.58477  3.61503
          0.00849  5.16921  5.89156  0.61958  0.77255  0.48576  0.95510
     82   2.98673  3.43881  4.33835  3.75583  2.61808  2.60790  4.36444  2.95031  3.29239  1.74655  2.53415  3.38928  3.09195  3.89037  3.46833  2.80453  2.51405  2.52514  5.10373  3.90652    103 l - - -
          2.68618  4.42225  2.77519  2.73123  3.46354  2.40513  3.72494  3.29354  2.67741  2.69355  4.24690  2.90347  2.73739  3.18146  2.89801  2.37887  2.77519  2.98518  4.58477  3.61503
          0.08081  5.16921  2.63188  0.61958  0.77255  0.48576  0.95510
     83   2.62359  5.44210  3.19757  2.63998  4.79034  3.11030  3.89375  4.26984  1.47740  3.74387  4.48476  2.37979  3.54035  2.35184  2.30064  2.90921  2.93544  3.83506  5.86901  4.46826    104 k - - -
          2.68590  4.42274  2.77569  2.73173  3.46111  2.40509  3.72484  3.29340  2.67762  2.69342  4.24739  2.90396  2.73789  3.18155  2.89850  2.37857  2.77534  2.98426  4.58526  3.61480
          1.12109  0.88092  1.34833  0.95626  0.48504  0.69362  0.69267
     84   2.36300  4.28006  4.47657  3.88362  1.78383  3.97311  4.29326  2.68224  3.73617  1.91478  2.70600  4.02235  4.34008  3.92623  3.86078  2.21716  3.07874  2.35852  4.89538  3.70997    109 f - - -
          2.68618  4.42225  2.77519  2.73123  3.46354  2.40513  3.72494  3.29354  2.67741  2.69355  4.24690  2.90347  2.73739  3.18146  2.89801  2.37887  2.77519  2.98518  4.58477  3.61503
          0.01229  4.80086  5.52321  0.61958  0.77255  0.44402  1.02569
     85   2.92787  5.42912  2.91217  2.37905  4.77646  3.21656  3.00168  4.25783  1.55596  3.73124  4.47106  3.16320  3.56822  2.97509  1.79735  2.89031  2.86286  3.82139  5.85645  4.45277    110 k - - -
          2.68618  4.42225  2.77519  2.73123  3.46354  2.40513  3.72494  3.29354  2.67741  2.69355  4.24690  2.90347  2.73739  3.18146  2.89801  2.37887  2.77519  2.98518  4.58477  3.61503
          0.00946  5.06093  5.78328  0.61958  0.77255  0.33766  1.24981
     86   2.34119  5.43753  2.97219  2.37612  4.77311  2.84324  3.39714  4.25244  2.51291  3.73876  4.48069  2.86457  4.12019  2.83488  2.20363  2.41420  2.66665  2.81347  5.87593  2.80175    111 r - - -
          2.68618  4.42225  2.77519  2.73123  3.46354  2.40513  3.72494  3.29354  2.67741  2.69355  4.24690  2.90347  2.73739  3.18146  2.89801  2.37887  2.77519  2.98518  4.58477  3.61503
          0.00849  5.16921  5.89156  0.61958  0.77255  0.48576  0.95510
     87   3.01076  4.38516  4.96940  4.35479  2.26677  4.18045  4.51170  2.34142  4.14105  1.66817  3.19006  4.34103  4.54235  4.27122  4.15031  3.49190  2.09845  2.03761  3.87176  2.41832    112 l - - -
          2.68618  4.42225  2.77519  2.73123  3.46354  2.40513  3.72494  3.29354  2.67741  2.69355  4.24690  2.90347  2.73739  3.18146  2.89801  2.37887  2.77519  2.98518  4.58477  3.61503
          0.00849  5.16921  5.89156  0.61958  0.77255  0.48576  0.95510
     88   3.13170  5.43465  3.42961  2.88880  4.77344  3.88587  4.05983  4.19998  2.47119  3.37605  4.52673  2.38296  1.09431  3.18579  2.64961  3.12937  2.88960  3.83263  5.89443  4.56434    113 p - - -
          2.68618  4.42225  2.77519  2.73123  3.46354  2.40513  3.72494  3.29354  2.67741  2.69355  4.24690  2.90347  2.73739  3.18146  2.89801  2.37887  2.77519  2.98518  4.58477  3.61503
          0.00849  5.16921  5.89156  0.61958  0.77255  0.48576  0.95510
     89   2.65071  5.50675  1.65969  2.38954  4.84684  2.98675  3.94998  4.33334  2.69937  3.40108  4.55120  2.42692  2.30667  2.74671  3.19674  2.58575  3.22933  3.89520  5.94113  4.52630    114 d - - -
          2.68618  4.42225  2.77519  2.73123  3.46354  2.40513  3.72494  3.29354  2.67741  2.69355  4.24690  2.90347  2.73739  3.18146  2.89801  2.37887  2.77519  2.98518  4.58477  3.61503
          0.00849  5.16921  5.89156  0.61958  0.77255  0.48576  0.95510
     90   2.29754  4.96099  3.92380  3.41121  3.40758  2.72303  4.50321  4.05360  3.39701  3.70487  4.53140  3.76786  1.95059  3.71560  3.80129  1.12836  2.65036  3.65280  5.97388  4.70800    115 s - - -
          2.68618  4.42225  2.77519  2.73123  3.46354  2.40513  3.72494  3.29354  2.67741  2.69355  4.24690  2.90347  2.73739  3.18146  2.89801  2.37887  2.77519  2.98518  4.58477  3.61503
          0.04018  5.16921  3.39047  0.61958  0.77255  0.48576  0.95510
     91   2.57950  2.92346  4.16590  3.58911  2.03704  3.32303  2.35510  2.99505  3.50732  2.73111  2.85834  2.62128  4.39494  3.76734  3.77096  3.02792  2.87499  2.79069  5.13201  2.81127    116 f - - -
          2.68618  4.42225  2.77519  2.73123  3.46354  2.40513  3.72494  3.29354  2.67741  2.69355  4.24690  2.90347  2.73739  3.18146  2.89801  2.37887  2.77519  2.98518  4.58477  3.61503
          0.00876  5.13780  5.86014  0.61958  0.77255  0.42886  1.05340
     92   2.97316  4.11668  3.77332  2.48648  2.91473  3.93186  3.61310  1.88884  2.43814  2.46493  3.20693  2.89866  4.31275  3.08747  2.82572  3.16997  3.20483  2.55780  5.32025  3.76323    117 i - - -
          2.68618  4.42225  2.77519  2.73123  3.46354  2.40513  3.72494  3.29354  2.67741  2.69355  4.24690  2.90347  2.73739  3.18146  2.89801  2.37887  2.77519  2.98518  4.58477  3.61503
          0.00849  5.16921  5.89156  0.61958  0.77255  0.48576  0.95510
     93   4.07085  6.08185  4.78016  3.82031  5.76181  4.58874  4.33930  4.98632  1.83073  4.30536  5.20382  4.11346  4.90750  3.46476  0.52606  4.04859  2.85229  4.67945  6.24264  5.19930    118 R - - -
          2.68618  4.42225  2.77519  2.73123  3.46354  2.40513  3.72494  3.29354  2.67741  2.69355  4.24690  2.90347  2.73739  3.18146  2.89801  2.37887  2.77519  2.98518  4.58477  3.61503
          0.00849  5.16921  5.89156  0.61958  0.77255  0.48576  0.95510
     94   2.94965  5.44718  2.08889  1.99374  4.78682  3.72538  2.88557  4.26890  2.42020  3.30325  3.77013  3.19496  4.11873  2.57555  2.30934  2.73788  3.18079  3.26973  5.88308  2.94484    119 e - - -
          2.68618  4.42225  2.77519  2.73123  3.46354  2.40513  3.72494  3.29354  2.67741  2.69355  4.24690  2.90347  2.73739  3.18146  2.89801  2.37887  2.77519  2.98518  4.58477  3.61503
          0.00849  5.16921  5.89156  0.61958  0.77255  0.48576  0.95510
     95   3.17855  4.54017  5.12377  4.51888  1.79127  4.34898  4.61330  2.59364  4.30753  1.62299  2.82685  4.49791  4.69227  4.41200  4.30766  3.66448  3.40828  2.43667  1.99788  2.67605    120 l - - -
          2.68618  4.42225  2.77519  2.73123  3.46354  2.40513  3.72494  3.29354  2.67741  2.69355  4.24690  2.90347  2.73739  3.18146  2.89801  2.37887  2.77519  2.98518  4.58477  3.61503
          0.00849  5.16921  5.89156  0.61958  0.77255  0.48576  0.95510
     96   2.49396  4.38476  4.85773  4.24911  2.65318  4.15226  4.48044  1.95036  3.38200  1.78046  3.02498  3.25300  4.51695  4.20570  3.17278  3.45912  3.22627  2.23017  3.60315  2.52807    121 l - - -
          2.68618  4.42225  2.77519  2.73123  3.46354  2.40513  3.72494  3.29354  2.67741  2.69355  4.24690  2.90347  2.73739  3.18146  2.89801  2.37887  2.77519  2.98518  4.58477  3.61503
          0.02845  5.16921  3.80043  0.61958  0.77255  0.48576  0.95510
     97   2.43460  5.39309  3.21418  2.30344  3.78696  2.08297  3.91468  4.18334  2.33063  2.64801  4.44020  2.98402  3.17956  2.73793  2.93050  2.15720  3.17300  3.77073  5.84046  4.44459    122 g - - -
          2.68594  4.42229  2.77523  2.73127  3.46358  2.40516  3.72498  3.29358  2.67744  2.69359  4.24693  2.90350  2.73743  3.18150  2.89804  2.37890  2.77492  2.98522  4.58481  3.61507
          0.08955  2.45743        *  0.22161  1.61558  0.00000        *
//
