# Supplementary material for: T346Hunter: A Novel Web-Based Tool for the Prediction of Type III, Type IV and Type VI Secretion Systems in Bacterial Genomes
Source: PLoS One. 2015 Apr 13;10(4):e0119317. doi: 10.1371/journal.pone.0119317 (PMC4395097; doi:10.1371/journal.pone.0119317)
Supplement: S1 Data — (ZIP) [file pone.0119317.s009.zip › T346Hunter_profiles/F.TraM.F.fasta]

>gi|283826879|ref|YP_003377750.1| conjugal transfer protein [Shigella sonnei] [TraM_F]
MILEALLGVSFLLVNTICIFIVKSSLLNNERFYLMARVILYISNDVYDKVNAIVEQRRQEGARDKDISVS
GTASMLLELGLRVYEAQMERKESAFNQTEFNKLLLECVVKTQSSVAKILGIESLSPHVSGNPKFEYANMV
EDIREKVSSEMERFFPKNDEE
>gi|145301507|ref|YP_001144346.1| conjugal transfer protein TraM [Aeromonas salmonicida subsp. salmonicida A449] [TraM_F]
MPRVQVYLKHNCIDEIHELVEEDIQAGANPAEVSFSSKACMLLELGLRVYNLRRSEHAGSGHDDFDRVLL
QTCLESMFLSQHLTAKLGNMEKGEKELLRVSIDRKVAEKMEPFFPATDDEQD
>gi|194446912|ref|YP_002038924.1| conjugal transfer protein TraM [Salmonella enterica subsp. enterica serovar Kentucky str. CVM29188] [TraM_F]
MAKVNLYISNDAYEKINAIIEKRRQEGAREKDVSFSATASMLLELGLRVHEAQMERKESAFNQTEFNKLL
LECVVKTQSSVAKILGIESLSPHVSGNPKFEYANMVEDIREKVSSEMERFFPKNDDE
>gi|260751881|ref|YP_003237795.1| mating signal protein TraM [Escherichia coli O111:H- str. 11128] [TraM_F]
MAKVNLYISNDAYEKINAIIEKRRQEGAREKDVSFSATASMLLELGLRVHEAQMERKESAFNQTEFNKLL
LECVVKTQSSVAKILGIESLSPHVSGNPKFEYANMVEDIREKVSSEMERFFPKNDDE
>gi|187736781|ref|YP_001816519.1| conjugal transfer protein TraM [Escherichia coli 1520] [TraM_F]
MAKIQVYVNDHVSEKINAIAVQRRAEGAKEKDVSYSSIASMLLELGLRVYEAQMERKESAFNQAEFNKLL
LECVVKTQSTVAKILGIESLSPHVSGKPKFEYANMVEDIREKVSVEMERFFPKNDDE
>gi|324120143|ref|YP_004249904.1| IncF plasmid conjugative transfer mating signal transduction protein [Klebsiella pneumoniae] [TraM_F]
MAKIQVYVNDKVAEKINAIAVQRRAEGAKEKDISYSSIASMLLELGLRVYEAQMERKESGFNQMAFNRAL
LESMVKTQFTVNKVLGIECLSPHVHGNPRWEWSGLIENIRDDVNAVIEQFFPKVDDTDND
>gi|9507784|ref|NP_061450.1| traM [Escherichia coli K-12] [TraM_F]
MAKVNLYISNDAYEKINAIIEKRRQEGAREKDVSFSATASMLLELGLRVHEAQMERKESAFNQTEFNKLL
LECVVKTQSSVAKILGIESLSPHVSGNSKFEYANMVEDIREKVSSEMERFFPKNDDE
>gi|9507613|ref|NP_052944.1| traM [Shigella flexneri 2b] [TraM_F]
MARVILYISNDVYDKVNAIVEQRRQEGARDKDISVSGTASMLLELGLRVYEAQMERKESAFNQTEFNKLL
LECVVKTQSSVAKILGIESLSPHVSGNPKFEYANMVEDIREKVSSEMERFFPKNDEE
>gi|295697982|ref|YP_003602639.1| hypothetical protein ECL_A144 [Enterobacter cloacae subsp. cloacae ATCC 13047] [TraM_F]
MGRVGIYLKDKIEREVRDIIQQDLQNGATAGEANMSATCNELIRLGLLVYKRDGEDGNHFDIEGYRRDLI
RKAAGSREGTVLIATLLAEMYLKMTGKDGEGRLEDTLDMILNGINTAEDEAETRHFINEKK
