# Supplementary material for: T346Hunter: A Novel Web-Based Tool for the Prediction of Type III, Type IV and Type VI Secretion Systems in Bacterial Genomes
Source: PLoS One. 2015 Apr 13;10(4):e0119317. doi: 10.1371/journal.pone.0119317 (PMC4395097; doi:10.1371/journal.pone.0119317)
Supplement: S1 Data — (ZIP) [file pone.0119317.s009.zip › T346Hunter_profiles/F.TraM.F.hmm]

HMMER3/f [3.1b1 | May 2013]
NAME  TraM
LENG  129
ALPH  amino
RF    no
MM    no
CONS  yes
CS    no
MAP   yes
DATE  Tue Mar  4 15:39:29 2014
NSEQ  9
EFFN  1.006348
CKSUM 4109008994
STATS LOCAL MSV       -9.5468  0.71204
STATS LOCAL VITERBI  -10.3403  0.71204
STATS LOCAL FORWARD   -4.1772  0.71204
HMM          A        C        D        E        F        G        H        I        K        L        M        N        P        Q        R        S        T        V        W        Y   
            m->m     m->i     m->d     i->m     i->i     d->m     d->d
  COMPO   2.54414  4.48538  2.89318  2.47692  3.41286  2.98561  3.79122  2.78083  2.60133  2.42075  3.52509  3.01076  3.71353  3.05909  2.87252  2.63463  2.95210  2.58898  5.17921  3.55927
          2.68659  4.42119  2.77593  2.73130  3.46221  2.40562  3.72568  3.29195  2.67782  2.69173  4.24612  2.90302  2.73813  3.18219  2.89835  2.37890  2.77558  2.98464  4.58550  3.61496
          0.15012  2.02449  4.91567  3.02260  0.04990  0.00000        *
      1   3.25577  4.75972  4.41374  4.04385  3.39384  4.08561  4.70488  2.60384  3.79139  1.94981  0.87269  4.27797  4.55821  4.15750  3.95642  3.63274  3.57286  2.64517  5.27008  4.05536     35 m - - -
          2.68618  4.42225  2.77519  2.73123  3.46354  2.40513  3.72494  3.29354  2.67741  2.69355  4.24690  2.90347  2.73739  3.18146  2.89801  2.37887  2.77519  2.98518  4.58477  3.61503
          0.02268  4.19333  4.91567  0.61958  0.77255  0.48576  0.95510
      2   1.24032  4.31673  3.46317  3.13628  4.39177  2.09469  4.24495  3.80533  3.20633  3.47816  4.29774  3.35478  2.53535  3.49292  3.55461  2.51837  2.82035  3.27676  5.71851  4.49370     36 a - - -
          2.68618  4.42225  2.77519  2.73123  3.46354  2.40513  3.72494  3.29354  2.67741  2.69355  4.24690  2.90347  2.73739  3.18146  2.89801  2.37887  2.77519  2.98518  4.58477  3.61503
          0.02268  4.19333  4.91567  0.61958  0.77255  0.48576  0.95510
      3   3.24560  5.33019  3.72767  2.98197  4.84273  3.82614  3.70086  4.16187  1.43107  3.56093  4.44121  3.35209  4.17624  2.83215  1.16228  3.23268  3.38837  3.84763  5.56173  4.43539     37 r - - -
          2.68618  4.42225  2.77519  2.73123  3.46354  2.40513  3.72494  3.29354  2.67741  2.69355  4.24690  2.90347  2.73739  3.18146  2.89801  2.37887  2.77519  2.98518  4.58477  3.61503
          0.02268  4.19333  4.91567  0.61958  0.77255  0.48576  0.95510
      4   3.19627  4.49659  4.97188  4.49352  3.71595  4.56840  5.21251  1.53362  4.38160  2.21460  3.51521  4.68970  4.89027  4.65510  4.57425  3.97415  3.46977  0.86414  5.70452  4.48510     38 v - - -
          2.68618  4.42225  2.77519  2.73123  3.46354  2.40513  3.72494  3.29354  2.67741  2.69355  4.24690  2.90347  2.73739  3.18146  2.89801  2.37887  2.77519  2.98518  4.58477  3.61503
          0.02268  4.19333  4.91567  0.61958  0.77255  0.48576  0.95510
      5   2.65385  4.76292  3.00427  2.52606  4.01465  2.63999  3.71224  2.55051  2.51588  3.04667  3.88506  2.59679  3.87437  2.17860  2.94269  2.71127  2.89819  3.10904  5.30887  3.99381     39 q - - -
          2.68618  4.42225  2.77519  2.73123  3.46354  2.40513  3.72494  3.29354  2.67741  2.69355  4.24690  2.90347  2.73739  3.18146  2.89801  2.37887  2.77519  2.98518  4.58477  3.61503
          0.02268  4.19333  4.91567  0.61958  0.77255  0.48576  0.95510
      6   3.25853  4.53815  5.05102  4.51285  3.43772  4.64241  5.08884  1.55419  4.39862  1.32217  3.22722  4.71522  4.86975  4.55847  4.53033  4.00948  3.49913  1.37843  5.45506  4.32966     40 l - - -
          2.68618  4.42225  2.77519  2.73123  3.46354  2.40513  3.72494  3.29354  2.67741  2.69355  4.24690  2.90347  2.73739  3.18146  2.89801  2.37887  2.77519  2.98518  4.58477  3.61503
          0.02268  4.19333  4.91567  0.61958  0.77255  0.48576  0.95510
      7   3.74404  5.10135  4.32905  4.12918  2.38291  4.21735  3.81840  3.71316  3.97876  3.08099  4.35600  4.14198  4.68845  4.20446  4.09140  3.84381  4.03496  3.60017  4.03519  0.56334     41 Y - - -
          2.68618  4.42225  2.77519  2.73123  3.46354  2.40513  3.72494  3.29354  2.67741  2.69355  4.24690  2.90347  2.73739  3.18146  2.89801  2.37887  2.77519  2.98518  4.58477  3.61503
          0.02268  4.19333  4.91567  0.61958  0.77255  0.48576  0.95510
      8   3.28885  4.56347  5.08465  4.54672  3.41561  4.67698  5.11862  1.34525  4.43027  1.30660  3.19950  4.75212  4.89193  4.57850  4.55537  4.04720  3.52812  1.59737  5.45834  4.34371     42 l - - -
          2.68618  4.42225  2.77519  2.73123  3.46354  2.40513  3.72494  3.29354  2.67741  2.69355  4.24690  2.90347  2.73739  3.18146  2.89801  2.37887  2.77519  2.98518  4.58477  3.61503
          0.02268  4.19333  4.91567  0.61958  0.77255  0.48576  0.95510
      9   2.74541  5.03168  2.86490  2.46704  4.45172  3.41468  3.71627  3.89560  1.73814  3.42768  4.23245  2.45609  3.88774  2.85372  2.78817  1.88227  3.00506  3.50568  5.58229  4.24024     43 k - - -
          2.68618  4.42225  2.77519  2.73123  3.46354  2.40513  3.72494  3.29354  2.67741  2.69355  4.24690  2.90347  2.73739  3.18146  2.89801  2.37887  2.77519  2.98518  4.58477  3.61503
          0.02268  4.19333  4.91567  0.61958  0.77255  0.48576  0.95510
     10   2.90043  5.41894  1.66575  2.23528  4.66706  3.34460  2.73251  4.22369  2.68093  3.71790  4.52825  1.81523  3.89768  2.91898  3.22376  2.81805  3.16620  3.80271  5.84502  4.37190     44 d - - -
          2.68618  4.42225  2.77519  2.73123  3.46354  2.40513  3.72494  3.29354  2.67741  2.69355  4.24690  2.90347  2.73739  3.18146  2.89801  2.37887  2.77519  2.98518  4.58477  3.61503
          0.02268  4.19333  4.91567  0.61958  0.77255  0.48576  0.95510
     11   2.80047  5.30308  1.81270  2.27564  4.61559  3.37433  3.27503  4.10621  1.88922  3.59276  4.37379  2.36748  3.86310  2.81959  2.99248  2.73810  3.04678  3.68470  5.73280  4.30500     45 d - - -
          2.68618  4.42225  2.77519  2.73123  3.46354  2.40513  3.72494  3.29354  2.67741  2.69355  4.24690  2.90347  2.73739  3.18146  2.89801  2.37887  2.77519  2.98518  4.58477  3.61503
          0.02268  4.19333  4.91567  0.61958  0.77255  0.48576  0.95510
     12   2.37213  2.92611  4.56541  4.01613  3.49874  4.04822  4.55228  1.65899  3.89524  2.33520  3.41224  4.16092  4.43567  4.11771  4.05443  3.39031  3.10935  1.33968  5.16185  3.96505     46 v - - -
          2.68618  4.42225  2.77519  2.73123  3.46354  2.40513  3.72494  3.29354  2.67741  2.69355  4.24690  2.90347  2.73739  3.18146  2.89801  2.37887  2.77519  2.98518  4.58477  3.61503
          0.02268  4.19333  4.91567  0.61958  0.77255  0.48576  0.95510
     13   2.41873  4.46498  3.28406  2.29489  3.60761  3.53688  3.78577  2.54888  2.72680  2.68606  3.56905  3.20406  3.93134  3.05672  3.11551  2.63412  2.85861  2.73802  5.02143  2.40422     47 e - - -
          2.68618  4.42225  2.77519  2.73123  3.46354  2.40513  3.72494  3.29354  2.67741  2.69355  4.24690  2.90347  2.73739  3.18146  2.89801  2.37887  2.77519  2.98518  4.58477  3.61503
          0.02268  4.19333  4.91567  0.61958  0.77255  0.48576  0.95510
     14   2.83312  5.34269  1.73501  1.75161  4.65776  3.36825  3.71680  4.14607  2.53999  3.63383  4.42241  2.83213  3.87512  2.84679  2.31827  2.76442  3.08387  3.72418  5.77715  4.34320     48 d - - -
          2.68618  4.42225  2.77519  2.73123  3.46354  2.40513  3.72494  3.29354  2.67741  2.69355  4.24690  2.90347  2.73739  3.18146  2.89801  2.37887  2.77519  2.98518  4.58477  3.61503
          0.02268  4.19333  4.91567  0.61958  0.77255  0.48576  0.95510
     15   2.96309  5.31787  2.78056  1.68559  4.69071  3.50112  3.73082  4.11420  1.40675  3.59508  4.42544  2.99107  3.97554  2.86643  2.64571  2.91366  3.18967  3.73799  5.69610  4.37459     49 k - - -
          2.68618  4.42225  2.77519  2.73123  3.46354  2.40513  3.72494  3.29354  2.67741  2.69355  4.24690  2.90347  2.73739  3.18146  2.89801  2.37887  2.77519  2.98518  4.58477  3.61503
          0.02268  4.19333  4.91567  0.61958  0.77255  0.48576  0.95510
     16   3.22744  4.49869  5.07010  4.58525  3.72186  4.65861  5.28964  1.17432  4.48475  2.19907  3.50483  4.77639  4.94613  4.73996  4.66568  4.06335  3.49290  1.08640  5.73461  4.52824     50 v - - -
          2.68618  4.42225  2.77519  2.73123  3.46354  2.40513  3.72494  3.29354  2.67741  2.69355  4.24690  2.90347  2.73739  3.18146  2.89801  2.37887  2.77519  2.98518  4.58477  3.61503
          0.02268  4.19333  4.91567  0.61958  0.77255  0.48576  0.95510
     17   2.82910  5.11223  2.97838  2.51570  4.36889  3.50955  2.79996  3.88557  2.26635  3.39564  4.21314  1.77334  3.93316  2.81565  2.10662  2.81649  3.05271  3.52549  5.48836  4.14661     51 n - - -
          2.68618  4.42225  2.77519  2.73123  3.46354  2.40513  3.72494  3.29354  2.67741  2.69355  4.24690  2.90347  2.73739  3.18146  2.89801  2.37887  2.77519  2.98518  4.58477  3.61503
          0.02268  4.19333  4.91567  0.61958  0.77255  0.48576  0.95510
     18   1.62296  5.22786  1.97458  1.95202  4.56946  3.34301  3.77955  4.01872  2.68294  3.57620  4.39392  2.84966  3.88713  2.93082  3.21170  2.78464  3.10398  3.62589  5.77112  4.34734     52 a - - -
          2.68618  4.42225  2.77519  2.73123  3.46354  2.40513  3.72494  3.29354  2.67741  2.69355  4.24690  2.90347  2.73739  3.18146  2.89801  2.37887  2.77519  2.98518  4.58477  3.61503
          0.02268  4.19333  4.91567  0.61958  0.77255  0.48576  0.95510
     19   3.32943  4.61706  5.01836  4.51671  3.42065  4.67431  5.11820  0.97871  4.34887  1.58048  3.24235  4.73995  4.91413  4.56830  4.49578  4.07230  3.57855  1.86618  5.47455  4.29638     53 i - - -
          2.68618  4.42225  2.77519  2.73123  3.46354  2.40513  3.72494  3.29354  2.67741  2.69355  4.24690  2.90347  2.73739  3.18146  2.89801  2.37887  2.77519  2.98518  4.58477  3.61503
          0.02268  4.19333  4.91567  0.61958  0.77255  0.48576  0.95510
     20   2.40131  4.38480  4.71114  4.19639  3.67888  4.30535  4.88147  1.36079  4.09887  2.31991  3.51323  4.39512  4.66771  4.35815  4.30211  3.67079  3.29540  1.21399  5.49472  4.28878     54 v - - -
          2.68618  4.42225  2.77519  2.73123  3.46354  2.40513  3.72494  3.29354  2.67741  2.69355  4.24690  2.90347  2.73739  3.18146  2.89801  2.37887  2.77519  2.98518  4.58477  3.61503
          0.02268  4.19333  4.91567  0.61958  0.77255  0.48576  0.95510
     21   2.74381  5.03323  2.79615  1.60029  4.30905  3.43131  3.69814  3.71028  2.45545  3.29173  4.12176  2.94323  3.88065  2.27809  2.89332  2.73911  2.98465  2.71868  5.51662  4.15784     55 e - - -
          2.68618  4.42225  2.77519  2.73123  3.46354  2.40513  3.72494  3.29354  2.67741  2.69355  4.24690  2.90347  2.73739  3.18146  2.89801  2.37887  2.77519  2.98518  4.58477  3.61503
          0.02268  4.19333  4.91567  0.61958  0.77255  0.48576  0.95510
     22   2.90185  5.27759  2.79827  2.07677  4.63204  3.48977  3.69389  4.06448  1.99548  3.54149  4.35495  2.96761  3.94381  1.57042  2.63738  2.85601  3.12437  3.68370  5.65484  4.32198     56 q - - -
          2.68618  4.42225  2.77519  2.73123  3.46354  2.40513  3.72494  3.29354  2.67741  2.69355  4.24690  2.90347  2.73739  3.18146  2.89801  2.37887  2.77519  2.98518  4.58477  3.61503
          0.02268  4.19333  4.91567  0.61958  0.77255  0.48576  0.95510
     23   2.88206  5.22032  1.77246  2.43174  4.56328  3.43937  3.77083  4.05204  2.49239  3.56646  4.39110  2.96799  3.93840  2.91614  1.58138  2.84764  3.13537  3.66585  5.67862  4.31949     57 r - - -
          2.68618  4.42225  2.77519  2.73123  3.46354  2.40513  3.72494  3.29354  2.67741  2.69355  4.24690  2.90347  2.73739  3.18146  2.89801  2.37887  2.77519  2.98518  4.58477  3.61503
          0.02268  4.19333  4.91567  0.61958  0.77255  0.48576  0.95510
     24   2.84748  4.57052  3.70678  3.09935  3.57191  3.78176  3.95606  2.30684  2.69543  1.95799  3.49226  3.49102  4.14453  3.23213  1.74161  3.06703  3.07134  2.62365  5.10415  3.87390     58 r - - -
          2.68618  4.42225  2.77519  2.73123  3.46354  2.40513  3.72494  3.29354  2.67741  2.69355  4.24690  2.90347  2.73739  3.18146  2.89801  2.37887  2.77519  2.98518  4.58477  3.61503
          0.02268  4.19333  4.91567  0.61958  0.77255  0.48576  0.95510
     25   2.21606  4.85196  2.97877  2.66462  4.32836  3.39238  3.88198  3.73548  2.58212  3.33333  4.23430  3.12466  3.94588  1.30764  2.92636  2.81057  3.06980  3.38749  5.57603  4.26272     59 q - - -
          2.68618  4.42225  2.77519  2.73123  3.46354  2.40513  3.72494  3.29354  2.67741  2.69355  4.24690  2.90347  2.73739  3.18146  2.89801  2.37887  2.77519  2.98518  4.58477  3.61503
          0.02268  4.19333  4.91567  0.61958  0.77255  0.48576  0.95510
     26   2.30594  5.22259  2.51464  1.43782  4.58844  3.34994  3.77182  4.04766  2.63218  3.58893  4.40209  2.19030  3.88858  2.91931  3.13204  2.78236  3.09939  3.64559  5.76609  4.34971     60 e - - -
          2.68618  4.42225  2.77519  2.73123  3.46354  2.40513  3.72494  3.29354  2.67741  2.69355  4.24690  2.90347  2.73739  3.18146  2.89801  2.37887  2.77519  2.98518  4.58477  3.61503
          0.02268  4.19333  4.91567  0.61958  0.77255  0.48576  0.95510
     27   3.11486  4.84583  3.85325  3.79917  4.91167  0.37035  4.88750  4.60158  4.02337  4.21056  5.19756  4.01908  4.24603  4.32275  4.21253  3.29784  3.62077  4.06763  5.90965  5.02859     61 G - - -
          2.68618  4.42225  2.77519  2.73123  3.46354  2.40513  3.72494  3.29354  2.67741  2.69355  4.24690  2.90347  2.73739  3.18146  2.89801  2.37887  2.77519  2.98518  4.58477  3.61503
          0.02268  4.19333  4.91567  0.61958  0.77255  0.48576  0.95510
     28   0.63490  4.38586  3.82148  3.64260  4.40454  3.19919  4.62181  3.58073  3.66814  3.44628  4.45208  3.70047  3.96992  3.98110  3.88717  2.73828  3.03862  3.17733  5.79803  4.63938     62 A - - -
          2.68618  4.42225  2.77519  2.73123  3.46354  2.40513  3.72494  3.29354  2.67741  2.69355  4.24690  2.90347  2.73739  3.18146  2.89801  2.37887  2.77519  2.98518  4.58477  3.61503
          0.02268  4.19333  4.91567  0.61958  0.77255  0.48576  0.95510
     29   2.79436  5.07351  3.10587  2.54308  4.43228  3.52704  3.64925  3.84211  1.94694  3.35445  4.16136  2.51792  3.92084  2.77548  1.83627  2.78937  2.36843  3.48215  5.49251  4.19406     63 r - - -
          2.68618  4.42225  2.77519  2.73123  3.46354  2.40513  3.72494  3.29354  2.67741  2.69355  4.24690  2.90347  2.73739  3.18146  2.89801  2.37887  2.77519  2.98518  4.58477  3.61503
          0.02268  4.19333  4.91567  0.61958  0.77255  0.48576  0.95510
     30   2.20599  5.24448  2.01349  1.77728  4.56847  3.35542  3.71145  4.04529  2.56182  3.55877  4.34582  2.83576  2.87197  2.84279  3.08471  2.72643  3.03454  3.63237  5.72519  4.29667     64 e - - -
          2.68618  4.42225  2.77519  2.73123  3.46354  2.40513  3.72494  3.29354  2.67741  2.69355  4.24690  2.90347  2.73739  3.18146  2.89801  2.37887  2.77519  2.98518  4.58477  3.61503
          0.02268  4.19333  4.91567  0.61958  0.77255  0.48576  0.95510
     31   2.22744  4.85014  3.01202  2.59045  4.39076  2.43900  3.78427  3.79794  1.51893  3.37536  4.19374  3.06279  3.88767  2.93671  2.83158  2.72263  2.97533  3.40669  5.55926  4.25300     65 k - - -
          2.68618  4.42225  2.77519  2.73123  3.46354  2.40513  3.72494  3.29354  2.67741  2.69355  4.24690  2.90347  2.73739  3.18146  2.89801  2.37887  2.77519  2.98518  4.58477  3.61503
          0.02268  4.19333  4.91567  0.61958  0.77255  0.48576  0.95510
     32   3.10360  5.73306  1.22811  1.43265  5.01486  3.31558  3.89285  4.55730  2.95229  4.03718  4.90168  2.77171  3.95809  3.06327  3.57878  2.96633  3.39949  4.11270  6.17936  4.64545     66 d - - -
          2.68618  4.42225  2.77519  2.73123  3.46354  2.40513  3.72494  3.29354  2.67741  2.69355  4.24690  2.90347  2.73739  3.18146  2.89801  2.37887  2.77519  2.98518  4.58477  3.61503
          0.02268  4.19333  4.91567  0.61958  0.77255  0.48576  0.95510
     33   2.22118  4.36765  4.62348  4.10413  3.65442  4.22846  4.79299  1.40905  4.00716  2.32683  3.50194  4.30975  4.60456  4.26703  4.21716  3.58757  3.25585  1.28675  5.43673  4.23144     67 v - - -
          2.68618  4.42225  2.77519  2.73123  3.46354  2.40513  3.72494  3.29354  2.67741  2.69355  4.24690  2.90347  2.73739  3.18146  2.89801  2.37887  2.77519  2.98518  4.58477  3.61503
          0.02268  4.19333  4.91567  0.61958  0.77255  0.48576  0.95510
     34   2.55422  4.61809  2.95088  2.74374  4.44159  3.18706  4.05601  3.96883  2.95273  3.58795  4.41873  2.15714  3.86041  3.26774  3.35203  1.18138  2.97149  3.47050  5.73221  4.39625     68 s - - -
          2.68618  4.42225  2.77519  2.73123  3.46354  2.40513  3.72494  3.29354  2.67741  2.69355  4.24690  2.90347  2.73739  3.18146  2.89801  2.37887  2.77519  2.98518  4.58477  3.61503
          0.02268  4.19333  4.91567  0.61958  0.77255  0.48576  0.95510
     35   2.80398  4.21570  4.39842  3.82204  2.11496  3.93326  4.12270  2.45364  3.67657  2.03162  2.38249  3.95128  4.27247  3.84132  3.79525  3.23708  3.03396  1.88440  4.60488  2.61877     69 v - - -
          2.68618  4.42225  2.77519  2.73123  3.46354  2.40513  3.72494  3.29354  2.67741  2.69355  4.24690  2.90347  2.73739  3.18146  2.89801  2.37887  2.77519  2.98518  4.58477  3.61503
          0.02268  4.19333  4.91567  0.61958  0.77255  0.48576  0.95510
     36   2.50535  4.42344  3.52250  3.36645  4.41728  3.14920  4.46023  3.99035  3.46297  3.68953  4.59585  3.52883  3.91704  3.78816  3.72946  0.69321  3.01179  3.45221  5.76549  4.50653     70 s - - -
          2.68618  4.42225  2.77519  2.73123  3.46354  2.40513  3.72494  3.29354  2.67741  2.69355  4.24690  2.90347  2.73739  3.18146  2.89801  2.37887  2.77519  2.98518  4.58477  3.61503
          0.02268  4.19333  4.91567  0.61958  0.77255  0.48576  0.95510
     37   1.45114  4.26444  3.56151  3.24766  4.47367  1.96110  4.32919  3.90558  3.31657  3.57414  4.37854  3.39799  3.78112  3.58641  3.64677  1.60175  2.79561  3.31660  5.79888  4.58908     71 a - - -
          2.68618  4.42225  2.77519  2.73123  3.46354  2.40513  3.72494  3.29354  2.67741  2.69355  4.24690  2.90347  2.73739  3.18146  2.89801  2.37887  2.77519  2.98518  4.58477  3.61503
          0.02268  4.19333  4.91567  0.61958  0.77255  0.48576  0.95510
     38   2.67512  4.52970  3.37564  2.84488  3.77130  3.55281  3.85997  2.46924  2.28182  2.75885  3.68459  3.27299  3.98124  3.10441  3.01596  2.83867  1.71906  2.71228  5.17400  3.92026     72 t - - -
          2.68618  4.42225  2.77519  2.73123  3.46354  2.40513  3.72494  3.29354  2.67741  2.69355  4.24690  2.90347  2.73739  3.18146  2.89801  2.37887  2.77519  2.98518  4.58477  3.61503
          0.02268  4.19333  4.91567  0.61958  0.77255  0.48576  0.95510
     39   0.98518  2.29693  4.17043  3.81569  4.11920  3.11427  4.55143  3.22830  3.70114  3.15497  4.08974  3.69971  3.87454  3.95632  3.88875  2.57704  2.82864  2.85211  5.58912  4.42153     73 a - - -
          2.68618  4.42225  2.77519  2.73123  3.46354  2.40513  3.72494  3.29354  2.67741  2.69355  4.24690  2.90347  2.73739  3.18146  2.89801  2.37887  2.77519  2.98518  4.58477  3.61503
          0.02268  4.19333  4.91567  0.61958  0.77255  0.48576  0.95510
     40   2.40890  2.80027  3.45188  3.01675  4.11868  3.18193  4.07829  3.52918  3.00094  3.21199  4.05261  2.28646  3.82767  3.32506  3.36237  1.42623  2.81934  3.11289  5.47500  4.22087     74 s - - -
          2.68618  4.42225  2.77519  2.73123  3.46354  2.40513  3.72494  3.29354  2.67741  2.69355  4.24690  2.90347  2.73739  3.18146  2.89801  2.37887  2.77519  2.98518  4.58477  3.61503
          0.02268  4.19333  4.91567  0.61958  0.77255  0.48576  0.95510
     41   2.82532  4.65708  3.25134  2.19360  3.71396  3.62824  3.95630  2.96136  2.80844  2.56980  1.58891  3.32008  4.07396  3.21596  3.14745  2.98463  3.07855  2.79915  5.22091  3.95973     75 m - - -
          2.68618  4.42225  2.77519  2.73123  3.46354  2.40513  3.72494  3.29354  2.67741  2.69355  4.24690  2.90347  2.73739  3.18146  2.89801  2.37887  2.77519  2.98518  4.58477  3.61503
          0.02268  4.19333  4.91567  0.61958  0.77255  0.48576  0.95510
     42   3.53658  4.91056  4.70432  4.35756  3.29139  4.38625  4.91437  2.52401  4.12298  0.56112  3.23496  4.60256  4.77391  4.41255  4.24156  4.01366  3.82026  2.64243  5.27415  4.06762     76 L - - -
          2.68618  4.42225  2.77519  2.73123  3.46354  2.40513  3.72494  3.29354  2.67741  2.69355  4.24690  2.90347  2.73739  3.18146  2.89801  2.37887  2.77519  2.98518  4.58477  3.61503
          0.02268  4.19333  4.91567  0.61958  0.77255  0.48576  0.95510
     43   3.44687  4.74060  5.07869  4.54831  3.21448  4.73976  5.08258  1.67989  4.37451  0.84780  3.01338  4.79235  4.91609  4.50210  4.48056  4.12483  3.67796  2.18661  5.33571  4.23843     77 l - - -
          2.68618  4.42225  2.77519  2.73123  3.46354  2.40513  3.72494  3.29354  2.67741  2.69355  4.24690  2.90347  2.73739  3.18146  2.89801  2.37887  2.77519  2.98518  4.58477  3.61503
          0.02268  4.19333  4.91567  0.61958  0.77255  0.48576  0.95510
     44   2.93059  5.23984  2.81646  1.29236  4.59346  3.49494  3.74798  4.03557  2.35888  3.53771  4.37467  3.01045  3.97019  2.88975  2.07358  2.89734  3.16537  3.66890  5.65309  4.33201     78 e - - -
          2.68618  4.42225  2.77519  2.73123  3.46354  2.40513  3.72494  3.29354  2.67741  2.69355  4.24690  2.90347  2.73739  3.18146  2.89801  2.37887  2.77519  2.98518  4.58477  3.61503
          0.02268  4.19333  4.91567  0.61958  0.77255  0.48576  0.95510
     45   3.53658  4.91056  4.70432  4.35756  3.29139  4.38625  4.91437  2.52401  4.12298  0.56112  3.23496  4.60256  4.77391  4.41255  4.24156  4.01366  3.82026  2.64243  5.27415  4.06762     79 L - - -
          2.68618  4.42225  2.77519  2.73123  3.46354  2.40513  3.72494  3.29354  2.67741  2.69355  4.24690  2.90347  2.73739  3.18146  2.89801  2.37887  2.77519  2.98518  4.58477  3.61503
          0.02268  4.19333  4.91567  0.61958  0.77255  0.48576  0.95510
     46   3.11486  4.84583  3.85325  3.79917  4.91167  0.37035  4.88750  4.60158  4.02337  4.21056  5.19756  4.01908  4.24603  4.32275  4.21253  3.29784  3.62077  4.06763  5.90965  5.02859     80 G - - -
          2.68618  4.42225  2.77519  2.73123  3.46354  2.40513  3.72494  3.29354  2.67741  2.69355  4.24690  2.90347  2.73739  3.18146  2.89801  2.37887  2.77519  2.98518  4.58477  3.61503
          0.02268  4.19333  4.91567  0.61958  0.77255  0.48576  0.95510
     47   3.53658  4.91056  4.70432  4.35756  3.29139  4.38625  4.91437  2.52401  4.12298  0.56112  3.23496  4.60256  4.77391  4.41255  4.24156  4.01366  3.82026  2.64243  5.27415  4.06762     81 L - - -
          2.68618  4.42225  2.77519  2.73123  3.46354  2.40513  3.72494  3.29354  2.67741  2.69355  4.24690  2.90347  2.73739  3.18146  2.89801  2.37887  2.77519  2.98518  4.58477  3.61503
          0.02268  4.19333  4.91567  0.61958  0.77255  0.48576  0.95510
     48   3.02986  4.90744  3.70066  3.05969  3.96421  3.76548  3.85029  3.35621  2.28808  2.11254  3.93426  3.43549  4.16020  3.05829  1.23500  3.13797  3.24504  3.17773  5.28534  4.03166     82 r - - -
          2.68618  4.42225  2.77519  2.73123  3.46354  2.40513  3.72494  3.29354  2.67741  2.69355  4.24690  2.90347  2.73739  3.18146  2.89801  2.37887  2.77519  2.98518  4.58477  3.61503
          0.02268  4.19333  4.91567  0.61958  0.77255  0.48576  0.95510
     49   3.07113  4.53900  4.56139  4.24608  3.80817  4.04691  5.00016  2.09300  4.11959  2.44613  3.73497  4.38167  4.59812  4.46153  4.29988  3.58006  3.43016  0.69752  5.64297  4.39000     83 v - - -
          2.68618  4.42225  2.77519  2.73123  3.46354  2.40513  3.72494  3.29354  2.67741  2.69355  4.24690  2.90347  2.73739  3.18146  2.89801  2.37887  2.77519  2.98518  4.58477  3.61503
          0.02268  4.19333  4.91567  0.61958  0.77255  0.48576  0.95510
     50   3.57668  5.04739  4.08509  3.75598  2.18599  4.23340  2.47952  3.68788  3.56762  3.05253  4.22748  3.86143  4.60898  3.84332  3.76228  3.62095  3.80730  3.53305  3.84228  0.85708     84 y - - -
          2.68618  4.42225  2.77519  2.73123  3.46354  2.40513  3.72494  3.29354  2.67741  2.69355  4.24690  2.90347  2.73739  3.18146  2.89801  2.37887  2.77519  2.98518  4.58477  3.61503
          0.02268  4.19333  4.91567  0.61958  0.77255  0.48576  0.95510
     51   2.87732  5.33993  2.57233  1.46290  4.67157  3.40472  3.72279  4.14033  1.98168  3.62542  4.42814  2.34849  3.90657  2.85601  2.90376  2.81292  3.12182  3.73333  5.75738  4.35734     85 e - - -
          2.68618  4.42225  2.77519  2.73123  3.46354  2.40513  3.72494  3.29354  2.67741  2.69355  4.24690  2.90347  2.73739  3.18146  2.89801  2.37887  2.77519  2.98518  4.58477  3.61503
          0.02268  4.19333  4.91567  0.61958  0.77255  0.48576  0.95510
     52   1.66353  4.55721  3.39135  2.84511  3.82424  3.51070  3.84513  3.12473  2.60860  2.35635  3.74254  3.26098  3.95993  3.07804  2.29577  2.80798  2.93202  2.87366  5.20171  3.94528     86 a - - -
          2.68618  4.42225  2.77519  2.73123  3.46354  2.40513  3.72494  3.29354  2.67741  2.69355  4.24690  2.90347  2.73739  3.18146  2.89801  2.37887  2.77519  2.98518  4.58477  3.61503
          0.02268  4.19333  4.91567  0.61958  0.77255  0.48576  0.95510
     53   2.78085  5.20617  2.19356  2.35398  4.52959  3.41786  3.67418  3.99875  2.39287  3.49593  4.28463  2.89813  3.87366  1.73801  2.37747  2.73912  3.01805  3.59900  5.63455  4.24970     87 q - - -
          2.68618  4.42225  2.77519  2.73123  3.46354  2.40513  3.72494  3.29354  2.67741  2.69355  4.24690  2.90347  2.73739  3.18146  2.89801  2.37887  2.77519  2.98518  4.58477  3.61503
          0.02268  4.19333  4.91567  0.61958  0.77255  0.48576  0.95510
     54   2.65829  4.50487  3.40212  2.86538  3.73483  2.57719  3.84127  3.09592  2.64675  2.76488  1.94943  3.27523  3.96187  3.09972  2.45664  2.82041  2.91908  2.84819  5.12305  3.87584     88 m - - -
          2.68618  4.42225  2.77519  2.73123  3.46354  2.40513  3.72494  3.29354  2.67741  2.69355  4.24690  2.90347  2.73739  3.18146  2.89801  2.37887  2.77519  2.98518  4.58477  3.61503
          0.02268  4.19333  4.91567  0.61958  0.77255  0.48576  0.95510
     55   2.87565  5.20025  2.49590  1.13420  4.63269  3.33622  3.85866  4.10276  2.74188  3.66712  4.51319  2.90347  3.92559  3.02639  3.22131  2.24572  3.18017  3.69711  5.83360  4.42197     89 e - - -
          2.68618  4.42225  2.77519  2.73123  3.46354  2.40513  3.72494  3.29354  2.67741  2.69355  4.24690  2.90347  2.73739  3.18146  2.89801  2.37887  2.77519  2.98518  4.58477  3.61503
          0.28186  4.19333  1.46739  0.61958  0.77255  0.48576  0.95510
     56   3.08292  4.91713  3.58057  3.07754  4.28902  3.55772  3.87451  3.83551  2.26601  3.33904  4.33751  3.43203  4.05704  3.09150  0.87902  3.16383  3.34426  3.55653  5.34443  4.20161     90 r - - -
          2.68618  4.42225  2.77519  2.73123  3.46354  2.40513  3.72494  3.29354  2.67741  2.69355  4.24690  2.90347  2.73739  3.18146  2.89801  2.37887  2.77519  2.98518  4.58477  3.61503
          0.02930  3.94076  4.66310  0.61958  0.77255  0.35723  1.20267
     57   2.86114  5.37285  2.01020  1.95433  4.69321  3.37608  3.72432  4.17730  1.55367  3.65928  4.45277  2.83780  3.88803  2.85568  3.01383  2.78820  3.11092  3.75590  5.79660  4.36701     91 k - - -
          2.68618  4.42225  2.77519  2.73123  3.46354  2.40513  3.72494  3.29354  2.67741  2.69355  4.24690  2.90347  2.73739  3.18146  2.89801  2.37887  2.77519  2.98518  4.58477  3.61503
          0.02268  4.19333  4.91567  0.61958  0.77255  0.48576  0.95510
     58   2.82924  5.22913  2.56185  1.46701  4.52540  2.44675  2.77352  4.01777  2.56636  3.54279  4.35279  2.87330  3.89114  2.88715  3.04619  2.78389  3.08606  3.62679  5.69878  4.28960     92 e - - -
          2.68618  4.42225  2.77519  2.73123  3.46354  2.40513  3.72494  3.29354  2.67741  2.69355  4.24690  2.90347  2.73739  3.18146  2.89801  2.37887  2.77519  2.98518  4.58477  3.61503
          0.02268  4.19333  4.91567  0.61958  0.77255  0.48576  0.95510
     59   2.01422  4.52828  3.09402  2.78399  4.40337  3.17096  4.02832  3.84171  2.91522  3.47168  4.28512  2.21748  3.82345  3.22545  3.32550  1.41420  2.88353  3.35602  5.68416  4.38868     93 s - - -
          2.68618  4.42225  2.77519  2.73123  3.46354  2.40513  3.72494  3.29354  2.67741  2.69355  4.24690  2.90347  2.73739  3.18146  2.89801  2.37887  2.77519  2.98518  4.58477  3.61503
          0.02268  4.19333  4.91567  0.61958  0.77255  0.48576  0.95510
     60   1.64886  4.60938  3.07612  2.69128  4.13353  2.27713  2.57458  3.58101  2.73780  3.21577  4.05364  3.12611  3.86134  3.08697  3.14435  2.66334  2.90247  3.20711  5.44585  4.13805     94 a - - -
          2.68618  4.42225  2.77519  2.73123  3.46354  2.40513  3.72494  3.29354  2.67741  2.69355  4.24690  2.90347  2.73739  3.18146  2.89801  2.37887  2.77519  2.98518  4.58477  3.61503
          0.02268  4.19333  4.91567  0.61958  0.77255  0.48576  0.95510
     61   2.86527  4.49504  3.97983  3.62150  1.13645  3.69526  3.94290  3.05611  3.56624  2.65584  3.75362  3.75909  4.23574  3.79843  3.77902  2.31215  3.20687  2.86976  4.40205  2.80144     95 f - - -
          2.68618  4.42225  2.77519  2.73123  3.46354  2.40513  3.72494  3.29354  2.67741  2.69355  4.24690  2.90347  2.73739  3.18146  2.89801  2.37887  2.77519  2.98518  4.58477  3.61503
          0.02268  4.19333  4.91567  0.61958  0.77255  0.48576  0.95510
     62   2.91903  5.39195  1.83444  2.24400  4.79049  2.48190  3.84171  4.30656  2.81231  3.81322  4.63752  1.51313  3.90977  3.00049  3.37971  2.84352  3.21688  3.86339  5.97034  4.49766     96 n - - -
          2.68618  4.42225  2.77519  2.73123  3.46354  2.40513  3.72494  3.29354  2.67741  2.69355  4.24690  2.90347  2.73739  3.18146  2.89801  2.37887  2.77519  2.98518  4.58477  3.61503
          0.02268  4.19333  4.91567  0.61958  0.77255  0.48576  0.95510
     63   2.73268  4.76923  3.15623  2.63637  3.84913  3.54048  2.88729  2.55540  2.45602  2.96113  3.84719  3.11627  3.94034  1.82570  2.81748  2.80458  2.96046  3.08129  5.18871  3.85050     97 q - - -
          2.68618  4.42225  2.77519  2.73123  3.46354  2.40513  3.72494  3.29354  2.67741  2.69355  4.24690  2.90347  2.73739  3.18146  2.89801  2.37887  2.77519  2.98518  4.58477  3.61503
          0.02268  4.19333  4.91567  0.61958  0.77255  0.48576  0.95510
     64   2.51491  4.92165  2.49738  2.06751  4.19427  3.41565  3.65356  3.61163  2.44875  3.20002  3.37587  2.93244  3.83164  2.79185  2.92393  2.65283  2.11475  3.26514  5.42303  4.06533     98 e - - -
          2.68618  4.42225  2.77519  2.73123  3.46354  2.40513  3.72494  3.29354  2.67741  2.69355  4.24690  2.90347  2.73739  3.18146  2.89801  2.37887  2.77519  2.98518  4.58477  3.61503
          0.02268  4.19333  4.91567  0.61958  0.77255  0.48576  0.95510
     65   2.50327  5.35574  2.04522  1.51348  4.68682  2.40234  3.76327  4.17718  2.66743  3.68252  4.48377  2.81339  3.88190  2.90484  3.21429  2.78607  3.12564  3.75345  5.84699  4.39296     99 e - - -
          2.68618  4.42225  2.77519  2.73123  3.46354  2.40513  3.72494  3.29354  2.67741  2.69355  4.24690  2.90347  2.73739  3.18146  2.89801  2.37887  2.77519  2.98518  4.58477  3.61503
          0.02268  4.19333  4.91567  0.61958  0.77255  0.48576  0.95510
     66   3.86796  5.04423  4.85979  4.59571  0.85582  4.57958  3.57336  3.49701  4.42586  2.78531  4.08184  4.24710  4.87779  4.32908  4.40594  3.96287  4.08709  3.44007  3.69220  1.46693    100 f - - -
          2.68618  4.42225  2.77519  2.73123  3.46354  2.40513  3.72494  3.29354  2.67741  2.69355  4.24690  2.90347  2.73739  3.18146  2.89801  2.37887  2.77519  2.98518  4.58477  3.61503
          0.02268  4.19333  4.91567  0.61958  0.77255  0.48576  0.95510
     67   2.79852  5.23036  2.21078  2.32034  4.55702  3.38478  3.70983  4.03945  2.49363  3.54660  4.34040  1.71305  3.87550  2.84240  2.29407  2.75172  3.04937  3.63352  5.69217  4.28601    101 n - - -
          2.68618  4.42225  2.77519  2.73123  3.46354  2.40513  3.72494  3.29354  2.67741  2.69355  4.24690  2.90347  2.73739  3.18146  2.89801  2.37887  2.77519  2.98518  4.58477  3.61503
          0.02268  4.19333  4.91567  0.61958  0.77255  0.48576  0.95510
     68   3.23568  5.33583  3.71241  2.96606  4.85040  3.82104  3.69505  4.16919  1.26030  3.56450  4.44063  3.34101  4.16925  2.82447  1.32803  3.21970  3.37851  3.85121  5.56432  4.43452    102 k - - -
          2.68618  4.42225  2.77519  2.73123  3.46354  2.40513  3.72494  3.29354  2.67741  2.69355  4.24690  2.90347  2.73739  3.18146  2.89801  2.37887  2.77519  2.98518  4.58477  3.61503
          0.02268  4.19333  4.91567  0.61958  0.77255  0.48576  0.95510
     69   2.43604  4.47612  2.56346  2.87105  3.64547  3.60151  3.91631  2.73936  2.87396  1.81185  3.56604  3.31168  4.01351  3.18890  3.26108  2.87538  2.92897  2.20116  5.12540  3.86929    103 l - - -
          2.68618  4.42225  2.77519  2.73123  3.46354  2.40513  3.72494  3.29354  2.67741  2.69355  4.24690  2.90347  2.73739  3.18146  2.89801  2.37887  2.77519  2.98518  4.58477  3.61503
          0.02268  4.19333  4.91567  0.61958  0.77255  0.48576  0.95510
     70   3.53658  4.91056  4.70432  4.35756  3.29139  4.38625  4.91437  2.52401  4.12298  0.56112  3.23496  4.60256  4.77391  4.41255  4.24156  4.01366  3.82026  2.64243  5.27415  4.06762    104 L - - -
          2.68618  4.42225  2.77519  2.73123  3.46354  2.40513  3.72494  3.29354  2.67741  2.69355  4.24690  2.90347  2.73739  3.18146  2.89801  2.37887  2.77519  2.98518  4.58477  3.61503
          0.02268  4.19333  4.91567  0.61958  0.77255  0.48576  0.95510
     71   3.44687  4.74060  5.07869  4.54831  3.21448  4.73976  5.08258  1.67989  4.37451  0.84780  3.01338  4.79235  4.91609  4.50210  4.48056  4.12483  3.67796  2.18661  5.33571  4.23843    105 l - - -
          2.68618  4.42225  2.77519  2.73123  3.46354  2.40513  3.72494  3.29354  2.67741  2.69355  4.24690  2.90347  2.73739  3.18146  2.89801  2.37887  2.77519  2.98518  4.58477  3.61503
          0.02268  4.19333  4.91567  0.61958  0.77255  0.48576  0.95510
     72   2.84785  5.22514  2.86466  1.57076  4.57774  3.48853  3.66912  4.01492  2.26375  3.49446  4.29673  2.96926  3.92142  2.33517  2.11383  2.80999  3.06890  3.63059  5.61088  4.27604    106 e - - -
          2.68618  4.42225  2.77519  2.73123  3.46354  2.40513  3.72494  3.29354  2.67741  2.69355  4.24690  2.90347  2.73739  3.18146  2.89801  2.37887  2.77519  2.98518  4.58477  3.61503
          0.02268  4.19333  4.91567  0.61958  0.77255  0.48576  0.95510
     73   2.53767  2.16121  3.43244  2.90523  3.81943  3.38675  3.90384  3.17047  2.18906  2.87557  3.74672  3.27811  3.89866  3.16283  3.12076  2.42005  2.35961  2.87551  5.19920  3.95641    107 c - - -
          2.68618  4.42225  2.77519  2.73123  3.46354  2.40513  3.72494  3.29354  2.67741  2.69355  4.24690  2.90347  2.73739  3.18146  2.89801  2.37887  2.77519  2.98518  4.58477  3.61503
          0.02268  4.19333  4.91567  0.61958  0.77255  0.48576  0.95510
     74   2.14687  2.95982  4.26970  3.71268  3.38992  3.79816  4.28696  2.24210  3.59402  2.32842  2.86062  3.88698  4.22262  3.82534  3.77976  3.12778  2.96974  1.46965  4.97426  3.78142    108 v - - -
          2.68618  4.42225  2.77519  2.73123  3.46354  2.40513  3.72494  3.29354  2.67741  2.69355  4.24690  2.90347  2.73739  3.18146  2.89801  2.37887  2.77519  2.98518  4.58477  3.61503
          0.02268  4.19333  4.91567  0.61958  0.77255  0.48576  0.95510
     75   2.17726  4.35551  4.34839  3.83334  3.57731  3.99840  4.56301  2.06603  3.72370  1.94644  3.45816  4.06475  4.42433  4.00364  3.95663  3.35252  3.16420  1.23094  5.30044  4.09566    109 v - - -
          2.68618  4.42225  2.77519  2.73123  3.46354  2.40513  3.72494  3.29354  2.67741  2.69355  4.24690  2.90347  2.73739  3.18146  2.89801  2.37887  2.77519  2.98518  4.58477  3.61503
          0.02268  4.19333  4.91567  0.61958  0.77255  0.48576  0.95510
     76   2.84301  5.20603  2.75737  2.06341  4.57165  2.48964  3.70706  4.01047  1.50402  3.51381  4.32145  2.94637  3.91577  2.83982  2.75426  2.80783  3.08156  3.62413  5.64967  4.29975    110 k - - -
          2.68618  4.42225  2.77519  2.73123  3.46354  2.40513  3.72494  3.29354  2.67741  2.69355  4.24690  2.90347  2.73739  3.18146  2.89801  2.37887  2.77519  2.98518  4.58477  3.61503
          0.02268  4.19333  4.91567  0.61958  0.77255  0.48576  0.95510
     77   2.35882  4.29762  3.54645  3.22839  4.33375  3.08993  4.28564  3.69693  3.23729  3.42621  4.27539  3.40728  3.82011  3.55500  3.54972  1.53323  1.35905  3.20544  5.69059  4.46415    111 t - - -
          2.68618  4.42225  2.77519  2.73123  3.46354  2.40513  3.72494  3.29354  2.67741  2.69355  4.24690  2.90347  2.73739  3.18146  2.89801  2.37887  2.77519  2.98518  4.58477  3.61503
          0.12463  4.19333  2.28196  0.61958  0.77255  0.48576  0.95510
     78   2.96846  5.12637  3.23193  2.70087  4.47942  3.59996  3.67489  3.91692  2.07398  3.38735  4.25780  3.14764  4.01014  1.52739  1.82829  2.96864  3.17132  3.59084  5.47360  4.23154    112 q - - -
          2.68623  4.42230  2.77524  2.73091  3.46358  2.40491  3.72499  3.29359  2.67745  2.69359  4.24694  2.90351  2.73744  3.18151  2.89805  2.37891  2.77524  2.98523  4.58481  3.61508
          0.18231  1.84160  4.81612  0.66466  0.72247  0.59843  0.79779
     79   2.46304  4.32297  3.43368  2.95740  2.99549  3.29861  3.94899  3.10258  2.93019  2.83011  3.73048  3.29233  3.85924  3.24672  3.28599  1.65928  2.13887  2.80634  5.14894  3.86500    115 s - - -
          2.68618  4.42225  2.77519  2.73123  3.46354  2.40513  3.72494  3.29354  2.67741  2.69355  4.24690  2.90347  2.73739  3.18146  2.89801  2.37887  2.77519  2.98518  4.58477  3.61503
          0.02509  4.09378  4.81612  0.61958  0.77255  0.59843  0.79779
     80   2.39336  4.24773  3.58159  3.13099  3.89439  3.20946  4.10218  3.07208  3.08397  2.92851  3.83284  3.37914  3.84183  3.39915  3.40961  1.63460  2.21473  2.03501  5.32449  4.09667    116 s - - -
          2.68618  4.42225  2.77519  2.73123  3.46354  2.40513  3.72494  3.29354  2.67741  2.69355  4.24690  2.90347  2.73739  3.18146  2.89801  2.37887  2.77519  2.98518  4.58477  3.61503
          0.02509  4.09378  4.81612  0.61958  0.77255  0.59843  0.79779
     81   3.11242  4.48353  4.67430  4.17975  3.43869  4.33961  4.85089  1.92377  4.02418  1.57206  3.29365  4.40787  4.67931  4.29669  4.21549  3.72550  3.38213  1.10895  5.37815  4.16696    117 v - - -
          2.68618  4.42225  2.77519  2.73123  3.46354  2.40513  3.72494  3.29354  2.67741  2.69355  4.24690  2.90347  2.73739  3.18146  2.89801  2.37887  2.77519  2.98518  4.58477  3.61503
          0.02509  4.09378  4.81612  0.61958  0.77255  0.59843  0.79779
     82   1.66249  4.34505  3.44579  2.98172  3.68552  3.42824  3.97355  2.16515  2.94056  2.70077  3.63840  2.82524  3.94064  3.27512  3.28306  2.76668  2.86616  2.55836  5.14541  3.89586    118 a - - -
          2.68618  4.42225  2.77519  2.73123  3.46354  2.40513  3.72494  3.29354  2.67741  2.69355  4.24690  2.90347  2.73739  3.18146  2.89801  2.37887  2.77519  2.98518  4.58477  3.61503
          0.02509  4.09378  4.81612  0.61958  0.77255  0.59843  0.79779
     83   2.06781  4.84484  3.10845  2.67584  4.35042  3.42541  3.77248  3.67203  1.37052  3.29930  4.16913  3.12012  3.92554  2.93543  2.63287  2.80436  3.03311  3.33040  5.49896  4.23368    119 k - - -
          2.68618  4.42225  2.77519  2.73123  3.46354  2.40513  3.72494  3.29354  2.67741  2.69355  4.24690  2.90347  2.73739  3.18146  2.89801  2.37887  2.77519  2.98518  4.58477  3.61503
          0.02509  4.09378  4.81612  0.61958  0.77255  0.42125  1.06776
     84   2.90167  4.30785  4.44736  3.88446  3.40590  4.10390  4.48939  1.45003  3.77012  2.13799  2.58370  4.10788  4.44189  4.00043  3.96137  3.42070  2.35167  1.78075  5.11810  3.93903    120 i - - -
          2.68618  4.42225  2.77519  2.73123  3.46354  2.40513  3.72494  3.29354  2.67741  2.69355  4.24690  2.90347  2.73739  3.18146  2.89801  2.37887  2.77519  2.98518  4.58477  3.61503
          0.02268  4.19333  4.91567  0.61958  0.77255  0.48576  0.95510
     85   3.51122  4.81960  5.00352  4.50128  2.23174  4.67078  4.68713  2.39156  4.35091  0.76258  2.98599  4.67081  4.85982  4.40310  4.42666  4.05316  3.73452  2.56408  4.87974  3.51134    121 l - - -
          2.68618  4.42225  2.77519  2.73123  3.46354  2.40513  3.72494  3.29354  2.67741  2.69355  4.24690  2.90347  2.73739  3.18146  2.89801  2.37887  2.77519  2.98518  4.58477  3.61503
          0.02268  4.19333  4.91567  0.61958  0.77255  0.48576  0.95510
     86   2.71232  4.49349  3.59939  3.25024  3.78117  1.47478  4.21116  3.09891  3.19429  1.61846  3.84623  3.55396  4.06468  3.55886  3.48318  2.92315  3.07750  2.87593  5.28428  4.01820    122 g - - -
          2.68618  4.42225  2.77519  2.73123  3.46354  2.40513  3.72494  3.29354  2.67741  2.69355  4.24690  2.90347  2.73739  3.18146  2.89801  2.37887  2.77519  2.98518  4.58477  3.61503
          0.02268  4.19333  4.91567  0.61958  0.77255  0.48576  0.95510
     87   2.02946  4.25645  3.85600  3.38088  3.62283  3.51847  4.20407  1.52446  3.30641  2.59527  3.57743  3.62208  4.05787  3.60120  3.57906  2.32951  2.92025  2.35173  5.15056  3.93552    123 i - - -
          2.68618  4.42225  2.77519  2.73123  3.46354  2.40513  3.72494  3.29354  2.67741  2.69355  4.24690  2.90347  2.73739  3.18146  2.89801  2.37887  2.77519  2.98518  4.58477  3.61503
          0.02268  4.19333  4.91567  0.61958  0.77255  0.48576  0.95510
     88   2.98013  5.40612  2.47626  1.14059  4.70419  3.39841  3.80531  4.19395  2.60446  3.69324  4.54429  2.88395  3.95333  2.31970  3.04631  2.90690  3.24204  3.80717  5.83652  4.42674    124 e - - -
          2.68618  4.42225  2.77519  2.73123  3.46354  2.40513  3.72494  3.29354  2.67741  2.69355  4.24690  2.90347  2.73739  3.18146  2.89801  2.37887  2.77519  2.98518  4.58477  3.61503
          0.02268  4.19333  4.91567  0.61958  0.77255  0.48576  0.95510
     89   2.58773  3.49659  3.44702  2.89084  3.53684  3.52436  2.98353  2.91619  2.82542  2.62203  2.66892  3.29369  3.94094  3.15163  3.18217  1.94222  2.84079  2.67664  4.97112  3.72039    125 s - - -
          2.68618  4.42225  2.77519  2.73123  3.46354  2.40513  3.72494  3.29354  2.67741  2.69355  4.24690  2.90347  2.73739  3.18146  2.89801  2.37887  2.77519  2.98518  4.58477  3.61503
          0.02268  4.19333  4.91567  0.61958  0.77255  0.48576  0.95510
     90   3.21248  4.63887  4.40401  3.92330  2.71659  4.21435  4.09761  2.65244  3.71807  1.02718  3.29674  4.09183  4.53741  3.95764  3.88102  3.56422  3.44581  2.66279  4.45571  2.10303    126 l - - -
          2.68618  4.42225  2.77519  2.73123  3.46354  2.40513  3.72494  3.29354  2.67741  2.69355  4.24690  2.90347  2.73739  3.18146  2.89801  2.37887  2.77519  2.98518  4.58477  3.61503
          0.02268  4.19333  4.91567  0.61958  0.77255  0.48576  0.95510
     91   2.52024  4.38121  3.47721  3.00466  3.82750  3.35202  4.00875  3.10936  2.94257  2.18062  3.78062  3.34212  3.91286  3.28805  3.28767  1.57247  2.32199  2.82317  5.25496  4.00269    127 s - - -
          2.68618  4.42225  2.77519  2.73123  3.46354  2.40513  3.72494  3.29354  2.67741  2.69355  4.24690  2.90347  2.73739  3.18146  2.89801  2.37887  2.77519  2.98518  4.58477  3.61503
          0.02268  4.19333  4.91567  0.61958  0.77255  0.48576  0.95510
     92   2.21499  4.77734  3.03841  2.62241  4.28181  3.37626  3.80794  3.67147  2.01592  3.28352  4.11887  3.08653  1.86929  2.97521  2.89710  2.72181  2.96055  3.30565  5.50506  4.20612    128 p - - -
          2.68618  4.42225  2.77519  2.73123  3.46354  2.40513  3.72494  3.29354  2.67741  2.69355  4.24690  2.90347  2.73739  3.18146  2.89801  2.37887  2.77519  2.98518  4.58477  3.61503
          0.02268  4.19333  4.91567  0.61958  0.77255  0.48576  0.95510
     93   2.75948  4.77107  3.23887  2.68536  3.90268  3.56889  2.00353  3.36819  2.08390  2.97868  2.73249  3.15039  3.95951  2.91554  2.71146  2.83716  2.98057  3.09790  5.20511  3.89993    129 h - - -
          2.68618  4.42225  2.77519  2.73123  3.46354  2.40513  3.72494  3.29354  2.67741  2.69355  4.24690  2.90347  2.73739  3.18146  2.89801  2.37887  2.77519  2.98518  4.58477  3.61503
          0.02268  4.19333  4.91567  0.61958  0.77255  0.48576  0.95510
     94   2.88199  4.35570  4.32180  3.79575  3.55129  4.00922  4.52304  2.07809  3.67484  1.94022  3.43634  4.04164  4.41766  3.96255  3.90969  3.35328  2.31864  1.24876  5.26506  4.06083    130 v - - -
          2.68618  4.42225  2.77519  2.73123  3.46354  2.40513  3.72494  3.29354  2.67741  2.69355  4.24690  2.90347  2.73739  3.18146  2.89801  2.37887  2.77519  2.98518  4.58477  3.61503
          0.02268  4.19333  4.91567  0.61958  0.77255  0.48576  0.95510
     95   2.57312  4.66035  2.98429  2.65483  4.25854  1.95681  3.06780  3.75094  2.75788  3.35921  4.18491  3.09668  3.85497  3.09700  3.17475  1.64356  2.92747  3.33414  5.54758  4.21701    131 s - - -
          2.68618  4.42225  2.77519  2.73123  3.46354  2.40513  3.72494  3.29354  2.67741  2.69355  4.24690  2.90347  2.73739  3.18146  2.89801  2.37887  2.77519  2.98518  4.58477  3.61503
          0.02268  4.19333  4.91567  0.61958  0.77255  0.48576  0.95510
     96   2.78165  5.04336  2.74804  2.45835  4.50616  1.74640  3.78099  3.95526  1.98831  3.49800  4.31707  2.38296  3.90528  2.93259  2.91252  2.78122  3.06375  3.55851  5.65930  4.31144    132 g - - -
          2.68618  4.42225  2.77519  2.73123  3.46354  2.40513  3.72494  3.29354  2.67741  2.69355  4.24690  2.90347  2.73739  3.18146  2.89801  2.37887  2.77519  2.98518  4.58477  3.61503
          0.02268  4.19333  4.91567  0.61958  0.77255  0.48576  0.95510
     97   2.69692  5.04051  2.26941  2.35717  4.32014  3.40177  3.66766  3.76474  2.34279  3.32257  3.08176  1.92954  3.84355  2.80200  2.94289  2.68327  2.93744  3.39840  5.51889  4.13997    133 n - - -
          2.68618  4.42225  2.77519  2.73123  3.46354  2.40513  3.72494  3.29354  2.67741  2.69355  4.24690  2.90347  2.73739  3.18146  2.89801  2.37887  2.77519  2.98518  4.58477  3.61503
          0.02268  4.19333  4.91567  0.61958  0.77255  0.48576  0.95510
     98   2.69923  4.93738  2.69524  2.05345  4.43240  2.39802  3.81122  3.87910  2.66870  3.45322  4.26816  2.94878  1.92236  2.97133  3.14194  2.54574  3.00458  3.47558  5.65793  4.29206    134 p - - -
          2.68618  4.42225  2.77519  2.73123  3.46354  2.40513  3.72494  3.29354  2.67741  2.69355  4.24690  2.90347  2.73739  3.18146  2.89801  2.37887  2.77519  2.98518  4.58477  3.61503
          0.02268  4.19333  4.91567  0.61958  0.77255  0.48576  0.95510
     99   2.96191  5.26565  3.11602  2.06402  4.67646  3.59982  3.66607  4.06847  1.30667  3.51637  4.33740  3.08496  3.99853  2.78862  2.15556  2.92882  3.15736  3.70236  5.58956  4.32744    135 k - - -
          2.68618  4.42225  2.77519  2.73123  3.46354  2.40513  3.72494  3.29354  2.67741  2.69355  4.24690  2.90347  2.73739  3.18146  2.89801  2.37887  2.77519  2.98518  4.58477  3.61503
          0.02268  4.19333  4.91567  0.61958  0.77255  0.48576  0.95510
    100   2.90087  4.42886  4.04253  3.53926  1.62342  2.06404  3.80347  2.93144  3.43550  2.55544  3.56326  3.72817  4.25105  3.65867  3.65606  3.17124  3.15082  2.74729  3.18927  2.68007    136 f - - -
          2.68618  4.42225  2.77519  2.73123  3.46354  2.40513  3.72494  3.29354  2.67741  2.69355  4.24690  2.90347  2.73739  3.18146  2.89801  2.37887  2.77519  2.98518  4.58477  3.61503
          0.02268  4.19333  4.91567  0.61958  0.77255  0.48576  0.95510
    101   2.93059  5.23984  2.81646  1.29236  4.59346  3.49494  3.74798  4.03557  2.35888  3.53771  4.37467  3.01045  3.97019  2.88975  2.07358  2.89734  3.16537  3.66890  5.65309  4.33201    137 e - - -
          2.68618  4.42225  2.77519  2.73123  3.46354  2.40513  3.72494  3.29354  2.67741  2.69355  4.24690  2.90347  2.73739  3.18146  2.89801  2.37887  2.77519  2.98518  4.58477  3.61503
          0.02268  4.19333  4.91567  0.61958  0.77255  0.48576  0.95510
    102   2.78861  4.38191  3.81898  3.25502  2.89662  3.77150  3.80115  2.85874  2.49880  2.04468  3.47912  3.55320  4.13699  3.40773  3.34159  3.04575  3.01596  2.66290  3.40354  1.88092    138 y - - -
          2.68618  4.42225  2.77519  2.73123  3.46354  2.40513  3.72494  3.29354  2.67741  2.69355  4.24690  2.90347  2.73739  3.18146  2.89801  2.37887  2.77519  2.98518  4.58477  3.61503
          0.02268  4.19333  4.91567  0.61958  0.77255  0.48576  0.95510
    103   1.70957  4.87138  2.76157  1.72461  4.36827  3.32187  3.82019  3.77694  2.67085  3.38938  4.21376  2.97972  3.86729  2.98525  3.13132  2.40007  2.98355  3.39044  5.61375  4.26171    139 a - - -
          2.68618  4.42225  2.77519  2.73123  3.46354  2.40513  3.72494  3.29354  2.67741  2.69355  4.24690  2.90347  2.73739  3.18146  2.89801  2.37887  2.77519  2.98518  4.58477  3.61503
          0.02268  4.19333  4.91567  0.61958  0.77255  0.48576  0.95510
    104   2.73864  5.08631  2.14501  2.33630  4.38674  2.90452  3.71537  3.84449  2.55828  2.69879  4.20952  1.88664  3.85904  2.85886  3.05716  2.71799  2.99458  3.46936  5.59829  4.20360    140 n - - -
          2.68618  4.42225  2.77519  2.73123  3.46354  2.40513  3.72494  3.29354  2.67741  2.69355  4.24690  2.90347  2.73739  3.18146  2.89801  2.37887  2.77519  2.98518  4.58477  3.61503
          0.02268  4.19333  4.91567  0.61958  0.77255  0.48576  0.95510
    105   2.89504  4.39922  4.19580  3.63597  3.27725  3.97868  4.32590  2.38877  3.49329  1.56708  1.88436  3.92065  4.33156  3.76096  3.71874  3.28790  2.34186  2.33252  5.02504  3.86292    141 l - - -
          2.68618  4.42225  2.77519  2.73123  3.46354  2.40513  3.72494  3.29354  2.67741  2.69355  4.24690  2.90347  2.73739  3.18146  2.89801  2.37887  2.77519  2.98518  4.58477  3.61503
          0.02268  4.19333  4.91567  0.61958  0.77255  0.48576  0.95510
    106   2.80409  4.30452  4.08982  3.51240  3.36464  3.91072  4.21270  2.11000  3.34807  1.83512  3.29083  3.80665  4.26169  3.65697  2.76880  3.20212  3.03930  1.54157  4.99015  3.79490    142 v - - -
          2.68618  4.42225  2.77519  2.73123  3.46354  2.40513  3.72494  3.29354  2.67741  2.69355  4.24690  2.90347  2.73739  3.18146  2.89801  2.37887  2.77519  2.98518  4.58477  3.61503
          0.02268  4.19333  4.91567  0.61958  0.77255  0.48576  0.95510
    107   2.80213  5.21124  2.05255  1.48628  4.50323  3.36996  3.73599  3.91658  2.59961  3.49770  4.31248  2.85550  3.87657  2.87780  3.11588  2.75881  3.05805  2.72251  5.69997  4.28272    143 e - - -
          2.68618  4.42225  2.77519  2.73123  3.46354  2.40513  3.72494  3.29354  2.67741  2.69355  4.24690  2.90347  2.73739  3.18146  2.89801  2.37887  2.77519  2.98518  4.58477  3.61503
          0.02268  4.19333  4.91567  0.61958  0.77255  0.48576  0.95510
    108   2.67757  4.95095  1.92026  2.39156  4.23889  3.39485  3.69268  3.67362  2.51592  3.25803  2.84388  2.63286  3.84692  2.83940  2.99700  2.31672  2.92724  3.32153  5.47674  4.11109    144 d - - -
          2.68618  4.42225  2.77519  2.73123  3.46354  2.40513  3.72494  3.29354  2.67741  2.69355  4.24690  2.90347  2.73739  3.18146  2.89801  2.37887  2.77519  2.98518  4.58477  3.61503
          0.02268  4.19333  4.91567  0.61958  0.77255  0.48576  0.95510
    109   3.29045  4.63617  4.76908  4.40690  3.61224  4.39682  5.08728  0.75007  4.24196  2.14494  3.51042  4.60957  4.80827  4.56465  4.40378  3.93415  3.58830  1.90979  5.56105  4.31962    145 i - - -
          2.68618  4.42225  2.77519  2.73123  3.46354  2.40513  3.72494  3.29354  2.67741  2.69355  4.24690  2.90347  2.73739  3.18146  2.89801  2.37887  2.77519  2.98518  4.58477  3.61503
          0.02268  4.19333  4.91567  0.61958  0.77255  0.48576  0.95510
    110   2.73101  4.91986  2.51898  2.52151  4.15145  3.48899  3.69135  3.56709  2.38957  2.46066  4.00434  3.02813  3.90266  2.84590  1.77401  2.75681  2.96251  3.25545  5.38617  4.05818    146 r - - -
          2.68618  4.42225  2.77519  2.73123  3.46354  2.40513  3.72494  3.29354  2.67741  2.69355  4.24690  2.90347  2.73739  3.18146  2.89801  2.37887  2.77519  2.98518  4.58477  3.61503
          0.02268  4.19333  4.91567  0.61958  0.77255  0.48576  0.95510
    111   2.78496  5.29003  2.33153  1.61237  4.60885  3.37206  3.68686  4.09461  2.49153  3.58180  4.35878  2.25196  3.85573  2.81006  2.47051  2.72433  3.03083  3.67124  5.72515  4.29761    147 e - - -
          2.68618  4.42225  2.77519  2.73123  3.46354  2.40513  3.72494  3.29354  2.67741  2.69355  4.24690  2.90347  2.73739  3.18146  2.89801  2.37887  2.77519  2.98518  4.58477  3.61503
          0.02268  4.19333  4.91567  0.61958  0.77255  0.48576  0.95510
    112   2.80208  5.18678  2.37536  2.36059  4.55904  2.46392  3.72827  4.02055  1.48012  3.53689  4.33741  2.90409  3.88755  2.86413  2.93493  2.76636  3.05851  3.61857  5.68693  4.30321    148 k - - -
          2.68618  4.42225  2.77519  2.73123  3.46354  2.40513  3.72494  3.29354  2.67741  2.69355  4.24690  2.90347  2.73739  3.18146  2.89801  2.37887  2.77519  2.98518  4.58477  3.61503
          0.02268  4.19333  4.91567  0.61958  0.77255  0.48576  0.95510
    113   3.20798  4.49568  5.01120  4.52923  3.72136  4.60607  5.24318  1.44352  4.42291  2.21281  3.51355  4.72409  4.91327  4.68929  4.61170  4.01053  3.47774  0.90267  5.71799  4.50348    149 v - - -
          2.68618  4.42225  2.77519  2.73123  3.46354  2.40513  3.72494  3.29354  2.67741  2.69355  4.24690  2.90347  2.73739  3.18146  2.89801  2.37887  2.77519  2.98518  4.58477  3.61503
          0.02268  4.19333  4.91567  0.61958  0.77255  0.48576  0.95510
    114   2.03622  4.56631  3.04881  2.73738  4.40740  3.18625  3.99705  3.84767  2.87574  3.47026  4.28209  1.98644  3.82607  3.18710  3.29512  1.56443  2.89238  3.36892  5.67961  4.37466    150 s - - -
          2.68618  4.42225  2.77519  2.73123  3.46354  2.40513  3.72494  3.29354  2.67741  2.69355  4.24690  2.90347  2.73739  3.18146  2.89801  2.37887  2.77519  2.98518  4.58477  3.61503
          0.02268  4.19333  4.91567  0.61958  0.77255  0.48576  0.95510
    115   2.35282  4.68019  3.06129  2.22601  4.07572  3.37066  3.76001  3.46402  2.59056  3.10597  3.93323  3.05153  3.84378  2.93290  3.03292  1.91167  2.30156  2.89078  5.36860  4.05602    151 s - - -
          2.68618  4.42225  2.77519  2.73123  3.46354  2.40513  3.72494  3.29354  2.67741  2.69355  4.24690  2.90347  2.73739  3.18146  2.89801  2.37887  2.77519  2.98518  4.58477  3.61503
          0.02268  4.19333  4.91567  0.61958  0.77255  0.48576  0.95510
    116   2.22713  4.95237  2.89227  1.77374  4.24984  3.42822  3.66950  3.64712  2.14177  3.24087  4.04971  2.95166  3.85352  2.80795  2.86862  2.68692  2.91820  2.91371  5.45694  4.10722    152 e - - -
          2.68618  4.42225  2.77519  2.73123  3.46354  2.40513  3.72494  3.29354  2.67741  2.69355  4.24690  2.90347  2.73739  3.18146  2.89801  2.37887  2.77519  2.98518  4.58477  3.61503
          0.02268  4.19333  4.91567  0.61958  0.77255  0.48576  0.95510
    117   2.76393  4.46832  3.56618  2.37626  3.49883  3.72664  3.99545  2.40155  2.95296  2.32369  1.83062  3.45861  4.10677  3.30284  3.28603  3.00425  2.99994  2.50927  5.06522  3.83910    153 m - - -
          2.68618  4.42225  2.77519  2.73123  3.46354  2.40513  3.72494  3.29354  2.67741  2.69355  4.24690  2.90347  2.73739  3.18146  2.89801  2.37887  2.77519  2.98518  4.58477  3.61503
          0.02268  4.19333  4.91567  0.61958  0.77255  0.48576  0.95510
    118   3.07530  5.67152  1.72493  1.07360  4.96092  3.32371  3.88021  4.49282  2.91000  3.98141  4.83818  2.78506  3.95314  3.04750  3.51516  2.94928  3.36650  4.05595  6.12266  4.60891    154 e - - -
          2.68618  4.42225  2.77519  2.73123  3.46354  2.40513  3.72494  3.29354  2.67741  2.69355  4.24690  2.90347  2.73739  3.18146  2.89801  2.37887  2.77519  2.98518  4.58477  3.61503
          0.02268  4.19333  4.91567  0.61958  0.77255  0.48576  0.95510
    119   2.77486  5.13602  2.94638  2.04629  4.48074  3.48217  3.64233  3.91424  2.25300  3.41175  4.20379  2.96997  2.95429  2.49841  1.82434  2.75079  2.99577  3.53322  5.54527  4.20987    155 r - - -
          2.68618  4.42225  2.77519  2.73123  3.46354  2.40513  3.72494  3.29354  2.67741  2.69355  4.24690  2.90347  2.73739  3.18146  2.89801  2.37887  2.77519  2.98518  4.58477  3.61503
          0.02268  4.19333  4.91567  0.61958  0.77255  0.48576  0.95510
    120   2.04671  4.42995  4.09405  3.69303  1.28664  3.71488  4.14710  2.75024  3.62102  2.38380  3.55202  3.84163  4.24494  3.85453  3.82810  3.11899  3.16215  2.61168  4.68051  3.18190    156 f - - -
          2.68618  4.42225  2.77519  2.73123  3.46354  2.40513  3.72494  3.29354  2.67741  2.69355  4.24690  2.90347  2.73739  3.18146  2.89801  2.37887  2.77519  2.98518  4.58477  3.61503
          0.02268  4.19333  4.91567  0.61958  0.77255  0.48576  0.95510
    121   2.95602  4.68534  3.36309  2.17435  1.34718  3.72647  3.90928  3.06677  3.11491  2.65228  3.73532  3.45216  4.18252  3.42237  3.44744  3.12360  3.21446  2.90351  4.70389  3.18070    157 f - - -
          2.68618  4.42225  2.77519  2.73123  3.46354  2.40513  3.72494  3.29354  2.67741  2.69355  4.24690  2.90347  2.73739  3.18146  2.89801  2.37887  2.77519  2.98518  4.58477  3.61503
          0.02268  4.19333  4.91567  0.61958  0.77255  0.48576  0.95510
    122   2.47090  4.40445  3.44202  3.16023  4.32452  3.17401  4.26208  3.65112  3.17296  3.37883  4.27936  3.40528  1.24382  3.52632  3.48510  2.63983  1.99619  3.21815  5.67607  4.44993    158 p - - -
          2.68618  4.42225  2.77519  2.73123  3.46354  2.40513  3.72494  3.29354  2.67741  2.69355  4.24690  2.90347  2.73739  3.18146  2.89801  2.37887  2.77519  2.98518  4.58477  3.61503
          0.02268  4.19333  4.91567  0.61958  0.77255  0.48576  0.95510
    123   2.38280  5.12347  3.31370  2.70205  4.54536  3.62029  3.67643  3.91459  1.36307  3.40716  4.24142  3.15441  4.00778  2.80723  1.91271  2.92808  3.12821  3.57115  5.51153  4.27537    159 k - - -
          2.68618  4.42225  2.77519  2.73123  3.46354  2.40513  3.72494  3.29354  2.67741  2.69355  4.24690  2.90347  2.73739  3.18146  2.89801  2.37887  2.77519  2.98518  4.58477  3.61503
          0.02268  4.19333  4.91567  0.61958  0.77255  0.48576  0.95510
    124   2.64355  4.78656  3.00062  2.51657  4.05157  3.42935  2.73657  3.48659  2.50368  3.10474  3.93457  2.02232  3.86432  2.87721  2.93494  2.69255  2.46527  2.81107  5.33515  4.00192    160 n - - -
          2.68618  4.42225  2.77519  2.73123  3.46354  2.40513  3.72494  3.29354  2.67741  2.69355  4.24690  2.90347  2.73739  3.18146  2.89801  2.37887  2.77519  2.98518  4.58477  3.61503
          0.02268  4.19333  4.91567  0.61958  0.77255  0.48576  0.95510
    125   2.93270  4.99192  1.27518  2.60917  2.35326  3.51808  3.86613  3.53824  2.93658  3.13309  4.13473  3.12160  4.04162  3.18246  3.40479  2.96556  3.20945  3.29100  5.10338  3.57316    161 d - - -
          2.68618  4.42225  2.77519  2.73123  3.46354  2.40513  3.72494  3.29354  2.67741  2.69355  4.24690  2.90347  2.73739  3.18146  2.89801  2.37887  2.77519  2.98518  4.58477  3.61503
          0.02268  4.19333  4.91567  0.61958  0.77255  0.48576  0.95510
    126   2.78277  5.12309  1.74351  1.88430  4.38313  3.39146  3.73438  2.64154  2.59501  3.37888  4.21080  2.88391  3.88148  2.88279  3.09974  2.75839  3.03326  3.41016  5.61687  4.22089    162 d - - -
          2.68618  4.42225  2.77519  2.73123  3.46354  2.40513  3.72494  3.29354  2.67741  2.69355  4.24690  2.90347  2.73739  3.18146  2.89801  2.37887  2.77519  2.98518  4.58477  3.61503
          0.02268  4.19333  4.91567  0.61958  0.77255  0.48576  0.95510
    127   2.84452  5.25467  2.50549  1.36609  4.60738  3.35672  3.76972  4.06883  2.62012  3.60428  4.41896  2.18538  3.89460  2.91661  3.11334  2.79498  2.67469  3.66763  5.77584  4.35776    163 e - - -
          2.68618  4.42225  2.77519  2.73123  3.46354  2.40513  3.72494  3.29354  2.67741  2.69355  4.24690  2.90347  2.73739  3.18146  2.89801  2.37887  2.77519  2.98518  4.58477  3.61503
          0.34060  4.19333  1.29624  0.61958  0.77255  0.48576  0.95510
    128   2.79157  5.28327  2.02449  1.68456  4.56851  3.22868  3.65112  4.05615  2.53949  3.56476  4.38512  2.69393  3.78177  2.21454  3.05963  2.71177  3.05429  3.65222  5.72904  4.28199    164 e - - -
          2.68618  4.42225  2.77519  2.73123  3.46354  2.40513  3.72494  3.29354  2.67741  2.69355  4.24690  2.90347  2.73739  3.18146  2.89801  2.37887  2.77519  2.98518  4.58477  3.61503
          0.03104  3.88377  4.60612  0.61958  0.77255  0.77475  0.61771
    129   2.74804  5.17902  1.98943  2.18042  4.48976  3.25696  3.63314  3.96558  1.91515  3.48411  4.29745  2.38740  3.78212  2.77766  2.93220  2.69012  3.00559  3.56923  5.64135  4.22608    165 k - - -
          2.68621  4.42228  2.77506  2.73126  3.46357  2.40516  3.72498  3.29357  2.67710  2.69358  4.24693  2.90350  2.73743  3.18150  2.89804  2.37890  2.77523  2.98522  4.58480  3.61506
          0.32313  1.28692        *  0.23742  1.55428  0.00000        *
//
