# Supplementary material for: T346Hunter: A Novel Web-Based Tool for the Prediction of Type III, Type IV and Type VI Secretion Systems in Bacterial Genomes
Source: PLoS One. 2015 Apr 13;10(4):e0119317. doi: 10.1371/journal.pone.0119317 (PMC4395097; doi:10.1371/journal.pone.0119317)
Supplement: S1 Data — (ZIP) [file pone.0119317.s009.zip › T346Hunter_profiles/F.TraN.F.fasta]

>gi|85372998|ref|YP_457060.1| conjugal transfer mating pair stabilization protein TraN [Erythrobacter litoralis HTCC2594] [TraN_F]
MKHPIKLAVTAFTALLLTASAAAQQQDAKADGKAFAESLRGEAQQAAQQQPNTATLPNYDRNAVRGIETL
AQDPDRIEGNAAAVASGHQGYRAMRDSVANRARFDPGEIEDVIARSLAINESPLDYTSGMAIAGGQGSCV
PLPPGSGSAGTYTATCNTGTRIDQSAGQCAVPLATTVSQLPQYHYLCNRFGDFNGSGEPECAGFDGYSCR
VTGRRDTCLQWSSSGGRPWCSEPGDPITELTCDEQVPGQTPYMVTTATTVTTTPDESQCSGFADNGDCTL
DTEICTDADPQTRIVNGVSVTRPCWEWQRSYTCTSRETATDCSDIESQGTCRFLREECLTDEVPCETWER
IYECPLPATDSTTQYVCDGDVYCIDGSCETIERTANDEFKDAAVALHAMDEARGQFDPNTLTLFRGTRNT
CSSKVFGVLNCCKGKGFPLIPGISLLVALGCDREEVLLHQRDAQGLCAYVGTYCSDKFLGVCLTKKKVYC
CFESKLSRILQEQGRKQLPKPWDKPKEEQCEGFTLDEFARLDLSRMDFSEVYAEFTDAARLPDELETSIL
IQQKIDDYYARGGQ
>gi|215778363|ref|YP_002261503.1| conjugal transfer mating pair stabilization protein TraN [Aliivibrio salmonicida LFI1238] [TraN_F]
MNLSLSLLLILVLSPLALAGQEATFNAHLNWAKGATTSTQAKSEFALTPEDYCNDATCKTQLHAPQQTQL
SSSELESKAQAQYLTNEGAQAINDGFSKGRPSVENDPTYEFALLAQENAYEISHGLSNPFVDCTSGTLCS
LINVQKTCKAPTNTPLIYVQTPTLVTDIRPISTYSCPSGTRLQGNRCVYTERQCRYDRQNLVTKTTRKSR
EWCFSEGMSYRWNGKEVNRNGFSQGGSKKKYNTSRCKVQEYQICGSVTKSRSATAHCPSGYTLTGDHCSK
KIVTWPKSRPTGLISECQSTNNVCVEGSKTKIIDGIRVSLPCWKYETTYQCQTTNTCDALSECTNVSKTC
SLMQQGVCVEETLTKSCQEKSCQANTLQCGETSFCLDGDCYDATPTQSDDFHTSVSALAAISAAAEDLGE
PPTMFKGTAMKCEKKAAGINDCCKDSGWGQSLGMSCSPEEEALGKAKEGKLTIYVGQYCAKKILGVCTRK
KRSYCVYDSKLARIIQEQGTRHQLGLSNGSAKDPTCNPITPEQLQQINFEHLDFSDFYGDMNDNMALPSQ
NEIQSRLQNNVN
>gi|187736797|ref|YP_001816535.1| conjugal transfer mating pair stabilization protein TraN [Escherichia coli 1520] [TraN_F]
MKRILPLILALVAGMAQADSNSDYRAGSDFAHQIKGQGSSSIQGFKPQESIPGYNANPDETKYYGGVTAG
GDGGLKNDGTTEWATGETGKTITESFMNKPKDILSPDAPFIQTGRDVVNRADSIVGNTGQQCSAQEISRS
EYTNYTCERDLQVEQYCTRTARMELQGSTTWETRTLEYEMSQLPAREVNGQYVVSITSPVTGKIVDAHYS
WSRTYLQKSVPMTITVLGTPLSWNAKYSADASFTPVQKTLTAGVAFTSSHPVRVGNTKFKRHTAMKLRLV
VRVKKASYTPYVVWSESCPFSKELGKLTKTECTEAGGNRTLVKDGQSYSMYQSCWAYRDTYVTQSADKGT
CQTYTDNPACTLVSHQCAFYSEEGACLHEYATYSCESKTSGKVMVCGGDVFCLDGECDKAQSGQSNDFAE
AVSQLAALAAAGKDVAALNGVDVRAFTGQAKFCKKAAAGYSNCCKDSGWGQDIGLAKCSSDEKALAKAKS
NKLTVSVGEFCSKKVLGVCLEKKRSYCQFDSKLAQIVQQQGRNGQLRISFGSAKHPDCRGITVDELQKIQ
FNRLDFTNFYEDLMNNQKIPDSGVLTQKVKEQIADQLKQAGQ
>gi|145597274|ref|YP_001154744.1| conjugal transfer mating pair stabilization protein TraN [Yersinia pestis Pestoides F] [TraN_F]
MKRAILMPVLAIATTMAGVNAFADADAQYRAGADFARQVQGQSSLKNFNPSASIPNYTASPGEKKYYGGV
TATGDGALKADGTTGWTTNEATKAVTDSFVNNPKEPISPDAPFIKASQDVQSRADTIIGKTGQTQCEAQN
ISRSEFTNYTCERDLLVEQACTRTASITGDWKETTETKTYTITSFNFSRSGKQIVFSFTAPQEGLILSGS
LTIKAGYALLNSKINLLNTTFNSSLLTGQSNTVSLSGAAGMRLSEGQFLSGTSCSGNGSCIGTVDDHIYN
SFLNGSSTMTLKLYMQVKSRVWIPRVEWGESCPFSKSEGTLKKTECIEPGSTKTVVVEGKPYQVTQACWK
YKDTYMTQAADNGTCKTYMNNPACTLASRTCAFTAEDGSGCLHEYATYSCETRTSGQVMICGGDTFCLDG
DCERAQNGKNNDFAPVVSALAALAAAGKDVAAINSVNVRAFTGSAKFCKKFAAGFSNCCKDGGWGQDVGL
ARCSSEEKALGKAKENKLTVSIGEFCSKKVLGVCLEKKRSYCQFDSKLAQIVQQQGRNGQLHVGFGKASS
PDCRGITQTELQQINFEALDFSNFFDDLQKNKKIPDNDTLTKRVREEIAAQLKNKQ
>gi|85859525|ref|YP_461727.1| hypothetical protein SYN_01867 [Syntrophus aciditrophicus SB] [TraN_F]
MKKPFEIIFLVLLLAVFSPCLETVYADGSQKICAKDLNGDGNVDFTSEVANCVTVQGSDFCPLGAVNCGL
GVMDPLCPTNGTGCPGGTYNPTLNRCERPQIVTGYKCPTTGTTYGDQASCQNACIQTAVCQTGTYSVSVS
PDQSSSYWFYNGAYRMFCSGNGLYLSANPGGSSRSWTLSGASCSGDANGGENAFITYLQGSGNQLYVYGC
DGMQDPEYGSWTPVNCGRLFGVLTFDHAVVSGSTRGTSCILDDASYLSFHDRCDWATWTGIGISGDSYQN
CPLGNYPCSGGTCLTGSACTAVNGCPSGYQLVSGICIAQPQGGVAVTVDRSTHLCEAPVTNSCTGDGFSF
DPTGDSCVKNPGCGEGMLEGGLDLCIFNIGSDRCPAGFEYNAAFSACTRDAACPGGGILNRLRDICETAN
VSSCPEGTAMDPGSGNCLADPSCQVGNFDADLGECVLSAASLAQAGYVFNPGLDRFERPPSCPDGSSYSD
AADLCTTPAGHACPSPGVYNASSGKCEGTGVPVCPAAGMTYDDAAGACYAPAACPGAGATLNDVTDLCEA
AFTPACAGGYSWNPARLLCEMDPFCSPGMYNPARDRCESAPSGTSCPASYAWNGSAGKCQASPSCSAGAY
NPVTDRCEQSATASYACSLGGSYPSLPACSSSCAQSAACSTVTPNVTLSGPQAWCQPSRIVCSDGTLTFY
CSQGGSLSYNVTGMNCSSDVSLPSGYYISYLVGSGQGFTIYGCQNVYDPEFGYYPNGICDFTGYVSTQGV
NVTGSTYPGTPGYWNALDALGVNTFPGYPNALWGHDSTIWTPWYPLYFNGIPYQVCPLGNYACSGGYCSA
PGACSGPTYSCPVGWTLSGSTCYQAAGCPAGGSLNGTSEKCEAAGTPTCSNGTYDPANGVCYQAVTCPNG
GSLNGSVDKCQLAPPNSCQTGYTLDSGRGLCTALPQCAAGAYHSSRDRCEQAFATGCAADYTWNGGRGLC
ESNPTHDCPLYGFSYNPAIDLCSKEVLCPGGGYLSGEADRCVVQMYSGTCPAGFVYNPSTDSCLRDPSCS
AGVLNPTTRKCVAPPADGCASGYAYNSGTGTCQIPPVCETGTYDGGIDKCAVPGSTLCPTQYTFNSLESR
CERLPSCSDGAMYLASMDLCMKDPVRQCPTSDYTYQASSRQCVAPPVCYVGNFDPVTNTCAGSSTGCPLG
SQYACLPNPATGILQCSDNACFNPSAMPTQTTGADTSSYHNDGTVDPSTGDCQGALYIFNGKGKECRTAG
ISTTFFNCCNTDPGGFLFIQNTCGSGDAETVQAVGKGMCHYIGDYCQQKWPLIGCVQRANTYCCFNSKLG
RIIHEQGRAQLQQFGASGDWGGAENPNCRGFTPEEFQMLDFSRIDLSEYFGDIKAKATSEVQQDMQRQVS
DFYEKVERK
>gi|124262921|ref|YP_001023391.1| conjugal transfer mating pair stabilization protein TraN [Methylibium petroleiphilum PM1] [TraN_F]
MNILRWAAALLVSVGALLTAPQAQAGDCRYVGQTCVEPAEVRNINGTAIYQDCWKYEAKYECLKPNSVNY
CAALQSTSSCIQTSSSCIERAFDGSCMKERRTYRCDDPSKPPPANTVVLDDTYTVTEKLDTAQCDPYKDD
TTHCQVASHTCVEGAETRVINGKPIYKDCWRWEDEYTCVNPAPQNTCADLANNPACTKVSESCTDTDPKL
GCTLKDIQYSCITKPGSTQTVTDCSTKTACVGDTCWETGSPADTDFANAVIANEISREAATYQSKDGRLF
TGIGEECRDGWGGLRDCCDSSPGGKTNNNVLMKAGFSAATAVGKEAANIGSKYLFDFMYSGSEWATFVTN
SGSQVAVNASTGATGAFTSTSYTPSVELYGLGWSAGAAPSGATVLGNGFYFDPYSFAFAVAVQVIMSLTS
CEPSEQELGMHKGSGLTVYVGSYCSKKVLGACTQRSQAYCSFNSKLARIINEQGRKQLNKSWGDPKSPDC
SGFTVPEFSKIDFSKVDMSEFIDDVMSATDMPDPGKVSDVIADKMKGKTKNENYDALPKAPFGMVPVNQP
SPGP
>gi|157827418|ref|YP_001496482.1| conjugative transfer protein TraN [Rickettsia bellii OSU 85-389] [TraN_F]
MRQSINIIMLVTLVMNAISSYSATMEDSYNSARQYEHSIKLGNPDQIGNKIIFDKEVNISNLSKMNDQDL
TNQGSVMLNNSAQGQLLQQSELKKINAMQEYDLNPNNPVISNSAKIEAEPLRHTEGTALNVSEKVIKTKI
NKSCCEGVEFEIDVIRNLILDAELIDKWGDWQDKAIAFSGLEISNSYRHWLYPVFWKKKRRLGKRKTIYS
MHMHNNQIIMEEVRAAIVAKLNTSLDHIDTYIGISPQGEGALTEAWDGDIVKWDRYVFTYKYRDKIKVFR
EKGEYFQIVNELSEALVEENECHEINRICLEAGNKLFFNQYNVNRPCWSEQIKYQCSSEPKYGCDHLKKQ
GCELARSNCIRQAASICLQWHKDYICSNEKKELSSSIAGSQMFCLGGNRHTATIVPNTDMGSVGYLAMLN
EMKKDMQTNPISVFKGHANSCRKTNIGNFLNCCSGFKGWGKDLGLSRCNAEEKALALKRAKGQCNYVGTY
CAKKDKIFKTCITKKSTYCCFNSKLARVFQEQGKKQLAISFGTGQQANCRGFTVEELQRIDFSKFDLEEL
FSDLLDHAKSKINKNFPQQLKNQMPIMQQQKFNNNHTDSNLSY
>gi|296100198|ref|YP_003617115.1| mating pair stabilization protein [Pseudomonas putida] [TraN_F]
MDMRSMRQPLKTTLRRLVNVTVIGLYLNSMTFTAWADAVTAGSAAGQSVGQQALQVFDGGDASVTLQDLF
PETGDTASLENVYGDDVKTIDLGLRANTRLQSESSSEGEAYRTLIDSGNRMSVDLSNDPMLNQADQVRSP
DFMDGFKQNFADCTSTEVFENVTKNAHVANYKTCERVVDQGGNVEFLHDYKVGVIEYVSGQPNFQSCGPG
CLYIWVGTVGDNYWSGNCKIYEEYTRFRVIAKDAIISATVDRAVFDDYFQILFNDEMLWTHTPGVFPPET
AGSCERGTSWNVAPNKVITDKFGSDDDVITFKTRTSVTGGGEGYARIKIIYDPAKAFVDNGWGPEERLPM
FDMIEDGFCTNAQMSCTSMPAVDANGCTETNGVRICRSDMPPSPHPSIDPLCKKAQVSAECSYYKGNMDC
YTDAQGVQRCPSNDGGNLNTCTQYEQNPSCGFISQGCIDGAKGETGSCYAFEEVWDCGYDTSYETIVNTG
AQIECPGGARCMGSECFDSSNTKSGDFAYAVAMLQVAQFAEHDLDCGGDGTDINEANDCKVFKGEAMECK
KALGGYVDCCEAPESVSIFDYVNLTMNTLKMTSSLEALSRTGNLFAPGYWAAGTEAAMSVGSSVIKGQWG
TIVDSATAAFNEGFQGAAMGQIQQWLMQQAYDAMVEMGASAAANAVFATGAEGTATQGTVTGLSANAAMV
VNIIGWVYMVYVIVDLLINIIWECEQKEFELGAKKETRQCHFVGSYCASEALGSCVEKREAYCCFGSVVA
RIIQESAREQLGLGWGDVKSPTCEGITPAQMAQMDWSRVDLSEWIGMLNLAGRLPTANTVSLEDITGSGS
KLQTTDGEKRLNTLDRNLQRLENFDVDAVKRKAEEGLR
>gi|300713337|ref|YP_003739376.1| conjugal transfer mating pair stabilization protein [Erwinia billingiae Eb661] [TraN_F]
MKRLFILSFLLLCAAGARAGAVSDAYNDGAGYGKSNAGQGTSATKGTDPASVIPGYTASPSQSGYYGGVQ
GGDGGISDKGQTELGQSEAGQAITDSSTKNPAVTIDPNADFIQNGKTAEANAGTVMDGTSSQCTTKVVSK
SVFENYSCDRDVNQVQTCARTGSIQVTGSKETYATQLVMNAGSSSAVLLDNYWIRYDFTVPDDGTLTSGT
FSFTLPSQPGYKGDSRLNYSISALGTSITTNVNKSGSFDIAAQHVTKGQVVSLLIRYNTDGHYDSGRDGV
IKALANGGYVITVTLPMTAERDTTSSQVVWSESCAFDKSTATAGAGASCIDPGGNRSVSQNGQTYTQYSD
CWQYSDAYIVPVTSTGNCAQLMANRNCTVAARACTASEGSSCLHEQDTYQCQTTYTSSGLLCAGNYFCQT
GDCSDTTGAGDGGFDTAVAKLAGLASAGDDVKNGDQITVKAFTGQAMSCRKAMAGFSNCCVDTGWGNSSG
LANCNSEEMAIGKAKAKKVTVLVGEACARAVLGVCVQKKQAYCVFGGKLARIIQEQGRRDQLHVSFGSGD
SPNCRGVTVPELQAINFDLINFQDFYTDLMTNQKIPDSAAMVKQAKDRIAAQVNAQTGGK
>gi|184160069|ref|YP_001840937.1| hypothetical protein ACICU_p0083 [Acinetobacter baumannii ACICU] [TraN_F]
MSSVIHAKTAEEEGRDFGQNSIESTSSLVNSQNGQNTVPNFSTNAPESAYYQNGMGNVNSIGNQKVTNCQ
NQNMSGSNQLNLECEAINLVNKSATSRPIYEIDPKKDPLVKDSKETIKVSGESATQASIEGSTNQFCFNK
EFDVKPVFENKQCSVFSTSSTESCINKILFTDCISPIKDMICGEDGSGIDHTTLKVTKPFHNSTITMENG
FLKIWPIWN
>gi|56479223|ref|YP_160812.1| conjugal transfer protein TraN [Aromatoleum aromaticum EbN1] [TraN_F]
MRRWVIWITLFCFVTTQTAAVAGPFEEGTAAGQAANPVIRGTVNAPSASSTVPGYTSTPPETTYYGQPSL
SGSANARLTACAIATGDPVCEAQRGAMTSANTPREAISPYDPAVSAARAIATYYSGCQVDSVATPATEDR
VCRQYSGTSPYSCTRSVSVSVSRTSSCTPGNWFANAASGRTGLDVQCIPDRPASQQHFRVTDRGTPLTYF
DLDMTTLLTFPRMVATLRSGSWSWWGSGQNGLWVADNQCVGDSCRLTAMVAQEYRRVCTDGGGDSGLGDC
TLERPFLEVYGACPSGTQSGDNILPWWGWGGDSSAFEASACYAPSATASGLIGYDVTGTVPGYFWTKDAQ
RPVVGWRINPAYRSIPQMVLNYERPHTTVTETDRWDDQCPALDAGGRCTVAGTARCVDGPATKEVNGAFV
SRDCWQYETTLACAQAAATDECAPLIAAGCAPAGTVCRQMNAATGICEITENTYTCPVPPGNTVTATNCP
ANVFCLAGNCFNTTYTNDADFARSMSLMEAAREGGVYLDTDNMQVFKGEGNRCRDRLFKNCCYSDSAGAG
MTNQSLFGTGSRLVYDVLMNADNREFLYQGMQALLLGGGFSGTFTTYGVTVAVNGAALPAGSAVLYAGDS
LVIAFDPWSLAIAVVIYIVMSMSSCNEEEGKLAMKEGAGLCHKVGTWCSSCIRVFGKCVACIEHTTGKCC
FNSKLARIVNEQGRVQVGKGWGSGKNPDCSGFTIAQLQRLDFAAMDLTEFYASIVPTLPNVGTIQGSNAA
RLTTCYYGQGKCQ
>gi|46447071|ref|YP_008436.1| conjugative transfer protein traN [Candidatus Protochlamydia amoebophila UWE25] [TraN_F]
MAVFAEVKKEMENSQAMDATKLEIFQGKRMSCSKNVADHLLYDCCFRYSGLAKQMGLSKCNADELSLAEM
REEGLCHYVGSYEEKILDLWKSRDEHVFCCFPSKLSRLVQEQGRKQLGRDWGKPEEPNCRGFTTQELSRL
NFSDMDLSEICTNIAKKLPENLPERLKQFQNRLQKDMDRVEVKK
>gi|54292931|ref|YP_122318.1| hypothetical protein plpl0025 [Legionella pneumophila str. Lens] [TraN_F]
MSKVGLIFFCILSFSSFSQNQVDALHARDEALQNLKGFNPATALKGYTINPQETSLQPQEGSNPFASLGL
NALKNNSTAHEVYNKALNRSRVRANPNTPEMQYAETILGDPDGVLEGTCYKEASHCKIESTVKSCEESLQ
YSMVSCKEMTLSVTVKSLSMSFSRTVVPQRYKSVTTFDLTACSPADRQCSPANTVILTQPCEEISVHVTH
HGQPLRVTKQPTCTDTTVTVQLSGNGRLSVPLQVTVTEYVSDDQWQTQVCEPIQSENLNGYCFLEESQAC
LEPNQVKVIGGVAIKRPCWGRALQYQCGSVQSTTCTEYINQGCSQTASTCVKSKANRCERYSQTFQCMQQ
FCMPEKTACPGKMYCIDGQCDTSRDETSDDMAEGISRLGLLAGVAGDVTANQVRSGTPAIFNGSAQECKK
YPLGFRDCCTDSGWGDWVKHCPEALQVLQRAKHENRVVYLGSYKNHKLGARHYTFCIFPTKLASIVQIQG
RGGQLGIPYGTAQYPDCRGLTPEELERINFASLDLSPIQEELVARMVLPKNDSLKQTNQSHIERLKQQGR
AHD
>gi|153952515|ref|YP_001398053.1| lectin C-type domain-containing protein [Campylobacter jejuni subsp. doylei 269.97] [TraN_F]
MKNYHWFRFFSKNTSVEQVTPIKNLRLAILLLASLSFSQAAIQCKDYNDFKQFNGHYYTATVQKMTFEDA
RKLAEDSGGYLAIPDSKAENDFLSSLFRGGQYAWIGVYDPSYISNYCVEGNAGCIYDDSRFKTVKGSPLT
YKNWAQTQPDNLLKKYDIVNGKERVSPLGEHWVAMASPSGQWSDQGNHFGDTNNPVRNYALLEFDKIPDC
AGGDGGGDGGHSATDTMQCNTNFSDDPNFKLTNGQGQSIACLQNSQQKYFCPAQLTQCVNSDDAVDGSSE
KIEGGVLKTSKTKVRFTFSNSIRYSAWQVVTNDIYITDIDAIDSFKLVYAGADDWVVPFAPNSTVTVIRN
EPNNTKDALDYIPYRPIDANYDRPNDNYGGLFRFSGKNLNIELKQYLHTGVNKSVAFFATVGRGAWQLTY
EATGKDISCSNFGRNLNCTEERKTIPFPFSAYKYTCPAGYQPKEQGGVCSPQSVDDLIDTNGDGIGDSCN
SSIAPAKNCLGVKRTCPFNSSRECVLIDNKYQCSPFPCFKGVSDIEDTDTPVGVNDANNNGWNDDGTCSG
QIIIFNGQDNRCKNWDMFGGLFGGGCCDKNNVFLGLVACKEDEKKLARLNNAGKCHEVGTYCSKKISLGF
TKICIEKKKSFCCFNSKLARIFNEQGRSQLGKGWGSPKSTQCRGFKPEEFQKLDFSEIDLSEFIADIVGS
FDTGKIQADSVKIQEKIQNNIENATKKPTN
>gi|242348018|ref|YP_002995579.1| type IV secretion-like conjugative transfer system mating pair stabilization protein TraN [Aeromonas hydrophila] [TraN_F]
MRSHTLVMRTVASLLSITISALPVHGYASSSSAADIATVGKDAQSFGQSLSNSFKSNSGTVQDGTISMPT
LKDGQFQMNGGEQVNVNDLFPGTSSKNNKPDSYYFPDANKPNVDNLQGMYDSGSDMDNVGNSSQGTLWSD
ANSSNPSISGAAYKVLLDATNRSRPDFSNDPVLNLSKKTYENMDLIAGGFGDCSAETTINEGTINAHVPE
YERCQRVVKPAGDCDIIHSLGITSDVQYVYVGSVGRTWVTVKFDLKNGTWEPIAPSDGAQKVAQIPKVDF
NAMCSGAVNFKTDLVGSWDWAEHGLPGKIDSTVIYRVNQYPTCENGLVGVVQIQDTTESDDLEWILGGKF
AFRFTKQVEDQWTPQTCIDDAKKLNDGFCKGTISVTEGARNENDCITVNGSSICPGDPFFNSLKPSPLPG
IPRLAQKVRVSKLQCDFNVGQMECWTDPQGVKHCPNNDGGNVNSCAALEGNPKCGFISSECIDGAQGPSG
QCYVFKDTYDCGVDVKVPTLDKNTEYKCGGPIRCMGDDCLAINKSQSTDFARATALLNAAQFLTQDMKCT
DSATEEGGDGNIDQGCTVFGGESGECKIAVGGVSDCCEKPSNISLADYLNLIMAVPKLDGAVMGLQDGNA
MKGAYQVLRDPVMEGWTEVTKPFTSYIENISGSVDSFMEPVNQVMDQLIEQLKEQVKEVMMDVFKSAGQD
AATEQAAAAASEQAAEQMMQTATTWLSTAMTIYTVYVVTMVMIQMIYKCEESEFTMNAKRALKNCTYVGS
YCKSKVLGACIEEREAYCCFNSPLSRIIQEQIRPQLGQSFGDPKSPQCGGISLEKIADIDWNKVNLDEWL
GILQQNGKFPTPGSINIDSLTGAGSDFNINGDRKNAQERALQRLDGIDIDAKRKEATNRVNPQTGAPNNN
GG
>gi|189184822|ref|YP_001938607.1| conjugative transfer protein TraN [Orientia tsutsugamushi str. Ikeda] [TraN_F]
MRLLSILTLITLNISSCIASMQSSYNEAKNYNVNLGNSSNTQELFHQGSNVNYPNNDEDLTYHGRNQLGT
ESGAMLFQAENSKNNALTQHNINDQNYMIANSMRIESDPLSALDSSNFVTQTSTTNTEIIQSCTEGSNFN
IELIRELNVECRLDNVWLSWQNRQMEFATKEIKENHSNWLKSRSDVYDDESGAQIYCLVDDPEAIERQMK
WAIVNRLGVSTQHIGRNFLLHEKNEICILHYDYRDKTQELREVAEYWQVLTPELEQLTESNECYEVNRIN
YESGDRVFFDKFKVNRPYWKQKIVFSCTSDPKDGCKHLKIQNCELKNSTCQKSVANICLLWQHDYSCSTE
KQTMLHSSLRNNSIFCLGGNCNTPTIIPNRDIAKVAHLAMLNQMSKDIKTNPVSVFSGKHRKCKKDVFSF
LNCCSSMTGWGRDIGLSQCKSKEQELALYRKKGYCYYIGTYCSSRIPILGICLARKSTYCCFQSKLARIF
QEEARKQLKMNFGTPECPKCRGLTVEELQKVDFTKINMDELFGDILTKAQNSMNKDIIAGIKDKVHRMQQ
NRSY
>gi|113473812|ref|YP_718075.1| mating pair stabilization protein [Sphingomonas sp. KA1] [TraN_F]
MARGRAGRFARLALPCLLLVLAALPAQAQVYIPPPDDLVEELPVLPLDVDPVLPAPAPPPPSAPSTMSAE
EAKAEARSTGAVLRGAYQGLTQEAGAAGQVPGYQESYPGQTQYYTNPEALQTDGAVAGWNSEAYRTANST
TRPTVDVTRSDLARATAIEANPDAYLEGMSADGSTGDCVPLPPGSGAPNTAEWTCHVGSQVVEQPRTCTS
SLAVAEWNDTLYQYICVTSPSFAGCTSLAGNAQCRMTSSFPVPEYGLTVDYYDCDAAVSDPNAYLIATLP
KPPPADAFAVVSNAYRCNAQGISDALTFDPVTGMPLQYVTGLQQCGSIASDPTCTRTSAAAAGLAERALC
KTWEFVGDPFGGGGYLTCIEPAAPEEVYLCSSNVAGMTPESAVSKWFTQAWTDGACSIDPASCSLSSETC
TAPGETRVIGGVAVTRPCWERTRTYLCQSVVGGGNDCGALEAQAGCSLAREVCLDDPPSADGSCAVSERV
YSCPIPGTSEEPAQYICGGDVYCVNGDCEAVEREASDEFKDAVVALNALGQANAEFDEAALTLFRGTRES
CSHKVFGLSNCCSGKGVPLLTPWLCSSAEKLLDEKDDAGLCHKVGTYCSSSFLGICVTKKDVYCCFQSKI
SRILQEQGRPQIGKPWGKPKTETCEGFSIFEFQQLDLSVMDFSEVYADFMEAAKLPDEAAALVQIQQKIA
DYFAAHKP
>gi|324120154|ref|YP_004249919.1| hypothetical protein pc15-k-068 [Klebsiella pneumoniae] [TraN_F]
MKTVISVLTAHFFVLSAFIWLASPACADSGSDYKAGSDFAKQVQGNGLNSLKNFSGEQNLPGYTDSPDQT
KYYGGVTASGDSSLKSDSALEFSQGDTGKAITESFTNRPPDQISQDAPFIQAAKDTESRADSIVGDTGQS
CTAQVVNRSEFTNHTCERDLQVENFCTREATLKDNATTQKVNRTYQQVVTLNYARSTRQWSGNLTIPTNG
RLLNASVDGEPLVIPWIEECDSEGKVRDSCKSAVSESLTLFERTFPIDVINWPRSESMCSGGQNTHCTKY
TYDGKGKIHQSFGVDKAVTAGQNFSVSKTSRTVSSASQKPVQVTVTLVMEETETVYAPEVVWVESCPFSK
DEGKKTGEECISPGGTRTITLGGRDYSFTEACWKYKDTWLTQPADNGSCESLMKNTACTLSSRQCAFSSE
EGTCLHEYATYSCETRTSGKQMICGGDVFCLDGECDKATSGKSNDFGQAVSELAALAAAGKDVAALNGVD
VRAFTGKAKFCKKFAAGFSNCCKDSGWGQDVGLARCSSEEKALAKAKKDKLTVSIGEFCSKKVLGICLEK
KRSYCQFDSKLAQIVQQQGRNGQLHIGFGGASSPDCRGITVAELQGIDFNKLDFTNFMDDLMKNQKIPEN
DVLTNKTRERIKEIMSQQSAQ
>gi|237810199|ref|YP_002894638.1| conjugal transfer mating pair stabilization protein TraN [Salmonella enterica] [TraN_F]
MENTMRSHNYFMKAVASLLTVTMSALPIHSYANGSQDQDITAVGKEAQAFGQNLSNSFKSSSGTVQDGTI
SMPTLKDGQFQMNGGSQINVNDLFPGTSGTNNKPDSYYFPDANKPDVGGLQGIYDSGDDMDSVGNNAKGS
LWSDANSANPSISGAAYKVLLDASNRSRPDFSNDPVLNLSKKTYEDMDLIAGGFGDCSAETTINQNTINA
HIPEYERCQRVVDQSADCEVVHDYDASVVKHYDGPYNLKSCGEGCTELWIGRVGDNYWSGNCKIYEEYTR
VQVSNPDAIVSATLEYAKWDDYMQVWVGKSGQETKVWSGPDGNFPPETAGRCELSTSWERNPNVDVTPYF
KNVKDGDVVTFKIRVSVSGEGEGFGRIKLRYDPSKAITKDEWAPQSCMDSAKGVVDGFAEGEITCIDDPT
DATGCTVINGIKVCESQLKPSPLPGIPKLCKKVRVKADYDFYKGQMDCWTDPQGETHCPVNTGGNLDSCQ
KYEENPQCGFISSKCVDGAQGSSGTCYVHEDTYDCGTDVSVPTLEKETEYQCGGPIRCMGDDCLDLTKTQ
STDFARATALLNAAQFMTQDMSCTGQDGDDNPTGDENVICSAFAGEAGECKIAVGGVSDCCEKPTNISLA
DYLNLIMAVPKLDGAVMGLTDGNALKGAYQVLREPALQGWTEVTKPFTSYIENVSGAVDSFFQPVEQFVD
QLIDQLKEQVKEVMMDVMKSAGQDAATEQAAAAASEQAAEAMMETATTWLSTAMTIYTVYVVAMVMIQMI
YKCEEEEFTMNAKRALKNCTYVGSYCKSKVLGACIEKREAYCCFNSPLSRIIQEQVRPQLGQNFGDPKNP
QCEGIPLDKIAEIDWSKINLDEWLGILQQNGKFPDPASINLDSLTGAGNDFNIDGTRKNAQERALERLEG
IDIDAKRKEATNSIDPQTGAPTGGG
>gi|291286527|ref|YP_003503343.1| proteinase inhibitor I2 Kunitz metazoa [Denitrovibrio acetiphilus DSM 12809] [TraN_F]
MKNLICLIFIIISGVANAAYYCGTNDLQFESLTACSSNCDDTCTELSYSAGTGTCPADYSSFVYDRQTGL
TYGVSVNQNIWSANQQFIADNQHKAEIANVLAGLSGKSVWLGLYDRNMSTSYGTVNKSNYVWIDGSMLTY
DNFADGQPDNRIDGSDIGTVTIYGEHWAYVDTDGKWYDDGQHTSYGEDYQPRHNSIGQFSGMLGCVAGLP
VNEQTNPNEIINTYCSENTNNCMLCIAGNNVSQCLAAGSGGYICPNDMVLCDSVYNDPLCPDGGILNDLT
DMCQKEPIVTCENGFTYDFASDRCYDPPDCPNGGVLNPQTDRCEVVITDGSCPVGYTYDSLNNSCVKTPE
CTAGTYVQANDRCEFSVTYTCPTGYVYNSSTGKCEDAPDCPTGFTYSTTSNKCLKTATKSCPTGYTLSNG
QCIASPTCPSGTTFNTSTNRCEASSSYICSINSSSYSSLSSCENACSGGETEPTLETTSTNQIQFAGSEY
VRLNFSSIYISNFFSNWLPLSGVHSEILDQTYQSFFGGSGRIKAALYTDNYKIKIDYEIRTYDQYGAEIG
GYYQNSGWIDLLKPRIVGMFACNNDTMYKTYSSSNSWGYYKCDKYDGNYYYNGTQFFGYCGEGTALNPYA
ISCGAVRHASQKDGWIARSDVYPNPNAALSCPDGYILSGTTCIQNGSCSTGSCPSGTISSGSLCIANPTC
PNGGTFNSTTDKCVIPLDNSCPAGSTYDAALGKCVADPSCSSSGILNTATDKCTLTVSKSCPSGYTQDGN
ICYSAPVCSSGIYNSTLNECTLSASTLCPSGYTFNPAEDRCEQNIACPSGTVYSTQLNSCVYEPEHDCGN
SYSYSPINRKCEAVPICTDSIYNPEMNKCHSGSCPYSGNECINLSTITGSPDYKCSPHQCLDPSDPSYLD
TSEDTQEGANDKLNDGDKDDSGQCLDQIYIFNGGDRRCRKPGTQTGFSDCCKKDETWFGLGECSPGEQAL
STLRDWGELDGQCHYVGEYCAEKWGICPACVCVQKKKTYCCFGSPLGRIVAEQGRSQLGFNFGTAKSPNC
RGFNPEEFQKLDFSKIDFSEWLDTYVKPEMMPNVEGTIINTFENIQIPEIK
>gi|225685356|ref|YP_002729747.1| hypothetical protein PERMA_A0019 [Persephonella marina EX-H1] [TraN_F]
MHRSKSVIILQLIAFISFSFAAVITESTKTTCPADPTFGGKCHLKEVRNDGPSCKTINGVEVCRNWWKKE
YVYECEGQDNSALFSTFENQSYCRLVSRCKTWEDVSLKGGNVSCRIYIDKNRPGCETNPNRAECVADDCG
DIKNKCTFLEYIPFGNIPDKANTTSQYTCDAYGTTCGYVQVPTSSGINLGTYVYECPSDVRKVCREYEQV
LKCPAECPDGTKVDCPDNSNQATCPDGSIATCKTETCNTTKTCIQYETVNVQGTEIKTCLAPRSYTEYKV
EAGSQQAQDLANNPSCIKVSDDITPCPYSTRTYGNTTICELAGRHSNIGGSSGQVFIGRNIQVPDGTDLV
VYIYTGNSCDDDNTRVDAFIKDSRTGQIIGEKHTSCSINGQVFTLYRNTRNLTIDYKLKIVHCIGSGCGS
NDYNFSDTETSTSWNYGGSTWDSHDSSLGWKVYHWETYRCYTDTIDTSSCSSFSSNCTLQDNLNDLSSLA
CNKFAIDINNSNKNVCSEFAIQYECPATITKQQCVKYETKSVCNGVSYPVRSVEVENKDFSNEFNKAMAL
AQLANELKHVWAGKYMRCDSGWFSSVFENPMDYFKQKMVSFIVMQLGAQFLSAATTFVQDYLGSCLSPAV
AGVDFATTGDATAVSQESVADCMGSAAGQAWADAGDNSMMQSMLEKMGLNSGAASFLASPYGQLAISVAI
DIFTQTNKCNACTSKSCAEAHGFYNTYGLIKGGNCHYVESGCAWKVKYGIGSVCLRKKYMYCCYDSVFAR
ILVEQAYKQLGYSFAGGNCSALTFDDIKNLDFSSMDFTELQNYLEAKMKGQIDPNLIKNKINSYFDSDYG
TQTFTGETPYSN
>gi|330827352|ref|YP_004390590.1| Mating pair stabilization TraN [Alicycliphilus denitrificans K601] [TraN_F]
MMMKKILAALAFVASFSAFAAPDCQKTGTVCTAPNQTRNVSGLSVFRECWEYQDTYQCRSQNMVNDCQPL
RDKGCSQIGSSCVERDDSGTCVMYEQKYNCPDKPETYTEKTVCDQSAFCQNGGAGCFDTSAPPDKDFGQA
AVMMEAAREAGVYGIDPNKVEIFKGYMEECSIKVLGGTTLKSCCKSAGGGAAFSNYALLGAGMKAAGEAG
RESIVLGSKYMYDSLYGQLDSSLVDKGLGAMNSWASGLGDGVFNPQFGFYGFTFEFTFANGFQFVGFDPY
SFALSVAIMLVQEWLSCDSAEQVMAMKRGQNLCVHIETYCSKKVLKVCVEKKERHCCFNSKLAKIINRQG
RAQLGMPMNSCGGFNQAQLQALDFSRIDLSEFIADIVPKDVPASTMSNRVQQTVNKKVQSYYDQ
>gi|77404846|ref|YP_345418.1| hypothetical protein RSP_4233 [Rhodobacter sphaeroides 2.4.1] [TraN_F]
MIRALLSILLLLAAAAAGAASAEDLNPTARAKAAGNAAKIGSGSSVFTTGKIEETVTPYAGTDLPEASIP
GSSLESRGREEAISGGESSKVYQKMQSSSQLRPTYELDGSYGGLQAADAAIKNADSIAGQYFSGSETENP
ACNFTDFSVMESFVRYCDSHTAMTSKDCTITRTVEVDRRDYWQCDIARSDLTVTCVPDATGECPKADLPE
GNPNNQCTFLQERCVEWSRNEWTEGPYNGRVDGRYYGWEKSSDGSLRLFWDTSGPQERTAKTNSTPISIG
NCVYHADWGNKQKVGSIYRYAVYRICTGEGAQCLKKERDYRCISGNQCKSLKATPACKVDRQKCITSGPN
GCELQRFDYSCFNDLKNHKPARLVETKIERIEDKLTNSCNPSPADQGCAAQDTVCTSGPEIRTVMGFPVS
RDCWTYKQSFQCLDGKSPNATDCGPFLKDPSCKKVSQTCLTFAEADEEVGPTPKTCQHWEYGYKCGGGMS
LPDSCSATNVCVGDLCEGIPDEVNKDFPMAASWLSVLDEAAKDSEKSLDMQDVKLFGGVNRKCKVGALGY
MNCCKDSGWANGILDSCSESELALIDRIQAKAAVYIGTYCSRKVLGVCVSKRRSYCTFNSQLAMVFQKEI
HHLTATSWGSAKKPNCNGIKLDEIETIDWDKIDLSEAFGDMMNGATVPASKDVTKYMRDRFDAMAGAAAG
GQ
>gi|283826901|ref|YP_003377772.1| conjugal transfer mating pair stabilization protein [Shigella sonnei] [TraN_F]
MKRILPLILALVAGMAQADSNSDYRAGSDFARQIQGQGTGSIQGFKPQESIPSYNANPDETKYYGGVTAG
GDGGLKNDGTTEWATGETGKTITESFMNKPKDILSPDAPFIQTGRDVVNRADSIVGNTGQQCSAQEINRS
EFTNYTCERDTMVEEYCTRTASITGDWKYTDEYREVTIPHSQFRFSMNGLKLVFSVTAPVTGTVESASLS
VYAAFFFLNSRYTFMNTTFNVGLANGQSDTYPLSGATGLQVTQGQVLTGSGCTANGNCLPHGNGDRKVYE
SLVSGASTFTLKLRMKVRDKEWVPRVEWVESCPFNKADGVLTGTECSEPGGTKTGVMEGKPWNITQACWA
YRDKYVTQSADNGTCQKYVDNPACTLASRQCAFYSDEGTCLHEYATYSCESRTSGKVMVCGGDVFCLDGE
CDKAQSGKSSDFGEAVSQLAALAAAGKDVAALNGVDVRAFTGEAKFCRKAAAGFSNCCKDGGWGQDVGLA
KCNSEEKALGKAKDNKLTVSVGEFCSKKVLGVCLQKKRSYCQFDSKLAQIVQQQGRNGQLRIGFGSAKHP
DCRGITVDELQKIQFDRLDFTNFYEDLMNNQKIPDSGVLTQKVKEQIADQLKQAGQ
>gi|238029002|ref|YP_002913227.1| conjugal transfer mating pair stabilization protein TraN [Burkholderia glumae BGR1] [TraN_F]
MTITLRCALPATLLVSLLASPGVASAVPTCQRTGETCVEPAGTRTINGIPVYADCWNYQDTYQCQAANAV
DDCAPLRQEGCGMVGQQCLSYNDASPNTCDTWQYTYQCVDTPAHTTTVTQCTNTMCAPGAGCFTSSSKPD
NALGQVVTGLETGREAGAYGVDAAGNVNIFKGYDSSCTIKVLGGAEIKSCCTSNGGGGAYTNNAIGSAAV
SAGLSIAGTTAKQGIALGSKYVYDQLYQTVDSTLVNQGLQQMGSWADKVLAGSGNFGAYGFQFSFSLTNG
INFVGFNPYVFGAEIAAQLIQMWLACTQDEQVLSLKRGQNLCVQYAQGCSSKVLGVCVEEKKSYCCFNSL
IAKIVNQQGKAQLGVPFAGCSGLTADQLQHVDFSKIDFTEFVNSIQSKAVDQGAILQTIQQQMSSGKGAS
Q
>gi|304319710|ref|YP_003853353.1| hypothetical protein PB2503_00657 [Parvularcula bermudensis HTCC2503] [TraN_F]
MSVYLCPLGLCCLSTIAAGITLWLQAFPKWPATAAFAKIMIGVAGAILFFVVPATVSAQDMTRDEARAEA
EDLAAGLEGEVKASATQTVDADSVPSFVTGDPAETGHYSNPEGLESAGLSSLAIHEEGQVVSTAIVSRPV
VTLAELATWTANGLAIEGDATSIVSEYSGTYGDCTVTVSGGTGGARYRYSCNSGETLLSFEDRCRVPLDV
TVPSRHEFECLWTFLDGDLSWEPEPFCATLGSEASCGPLAFHGGGDCLPDWKTGVTICTPRRFRTTCDID
LIDGRSPVRTVPGTPVEAWNTAACDANTADPNCTLLGETCVEGPETRAIGGVDITRDCWAYERTYTCSSL
GGEVTDCDVPAGCILEGSTCLSTDDLTGECRATEYQYVCETAGAPGGAVGYCEEDVYCIDGDCETLTRPQ
NDEFPEAVSALSMMGQLQDDVDDATLTIFPGEYHKCDKAIAGLQNCCRDDGFLTDIGFDCSADDRALANK
QSAGLCHYVGTYCSDRTLFGICLKKRKTFCCFNNVLARLIHEQGRPQVGWDWGSTKTPDCSGYTVALFQS
LDLSLMDFSEFYDGVLDTFVGPDTDATSAAITTRIIDAFACPPNC
>gi|146275604|ref|YP_001165765.1| mating pair stabilisation TraN [Novosphingobium aromaticivorans DSM 12444] [TraN_F]
MRAPRLAGFALAGMVLLAAAGAQGQVYIPPPDDLVEPQPPLPPAIDPGVPAPAPPPPSAPATMTVDEAKA
EARATGSSVRGAYQGITDAPGAAGQIPGYQAEYPGLTQYYDNPGNMYADGAAAGVNSNAYRTANSTTRPT
VDVTRADLSRANTVTDDPNAYLSGMSADGSTGNCVPLPPSPGTTNTAEWTCNVGSSVVEQPKTCTRSLTV
APWNETLYQYLCVTAPGFPGCASLEGNALCRKTGTFPVPDYNLTVDYYDCDAGVSDPNVYLMGTVAKPPP
ADAFQVVSNVYRCNNEGITDALTFDPVTGFPVQYVSGLQQCGAISAEPSCTQTTASAAGLTDRQLCKTWD
FIGDPFGGGGYLTCLEPASLEAVYSCSTNVAGIVPESSVSKWFTQVWTDNACSVDLGTCTLAAETCTAPN
ETRLIDGVPVTRACWETAKTYQCQTVVGGGNDCGKLDATPGCMFDHETCLDDPPSGDGSCKVAERVYKCP
IPGSTSQPAQYICGDDVYCVNGDCEPIVREASDEFKDAVVALNALGQANSEFDESTLTLFKGTAESCAHK
VFGLANCCSGKGVPLLVPLLCSPAEVLLDQKDDAGLCHKIGTYCSSSFLGICLSKRDVYCCFLSKISRIL
QEQGRPQIGKTWGTPKKPVCDGFTIFEFQQLDLSVMDFSEIYAEFVDAAKLPDEAATLIEIQAKIEAYYA
AHKP
>gi|229608769|ref|YP_002879417.1| IncF plasmid conjugative transfer protein TraN [Vibrio cholerae MJ-1236] [TraN_F]
MACLPLHGVAADVQRQSGLSGQQEGKQLLQNWTMPALNGNTLLVPSGSGNESINLQELFPGMDQGSLDVL
TGVYGSDASMNQLGTQRQESMASESGATGEAFRSLQQIKDRSRPDMVNDPLWALTDAVQTDPNLLTQSFP
GCESQGEGSPNYQQCDRLNTAVNSCTITHDYTAGIIEHVSGPMNLRSCGEGCLEVWIGRIGDNYWSGRCK
VFEQAITLKVVNPDAITSAVLEYAKWDDYMQVWLGDQKVWSGPNNNFPPETAGRCELSTSWERNPNTDLT
AKLKAVEPGLEVPVKIRVSVTGSGEGYARIKVRFDPTKVVMNDSWSPQSCIEQAADIPTKFSDYSIQCTD
QPSSTNGCTVVNGVSVCESYFAPSPVAGISPLCRRVQVSVDDESYKGIENQACQVLEANPSCGFMSSECA
ETNDKGECIRFTDTYDCGLQTSDPKCVVSNLMPSSFEACEPTQTITPFTETKHVPDYQVCEKISTLTECQ
LERRVSAETHQQSWSIERGCFSSETLSFVPQHSSTMQTGNAILRIFDNQNTEIKITESPSKANGWKTTLS
LTGNKETVTETKPSIKYPEMTCPKGTLVGSLCKVANGSIISWHEPQEVTRSRCESGWNKVDFDTCSREVQ
KCLAPAKLSASLTFSGKYLEQDVVHQSSDPGIDQCLMQTDQFTAVQWQCLDTGTKRIDGLTVGSGELANL
GSLYPAVVSSPVHLTSRGSSDGLGLSCWRARATYNASTAHPEFNMGSSDSWVDANGNTQTIVNNGQNTTT
NTCAALEQNLACQYVRTECTEGGAGHEGFCYIQSLVYDCGQSVEVQNARMETQYNCEGPVRCMGTDCLEP
ESIKQANFAEAAAMLNAAQFMTNDMSCTGADGQDNVECTVFKGNAGQCKKAVGGIVDCCEKPSGVSLSDY
ITMIVAVNKLDTAVMAMNPSSAIYGSWNTLREPITSTWSAVKEPFVSAWDSLMGAGPSTAAGAGAEQAAT
GFMQVLTNKTAEWVGSTFGSGAQSALFSNVGGAVGADGVVSGGNFALGGAAGAVLSTVMTAYMIYSVTMI
LIQLIWKCEQSEFEMNAKRVLKSCHYVGSYCKSKFLGACVEKRQSYCCFTSPLSRIIQEQVRPQLGLGWG
SAKSPNCEGLTASQLNQVDWSQVNLDEWIGILSITGNLPEVPSLDLERLTGSGSTLNVDGNRQSAADRAI
ERLNGMDAQKLRQEATEEISGNN
>gi|294023771|ref|YP_003547090.1| mating pair stabilization protein TraN [Sphingobium japonicum UT26S] [TraN_F]
MKRPSLLRGALLGVSLAFAGGITGPVHAQQLCAVDLNGNGDAADPGETASCLGTASGGWQCPIQQVACTV
AAPGVYACPLGDQYACEAPASGGAPTCSPNACIDGGANPIEDEPVVDDPGVPADGEIDADGNCTANIEIF
SGRAVRCRPPGLKTTFSNCCKDKGKIVKDGMGSSISSIGTKIAIAKGVFTGMKAAYTAFKAGATASQAAT
SGANAIIAGIDPTSIAISLAVNFMIEVLLQGCDQQDMETGMLRGSGMCHEVGSYCSSKILGICVQKAKGH
CCFNTKLGRIIQEQGRPQLKSFNGIGWGTPKNPMCRGFTPEEFQALDFSKMDLSEYYSEIQARTAGEIQV
DMKDKIDAYMQTVGH
>gi|194098634|ref|YP_002001696.1| protein TraN [Neisseria gonorrhoeae NCCP11945] [TraN_F]
MDLRTLHQGRLPTKVEEMEHTHLISSQWDESSCQVQGKKCKAVATECLEPGSTKTINGVPVTRDCWKERR
TVQCTDGSDSETCSAYTSSDQCRLIGDKCTHQLPDGTCQAREKQFECTEKGETTKEVSGCQDRDFAKTMT
TMEFARETQRFYDPEKQRFFNGEAGQCSIKLDGALDSVFGGDCCRTKADPGKFVDFAVQTGTTMATTYFM
ASVASHYTFTTMFVSSAAQAMGTALSAAGGITGTSQIGALGFSAAGQQGMGVIVGFNPAVFAAAIAVIAI
QQWLKCPQSEILVAMKRKADLCHYVGSYCGSKILGACVTMIESQCCFISKLAKIVNVGGKEQLKRGWGTP
ENPKCEGFTAQELEQLDFSKLDLSGFYEEIYANMDNVAKQGQKVSQKIREASVNGKNLEVKNYYEYQ
>gi|317053807|ref|YP_004118941.1| conjugal transfer mating pair stabilization protein TraN [Pantoea sp. At-9b] [TraN_F]
MKRLLLFLLLAVGHCAVADGVSDAYNAGAAAAASSKSQGTSAASGTDPSSVIPGYTASPSQSSYYGGVQG
GDGDISSKGQSALGQDDAGQSIISSGTTNPATTIDPTADFIQNGKNAEANSASITDGTNTQCTTKVVSKS
VFENYSCDRDVNQVQTCARTGTVTGHYEDTTTTETITIDSDSLGFNSDTLTVNWGPVPEGTVTSAVFTYT
FRKGLAYSNPVWFLNVTTLGQKLTMYDDSGSYTLASGVSLSAGDTLSFTLGNQANANNPGSIWTAGQANK
MYHFVLTLTIQKTDRKYVTDVTWSESCGFDKSTAIATDGTTCVDPGGTRTVTVDGQTYSQSADCWQYSDA
YIVPVNSTGNCATLMADRNCTVSGRSCTASEGGICLHEADTYQCQTTYSSQGLLCAGQYFCQSGDCSETD
GAGDSGFDTAVAKLAGLASAGEDVRDDQVNIKAFTGQALYCRKAMAGFSNCCVDTGWGNSAGLANCNSDE
MAIGKAKAKKVTVLVGEACNREVLGVCVQKKQAYCVFQGKLARIIQEQGRRDQLHISFGSGDSPDCRGIT
VPELQSINFDLINFQDFYSDLMANQKIPDSATMVQQAKDRIAAQVAAQTGGK
>gi|345301670|ref|YP_004821618.1| conjugal transfer mating pair stabilization protein TraN [Enterobacter asburiae LF7a] [TraN_F]
MRKSLFTLLMLFSLLAGAADPAFDAGASFGKGTASSGTDTLKNPGTVTSAIPGYTANPPEKGYYGGVSGG
DGGLASKGQAALQGNDAAQSVISSGTTNPAPVIDPKAPFITIGKNAEGTADGIMDGSSQQCTQTTVSKST
FDNYSCSADVAVSKTCTRDTQIDGHYETQVSTKTVVISPATLVFTKMNDNTLEFALPLDEPGATMLEGSI
TTSQKSSSGNPFFSSTLTFYGTSKKLKNVNNTFDVDVAQQVVPADGMLRGTLTNDVSDYIDQMMSSVMSA
KYPNSDGLAKITATITIVTTVKVWVPSTTTPSVCPDSPGGKKTGSVCTIKGGDRQVVVDGVTQTVHSDCW
QYTDTYLVSENTTGTCASLTSNAACTKASETCSEYIDGTCSHKDYIYQCQTVHSSTGLVCGGQYICKSGD
CDDTNGAGDNGFDTAVAKLAGLASAAEDVRDQNSTINVRAFTGKAMSCRKAFAGFSNCCKDSGWGQDTGL
SACNDDEMAIGKAKAKKITVSVGDRCDRQVAGVCLQTSHVYCVFDGKLARIIQEQGRRDQLGVKFGSGSS
PDCRGITVPELQSIDFDKINFADFYEDLMKNQKVPDTSTQVKQIKDRIAAQVNQQGGK
>gi|344201109|ref|YP_004785435.1| conjugal transfer protein TraN [Acidithiobacillus ferrivorans SS3] [TraN_F]
MGFFVWMGHPKRQRRAGVLFMSWMVGMGIYYESTATAEASTFINQAQSGANFGNSLLMGGQSDAANNAGT
TEMQGFAGMSPTGGQTQASSYYLSNNVGMTPGNALNQADSANSALMSDPSCPAGWPGPLNTFQQNGVGSV
TALEHTCQAPLLAARSSIETAGGGAAATGAYAGALAAINTFQQAEKRADSAGNNLETSCAPVINGAYQYA
PACNLLSQSGTASVAALGSTWDSTIAPLESRCSTLYTSITTPTAAQGLANVLTSMTASLDGLIGTSLTGG
AVNVSNNGDGAVALPAGYGTGQTQASQQYQQILGACTYAQSYLENISSYPGGMNAYASDPIINNFMSNPA
NQPMINNMMPFIESNPSVFGQYYQNVACTNNNTSIANASTTATGPSTTTTSAPSLNSNPVACTAPLSTYE
STGWITNFPDPNAQWIYGVTGGCGAGVPNGQTDLMEGTYSNTTGAPINATLYLAADDEGIVNINGTQVAS
YSDGGTGGTGAQAYPATGGVVSVPITLSPGPDEIMYYITNSAGSSSGNNPSAGILSIIGTVNGQNQVLID
TNSSWVYVPQNAAQAGSTVTVNPGSVTANTTPNTHAQSILCNSPIQCMGTQCHALFGNQDLHFSQALTAL
SAIQQMEQGAMCATGTSIAAGNCQPILFGGVMRYCRTWPAGGVFTNNCCAQGLKDAGASGNLANYLLLAH
DTWKIANAPFVDAHVWGFGAFHGWVESAYSTMDQWAATSWRYVTTVFKGAAEAVSNAFGIVGSTSFQGAG
IMSNAAFSAGTPATQGLITSMESMIKSWLIQAAEWVLKKIFGAAMEQAIVTAITNFVASQFASDIMAFFS
VIGWIYLVYQILQIIGNLLTACKNEEFKLGQKRKLHACQNLGTYCASKALGICIEHKDVFCCYASPLSRI
IASQIKIGQPNVAGGYGSAQNPQCGGFTVQQLAAVDWAEVSLSAWQAMLQNAGLISGSNAQGAATYTPAQ
ITHPAGDVNISQAPISVGHGPIAPQTPGASQTGNPNAIP
>gi|118601962|ref|YP_908662.1| conjugal transfer mating pair stabilization protein TraN [Photobacterium damselae subsp. piscicida] [TraN_F]
MENTMRSHNYFMKAVASLLTVTMSALPIHSYANGSQDQDITAVGKEAQAFGQNLSNSFKSSSGTVQDGTI
SMPTLKDGQFQMNGGSQINVNDLFPGTSGTNNKPDSYYFPDANKPDVGGLQGIYDSGDDMDSVGNNAKGS
LWSDANSANPSISGAAYKVLLDASNRSRPDFSNDPVLNLSKKTYEDMDLIAGGFGDCSAETTINQNTINA
HIPEYERCQRVVDQSADCEVVHDYDASVVKHYDGPYNLKSCGEGCTELWIGRVGNDYWSGNCSIYEEYTR
VQVSNPDAIVSATLEYAKWDDYMQVWVGKSGQETKVWSGPDGNFPPETAGRCELSTSWERNPNIDVTPYF
KNVKDGDVVTFKIRVSVTGAGEGFGRIKLRYDPSKAITKDEWAPQSCMDSAKGVVDGFAEGEITCIDDPT
DATGCTVINGIKVCESQLKPSPLPGIPKLCKKVRVKADYDFYKGQMDCWTDPQGETHCPVNTGGNLDSCQ
KYEENPQCGFISSKCVDGAQGSSGTCYVHEDTYDCGTDVSVPTLEKETEYQCGGPIRCMGDDCLDLTKTQ
STDFARATALLNAAQFMTQDMSCTGQDGDDNPTGDENVICSAFAGEAGECKIAVGGVSDCCEKPTNISLA
DYLNLIMAVPKLDGAVMGLTDGNALKGAYQVLREPALQGWTEVTKPFTSYIENVSGAVDSFFQPVEQFVD
QLIDQLKEQVKEVMMDVMKSAGQDAATEQAAAAASEQAAEAMMETATTWLSTAMTIYTVYVVAMVMIQMI
YKCEEEEFTMNAKRALKNCTYVGSYCKSKVLGACIEKREAYCCFNSPLSRIIQEQVRPQLGQNFGDPKNP
QCEGIPLDKIAEIDWSKINLDEWLGILQQNGKFPDPASINLDSLTGAGNDFNIDGTRKNAQERALERLEG
IDIDAKRKEATNSIDPQTGAPTGGGG
>gi|9507802|ref|NP_061468.1| traN [Escherichia coli K-12] [TraN_F]
MKRILPLILALVAGMAQADSNSDYRAGSDFAHQIKGQGSSSIQGFKPQESIPGYNANPDETKYYGGVTAG
GDGGLKNDGTTEWATGETGKTITESFMNKPKDILSPDAPFIQTGRDVVNRADSIVGNTGQQCSAQEISRS
EYTNYTCERDLQVEQYCTRTARMELQGSTTWETRTLEYEMSQLPAREVNGQYVVSITSPVTGEIVDAHYS
WSRTYLQKSVPMTITVLGTPLSWNAKYSADASFTPVQKTLTAGVAFTSSHPVRVGNTKFKRHTAMKLRLV
VRVKKASYTPYVVWSESCPFSKELGKLTKTECTEAGGNRTLVKDGQSYSMYQSCWAYRDTYVTQSADKGT
CQTYTDNPACTLVSHQCAFYSEEGACLHEYATYSCESKTSGKVMVCGGDVFCLDGECDKAQSGKSNDFAE
AVSQLAALAAAGKDVAALNGVDVRAFTGQAKFCKKAAAGYSNCCKDSGWGQDIGLAKCSSDEKALAKAKS
NKLTVSVGEFCSKKVLGVCLEKKRSYCQFDSKLAQIVQQQGRNGQLRISFGSAKHPDCRGITVDELQKIQ
FNRLDFTNFYEDLMNNQKIPDSGVLTQKVKEQIADQLKQAGQ
>gi|197286302|ref|YP_002152174.1| mating pair stabilization protein [Proteus mirabilis HI4320] [TraN_F]
MKPTLFTRVLAGVLSITMACLPLHGVAADVQRQSGLSGQQEGKQLLQNWTMPALNGNTLSVPNGSGNESI
NLQELFPGMDQGSLDVLTGVYGSDASMNQLGTQRQESMASESGATGEAFRSLQQIKDRSRPDMVNDPLWA
LTDAVQTDPNLLTQSFPGCESQGEGSPNYQQCDRLNTAVNSCTITHDYTAGIIEHVSGPMNLRSCGEGCL
EVWIGRIGDNYWSGRCKVFEQAITLKVVNPDAITSAVLEYAKWDDYMQVWLGDQKVWSGPNNNFPPETAG
RCELSTSWERNPNTDLTARLKAVEPGLEVPVKIRVSVTGSGEGYARIKVRFDPTKVVMNDSWSPQSCIEQ
AADIPAKFSDYSIQCTDQPSSTNGCTVVNGVSVCESYFAPSPVAGISPLCRRVQVSVDDESYKGIENQAC
QVLEANPSCGFMSSECAETNDKGECIRFTDTYDCGLQTSDPKCVVSNLMPSSFEACEPTQTITPFTETKH
VPDYQVCEKISTLTQCQLERRVSAETHQQSWSIERGCFSSEIISFVPQHSTTMQTGNATLRIFDNQNTEI
KITESPSKANGWKTTLSLKGNKETVTETKPSIKYPEMTCPKGTLVGSLCKVVNGSIISWHEPQEVTRSKC
ESGWNKVDFDTCSREVQKCLAPGKLSASLAFSGKYLEQDVVHQSSDPGIDQCLMQTDQFTAVQWRCLDTG
TKRIDGLTVGSGELANLGSLYPAVVSSPAHLTSRGSSDGLGLSCWRARATYNASTSHPEFNMGSSDSWVD
ANGNTQTIVNNGQNTTTNTCAALEQNPACQYVRTECTEGGAGHEGFCYIQSLVYDCGQSVEVQNARMETQ
YNCEGPVRCMGTDCLEPESIKQANFAEAAAMLNAAQFMTNDMSCTGADGQDNVECTVFKGNAGQCKKAVG
GIVDCCEKPSGVSLSDYITMIVAVNKLDTAVMAMNPSSAIYGSWNTLREPITSTWSAVKEPFVSAWDSLM
GAGPSTAAGAGAEQAATGFMQVLTNKTAEWVGTTFGSGAQSALFSNVGGAVGADGVVSGGNFALGGAAGA
VLSTVMTAYMIYSVTMILIQLIWKCEQSEFEMNAKRVLKSCHYVGSYCKSKFLGACVEKRQSYCCFTSPL
SRIIQEQVRPQLGLGWGSAKSPNCEGLTASQLNQVDWSQVNLDEWIGILSITGNLPEVPSLDLERLTGSG
STLNVDGNRQSAADRAIERLNGMDAQKLRQEATEEISGNN
>gi|38347857|ref|NP_941106.1| conjugal transfer mating pair stabilization protein TraN [Serratia marcescens] [TraN_F]
MKLRKTIASTIIASMIANTMSWAFYISLINMVMTPRIYAADAIFDQLESNFNLANPNANRNATTSAQDIV
EKYKNADSGENVSGKITEKYVGKAESANLNLGKYGAGNSNESVMKNAASDGKSIGSAVQLPSMSGGTINS
NYTKEGAKLLSRDANGNIGISSNPNTTPGTKTNTGEIFSSEQKHSDIKFNAADRYGDEDGFVNDIKNRKS
QLFDAQSYDGVAYRTLVNANKDNPASSIKPNDPMFTAGRNEITNAVAGTGNWLQNCNVETSKKTVTTHYP
DYKEFYCNSPKQDNFSSCTITRDFSVPVYISGGNGDMSMCGDNCVRIWFGRRDDNYWSDGVYDNELTLKF
HPDAKLASAKIVNAEWDDHMRVTLDGTQIFAHIDGAYRESDYPAPKGSWELKKSWKLDKVYDVTDKVRKS
VYEEPDREVTMASRVWVGGKGEGYFEVELTFENMKLEDKHVQEPAGCYDAVQAPNTFCRFDRFKDMDVGT
KRLPESVLSLAKPLYEGDKGFLTWKTNLEGYFCDPLAKDKICSYDASGKIMKDANGKDLCYNYEEIKSMP
DACSAYKNDAACVLDKQTCAEGWFDEGTNSCYMYEQKYTCDRGKDVVREVESSTNACVGMIPCSGGTCET
GPKEENNDFGKVAAYSNMVQYMQGEAKCEDPNDANSCSVFEGKPEWCGRSVGFVNGLAKTDCCEAPQGTA
GALEGIMLAGSMIRNTNWTRVNAQLIKWTGGDTGTWASMSNAVGEWTASAGKTVGQMWNNVTSSLTSVYE
NVAGNLSRAVGSSATSGGAGGAGQLAQETMSSFGIGQLKQMAMKKAYELLPDTVRDFVFKNVATTGGEVV
FSAAVQNFMLALNVIGWIYTAYQVTKMLLEMLVACDQKEMEASIHKNQKSCFTLDTERCVKYLNVGFTKK
CVKKATDMCCYNSMLSRVIMQQAYPQLGIDPVASNCVGLSIKQIQQLDFDKIDLTEWINDAVQVGEVPDQ
YSKFSEESIVENLPFQNENYQLPSERTKEAMGGEENMIKARQENAQAIKEENVDCSYLPRPAICEVGSTT
LDPVTGKQLPKY
>gi|189423385|ref|YP_001950562.1| hypothetical protein Glov_0314 [Geobacter lovleyi SZ] [TraN_F]
MLFRIAYSVLYAVLLLSLSGVTTTAQAVVSCQDSITTGTTYRYSDALAFFTEFNGKTYAIAKSAVSGSQS
LPDIYFDFSANISREYLMTGTDTASLKRMLSLGQFGAAKPVSVDSQQTLDFLIKRYGAYLGTATSDKSTY
IDAWKEFGPVGFNAIDGSGLPFTKWPAAGAYTGQDPQAVVMGSDGIWSSGLDGTRSSQIVEFSGKLDCAL
SYIDPGTITPPPPPPPPPPPDPNAINNIMCGQDLNNNGYAGDPGETANCIQTTQGQFCPVGSTECVETFT
APVCPAGSTLETTRDMCQATAQNVCGSGYTWDSGIDKCIKAVTCPENGTFNPVADRCEKLVQNDCPVGYS
YDANPASQTYDRCVKSATCTDGGAFIAAKDRCEKAWMPVCDTANGYAYNGSTGKCERSPICTYGSYNASY
NLCVQPFVPSCPGGYSYNSSRGRCEKAPECPAGTTYNVVTNKCDAITGASAQQVLSCSPQSFLCAPYADS
CCNVSISCPNGPQGQVNVAANYCCLGSDAITIQSPLSLLARTELTSTGYALSALQCDSVGNCSYYFMDRY
CADGSPASDWMLSGAFTMASTQMVCPAGQALINGNQCLSATNPTCSGGNFDPNMDVCWAAYTPTCTQGTY
DSASGLCILVPSCPNGTLNTTTDLCEATITRDCGTYSFDAAANLCFSSPVCANGAYDASLNVCQATLTRN
CGTYGWSQADFKCLQPVTCPKDPTFSQAATTTFSTTLDKCVSEVQHDCPAGTTYTPFPIGKCEAVPICSA
AGIYNPQKDSCFEGFNTCPLGTQYACMEYQNKMQCSPNPCFNPGAPGSEVTTTLDESMLQDDGPKDANGN
CLGQIYIFNGKASRCRPPGMTVGYLNNCCESDKVASEDTGSSISTAVQGIQMAYEIGQVAYYGNALVTGA
AQISAISTTATGAVTSMTVVSAAGTTTTLSGAAATGAYATMASGATGASALGAGLQAYAAALFNPATIII
AVVVLVVMKVLMGSGCDQGDIQTGMQKEGKQCHYVGDYCQKKWPLVGCVQKAKSFCCFNSKMARIIHEQG
RPQLQSFQPNGGWGVPEAPNCRGFTPDEFQALDFSRIDLSEYFEDVQKDLATKIDGSQQTIMQNIQNKYQ
ATPK
>gi|71907946|ref|YP_285533.1| conjugal transfer mating pair stabilization protein TraN [Dechloromonas aromatica RCB] [TraN_F]
MIAMRRLIIWITLFCFITTQSAAIAGPFEEGTAAGQAANPVIRGTVNMPSASSTVPEYTTTPPETAYYGQ
PNLSGAANVRLSTCAASANDPVCQAQDGALTSANTPRPAVSVYDPAVTAARDITRNPSSALGSLADYYSG
CTTAEVSTAAGTTTKVCNRYSGVGNYTTRRDLTVEIDLQPSCIEGTWIAHGQVNRNGADYMVAEAQCQLR
SDGLQRFRFYAAGGKGACIGWQTVDLPTAPATQTTYVTNLAPHWEGHCWSPFAVTMMPGSGCTGGACNYT
FQFGSSWSLPLSFIQPAMVQHETDVWVDKSAVLNAGGRCAITTADTCVDGPATKAIEGRAVTRACWSYER
TMTCTSGAPIDECAALASSGCTPASSNCKQMNVGSGLCEITQDTFTCPVAAQTATTASNCPANVYCLGAN
CFNTSYTNDADFARSMSMMEAGREAGVYLDTTKMQVFKGEGNRCRHRLLKNCCSSDSAGAGMTNQSLFGT
GSSLVYDVLMNSQNREFLYQGMQALLLGGGFSGSFTTYGITVAVNGTALPASSAVLYSGESLVVAFDPWS
LVIAIVIYIIMSMSSCNEEEGKLAMKEGAGLCHTVGTWCSSCFRLFGKCVSCLEHSTGKCCFNSKLARIV
NEQGRVQVGKGWGSGESPDCSGFTIAQLQSLDFAAMDLTEFYASIVPTLPNTGALQGSNAARLTTCYYGQ
GKCQ
>gi|315500756|ref|YP_004089557.1| hypothetical protein Astex_3796 [Asticcacaulis excentricus CB 48] [TraN_F]
MNRLLLIAAALSIALPLSFAVAQAPKREDFGAALNASNAATNTSDLYQTLPGYKGDAPDMQARSDDAPED
LNASGMLASTSNSLTPVIQSNQSFLGANRIDENAEWVKNALAINADSTATAGGAAGSGSNACHLQTTSST
ETTLYTCESGNMIGEGDFSCSVTRAFRKKDPVTGACVTSRLTGVYGAVPDGYRYIHHCQRAIMHHGLPDA
SNGCGYLTGSGSCLALYGSGPDWSTICNRVVTGRSKVTYIGLYEETCGETAACTLQSSVCRSDFGIGFCE
REERNYLCDAGGFEDLGISDSGCTALLANPTCALRSQICTQTASMFPEIMAHFGFAADTCFSTAFSYTCQ
NIIGNGSNCTPDASCSFKTRNCIDATASGDASCQSWENVYECKKAVTTPVDASVCDASWVMGTTTIEAVD
DPDQDIASAVSALNAVKAASNTYEAEMSIFKGQDLRCGKAVMGFANCCKDSGWGTDVGLAECDSNELKLM
ESQKKKACHYVGTYCSKDSLFGCLQKSMTYCCYGNSLARIIQEAGHQQLGIGWGSAKSPNCAGFSVEDFQ
KLDLTNVDFSDFYNEKLGQLAETDRASTVTAITTSIEAMNGSGSPKK
>gi|118578694|ref|YP_899944.1| hypothetical protein Ppro_0251 [Pelobacter propionicus DSM 2379] [TraN_F]
MLVRVVCSLCYVTLLLSLSGAHQTALALVSCQDRISANTPHRYIDALALFTEYNGTTYAIAKSAVSGSQS
LPDGYFNFEANISREYLTTGTDTASLKRMLALGRFGEARPVRIDSRQTLDFVLKRFGAYLGSADSPQSTY
IDAWKEFGLTGFTALAGTGLPFTNWGTGTPYGGQDPQAVVMGRDGIWTSGLDGVRSSQIVQFPGKLDCSY
SYIDPTTLPPVSPPATETFGTIICAQDLNNNGYAADPGEVATCVVTPQGQYCPVGSVECNLVNSAYVCPL
GSQYVCMEYQGVMRCSSNSCFDQTTTEEEADDIDESMLRDDGDRDALGQCLGQLYVFNGKASRCRPPGMK
VGMINDCCESDQVAAEDTGNSILSATQGIQMAYEIGQVAYYGNALLTGAAQISAITTTATGTVASMTVVT
AAGTTTTLSGAVATGAYATMASGATGASAIGAGLQAYATALLNPATIAVAVAVMVVMKLLMGGGCDQGDI
QTAMQNAAKDCHYVGSYCQKKWPLVGCVQKAKSYCCFNSKMARIIHEQGRPQLLPFQPNGAWGSAKHPNC
RGFTPEEFQALDFSRIDLSEYFADVQKDLATKIQGSQQTIMQNIQNRYQAAPK
>gi|152998534|ref|YP_001355455.1| conjugal transfer mating pair stabilization protein TraN [Shewanella baltica OS185] [TraN_F]
MTQLNNALILSAILTLSAALPVVAANSEKDYRDNVQWAKDSIKQNQNKAGYTGFDVNSLCKDATCQQEVA
NPSESRYYNNPSAMDSAKMQGMSTDGQAQAVTSGFNNGRPTIDENDPAYHTAVGYQNDAYNISHGISSKY
HDCEKGLVCEVDSQPRSCTLPTNNPVQCYLTPFVKSTSTQNKEHTFRLSGLPPFSVELPNPDAIITGLRF
NGGFLSWGNPISVEISLNKVVIGTVPVKKEAGSCDQNGACPSSVNASLNASHYQGGAAPMSVNVGTIFGS
WGWPFYLSVTNFPITFITTENNVEIGYNNSCGAVLPECQQVQSQCIEGKETRMINGISVTLDCWKEQTTY
QCAFPNTCDAIADCSIQSTSCDTQLGGVCIKDKQQRLCDKQQCRDTGLICGADSFALSGDYYDPAATRST
DFNHAAAGLAAVSDAAGDVKDKANINENSAIIFKGNIMECSDKALGISNCCQDSGWGNGIGLTSCSEEEK
ALGIAKEDKLTVSLGQYCAESVLGVCIRKKKAYCAFDSKLARIVQVEGRAQLGKNFGSAKHPDCSAFSPN
ELQRIDMSSMDFSDFYEDMYDAIELPSTDEIQKRLQQSVGGTKP
>gi|121582475|ref|YP_974007.1| conjugal transfer mating pair stabilization protein TraN [Acidovorax sp. JS42] [TraN_F]
MMMKKILAALAFVASFSAFAAPDCQKTGTVCTAPNQTRNVSGLSVFRECWEYQDTYQCRSQNMVNDCQPL
RDKGCSQIGSSCVERDDSGTCVMYEQKYNCPDKPETYTEKTVCDQSAFCQNGGAGCFDTSAPPDKDFGQA
AVMMEAAREAGVYGIDPNKVEIFKGYMEECSIKVLGGTTLKSCCKSAGGGAAFSNYALLGAGMKAAGEAG
RESIVLGSKYMYDSLYGQLDSSLVDKGLGAMNSWASGLGDGVFNPQFGFYGFTFEFTFANGFQFVGFDPY
SFALSVAIMLVQEWLSCDSAEQVMAMKRGQNLCVHIETYCSKKVLKVCVEKKERHCCFNSKLAKIINRQG
RAQLGMPMNSCGGFNQAQLQALDFSRIDLSEFIADIVPKDVPASTMSNRVQQTVNKKVQSYYDQ
