# Supplementary material for: T346Hunter: A Novel Web-Based Tool for the Prediction of Type III, Type IV and Type VI Secretion Systems in Bacterial Genomes
Source: PLoS One. 2015 Apr 13;10(4):e0119317. doi: 10.1371/journal.pone.0119317 (PMC4395097; doi:10.1371/journal.pone.0119317)
Supplement: S1 Data — (ZIP) [file pone.0119317.s009.zip › T346Hunter_profiles/F.TraN.F.hmm]

HMMER3/f [3.1b1 | May 2013]
NAME  TraN
LENG  762
ALPH  amino
RF    no
MM    no
CONS  yes
CS    no
MAP   yes
DATE  Tue Mar  4 14:05:54 2014
NSEQ  43
EFFN  10.337952
CKSUM 3666940379
STATS LOCAL MSV      -12.3382  0.69635
STATS LOCAL VITERBI  -13.3644  0.69635
STATS LOCAL FORWARD   -6.2148  0.69635
HMM          A        C        D        E        F        G        H        I        K        L        M        N        P        Q        R        S        T        V        W        Y   
            m->m     m->i     m->d     i->m     i->i     d->m     d->d
  COMPO   2.49308  3.51227  2.85707  2.73271  3.49377  2.59658  3.98172  3.16955  2.74745  2.76147  3.84533  2.89788  3.09708  2.94740  3.07599  2.45759  2.65377  2.89488  4.61629  3.48628
          2.68399  4.40358  2.77895  2.73575  3.45338  2.40844  3.73273  3.27889  2.67926  2.69139  4.21052  2.90376  2.74298  3.18689  2.90408  2.38180  2.77558  2.97884  4.57936  3.61221
          1.96988  0.84765  0.83908  3.64462  0.02648  0.00000        *
      1   2.85992  5.15034  3.21261  2.65070  4.43500  3.66161  3.85054  3.86538  2.58565  3.42812  2.91532  3.17446  4.05403  1.94313  2.13262  2.15060  2.30575  3.51098  5.62970  4.28169     56 q - - -
          2.68618  4.42225  2.77519  2.73123  3.46354  2.40513  3.72494  3.29354  2.67741  2.69355  4.24690  2.90347  2.73739  3.18146  2.89801  2.37887  2.77519  2.98518  4.58477  3.61503
          0.01157  4.86101  5.58336  0.61958  0.77255  1.46849  0.26172
      2   2.13959  4.44028  3.97987  3.41307  3.56504  2.09972  2.83224  2.02371  3.33272  1.98990  3.55776  3.73679  4.26221  3.60889  3.61319  3.14924  3.08372  2.69552  5.04876  3.83655     57 l - - -
          2.68618  4.42225  2.77519  2.73123  3.46354  2.40513  3.72494  3.29354  2.67741  2.69355  4.24690  2.90347  2.73739  3.18146  2.89801  2.37887  2.77519  2.98518  4.58477  3.61503
          0.01157  4.86101  5.58336  0.61958  0.77255  1.46849  0.26172
      3   2.84449  5.16710  3.15830  2.06806  4.44861  3.63978  3.83929  3.88982  2.59772  3.44678  4.23304  3.14408  4.03595  2.96538  2.46073  1.90590  2.25824  3.52622  5.64327  2.49341     58 s - - -
          2.68618  4.42225  2.77519  2.73123  3.46354  2.40513  3.72494  3.29354  2.67741  2.69355  4.24690  2.90347  2.73739  3.18146  2.89801  2.37887  2.77519  2.98518  4.58477  3.61503
          0.01157  4.86101  5.58336  0.61958  0.77255  1.46849  0.26172
      4   1.04934  5.21624  1.62315  2.90039  5.04095  3.60048  4.35101  4.51167  3.29147  4.08418  4.88643  3.38512  4.24315  3.52142  3.79185  2.19413  3.40146  3.99874  6.26592  4.88989     59 a - - -
          2.68618  4.42225  2.77519  2.73123  3.46354  2.40513  3.72494  3.29354  2.67741  2.69355  4.24690  2.90347  2.73739  3.18146  2.89801  2.37887  2.77519  2.98518  4.58477  3.61503
          0.01157  4.86101  5.58336  0.61958  0.77255  1.46849  0.26172
      5   1.97214  2.53666  3.89208  3.33052  2.03358  3.81150  4.16721  3.02952  2.48490  2.75558  3.65558  3.67449  4.23053  3.55252  3.57493  2.23228  3.08487  2.80431  5.13592  3.91499     60 a - - -
          2.68618  4.42225  2.77519  2.73123  3.46354  2.40513  3.72494  3.29354  2.67741  2.69355  4.24690  2.90347  2.73739  3.18146  2.89801  2.37887  2.77519  2.98518  4.58477  3.61503
          0.01157  4.86101  5.58336  0.61958  0.77255  1.46849  0.26172
      6   2.81360  1.98177  2.04746  3.04000  4.51946  3.58399  4.21841  3.93202  3.08276  3.56691  4.38348  3.45930  4.14914  3.40241  3.51631  1.64138  2.13265  3.52742  5.81498  4.51756     61 s - - -
          2.68618  4.42225  2.77519  2.73123  3.46354  2.40513  3.72494  3.29354  2.67741  2.69355  4.24690  2.90347  2.73739  3.18146  2.89801  2.37887  2.77519  2.98518  4.58477  3.61503
          0.01157  4.86101  5.58336  0.61958  0.77255  1.46849  0.26172
      7   2.00974  4.41941  4.09164  3.51817  2.43317  3.90073  4.22032  2.89120  3.43366  2.63298  3.04319  3.80838  2.16812  3.69054  3.69036  2.23930  3.09597  2.19624  5.03959  3.83476     62 a - - -
          2.68618  4.42225  2.77519  2.73123  3.46354  2.40513  3.72494  3.29354  2.67741  2.69355  4.24690  2.90347  2.73739  3.18146  2.89801  2.37887  2.77519  2.98518  4.58477  3.61503
          0.01110  4.90222  5.62456  0.61958  0.77255  1.46849  0.26172
      8   2.68001  4.51821  4.51306  3.96437  3.63396  4.18641  4.54906  1.26842  3.84138  1.63984  3.59353  2.40676  4.55979  4.08559  4.03043  3.49729  3.30571  2.41932  5.22850  4.03446     63 i - - -
          2.68618  4.42225  2.77519  2.73123  3.46354  2.40513  3.72494  3.29354  2.67741  2.69355  4.24690  2.90347  2.73739  3.18146  2.89801  2.37887  2.77519  2.98518  4.58477  3.61503
          0.01110  4.90222  5.62456  0.61958  0.77255  1.46849  0.26172
      9   2.85624  2.58138  4.04204  3.46804  2.26467  2.12781  4.19348  2.33024  3.38433  2.63648  3.54687  2.51518  4.28117  3.64995  3.11305  3.17221  3.09164  2.69365  5.03396  3.82440     64 g - - -
          2.68618  4.42225  2.77519  2.73123  3.46354  2.40513  3.72494  3.29354  2.67741  2.69355  4.24690  2.90347  2.73739  3.18146  2.89801  2.37887  2.77519  2.98518  4.58477  3.61503
          0.01110  4.90222  5.62456  0.61958  0.77255  1.46849  0.26172
     10   1.94043  5.18668  1.81004  2.63586  4.46380  3.17292  3.87051  3.90157  2.64479  2.68249  3.51287  3.16903  4.06189  2.29496  3.12206  2.87011  3.10038  3.54053  5.66841  4.30419     65 d - - -
          2.68618  4.42225  2.77519  2.73123  3.46354  2.40513  3.72494  3.29354  2.67741  2.69355  4.24690  2.90347  2.73739  3.18146  2.89801  2.37887  2.77519  2.98518  4.58477  3.61503
          0.01068  4.94014  5.66249  0.61958  0.77255  1.46849  0.26172
     11   2.22940  5.24712  2.31066  2.61928  4.54517  3.66131  3.86489  3.99124  2.62172  3.53364  4.30963  3.15624  4.06106  1.86665  2.56019  2.86894  3.11146  2.16561  5.71709  4.34210     66 q - - -
          2.68618  4.42225  2.77519  2.73123  3.46354  2.40513  3.72494  3.29354  2.67741  2.69355  4.24690  2.90347  2.73739  3.18146  2.89801  2.37887  2.77519  2.98518  4.58477  3.61503
          0.01068  4.94014  5.66249  0.61958  0.77255  1.46849  0.26172
     12   2.41035  4.98644  3.32851  2.79104  4.22360  3.71909  3.95537  3.62217  2.77486  1.91065  4.08782  2.04584  4.12265  2.32527  3.21659  2.94574  2.26791  3.32069  5.52715  4.21532     67 l - - -
          2.68618  4.42225  2.77519  2.73123  3.46354  2.40513  3.72494  3.29354  2.67741  2.69355  4.24690  2.90347  2.73739  3.18146  2.89801  2.37887  2.77519  2.98518  4.58477  3.61503
          0.01068  4.94014  5.66249  0.61958  0.77255  1.46849  0.26172
     13   2.86442  1.78989  3.51739  2.08447  4.01642  3.18025  4.05022  2.59339  2.95679  3.07309  3.93544  3.43117  3.41823  3.28446  3.36934  2.24015  3.11643  3.12561  5.39550  4.12395     68 c - - -
          2.68618  4.42225  2.77519  2.73123  3.46354  2.40513  3.72494  3.29354  2.67741  2.69355  4.24690  2.90347  2.73739  3.18146  2.89801  2.37887  2.77519  2.98518  4.58477  3.61503
          0.01068  4.94014  5.66249  0.61958  0.77255  1.46849  0.26172
     14   2.19125  4.95113  3.58814  3.07610  4.69565  1.49477  4.24710  4.13529  3.05947  3.72934  4.51940  3.49208  4.17401  3.40683  2.57640  1.91065  2.11090  3.67804  5.93727  4.62979     69 g - - -
          2.68618  4.42225  2.77519  2.73123  3.46354  2.40513  3.72494  3.29354  2.67741  2.69355  4.24690  2.90347  2.73739  3.18146  2.89801  2.37887  2.77519  2.98518  4.58477  3.61503
          0.01068  4.94014  5.66249  0.61958  0.77255  1.46849  0.26172
     15   2.20339  4.76182  3.51305  2.19844  2.56428  3.79050  4.03203  3.29546  2.96045  1.83037  3.85608  2.27592  4.18120  3.28425  3.36596  3.02787  3.11579  3.04751  5.31765  4.04740     70 l - - -
          2.68618  4.42225  2.77519  2.73123  3.46354  2.40513  3.72494  3.29354  2.67741  2.69355  4.24690  2.90347  2.73739  3.18146  2.89801  2.37887  2.77519  2.98518  4.58477  3.61503
          0.01068  4.94014  5.66249  0.61958  0.77255  1.46849  0.26172
     16   2.38487  4.40432  4.18914  3.61189  2.26104  2.14348  4.25114  2.30710  3.51569  1.98404  3.51881  2.54892  4.32769  3.75993  3.74514  3.23096  3.11389  2.65418  5.01310  3.81135     71 l - - -
          2.68618  4.42225  2.77519  2.73123  3.46354  2.40513  3.72494  3.29354  2.67741  2.69355  4.24690  2.90347  2.73739  3.18146  2.89801  2.37887  2.77519  2.98518  4.58477  3.61503
          0.01068  4.94014  5.66249  0.61958  0.77255  1.46849  0.26172
     17   2.86671  4.72347  3.57028  3.01413  2.59050  3.23339  4.04656  3.27400  2.98457  2.96406  3.83749  2.28051  4.18200  3.30829  2.96633  1.90613  3.10552  1.95231  5.30194  4.04112     72 s - - -
          2.68618  4.42225  2.77519  2.73123  3.46354  2.40513  3.72494  3.29354  2.67741  2.69355  4.24690  2.90347  2.73739  3.18146  2.89801  2.37887  2.77519  2.98518  4.58477  3.61503
          0.01068  4.94014  5.66249  0.61958  0.77255  1.46849  0.26172
     18   2.98660  4.38140  4.76101  4.16699  2.27853  2.53453  4.38292  2.77550  3.98813  1.66687  1.96634  4.22123  4.48726  4.13724  4.05182  3.43724  3.21776  2.61596  4.87105  2.33463     73 l - - -
          2.68618  4.42225  2.77519  2.73123  3.46354  2.40513  3.72494  3.29354  2.67741  2.69355  4.24690  2.90347  2.73739  3.18146  2.89801  2.37887  2.77519  2.98518  4.58477  3.61503
          0.01068  4.94014  5.66249  0.61958  0.77255  1.46849  0.26172
     19   1.71311  5.49456  1.76588  2.67598  4.97268  3.67483  4.09986  4.46254  2.94671  3.96578  4.74023  2.21026  4.19895  3.22933  3.46537  1.74102  3.36077  4.00671  6.11793  4.69428     74 a - - -
          2.68618  4.42225  2.77519  2.73123  3.46354  2.40513  3.72494  3.29354  2.67741  2.69355  4.24690  2.90347  2.73739  3.18146  2.89801  2.37887  2.77519  2.98518  4.58477  3.61503
          0.01068  4.94014  5.66249  0.61958  0.77255  1.46849  0.26172
     20   2.14482  4.79621  3.49094  2.93712  2.84521  3.75527  4.01772  3.38010  2.91778  2.50996  3.91540  2.26483  2.21960  3.24735  3.33499  2.25538  3.10457  3.11444  5.37290  4.09637     75 a - - -
          2.68618  4.42225  2.77519  2.73123  3.46354  2.40513  3.72494  3.29354  2.67741  2.69355  4.24690  2.90347  2.73739  3.18146  2.89801  2.37887  2.77519  2.98518  4.58477  3.61503
          0.01068  4.94014  5.66249  0.61958  0.77255  1.46849  0.26172
     21   1.99778  4.64741  4.02785  3.55780  4.09960  2.22896  4.46359  3.44864  3.52287  1.39604  4.06410  3.82410  1.99419  3.81169  3.83457  3.08803  3.22032  3.16082  5.54618  4.33093     76 l - - -
          2.68618  4.42225  2.77519  2.73123  3.46354  2.40513  3.72494  3.29354  2.67741  2.69355  4.24690  2.90347  2.73739  3.18146  2.89801  2.37887  2.77519  2.98518  4.58477  3.61503
          0.01068  4.94014  5.66249  0.61958  0.77255  1.46849  0.26172
     22   2.26877  1.98359  3.89067  3.34111  3.83875  3.17539  4.23565  3.19630  3.28992  2.14560  3.80756  2.23992  4.25373  3.58374  3.62406  3.08646  2.18361  2.95059  5.28635  4.06127     77 c - - -
          2.68618  4.42225  2.77519  2.73123  3.46354  2.40513  3.72494  3.29354  2.67741  2.69355  4.24690  2.90347  2.73739  3.18146  2.89801  2.37887  2.77519  2.98518  4.58477  3.61503
          0.01068  4.94014  5.66249  0.61958  0.77255  1.46849  0.26172
     23   2.02289  4.48078  4.02786  3.45981  3.62795  2.46843  4.22669  2.95986  3.38602  2.45768  2.27000  3.77776  2.17604  3.65701  3.66996  3.17256  3.12068  2.23782  5.10998  3.89969     78 a - - -
          2.68618  4.42225  2.77519  2.73123  3.46354  2.40513  3.72494  3.29354  2.67741  2.69355  4.24690  2.90347  2.73739  3.18146  2.89801  2.37887  2.77519  2.98518  4.58477  3.61503
          0.01068  4.94014  5.66249  0.61958  0.77255  1.46849  0.26172
     24   2.87552  4.64282  3.70754  3.14855  3.81439  2.54948  4.11341  2.47168  3.10818  2.59947  3.76842  2.28920  4.22594  3.41927  3.47664  3.07900  1.59717  2.63159  5.24940  4.00725     79 t - - -
          2.68618  4.42225  2.77519  2.73123  3.46354  2.40513  3.72494  3.29354  2.67741  2.69355  4.24690  2.90347  2.73739  3.18146  2.89801  2.37887  2.77519  2.98518  4.58477  3.61503
          0.01068  4.94014  5.66249  0.61958  0.77255  1.46849  0.26172
     25   2.86720  2.71403  3.37987  2.82205  4.17543  2.55206  3.96221  3.57279  2.78965  2.60526  4.04903  2.05603  4.12299  3.14438  2.21324  2.94356  2.47865  3.27636  5.49155  4.18868     80 n - - -
          2.68618  4.42225  2.77519  2.73123  3.46354  2.40513  3.72494  3.29354  2.67741  2.69355  4.24690  2.90347  2.73739  3.18146  2.89801  2.37887  2.77519  2.98518  4.58477  3.61503
          0.01068  4.94014  5.66249  0.61958  0.77255  1.46849  0.26172
     26   2.86818  5.31814  3.11229  2.18208  4.63953  2.19022  3.83847  4.10860  2.58599  3.16267  4.36808  2.21409  2.61949  2.27474  3.07391  2.84131  3.10033  3.19770  5.76691  4.37063     81 e - - -
          2.68618  4.42225  2.77519  2.73123  3.46354  2.40513  3.72494  3.29354  2.67741  2.69355  4.24690  2.90347  2.73739  3.18146  2.89801  2.37887  2.77519  2.98518  4.58477  3.61503
          0.01068  4.94014  5.66249  0.61958  0.77255  1.46849  0.26172
     27   1.26031  4.72402  4.05933  3.57874  4.47548  3.62191  4.56732  3.83843  3.54187  2.89603  4.40224  3.81915  4.27196  3.84220  3.88739  1.64584  1.71024  3.44725  5.86061  4.63551     82 a - - -
          2.68618  4.42225  2.77519  2.73123  3.46354  2.40513  3.72494  3.29354  2.67741  2.69355  4.24690  2.90347  2.73739  3.18146  2.89801  2.37887  2.77519  2.98518  4.58477  3.61503
          0.01068  4.94014  5.66249  0.61958  0.77255  1.46849  0.26172
     28   2.33065  5.25003  1.59163  2.87334  4.95693  1.85268  4.25630  4.42348  3.13082  3.97857  4.76553  3.36962  4.23116  3.40675  3.62430  3.04111  1.66052  3.94166  6.15750  4.78217     83 d - - -
          2.68618  4.42225  2.77519  2.73123  3.46354  2.40513  3.72494  3.29354  2.67741  2.69355  4.24690  2.90347  2.73739  3.18146  2.89801  2.37887  2.77519  2.98518  4.58477  3.61503
          0.01068  4.94014  5.66249  0.61958  0.77255  1.46849  0.26172
     29   1.93621  2.25618  4.02261  3.44865  3.61961  3.93273  4.21582  2.97028  2.59891  2.70325  2.92457  3.77880  4.31161  3.64601  3.65646  3.19824  2.16584  2.76133  5.09855  2.51503     84 a - - -
          2.68618  4.42225  2.77519  2.73123  3.46354  2.40513  3.72494  3.29354  2.67741  2.69355  4.24690  2.90347  2.73739  3.18146  2.89801  2.37887  2.77519  2.98518  4.58477  3.61503
          0.01009  4.99753  5.71988  0.61958  0.77255  1.46849  0.26172
     30   2.22027  5.12908  3.28693  2.73709  4.46469  3.19122  3.94817  3.89611  2.40174  3.04267  4.27049  3.25235  2.24481  3.08523  3.19943  1.71291  2.50217  3.53506  5.69236  4.34459     85 s - - -
          2.68618  4.42225  2.77519  2.73123  3.46354  2.40513  3.72494  3.29354  2.67741  2.69355  4.24690  2.90347  2.73739  3.18146  2.89801  2.37887  2.77519  2.98518  4.58477  3.61503
          0.04622  4.99753  3.25925  0.61958  0.77255  1.46849  0.26172
     31   1.92438  5.05546  3.44969  2.94530  4.77691  1.94290  4.16743  4.23696  2.96463  3.79376  4.56220  2.00595  3.28312  3.30400  3.42506  2.04505  2.39906  3.75855  5.97110  4.62915     86 a - - -
          2.68618  4.42225  2.77519  2.73123  3.46354  2.40513  3.72494  3.29354  2.67741  2.69355  4.24690  2.90347  2.73739  3.18146  2.89801  2.37887  2.77519  2.98518  4.58477  3.61503
          0.01045  4.96176  5.68411  0.61958  0.77255  1.35584  0.29804
     32   2.42971  3.07437  3.54610  2.98540  2.57137  2.20026  4.03946  3.32467  2.96002  3.00719  3.87570  2.48089  4.19056  2.25769  3.36820  3.03197  3.12233  3.07211  5.33664  3.16255     87 g - - -
          2.68618  4.42225  2.77519  2.73123  3.46354  2.40513  3.72494  3.29354  2.67741  2.69355  4.24690  2.90347  2.73739  3.18146  2.89801  2.37887  2.77519  2.98518  4.58477  3.61503
          0.01009  4.99753  5.71988  0.61958  0.77255  1.46849  0.26172
     33   2.25715  5.26530  2.25560  2.62502  4.56288  3.67286  3.11271  4.01560  2.62911  3.55131  4.32176  3.16366  2.94564  2.51415  3.11223  2.87021  2.06045  2.52583  5.73075  4.35133     88 t - - -
          2.68618  4.42225  2.77519  2.73123  3.46354  2.40513  3.72494  3.29354  2.67741  2.69355  4.24690  2.90347  2.73739  3.18146  2.89801  2.37887  2.77519  2.98518  4.58477  3.61503
          0.01009  4.99753  5.71988  0.61958  0.77255  1.46849  0.26172
     34   2.17135  4.39370  4.47588  3.89219  3.41808  2.36965  4.32797  2.01146  3.75506  2.58652  3.51383  4.05715  4.41612  3.96143  3.90651  3.33766  3.17187  2.64777  3.34147  1.67165     89 y - - -
          2.68618  4.42225  2.77519  2.73123  3.46354  2.40513  3.72494  3.29354  2.67741  2.69355  4.24690  2.90347  2.73739  3.18146  2.89801  2.37887  2.77519  2.98518  4.58477  3.61503
          0.01009  4.99753  5.71988  0.61958  0.77255  1.46849  0.26172
     35   2.89231  5.19955  2.02926  2.66488  3.33625  3.69141  3.89734  3.90515  2.67571  3.47332  4.26366  2.07487  4.08840  2.53177  3.15256  2.89770  2.36892  2.37439  5.68172  4.31990     90 d - - -
          2.68618  4.42225  2.77519  2.73123  3.46354  2.40513  3.72494  3.29354  2.67741  2.69355  4.24690  2.90347  2.73739  3.18146  2.89801  2.37887  2.77519  2.98518  4.58477  3.61503
          0.01009  4.99753  5.71988  0.61958  0.77255  1.46849  0.26172
     36   2.91469  5.25221  3.22534  2.00340  4.55597  3.70272  3.90304  3.99451  2.64365  3.54344  4.32602  3.20866  1.95903  3.02542  2.07155  2.91221  2.36406  2.83550  5.73106  4.36825     91 p - - -
          2.68618  4.42225  2.77519  2.73123  3.46354  2.40513  3.72494  3.29354  2.67741  2.69355  4.24690  2.90347  2.73739  3.18146  2.89801  2.37887  2.77519  2.98518  4.58477  3.61503
          0.01009  4.99753  5.71988  0.61958  0.77255  1.46849  0.26172
     37   2.88706  5.26193  3.18855  2.11552  3.37473  3.68010  3.87169  4.00648  1.99711  3.54399  4.31695  3.17119  4.07266  2.26289  3.10059  2.87688  1.81343  3.62531  5.72361  3.13569     92 t - - -
          2.68618  4.42225  2.77519  2.73123  3.46354  2.40513  3.72494  3.29354  2.67741  2.69355  4.24690  2.90347  2.73739  3.18146  2.89801  2.37887  2.77519  2.98518  4.58477  3.61503
          0.01009  4.99753  5.71988  0.61958  0.77255  1.46849  0.26172
     38   3.04667  4.41994  4.96801  4.35727  2.27100  4.21813  4.53991  2.31214  4.15363  1.66247  2.05208  4.36595  4.56831  4.27868  4.17215  3.53018  2.28384  2.63120  5.01771  2.33291     93 l - - -
          2.68618  4.42225  2.77519  2.73123  3.46354  2.40513  3.72494  3.29354  2.67741  2.69355  4.24690  2.90347  2.73739  3.18146  2.89801  2.37887  2.77519  2.98518  4.58477  3.61503
          0.00938  5.06958  5.79192  0.61958  0.77255  1.46849  0.26172
     39   2.91731  5.38224  3.17324  2.62392  4.71181  2.19913  3.88412  3.08305  2.01367  3.68102  4.43012  2.10137  3.07509  2.32850  3.10897  2.54422  3.14877  3.76520  5.82617  4.42759     94 k - - -
          2.68618  4.42225  2.77519  2.73123  3.46354  2.40513  3.72494  3.29354  2.67741  2.69355  4.24690  2.90347  2.73739  3.18146  2.89801  2.37887  2.77519  2.98518  4.58477  3.61503
          0.00938  5.06958  5.79192  0.61958  0.77255  1.16719  0.37286
     40   2.49615  5.27601  3.27327  2.71586  4.55567  2.27548  3.94267  3.99633  2.41831  2.53773  3.12868  2.32115  3.11038  3.06660  2.12237  2.94545  3.17604  3.63122  5.75013  4.38513     95 r - - -
          2.68618  4.42225  2.77519  2.73123  3.46354  2.40513  3.72494  3.29354  2.67741  2.69355  4.24690  2.90347  2.73739  3.18146  2.89801  2.37887  2.77519  2.98518  4.58477  3.61503
          0.00875  5.13869  5.86104  0.61958  0.77255  1.11242  0.39863
     41   2.25258  2.48641  3.74281  2.64037  2.78520  3.97380  4.20969  3.42769  2.58773  3.11786  2.01733  3.03642  3.20431  3.47210  3.54909  3.20345  2.44643  3.18237  5.45949  4.19995     96 m - - -
          2.68618  4.42225  2.77519  2.73123  3.46354  2.40513  3.72494  3.29354  2.67741  2.69355  4.24690  2.90347  2.73739  3.18146  2.89801  2.37887  2.77519  2.98518  4.58477  3.61503
          0.00733  5.31468  6.03703  0.61958  0.77255  1.30263  0.31720
     42   2.40666  3.37412  1.95319  1.99369  4.83523  3.79846  3.98780  4.31264  2.72782  3.80252  4.54662  2.72267  4.19234  3.08836  2.10198  2.98928  2.83400  3.88652  5.94264  2.87862     97 d - - -
          2.68618  4.42225  2.77519  2.73123  3.46354  2.40513  3.72494  3.29354  2.67741  2.69355  4.24690  2.90347  2.73739  3.18146  2.89801  2.37887  2.77519  2.98518  4.58477  3.61503
          0.00733  5.31468  6.03703  0.61958  0.77255  0.58378  0.81596
     43   3.13442  5.54405  2.87634  2.86736  4.85353  2.31164  3.12717  4.31246  2.86531  3.83534  2.02245  3.40755  4.31570  3.22651  1.74550  2.19332  2.81661  3.91641  6.00311  4.61805     98 r - - -
          2.68618  4.42225  2.77519  2.73123  3.46354  2.40513  3.72494  3.29354  2.67741  2.69355  4.24690  2.90347  2.73739  3.18146  2.89801  2.37887  2.77519  2.98518  4.58477  3.61503
          0.00600  5.51440  6.23675  0.61958  0.77255  0.73695  0.65119
     44   3.22927  4.64080  4.97660  4.37462  3.73509  2.71909  4.69414  3.07623  4.20079  1.44630  2.08297  4.46100  2.53868  4.37487  2.93132  3.67445  3.46142  2.11284  2.81064  4.07717     99 l - - -
          2.68618  4.42225  2.77519  2.73123  3.46354  2.40513  3.72494  3.29354  2.67741  2.69355  4.24690  2.90347  2.73739  3.18146  2.89801  2.37887  2.77519  2.98518  4.58477  3.61503
          0.00569  5.56700  6.28935  0.61958  0.77255  0.54682  0.86462
     45   3.19213  5.36312  3.61159  2.19200  2.49279  4.03040  4.23624  3.17536  2.60376  3.61770  3.28432  3.56918  4.41970  2.21970  2.63058  1.98843  3.13683  2.24570  5.87162  4.54338    100 s - - -
          2.68618  4.42225  2.77519  2.73123  3.46354  2.40513  3.72494  3.29354  2.67741  2.69355  4.24690  2.90347  2.73739  3.18146  2.89801  2.37887  2.77519  2.98518  4.58477  3.61503
          0.00544  5.61196  6.33431  0.61958  0.77255  0.69223  0.69407
     46   3.20847  5.61960  3.49868  2.30802  4.92545  3.99842  4.18984  1.96763  2.56138  3.90789  2.85675  2.58510  3.06042  2.75011  2.19787  2.36700  3.43962  2.87437  6.07639  4.69068    101 i - - -
          2.68618  4.42225  2.77519  2.73123  3.46354  2.40513  3.72494  3.29354  2.67741  2.69355  4.24690  2.90347  2.73739  3.18146  2.89801  2.37887  2.77519  2.98518  4.58477  3.61503
          0.00518  5.66046  6.38281  0.61958  0.77255  0.69223  0.69407
     47   3.37213  4.84293  4.85706  3.68274  3.94561  4.47808  3.01890  2.00420  4.14558  2.84092  2.22199  2.99832  3.14104  4.36189  3.37936  3.31555  2.77886  1.59982  2.60911  4.26387    102 v - - -
          2.68618  4.42225  2.77519  2.73123  3.46354  2.40513  3.72494  3.29354  2.67741  2.69355  4.24690  2.90347  2.73739  3.18146  2.89801  2.37887  2.77519  2.98518  4.58477  3.61503
          0.00450  5.80141  6.52376  0.61958  0.77255  0.69223  0.69407
     48   2.30887  5.74327  3.58007  3.02392  5.06005  3.03651  4.27799  2.61943  2.28278  3.58838  3.89805  2.53786  4.48053  2.33941  2.47235  2.42256  2.00209  3.69702  6.19326  4.80007    103 t - - -
          2.68618  4.42225  2.77519  2.73123  3.46354  2.40513  3.72494  3.29354  2.67741  2.69355  4.24690  2.90347  2.73739  3.18146  2.89801  2.37887  2.77519  2.98518  4.58477  3.61503
          0.00441  5.82094  6.54328  0.61958  0.77255  0.69223  0.69407
     49   3.01463  4.19811  4.15494  3.58925  4.26666  1.92316  4.55744  3.25407  3.29424  2.34081  4.22248  2.28926  2.72184  3.86115  2.88682  3.54967  2.28364  2.86310  5.69713  2.29927    104 g - - -
          2.68618  4.42225  2.77519  2.73123  3.46354  2.40513  3.72494  3.29354  2.67741  2.69355  4.24690  2.90347  2.73739  3.18146  2.89801  2.37887  2.77519  2.98518  4.58477  3.61503
          0.02844  5.82094  3.68602  0.61958  0.77255  0.69223  0.69407
     50   2.97193  4.92171  3.35281  4.02358  2.73568  3.69727  4.71625  2.17267  2.75147  1.75414  3.52923  4.31820  3.98098  3.00940  4.19153  2.10995  3.60305  2.55389  5.52472  2.48569    105 l - - -
          2.68618  4.42225  2.77519  2.73123  3.46354  2.40513  3.72494  3.29354  2.67741  2.69355  4.24690  2.90347  2.73739  3.18146  2.89801  2.37887  2.77519  2.98518  4.58477  3.61503
          0.00444  5.81438  6.53673  0.61958  0.77255  0.58834  0.81024
     51   3.41959  4.80194  5.33427  4.72229  2.34922  3.35007  4.91452  2.16594  2.24479  1.78036  2.49540  3.89222  4.94773  4.65841  4.54345  3.44105  2.47470  2.15632  3.17167  4.24586    106 l - - -
          2.68618  4.42225  2.77519  2.73123  3.46354  2.40513  3.72494  3.29354  2.67741  2.69355  4.24690  2.90347  2.73739  3.18146  2.89801  2.37887  2.77519  2.98518  4.58477  3.61503
          0.00427  5.85314  6.57549  0.61958  0.77255  0.69223  0.69407
     52   3.35686  1.95095  3.95206  3.39068  3.94389  4.25459  4.47931  2.80945  2.72357  2.02188  4.39483  3.31397  2.94058  2.87271  2.47974  2.33582  2.43172  3.60245  5.85346  4.57411    107 c - - -
          2.68618  4.42225  2.77519  2.73123  3.46354  2.40513  3.72494  3.29354  2.67741  2.69355  4.24690  2.90347  2.73739  3.18146  2.89801  2.37887  2.77519  2.98518  4.58477  3.61503
          0.00427  5.85314  6.57549  0.61958  0.77255  0.69223  0.69407
     53   2.06368  4.82204  5.19413  2.91537  2.23260  4.56407  4.01261  2.94056  4.41497  2.06330  3.64846  4.66316  2.27231  4.58071  4.48858  3.08556  2.63802  2.39289  4.05258  2.39103    108 l - - -
          2.68618  4.42225  2.77519  2.73123  3.46354  2.40513  3.72494  3.29354  2.67741  2.69355  4.24690  2.90347  2.73739  3.18146  2.89801  2.37887  2.77519  2.98518  4.58477  3.61503
          0.01447  5.85314  4.46595  0.61958  0.77255  0.69223  0.69407
     54   2.09519  3.49680  3.71849  3.71932  3.59986  4.36257  4.61942  3.00115  2.68579  1.84282  4.17668  2.94532  3.67574  3.96755  3.37960  2.56439  2.23738  2.06716  5.65714  4.42688    109 l - - -
          2.68618  4.42225  2.77519  2.73123  3.46354  2.40513  3.72494  3.29354  2.67741  2.69355  4.24690  2.90347  2.73739  3.18146  2.89801  2.37887  2.77519  2.98518  4.58477  3.61503
          0.00432  5.84299  6.56534  0.61958  0.77255  0.64203  0.74701
     55   2.12785  3.89368  4.92539  4.33579  3.64606  3.80289  4.82621  2.61927  3.23215  1.98086  3.98659  4.52174  4.88844  3.01276  3.42027  2.88414  1.78157  2.04877  5.48392  2.85874    110 t - - -
          2.68618  4.42225  2.77519  2.73123  3.46354  2.40513  3.72494  3.29354  2.67741  2.69355  4.24690  2.90347  2.73739  3.18146  2.89801  2.37887  2.77519  2.98518  4.58477  3.61503
          0.00427  5.85314  6.57549  0.61958  0.77255  0.69223  0.69407
     56   2.65068  5.13329  3.33998  3.62711  4.27610  2.39100  4.58572  2.52836  3.27665  1.77642  3.78448  4.04911  4.71857  2.88080  3.25816  2.72357  2.15911  2.44111  5.70995  3.12425    111 l - - -
          2.68618  4.42225  2.77519  2.73123  3.46354  2.40513  3.72494  3.29354  2.67741  2.69355  4.24690  2.90347  2.73739  3.18146  2.89801  2.37887  2.77519  2.98518  4.58477  3.61503
          0.00427  5.85314  6.57549  0.61958  0.77255  0.69223  0.69407
     57   2.70470  3.92603  5.30956  4.69918  2.85124  2.91115  4.14405  2.51792  4.50006  1.26757  3.43390  4.71837  3.55967  2.55994  4.53411  3.88834  2.34597  2.64008  5.42587  3.02883    112 l - - -
          2.68618  4.42225  2.77519  2.73123  3.46354  2.40513  3.72494  3.29354  2.67741  2.69355  4.24690  2.90347  2.73739  3.18146  2.89801  2.37887  2.77519  2.98518  4.58477  3.61503
          0.00427  5.85314  6.57549  0.61958  0.77255  0.69223  0.69407
     58   2.57301  3.94388  5.08360  4.48637  3.31034  3.86460  4.86386  2.50766  2.86360  1.24901  3.95742  3.05524  4.91390  4.51610  4.44204  2.87848  1.97090  2.44959  5.45702  4.27303    113 l - - -
          2.68618  4.42225  2.77519  2.73123  3.46354  2.40513  3.72494  3.29354  2.67741  2.69355  4.24690  2.90347  2.73739  3.18146  2.89801  2.37887  2.77519  2.98518  4.58477  3.61503
          0.00427  5.85314  6.57549  0.61958  0.77255  0.69223  0.69407
     59   1.48779  4.19662  4.98581  4.39361  3.21352  3.34034  4.84186  3.30347  4.25546  2.24610  3.97597  3.16649  4.89875  4.45681  4.39879  1.70530  3.01969  2.29078  5.47420  2.63903    114 a - - -
          2.68618  4.42225  2.77519  2.73123  3.46354  2.40513  3.72494  3.29354  2.67741  2.69355  4.24690  2.90347  2.73739  3.18146  2.89801  2.37887  2.77519  2.98518  4.58477  3.61503
          0.01676  5.85314  4.28664  0.61958  0.77255  0.69223  0.69407
     60   2.01693  5.51736  2.84121  2.49794  4.75155  2.58118  4.37003  2.58455  3.17446  2.11602  4.58927  2.87934  3.50023  3.52326  3.63668  2.43569  3.11843  2.38759  6.02289  4.69092    115 a - - -
          2.68618  4.42225  2.77519  2.73123  3.46354  2.40513  3.72494  3.29354  2.67741  2.69355  4.24690  2.90347  2.73739  3.18146  2.89801  2.37887  2.77519  2.98518  4.58477  3.61503
          0.01889  5.84071  4.14765  0.61958  0.77255  0.75663  0.63346
     61   2.20618  5.74584  2.51455  2.64339  5.06224  3.46362  3.89906  3.47198  3.02889  3.67424  4.79423  2.36962  4.48426  3.38828  3.51642  1.64453  2.10120  2.66275  6.19617  4.80320    116 s - - -
          2.68618  4.42225  2.77519  2.73123  3.46354  2.40513  3.72494  3.29354  2.67741  2.69355  4.24690  2.90347  2.73739  3.18146  2.89801  2.37887  2.77519  2.98518  4.58477  3.61503
          0.00439  5.82622  6.54856  0.61958  0.77255  0.50910  0.91888
     62   1.78726  4.22171  4.99292  4.40055  3.16852  2.23114  4.84741  2.57915  4.26207  3.05813  2.19718  4.56162  3.55983  2.24569  4.40478  2.65600  3.64848  2.10021  5.47889  4.29160    117 a - - -
          2.68618  4.42225  2.77519  2.73123  3.46354  2.40513  3.72494  3.29354  2.67741  2.69355  4.24690  2.90347  2.73739  3.18146  2.89801  2.37887  2.77519  2.98518  4.58477  3.61503
          0.02500  5.86119  3.82391  0.61958  0.77255  0.64774  0.74071
     63   1.44515  3.13919  4.66332  4.08386  4.03717  2.06788  3.08479  2.92084  3.99226  2.65407  4.03885  2.87550  4.83160  4.24151  4.23331  2.58102  3.29251  2.21702  5.53131  3.66822    118 a - - -
          2.68618  4.42225  2.77519  2.73123  3.46354  2.40513  3.72494  3.29354  2.67741  2.69355  4.24690  2.90347  2.73739  3.18146  2.89801  2.37887  2.77519  2.98518  4.58477  3.61503
          0.04318  5.84052  3.23511  0.61958  0.77255  0.75757  0.63263
     64   2.21090  2.95749  3.93004  3.36852  3.90990  3.20371  3.87902  3.40464  2.63853  2.33268  3.08222  3.84401  2.34254  3.27816  3.05432  2.15220  2.35749  3.55752  5.81168  4.53458    119 s - - -
          2.68618  4.42225  2.77519  2.73123  3.46354  2.40513  3.72494  3.29354  2.67741  2.69355  4.24690  2.90347  2.73739  3.18146  2.89801  2.37887  2.77519  2.98518  4.58477  3.61503
          0.00450  5.80184  6.52418  0.61958  0.77255  0.93064  0.50137
     65   2.18640  2.69182  4.94601  4.35392  2.24173  3.77146  4.80507  3.06238  4.21644  1.69168  3.94086  2.35412  3.18183  3.83440  4.36111  3.78640  2.02281  2.93947  5.43904  4.25154    120 l - - -
          2.68618  4.42225  2.77519  2.73123  3.46354  2.40513  3.72494  3.29354  2.67741  2.69355  4.24690  2.90347  2.73739  3.18146  2.89801  2.37887  2.77519  2.98518  4.58477  3.61503
          0.00450  5.80184  6.52418  0.61958  0.77255  0.93064  0.50137
     66   3.30288  5.53738  3.68322  1.94514  4.78498  4.12700  4.32867  3.65955  3.12010  2.46746  4.60519  3.43514  1.92533  2.32353  3.58796  2.57698  2.06865  3.87452  3.38769  3.56599    121 p - - -
          2.68618  4.42225  2.77519  2.73123  3.46354  2.40513  3.72494  3.29354  2.67741  2.69355  4.24690  2.90347  2.73739  3.18146  2.89801  2.37887  2.77519  2.98518  4.58477  3.61503
          0.00450  5.80184  6.52418  0.61958  0.77255  0.93064  0.50137
     67   1.92846  5.12739  4.11291  2.35031  4.27535  2.40093  4.53255  2.45932  3.51216  2.10811  3.26179  2.57922  3.49554  3.26782  3.89212  3.19873  3.23084  2.77793  3.58361  4.45219    122 a - - -
          2.68618  4.42225  2.77519  2.73123  3.46354  2.40513  3.72494  3.29354  2.67741  2.69355  4.24690  2.90347  2.73739  3.18146  2.89801  2.37887  2.77519  2.98518  4.58477  3.61503
          0.01454  5.80184  4.47331  0.61958  0.77255  0.93064  0.50137
     68   1.89960  5.79292  3.18836  2.57568  4.09819  2.52343  2.34400  4.62472  2.16249  3.32562  4.83347  2.52588  3.73649  2.20979  3.46926  2.83308  3.22788  4.18380  6.22534  4.81412    123 a - - -
          2.68618  4.42225  2.77519  2.73123  3.46354  2.40513  3.72494  3.29354  2.67741  2.69355  4.24690  2.90347  2.73739  3.18146  2.89801  2.37887  2.77519  2.98518  4.58477  3.61503
          0.00454  5.79185  6.51419  0.61958  0.77255  0.70006  0.68628
     69   1.58132  2.87501  2.94557  3.02201  5.06780  2.57302  4.27723  4.53567  2.63949  4.04301  4.79662  2.77096  3.51515  3.08074  3.51103  2.34805  2.39532  4.12543  4.37474  3.02368    124 a - - -
          2.68618  4.42225  2.77519  2.73123  3.46354  2.40513  3.72494  3.29354  2.67741  2.69355  4.24690  2.90347  2.73739  3.18146  2.89801  2.37887  2.77519  2.98518  4.58477  3.61503
          0.00441  5.82201  6.54435  0.61958  0.77255  0.54135  0.87219
     70   2.05882  4.81833  5.23163  3.36518  3.91296  2.91219  4.89639  2.17951  4.44337  1.89885  3.22599  4.68238  3.29978  4.60277  4.50480  2.89449  3.65106  1.50563  5.43769  2.92722    125 v - - -
          2.68618  4.42225  2.77519  2.73123  3.46354  2.40513  3.72494  3.29354  2.67741  2.69355  4.24690  2.90347  2.73739  3.18146  2.89801  2.37887  2.77519  2.98518  4.58477  3.61503
          0.00426  5.85546  6.57781  0.61958  0.77255  0.67964  0.70684
     71   1.31291  5.29996  3.96185  3.40042  4.47595  4.25931  3.76025  3.85784  3.37862  2.62531  4.39009  2.71727  4.64446  2.14309  3.53167  3.19487  3.06799  2.15350  5.84943  2.88047    126 a - - -
          2.68618  4.42225  2.77519  2.73123  3.46354  2.40513  3.72494  3.29354  2.67741  2.69355  4.24690  2.90347  2.73739  3.18146  2.89801  2.37887  2.77519  2.98518  4.58477  3.61503
          0.00426  5.85546  6.57781  0.61958  0.77255  0.38120  1.14898
     72   1.68375  3.61098  3.86341  3.30407  3.38297  2.15602  4.44895  4.04069  3.29113  3.37697  4.52074  2.73664  3.77649  2.49805  3.73619  2.14292  2.31020  3.07957  5.96737  4.66234    127 a - - -
          2.68618  4.42225  2.77519  2.73123  3.46354  2.40513  3.72494  3.29354  2.67741  2.69355  4.24690  2.90347  2.73739  3.18146  2.89801  2.37887  2.77519  2.98518  4.58477  3.61503
          0.00413  5.88721  6.60955  0.61958  0.77255  0.48576  0.95510
     73   1.71230  2.64559  2.57892  2.85021  4.14580  2.35826  4.30740  4.64216  2.77974  4.12921  3.63631  2.71394  4.51252  2.38096  3.21023  2.77831  2.83909  4.21344  6.26698  3.52310    128 a - - -
          2.68618  4.42225  2.77519  2.73123  3.46354  2.40513  3.72494  3.29354  2.67741  2.69355  4.24690  2.90347  2.73739  3.18146  2.89801  2.37887  2.77519  2.98518  4.58477  3.61503
          0.00413  5.88721  6.60955  0.61958  0.77255  0.48576  0.95510
     74   1.83057  5.82490  2.10644  2.66922  5.15801  3.46974  4.30959  4.63566  3.04930  3.01491  4.86884  3.31181  3.46696  2.20362  3.54011  2.12491  3.29183  2.22322  6.26490  4.86120    129 a - - -
          2.68618  4.42225  2.77519  2.73123  3.46354  2.40513  3.72494  3.29354  2.67741  2.69355  4.24690  2.90347  2.73739  3.18146  2.89801  2.37887  2.77519  2.98518  4.58477  3.61503
          0.00413  5.88721  6.60955  0.61958  0.77255  0.48576  0.95510
     75   2.14087  2.44129  2.34931  2.82818  5.17857  4.11693  4.30454  4.66074  2.54867  4.14189  4.88099  2.71259  4.51027  2.17550  2.94148  1.93577  3.57230  3.31455  3.93073  3.80788    130 s - - -
          2.68618  4.42225  2.77519  2.73123  3.46354  2.40513  3.72494  3.29354  2.67741  2.69355  4.24690  2.90347  2.73739  3.18146  2.89801  2.37887  2.77519  2.98518  4.58477  3.61503
          0.00413  5.88721  6.60955  0.61958  0.77255  0.48576  0.95510
     76   2.10814  5.85551  2.65735  1.99693  5.20158  2.87173  4.30232  4.68835  3.03693  4.16122  4.89598  2.07303  4.50869  2.25797  2.28901  2.21471  3.57343  4.24670  4.42608  4.87583    131 e - - -
          2.68618  4.42225  2.77519  2.73123  3.46354  2.40513  3.72494  3.29354  2.67741  2.69355  4.24690  2.90347  2.73739  3.18146  2.89801  2.37887  2.77519  2.98518  4.58477  3.61503
          0.00413  5.88721  6.60955  0.61958  0.77255  0.48576  0.95510
     77   2.74127  5.84916  2.50496  2.56542  5.19336  3.26818  4.30182  2.56112  2.27943  3.61426  4.89005  2.85371  2.43148  2.34656  3.52951  2.33493  2.53832  4.23933  6.28237  3.21351    132 k - - -
          2.68618  4.42225  2.77519  2.73123  3.46354  2.40513  3.72494  3.29354  2.67741  2.69355  4.24690  2.90347  2.73739  3.18146  2.89801  2.37887  2.77519  2.98518  4.58477  3.61503
          0.07364  5.88721  2.68497  0.61958  0.77255  0.48576  0.95510
     78   2.04208  5.74085  2.23770  2.81178  3.83599  2.65602  4.27804  4.52304  3.02546  4.03389  4.78957  3.24582  4.48020  2.59585  3.51299  2.18932  2.29172  2.03173  6.19161  4.79881    133 v - - -
          2.68618  4.42225  2.77519  2.73123  3.46354  2.40513  3.72494  3.29354  2.67741  2.69355  4.24690  2.90347  2.73739  3.18146  2.89801  2.37887  2.77519  2.98518  4.58477  3.61503
          0.02191  5.81799  3.97945  0.61958  0.77255  0.86278  0.54816
     79   2.37287  4.92624  3.33248  3.97278  3.03555  3.67473  3.82627  1.95115  2.66774  3.12687  2.77565  3.61911  4.78566  4.15342  4.15851  3.67993  1.78906  2.30525  5.52744  2.66526    134 t - - -
          2.68618  4.42225  2.77519  2.73123  3.46354  2.40513  3.72494  3.29354  2.67741  2.69355  4.24690  2.90347  2.73739  3.18146  2.89801  2.37887  2.77519  2.98518  4.58477  3.61503
          0.00451  5.80059  6.52293  0.61958  0.77255  0.93566  0.49812
     80   2.37549  5.76577  3.30484  2.99433  5.09711  2.25946  4.25581  4.57349  2.31555  2.80369  4.81006  2.48722  4.46045  2.77615  2.09074  2.99447  2.66641  4.14901  3.30446  2.78031    135 r - - -
          2.68618  4.42225  2.77519  2.73123  3.46354  2.40513  3.72494  3.29354  2.67741  2.69355  4.24690  2.90347  2.73739  3.18146  2.89801  2.37887  2.77519  2.98518  4.58477  3.61503
          0.00451  5.80059  6.52293  0.61958  0.77255  0.77085  0.62105
     81   1.89417  5.61687  2.95461  2.72985  3.77720  2.53803  4.31435  3.69577  2.85604  2.89682  3.19716  2.51316  4.50842  3.44249  3.56379  2.17792  2.05144  3.51605  6.09708  4.73634    136 a - - -
          2.68618  4.42225  2.77519  2.73123  3.46354  2.40513  3.72494  3.29354  2.67741  2.69355  4.24690  2.90347  2.73739  3.18146  2.89801  2.37887  2.77519  2.98518  4.58477  3.61503
          0.00443  5.81799  6.54034  0.61958  0.77255  0.30641  1.33211
     82   1.96387  4.09684  3.93960  3.37910  3.85844  1.98396  3.89633  3.93615  3.07703  3.59818  4.45107  2.88241  4.01424  3.69627  3.79129  2.24453  1.88921  2.16512  5.90615  4.61911    137 t - - -
          2.68618  4.42225  2.77519  2.73123  3.46354  2.40513  3.72494  3.29354  2.67741  2.69355  4.24690  2.90347  2.73739  3.18146  2.89801  2.37887  2.77519  2.98518  4.58477  3.61503
          0.00413  5.88721  6.60955  0.61958  0.77255  0.48576  0.95510
     83   2.07296  5.24769  3.02755  3.51120  3.72888  2.21011  3.95398  3.78186  3.20743  2.03502  4.34284  3.96716  4.69648  3.80584  3.21327  2.08867  3.61853  2.17995  5.80966  2.60928    138 l - - -
          2.68618  4.42225  2.77519  2.73123  3.46354  2.40513  3.72494  3.29354  2.67741  2.69355  4.24690  2.90347  2.73739  3.18146  2.89801  2.37887  2.77519  2.98518  4.58477  3.61503
          0.00413  5.88721  6.60955  0.61958  0.77255  0.48576  0.95510
     84   2.55477  5.84288  2.90571  2.82323  3.59879  3.12660  3.57491  4.66770  2.25197  2.84512  4.88449  2.14507  3.19809  3.16392  2.33091  2.38102  3.57205  2.72659  6.27775  3.20628    139 n - - -
          2.68618  4.42225  2.77519  2.73123  3.46354  2.40513  3.72494  3.29354  2.67741  2.69355  4.24690  2.90347  2.73739  3.18146  2.89801  2.37887  2.77519  2.98518  4.58477  3.61503
          0.00413  5.88721  6.60955  0.61958  0.77255  0.48576  0.95510
     85   2.19989  5.42148  2.20901  2.86511  2.89384  4.23853  4.45380  3.18127  3.30204  3.66238  3.46898  3.12558  3.40324  3.64241  3.74438  1.70643  3.06639  3.73152  3.87207  2.28770    140 s - - -
          2.68618  4.42225  2.77519  2.73123  3.46354  2.40513  3.72494  3.29354  2.67741  2.69355  4.24690  2.90347  2.73739  3.18146  2.89801  2.37887  2.77519  2.98518  4.58477  3.61503
          0.00413  5.88721  6.60955  0.61958  0.77255  0.48576  0.95510
     86   1.84449  3.30029  4.09438  3.53136  4.40433  1.79738  4.56047  3.45735  3.50212  3.46751  3.74210  3.98283  1.98602  3.82343  2.90081  2.17572  3.00142  3.53110  5.80913  3.65315    141 g - - -
          2.68618  4.42225  2.77519  2.73123  3.46354  2.40513  3.72494  3.29354  2.67741  2.69355  4.24690  2.90347  2.73739  3.18146  2.89801  2.37887  2.77519  2.98518  4.58477  3.61503
          0.00413  5.88721  6.60955  0.61958  0.77255  0.48576  0.95510
     87   2.97344  5.85350  1.84917  2.67525  3.60244  4.11374  3.80219  3.94707  2.07377  4.15923  4.89388  2.64826  3.19799  2.05513  3.21000  2.05607  2.92186  4.24471  6.28555  4.87395    142 d - - -
          2.68618  4.42225  2.77519  2.73123  3.46354  2.40513  3.72494  3.29354  2.67741  2.69355  4.24690  2.90347  2.73739  3.18146  2.89801  2.37887  2.77519  2.98518  4.58477  3.61503
          0.02043  5.88721  4.04867  0.61958  0.77255  0.48576  0.95510
     88   1.37661  5.76924  3.32541  2.67604  5.08411  2.88424  4.31860  4.54800  3.06833  4.06299  3.18171  3.60703  4.51911  1.79351  3.55526  1.96482  3.57202  3.29024  6.22423  4.83352    143 a - - -
          2.68618  4.42225  2.77519  2.73123  3.46354  2.40513  3.72494  3.29354  2.67741  2.69355  4.24690  2.90347  2.73739  3.18146  2.89801  2.37887  2.77519  2.98518  4.58477  3.61503
          0.00420  5.87098  6.59332  0.61958  0.77255  0.59033  0.80776
     89   2.92077  5.00746  4.50149  2.71708  2.91757  3.11107  4.70945  2.29746  3.85852  1.91220  4.11656  3.10276  4.81101  4.13231  3.56532  1.55138  2.98466  2.37535  5.60417  4.39084    144 s - - -
          2.68618  4.42225  2.77519  2.73123  3.46354  2.40513  3.72494  3.29354  2.67741  2.69355  4.24690  2.90347  2.73739  3.18146  2.89801  2.37887  2.77519  2.98518  4.58477  3.61503
          0.00420  5.87098  6.59332  0.61958  0.77255  0.42552  1.05967
     90   2.05816  5.78725  3.62070  3.06455  5.10504  1.82687  4.31907  3.94820  2.61823  4.08084  4.83526  3.01946  4.52176  2.61882  2.87037  1.83609  2.52769  3.50286  3.44488  4.84292    145 g - - -
          2.68618  4.42225  2.77519  2.73123  3.46354  2.40513  3.72494  3.29354  2.67741  2.69355  4.24690  2.90347  2.73739  3.18146  2.89801  2.37887  2.77519  2.98518  4.58477  3.61503
          0.00413  5.88721  6.60955  0.61958  0.77255  0.48576  0.95510
     91   3.34845  5.71698  3.65830  3.10171  2.70271  2.30800  4.33999  3.76571  2.33607  3.62826  4.77251  3.04638  3.19920  2.31321  3.58210  1.63625  2.23755  3.51702  6.18391  4.80859    146 s - - -
          2.68618  4.42225  2.77519  2.73123  3.46354  2.40513  3.72494  3.29354  2.67741  2.69355  4.24690  2.90347  2.73739  3.18146  2.89801  2.37887  2.77519  2.98518  4.58477  3.61503
          0.00413  5.88721  6.60955  0.61958  0.77255  0.48576  0.95510
     92   2.26882  5.62485  3.71469  2.95767  2.41396  3.08458  4.37076  4.31218  2.68014  3.89230  4.68954  2.73978  4.56205  1.94253  3.62520  2.72205  3.27022  2.53664  6.11331  2.06227    147 q - - -
          2.68618  4.42225  2.77519  2.73123  3.46354  2.40513  3.72494  3.29354  2.67741  2.69355  4.24690  2.90347  2.73739  3.18146  2.89801  2.37887  2.77519  2.98518  4.58477  3.61503
          0.01334  5.88721  4.55868  0.61958  0.77255  0.48576  0.95510
     93   2.77274  3.43206  5.24237  3.85872  3.92945  2.24063  4.91104  2.78774  4.45537  2.00474  3.33982  3.95664  2.23586  4.61564  4.51847  3.44880  1.97918  2.41772  2.79164  3.35696    148 t - - -
          2.68618  4.42225  2.77519  2.73123  3.46354  2.40513  3.72494  3.29354  2.67741  2.69355  4.24690  2.90347  2.73739  3.18146  2.89801  2.37887  2.77519  2.98518  4.58477  3.61503
          0.00417  5.87804  6.60038  0.61958  0.77255  0.54639  0.86520
     94   3.34410  5.68857  3.32744  2.01387  2.83544  2.87644  4.34134  3.36260  3.10702  1.97702  4.74638  3.64375  4.53786  2.14627  2.99949  2.53235  2.06829  4.04493  6.16088  4.79145    149 l - - -
          2.68618  4.42225  2.77519  2.73123  3.46354  2.40513  3.72494  3.29354  2.67741  2.69355  4.24690  2.90347  2.73739  3.18146  2.89801  2.37887  2.77519  2.98518  4.58477  3.61503
          0.00417  5.87804  6.60038  0.61958  0.77255  0.44963  1.01573
     95   2.90169  5.17209  3.76404  3.62409  2.07542  2.96222  4.59777  3.68388  3.58691  2.21853  4.27224  2.16105  4.73357  2.36490  3.96223  2.87422  3.62724  2.70881  5.74618  1.98863    150 y - - -
          2.68618  4.42225  2.77519  2.73123  3.46354  2.40513  3.72494  3.29354  2.67741  2.69355  4.24690  2.90347  2.73739  3.18146  2.89801  2.37887  2.77519  2.98518  4.58477  3.61503
          0.00413  5.88721  6.60955  0.61958  0.77255  0.48576  0.95510
     96   2.86079  5.75233  3.28889  2.80605  4.10255  4.13710  3.75380  3.45267  2.57324  3.60465  4.80406  1.50543  2.79694  3.44053  3.56701  2.32291  2.07778  2.88285  6.21051  4.00597    151 n - - -
          2.68618  4.42225  2.77519  2.73123  3.46354  2.40513  3.72494  3.29354  2.67741  2.69355  4.24690  2.90347  2.73739  3.18146  2.89801  2.37887  2.77519  2.98518  4.58477  3.61503
          0.00413  5.88721  6.60955  0.61958  0.77255  0.48576  0.95510
     97   2.82227  5.25512  3.42848  3.50116  2.31699  1.97651  4.54304  2.98413  2.56320  2.94299  4.34976  3.95943  4.69304  2.88897  3.87754  1.93954  2.60770  3.23029  3.04675  3.79036    152 s - - -
          2.68618  4.42225  2.77519  2.73123  3.46354  2.40513  3.72494  3.29354  2.67741  2.69355  4.24690  2.90347  2.73739  3.18146  2.89801  2.37887  2.77519  2.98518  4.58477  3.61503
          0.00413  5.88721  6.60955  0.61958  0.77255  0.48576  0.95510
     98   2.29469  5.85177  2.90982  2.38991  5.19712  3.34012  4.30117  4.68328  1.77444  4.15717  3.07605  3.58152  4.50763  2.23037  2.97420  2.58011  1.91126  3.71059  6.28428  4.87317    153 k - - -
          2.68618  4.42225  2.77519  2.73123  3.46354  2.40513  3.72494  3.29354  2.67741  2.69355  4.24690  2.90347  2.73739  3.18146  2.89801  2.37887  2.77519  2.98518  4.58477  3.61503
          0.00413  5.88721  6.60955  0.61958  0.77255  0.48576  0.95510
     99   3.11384  3.68909  3.27009  2.68095  4.20130  2.80345  4.32467  4.53838  3.07489  3.59444  2.98345  2.51642  2.51895  2.63722  3.14697  2.12164  2.22952  3.61410  6.22153  2.68674    154 s - - -
          2.68618  4.42225  2.77519  2.73123  3.46354  2.40513  3.72494  3.29354  2.67741  2.69355  4.24690  2.90347  2.73739  3.18146  2.89801  2.37887  2.77519  2.98518  4.58477  3.61503
          0.06940  5.88721  2.74470  0.61958  0.77255  0.48576  0.95510
    100   2.71258  4.19699  3.56464  3.00870  5.10932  2.58039  4.26982  4.58534  2.44043  4.07759  4.82284  2.33272  1.92841  3.12314  2.48497  2.65140  2.96231  4.16139  6.21960  2.17807    155 p - - -
          2.68618  4.42225  2.77519  2.73123  3.46354  2.40513  3.72494  3.29354  2.67741  2.69355  4.24690  2.90347  2.73739  3.18146  2.89801  2.37887  2.77519  2.98518  4.58477  3.61503
          0.10299  5.82222  2.35486  0.61958  0.77255  0.84402  0.56208
    101   1.79196  5.14672  3.22436  2.27544  4.30815  2.14256  4.43914  3.27113  3.37176  2.96883  2.60418  3.85667  4.58868  3.69501  3.77453  2.62038  2.70159  2.32939  4.09140  4.44545    156 a - - -
          2.68771  4.41505  2.77628  2.73565  3.46664  2.39892  3.73206  3.29032  2.68290  2.69064  4.24473  2.89682  2.74098  3.18420  2.90147  2.37569  2.77391  2.98862  4.57759  3.61491
          2.37217  0.59131  1.04094  2.93808  0.05442  1.19409  0.36094
    102   1.78478  5.58643  2.19068  2.32189  4.92728  3.81215  4.03628  4.41284  2.79393  3.89341  4.63844  3.28182  4.22980  2.34782  3.29299  1.62506  2.89478  3.97694  6.02773  4.61235    181 s - - -
          2.68618  4.42225  2.77519  2.73123  3.46354  2.40513  3.72494  3.29354  2.67741  2.69355  4.24690  2.90347  2.73739  3.18146  2.89801  2.37887  2.77519  2.98518  4.58477  3.61503
          0.00751  5.29094  6.01329  0.61958  0.77255  0.29534  1.36367
    103   3.36095  4.84822  3.76168  4.20213  2.78378  2.88730  4.75831  1.47216  4.08847  2.84947  3.96329  3.72952  4.82744  4.31414  4.28089  1.83597  1.98050  2.35295  5.45929  4.26572    182 i - - -
          2.68618  4.42225  2.77519  2.73123  3.46354  2.40513  3.72494  3.29354  2.67741  2.69355  4.24690  2.90347  2.73739  3.18146  2.89801  2.37887  2.77519  2.98518  4.58477  3.61503
          0.02262  5.78628  3.94774  0.61958  0.77255  0.59137  0.80647
    104   2.04910  2.86672  2.98708  3.02987  5.05743  2.13904  4.28324  4.52289  2.76467  3.47384  4.79141  1.65836  3.86058  3.39039  3.51843  2.88146  2.23533  4.11571  6.19378  4.80203    183 n - - -
          2.68618  4.42225  2.77519  2.73123  3.46354  2.40513  3.72494  3.29354  2.67741  2.69355  4.24690  2.90347  2.73739  3.18146  2.89801  2.37887  2.77519  2.98518  4.58477  3.61503
          0.00443  5.81682  6.53917  0.61958  0.77255  0.86787  0.54446
    105   2.70104  5.32426  3.88237  3.32193  4.51203  2.64283  4.43423  3.90005  2.20080  2.24674  4.41120  3.43454  2.00758  3.64057  3.73653  2.43246  2.74653  2.49855  5.86534  2.59256    184 p - - -
          2.68618  4.42225  2.77519  2.73123  3.46354  2.40513  3.72494  3.29354  2.67741  2.69355  4.24690  2.90347  2.73739  3.18146  2.89801  2.37887  2.77519  2.98518  4.58477  3.61503
          0.00443  5.81682  6.53917  0.61958  0.77255  0.70306  0.68333
    106   2.36989  5.77372  3.57749  2.54454  5.09959  2.66579  4.28183  4.57198  3.02488  4.07109  4.82016  1.99445  4.48530  2.11031  3.51424  2.02650  3.07067  3.00044  6.21884  2.35195    185 n - - -
          2.68618  4.42225  2.77519  2.73123  3.46354  2.40513  3.72494  3.29354  2.67741  2.69355  4.24690  2.90347  2.73739  3.18146  2.89801  2.37887  2.77519  2.98518  4.58477  3.61503
          0.00436  5.83395  6.55630  0.61958  0.77255  0.78967  0.60513
    107   1.79390  5.81869  1.86583  2.22591  5.16363  2.32820  4.26896  4.64956  2.79845  3.46827  4.85944  3.54902  3.82040  3.16463  2.94142  2.68729  2.27351  4.20927  6.25144  4.84047    186 a - - -
          2.68618  4.42225  2.77519  2.73123  3.46354  2.40513  3.72494  3.29354  2.67741  2.69355  4.24690  2.90347  2.73739  3.18146  2.89801  2.37887  2.77519  2.98518  4.58477  3.61503
          0.00436  5.83395  6.55630  0.61958  0.77255  0.78967  0.60513
    108   1.73483  4.84407  4.98013  4.38739  3.94395  4.51867  4.82976  2.58970  4.24784  1.79067  3.14177  3.47935  4.88661  2.29100  4.38851  2.82494  2.50682  1.98240  5.45858  3.73236    187 a - - -
          2.68618  4.42225  2.77519  2.73123  3.46354  2.40513  3.72494  3.29354  2.67741  2.69355  4.24690  2.90347  2.73739  3.18146  2.89801  2.37887  2.77519  2.98518  4.58477  3.61503
          0.00436  5.83395  6.55630  0.61958  0.77255  0.78967  0.60513
    109   3.39384  3.58203  4.86410  3.25030  2.06299  4.49740  4.80071  2.09233  4.15575  2.72123  3.98349  2.36783  2.12305  4.37437  4.33375  2.29817  2.62712  2.90091  5.48002  2.97084    188 f - - -
          2.68618  4.42225  2.77519  2.73123  3.46354  2.40513  3.72494  3.29354  2.67741  2.69355  4.24690  2.90347  2.73739  3.18146  2.89801  2.37887  2.77519  2.98518  4.58477  3.61503
          0.00436  5.83395  6.55630  0.61958  0.77255  0.78967  0.60513
    110   3.37375  3.62289  2.98599  3.08410  5.18350  1.36122  4.36225  4.65749  2.91758  4.15785  4.91017  2.85977  1.48884  3.46927  3.26530  2.54313  3.61588  4.23210  6.30587  4.90666    189 g - - -
          2.68618  4.42225  2.77519  2.73123  3.46354  2.40513  3.72494  3.29354  2.67741  2.69355  4.24690  2.90347  2.73739  3.18146  2.89801  2.37887  2.77519  2.98518  4.58477  3.61503
          0.00436  5.83395  6.55630  0.61958  0.77255  0.78967  0.60513
    111   2.69705  5.79097  2.63146  2.18885  5.12294  1.51596  4.27888  4.59983  3.01954  2.54824  4.83545  3.12397  4.48316  3.09213  3.51029  2.17551  2.67319  3.27144  6.23183  4.82872    190 g - - -
          2.68618  4.42225  2.77519  2.73123  3.46354  2.40513  3.72494  3.29354  2.67741  2.69355  4.24690  2.90347  2.73739  3.18146  2.89801  2.37887  2.77519  2.98518  4.58477  3.61503
          0.00436  5.83395  6.55630  0.61958  0.77255  0.78967  0.60513
    112   2.56008  5.81269  2.98927  2.18276  5.15542  4.08213  3.03810  4.63975  2.41349  4.11697  2.96543  3.55049  4.47558  2.25607  3.49747  2.06130  2.48689  4.20207  6.24676  2.14892    191 s - - -
          2.68467  4.42237  2.77227  2.73395  3.46053  2.40611  3.72610  3.29082  2.67678  2.69551  4.25274  2.90080  2.74102  3.17686  2.90271  2.38022  2.77432  2.98841  4.58047  3.60283
          0.66297  0.72720  6.55630  2.52436  0.08350  0.78967  0.60513
    113   2.96551  5.78839  2.67836  2.62285  2.67959  1.64401  4.27747  4.59660  3.01789  3.25280  4.83275  3.14872  3.05380  2.92892  3.50846  1.95100  2.50334  4.17180  6.22931  4.82652    209 g - - -
          2.68618  4.42225  2.77519  2.73123  3.46354  2.40513  3.72494  3.29354  2.67741  2.69355  4.24690  2.90347  2.73739  3.18146  2.89801  2.37887  2.77519  2.98518  4.58477  3.61503
          0.00436  5.83395  6.55630  0.61958  0.77255  0.78967  0.60513
    114   2.13557  2.59618  2.60057  2.62375  5.02888  3.24005  4.29436  4.48791  3.04669  2.42134  4.77461  2.48768  4.49506  3.40515  3.24727  1.79140  2.97827  4.09255  6.18044  3.16001    210 s - - -
          2.68618  4.42225  2.77519  2.73123  3.46354  2.40513  3.72494  3.29354  2.67741  2.69355  4.24690  2.90347  2.73739  3.18146  2.89801  2.37887  2.77519  2.98518  4.58477  3.61503
          0.00436  5.83395  6.55630  0.61958  0.77255  0.62576  0.76540
    115   1.78993  5.81699  2.52299  2.67812  5.15710  2.99031  4.28132  4.63959  2.85084  2.82106  4.85895  2.22406  2.51578  3.14190  3.15055  2.60765  3.05969  2.98901  6.25265  3.55244    211 a - - -
          2.68618  4.42225  2.77519  2.73123  3.46354  2.40513  3.72494  3.29354  2.67741  2.69355  4.24690  2.90347  2.73739  3.18146  2.89801  2.37887  2.77519  2.98518  4.58477  3.61503
          0.00428  5.85069  6.57303  0.61958  0.77255  0.70535  0.68109
    116   2.26920  5.82844  1.70793  2.49117  5.17302  2.01944  3.71846  3.45013  2.82310  4.13352  4.86926  2.41799  2.81775  2.90956  3.50753  3.28114  3.28019  4.21882  6.26138  3.61448    212 d - - -
          2.68618  4.42225  2.77519  2.73123  3.46354  2.40513  3.72494  3.29354  2.67741  2.69355  4.24690  2.90347  2.73739  3.18146  2.89801  2.37887  2.77519  2.98518  4.58477  3.61503
          0.00428  5.85069  6.57303  0.61958  0.77255  0.70535  0.68109
    117   2.56033  5.52110  2.11317  2.98528  3.73840  2.48111  4.37711  2.54982  3.18224  3.39749  2.75777  2.64377  2.80206  3.26028  3.23468  2.71850  3.56815  2.34757  6.02707  4.69571    213 d - - -
          2.68618  4.42225  2.77519  2.73123  3.46354  2.40513  3.72494  3.29354  2.67741  2.69355  4.24690  2.90347  2.73739  3.18146  2.89801  2.37887  2.77519  2.98518  4.58477  3.61503
          0.03551  5.85069  3.44187  0.61958  0.77255  0.70535  0.68109
    118   3.04923  5.78030  2.78494  2.39401  5.11230  4.07949  4.26813  4.58911  3.00794  1.96523  4.82446  2.81575  4.47285  2.21994  1.87755  3.00666  3.53241  3.69402  6.22078  2.17632    214 r - - -
          2.68618  4.42225  2.77519  2.73123  3.46354  2.40513  3.72494  3.29354  2.67741  2.69355  4.24690  2.90347  2.73739  3.18146  2.89801  2.37887  2.77519  2.98518  4.58477  3.61503
          0.02027  5.81960  4.06890  0.61958  0.77255  0.85569  0.55337
    119   2.68831  5.74391  2.49936  2.50707  2.54941  4.07454  3.76158  4.53488  2.44846  2.19125  4.79086  3.23300  4.46743  2.24718  3.49736  2.70555  2.33436  3.58362  6.19105  3.01334    215 l - - -
          2.68618  4.42225  2.77519  2.73123  3.46354  2.40513  3.72494  3.29354  2.67741  2.69355  4.24690  2.90347  2.73739  3.18146  2.89801  2.37887  2.77519  2.98518  4.58477  3.61503
          0.00449  5.80382  6.52617  0.61958  0.77255  0.92261  0.50664
    120   2.49323  5.80192  2.38452  2.49930  5.14746  1.80576  4.25034  4.63384  2.53595  4.10741  3.94192  2.71842  2.20278  3.08053  3.47813  2.51409  2.63732  4.19282  6.23430  4.82292    216 g - - -
          2.68618  4.42225  2.77519  2.73123  3.46354  2.40513  3.72494  3.29354  2.67741  2.69355  4.24690  2.90347  2.73739  3.18146  2.89801  2.37887  2.77519  2.98518  4.58477  3.61503
          0.00449  5.80382  6.52617  0.61958  0.77255  0.92261  0.50664
    121   2.52279  5.09952  2.65242  2.46828  2.39830  4.30612  4.55397  2.75099  3.55664  2.43216  3.45965  3.15881  3.53907  3.86478  2.87016  3.54594  2.48291  2.28504  5.67635  2.73075    217 v - - -
          2.68618  4.42225  2.77519  2.73123  3.46354  2.40513  3.72494  3.29354  2.67741  2.69355  4.24690  2.90347  2.73739  3.18146  2.89801  2.37887  2.77519  2.98518  4.58477  3.61503
          0.00449  5.80382  6.52617  0.61958  0.77255  0.52297  0.89834
    122   3.33949  2.71223  3.77376  2.30343  3.72067  2.89530  3.06034  4.12013  3.20641  3.73967  3.86004  3.33756  4.57209  3.27640  3.66352  1.89356  2.97630  3.81149  6.00071  1.55138    218 y - - -
          2.68618  4.42225  2.77519  2.73123  3.46354  2.40513  3.72494  3.29354  2.67741  2.69355  4.24690  2.90347  2.73739  3.18146  2.89801  2.37887  2.77519  2.98518  4.58477  3.61503
          0.02120  5.85069  4.01215  0.61958  0.77255  0.70535  0.68109
    123   1.78158  3.38141  2.26334  2.84412  5.11198  1.58775  4.27790  3.92337  3.01896  3.63622  4.82728  2.60755  4.48220  2.75754  3.10225  3.27911  2.96546  4.16472  6.22459  4.82320    219 g - - -
          2.68618  4.42225  2.77519  2.73123  3.46354  2.40513  3.72494  3.29354  2.67741  2.69355  4.24690  2.90347  2.73739  3.18146  2.89801  2.37887  2.77519  2.98518  4.58477  3.61503
          0.00436  5.83385  6.55619  0.61958  0.77255  0.47030  0.98034
    124   2.34292  5.77468  3.09882  2.70819  5.09188  2.02805  4.31459  2.97362  3.06300  3.55600  4.82537  2.33768  4.51571  3.42160  3.55061  1.41649  2.71140  4.15079  6.22745  4.83483    220 s - - -
          2.68618  4.42225  2.77519  2.73123  3.46354  2.40513  3.72494  3.29354  2.67741  2.69355  4.24690  2.90347  2.73739  3.18146  2.89801  2.37887  2.77519  2.98518  4.58477  3.61503
          0.00421  5.86895  6.59129  0.61958  0.77255  0.60257  0.79275
    125   2.44148  5.44161  2.48515  2.80171  3.00439  2.72793  4.44173  2.10595  3.28136  3.68509  3.87076  3.79589  3.20042  2.41791  3.12942  2.95326  3.29812  2.49099  2.89659  4.66152    221 i - - -
          2.68618  4.42225  2.77519  2.73123  3.46354  2.40513  3.72494  3.29354  2.67741  2.69355  4.24690  2.90347  2.73739  3.18146  2.89801  2.37887  2.77519  2.98518  4.58477  3.61503
          0.00414  5.88436  6.60671  0.61958  0.77255  0.60257  0.79275
    126   2.32661  5.69978  3.08297  3.10857  4.98459  3.01577  4.34302  4.43014  2.73780  3.30051  4.75688  3.64427  3.81455  2.66184  3.58712  1.83351  1.91550  2.25810  6.17040  2.84448    222 s - - -
          2.68618  4.42225  2.77519  2.73123  3.46354  2.40513  3.72494  3.29354  2.67741  2.69355  4.24690  2.90347  2.73739  3.18146  2.89801  2.37887  2.77519  2.98518  4.58477  3.61503
          0.00414  5.88436  6.60671  0.61958  0.77255  0.60257  0.79275
    127   2.49988  5.84795  2.62496  3.03233  5.19241  2.32674  4.29988  3.23973  2.72037  4.15297  4.88877  2.45323  2.78026  2.55592  2.23411  2.29706  2.99691  4.23826  6.28100  2.99949    223 r - - -
          2.68618  4.42225  2.77519  2.73123  3.46354  2.40513  3.72494  3.29354  2.67741  2.69355  4.24690  2.90347  2.73739  3.18146  2.89801  2.37887  2.77519  2.98518  4.58477  3.61503
          0.03677  5.88436  3.40162  0.61958  0.77255  0.60257  0.79275
    128   2.78993  3.67373  1.91228  2.04527  3.22631  3.47774  4.29165  4.57928  2.79619  4.07899  2.44359  2.69326  3.86079  2.91418  3.52387  2.74846  2.77173  2.69168  6.22725  4.82876    224 d - - -
          2.68618  4.42225  2.77519  2.73123  3.46354  2.40513  3.72494  3.29354  2.67741  2.69355  4.24690  2.90347  2.73739  3.18146  2.89801  2.37887  2.77519  2.98518  4.58477  3.61503
          0.01867  5.85187  4.15881  0.61958  0.77255  0.47641  0.97024
    129   2.88565  5.31992  2.42656  3.39764  4.49821  2.23109  4.48855  2.52383  3.37738  3.21276  3.77599  1.90894  2.62942  3.70966  3.80091  2.58351  3.59906  3.21433  4.01017  2.50219    225 n - - -
          2.68618  4.42225  2.77519  2.73123  3.46354  2.40513  3.72494  3.29354  2.67741  2.69355  4.24690  2.90347  2.73739  3.18146  2.89801  2.37887  2.77519  2.98518  4.58477  3.61503
          0.00420  5.87049  6.59283  0.61958  0.77255  0.68294  0.70346
    130   2.42675  2.88063  2.39408  3.16052  4.84440  3.01035  4.36743  3.54377  2.49638  2.09812  4.65956  3.21595  2.83341  2.61049  3.62502  2.70865  3.26071  2.51865  6.08606  3.82880    226 l - - -
          2.68618  4.42225  2.77519  2.73123  3.46354  2.40513  3.72494  3.29354  2.67741  2.69355  4.24690  2.90347  2.73739  3.18146  2.89801  2.37887  2.77519  2.98518  4.58477  3.61503
          0.00420  5.87049  6.59283  0.61958  0.77255  0.54067  0.87312
    131   3.40127  2.66318  3.75687  3.10560  3.67287  1.99994  4.64560  3.59586  3.69438  2.19563  2.16830  2.66621  4.76785  2.90742  4.03977  2.93295  3.34703  2.63919  5.68678  2.70295    227 g - - -
          2.68618  4.42225  2.77519  2.73123  3.46354  2.40513  3.72494  3.29354  2.67741  2.69355  4.24690  2.90347  2.73739  3.18146  2.89801  2.37887  2.77519  2.98518  4.58477  3.61503
          0.00414  5.88436  6.60671  0.61958  0.77255  0.60257  0.79275
    132   2.81768  5.84893  3.12390  2.33482  5.19380  1.82664  4.29969  4.67962  2.80097  3.02475  4.88965  3.29642  3.80326  2.26365  1.98044  3.11726  2.24134  3.54284  6.28174  4.87091    228 g - - -
          2.68618  4.42225  2.77519  2.73123  3.46354  2.40513  3.72494  3.29354  2.67741  2.69355  4.24690  2.90347  2.73739  3.18146  2.89801  2.37887  2.77519  2.98518  4.58477  3.61503
          0.00414  5.88436  6.60671  0.61958  0.77255  0.60257  0.79275
    133   2.21526  4.90258  4.90244  4.31480  3.48585  2.01962  4.83644  2.82654  2.85096  1.65723  2.95876  3.01336  4.90229  4.41146  4.37027  3.38072  2.33861  2.92347  5.51415  2.77703    229 l - - -
          2.68618  4.42225  2.77519  2.73123  3.46354  2.40513  3.72494  3.29354  2.67741  2.69355  4.24690  2.90347  2.73739  3.18146  2.89801  2.37887  2.77519  2.98518  4.58477  3.61503
          0.01962  5.88436  4.09565  0.61958  0.77255  0.60257  0.79275
    134   2.46504  3.32089  2.78426  2.42907  2.86248  4.10369  4.29095  4.66290  2.57710  4.13965  4.87637  2.83779  4.49712  1.83931  3.04544  2.26529  2.12735  4.22478  6.26906  4.07506    230 q - - -
          2.68618  4.42225  2.77519  2.73123  3.46354  2.40513  3.72494  3.29354  2.67741  2.69355  4.24690  2.90347  2.73739  3.18146  2.89801  2.37887  2.77519  2.98518  4.58477  3.61503
          0.03895  5.86895  3.34179  0.61958  0.77255  0.69141  0.69488
    135   2.18984  3.66866  2.07634  3.00672  5.14477  2.53743  4.27201  4.62673  3.00896  4.10829  4.84761  3.14464  2.86099  2.59876  2.16153  2.13883  3.24694  3.01486  6.24157  4.83411    231 d - - -
          2.68618  4.42225  2.77519  2.73123  3.46354  2.40513  3.72494  3.29354  2.67741  2.69355  4.24690  2.90347  2.73739  3.18146  2.89801  2.37887  2.77519  2.98518  4.58477  3.61503
          0.00436  5.83435  6.55670  0.61958  0.77255  0.86210  0.54866
    136   2.20153  5.79616  2.45145  3.01078  5.13156  2.29616  4.27430  4.61075  2.30563  2.68451  4.83944  2.87437  4.47942  2.37334  3.50403  2.57249  2.30925  2.68884  6.23475  4.82971    232 a - - -
          2.68618  4.42225  2.77519  2.73123  3.46354  2.40513  3.72494  3.29354  2.67741  2.69355  4.24690  2.90347  2.73739  3.18146  2.89801  2.37887  2.77519  2.98518  4.58477  3.61503
          0.00436  5.83435  6.55670  0.61958  0.77255  0.86210  0.54866
    137   1.62754  3.22235  4.36239  2.66215  2.83306  1.73086  4.64427  3.51318  3.38635  2.34165  4.13603  4.16511  4.75738  4.02297  4.05882  2.81165  3.05730  3.29716  5.61972  2.94137    233 a - - -
          2.68618  4.42225  2.77519  2.73123  3.46354  2.40513  3.72494  3.29354  2.67741  2.69355  4.24690  2.90347  2.73739  3.18146  2.89801  2.37887  2.77519  2.98518  4.58477  3.61503
          0.00436  5.83435  6.55670  0.61958  0.77255  0.86210  0.54866
    138   2.61285  5.51658  2.73639  3.17494  4.75173  4.15984  4.36444  3.47924  3.16779  2.40680  2.62480  2.87458  4.54947  2.60949  3.09519  1.75811  2.13099  2.89981  6.02132  4.68850    234 s - - -
          2.68618  4.42225  2.77519  2.73123  3.46354  2.40513  3.72494  3.29354  2.67741  2.69355  4.24690  2.90347  2.73739  3.18146  2.89801  2.37887  2.77519  2.98518  4.58477  3.61503
          0.00436  5.83435  6.55670  0.61958  0.77255  0.86210  0.54866
    139   2.14267  4.87096  4.85580  4.26871  2.56427  4.49599  4.79890  3.31951  4.14916  1.37564  2.70410  3.72069  2.86888  3.04250  4.32991  3.07026  2.08505  2.90313  5.48227  4.29034    235 l - - -
          2.68618  4.42225  2.77519  2.73123  3.46354  2.40513  3.72494  3.29354  2.67741  2.69355  4.24690  2.90347  2.73739  3.18146  2.89801  2.37887  2.77519  2.98518  4.58477  3.61503
          0.00436  5.83435  6.55670  0.61958  0.77255  0.86210  0.54866
    140   1.99586  5.81209  2.51220  2.54565  5.15452  3.44038  4.26978  4.63863  2.12237  3.05461  4.85344  3.13086  4.47586  2.28507  3.13915  2.21047  3.53886  2.51390  3.27802  4.83700    236 a - - -
          2.68618  4.42225  2.77519  2.73123  3.46354  2.40513  3.72494  3.29354  2.67741  2.69355  4.24690  2.90347  2.73739  3.18146  2.89801  2.37887  2.77519  2.98518  4.58477  3.61503
          0.00436  5.83435  6.55670  0.61958  0.77255  0.86210  0.54866
    141   2.21757  5.40038  3.82909  3.26960  3.54899  3.35342  2.70989  4.00040  3.25649  2.81746  3.87046  2.84478  3.05875  3.59790  2.32949  1.52204  3.56638  3.71234  3.73825  3.36386    237 s - - -
          2.68618  4.42225  2.77519  2.73123  3.46354  2.40513  3.72494  3.29354  2.67741  2.69355  4.24690  2.90347  2.73739  3.18146  2.89801  2.37887  2.77519  2.98518  4.58477  3.61503
          0.00436  5.83435  6.55670  0.61958  0.77255  0.86210  0.54866
    142   2.26523  4.00820  2.75335  1.93215  5.08727  3.51436  4.28249  4.55748  2.81122  3.64005  2.54346  2.41224  4.48583  2.62289  3.51539  2.74822  2.51192  3.32957  4.43159  3.03254    238 e - - -
          2.68618  4.42225  2.77519  2.73123  3.46354  2.40513  3.72494  3.29354  2.67741  2.69355  4.24690  2.90347  2.73739  3.18146  2.89801  2.37887  2.77519  2.98518  4.58477  3.61503
          0.00436  5.83435  6.55670  0.61958  0.77255  0.86210  0.54866
    143   2.62479  5.64054  2.71115  3.09335  4.91554  3.38791  4.32062  4.35485  3.09110  2.39614  4.70054  2.84858  4.51557  2.43946  3.56838  1.81033  1.96264  2.44279  6.11782  3.82379    239 s - - -
          2.68618  4.42225  2.77519  2.73123  3.46354  2.40513  3.72494  3.29354  2.67741  2.69355  4.24690  2.90347  2.73739  3.18146  2.89801  2.37887  2.77519  2.98518  4.58477  3.61503
          0.00436  5.83435  6.55670  0.61958  0.77255  0.86210  0.54866
    144   3.10620  5.81112  3.12118  2.55847  5.15001  1.80364  3.75199  4.63160  3.01846  4.11428  4.85467  2.21147  2.61879  3.37840  3.51071  1.79033  2.76597  2.68920  6.24861  4.84111    240 s - - -
          2.68618  4.42225  2.77519  2.73123  3.46354  2.40513  3.72494  3.29354  2.67741  2.69355  4.24690  2.90347  2.73739  3.18146  2.89801  2.37887  2.77519  2.98518  4.58477  3.61503
          0.00436  5.83435  6.55670  0.61958  0.77255  0.86210  0.54866
    145   2.52156  5.80518  2.80177  2.34953  5.14449  2.75596  4.27178  4.62643  3.00875  2.30481  4.84737  2.63100  4.47744  3.12442  2.39178  1.79118  2.81534  2.89892  6.24133  4.83386    241 s - - -
          2.68618  4.42225  2.77519  2.73123  3.46354  2.40513  3.72494  3.29354  2.67741  2.69355  4.24690  2.90347  2.73739  3.18146  2.89801  2.37887  2.77519  2.98518  4.58477  3.61503
          0.00436  5.83435  6.55670  0.61958  0.77255  0.86210  0.54866
    146   1.74628  5.78868  3.18834  2.21916  5.12039  1.84175  4.27781  3.42270  3.01823  3.60240  4.83313  3.13690  2.57824  3.13881  3.50880  2.94101  2.23816  4.17218  6.22969  4.82690    242 a - - -
          2.68618  4.42225  2.77519  2.73123  3.46354  2.40513  3.72494  3.29354  2.67741  2.69355  4.24690  2.90347  2.73739  3.18146  2.89801  2.37887  2.77519  2.98518  4.58477  3.61503
          0.11028  5.83435  2.28779  0.61958  0.77255  0.86210  0.54866
    147   1.75764  5.70111  3.52236  2.96886  5.02766  2.66473  4.22607  4.49738  2.97076  4.00149  4.75347  2.04805  4.42732  2.28028  3.20567  2.04392  3.02862  4.08324  6.15323  2.49351    243 a - - -
          2.68618  4.42225  2.77519  2.73123  3.46354  2.40513  3.72494  3.29354  2.67741  2.69355  4.24690  2.90347  2.73739  3.18146  2.89801  2.37887  2.77519  2.98518  4.58477  3.61503
          0.00484  5.72892  6.45126  0.61958  0.77255  1.23097  0.34533
    148   3.25389  5.55573  3.59707  2.34493  2.47628  3.39940  3.62411  2.83503  2.54581  3.07700  4.61752  3.57087  2.78622  2.57796  2.26026  2.94774  2.43493  2.58695  6.03741  4.67832    244 r - - -
          2.68618  4.42225  2.77519  2.73123  3.46354  2.40513  3.72494  3.29354  2.67741  2.69355  4.24690  2.90347  2.73739  3.18146  2.89801  2.37887  2.77519  2.98518  4.58477  3.61503
          0.00484  5.72892  6.45126  0.61958  0.77255  1.23097  0.34533
    149   2.06924  3.79908  3.91185  3.03357  4.36427  2.12569  4.41867  2.78379  3.32645  3.42112  4.28582  3.81932  4.57402  3.65490  2.49057  1.84569  2.08430  3.16161  5.74787  3.64765    245 s - - -
          2.68618  4.42225  2.77519  2.73123  3.46354  2.40513  3.72494  3.29354  2.67741  2.69355  4.24690  2.90347  2.73739  3.18146  2.89801  2.37887  2.77519  2.98518  4.58477  3.61503
          0.00484  5.72892  6.45126  0.61958  0.77255  1.23097  0.34533
    150   1.77209  4.74938  5.06098  3.83231  3.84699  2.27578  4.79723  1.56665  4.29542  2.29489  3.42975  4.55689  2.85920  4.47064  4.38716  3.77638  2.89615  2.15562  5.36908  4.18680    246 i - - -
          2.68618  4.42225  2.77519  2.73123  3.46354  2.40513  3.72494  3.29354  2.67741  2.69355  4.24690  2.90347  2.73739  3.18146  2.89801  2.37887  2.77519  2.98518  4.58477  3.61503
          0.00484  5.72892  6.45126  0.61958  0.77255  1.23097  0.34533
    151   2.14798  5.15693  3.95584  3.39300  4.31981  3.51842  3.74691  3.19762  3.36619  2.67648  4.25128  2.39272  4.58860  3.30324  3.38675  2.62210  1.97545  2.56464  5.71693  1.99448    247 t - - -
          2.68618  4.42225  2.77519  2.73123  3.46354  2.40513  3.72494  3.29354  2.67741  2.69355  4.24690  2.90347  2.73739  3.18146  2.89801  2.37887  2.77519  2.98518  4.58477  3.61503
          0.00484  5.72892  6.45126  0.61958  0.77255  0.51000  0.91753
    152   3.30790  5.81620  1.99565  2.63325  5.16025  1.92730  4.26915  4.64552  2.19478  3.53071  4.85714  2.52192  4.47540  3.36583  3.25156  1.93954  2.76515  3.28652  6.24948  3.99811    248 g - - -
          2.68618  4.42225  2.77519  2.73123  3.46354  2.40513  3.72494  3.29354  2.67741  2.69355  4.24690  2.90347  2.73739  3.18146  2.89801  2.37887  2.77519  2.98518  4.58477  3.61503
          0.03610  5.83435  3.42554  0.61958  0.77255  0.86210  0.54866
    153   2.16650  2.86811  3.11853  2.17378  5.12345  3.33156  4.25381  4.60485  2.77928  4.08749  4.82748  3.22322  1.92525  3.02960  3.48313  1.96273  3.52118  4.17210  6.22168  2.72246    249 p - - -
          2.68618  4.42225  2.77519  2.73123  3.46354  2.40513  3.72494  3.29354  2.67741  2.69355  4.24690  2.90347  2.73739  3.18146  2.89801  2.37887  2.77519  2.98518  4.58477  3.61503
          0.00450  5.80275  6.52510  0.61958  0.77255  0.99197  0.46338
    154   1.42606  3.09368  4.60412  3.14633  2.66323  3.58105  4.71179  2.37299  3.93858  3.11037  4.02270  2.66306  4.79887  3.61867  4.18949  3.01597  2.78144  2.03009  5.51437  4.31087    250 a - - -
          2.68618  4.42225  2.77519  2.73123  3.46354  2.40513  3.72494  3.29354  2.67741  2.69355  4.24690  2.90347  2.73739  3.18146  2.89801  2.37887  2.77519  2.98518  4.58477  3.61503
          0.00450  5.80275  6.52510  0.61958  0.77255  0.70797  0.67854
    155   2.83796  3.40863  5.09315  4.49471  2.68024  4.53759  4.85573  3.26262  2.85408  2.11543  3.33683  3.89898  3.96109  4.51647  3.27315  1.89780  2.52942  2.11068  3.25215  2.59781    251 s - - -
          2.68618  4.42225  2.77519  2.73123  3.46354  2.40513  3.72494  3.29354  2.67741  2.69355  4.24690  2.90347  2.73739  3.18146  2.89801  2.37887  2.77519  2.98518  4.58477  3.61503
          0.00436  5.83435  6.55670  0.61958  0.77255  0.86210  0.54866
    156   3.30769  5.81292  1.80216  2.36435  3.46698  4.08229  4.26959  4.01292  2.29335  4.11723  4.85418  2.43939  3.38541  3.36666  2.38236  2.53638  2.49378  2.56698  6.24698  4.83740    252 d - - -
          2.68618  4.42225  2.77519  2.73123  3.46354  2.40513  3.72494  3.29354  2.67741  2.69355  4.24690  2.90347  2.73739  3.18146  2.89801  2.37887  2.77519  2.98518  4.58477  3.61503
          0.00436  5.83435  6.55670  0.61958  0.77255  0.86210  0.54866
    157   2.19896  5.81133  1.88815  3.00394  5.15338  3.08996  4.27049  4.63715  2.53928  3.61984  4.85295  2.04479  4.47645  3.36785  2.54577  2.00236  3.04966  2.98048  6.24601  4.83695    253 d - - -
          2.68618  4.42225  2.77519  2.73123  3.46354  2.40513  3.72494  3.29354  2.67741  2.69355  4.24690  2.90347  2.73739  3.18146  2.89801  2.37887  2.77519  2.98518  4.58477  3.61503
          0.03427  5.83435  3.48140  0.61958  0.77255  0.86210  0.54866
    158   1.66461  5.46380  3.07742  3.34031  4.80328  3.60704  4.50884  4.21305  3.33951  1.93829  4.66139  3.82703  2.02367  3.67947  3.78909  2.07850  2.14640  3.88329  6.09956  4.78615    254 a - - -
          2.68618  4.42225  2.77519  2.73123  3.46354  2.40513  3.72494  3.29354  2.67741  2.69355  4.24690  2.90347  2.73739  3.18146  2.89801  2.37887  2.77519  2.98518  4.58477  3.61503
          0.00449  5.80457  6.52692  0.61958  0.77255  0.71517  0.67160
    159   2.22467  5.73167  3.59882  2.84370  5.04045  4.10091  4.29213  2.60806  2.68451  2.92063  4.78205  2.78246  3.96841  1.96995  1.97303  2.40725  3.02993  2.91492  6.18669  4.79880    255 q - - -
          2.68618  4.42225  2.77519  2.73123  3.46354  2.40513  3.72494  3.29354  2.67741  2.69355  4.24690  2.90347  2.73739  3.18146  2.89801  2.37887  2.77519  2.98518  4.58477  3.61503
          0.07338  5.83435  2.69078  0.61958  0.77255  0.86210  0.54866
    160   2.65453  5.77264  2.03905  2.84645  4.13676  4.03982  4.22704  4.60115  2.51407  4.07729  4.81369  2.57375  3.24429  1.86531  2.89977  2.38419  3.29808  2.90516  6.20622  2.76255    256 q - - -
          2.68618  4.42225  2.77519  2.73123  3.46354  2.40513  3.72494  3.29354  2.67741  2.69355  4.24690  2.90347  2.73739  3.18146  2.89801  2.37887  2.77519  2.98518  4.58477  3.61503
          0.00467  5.76564  6.48799  0.61958  0.77255  0.93793  0.49666
    161   2.45844  3.24251  2.86617  3.06262  4.88566  3.43221  4.28991  2.35491  2.49267  2.58425  4.67041  3.19248  3.00200  3.19723  2.95401  2.23060  2.07021  3.60618  6.08763  4.72338    257 t - - -
          2.68618  4.42225  2.77519  2.73123  3.46354  2.40513  3.72494  3.29354  2.67741  2.69355  4.24690  2.90347  2.73739  3.18146  2.89801  2.37887  2.77519  2.98518  4.58477  3.61503
          0.00457  5.78587  6.50821  0.61958  0.77255  1.05354  0.42879
    162   2.76642  4.79190  5.05021  4.45229  3.88927  3.11887  4.82040  1.91134  2.74903  1.69497  2.82808  4.56761  3.97964  4.47749  4.40132  2.08767  2.69070  2.24252  5.40869  3.56677    258 l - - -
          2.68618  4.42225  2.77519  2.73123  3.46354  2.40513  3.72494  3.29354  2.67741  2.69355  4.24690  2.90347  2.73739  3.18146  2.89801  2.37887  2.77519  2.98518  4.58477  3.61503
          0.00457  5.78587  6.50821  0.61958  0.77255  1.05354  0.42879
    163   3.27827  3.63920  1.59980  2.26121  2.80949  3.60403  4.24162  4.59822  2.38536  2.77027  4.81831  2.33063  3.60631  3.33968  2.96058  2.68800  2.99970  4.16402  6.21213  4.80440    259 d - - -
          2.68618  4.42225  2.77519  2.73123  3.46354  2.40513  3.72494  3.29354  2.67741  2.69355  4.24690  2.90347  2.73739  3.18146  2.89801  2.37887  2.77519  2.98518  4.58477  3.61503
          0.01996  5.78587  4.09280  0.61958  0.77255  1.05354  0.42879
    164   2.99135  3.24205  3.57859  2.53345  2.51646  4.07034  2.66963  4.40507  3.02091  3.34837  4.71164  3.00623  2.21696  3.16663  1.73410  2.35148  3.50645  4.02113  6.12114  4.74251    260 r - - -
          2.68618  4.42225  2.77519  2.73123  3.46354  2.40513  3.72494  3.29354  2.67741  2.69355  4.24690  2.90347  2.73739  3.18146  2.89801  2.37887  2.77519  2.98518  4.58477  3.61503
          0.00464  5.77055  6.49290  0.61958  0.77255  0.96321  0.48072
    165   3.04948  5.74447  2.18748  2.61103  5.07065  4.06092  4.25003  2.67291  2.65283  2.50819  3.60261  2.12962  3.43084  3.35275  2.77098  1.95329  2.95774  3.69424  6.18863  4.78936    261 s - - -
          2.68618  4.42225  2.77519  2.73123  3.46354  2.40513  3.72494  3.29354  2.67741  2.69355  4.24690  2.90347  2.73739  3.18146  2.89801  2.37887  2.77519  2.98518  4.58477  3.61503
          0.00457  5.78587  6.50821  0.61958  0.77255  0.73757  0.65061
    166   1.92124  3.31539  2.27072  2.99696  4.65920  4.17382  4.38358  2.50941  3.20824  2.87821  4.52004  3.35307  4.56235  3.55322  1.81543  2.60591  3.20285  3.76228  5.96119  2.80085    262 r - - -
          2.68618  4.42225  2.77519  2.73123  3.46354  2.40513  3.72494  3.29354  2.67741  2.69355  4.24690  2.90347  2.73739  3.18146  2.89801  2.37887  2.77519  2.98518  4.58477  3.61503
          0.03655  5.82215  3.41333  0.61958  0.77255  0.91477  0.51184
    167   3.03224  2.85757  2.94957  2.33619  5.11115  2.72233  4.25099  4.59090  1.89786  4.07671  4.81852  3.53264  1.59598  3.35050  3.48128  2.28182  3.51677  3.36624  6.21344  4.80791    263 p - - -
          2.68618  4.42225  2.77519  2.73123  3.46354  2.40513  3.72494  3.29354  2.67741  2.69355  4.24690  2.90347  2.73739  3.18146  2.89801  2.37887  2.77519  2.98518  4.58477  3.61503
          0.00455  5.79015  6.51249  0.61958  0.77255  1.03838  0.43700
    168   2.69243  4.15982  1.69513  2.80076  2.85775  4.07623  4.26811  3.79780  2.64047  3.98007  2.99506  2.53847  4.46862  2.64750  2.27625  3.26884  2.64665  3.60710  4.34616  4.76557    264 d - - -
          2.68618  4.42225  2.77519  2.73123  3.46354  2.40513  3.72494  3.29354  2.67741  2.69355  4.24690  2.90347  2.73739  3.18146  2.89801  2.37887  2.77519  2.98518  4.58477  3.61503
          0.00455  5.79015  6.51249  0.61958  0.77255  0.75438  0.63545
    169   3.40733  4.78060  5.37679  4.76187  2.14914  4.57673  3.94972  2.12414  4.54506  1.79983  2.48794  2.82708  4.94006  4.67389  4.55025  3.88847  3.63946  2.45537  2.50990  2.11593    265 l - - -
          2.68618  4.42225  2.77519  2.73123  3.46354  2.40513  3.72494  3.29354  2.67741  2.69355  4.24690  2.90347  2.73739  3.18146  2.89801  2.37887  2.77519  2.98518  4.58477  3.61503
          0.00441  5.82215  6.54449  0.61958  0.77255  0.91477  0.51184
    170   2.07890  5.68679  3.61105  2.70491  3.90540  2.22294  3.77243  4.43302  2.57835  3.17691  4.74112  3.00163  4.49433  2.51891  3.53636  2.28676  2.55607  2.33996  6.15102  3.22415    266 a - - -
          2.68618  4.42225  2.77519  2.73123  3.46354  2.40513  3.72494  3.29354  2.67741  2.69355  4.24690  2.90347  2.73739  3.18146  2.89801  2.37887  2.77519  2.98518  4.58477  3.61503
          0.00441  5.82215  6.54449  0.61958  0.77255  0.38352  1.14400
    171   1.53062  5.82274  3.60277  2.85390  4.23562  4.12061  4.30898  4.05730  2.67064  4.12269  4.86669  1.93053  3.79778  3.04542  2.86469  2.28799  2.02597  4.20667  6.26294  3.96279    267 a - - -
          2.68618  4.42225  2.77519  2.73123  3.46354  2.40513  3.72494  3.29354  2.67741  2.69355  4.24690  2.90347  2.73739  3.18146  2.89801  2.37887  2.77519  2.98518  4.58477  3.61503
          0.00413  5.88721  6.60955  0.61958  0.77255  0.58509  0.81431
    172   2.27634  3.54986  2.15536  3.61128  4.32669  2.16815  4.59205  2.70009  3.57499  2.73424  3.67033  3.51666  4.72929  2.89403  3.95332  2.58510  3.16971  3.45905  2.86059  2.48652    268 d - - -
          2.68618  4.42225  2.77519  2.73123  3.46354  2.40513  3.72494  3.29354  2.67741  2.69355  4.24690  2.90347  2.73739  3.18146  2.89801  2.37887  2.77519  2.98518  4.58477  3.61503
          0.00413  5.88721  6.60955  0.61958  0.77255  0.58509  0.81431
    173   2.35187  3.29445  3.72826  2.92970  4.85636  4.17712  4.37788  3.11933  2.65545  2.13197  4.67115  3.37799  2.04907  2.63519  2.52622  2.83620  2.30699  3.55974  6.09753  4.75114    269 p - - -
          2.68618  4.42225  2.77519  2.73123  3.46354  2.40513  3.72494  3.29354  2.67741  2.69355  4.24690  2.90347  2.73739  3.18146  2.89801  2.37887  2.77519  2.98518  4.58477  3.61503
          0.00413  5.88721  6.60955  0.61958  0.77255  0.58509  0.81431
    174   2.45032  5.71298  2.62053  2.67867  5.00182  1.93251  4.34148  4.44997  3.10312  2.27270  3.63453  2.53696  3.67645  3.17693  3.58428  3.34187  2.07732  2.60776  6.18090  4.80666    270 g - - -
          2.68618  4.42225  2.77519  2.73123  3.46354  2.40513  3.72494  3.29354  2.67741  2.69355  4.24690  2.90347  2.73739  3.18146  2.89801  2.37887  2.77519  2.98518  4.58477  3.61503
          0.00413  5.88721  6.60955  0.61958  0.77255  0.58509  0.81431
    175   2.30399  5.00043  3.64248  2.47456  4.11727  4.45967  3.92056  2.03919  3.91257  2.32722  4.11049  3.65507  4.83409  4.17984  4.19174  3.41181  1.92927  2.51711  3.00208  2.31876    271 t - - -
          2.68618  4.42225  2.77519  2.73123  3.46354  2.40513  3.72494  3.29354  2.67741  2.69355  4.24690  2.90347  2.73739  3.18146  2.89801  2.37887  2.77519  2.98518  4.58477  3.61503
          0.00413  5.88721  6.60955  0.61958  0.77255  0.58509  0.81431
    176   1.71706  3.67724  3.30633  2.35462  4.99128  2.70029  4.34358  2.97874  3.10681  3.50844  4.76187  2.09165  3.19934  2.90156  3.58723  3.09016  3.29449  3.46373  6.17489  2.53066    272 a - - -
          2.68618  4.42225  2.77519  2.73123  3.46354  2.40513  3.72494  3.29354  2.67741  2.69355  4.24690  2.90347  2.73739  3.18146  2.89801  2.37887  2.77519  2.98518  4.58477  3.61503
          0.00413  5.88721  6.60955  0.61958  0.77255  0.58509  0.81431
    177   2.69251  4.19421  3.15993  2.78587  4.92988  2.68979  4.35856  2.59552  3.13235  2.09314  4.72111  2.78748  3.42400  3.02470  3.60814  2.22361  1.78373  4.00948  6.14028  4.77977    273 t - - -
          2.68618  4.42225  2.77519  2.73123  3.46354  2.40513  3.72494  3.29354  2.67741  2.69355  4.24690  2.90347  2.73739  3.18146  2.89801  2.37887  2.77519  2.98518  4.58477  3.61503
          0.00413  5.88721  6.60955  0.61958  0.77255  0.58509  0.81431
    178   2.25741  5.84327  2.42128  3.04199  5.18687  2.58070  4.30882  4.66988  3.04585  3.49630  4.88835  2.13263  3.74503  3.40677  2.87611  1.45790  2.55103  4.23400  6.28173  4.87343    274 s - - -
          2.68618  4.42225  2.77519  2.73123  3.46354  2.40513  3.72494  3.29354  2.67741  2.69355  4.24690  2.90347  2.73739  3.18146  2.89801  2.37887  2.77519  2.98518  4.58477  3.61503
          0.00413  5.88721  6.60955  0.61958  0.77255  0.58509  0.81431
    179   1.66228  2.75205  1.83948  3.10662  5.10014  2.08878  4.35678  3.87369  2.35544  4.08283  4.84394  3.64427  2.65597  3.46755  3.59503  2.95691  3.59678  4.15766  6.24851  4.86247    275 a - - -
          2.68618  4.42225  2.77519  2.73123  3.46354  2.40513  3.72494  3.29354  2.67741  2.69355  4.24690  2.90347  2.73739  3.18146  2.89801  2.37887  2.77519  2.98518  4.58477  3.61503
          0.00413  5.88721  6.60955  0.61958  0.77255  0.58509  0.81431
    180   2.47779  4.15718  2.01162  3.05206  5.13980  2.89066  4.31195  4.61389  1.85583  3.29256  4.85702  3.04686  4.51610  1.97405  3.54340  3.31313  2.53267  2.74957  6.25489  3.67146    276 k - - -
          2.68618  4.42225  2.77519  2.73123  3.46354  2.40513  3.72494  3.29354  2.67741  2.69355  4.24690  2.90347  2.73739  3.18146  2.89801  2.37887  2.77519  2.98518  4.58477  3.61503
          0.00413  5.88721  6.60955  0.61958  0.77255  0.58509  0.81431
    181   2.27340  5.80321  3.31670  2.88677  5.12735  2.73434  4.31495  4.59883  2.67682  4.09955  4.84947  2.65799  4.51849  3.11799  3.54750  1.64336  2.35970  2.15881  6.24866  2.89519    277 s - - -
          2.68618  4.42225  2.77519  2.73123  3.46354  2.40513  3.72494  3.29354  2.67741  2.69355  4.24690  2.90347  2.73739  3.18146  2.89801  2.37887  2.77519  2.98518  4.58477  3.61503
          0.00413  5.88721  6.60955  0.61958  0.77255  0.58509  0.81431
    182   2.91583  5.16502  2.62012  3.63496  3.61642  2.91967  4.60219  2.09936  3.59659  2.72137  4.26554  4.06079  3.89216  2.73161  3.02620  3.22757  2.21064  2.60488  5.74029  1.94738    278 y - - -
          2.68618  4.42225  2.77519  2.73123  3.46354  2.40513  3.72494  3.29354  2.67741  2.69355  4.24690  2.90347  2.73739  3.18146  2.89801  2.37887  2.77519  2.98518  4.58477  3.61503
          0.00413  5.88721  6.60955  0.61958  0.77255  0.58509  0.81431
    183   2.57931  3.23864  3.18606  2.41831  4.49336  4.28072  4.50661  3.17138  3.40203  2.81236  3.28476  3.89903  3.91365  2.56210  3.82247  2.21874  1.87757  2.80064  5.86788  2.51106    279 t - - -
          2.68618  4.42225  2.77519  2.73123  3.46354  2.40513  3.72494  3.29354  2.67741  2.69355  4.24690  2.90347  2.73739  3.18146  2.89801  2.37887  2.77519  2.98518  4.58477  3.61503
          0.00413  5.88721  6.60955  0.61958  0.77255  0.58509  0.81431
    184   3.35158  3.67375  2.10687  2.72887  4.97308  2.37971  3.48263  2.28078  3.11658  3.96974  4.75055  2.10028  2.78427  3.47221  3.59566  2.72916  3.58291  2.27981  6.16552  4.79695    280 n - - -
          2.68618  4.42225  2.77519  2.73123  3.46354  2.40513  3.72494  3.29354  2.67741  2.69355  4.24690  2.90347  2.73739  3.18146  2.89801  2.37887  2.77519  2.98518  4.58477  3.61503
          0.13433  5.88721  2.09621  0.61958  0.77255  0.58509  0.81431
    185   2.37582  2.82111  2.04158  3.03517  3.84938  2.18336  4.26877  4.34810  2.91026  3.89878  4.67770  1.98102  3.34102  3.39002  3.51366  2.47689  3.50229  2.77101  6.09174  4.72160    281 n - - -
          2.68618  4.42225  2.77519  2.73123  3.46354  2.40513  3.72494  3.29354  2.67741  2.69355  4.24690  2.90347  2.73739  3.18146  2.89801  2.37887  2.77519  2.98518  4.58477  3.61503
          0.00470  5.75758  6.47993  0.61958  0.77255  1.14684  0.38219
    186   2.05561  3.88568  2.56331  3.79213  3.27467  3.50412  4.61210  3.15198  3.72959  2.43270  2.99375  3.20255  2.67486  4.01111  4.03945  2.97403  1.76929  3.22133  3.00679  4.33102    282 t - - -
          2.68618  4.42225  2.77519  2.73123  3.46354  2.40513  3.72494  3.29354  2.67741  2.69355  4.24690  2.90347  2.73739  3.18146  2.89801  2.37887  2.77519  2.98518  4.58477  3.61503
          0.00470  5.75758  6.47993  0.61958  0.77255  0.29111  1.37607
    187   2.58858  3.92054  4.91784  4.32962  4.00423  3.20179  4.84192  3.04187  3.47736  1.86360  2.18986  3.17962  2.32283  4.42210  4.37876  2.29708  2.83791  2.87213  2.53874  4.32266    283 l - - -
          2.68618  4.42225  2.77519  2.73123  3.46354  2.40513  3.72494  3.29354  2.67741  2.69355  4.24690  2.90347  2.73739  3.18146  2.89801  2.37887  2.77519  2.98518  4.58477  3.61503
          0.00413  5.88721  6.60955  0.61958  0.77255  0.58509  0.81431
    188   2.00725  5.84656  2.52703  2.77195  5.18960  2.55949  4.30250  3.98525  2.15528  4.15098  3.49493  2.54126  4.50865  2.13514  3.53043  2.26658  3.37326  3.05163  6.28046  3.96826    284 a - - -
          2.68618  4.42225  2.77519  2.73123  3.46354  2.40513  3.72494  3.29354  2.67741  2.69355  4.24690  2.90347  2.73739  3.18146  2.89801  2.37887  2.77519  2.98518  4.58477  3.61503
          0.14254  5.88721  2.03967  0.61958  0.77255  0.58509  0.81431
    189   3.02380  5.75920  2.98985  1.89068  5.10108  2.84371  4.21841  4.58481  2.45377  1.99017  3.20137  1.88778  3.84237  3.31577  2.83491  2.97625  3.00911  4.14813  6.19379  4.78476    285 n - - -
          2.68618  4.42225  2.77519  2.73123  3.46354  2.40513  3.72494  3.29354  2.67741  2.69355  4.24690  2.90347  2.73739  3.18146  2.89801  2.37887  2.77519  2.98518  4.58477  3.61503
          0.01533  5.74941  4.42088  0.61958  0.77255  0.64056  0.74866
    190   3.38798  2.38038  5.24754  3.77693  2.02604  2.89343  4.87364  2.24630  4.44663  2.18056  3.89764  4.67322  4.91039  3.33332  4.49160  3.00446  2.02783  2.72556  5.39943  2.46409    286 f - - -
          2.68618  4.42225  2.77519  2.73123  3.46354  2.40513  3.72494  3.29354  2.67741  2.69355  4.24690  2.90347  2.73739  3.18146  2.89801  2.37887  2.77519  2.98518  4.58477  3.61503
          0.00447  5.80939  6.53174  0.61958  0.77255  0.96636  0.47879
    191   1.89705  5.80159  2.75791  2.16727  3.95919  2.32110  3.74752  4.63171  2.67375  4.10665  4.84241  2.66269  2.73349  3.34982  3.48097  2.34310  2.36160  3.71991  6.23461  4.82397    287 a - - -
          2.68618  4.42225  2.77519  2.73123  3.46354  2.40513  3.72494  3.29354  2.67741  2.69355  4.24690  2.90347  2.73739  3.18146  2.89801  2.37887  2.77519  2.98518  4.58477  3.61503
          0.00447  5.80939  6.53174  0.61958  0.77255  0.36029  1.19559
    192   3.07401  2.91247  2.47357  3.07532  5.07986  2.97914  4.32579  4.54196  3.07586  3.67116  4.81978  3.29547  2.45854  1.95102  3.56202  1.96958  2.31971  2.69561  6.22395  4.83517    288 q - - -
          2.68618  4.42225  2.77519  2.73123  3.46354  2.40513  3.72494  3.29354  2.67741  2.69355  4.24690  2.90347  2.73739  3.18146  2.89801  2.37887  2.77519  2.98518  4.58477  3.61503
          0.00413  5.88721  6.60955  0.61958  0.77255  0.58509  0.81431
    193   3.09238  2.28227  3.31276  2.34787  5.04364  2.53964  3.71059  4.49925  2.73036  2.77381  4.79599  3.11298  4.53163  3.44478  2.51357  2.04353  3.32035  2.21018  4.40721  4.82147    289 s - - -
          2.68618  4.42225  2.77519  2.73123  3.46354  2.40513  3.72494  3.29354  2.67741  2.69355  4.24690  2.90347  2.73739  3.18146  2.89801  2.37887  2.77519  2.98518  4.58477  3.61503
          0.00413  5.88721  6.60955  0.61958  0.77255  0.58509  0.81431
    194   3.39885  3.55260  2.87595  3.19484  2.16432  1.86468  4.61997  3.26048  3.63498  3.35339  4.24259  3.63258  2.91140  3.94037  3.99740  2.96006  2.14357  2.34257  5.71960  2.81641    290 g - - -
          2.68618  4.42225  2.77519  2.73123  3.46354  2.40513  3.72494  3.29354  2.67741  2.69355  4.24690  2.90347  2.73739  3.18146  2.89801  2.37887  2.77519  2.98518  4.58477  3.61503
          0.00413  5.88721  6.60955  0.61958  0.77255  0.58509  0.81431
    195   2.40256  2.27312  3.01702  2.61272  2.60491  2.02666  3.74806  4.61991  2.69619  3.28330  4.86012  2.80804  2.93129  3.20575  3.54207  2.47844  3.20182  4.19756  6.25748  4.85613    291 g - - -
          2.68618  4.42225  2.77519  2.73123  3.46354  2.40513  3.72494  3.29354  2.67741  2.69355  4.24690  2.90347  2.73739  3.18146  2.89801  2.37887  2.77519  2.98518  4.58477  3.61503
          0.00413  5.88721  6.60955  0.61958  0.77255  0.58509  0.81431
    196   3.34078  5.84667  2.07667  3.03561  5.18975  2.32303  3.57457  3.88388  2.31069  2.88780  4.88786  2.14493  4.50871  2.80380  2.39123  3.05933  2.35697  3.16102  6.28054  4.87081    292 d - - -
          2.68618  4.42225  2.77519  2.73123  3.46354  2.40513  3.72494  3.29354  2.67741  2.69355  4.24690  2.90347  2.73739  3.18146  2.89801  2.37887  2.77519  2.98518  4.58477  3.61503
          0.00413  5.88721  6.60955  0.61958  0.77255  0.42831  1.05443
    197   2.01048  1.90631  3.66509  2.66115  5.02370  3.65817  3.73572  3.18934  2.48510  3.61305  4.78644  3.44643  2.64114  2.51094  3.05764  2.66672  3.12691  3.30506  4.10360  4.82056    293 c - - -
          2.68618  4.42225  2.77519  2.73123  3.46354  2.40513  3.72494  3.29354  2.67741  2.69355  4.24690  2.90347  2.73739  3.18146  2.89801  2.37887  2.77519  2.98518  4.58477  3.61503
          0.00407  5.90234  6.62469  0.61958  0.77255  0.48576  0.95510
    198   3.45055  4.85840  5.21707  2.87426  3.44909  3.14868  3.85367  1.90690  4.44082  1.50650  3.97608  4.69198  4.96264  4.60862  4.51838  2.64930  2.20382  2.29418  5.47686  2.54046    294 l - - -
          2.68618  4.42225  2.77519  2.73123  3.46354  2.40513  3.72494  3.29354  2.67741  2.69355  4.24690  2.90347  2.73739  3.18146  2.89801  2.37887  2.77519  2.98518  4.58477  3.61503
          0.00407  5.90234  6.62469  0.61958  0.77255  0.48576  0.95510
    199   2.08647  2.91819  2.23848  2.91254  4.96424  4.16745  4.36610  4.40404  3.13630  3.55170  4.74841  3.26617  3.25709  3.49141  3.61370  1.66484  1.94705  2.87535  6.16540  4.80089    295 s - - -
          2.68618  4.42225  2.77519  2.73123  3.46354  2.40513  3.72494  3.29354  2.67741  2.69355  4.24690  2.90347  2.73739  3.18146  2.89801  2.37887  2.77519  2.98518  4.58477  3.61503
          0.00407  5.90234  6.62469  0.61958  0.77255  0.48576  0.95510
    200   3.04573  5.84000  3.60873  2.40385  5.17593  1.49412  4.31652  3.93635  2.70119  4.14138  3.81927  3.59956  2.64375  2.59306  2.88598  2.35859  2.25112  3.65900  6.27819  4.87285    296 g - - -
          2.68618  4.42225  2.77519  2.73123  3.46354  2.40513  3.72494  3.29354  2.67741  2.69355  4.24690  2.90347  2.73739  3.18146  2.89801  2.37887  2.77519  2.98518  4.58477  3.61503
          0.07250  5.90234  2.70011  0.61958  0.77255  0.48576  0.95510
    201   2.97111  3.60648  2.84119  2.64937  4.72691  3.34021  4.37211  4.13875  2.92921  2.74427  3.74071  3.70514  4.55531  3.52928  3.64140  1.40571  1.78051  2.77936  6.00619  4.67815    297 s - - -
          2.68618  4.42225  2.77519  2.73123  3.46354  2.40513  3.72494  3.29354  2.67741  2.69355  4.24690  2.90347  2.73739  3.18146  2.89801  2.37887  2.77519  2.98518  4.58477  3.61503
          0.00436  5.83420  6.55655  0.61958  0.77255  0.86278  0.54816
    202   2.29651  4.20342  3.28898  2.56286  5.10969  1.88575  2.92037  3.95225  2.63992  4.07916  4.82571  3.24679  3.87443  3.37980  3.50929  2.00205  2.06238  3.05748  6.22326  4.82225    298 g - - -
          2.68618  4.42225  2.77519  2.73123  3.46354  2.40513  3.72494  3.29354  2.67741  2.69355  4.24690  2.90347  2.73739  3.18146  2.89801  2.37887  2.77519  2.98518  4.58477  3.61503
          0.00436  5.83420  6.55655  0.61958  0.77255  0.86278  0.54816
    203   3.39499  2.54000  3.96108  3.68586  2.35269  2.16505  4.80869  2.57480  4.18025  1.90800  3.44705  3.13991  2.66138  4.39408  4.34856  3.05267  2.96637  3.11487  5.47422  2.68728    299 l - - -
          2.68618  4.42225  2.77519  2.73123  3.46354  2.40513  3.72494  3.29354  2.67741  2.69355  4.24690  2.90347  2.73739  3.18146  2.89801  2.37887  2.77519  2.98518  4.58477  3.61503
          0.00436  5.83420  6.55655  0.61958  0.77255  0.86278  0.54816
    204   2.70495  5.79478  3.32248  2.16461  5.12967  3.04326  4.27427  3.12501  2.60284  4.09572  4.83812  2.58180  2.10645  3.13537  3.50408  2.77458  2.04192  3.35721  6.23360  2.66894    300 t - - -
          2.68618  4.42225  2.77519  2.73123  3.46354  2.40513  3.72494  3.29354  2.67741  2.69355  4.24690  2.90347  2.73739  3.18146  2.89801  2.37887  2.77519  2.98518  4.58477  3.61503
          0.00436  5.83420  6.55655  0.61958  0.77255  0.86278  0.54816
    205   2.04223  5.78883  2.51002  2.43357  2.44978  3.44862  4.27595  4.59821  3.01579  2.98091  4.83286  2.34505  3.49220  2.75111  3.50639  2.53842  2.18421  3.62175  6.22923  4.82609    301 a - - -
          2.68618  4.42225  2.77519  2.73123  3.46354  2.40513  3.72494  3.29354  2.67741  2.69355  4.24690  2.90347  2.73739  3.18146  2.89801  2.37887  2.77519  2.98518  4.58477  3.61503
          0.00436  5.83420  6.55655  0.61958  0.77255  0.86278  0.54816
    206   3.07975  2.48105  3.81155  3.25232  4.62794  3.20422  3.90465  4.02758  3.02767  3.31257  4.49952  2.30596  4.58025  2.91641  3.06294  2.69201  2.10746  2.04799  5.94424  2.36892    302 v - - -
          2.68618  4.42225  2.77519  2.73123  3.46354  2.40513  3.72494  3.29354  2.67741  2.69355  4.24690  2.90347  2.73739  3.18146  2.89801  2.37887  2.77519  2.98518  4.58477  3.61503
          0.00436  5.83420  6.55655  0.61958  0.77255  0.86278  0.54816
    207   3.30797  5.80666  2.77511  2.79984  5.14673  3.61848  4.27115  3.90186  1.88904  3.57431  4.84864  1.94451  4.47694  3.36910  2.77868  2.68847  1.54200  4.19461  4.07837  3.99433    303 t - - -
          2.68618  4.42225  2.77519  2.73123  3.46354  2.40513  3.72494  3.29354  2.67741  2.69355  4.24690  2.90347  2.73739  3.18146  2.89801  2.37887  2.77519  2.98518  4.58477  3.61503
          0.00436  5.83420  6.55655  0.61958  0.77255  0.86278  0.54816
    208   2.89484  2.56037  4.13844  2.65104  4.29342  2.52560  4.55559  2.55525  2.80290  2.64854  4.24545  4.00579  4.69315  3.39197  2.46400  2.88386  2.58719  2.57119  2.55083  3.83473    304 r - - -
          2.68618  4.42225  2.77519  2.73123  3.46354  2.40513  3.72494  3.29354  2.67741  2.69355  4.24690  2.90347  2.73739  3.18146  2.89801  2.37887  2.77519  2.98518  4.58477  3.61503
          0.00436  5.83420  6.55655  0.61958  0.77255  0.30641  1.33211
    209   3.35506  2.75078  2.62371  2.39268  3.10800  2.71649  4.33496  3.90051  2.91221  4.06427  4.82495  2.54182  2.65557  3.44438  3.57151  2.09925  2.09671  3.62218  6.22962  3.49054    305 t - - -
          2.68618  4.42225  2.77519  2.73123  3.46354  2.40513  3.72494  3.29354  2.67741  2.69355  4.24690  2.90347  2.73739  3.18146  2.89801  2.37887  2.77519  2.98518  4.58477  3.61503
          0.00407  5.90234  6.62469  0.61958  0.77255  0.48576  0.95510
    210   1.76310  5.83706  2.82015  2.21493  5.17173  4.12907  4.31722  3.89216  2.67888  3.12250  4.88046  2.86668  2.79131  3.05370  2.38434  3.05016  2.89049  2.91549  3.89268  3.07933    306 a - - -
          2.68618  4.42225  2.77519  2.73123  3.46354  2.40513  3.72494  3.29354  2.67741  2.69355  4.24690  2.90347  2.73739  3.18146  2.89801  2.37887  2.77519  2.98518  4.58477  3.61503
          0.00407  5.90234  6.62469  0.61958  0.77255  0.48576  0.95510
    211   2.36041  2.94191  2.60720  3.06718  5.13353  2.40683  2.72982  4.60441  2.85848  4.10621  2.96528  2.70666  3.56523  3.42849  3.55737  1.99399  2.21699  4.18913  6.25622  4.02915    307 s - - -
          2.68618  4.42225  2.77519  2.73123  3.46354  2.40513  3.72494  3.29354  2.67741  2.69355  4.24690  2.90347  2.73739  3.18146  2.89801  2.37887  2.77519  2.98518  4.58477  3.61503
          0.00407  5.90234  6.62469  0.61958  0.77255  0.48576  0.95510
    212   3.42412  2.35405  3.75177  3.92047  4.16814  1.75221  4.72328  2.97602  3.85500  2.77528  4.15479  2.64456  3.99690  4.13295  4.15723  2.51630  2.50445  1.70325  5.64132  4.42550    308 v - - -
          2.68618  4.42225  2.77519  2.73123  3.46354  2.40513  3.72494  3.29354  2.67741  2.69355  4.24690  2.90347  2.73739  3.18146  2.89801  2.37887  2.77519  2.98518  4.58477  3.61503
          0.00407  5.90234  6.62469  0.61958  0.77255  0.48576  0.95510
    213   2.12581  5.85776  2.68541  2.41421  5.20153  3.64315  3.29125  3.48167  2.84151  3.84967  4.37185  2.45711  2.35246  2.50555  3.53944  2.07732  3.58136  3.73598  6.29123  2.84736    309 s - - -
          2.68618  4.42225  2.77519  2.73123  3.46354  2.40513  3.72494  3.29354  2.67741  2.69355  4.24690  2.90347  2.73739  3.18146  2.89801  2.37887  2.77519  2.98518  4.58477  3.61503
          0.02180  5.90234  3.97239  0.61958  0.77255  0.48576  0.95510
    214   3.35236  5.63017  3.70839  2.55104  3.80499  3.08268  3.79385  2.90933  2.57232  3.89864  3.94013  2.34986  2.78967  2.14630  3.61994  3.36612  2.87709  2.06750  6.11700  2.55555    310 v - - -
          2.68618  4.42225  2.77519  2.73123  3.46354  2.40513  3.72494  3.29354  2.67741  2.69355  4.24690  2.90347  2.73739  3.18146  2.89801  2.37887  2.77519  2.98518  4.58477  3.61503
          0.00414  5.88469  6.60703  0.61958  0.77255  0.60058  0.79517
    215   2.58978  5.79815  2.82718  2.23164  5.12107  2.70340  4.31368  3.48886  2.45535  2.69097  4.84469  3.26251  3.55404  3.41759  3.54642  2.34903  2.42875  3.57500  6.24433  2.00301    311 y - - -
          2.68618  4.42225  2.77519  2.73123  3.46354  2.40513  3.72494  3.29354  2.67741  2.69355  4.24690  2.90347  2.73739  3.18146  2.89801  2.37887  2.77519  2.98518  4.58477  3.61503
          0.00414  5.88469  6.60703  0.61958  0.77255  0.60058  0.79517
    216   3.33906  5.84950  3.16598  2.20847  5.19450  2.25722  4.29989  4.68041  2.34514  3.12750  4.89019  3.34377  3.12576  1.82260  2.50190  2.89095  3.28562  2.26166  6.28222  4.87133    312 q - - -
          2.68618  4.42225  2.77519  2.73123  3.46354  2.40513  3.72494  3.29354  2.67741  2.69355  4.24690  2.90347  2.73739  3.18146  2.89801  2.37887  2.77519  2.98518  4.58477  3.61503
          0.00414  5.88469  6.60703  0.61958  0.77255  0.60058  0.79517
    217   2.64313  5.81549  2.57520  2.85397  4.32168  4.12025  4.30891  2.96626  3.04962  4.11442  4.86008  3.59362  3.79658  1.65367  2.45687  2.13750  1.94848  4.19811  6.25718  3.82467    313 q - - -
          2.68618  4.42225  2.77519  2.73123  3.46354  2.40513  3.72494  3.29354  2.67741  2.69355  4.24690  2.90347  2.73739  3.18146  2.89801  2.37887  2.77519  2.98518  4.58477  3.61503
          0.01961  5.88469  4.09597  0.61958  0.77255  0.60058  0.79517
    218   3.37856  1.60724  2.27543  3.54086  4.36252  2.54233  4.55515  3.38653  3.50984  2.74271  4.30496  2.58435  3.16680  3.82836  3.90199  2.63899  3.61044  2.21777  5.77463  3.90233    314 c - - -
          2.68618  4.42225  2.77519  2.73123  3.46354  2.40513  3.72494  3.29354  2.67741  2.69355  4.24690  2.90347  2.73739  3.18146  2.89801  2.37887  2.77519  2.98518  4.58477  3.61503
          0.00421  5.86928  6.59163  0.61958  0.77255  0.68959  0.69671
    219   3.03154  4.19554  2.43463  2.80898  3.03866  4.17060  4.37253  2.70562  3.16508  3.83828  4.64429  2.77668  2.09502  2.72740  3.63257  2.34939  2.13252  3.03253  6.07283  3.47253    315 p - - -
          2.68618  4.42225  2.77519  2.73123  3.46354  2.40513  3.72494  3.29354  2.67741  2.69355  4.24690  2.90347  2.73739  3.18146  2.89801  2.37887  2.77519  2.98518  4.58477  3.61503
          0.00421  5.86928  6.59163  0.61958  0.77255  0.68959  0.69671
    220   2.55211  1.87692  3.81134  2.52452  3.92318  4.20563  4.41569  4.08779  3.24167  3.39343  4.54649  3.76057  3.68091  2.14468  1.75624  2.61514  3.58529  2.88601  4.15680  4.67258    316 r - - -
          2.68618  4.42225  2.77519  2.73123  3.46354  2.40513  3.72494  3.29354  2.67741  2.69355  4.24690  2.90347  2.73739  3.18146  2.89801  2.37887  2.77519  2.98518  4.58477  3.61503
          0.00421  5.86928  6.59163  0.61958  0.77255  0.68959  0.69671
    221   2.25090  5.57373  3.44883  2.48398  4.81943  2.68858  4.37357  2.44281  3.16684  2.73000  4.64213  3.30654  4.56161  2.47246  3.63402  2.36291  2.03249  2.41942  6.07099  4.72948    317 t - - -
          2.68618  4.42225  2.77519  2.73123  3.46354  2.40513  3.72494  3.29354  2.67741  2.69355  4.24690  2.90347  2.73739  3.18146  2.89801  2.37887  2.77519  2.98518  4.58477  3.61503
          0.02288  5.86928  3.92239  0.61958  0.77255  0.68959  0.69671
    222   2.05623  2.66115  3.87371  2.86471  4.57207  2.97283  4.44156  3.96412  3.29865  3.61601  4.46163  2.28257  2.39887  3.63728  3.23835  3.14749  3.32741  1.74149  5.91245  3.18000    318 v - - -
          2.68618  4.42225  2.77519  2.73123  3.46354  2.40513  3.72494  3.29354  2.67741  2.69355  4.24690  2.90347  2.73739  3.18146  2.89801  2.37887  2.77519  2.98518  4.58477  3.61503
          0.10563  5.85069  2.32931  0.61958  0.77255  0.78586  0.60831
    223   3.25878  5.76651  2.46575  2.74599  5.11018  1.82795  4.21983  4.59528  2.55178  4.07118  4.80765  2.86274  4.42582  2.38848  3.16531  2.67431  1.94860  2.41085  6.19995  4.78962    319 g - - -
          2.68618  4.42225  2.77519  2.73123  3.46354  2.40513  3.72494  3.29354  2.67741  2.69355  4.24690  2.90347  2.73739  3.18146  2.89801  2.37887  2.77519  2.98518  4.58477  3.61503
          0.20411  5.74980  1.70682  0.61958  0.77255  1.17064  0.37131
    224   2.34653  5.32613  3.57787  2.57513  2.96125  3.47132  4.20220  2.39186  3.01180  3.58049  4.39947  2.53558  2.35607  2.36678  3.47167  3.20074  2.12787  3.65291  5.83514  3.53218    320 t - - -
          2.68618  4.42225  2.77519  2.73123  3.46354  2.40513  3.72494  3.29354  2.67741  2.69355  4.24690  2.90347  2.73739  3.18146  2.89801  2.37887  2.77519  2.98518  4.58477  3.61503
          0.10990  5.55148  2.30063  0.61958  0.77255  1.60326  0.22469
    225   2.27108  4.78775  4.12720  3.55713  3.91729  2.47912  4.40730  2.67507  3.49944  2.99700  3.89700  3.92822  4.51775  2.35087  3.82212  2.77879  1.99110  2.23147  2.41749  4.15857    321 t - - -
          2.68618  4.42225  2.77519  2.73123  3.46354  2.40513  3.72494  3.29354  2.67741  2.69355  4.24690  2.90347  2.73739  3.18146  2.89801  2.37887  2.77519  2.98518  4.58477  3.61503
          0.00642  5.44799  6.17034  0.61958  0.77255  1.74943  0.19101
    226   2.63651  5.30549  3.49581  2.93777  2.75728  2.03949  4.13200  3.10665  2.49809  3.04630  4.37565  2.43501  4.31865  2.56179  2.28682  3.13138  3.33002  3.63823  5.80673  2.90088    322 g - - -
          2.68618  4.42225  2.77519  2.73123  3.46354  2.40513  3.72494  3.29354  2.67741  2.69355  4.24690  2.90347  2.73739  3.18146  2.89801  2.37887  2.77519  2.98518  4.58477  3.61503
          0.00642  5.44799  6.17034  0.61958  0.77255  1.74943  0.19101
    227   2.08083  5.55156  1.72245  2.84633  4.91133  2.41005  4.11467  4.38176  2.86886  3.21393  4.64282  2.84793  4.29868  3.22240  3.35819  2.12108  2.25477  3.96185  6.04201  4.64667    323 d - - -
          2.68618  4.42225  2.77519  2.73123  3.46354  2.40513  3.72494  3.29354  2.67741  2.69355  4.24690  2.90347  2.73739  3.18146  2.89801  2.37887  2.77519  2.98518  4.58477  3.61503
          0.00642  5.44799  6.17034  0.61958  0.77255  1.74943  0.19101
    228   3.11157  1.96569  3.13974  2.72940  2.20205  3.98942  3.18850  3.70052  3.07497  3.35700  4.20618  2.50047  4.37698  2.61007  3.50981  3.20675  3.34318  2.07271  5.65833  4.36569    324 c - - -
          2.68618  4.42225  2.77519  2.73123  3.46354  2.40513  3.72494  3.29354  2.67741  2.69355  4.24690  2.90347  2.73739  3.18146  2.89801  2.37887  2.77519  2.98518  4.58477  3.61503
          0.00642  5.44799  6.17034  0.61958  0.77255  1.74943  0.19101
    229   1.39457  5.37424  2.97532  2.25329  3.54571  3.08622  4.11371  4.06735  2.89555  2.63709  4.44101  3.42528  4.30400  3.24814  3.36832  2.34751  2.38904  3.72048  5.86384  4.51064    325 a - - -
          2.68618  4.42225  2.77519  2.73123  3.46354  2.40513  3.72494  3.29354  2.67741  2.69355  4.24690  2.90347  2.73739  3.18146  2.89801  2.37887  2.77519  2.98518  4.58477  3.61503
          0.00642  5.44799  6.17034  0.61958  0.77255  1.74943  0.19101
    230   2.02257  4.70529  3.37870  3.75591  3.04601  4.19220  4.47546  2.08404  3.67532  2.90616  3.81704  4.06377  4.56646  3.04536  3.94097  2.10404  2.94561  1.56038  5.30818  4.10153    326 v - - -
          2.68618  4.42225  2.77519  2.73123  3.46354  2.40513  3.72494  3.29354  2.67741  2.69355  4.24690  2.90347  2.73739  3.18146  2.89801  2.37887  2.77519  2.98518  4.58477  3.61503
          0.00642  5.44799  6.17034  0.61958  0.77255  1.74943  0.19101
    231   3.09500  5.37670  2.59039  2.89155  4.63867  3.90917  4.10807  3.31541  2.59328  3.00683  4.44045  3.42039  2.37443  2.54625  3.36087  2.33156  1.84134  2.37873  5.86280  4.50854    327 t - - -
          2.68618  4.42225  2.77519  2.73123  3.46354  2.40513  3.72494  3.29354  2.67741  2.69355  4.24690  2.90347  2.73739  3.18146  2.89801  2.37887  2.77519  2.98518  4.58477  3.61503
          0.00642  5.44799  6.17034  0.61958  0.77255  1.74943  0.19101
    232   3.10560  5.35522  3.47697  2.91868  4.60951  2.62134  1.95202  3.29783  2.90175  3.61995  4.42207  2.85139  4.31490  2.55152  2.23424  3.12618  2.94976  1.93903  5.84592  4.50084    328 v - - -
          2.68618  4.42225  2.77519  2.73123  3.46354  2.40513  3.72494  3.29354  2.67741  2.69355  4.24690  2.90347  2.73739  3.18146  2.89801  2.37887  2.77519  2.98518  4.58477  3.61503
          0.00642  5.44799  6.17034  0.61958  0.77255  1.74943  0.19101
    233   3.11225  2.72716  1.57015  2.89000  4.71114  3.91012  4.12009  4.15443  2.89124  3.71542  4.50210  3.42104  3.41439  3.24765  2.17085  2.37374  3.34708  3.79096  5.91523  2.27805    329 d - - -
          2.68618  4.42225  2.77519  2.73123  3.46354  2.40513  3.72494  3.29354  2.67741  2.69355  4.24690  2.90347  2.73739  3.18146  2.89801  2.37887  2.77519  2.98518  4.58477  3.61503
          0.00642  5.44799  6.17034  0.61958  0.77255  1.74943  0.19101
    234   3.10562  5.17513  3.05896  3.03696  4.37932  3.96875  4.18218  2.59106  3.02282  2.94775  4.25618  2.89665  4.35639  2.59412  2.30530  3.18002  2.41699  3.04536  5.70244  1.64231    330 y - - -
          2.68618  4.42225  2.77519  2.73123  3.46354  2.40513  3.72494  3.29354  2.67741  2.69355  4.24690  2.90347  2.73739  3.18146  2.89801  2.37887  2.77519  2.98518  4.58477  3.61503
          0.00642  5.44799  6.17034  0.61958  0.77255  1.74943  0.19101
    235   3.09141  3.78902  2.26399  2.79252  4.91898  2.14582  4.05816  4.39890  2.47660  3.88456  4.62637  3.33903  3.48936  2.50960  3.28875  1.81156  2.12619  3.96809  6.02113  4.61553    331 s - - -
          2.68618  4.42225  2.77519  2.73123  3.46354  2.40513  3.72494  3.29354  2.67741  2.69355  4.24690  2.90347  2.73739  3.18146  2.89801  2.37887  2.77519  2.98518  4.58477  3.61503
          0.05552  5.44799  3.00173  0.61958  0.77255  1.74943  0.19101
    236   1.87221  5.00893  3.16190  2.60807  4.18174  2.61879  4.22014  2.39689  3.12314  2.34999  4.10067  3.61734  2.83398  3.45248  3.54005  3.21495  2.22654  2.78449  5.56193  4.28789    332 a - - -
          2.68618  4.42225  2.77519  2.73123  3.46354  2.40513  3.72494  3.29354  2.67741  2.69355  4.24690  2.90347  2.73739  3.18146  2.89801  2.37887  2.77519  2.98518  4.58477  3.61503
          0.00674  5.39921  6.12156  0.61958  0.77255  1.51331  0.24869
    237   2.43830  5.44807  2.46138  2.85297  4.73462  1.77984  2.48361  4.18080  2.85301  2.76300  4.50609  3.38888  2.86888  3.20908  3.33341  2.63480  2.89845  3.80718  5.91918  3.24191    333 g - - -
          2.68001  4.31199  2.77112  2.74279  3.45634  2.39363  3.74486  3.29460  2.70304  2.69616  4.22517  2.90693  2.73692  3.18754  2.90629  2.38237  2.77462  2.98062  4.54836  3.61260
          1.52444  0.24825  6.17034  4.04747  0.01762  1.74943  0.19101
    238   2.17870  5.50329  3.39498  2.85968  4.83370  2.23379  3.32641  4.29242  2.87364  3.82091  4.58742  1.39595  3.22421  3.22821  3.35793  2.41559  3.35282  3.89503  5.99270  3.51666    508 n - - -
          2.68464  4.41883  2.77512  2.73214  3.46355  2.40536  3.72585  3.29445  2.67785  2.69300  4.24780  2.90437  2.73652  3.17862  2.89770  2.37953  2.77610  2.98609  4.58568  3.61418
          1.87133  0.34646  1.97404  0.69080  0.69550  1.74943  0.19101
    239   3.04680  4.75418  3.94846  2.92987  3.89166  2.34210  4.29129  3.25172  3.33515  2.96751  2.51905  3.78068  4.41181  3.63420  3.68247  1.82720  2.81446  2.31352  5.34091  2.09016    511 s - - -
          2.68618  4.42225  2.77519  2.73123  3.46354  2.40513  3.72494  3.29354  2.67741  2.69355  4.24690  2.90347  2.73739  3.18146  2.89801  2.37887  2.77519  2.98518  4.58477  3.61503
          0.00744  5.30088  6.02322  0.61958  0.77255  1.06348  0.42351
    240   3.11961  1.84377  2.97733  2.87407  4.77826  2.78300  4.11198  4.22713  2.87200  3.76957  4.54387  3.41072  4.30935  2.34808  2.33186  2.22608  2.94852  3.84855  5.95491  2.58631    512 c - - -
          2.68618  4.42225  2.77519  2.73123  3.46354  2.40513  3.72494  3.29354  2.67741  2.69355  4.24690  2.90347  2.73739  3.18146  2.89801  2.37887  2.77519  2.98518  4.58477  3.61503
          0.00612  5.49471  6.21706  0.61958  0.77255  1.68792  0.20445
    241   2.89848  4.69524  4.46995  3.88943  3.80471  2.06029  4.53376  2.67438  3.79394  2.71998  2.41708  2.85136  3.58468  4.03900  4.02625  2.45424  2.52354  1.95237  5.30118  2.76591    513 v - - -
          2.68618  4.42225  2.77519  2.73123  3.46354  2.40513  3.72494  3.29354  2.67741  2.69355  4.24690  2.90347  2.73739  3.18146  2.89801  2.37887  2.77519  2.98518  4.58477  3.61503
          0.00612  5.49471  6.21706  0.61958  0.77255  1.36390  0.29526
    242   3.17550  2.85339  3.51659  2.05432  2.49033  4.11960  4.36022  2.49650  2.77567  3.20469  3.32737  3.79991  3.36931  3.64220  3.31278  2.57570  2.23191  2.41404  5.55572  4.30416    514 e - - -
          2.68618  4.42225  2.77519  2.73123  3.46354  2.40513  3.72494  3.29354  2.67741  2.69355  4.24690  2.90347  2.73739  3.18146  2.89801  2.37887  2.77519  2.98518  4.58477  3.61503
          0.00582  5.54437  6.26671  0.61958  0.77255  1.61454  0.22187
    243   2.34826  5.60070  3.16378  2.85896  4.92381  1.58418  4.11887  4.39411  2.86465  3.46922  4.64919  2.34087  2.60320  2.46913  3.35370  2.69914  3.37832  3.97993  6.04878  2.99267    515 g - - -
          2.68618  4.42225  2.77519  2.73123  3.46354  2.40513  3.72494  3.29354  2.67741  2.69355  4.24690  2.90347  2.73739  3.18146  2.89801  2.37887  2.77519  2.98518  4.58477  3.61503
          0.00582  5.54437  6.26671  0.61958  0.77255  1.61454  0.22187
    244   3.16197  1.83237  1.88537  2.89245  4.85842  3.94496  3.40865  4.31433  2.90353  2.87424  4.61312  3.17904  2.56478  2.06530  3.38781  2.97451  3.39419  3.92504  6.01966  4.63669    516 c - - -
          2.68618  4.42225  2.77519  2.73123  3.46354  2.40513  3.72494  3.29354  2.67741  2.69355  4.24690  2.90347  2.73739  3.18146  2.89801  2.37887  2.77519  2.98518  4.58477  3.61503
          0.00582  5.54437  6.26671  0.61958  0.77255  1.61454  0.22187
    245   2.24931  4.88036  4.10344  3.53492  4.01325  2.35295  4.43198  3.37279  3.23809  1.94783  2.63364  2.40070  4.55318  3.78205  3.82833  2.57078  2.19310  3.15152  3.96756  3.41711    517 l - - -
          2.68618  4.42225  2.77519  2.73123  3.46354  2.40513  3.72494  3.29354  2.67741  2.69355  4.24690  2.90347  2.73739  3.18146  2.89801  2.37887  2.77519  2.98518  4.58477  3.61503
          0.00582  5.54437  6.26671  0.61958  0.77255  1.61454  0.22187
    246   3.15665  2.91374  3.62116  1.88723  4.47436  4.01087  4.22174  3.87657  2.79244  1.99313  4.33998  2.71703  3.56389  2.79437  3.50199  2.97386  2.61230  2.28075  5.78271  3.38196    518 e - - -
          2.68618  4.42225  2.77519  2.73123  3.46354  2.40513  3.72494  3.29354  2.67741  2.69355  4.24690  2.90347  2.73739  3.18146  2.89801  2.37887  2.77519  2.98518  4.58477  3.61503
          0.00582  5.54437  6.26671  0.61958  0.77255  1.02872  0.44233
    247   2.78268  3.84211  2.18001  3.03149  4.03847  4.26661  4.53102  2.88595  3.62450  1.94095  3.55812  2.17101  4.64371  3.91178  3.94691  3.52030  2.52635  1.82361  5.50243  3.89292    519 v - - -
          2.68618  4.42225  2.77519  2.73123  3.46354  2.40513  3.72494  3.29354  2.67741  2.69355  4.24690  2.90347  2.73739  3.18146  2.89801  2.37887  2.77519  2.98518  4.58477  3.61503
          0.00520  5.65725  6.37960  0.61958  0.77255  1.25851  0.33418
    248   3.22175  5.57660  3.53817  2.78614  3.71475  3.42929  4.21651  4.30839  2.75372  3.07690  4.63339  1.91550  3.79047  2.94216  2.00865  2.77497  2.47501  3.50104  2.36256  3.39681    520 n - - -
          2.68618  4.42225  2.77519  2.73123  3.46354  2.40513  3.72494  3.29354  2.67741  2.69355  4.24690  2.90347  2.73739  3.18146  2.89801  2.37887  2.77519  2.98518  4.58477  3.61503
          0.00509  5.67977  6.40211  0.61958  0.77255  0.45044  1.01430
    249   2.73849  4.81913  4.49176  3.79757  2.08889  4.57522  4.90122  1.81534  3.90901  3.00998  2.20428  3.74957  4.94034  4.61191  4.51202  2.46629  2.61258  2.25501  3.33807  2.82364    521 i - - -
          2.68618  4.42225  2.77519  2.73123  3.46354  2.40513  3.72494  3.29354  2.67741  2.69355  4.24690  2.90347  2.73739  3.18146  2.89801  2.37887  2.77519  2.98518  4.58477  3.61503
          0.00425  5.85929  6.58163  0.61958  0.77255  0.73653  0.65157
    250   3.34367  3.29884  3.21604  1.78344  4.94240  1.70616  4.34609  3.43281  3.11632  3.94217  3.42427  2.55691  3.74901  3.20627  3.59367  2.61260  3.00727  3.04649  3.18059  4.77984    522 g - - -
          2.68618  4.42225  2.77519  2.73123  3.46354  2.40513  3.72494  3.29354  2.67741  2.69355  4.24690  2.90347  2.73739  3.18146  2.89801  2.37887  2.77519  2.98518  4.58477  3.61503
          0.00418  5.87561  6.59795  0.61958  0.77255  0.42826  1.05453
    251   3.39540  5.52836  3.09197  3.06488  2.88194  3.71238  4.45147  2.71179  3.27189  2.96006  3.42443  2.74629  4.63146  2.94549  1.68991  2.24585  2.27961  2.91952  6.04424  4.26344    523 r - - -
          2.68618  4.42225  2.77519  2.73123  3.46354  2.40513  3.72494  3.29354  2.67741  2.69355  4.24690  2.90347  2.73739  3.18146  2.89801  2.37887  2.77519  2.98518  4.58477  3.61503
          0.00394  5.93512  6.65747  0.61958  0.77255  0.58509  0.81431
    252   2.76034  5.84286  2.08400  2.78478  5.17099  2.93224  4.34250  2.98131  2.27971  3.18126  4.88800  3.24803  1.82076  3.44452  2.70526  3.34369  2.89755  2.60133  6.28582  4.88531    524 p - - -
          2.68618  4.42225  2.77519  2.73123  3.46354  2.40513  3.72494  3.29354  2.67741  2.69355  4.24690  2.90347  2.73739  3.18146  2.89801  2.37887  2.77519  2.98518  4.58477  3.61503
          0.00394  5.93512  6.65747  0.61958  0.77255  0.58509  0.81431
    253   2.76482  4.51475  3.27568  2.96438  5.21520  1.69650  2.96104  4.69867  2.70710  2.92538  4.91527  2.66066  2.81254  2.92677  2.72010  2.69414  2.36748  3.23484  6.30850  4.89969    525 g - - -
          2.68618  4.42225  2.77519  2.73123  3.46354  2.40513  3.72494  3.29354  2.67741  2.69355  4.24690  2.90347  2.73739  3.18146  2.89801  2.37887  2.77519  2.98518  4.58477  3.61503
          0.00394  5.93512  6.65747  0.61958  0.77255  0.58509  0.81431
    254   2.63187  3.15104  2.48343  4.05583  3.17229  3.82939  4.78252  1.94099  3.97638  3.01395  3.14026  3.76155  3.16534  4.23887  2.50538  2.45247  2.42693  2.76701  5.62224  2.89299    526 i - - -
          2.68618  4.42225  2.77519  2.73123  3.46354  2.40513  3.72494  3.29354  2.67741  2.69355  4.24690  2.90347  2.73739  3.18146  2.89801  2.37887  2.77519  2.98518  4.58477  3.61503
          0.00394  5.93512  6.65747  0.61958  0.77255  0.58509  0.81431
    255   3.12190  2.94780  2.50175  2.45318  5.15320  4.15646  3.81844  3.47466  2.81999  3.32433  4.87687  2.29478  4.54939  2.86238  2.84211  2.74565  1.97250  3.19192  2.68864  3.97730    527 t - - -
          2.68618  4.42225  2.77519  2.73123  3.46354  2.40513  3.72494  3.29354  2.67741  2.69355  4.24690  2.90347  2.73739  3.18146  2.89801  2.37887  2.77519  2.98518  4.58477  3.61503
          0.00394  5.93512  6.65747  0.61958  0.77255  0.58509  0.81431
    256   2.96081  3.28662  2.84001  3.11182  3.79218  4.28045  4.49824  2.96250  2.70525  2.97840  4.51114  3.44409  2.67395  2.96034  3.42238  2.30861  2.57659  2.58685  4.05932  2.06605    528 y - - -
          2.68618  4.42225  2.77519  2.73123  3.46354  2.40513  3.72494  3.29354  2.67741  2.69355  4.24690  2.90347  2.73739  3.18146  2.89801  2.37887  2.77519  2.98518  4.58477  3.61503
          0.00394  5.93512  6.65747  0.61958  0.77255  0.58509  0.81431
    257   2.91776  5.76655  2.51293  2.94435  5.06402  3.83008  3.16823  3.90056  2.73392  2.68331  4.82004  2.75712  4.16557  3.47916  3.33308  2.22275  1.85964  2.65883  2.52375  4.03398    529 t - - -
          2.68618  4.42225  2.77519  2.73123  3.46354  2.40513  3.72494  3.29354  2.67741  2.69355  4.24690  2.90347  2.73739  3.18146  2.89801  2.37887  2.77519  2.98518  4.58477  3.61503
          0.00394  5.93512  6.65747  0.61958  0.77255  0.58509  0.81431
    258   2.35217  3.50599  3.31895  2.26791  5.17778  2.03099  4.01201  3.90431  3.08182  3.59357  4.13370  2.98371  3.63449  2.76043  3.27257  1.81383  2.80213  3.82742  6.28931  3.09894    530 s - - -
          2.68618  4.42225  2.77519  2.73123  3.46354  2.40513  3.72494  3.29354  2.67741  2.69355  4.24690  2.90347  2.73739  3.18146  2.89801  2.37887  2.77519  2.98518  4.58477  3.61503
          0.01271  5.93512  4.60659  0.61958  0.77255  0.58509  0.81431
    259   2.93302  5.44281  3.03046  2.82157  4.64153  1.87592  4.48176  3.63309  3.33181  2.08345  4.52556  3.22498  3.92509  3.67182  3.77332  2.27505  2.08812  2.69848  3.18134  3.93648    531 g - - -
          2.68618  4.42225  2.77519  2.73123  3.46354  2.40513  3.72494  3.29354  2.67741  2.69355  4.24690  2.90347  2.73739  3.18146  2.89801  2.37887  2.77519  2.98518  4.58477  3.61503
          0.01537  5.92638  4.37519  0.61958  0.77255  0.64014  0.74912
    260   3.35819  5.86998  1.69189  2.85902  4.06065  3.09332  4.31878  4.70185  2.50646  3.74637  4.91051  2.74268  4.52525  2.79932  2.27960  1.79597  2.45805  3.72757  6.30236  4.89112    532 d - - -
          2.68618  4.42225  2.77519  2.73123  3.46354  2.40513  3.72494  3.29354  2.67741  2.69355  4.24690  2.90347  2.73739  3.18146  2.89801  2.37887  2.77519  2.98518  4.58477  3.61503
          0.00402  5.91503  6.63738  0.61958  0.77255  0.49790  0.93599
    261   2.82121  2.05826  3.03175  3.81110  2.90271  2.32010  4.87823  2.86028  4.24804  2.30963  3.52531  4.56731  3.24522  4.46238  2.90831  3.46657  3.10428  2.47919  5.54521  2.28125    533 c - - -
          2.68618  4.42225  2.77519  2.73123  3.46354  2.40513  3.72494  3.29354  2.67741  2.69355  4.24690  2.90347  2.73739  3.18146  2.89801  2.37887  2.77519  2.98518  4.58477  3.61503
          0.00394  5.93512  6.65747  0.61958  0.77255  0.58509  0.81431
    262   3.07897  5.87876  2.95605  2.86049  5.22254  2.54981  3.82676  4.70760  2.16809  4.18349  4.91976  3.00474  3.04479  3.06912  3.13806  1.94703  2.24117  2.53146  2.82558  4.14414    534 s - - -
          2.68618  4.42225  2.77519  2.73123  3.46354  2.40513  3.72494  3.29354  2.67741  2.69355  4.24690  2.90347  2.73739  3.18146  2.89801  2.37887  2.77519  2.98518  4.58477  3.61503
          0.00394  5.93512  6.65747  0.61958  0.77255  0.58509  0.81431
    263   2.95014  5.52769  2.11162  2.99324  3.11264  3.75267  4.45175  2.93243  3.27241  2.61444  4.60393  3.79275  3.46118  2.82162  2.38919  2.44939  2.43992  2.11009  6.04370  4.11832    535 v - - -
          2.68618  4.42225  2.77519  2.73123  3.46354  2.40513  3.72494  3.29354  2.67741  2.69355  4.24690  2.90347  2.73739  3.18146  2.89801  2.37887  2.77519  2.98518  4.58477  3.61503
          0.00394  5.93512  6.65747  0.61958  0.77255  0.58509  0.81431
    264   1.97578  3.03705  2.46551  3.78139  2.22005  3.79640  4.68176  2.93835  2.99287  2.98285  4.23942  3.82805  4.80360  4.02971  3.64742  2.12865  2.74383  3.40647  4.11124  2.40263    536 a - - -
          2.68618  4.42225  2.77519  2.73123  3.46354  2.40513  3.72494  3.29354  2.67741  2.69355  4.24690  2.90347  2.73739  3.18146  2.89801  2.37887  2.77519  2.98518  4.58477  3.61503
          0.00394  5.93512  6.65747  0.61958  0.77255  0.58509  0.81431
    265   2.16172  5.88441  2.51171  1.94759  5.23070  4.14421  4.33115  4.71754  2.62036  4.19021  4.39592  2.38765  3.01481  2.49860  2.79981  2.02916  2.87910  3.38052  6.31636  4.90467    537 e - - -
          2.68618  4.42225  2.77519  2.73123  3.46354  2.40513  3.72494  3.29354  2.67741  2.69355  4.24690  2.90347  2.73739  3.18146  2.89801  2.37887  2.77519  2.98518  4.58477  3.61503
          0.02229  5.93512  3.94249  0.61958  0.77255  0.58509  0.81431
    266   3.35954  2.69733  2.16055  2.35799  5.20867  2.85151  4.32129  4.69326  2.85126  3.72132  4.21247  2.56879  4.52746  1.95937  3.19074  2.46735  2.43363  3.41776  6.29941  3.54510    538 q - - -
          2.68618  4.42225  2.77519  2.73123  3.46354  2.40513  3.72494  3.29354  2.67741  2.69355  4.24690  2.90347  2.73739  3.18146  2.89801  2.37887  2.77519  2.98518  4.58477  3.61503
          0.00401  5.91684  6.63919  0.61958  0.77255  0.69647  0.68983
    267   2.33909  3.75308  3.45945  2.46724  4.60660  3.38060  4.48656  2.43640  3.34617  2.27538  4.49810  2.98305  2.83747  3.68430  2.87997  2.18958  2.89337  3.33330  3.72592  2.91069    539 s - - -
          2.68618  4.42225  2.77519  2.73123  3.46354  2.40513  3.72494  3.29354  2.67741  2.69355  4.24690  2.90347  2.73739  3.18146  2.89801  2.37887  2.77519  2.98518  4.58477  3.61503
          0.04949  5.91684  3.08808  0.61958  0.77255  0.69647  0.68983
    268   2.11268  2.28516  5.11014  3.68305  3.94813  2.77511  4.87962  2.46858  3.94622  2.12305  3.47852  4.62711  3.90816  3.61317  3.46594  3.86008  2.27118  1.86027  3.88153  4.28402    540 v - - -
          2.68618  4.42225  2.77519  2.73123  3.46354  2.40513  3.72494  3.29354  2.67741  2.69355  4.24690  2.90347  2.73739  3.18146  2.89801  2.37887  2.77519  2.98518  4.58477  3.61503
          0.00420  5.87155  6.59390  0.61958  0.77255  0.61836  0.77398
    269   3.35150  5.84807  3.09055  1.75302  5.18723  4.12747  4.31514  4.66905  2.94827  2.30861  4.89028  3.17599  2.96519  2.76853  2.43277  2.59232  1.84277  3.78206  3.87542  3.96570    541 e - - -
          2.68618  4.42225  2.77519  2.73123  3.46354  2.40513  3.72494  3.29354  2.67741  2.69355  4.24690  2.90347  2.73739  3.18146  2.89801  2.37887  2.77519  2.98518  4.58477  3.61503
          0.00406  5.90342  6.62576  0.61958  0.77255  0.57802  0.82327
    270   2.91970  5.19943  2.87780  3.64052  1.92127  4.37344  3.86727  3.29439  3.24162  1.95423  4.29926  3.10004  3.15498  3.45483  3.98069  2.61677  2.02938  2.96438  3.41930  3.91655    542 f - - -
          2.68618  4.42225  2.77519  2.73123  3.46354  2.40513  3.72494  3.29354  2.67741  2.69355  4.24690  2.90347  2.73739  3.18146  2.89801  2.37887  2.77519  2.98518  4.58477  3.61503
          0.00399  5.92194  6.64429  0.61958  0.77255  0.66682  0.72019
    271   2.28326  5.85527  3.27036  2.44244  4.05552  3.65635  4.32820  3.74427  2.07264  3.10437  4.89801  3.61085  2.56034  2.44295  2.76183  1.95229  3.09490  3.22451  6.29273  3.54607    543 s - - -
          2.68618  4.42225  2.77519  2.73123  3.46354  2.40513  3.72494  3.29354  2.67741  2.69355  4.24690  2.90347  2.73739  3.18146  2.89801  2.37887  2.77519  2.98518  4.58477  3.61503
          0.01828  5.92194  4.17124  0.61958  0.77255  0.66682  0.72019
    272   2.10236  5.34311  2.95540  3.42534  2.64151  1.57430  3.82086  3.90376  3.40556  3.32876  4.43265  2.69152  4.67582  3.25050  3.82857  3.51100  3.62491  1.81996  5.89090  3.56985    544 g - - -
          2.68618  4.42225  2.77519  2.73123  3.46354  2.40513  3.72494  3.29354  2.67741  2.69355  4.24690  2.90347  2.73739  3.18146  2.89801  2.37887  2.77519  2.98518  4.58477  3.61503
          0.00405  5.90771  6.63006  0.61958  0.77255  0.74710  0.64196
    273   3.06205  5.83643  3.40317  2.91175  5.16936  2.08009  2.96649  3.60726  1.89556  3.63075  4.88030  2.59747  3.27676  3.42209  3.02182  2.17476  2.63861  2.73653  4.83037  4.03664    545 k - - -
          2.68618  4.42225  2.77519  2.73123  3.46354  2.40513  3.72494  3.29354  2.67741  2.69355  4.24690  2.90347  2.73739  3.18146  2.89801  2.37887  2.77519  2.98518  4.58477  3.61503
          0.00405  5.90771  6.63006  0.61958  0.77255  0.60484  0.79002
    274   2.50232  4.14667  4.15978  3.59539  3.41155  3.51743  2.76849  3.13179  3.56240  2.20832  4.32534  2.18042  2.66118  3.46692  2.51843  2.91276  2.66722  3.11131  5.79636  2.62184    546 n - - -
          2.68618  4.42225  2.77519  2.73123  3.46354  2.40513  3.72494  3.29354  2.67741  2.69355  4.24690  2.90347  2.73739  3.18146  2.89801  2.37887  2.77519  2.98518  4.58477  3.61503
          0.00399  5.92108  6.64342  0.61958  0.77255  0.67192  0.71484
    275   2.28312  2.79102  1.85152  2.91904  3.89372  4.15528  3.72086  3.85249  2.77024  3.65279  4.02088  3.25110  2.23221  3.19540  3.07308  3.08679  2.10053  3.62422  6.24292  4.85451    547 d - - -
          2.68618  4.42225  2.77519  2.73123  3.46354  2.40513  3.72494  3.29354  2.67741  2.69355  4.24690  2.90347  2.73739  3.18146  2.89801  2.37887  2.77519  2.98518  4.58477  3.61503
          0.00399  5.92108  6.64342  0.61958  0.77255  0.67192  0.71484
    276   2.14583  1.44219  2.34907  3.52285  4.15787  3.21116  4.75125  2.79896  3.90785  2.72114  4.14836  4.31291  4.85024  4.17970  4.19691  3.11424  2.53027  2.26969  5.63654  4.42430    548 c - - -
          2.68618  4.42225  2.77519  2.73123  3.46354  2.40513  3.72494  3.29354  2.67741  2.69355  4.24690  2.90347  2.73739  3.18146  2.89801  2.37887  2.77519  2.98518  4.58477  3.61503
          0.00399  5.92108  6.64342  0.61958  0.77255  0.67192  0.71484
    277   1.50198  3.59473  4.08351  3.52058  3.39666  4.33116  4.56432  3.17155  2.65676  3.50448  4.37542  3.97964  1.66741  2.59496  2.94698  3.30056  3.27527  2.67119  5.84119  4.57751    549 a - - -
          2.68618  4.42225  2.77519  2.73123  3.46354  2.40513  3.72494  3.29354  2.67741  2.69355  4.24690  2.90347  2.73739  3.18146  2.89801  2.37887  2.77519  2.98518  4.58477  3.61503
          0.01351  5.92108  4.53388  0.61958  0.77255  0.67192  0.71484
    278   2.29185  3.26597  3.54698  3.14688  3.59735  3.86898  4.72451  2.16621  3.13068  1.81896  3.65763  3.75219  4.82978  3.27729  3.70648  2.40551  2.41691  2.56544  4.20892  3.88190    550 l - - -
          2.68618  4.42225  2.77519  2.73123  3.46354  2.40513  3.72494  3.29354  2.67741  2.69355  4.24690  2.90347  2.73739  3.18146  2.89801  2.37887  2.77519  2.98518  4.58477  3.61503
          0.00403  5.91160  6.63394  0.61958  0.77255  0.62278  0.76884
    279   2.48049  5.85159  2.47494  2.84107  5.18734  2.22810  4.32857  3.62008  2.79884  3.29613  4.89471  3.15129  2.66865  3.06502  3.55818  2.27926  1.71969  3.38064  6.28989  4.88462    551 t - - -
          2.68618  4.42225  2.77519  2.73123  3.46354  2.40513  3.72494  3.29354  2.67741  2.69355  4.24690  2.90347  2.73739  3.18146  2.89801  2.37887  2.77519  2.98518  4.58477  3.61503
          0.00399  5.92108  6.64342  0.61958  0.77255  0.67192  0.71484
    280   2.25646  5.65658  3.41585  2.81419  4.91815  1.91626  4.38927  4.34916  2.95365  2.87948  4.72037  3.70180  4.58131  3.52273  3.35745  1.75734  2.70733  3.15029  6.14286  2.13290    552 s - - -
          2.68618  4.42225  2.77519  2.73123  3.46354  2.40513  3.72494  3.29354  2.67741  2.69355  4.24690  2.90347  2.73739  3.18146  2.89801  2.37887  2.77519  2.98518  4.58477  3.61503
          0.00399  5.92108  6.64342  0.61958  0.77255  0.67192  0.71484
    281   1.53534  4.40259  3.14958  2.59243  4.88063  3.30572  3.74297  2.51168  3.08578  3.64459  4.69468  3.71689  3.04945  3.53856  2.88462  2.92785  2.28706  2.28016  6.12083  4.77398    553 a - - -
          2.68618  4.42225  2.77519  2.73123  3.46354  2.40513  3.72494  3.29354  2.67741  2.69355  4.24690  2.90347  2.73739  3.18146  2.89801  2.37887  2.77519  2.98518  4.58477  3.61503
          0.00399  5.92108  6.64342  0.61958  0.77255  0.67192  0.71484
    282   3.10631  5.33160  2.43603  3.45632  3.50149  3.85372  4.53412  2.71589  2.63389  2.61541  4.42248  3.92972  4.69206  2.93803  2.47397  3.21366  2.25247  2.17969  5.88308  2.12931    554 y - - -
          2.68618  4.42225  2.77519  2.73123  3.46354  2.40513  3.72494  3.29354  2.67741  2.69355  4.24690  2.90347  2.73739  3.18146  2.89801  2.37887  2.77519  2.98518  4.58477  3.61503
          0.00399  5.92108  6.64342  0.61958  0.77255  0.67192  0.71484
    283   3.22137  1.94302  4.75057  3.86136  4.08200  4.52190  3.46131  2.20977  3.57917  2.09796  4.08547  2.28909  2.19891  4.31881  4.30566  2.71771  3.25143  2.68956  5.57865  3.34267    555 c - - -
          2.68618  4.42225  2.77519  2.73123  3.46354  2.40513  3.72494  3.29354  2.67741  2.69355  4.24690  2.90347  2.73739  3.18146  2.89801  2.37887  2.77519  2.98518  4.58477  3.61503
          0.00399  5.92108  6.64342  0.61958  0.77255  0.67192  0.71484
    284   2.47138  5.86444  2.93949  2.13811  5.20498  2.44284  3.76686  4.68784  3.06400  4.16783  4.90642  3.09897  3.68596  3.14714  3.55618  2.01469  2.29164  1.81952  6.29990  4.89154    556 v - - -
          2.68618  4.42225  2.77519  2.73123  3.46354  2.40513  3.72494  3.29354  2.67741  2.69355  4.24690  2.90347  2.73739  3.18146  2.89801  2.37887  2.77519  2.98518  4.58477  3.61503
          0.00399  5.92108  6.64342  0.61958  0.77255  0.67192  0.71484
    285   2.61154  5.86993  2.46538  2.59068  5.21379  3.30628  3.76545  4.69890  2.79280  4.17470  4.21597  2.20316  3.21775  3.42028  2.88379  2.05108  2.36458  3.70765  4.25526  2.32654    557 s - - -
          2.68618  4.42225  2.77519  2.73123  3.46354  2.40513  3.72494  3.29354  2.67741  2.69355  4.24690  2.90347  2.73739  3.18146  2.89801  2.37887  2.77519  2.98518  4.58477  3.61503
          0.00399  5.92108  6.64342  0.61958  0.77255  0.67192  0.71484
    286   1.81213  4.29922  3.41243  2.37101  4.90911  2.46059  3.18803  2.36340  3.17311  3.11545  4.71413  3.70514  3.48978  3.21906  3.35965  2.14568  2.71601  3.24165  6.13750  3.95171    558 a - - -
          2.68618  4.42225  2.77519  2.73123  3.46354  2.40513  3.72494  3.29354  2.67741  2.69355  4.24690  2.90347  2.73739  3.18146  2.89801  2.37887  2.77519  2.98518  4.58477  3.61503
          0.01658  5.92108  4.28625  0.61958  0.77255  0.67192  0.71484
    287   2.90953  5.86437  2.70252  2.27283  4.02292  2.03539  4.31490  4.69521  2.10982  3.63805  4.90506  3.23637  2.66914  2.96519  3.02574  2.58037  2.44529  3.24389  6.29713  3.36377    559 g - - -
          2.68618  4.42225  2.77519  2.73123  3.46354  2.40513  3.72494  3.29354  2.67741  2.69355  4.24690  2.90347  2.73739  3.18146  2.89801  2.37887  2.77519  2.98518  4.58477  3.61503
          0.06386  5.90855  2.82768  0.61958  0.77255  0.74259  0.64603
    288   2.33346  5.82434  2.98175  2.79726  3.01250  2.73199  3.68611  4.65327  1.92569  4.12909  4.86532  3.03131  2.62388  3.06749  2.95843  2.86166  2.72323  4.21431  2.25106  4.84755    560 k - - -
          2.68618  4.42225  2.77519  2.73123  3.46354  2.40513  3.72494  3.29354  2.67741  2.69355  4.24690  2.90347  2.73739  3.18146  2.89801  2.37887  2.77519  2.98518  4.58477  3.61503
          0.46250  5.84898  1.00128  0.61958  0.77255  1.01483  0.45014
    289   2.70923  2.08041  1.60175  2.92319  4.67219  2.60379  4.14304  4.10534  2.92944  2.95757  4.47604  2.93816  4.30346  3.27883  3.40087  2.36306  2.95428  3.74365  5.89743  4.54598    561 d - - -
          2.68618  4.42225  2.77519  2.73123  3.46354  2.40513  3.72494  3.29354  2.67741  2.69355  4.24690  2.90347  2.73739  3.18146  2.89801  2.37887  2.77519  2.98518  4.58477  3.61503
          0.03709  5.39326  3.44637  0.61958  0.77255  1.89907  0.16217
    290   2.70417  5.49435  1.52248  1.66951  4.80876  3.83986  4.04085  4.27294  2.79477  3.78828  4.54773  3.32204  4.23909  3.15004  3.28307  2.55268  2.76713  3.19552  3.12551  4.55797    562 d - - -
          2.68618  4.42225  2.77519  2.73123  3.46354  2.40513  3.72494  3.29354  2.67741  2.69355  4.24690  2.90347  2.73739  3.18146  2.89801  2.37887  2.77519  2.98518  4.58477  3.61503
          0.00699  5.36315  6.08550  0.61958  0.77255  1.92878  0.15703
    291   3.07346  4.89080  2.39603  3.24850  4.04229  1.94938  2.65159  2.57146  3.21659  3.10963  3.22320  3.69132  3.76623  3.53362  3.60529  3.24813  3.30517  2.67267  5.45837  2.02822    563 g - - -
          2.68618  4.42225  2.77519  2.73123  3.46354  2.40513  3.72494  3.29354  2.67741  2.69355  4.24690  2.90347  2.73739  3.18146  2.89801  2.37887  2.77519  2.98518  4.58477  3.61503
          0.00699  5.36315  6.08550  0.61958  0.77255  1.92878  0.15703
    292   2.36031  3.52499  3.04298  3.33345  3.10442  3.24701  4.28958  3.33960  3.29338  2.84001  1.78412  3.75418  4.42154  2.82579  3.66136  2.87956  1.86256  3.10950  5.40993  4.16891    564 m - - -
          2.68731  4.41939  2.77535  2.73235  3.46240  2.40544  3.72641  3.29301  2.67887  2.69460  4.24836  2.90407  2.73591  3.17988  2.89836  2.37959  2.77568  2.98099  4.57661  3.61430
          2.01123  0.18612  3.32426  1.08686  0.41139  1.77791  0.18511
    293   3.09170  2.92235  2.87625  4.00896  2.93225  3.02170  4.50695  3.00323  3.14451  1.66381  3.67225  4.19914  2.79246  4.09500  4.04832  3.48937  3.32376  1.64578  4.06233  3.97933    568 v - - -
          2.68618  4.42225  2.77519  2.73123  3.46354  2.40513  3.72494  3.29354  2.67741  2.69355  4.24690  2.90347  2.73739  3.18146  2.89801  2.37887  2.77519  2.98518  4.58477  3.61503
          0.00705  5.35410  6.07645  0.61958  0.77255  1.93737  0.15558
    294   2.80676  2.59839  2.17306  2.79515  4.71312  2.23388  4.03525  3.08628  2.79484  3.70321  4.47537  2.52366  2.89116  3.15190  2.69363  3.03410  2.49002  3.78198  5.88583  4.50902    569 d - - -
          2.68618  4.42225  2.77519  2.73123  3.46354  2.40513  3.72494  3.29354  2.67741  2.69355  4.24690  2.90347  2.73739  3.18146  2.89801  2.37887  2.77519  2.98518  4.58477  3.61503
          0.00705  5.35410  6.07645  0.61958  0.77255  1.73669  0.19371
    295   2.63367  5.55967  2.14309  2.37567  3.60929  2.04066  4.02519  4.38036  2.40967  3.27097  4.60236  2.24475  2.49059  3.12394  3.25661  3.02704  3.29410  3.94693  5.99601  4.58800    570 g - - -
          2.68054  4.41217  2.77387  2.73538  3.46199  2.40310  3.72701  3.29345  2.68008  2.69694  4.24504  2.90447  2.74094  3.18238  2.90304  2.38146  2.77140  2.98366  4.56821  3.60626
          2.03564  0.17071  3.63687  2.55683  0.08072  0.43277  1.04614
    296   3.04291  5.10876  4.10203  3.53708  3.83835  2.89267  4.51913  3.62464  2.69169  3.32652  4.20960  3.96909  1.20353  3.81355  3.87890  3.25638  2.00773  3.16475  3.59049  2.76184    586 p - - -
          2.68618  4.42225  2.77519  2.73123  3.46354  2.40513  3.72494  3.29354  2.67741  2.69355  4.24690  2.90347  2.73739  3.18146  2.89801  2.37887  2.77519  2.98518  4.58477  3.61503
          0.03093  5.77499  3.59879  0.61958  0.77255  0.82159  0.57934
    297   2.39523  5.66585  3.60658  3.04991  4.95691  4.09423  4.28804  3.47355  2.20284  3.17578  4.72155  2.49434  1.50971  3.40555  2.76122  2.22158  3.01762  3.40393  6.13269  4.75737    587 p - - -
          2.68618  4.42225  2.77519  2.73123  3.46354  2.40513  3.72494  3.29354  2.67741  2.69355  4.24690  2.90347  2.73739  3.18146  2.89801  2.37887  2.77519  2.98518  4.58477  3.61503
          0.00449  5.80391  6.52626  0.61958  0.77255  0.90291  0.51985
    298   1.86719  2.96873  4.12017  1.78119  3.50446  2.81095  4.54767  3.45126  3.19998  2.86054  3.67673  3.45249  2.34945  3.83545  3.90397  2.93945  3.09795  2.98679  4.35155  3.75647    588 e - - -
          2.68618  4.42225  2.77519  2.73123  3.46354  2.40513  3.72494  3.29354  2.67741  2.69355  4.24690  2.90347  2.73739  3.18146  2.89801  2.37887  2.77519  2.98518  4.58477  3.61503
          0.00436  5.83371  6.55606  0.61958  0.77255  1.07198  0.41905
    299   2.89054  2.49018  3.87957  3.31925  4.53776  4.21905  3.78518  2.78227  2.83734  3.58397  4.43299  3.44992  1.69591  2.84153  3.22386  2.80339  2.10103  2.50450  5.88577  4.15200    589 p - - -
          2.68618  4.42225  2.77519  2.73123  3.46354  2.40513  3.72494  3.29354  2.67741  2.69355  4.24690  2.90347  2.73739  3.18146  2.89801  2.37887  2.77519  2.98518  4.58477  3.61503
          0.00436  5.83371  6.55606  0.61958  0.77255  0.93798  0.49662
    300   2.04318  5.82772  2.66258  2.66923  5.17356  3.65354  3.71825  4.66007  2.35147  3.74475  4.86818  2.41110  2.01653  3.05183  3.00523  2.74276  2.22659  3.65255  6.25994  4.08963    590 p - - -
          2.68618  4.42225  2.77519  2.73123  3.46354  2.40513  3.72494  3.29354  2.67741  2.69355  4.24690  2.90347  2.73739  3.18146  2.89801  2.37887  2.77519  2.98518  4.58477  3.61503
          0.00430  5.84721  6.56956  0.61958  0.77255  0.79279  0.60254
    301   2.83449  5.86374  2.39618  2.82061  4.07429  0.98973  4.35703  4.67417  3.11099  4.16892  4.91885  3.62004  2.50311  3.07804  3.60516  2.80178  3.13220  4.25074  6.31393  4.90879    591 g - - -
          2.68618  4.42225  2.77519  2.73123  3.46354  2.40513  3.72494  3.29354  2.67741  2.69355  4.24690  2.90347  2.73739  3.18146  2.89801  2.37887  2.77519  2.98518  4.58477  3.61503
          0.00420  5.87098  6.59332  0.61958  0.77255  0.92450  0.50539
    302   2.04186  5.38676  2.91976  3.32836  3.10927  4.23721  4.45476  3.58926  2.44375  2.34985  4.47105  3.82172  2.53542  3.65136  2.02893  2.39908  3.59326  3.39833  4.25866  2.82296    592 r - - -
          2.68618  4.42225  2.77519  2.73123  3.46354  2.40513  3.72494  3.29354  2.67741  2.69355  4.24690  2.90347  2.73739  3.18146  2.89801  2.37887  2.77519  2.98518  4.58477  3.61503
          0.00420  5.87098  6.59332  0.61958  0.77255  0.92450  0.50539
    303   2.54699  2.33675  4.87750  4.29052  2.56652  2.59328  4.82303  2.96560  3.58942  2.73167  2.96921  3.34260  2.23004  3.43482  4.35334  2.93502  2.37772  2.91553  3.05498  4.31586    593 p - - -
          2.68618  4.42225  2.77519  2.73123  3.46354  2.40513  3.72494  3.29354  2.67741  2.69355  4.24690  2.90347  2.73739  3.18146  2.89801  2.37887  2.77519  2.98518  4.58477  3.61503
          0.00420  5.87098  6.59332  0.61958  0.77255  0.92450  0.50539
    304   2.30051  5.73410  2.96391  1.58580  4.43790  4.12875  4.32110  3.77850  2.63082  2.86096  4.78668  3.33164  2.52569  3.18983  3.56001  2.94034  2.98869  2.14901  6.19425  3.46341    594 e - - -
          2.68618  4.42225  2.77519  2.73123  3.46354  2.40513  3.72494  3.29354  2.67741  2.69355  4.24690  2.90347  2.73739  3.18146  2.89801  2.37887  2.77519  2.98518  4.58477  3.61503
          0.00420  5.87098  6.59332  0.61958  0.77255  0.92450  0.50539
    305   3.09603  5.35986  3.48592  3.35535  3.76230  3.08686  4.46813  3.93540  2.57375  1.86929  4.44621  3.84318  2.51182  3.67417  2.62626  1.98452  2.28926  2.80491  4.41370  3.48074    595 l - - -
          2.68618  4.42225  2.77519  2.73123  3.46354  2.40513  3.72494  3.29354  2.67741  2.69355  4.24690  2.90347  2.73739  3.18146  2.89801  2.37887  2.77519  2.98518  4.58477  3.61503
          0.01421  5.87098  4.48378  0.61958  0.77255  0.77363  0.61866
    306   2.95080  5.81847  2.32221  3.03830  4.19176  2.85852  4.30103  4.63048  2.31922  2.69417  4.86210  2.63196  4.50599  3.40105  2.06512  1.98420  2.37168  3.08682  6.25793  4.85384    596 s - - -
          2.68618  4.42225  2.77519  2.73123  3.46354  2.40513  3.72494  3.29354  2.67741  2.69355  4.24690  2.90347  2.73739  3.18146  2.89801  2.37887  2.77519  2.98518  4.58477  3.61503
          0.00418  5.87591  6.59826  0.61958  0.77255  0.79963  0.59692
    307   2.90278  5.84365  2.08125  2.65536  3.59218  3.01220  4.30213  4.66972  2.44618  4.14769  4.88508  1.94583  2.64686  3.39941  3.21281  3.04155  2.07875  3.27231  6.27809  3.28228    597 n - - -
          2.68618  4.42225  2.77519  2.73123  3.46354  2.40513  3.72494  3.29354  2.67741  2.69355  4.24690  2.90347  2.73739  3.18146  2.89801  2.37887  2.77519  2.98518  4.58477  3.61503
          0.01805  5.88574  4.19268  0.61958  0.77255  0.85771  0.55187
    308   2.69792  2.35320  2.53765  2.87616  5.15439  3.32414  4.29758  3.70931  2.92145  3.60106  4.86238  2.42706  2.98895  2.70837  3.36206  1.52967  3.14657  3.72316  6.25774  4.85278    598 s - - -
          2.68618  4.42225  2.77519  2.73123  3.46354  2.40513  3.72494  3.29354  2.67741  2.69355  4.24690  2.90347  2.73739  3.18146  2.89801  2.37887  2.77519  2.98518  4.58477  3.61503
          0.00419  5.87189  6.59423  0.61958  0.77255  0.77828  0.61470
    309   2.31485  2.88289  5.34053  4.72963  2.67718  3.39333  4.93433  2.76328  3.88743  3.01722  3.53594  3.16979  4.96857  4.67232  4.03712  3.91265  3.02460  2.20761  1.43292  2.69830    599 w - - -
          2.68618  4.42225  2.77519  2.73123  3.46354  2.40513  3.72494  3.29354  2.67741  2.69355  4.24690  2.90347  2.73739  3.18146  2.89801  2.37887  2.77519  2.98518  4.58477  3.61503
          0.02046  5.88574  4.04720  0.61958  0.77255  0.85771  0.55187
    310   3.32986  5.82930  3.34374  2.09055  3.83636  3.62222  4.29293  2.07763  2.31766  3.79199  4.87120  2.80856  3.73387  2.60386  2.59292  2.41047  2.01726  4.21741  4.80997  4.85672    600 t - - -
          2.68618  4.42225  2.77519  2.73123  3.46354  2.40513  3.72494  3.29354  2.67741  2.69355  4.24690  2.90347  2.73739  3.18146  2.89801  2.37887  2.77519  2.98518  4.58477  3.61503
          0.02811  5.86949  3.69329  0.61958  0.77255  0.93096  0.50117
    311   2.65430  3.31395  2.64268  3.59999  3.64172  3.81074  4.57137  3.00957  2.95360  2.48402  4.24190  2.24372  4.70674  3.87300  2.30699  3.30791  2.66715  2.65968  4.14745  2.21111    601 y - - -
          2.68618  4.42225  2.77519  2.73123  3.46354  2.40513  3.72494  3.29354  2.67741  2.69355  4.24690  2.90347  2.73739  3.18146  2.89801  2.37887  2.77519  2.98518  4.58477  3.61503
          0.00431  5.84569  6.56803  0.61958  0.77255  0.86270  0.54822
    312   2.74371  5.83421  2.41489  2.04229  5.17873  3.06007  4.28596  4.07644  2.81567  2.40750  4.34753  1.76503  4.49230  2.90614  3.03630  2.24530  3.08499  4.22456  6.26723  4.24671    602 n - - -
          2.68618  4.42225  2.77519  2.73123  3.46354  2.40513  3.72494  3.29354  2.67741  2.69355  4.24690  2.90347  2.73739  3.18146  2.89801  2.37887  2.77519  2.98518  4.58477  3.61503
          0.03401  5.86233  3.48709  0.61958  0.77255  0.96123  0.48195
    313   2.55856  2.88211  2.79882  3.02660  5.08062  4.09293  4.28273  2.13232  2.32694  4.05481  4.80719  2.76191  2.05213  3.11524  2.99819  2.70671  2.30173  4.13744  6.20763  4.81194    603 p - - -
          2.68665  4.42272  2.77567  2.73025  3.46401  2.40538  3.72542  3.29401  2.67788  2.69402  4.24737  2.90163  2.73714  3.18157  2.89744  2.37934  2.77483  2.98445  4.58524  3.61550
          2.29682  0.68638  0.92627  0.02678  3.63333  0.84684  0.55996
    314   2.09829  2.81674  4.40725  3.82645  3.72894  2.82628  4.46407  2.23694  2.97596  2.81787  3.73280  3.32639  4.54403  3.97317  3.95871  3.44819  2.01512  2.36755  5.22617  2.31563    605 t - - -
          2.68618  4.42225  2.77519  2.73123  3.46354  2.40513  3.72494  3.29354  2.67741  2.69355  4.24690  2.90347  2.73739  3.18146  2.89801  2.37887  2.77519  2.98518  4.58477  3.61503
          0.03433  5.37033  3.53729  0.61958  0.77255  1.92186  0.15822
    315   2.12848  3.79454  1.74353  2.83580  4.61150  2.96232  4.05658  3.13239  2.83344  3.61631  4.40715  2.33554  2.80921  3.18712  3.30791  2.69434  3.27471  3.00028  5.82749  4.46989    606 d - - -
          2.68618  4.42225  2.77519  2.73123  3.46354  2.40513  3.72494  3.29354  2.67741  2.69355  4.24690  2.90347  2.73739  3.18146  2.89801  2.37887  2.77519  2.98518  4.58477  3.61503
          0.00713  5.34313  6.06547  0.61958  0.77255  1.94759  0.15387
    316   2.16036  4.51471  4.77932  4.18135  2.23297  4.22788  4.54643  2.52123  4.02299  2.01358  3.63151  4.29465  4.59454  2.62792  4.12805  2.34172  2.98766  1.73943  5.13279  3.94936    607 v - - -
          2.68618  4.42225  2.77519  2.73123  3.46354  2.40513  3.72494  3.29354  2.67741  2.69355  4.24690  2.90347  2.73739  3.18146  2.89801  2.37887  2.77519  2.98518  4.58477  3.61503
          0.00713  5.34313  6.06547  0.61958  0.77255  1.94759  0.15387
    317   3.08026  4.76916  3.06636  3.44237  3.88531  2.70408  4.32904  2.64048  3.39457  2.98006  3.87725  3.83143  4.45073  3.68926  3.73340  3.32143  1.08121  3.04172  3.61986  2.84944    608 t - - -
          2.68618  4.42225  2.77519  2.73123  3.46354  2.40513  3.72494  3.29354  2.67741  2.69355  4.24690  2.90347  2.73739  3.18146  2.89801  2.37887  2.77519  2.98518  4.58477  3.61503
          0.00713  5.34313  6.06547  0.61958  0.77255  1.94759  0.15387
    318   2.01851  5.29847  2.19054  2.85231  4.55275  3.86115  3.35682  3.01440  2.84874  2.65962  4.36484  3.37846  2.01267  2.79743  3.31907  3.06186  2.48067  3.63935  5.79025  4.44205    609 p - - -
          2.68618  4.42225  2.77519  2.73123  3.46354  2.40513  3.72494  3.29354  2.67741  2.69355  4.24690  2.90347  2.73739  3.18146  2.89801  2.37887  2.77519  2.98518  4.58477  3.61503
          0.00713  5.34313  6.06547  0.61958  0.77255  1.94759  0.15387
    319   1.98328  5.15981  3.51242  2.95284  4.37485  2.97416  4.11230  3.77742  1.81216  2.81933  4.23834  3.45962  4.29114  3.28436  2.75067  3.11181  2.25411  2.96725  5.67966  2.48308    610 k - - -
          2.68618  4.42225  2.77519  2.73123  3.46354  2.40513  3.72494  3.29354  2.67741  2.69355  4.24690  2.90347  2.73739  3.18146  2.89801  2.37887  2.77519  2.98518  4.58477  3.61503
          0.00713  5.34313  6.06547  0.61958  0.77255  1.94759  0.15387
    320   3.09419  2.16946  3.55997  3.00040  1.97975  4.22883  4.54685  2.94941  4.01460  1.71285  3.63662  4.28992  4.59562  4.19933  4.12505  3.52675  2.72779  1.91666  5.13896  3.95490    611 l - - -
          2.68618  4.42225  2.77519  2.73123  3.46354  2.40513  3.72494  3.29354  2.67741  2.69355  4.24690  2.90347  2.73739  3.18146  2.89801  2.37887  2.77519  2.98518  4.58477  3.61503
          0.00713  5.34313  6.06547  0.61958  0.77255  1.94759  0.15387
    321   1.84123  5.48650  3.30859  2.47938  3.38925  3.07364  4.00793  4.27676  1.72069  3.78131  4.53366  2.50127  4.21152  3.11263  2.38426  3.00977  2.84763  3.86430  3.91454  4.53810    612 k - - -
          2.68618  4.42225  2.77519  2.73123  3.46354  2.40513  3.72494  3.29354  2.67741  2.69355  4.24690  2.90347  2.73739  3.18146  2.89801  2.37887  2.77519  2.98518  4.58477  3.61503
          0.00713  5.34313  6.06547  0.61958  0.77255  1.94759  0.15387
    322   1.91772  5.54402  2.75960  2.73230  4.88639  2.21214  3.03319  4.37027  2.14015  3.84886  4.58727  2.25279  4.20748  3.10099  3.23390  2.60440  2.48877  3.93361  5.97991  4.57033    613 a - - -
          2.68618  4.42225  2.77519  2.73123  3.46354  2.40513  3.72494  3.29354  2.67741  2.69355  4.24690  2.90347  2.73739  3.18146  2.89801  2.37887  2.77519  2.98518  4.58477  3.61503
          0.00713  5.34313  6.06547  0.61958  0.77255  1.94759  0.15387
    323   3.07119  5.45188  2.06854  2.82365  4.80542  2.14052  4.08510  4.26414  2.85089  3.79365  4.56075  2.93160  3.18179  3.20099  3.33644  1.88600  2.68546  2.18569  5.96613  4.58302    614 s - - -
          2.68618  4.42225  2.77519  2.73123  3.46354  2.40513  3.72494  3.29354  2.67741  2.69355  4.24690  2.90347  2.73739  3.18146  2.89801  2.37887  2.77519  2.98518  4.58477  3.61503
          0.00713  5.34313  6.06547  0.61958  0.77255  1.94759  0.15387
    324   3.04026  5.31561  2.30614  2.14329  4.57549  3.85575  4.05497  3.26015  2.26320  3.03437  4.37984  3.36836  4.24663  3.18947  3.30873  2.55879  2.48161  2.24915  5.80298  2.49503    615 e - - -
          2.68618  4.42225  2.77519  2.73123  3.46354  2.40513  3.72494  3.29354  2.67741  2.69355  4.24690  2.90347  2.73739  3.18146  2.89801  2.37887  2.77519  2.98518  4.58477  3.61503
          0.00713  5.34313  6.06547  0.61958  0.77255  1.94759  0.15387
    325   3.03408  3.38680  2.42538  2.25335  4.82594  3.81470  4.00407  4.29902  2.74655  3.79683  4.54514  2.49949  2.62144  2.78043  3.23611  2.12776  2.75358  3.20335  5.94350  2.48564    616 s - - -
          2.68712  4.41887  2.77563  2.73029  3.46402  2.40387  3.72588  3.29166  2.67805  2.69350  4.24678  2.90293  2.73833  3.18240  2.89800  2.37943  2.77577  2.98527  4.57783  3.61597
          1.68822  0.20723  6.06547  0.69088  0.69542  1.94759  0.15387
    326   3.25450  5.72583  2.72151  1.69579  5.04087  3.19455  4.19626  4.51805  3.00746  4.02409  4.79569  2.65942  1.65555  3.31663  3.51950  3.20923  3.49894  1.88480  6.18323  4.76444    619 p - - -
          2.68618  4.42225  2.77519  2.73123  3.46354  2.40513  3.72494  3.29354  2.67741  2.69355  4.24690  2.90347  2.73739  3.18146  2.89801  2.37887  2.77519  2.98518  4.58477  3.61503
          0.00713  5.34313  6.06547  0.61958  0.77255  1.94759  0.15387
    327   1.79614  5.18330  2.46205  2.93021  4.40472  2.97279  4.10217  2.69241  2.92184  3.08494  4.25998  2.60081  4.28196  2.83407  3.37740  2.76594  3.27850  2.03214  5.69928  4.37880    620 a - - -
          2.68618  4.42225  2.77519  2.73123  3.46354  2.40513  3.72494  3.29354  2.67741  2.69355  4.24690  2.90347  2.73739  3.18146  2.89801  2.37887  2.77519  2.98518  4.58477  3.61503
          0.00713  5.34313  6.06547  0.61958  0.77255  1.94759  0.15387
    328   3.04051  5.45834  2.88293  2.77029  4.76853  3.82751  4.01929  2.37201  2.76774  3.74878  4.51010  3.31129  2.61681  2.30752  1.81863  2.36440  2.40829  3.83043  5.91380  4.52679    621 r - - -
          2.68618  4.42225  2.77519  2.73123  3.46354  2.40513  3.72494  3.29354  2.67741  2.69355  4.24690  2.90347  2.73739  3.18146  2.89801  2.37887  2.77519  2.98518  4.58477  3.61503
          0.00713  5.34313  6.06547  0.61958  0.77255  1.62588  0.21908
    329   2.71720  4.88269  3.87259  2.22207  2.63354  4.04717  4.29084  3.39734  3.27185  2.13684  3.98215  2.71078  4.42857  3.02238  3.65111  2.31236  3.32631  2.00916  5.45519  2.81805    622 v - - -
          2.68618  4.42225  2.77519  2.73123  3.46354  2.40513  3.72494  3.29354  2.67741  2.69355  4.24690  2.90347  2.73739  3.18146  2.89801  2.37887  2.77519  2.98518  4.58477  3.61503
          0.00673  5.40021  6.12256  0.61958  0.77255  0.19310  1.73953
    330   3.43564  4.95573  3.71067  3.63599  3.20039  2.91377  4.80458  2.43749  2.26592  2.14973  2.50218  4.43558  4.88435  4.31689  3.60305  2.56053  2.08912  2.12778  4.43207  3.68319    623 t - - -
          2.68618  4.42225  2.77519  2.73123  3.46354  2.40513  3.72494  3.29354  2.67741  2.69355  4.24690  2.90347  2.73739  3.18146  2.89801  2.37887  2.77519  2.98518  4.58477  3.61503
          0.00407  5.90297  6.62531  0.61958  0.77255  0.77226  0.61984
    331   3.45076  1.83165  3.84363  4.60509  3.95630  4.59579  4.91789  2.24937  4.43344  2.29379  3.21723  4.68728  4.18854  4.60310  3.88715  3.02539  1.51233  3.10957  5.47883  2.21414    624 t - - -
          2.68618  4.42225  2.77519  2.73123  3.46354  2.40513  3.72494  3.29354  2.67741  2.69355  4.24690  2.90347  2.73739  3.18146  2.89801  2.37887  2.77519  2.98518  4.58477  3.61503
          0.00407  5.90297  6.62531  0.61958  0.77255  0.59181  0.80593
    332   2.19775  3.32228  3.84735  2.32964  3.58764  2.27546  4.45036  3.00851  3.27773  2.88808  3.01146  3.45966  4.62835  2.42317  2.18855  2.85749  2.69850  3.81684  6.01849  4.70377    625 r - - -
          2.68618  4.42225  2.77519  2.73123  3.46354  2.40513  3.72494  3.29354  2.67741  2.69355  4.24690  2.90347  2.73739  3.18146  2.89801  2.37887  2.77519  2.98518  4.58477  3.61503
          0.00400  5.92031  6.64265  0.61958  0.77255  0.50484  0.92534
    333   2.62480  1.96818  5.08343  3.61700  3.39142  4.59575  4.90885  3.35163  3.38431  2.30159  2.47705  3.84102  4.96330  2.48462  3.84927  3.56179  3.13176  1.73161  3.72640  3.11461    626 v - - -
          2.68618  4.42225  2.77519  2.73123  3.46354  2.40513  3.72494  3.29354  2.67741  2.69355  4.24690  2.90347  2.73739  3.18146  2.89801  2.37887  2.77519  2.98518  4.58477  3.61503
          0.03374  5.93645  3.48887  0.61958  0.77255  0.57643  0.82531
    334   2.17352  3.81962  1.86996  2.90351  5.20478  3.32315  3.72251  4.68992  2.78559  4.16567  4.90185  3.25039  4.52067  2.81814  2.77581  1.52723  2.86651  3.56792  6.29427  3.91006    627 s - - -
          2.68618  4.42225  2.77519  2.73123  3.46354  2.40513  3.72494  3.29354  2.67741  2.69355  4.24690  2.90347  2.73739  3.18146  2.89801  2.37887  2.77519  2.98518  4.58477  3.61503
          0.00405  5.90676  6.62911  0.61958  0.77255  0.46446  0.99014
    335   3.17804  5.43919  3.36746  3.36153  3.55611  3.95610  4.49268  2.98118  3.08184  2.05719  3.82438  3.14754  2.48562  2.40822  2.60190  2.25162  3.20844  2.02617  5.97276  4.67476    628 v - - -
          2.68618  4.42225  2.77519  2.73123  3.46354  2.40513  3.72494  3.29354  2.67741  2.69355  4.24690  2.90347  2.73739  3.18146  2.89801  2.37887  2.77519  2.98518  4.58477  3.61503
          0.00393  5.93571  6.65806  0.61958  0.77255  0.58124  0.81917
    336   2.14601  3.66989  3.27076  3.83936  2.69644  3.44300  3.89050  2.99731  3.53546  2.69700  3.79330  2.04296  4.82034  3.52324  4.11407  2.83318  2.11191  2.41365  5.69664  2.93725    629 n - - -
          2.68618  4.42225  2.77519  2.73123  3.46354  2.40513  3.72494  3.29354  2.67741  2.69355  4.24690  2.90347  2.73739  3.18146  2.89801  2.37887  2.77519  2.98518  4.58477  3.61503
          0.01542  5.93571  4.36920  0.61958  0.77255  0.58124  0.81917
    337   2.32109  2.60014  3.13790  3.01268  4.85840  1.89464  4.40805  3.90004  3.20054  3.05322  4.68001  2.01004  3.84074  3.55161  3.05405  2.34892  3.61244  3.51079  3.20193  3.77517    630 g - - -
          2.68618  4.42225  2.77519  2.73123  3.46354  2.40513  3.72494  3.29354  2.67741  2.69355  4.24690  2.90347  2.73739  3.18146  2.89801  2.37887  2.77519  2.98518  4.58477  3.61503
          0.00398  5.92427  6.64662  0.61958  0.77255  0.52814  0.89087
    338   2.08716  5.87713  2.88886  2.65378  5.21991  2.97135  4.33380  4.70427  2.92298  4.18144  3.96506  1.97393  3.23477  3.13600  3.56186  1.69246  2.46092  2.96603  6.31120  4.90162    631 s - - -
          2.68618  4.42225  2.77519  2.73123  3.46354  2.40513  3.72494  3.29354  2.67741  2.69355  4.24690  2.90347  2.73739  3.18146  2.89801  2.37887  2.77519  2.98518  4.58477  3.61503
          0.00393  5.93571  6.65806  0.61958  0.77255  0.58124  0.81917
    339   3.40713  5.40139  3.53257  3.13168  4.58850  1.21253  4.51161  2.86299  3.18009  3.03136  3.64149  3.44102  2.66795  3.34409  3.81421  2.76445  2.48160  2.72615  4.05444  4.65297    632 g - - -
          2.68618  4.42225  2.77519  2.73123  3.46354  2.40513  3.72494  3.29354  2.67741  2.69355  4.24690  2.90347  2.73739  3.18146  2.89801  2.37887  2.77519  2.98518  4.58477  3.61503
          0.03427  5.93571  3.47218  0.61958  0.77255  0.58124  0.81917
    340   2.67629  5.80975  2.27027  1.90484  5.13161  1.95361  4.32841  3.06752  3.07297  3.38140  4.85664  3.09630  3.51819  3.43275  3.56165  2.92827  2.80331  4.18787  6.25662  2.17291    633 e - - -
          2.68618  4.42225  2.77519  2.73123  3.46354  2.40513  3.72494  3.29354  2.67741  2.69355  4.24690  2.90347  2.73739  3.18146  2.89801  2.37887  2.77519  2.98518  4.58477  3.61503
          0.00406  5.90550  6.62784  0.61958  0.77255  0.46050  0.99687
    341   2.12832  3.68915  2.59570  2.29601  4.98093  2.24372  4.38487  2.91724  2.43085  2.94436  2.83951  3.69054  4.57996  3.03736  3.63246  2.46115  2.87854  3.43148  6.18279  4.09819    634 a - - -
          2.68618  4.42225  2.77519  2.73123  3.46354  2.40513  3.72494  3.29354  2.67741  2.69355  4.24690  2.90347  2.73739  3.18146  2.89801  2.37887  2.77519  2.98518  4.58477  3.61503
          0.00393  5.93571  6.65806  0.61958  0.77255  0.58124  0.81917
    342   2.58832  2.49175  2.60680  2.84634  3.57609  1.85641  4.43315  4.22048  3.03564  3.43394  3.89034  3.11394  4.61744  3.58752  3.40148  2.47153  3.27461  3.90273  3.80183  2.13170    635 g - - -
          2.68618  4.42225  2.77519  2.73123  3.46354  2.40513  3.72494  3.29354  2.67741  2.69355  4.24690  2.90347  2.73739  3.18146  2.89801  2.37887  2.77519  2.98518  4.58477  3.61503
          0.01331  5.93571  4.54852  0.61958  0.77255  0.58124  0.81917
    343   1.83856  5.87481  2.13003  2.15842  5.21933  2.54140  4.32656  4.70491  2.78403  3.05117  4.91561  2.49622  3.54216  2.69401  3.25621  3.08490  3.36222  3.84361  3.41199  3.55173    636 a - - -
          2.68618  4.42225  2.77519  2.73123  3.46354  2.40513  3.72494  3.29354  2.67741  2.69355  4.24690  2.90347  2.73739  3.18146  2.89801  2.37887  2.77519  2.98518  4.58477  3.61503
          0.00397  5.92637  6.64872  0.61958  0.77255  0.53708  0.87815
    344   2.93472  4.19538  3.62470  2.72227  5.21342  2.93200  3.89680  4.69641  2.50549  3.63216  4.91435  2.97332  1.49291  3.16579  2.24473  2.42495  2.45461  3.56968  6.30779  4.89941    637 p - - -
          2.68618  4.42225  2.77519  2.73123  3.46354  2.40513  3.72494  3.29354  2.67741  2.69355  4.24690  2.90347  2.73739  3.18146  2.89801  2.37887  2.77519  2.98518  4.58477  3.61503
          0.00393  5.93571  6.65806  0.61958  0.77255  0.58124  0.81917
    345   2.14396  3.03577  5.41138  3.95620  3.35204  1.83293  4.97635  2.00627  4.58982  1.76914  3.51555  4.11010  5.00840  4.72683  4.60886  2.90818  3.71060  2.54487  5.47923  2.79914    638 l - - -
          2.68618  4.42225  2.77519  2.73123  3.46354  2.40513  3.72494  3.29354  2.67741  2.69355  4.24690  2.90347  2.73739  3.18146  2.89801  2.37887  2.77519  2.98518  4.58477  3.61503
          0.00393  5.93571  6.65806  0.61958  0.77255  0.58124  0.81917
    346   2.33991  3.10772  3.64582  2.02571  3.13777  3.71632  4.34678  3.02448  1.69500  4.12486  4.87604  3.28229  3.22996  3.45091  2.22681  2.75851  2.81522  4.20768  6.27589  4.87910    639 k - - -
          2.68618  4.42225  2.77519  2.73123  3.46354  2.40513  3.72494  3.29354  2.67741  2.69355  4.24690  2.90347  2.73739  3.18146  2.89801  2.37887  2.77519  2.98518  4.58477  3.61503
          0.00393  5.93571  6.65806  0.61958  0.77255  0.58124  0.81917
    347   2.48022  5.74628  2.44753  2.01780  2.83823  4.17772  4.37168  2.99767  2.76118  3.03408  4.80194  3.06722  4.56966  2.56628  3.31681  2.78021  2.25043  2.72103  4.42603  3.79286    640 e - - -
          2.68618  4.42225  2.77519  2.73123  3.46354  2.40513  3.72494  3.29354  2.67741  2.69355  4.24690  2.90347  2.73739  3.18146  2.89801  2.37887  2.77519  2.98518  4.58477  3.61503
          0.00393  5.93571  6.65806  0.61958  0.77255  0.58124  0.81917
    348   1.54911  3.83589  3.23757  2.73066  5.10140  4.16576  4.35715  3.25215  2.70650  4.08285  4.84423  2.84723  3.83330  3.46698  1.82048  2.61735  2.96956  2.49015  6.24924  4.20133    641 a - - -
          2.68618  4.42225  2.77519  2.73123  3.46354  2.40513  3.72494  3.29354  2.67741  2.69355  4.24690  2.90347  2.73739  3.18146  2.89801  2.37887  2.77519  2.98518  4.58477  3.61503
          0.00393  5.93571  6.65806  0.61958  0.77255  0.58124  0.81917
    349   2.34055  2.91082  3.48170  2.56834  2.73444  2.25843  3.39998  3.15773  3.25443  3.56219  4.62668  2.39802  3.72116  3.60170  3.29821  2.77630  2.78470  3.26355  6.06351  2.57907    642 g - - -
          2.68618  4.42225  2.77519  2.73123  3.46354  2.40513  3.72494  3.29354  2.67741  2.69355  4.24690  2.90347  2.73739  3.18146  2.89801  2.37887  2.77519  2.98518  4.58477  3.61503
          0.00393  5.93571  6.65806  0.61958  0.77255  0.58124  0.81917
    350   2.58347  1.49467  2.03574  2.40495  4.85423  4.21638  4.41893  3.71171  3.21395  2.82970  4.67943  3.26936  3.23222  3.29352  3.38724  3.41802  2.97224  2.79152  6.10908  4.14598    643 c - - -
          2.68618  4.42225  2.77519  2.73123  3.46354  2.40513  3.72494  3.29354  2.67741  2.69355  4.24690  2.90347  2.73739  3.18146  2.89801  2.37887  2.77519  2.98518  4.58477  3.61503
          0.00393  5.93571  6.65806  0.61958  0.77255  0.58124  0.81917
    351   1.93944  5.57556  3.51810  3.24531  4.80878  3.77658  3.77119  2.34881  2.92371  3.18832  4.64768  2.79184  2.41684  3.58652  3.69966  1.85288  2.20003  3.33219  6.08169  3.85531    644 s - - -
          2.68618  4.42225  2.77519  2.73123  3.46354  2.40513  3.72494  3.29354  2.67741  2.69355  4.24690  2.90347  2.73739  3.18146  2.89801  2.37887  2.77519  2.98518  4.58477  3.61503
          0.01371  5.93571  4.51218  0.61958  0.77255  0.58124  0.81917
    352   2.05804  5.72858  3.69100  3.13430  3.10726  1.89291  4.36920  4.46021  2.72343  4.00819  4.09770  3.67017  2.67692  2.15695  3.00680  2.76886  2.18463  3.32721  6.19876  4.82694    645 g - - -
          2.68618  4.42225  2.77519  2.73123  3.46354  2.40513  3.72494  3.29354  2.67741  2.69355  4.24690  2.90347  2.73739  3.18146  2.89801  2.37887  2.77519  2.98518  4.58477  3.61503
          0.02654  5.92598  3.74978  0.61958  0.77255  0.53538  0.88056
    353   2.10862  4.10570  3.77807  2.54111  3.66281  2.55352  4.41228  3.62540  2.05516  3.03453  4.17344  3.73957  2.79350  3.16029  3.33916  2.73347  2.15117  2.63837  6.07836  4.74359    646 k - - -
          2.68618  4.42225  2.77519  2.73123  3.46354  2.40513  3.72494  3.29354  2.67741  2.69355  4.24690  2.90347  2.73739  3.18146  2.89801  2.37887  2.77519  2.98518  4.58477  3.61503
          0.00402  5.91346  6.63580  0.61958  0.77255  0.71560  0.67119
    354   2.50764  4.44140  3.63146  2.42465  5.13737  1.82023  3.48770  3.79706  3.07662  4.11059  4.86175  2.58081  3.53170  3.10599  3.38186  1.95916  2.21186  2.86773  6.26160  4.86480    647 g - - -
          2.68618  4.42225  2.77519  2.73123  3.46354  2.40513  3.72494  3.29354  2.67741  2.69355  4.24690  2.90347  2.73739  3.18146  2.89801  2.37887  2.77519  2.98518  4.58477  3.61503
          0.00402  5.91346  6.63580  0.61958  0.77255  0.71560  0.67119
    355   3.14452  3.52087  4.50788  3.45076  3.37031  2.72239  3.87401  2.97865  3.22983  2.63974  2.86793  4.28101  3.62086  2.24173  4.16744  2.50849  2.16653  1.76454  5.64068  4.42564    648 v - - -
          2.68618  4.42225  2.77519  2.73123  3.46354  2.40513  3.72494  3.29354  2.67741  2.69355  4.24690  2.90347  2.73739  3.18146  2.89801  2.37887  2.77519  2.98518  4.58477  3.61503
          0.00402  5.91346  6.63580  0.61958  0.77255  0.48675  0.95353
    356   3.14213  5.63195  3.76268  2.61817  4.88243  1.93107  4.41105  3.34933  2.53960  3.89590  2.97897  3.14314  4.60036  3.29830  3.66907  2.22958  2.05759  1.92671  6.12588  4.78056    649 v - - -
          2.68618  4.42225  2.77519  2.73123  3.46354  2.40513  3.72494  3.29354  2.67741  2.69355  4.24690  2.90347  2.73739  3.18146  2.89801  2.37887  2.77519  2.98518  4.58477  3.61503
          0.11233  5.93571  2.26713  0.61958  0.77255  0.58124  0.81917
    357   3.14266  2.22578  2.87275  2.51305  5.15913  3.32478  3.82723  4.64512  2.56062  2.69263  4.85467  2.45485  2.93125  2.79861  2.87300  1.87241  2.99091  4.20468  6.24669  4.83571    650 s - - -
          2.68618  4.42225  2.77519  2.73123  3.46354  2.40513  3.72494  3.29354  2.67741  2.69355  4.24690  2.90347  2.73739  3.18146  2.89801  2.37887  2.77519  2.98518  4.58477  3.61503
          0.00438  5.82777  6.55011  0.61958  0.77255  0.23523  1.56251
    358   3.18713  2.96285  2.11097  2.48464  5.23317  3.03510  4.34168  4.71852  2.61483  3.76607  4.92988  2.54366  3.84503  2.06797  2.37222  3.13102  2.66593  2.77056  4.50413  4.06963    651 q - - -
          2.68618  4.42225  2.77519  2.73123  3.46354  2.40513  3.72494  3.29354  2.67741  2.69355  4.24690  2.90347  2.73739  3.18146  2.89801  2.37887  2.77519  2.98518  4.58477  3.61503
          0.00388  5.94956  6.67190  0.61958  0.77255  0.48576  0.95510
    359   3.14291  3.67942  2.14184  2.40353  2.76333  3.42131  3.40389  3.95866  2.92006  2.84793  4.90661  3.35177  2.32347  1.98271  3.57918  2.39686  3.34095  4.24661  6.30287  4.18044    652 q - - -
          2.68618  4.42225  2.77519  2.73123  3.46354  2.40513  3.72494  3.29354  2.67741  2.69355  4.24690  2.90347  2.73739  3.18146  2.89801  2.37887  2.77519  2.98518  4.58477  3.61503
          0.02286  5.94956  3.91227  0.61958  0.77255  0.48576  0.95510
    360   2.34886  2.40033  5.06548  3.06482  3.43108  3.53568  4.90146  2.41060  2.55666  2.46183  2.50726  4.62316  3.79003  4.52640  3.31078  3.88284  3.05751  3.03530  2.14537  3.09149    653 w - - -
          2.68618  4.42225  2.77519  2.73123  3.46354  2.40513  3.72494  3.29354  2.67741  2.69355  4.24690  2.90347  2.73739  3.18146  2.89801  2.37887  2.77519  2.98518  4.58477  3.61503
          0.00395  5.93065  6.65300  0.61958  0.77255  0.41334  1.08305
    361   2.76584  3.51306  2.82899  3.09657  5.16660  3.00401  2.99389  4.63803  2.75249  3.31617  4.21244  2.06893  2.46224  3.45799  3.58695  1.92785  2.15605  3.45139  6.28799  4.89005    654 s - - -
          2.68618  4.42225  2.77519  2.73123  3.46354  2.40513  3.72494  3.29354  2.67741  2.69355  4.24690  2.90347  2.73739  3.18146  2.89801  2.37887  2.77519  2.98518  4.58477  3.61503
          0.00388  5.94956  6.67190  0.61958  0.77255  0.48576  0.95510
    362   2.50379  5.16344  3.37619  3.37278  3.07447  4.42374  4.67728  3.33577  3.13245  2.20309  4.26667  3.49166  2.14598  4.01145  3.58898  3.45973  2.44109  1.73984  5.74545  2.49557    655 v - - -
          2.68618  4.42225  2.77519  2.73123  3.46354  2.40513  3.72494  3.29354  2.67741  2.69355  4.24690  2.90347  2.73739  3.18146  2.89801  2.37887  2.77519  2.98518  4.58477  3.61503
          0.00388  5.94956  6.67190  0.61958  0.77255  0.48576  0.95510
    363   2.04599  5.89353  3.39015  2.61630  5.23967  2.13205  3.78429  4.72640  2.52432  4.19927  4.93392  2.92894  4.54722  1.82439  3.08586  1.96551  2.83257  4.28475  6.32557  4.02592    656 q - - -
          2.68618  4.42225  2.77519  2.73123  3.46354  2.40513  3.72494  3.29354  2.67741  2.69355  4.24690  2.90347  2.73739  3.18146  2.89801  2.37887  2.77519  2.98518  4.58477  3.61503
          0.00388  5.94956  6.67190  0.61958  0.77255  0.48576  0.95510
    364   2.90568  5.85644  3.05672  2.21142  3.84721  3.12033  4.35057  3.91321  2.70993  3.41445  4.90109  3.63536  3.23828  2.96055  3.26817  1.64934  2.08023  3.77825  2.55461  4.89661    657 s - - -
          2.68618  4.42225  2.77519  2.73123  3.46354  2.40513  3.72494  3.29354  2.67741  2.69355  4.24690  2.90347  2.73739  3.18146  2.89801  2.37887  2.77519  2.98518  4.58477  3.61503
          0.02197  5.94956  3.95692  0.61958  0.77255  0.48576  0.95510
    365   2.99376  2.54992  3.01571  2.90861  5.12598  1.97020  4.34924  4.59163  3.09662  3.41892  4.85904  2.22524  2.69628  3.45598  3.09917  2.70381  1.87834  3.42351  6.26129  4.86892    658 t - - -
          2.68618  4.42225  2.77519  2.73123  3.46354  2.40513  3.72494  3.29354  2.67741  2.69355  4.24690  2.90347  2.73739  3.18146  2.89801  2.37887  2.77519  2.98518  4.58477  3.61503
          0.09823  5.93154  2.39797  0.61958  0.77255  0.60810  0.78611
    366   2.26646  3.17723  4.16520  2.07187  3.12286  2.52150  3.90299  2.22716  3.56137  2.51414  3.31130  3.60950  2.88682  2.86628  3.53680  3.25441  3.22303  2.94014  5.70842  4.46464    659 e - - -
          2.68618  4.42225  2.77519  2.73123  3.46354  2.40513  3.72494  3.29354  2.67741  2.69355  4.24690  2.90347  2.73739  3.18146  2.89801  2.37887  2.77519  2.98518  4.58477  3.61503
          0.00434  5.83765  6.56000  0.61958  0.77255  0.24487  1.52696
    367   3.08091  2.32015  2.33866  2.48977  4.96945  2.68167  3.80768  2.38795  3.17298  2.95977  4.76092  3.70732  3.59770  3.22554  3.43308  2.22357  2.23447  3.62240  6.18016  4.08952    660 s - - -
          2.68618  4.42225  2.77519  2.73123  3.46354  2.40513  3.72494  3.29354  2.67741  2.69355  4.24690  2.90347  2.73739  3.18146  2.89801  2.37887  2.77519  2.98518  4.58477  3.61503
          0.01778  5.94956  4.19886  0.61958  0.77255  0.48576  0.95510
    368   2.34313  1.89474  2.90973  2.36010  5.16179  3.23310  4.34471  4.63406  2.91767  3.60618  3.69605  3.04161  3.85314  2.17589  3.57683  2.47315  3.04738  2.61905  6.28119  4.28070    661 c - - -
          2.68618  4.42225  2.77519  2.73123  3.46354  2.40513  3.72494  3.29354  2.67741  2.69355  4.24690  2.90347  2.73739  3.18146  2.89801  2.37887  2.77519  2.98518  4.58477  3.61503
          0.00393  5.93571  6.65806  0.61958  0.77255  0.58124  0.81917
    369   2.21553  5.80447  2.65315  1.82690  2.89595  2.51248  4.35392  3.23620  2.54731  3.36916  4.85393  3.14389  4.55573  3.03582  3.58952  3.13600  2.68033  3.10307  6.25738  2.82236    662 e - - -
          2.68618  4.42225  2.77519  2.73123  3.46354  2.40513  3.72494  3.29354  2.67741  2.69355  4.24690  2.90347  2.73739  3.18146  2.89801  2.37887  2.77519  2.98518  4.58477  3.61503
          0.01728  5.93571  4.23450  0.61958  0.77255  0.58124  0.81917
    370   2.01144  5.79232  2.27237  3.09564  5.10304  3.07916  4.34643  2.49033  2.04597  4.08285  3.01551  3.31525  3.24791  3.04864  3.58243  2.87255  2.19168  3.13762  6.24614  4.85691    663 a - - -
          2.68618  4.42225  2.77519  2.73123  3.46354  2.40513  3.72494  3.29354  2.67741  2.69355  4.24690  2.90347  2.73739  3.18146  2.89801  2.37887  2.77519  2.98518  4.58477  3.61503
          0.01287  5.92242  4.59389  0.61958  0.77255  0.66398  0.72319
    371   2.28189  2.88847  2.36819  2.69640  2.42465  2.54265  4.44871  3.57141  2.94724  3.73454  3.56305  3.00046  3.71056  3.62233  3.72917  3.23136  2.31997  3.80511  3.41250  2.96626    664 a - - -
          2.68618  4.42225  2.77519  2.73123  3.46354  2.40513  3.72494  3.29354  2.67741  2.69355  4.24690  2.90347  2.73739  3.18146  2.89801  2.37887  2.77519  2.98518  4.58477  3.61503
          0.03162  5.91357  3.56040  0.61958  0.77255  0.71496  0.67180
    372   2.99104  3.93828  3.46679  2.36415  4.81208  2.95634  4.38946  2.57881  3.18663  3.30698  4.64028  3.06630  3.90477  2.11047  3.24833  2.44790  2.42246  2.39113  4.37237  2.76543    665 q - - -
          2.68618  4.42225  2.77519  2.73123  3.46354  2.40513  3.72494  3.29354  2.67741  2.69355  4.24690  2.90347  2.73739  3.18146  2.89801  2.37887  2.77519  2.98518  4.58477  3.61503
          0.11840  5.88608  2.21750  0.61958  0.77255  0.52929  0.88921
    373   2.28268  5.79815  2.80635  2.26896  4.29456  3.06149  3.50187  3.19197  2.79922  3.81624  4.83941  2.37802  2.72911  2.20243  3.08078  3.11026  2.95870  3.32021  6.23220  2.82035    666 q - - -
          2.68618  4.42225  2.77519  2.73123  3.46354  2.40513  3.72494  3.29354  2.67741  2.69355  4.24690  2.90347  2.73739  3.18146  2.89801  2.37887  2.77519  2.98518  4.58477  3.61503
          0.00446  5.81053  6.53288  0.61958  0.77255  0.29354  1.36891
    374   1.82748  4.62977  2.60988  3.28662  4.73893  2.75124  4.45386  3.44053  2.77536  3.12275  3.96533  3.55409  3.26719  3.62194  3.73056  2.19071  1.86480  3.16341  6.03829  3.03577    667 a - - -
          2.68618  4.42225  2.77519  2.73123  3.46354  2.40513  3.72494  3.29354  2.67741  2.69355  4.24690  2.90347  2.73739  3.18146  2.89801  2.37887  2.77519  2.98518  4.58477  3.61503
          0.00394  5.93431  6.65666  0.61958  0.77255  0.59033  0.80776
    375   3.38314  3.33432  3.27555  2.94841  3.64243  2.07661  4.04477  3.42874  2.48050  3.95265  4.74346  2.91831  1.81289  2.98478  3.64275  3.16014  3.27837  2.71811  6.16381  2.46565    668 p - - -
          2.68618  4.42225  2.77519  2.73123  3.46354  2.40513  3.72494  3.29354  2.67741  2.69355  4.24690  2.90347  2.73739  3.18146  2.89801  2.37887  2.77519  2.98518  4.58477  3.61503
          0.00394  5.93431  6.65666  0.61958  0.77255  0.59033  0.80776
    376   3.14123  5.56766  3.30815  3.00289  2.28095  3.21286  4.43440  3.25133  3.24189  3.41059  4.64038  2.61126  4.61820  3.13688  2.58858  1.84623  2.34250  2.23818  6.07525  3.60388    669 s - - -
          2.68618  4.42225  2.77519  2.73123  3.46354  2.40513  3.72494  3.29354  2.67741  2.69355  4.24690  2.90347  2.73739  3.18146  2.89801  2.37887  2.77519  2.98518  4.58477  3.61503
          0.00394  5.93431  6.65666  0.61958  0.77255  0.59033  0.80776
    377   2.19670  1.30333  4.58181  4.00834  4.17090  4.01362  4.77267  3.52326  3.59815  2.37582  3.74867  3.57495  4.04665  4.20582  4.22089  2.24051  2.03226  3.08736  5.65058  4.43945    670 c - - -
          2.68618  4.42225  2.77519  2.73123  3.46354  2.40513  3.72494  3.29354  2.67741  2.69355  4.24690  2.90347  2.73739  3.18146  2.89801  2.37887  2.77519  2.98518  4.58477  3.61503
          0.00394  5.93431  6.65666  0.61958  0.77255  0.59033  0.80776
    378   3.37672  5.77744  2.70673  2.75063  3.12406  2.66998  4.36083  3.62647  2.66167  4.06410  4.17547  2.63009  1.85881  3.47319  3.39248  2.23367  2.66039  2.86886  3.14839  4.85362    671 p - - -
          2.68618  4.42225  2.77519  2.73123  3.46354  2.40513  3.72494  3.29354  2.67741  2.69355  4.24690  2.90347  2.73739  3.18146  2.89801  2.37887  2.77519  2.98518  4.58477  3.61503
          0.17822  5.93431  1.82886  0.61958  0.77255  0.59033  0.80776
    379   1.73231  2.23714  2.46494  3.56794  2.94168  3.24877  4.52582  3.57933  3.52813  3.28625  4.17326  2.77722  3.78390  3.83635  3.89688  2.50648  3.24635  2.26598  4.54024  3.54157    672 a - - -
          2.68618  4.42225  2.77519  2.73123  3.46354  2.40513  3.72494  3.29354  2.67741  2.69355  4.24690  2.90347  2.73739  3.18146  2.89801  2.37887  2.77519  2.98518  4.58477  3.61503
          0.15968  5.76078  1.93491  0.61958  0.77255  0.44261  1.02822
    380   2.85451  5.67993  2.98032  2.99623  4.98743  1.57151  4.24508  3.81152  2.82260  3.54546  4.73083  3.53736  3.66866  3.35511  2.32492  1.90111  2.69722  4.05026  6.13598  2.71136    673 g - - -
          2.68618  4.42225  2.77519  2.73123  3.46354  2.40513  3.72494  3.29354  2.67741  2.69355  4.24690  2.90347  2.73739  3.18146  2.89801  2.37887  2.77519  2.98518  4.58477  3.61503
          0.38213  5.75582  1.15701  0.61958  0.77255  1.31151  0.31391
    381   2.15035  5.37381  3.39616  2.45909  2.77106  3.87032  3.06031  4.08378  2.84566  3.64941  4.43807  3.37694  4.26423  2.73215  3.32114  1.30092  2.86436  3.72608  5.85617  4.49511    674 s - - -
          2.68618  4.42225  2.77519  2.73123  3.46354  2.40513  3.72494  3.29354  2.67741  2.69355  4.24690  2.90347  2.73739  3.18146  2.89801  2.37887  2.77519  2.98518  4.58477  3.61503
          0.00687  5.38056  6.10291  0.61958  0.77255  1.91182  0.15995
    382   3.10140  4.72814  2.24282  3.57716  3.85132  2.79986  4.39402  1.58577  3.51779  2.93237  3.03536  3.93217  4.49888  3.79736  3.82488  3.38110  2.07938  2.98718  5.32390  2.37992    675 i - - -
          2.68618  4.42225  2.77519  2.73123  3.46354  2.40513  3.72494  3.29354  2.67741  2.69355  4.24690  2.90347  2.73739  3.18146  2.89801  2.37887  2.77519  2.98518  4.58477  3.61503
          0.00687  5.38056  6.10291  0.61958  0.77255  1.91182  0.15995
    383   3.06579  5.39797  3.39246  2.83532  4.67766  3.86832  4.06186  4.11896  2.82323  2.23444  4.45729  1.93285  4.25980  2.31121  2.40991  2.11587  2.74407  3.75346  5.87078  2.88452    676 n - - -
          2.68618  4.42225  2.77519  2.73123  3.46354  2.40513  3.72494  3.29354  2.67741  2.69355  4.24690  2.90347  2.73739  3.18146  2.89801  2.37887  2.77519  2.98518  4.58477  3.61503
          0.00687  5.38056  6.10291  0.61958  0.77255  1.91182  0.15995
    384   3.09055  2.07015  4.01715  2.12204  2.56624  4.08195  4.34169  2.45139  3.39899  2.99227  3.88800  2.72743  2.44790  3.69476  3.73995  2.69157  3.32277  2.67753  5.36908  4.14011    677 c - - -
          2.68618  4.42225  2.77519  2.73123  3.46354  2.40513  3.72494  3.29354  2.67741  2.69355  4.24690  2.90347  2.73739  3.18146  2.89801  2.37887  2.77519  2.98518  4.58477  3.61503
          0.00687  5.38056  6.10291  0.61958  0.77255  1.91182  0.15995
    385   3.09567  4.77590  4.04493  3.47587  3.90993  4.09180  4.35544  2.68726  2.40876  2.49236  3.88378  3.86093  2.88976  3.71590  3.75472  2.47801  1.44868  2.09347  5.36717  4.14045    678 t - - -
          2.68618  4.42225  2.77519  2.73123  3.46354  2.40513  3.72494  3.29354  2.67741  2.69355  4.24690  2.90347  2.73739  3.18146  2.89801  2.37887  2.77519  2.98518  4.58477  3.61503
          0.00687  5.38056  6.10291  0.61958  0.77255  1.91182  0.15995
    386   3.33913  5.87929  1.55249  2.48930  5.21891  2.88533  4.26033  4.71867  3.08270  4.19217  4.95392  2.42897  4.42093  3.37717  3.60797  2.14286  1.54768  4.27369  6.32737  4.88351    679 t - - -
          2.66816  3.96126  2.79600  2.78801  3.47854  2.40082  3.80139  3.30426  2.73813  2.71177  4.27072  2.90792  2.73729  3.17487  2.96059  2.36367  2.73599  2.97726  4.53613  3.51108
          2.02864  0.14358  6.10291  5.43592  0.00437  1.91182  0.15995
    387   3.09008  5.17704  3.53646  2.51517  2.10281  3.93773  4.15646  3.78808  2.99856  3.42363  4.26054  1.82084  2.88997  3.33902  3.44679  3.15730  1.81128  3.49464  5.68854  3.27278   1172 t - - -
          2.68618  4.42225  2.77519  2.73123  3.46354  2.40513  3.72494  3.29354  2.67741  2.69355  4.24690  2.90347  2.73739  3.18146  2.89801  2.37887  2.77519  2.98518  4.58477  3.61503
          0.00687  5.38056  6.10291  0.61958  0.77255  0.85081  0.55699
    388   3.02623  2.75872  3.46661  2.43914  4.94186  3.97364  3.80203  3.78743  2.64736  3.91879  4.67456  1.93895  4.36637  2.61717  2.98696  2.39740  1.98631  3.36028  6.07671  2.92745   1173 n - - -
          2.68618  4.42225  2.77519  2.73123  3.46354  2.40513  3.72494  3.29354  2.67741  2.69355  4.24690  2.90347  2.73739  3.18146  2.89801  2.37887  2.77519  2.98518  4.58477  3.61503
          0.00535  5.62878  6.35112  0.61958  0.77255  1.38366  0.28856
    389   3.27843  2.04766  4.90202  4.30721  3.10150  3.90128  4.71925  2.84085  2.74092  2.25692  2.44982  2.70677  2.04446  4.35345  3.68850  3.70036  3.51051  2.44370  5.33097  3.12273   1174 p - - -
          2.68618  4.42225  2.77519  2.73123  3.46354  2.40513  3.72494  3.29354  2.67741  2.69355  4.24690  2.90347  2.73739  3.18146  2.89801  2.37887  2.77519  2.98518  4.58477  3.61503
          0.00522  5.65430  6.37665  0.61958  0.77255  0.66154  0.72578
    390   1.81582  5.79386  3.53900  2.39259  5.13653  1.89971  4.25088  4.62070  2.53567  4.09807  4.83528  3.11109  1.88768  3.17798  2.92223  2.75417  3.25865  4.18324  6.22796  3.92780   1175 a - - -
          2.68618  4.42225  2.77519  2.73123  3.46354  2.40513  3.72494  3.29354  2.67741  2.69355  4.24690  2.90347  2.73739  3.18146  2.89801  2.37887  2.77519  2.98518  4.58477  3.61503
          0.01964  5.80183  4.10877  0.61958  0.77255  0.90694  0.51711
    391   1.87072  3.23960  2.93566  2.90697  5.08547  2.20059  4.27093  4.55731  3.01414  2.31661  4.80692  2.93445  2.59645  2.65208  3.23691  2.21678  3.53112  4.14041  6.20592  4.80760   1176 a - - -
          2.68618  4.42225  2.77519  2.73123  3.46354  2.40513  3.72494  3.29354  2.67741  2.69355  4.24690  2.90347  2.73739  3.18146  2.89801  2.37887  2.77519  2.98518  4.58477  3.61503
          0.01947  5.81739  4.11618  0.61958  0.77255  0.95284  0.48718
    392   2.93268  5.65495  3.26781  2.62645  2.80013  1.74453  4.30451  4.38242  2.91143  3.32487  2.74690  3.01753  3.47718  2.47212  3.54922  2.37660  3.53910  4.01179  4.45856  2.62784   1177 g - - -
          2.68618  4.42225  2.77519  2.73123  3.46354  2.40513  3.72494  3.29354  2.67741  2.69355  4.24690  2.90347  2.73739  3.18146  2.89801  2.37887  2.77519  2.98518  4.58477  3.61503
          0.04162  5.82106  3.27550  0.61958  0.77255  1.11640  0.39669
    393   2.66453  5.55166  2.09406  2.50975  2.87557  3.56477  3.79172  3.70801  3.09293  3.18570  4.61707  2.66048  4.49895  3.44547  3.56393  2.41776  1.88273  2.58200  6.04189  3.40841   1178 t - - -
          2.68618  4.42225  2.77519  2.73123  3.46354  2.40513  3.72494  3.29354  2.67741  2.69355  4.24690  2.90347  2.73739  3.18146  2.89801  2.37887  2.77519  2.98518  4.58477  3.61503
          0.00458  5.78402  6.50637  0.61958  0.77255  0.77741  0.61544
    394   2.62378  2.33089  2.78942  2.84556  5.08372  2.77361  4.28746  4.55252  2.90821  3.76142  4.81079  3.57532  3.52461  2.00559  3.52091  2.39132  2.10192  3.84853  6.21138  2.61518   1179 q - - -
          2.68618  4.42225  2.77519  2.73123  3.46354  2.40513  3.72494  3.29354  2.67741  2.69355  4.24690  2.90347  2.73739  3.18146  2.89801  2.37887  2.77519  2.98518  4.58477  3.61503
          0.00433  5.83997  6.56231  0.61958  0.77255  0.74284  0.64580
    395   3.34349  5.64495  2.59098  2.93378  4.91298  3.22760  4.35147  3.72474  2.96692  3.91672  4.17661  2.32270  4.54503  3.48096  2.98532  2.49367  2.39684  2.54732  2.51511  1.96901   1180 y - - -
          2.68618  4.42225  2.77519  2.73123  3.46354  2.40513  3.72494  3.29354  2.67741  2.69355  4.24690  2.90347  2.73739  3.18146  2.89801  2.37887  2.77519  2.98518  4.58477  3.61503
          0.01622  5.87316  4.32196  0.61958  0.77255  0.91497  0.51171
    396   2.20584  4.99722  3.05114  3.41392  3.18373  3.46906  4.70595  2.89741  3.85993  2.70327  4.10650  4.26659  2.23426  4.13249  3.61539  3.40446  1.58661  2.24271  4.30021  3.22050   1181 t - - -
          2.68618  4.42225  2.77519  2.73123  3.46354  2.40513  3.72494  3.29354  2.67741  2.69355  4.24690  2.90347  2.73739  3.18146  2.89801  2.37887  2.77519  2.98518  4.58477  3.61503
          0.00424  5.86118  6.58353  0.61958  0.77255  0.60286  0.79240
    397   1.95286  2.49489  1.82423  3.21847  3.40477  3.45031  3.59975  4.20778  2.75553  2.64668  4.62967  3.73674  3.62328  3.21802  3.67379  2.30388  3.30490  2.82641  6.06302  4.73051   1182 d - - -
          2.68618  4.42225  2.77519  2.73123  3.46354  2.40513  3.72494  3.29354  2.67741  2.69355  4.24690  2.90347  2.73739  3.18146  2.89801  2.37887  2.77519  2.98518  4.58477  3.61503
          0.00407  5.90076  6.62311  0.61958  0.77255  0.61209  0.78136
    398   1.74909  3.28070  5.00608  3.79262  3.36731  3.98867  4.87991  3.08047  4.28061  3.10234  2.39242  4.58645  3.10991  4.48585  3.25692  2.91991  1.41071  2.98689  4.14570  3.38876   1183 t - - -
          2.68618  4.42225  2.77519  2.73123  3.46354  2.40513  3.72494  3.29354  2.67741  2.69355  4.24690  2.90347  2.73739  3.18146  2.89801  2.37887  2.77519  2.98518  4.58477  3.61503
          0.00401  5.91722  6.63957  0.61958  0.77255  0.69432  0.69198
    399   2.79148  5.86395  2.33540  2.17364  3.92700  3.65201  4.32204  4.69025  2.46612  2.89868  4.90534  2.06453  4.52810  2.30659  3.55015  2.31756  3.03106  2.53978  6.29830  4.11796   1184 n - - -
          2.68618  4.42225  2.77519  2.73123  3.46354  2.40513  3.72494  3.29354  2.67741  2.69355  4.24690  2.90347  2.73739  3.18146  2.89801  2.37887  2.77519  2.98518  4.58477  3.61503
          0.00401  5.91722  6.63957  0.61958  0.77255  0.52951  0.88891
    400   3.21841  2.34621  2.86567  3.17183  3.68185  1.96949  3.94367  3.35596  3.40079  3.19835  3.09733  3.00299  3.98045  3.73668  3.42747  1.99817  2.87952  3.45612  5.95938  2.56943   1185 g - - -
          2.68618  4.42225  2.77519  2.73123  3.46354  2.40513  3.72494  3.29354  2.67741  2.69355  4.24690  2.90347  2.73739  3.18146  2.89801  2.37887  2.77519  2.98518  4.58477  3.61503
          0.00383  5.96241  6.68475  0.61958  0.77255  0.42013  1.06991
    401   3.15864  2.22504  2.84471  2.74638  4.06542  3.53854  4.36110  4.73464  2.05592  4.21095  4.94743  2.48080  2.36056  2.26078  3.26433  2.78292  2.75422  3.12081  6.34000  4.04353   1186 k - - -
          2.68618  4.42225  2.77519  2.73123  3.46354  2.40513  3.72494  3.29354  2.67741  2.69355  4.24690  2.90347  2.73739  3.18146  2.89801  2.37887  2.77519  2.98518  4.58477  3.61503
          0.00377  5.97875  6.70110  0.61958  0.77255  0.48576  0.95510
    402   2.41192  3.08232  3.42863  3.00702  4.92629  2.97841  4.43492  2.70459  2.69099  2.26446  4.73791  2.29357  4.01038  2.70639  3.69123  2.50790  2.45620  2.56220  6.16331  4.81496   1187 l - - -
          2.68618  4.42225  2.77519  2.73123  3.46354  2.40513  3.72494  3.29354  2.67741  2.69355  4.24690  2.90347  2.73739  3.18146  2.89801  2.37887  2.77519  2.98518  4.58477  3.61503
          0.12089  5.97875  2.19516  0.61958  0.77255  0.48576  0.95510
    403   2.90216  2.93124  3.21367  3.04357  4.06120  3.64083  3.01936  3.88124  2.83330  3.59892  4.82771  2.27462  3.88715  2.57258  2.13343  2.01258  2.72288  2.66769  6.22779  4.83141   1188 s - - -
          2.68618  4.42225  2.77519  2.73123  3.46354  2.40513  3.72494  3.29354  2.67741  2.69355  4.24690  2.90347  2.73739  3.18146  2.89801  2.37887  2.77519  2.98518  4.58477  3.61503
          0.00424  5.86209  6.58444  0.61958  0.77255  0.95041  0.48871
    404   2.40577  2.76624  2.53728  3.38202  3.25978  2.77348  3.88455  2.87381  3.71946  2.27184  4.18453  3.67747  4.77173  4.01316  3.54595  2.68797  2.24753  1.93968  5.66630  4.43911   1189 v - - -
          2.68618  4.42225  2.77519  2.73123  3.46354  2.40513  3.72494  3.29354  2.67741  2.69355  4.24690  2.90347  2.73739  3.18146  2.89801  2.37887  2.77519  2.98518  4.58477  3.61503
          0.00418  5.87560  6.59794  0.61958  0.77255  0.25066  1.50639
    405   3.16713  5.67863  2.91343  3.00359  2.72727  4.23269  3.47420  2.78069  2.11688  3.23894  3.65478  3.28487  2.07456  3.14766  3.50566  2.93465  2.78229  3.18804  6.16840  2.32527   1190 p - - -
          2.68618  4.42225  2.77519  2.73123  3.46354  2.40513  3.72494  3.29354  2.67741  2.69355  4.24690  2.90347  2.73739  3.18146  2.89801  2.37887  2.77519  2.98518  4.58477  3.61503
          0.00377  5.97875  6.70110  0.61958  0.77255  0.48576  0.95510
    406   2.51133  2.47139  2.75609  3.63975  4.41481  4.39878  4.63959  2.72841  3.11945  3.17149  2.25260  3.12293  2.82120  3.92233  3.55691  2.15059  2.75166  2.21948  5.83309  4.58182   1191 s - - -
          2.68618  4.42225  2.77519  2.73123  3.46354  2.40513  3.72494  3.29354  2.67741  2.69355  4.24690  2.90347  2.73739  3.18146  2.89801  2.37887  2.77519  2.98518  4.58477  3.61503
          0.00377  5.97875  6.70110  0.61958  0.77255  0.48576  0.95510
    407   2.42445  2.98122  3.33906  2.71947  5.24432  3.67251  3.70252  4.05979  2.67555  2.53875  4.94408  1.75111  3.30484  2.16105  3.13409  2.72479  2.90769  4.29142  6.33722  3.60629   1192 n - - -
          2.68618  4.42225  2.77519  2.73123  3.46354  2.40513  3.72494  3.29354  2.67741  2.69355  4.24690  2.90347  2.73739  3.18146  2.89801  2.37887  2.77519  2.98518  4.58477  3.61503
          0.03117  5.97875  3.56994  0.61958  0.77255  0.48576  0.95510
    408   2.54501  1.95463  2.62029  2.96917  5.10822  3.12748  4.36809  4.03597  2.87600  3.48272  4.85227  2.54918  3.99213  3.47832  3.04569  2.11314  2.19689  3.09327  6.25763  3.63565   1193 c - - -
          2.68618  4.42225  2.77519  2.73123  3.46354  2.40513  3.72494  3.29354  2.67741  2.69355  4.24690  2.90347  2.73739  3.18146  2.89801  2.37887  2.77519  2.98518  4.58477  3.61503
          0.00387  5.95146  6.67380  0.61958  0.77255  0.38580  1.13914
    409   2.13231  5.88137  3.08727  2.68113  4.27875  1.57867  4.36795  4.69107  2.49902  3.69545  4.13525  3.65197  3.80516  3.46844  3.04359  1.97570  2.37748  3.44238  6.32166  4.91841   1194 g - - -
          2.68618  4.42225  2.77519  2.73123  3.46354  2.40513  3.72494  3.29354  2.67741  2.69355  4.24690  2.90347  2.73739  3.18146  2.89801  2.37887  2.77519  2.98518  4.58477  3.61503
          0.10685  5.97875  2.31459  0.61958  0.77255  0.48576  0.95510
    410   3.02893  3.73516  3.17917  2.58090  5.16541  1.93733  4.29865  3.98547  2.09305  3.27005  4.87019  3.58111  2.19727  2.40020  3.32826  2.18057  3.32712  3.34004  6.26468  4.85815   1195 g - - -
          2.68618  4.42225  2.77519  2.73123  3.46354  2.40513  3.72494  3.29354  2.67741  2.69355  4.24690  2.90347  2.73739  3.18146  2.89801  2.37887  2.77519  2.98518  4.58477  3.61503
          0.00418  5.87608  6.59843  0.61958  0.77255  0.89754  0.52353
    411   2.61538  5.82984  2.90992  2.71136  5.15973  4.13552  3.82435  2.83497  2.96009  4.12863  3.92607  1.48366  3.87400  2.91825  3.06255  2.55846  2.38442  2.73139  6.27172  3.57190   1196 n - - -
          2.68618  4.42225  2.77519  2.73123  3.46354  2.40513  3.72494  3.29354  2.67741  2.69355  4.24690  2.90347  2.73739  3.18146  2.89801  2.37887  2.77519  2.98518  4.58477  3.61503
          0.08887  5.90849  2.49718  0.61958  0.77255  0.26711  1.45067
    412   2.71733  4.45709  3.04747  2.50954  5.10799  2.68629  3.75180  4.57179  2.87883  2.36858  3.08078  2.46785  2.66658  3.17604  3.57825  2.95729  2.01044  2.65490  6.24778  4.85721   1197 t - - -
          2.68618  4.42225  2.77519  2.73123  3.46354  2.40513  3.72494  3.29354  2.67741  2.69355  4.24690  2.90347  2.73739  3.18146  2.89801  2.37887  2.77519  2.98518  4.58477  3.61503
          0.00400  5.91914  6.64149  0.61958  0.77255  0.93464  0.49878
    413   3.13654  1.76375  3.73300  2.80061  4.90827  3.09980  2.87334  3.08513  2.43137  3.91678  4.71316  2.33374  4.58158  3.21768  3.31882  2.79779  2.50345  2.91750  4.33466  3.33367   1198 c - - -
          2.68618  4.42225  2.77519  2.73123  3.46354  2.40513  3.72494  3.29354  2.67741  2.69355  4.24690  2.90347  2.73739  3.18146  2.89801  2.37887  2.77519  2.98518  4.58477  3.61503
          0.01354  5.91914  4.53195  0.61958  0.77255  0.28186  1.40398
    414   2.68428  5.31931  2.91866  3.20710  1.71832  3.79442  4.61318  3.31439  2.88691  1.96425  4.41419  3.62949  2.83642  3.86950  3.24662  3.39754  2.21978  2.73109  4.26470  4.61837   1199 f - - -
          2.68618  4.42225  2.77519  2.73123  3.46354  2.40513  3.72494  3.29354  2.67741  2.69355  4.24690  2.90347  2.73739  3.18146  2.89801  2.37887  2.77519  2.98518  4.58477  3.61503
          0.00374  5.98744  6.70979  0.61958  0.77255  0.55047  0.85963
    415   2.51469  5.91245  2.39433  2.88599  4.21964  3.54419  4.36671  4.74104  2.93547  4.21712  4.95348  1.32000  3.08371  2.82546  3.05189  2.97554  2.27850  3.77223  3.63696  4.93590   1200 n - - -
          2.68618  4.42225  2.77519  2.73123  3.46354  2.40513  3.72494  3.29354  2.67741  2.69355  4.24690  2.90347  2.73739  3.18146  2.89801  2.37887  2.77519  2.98518  4.58477  3.61503
          0.00374  5.98744  6.70979  0.61958  0.77255  0.44733  1.01980
    416   3.41162  5.90726  2.63084  2.38551  3.18741  3.72236  4.37545  4.07744  2.87770  4.20986  4.94957  2.78321  2.58466  3.11005  3.28446  2.28218  1.43802  2.97295  6.34373  4.17632   1201 t - - -
          2.68618  4.42225  2.77519  2.73123  3.46354  2.40513  3.72494  3.29354  2.67741  2.69355  4.24690  2.90347  2.73739  3.18146  2.89801  2.37887  2.77519  2.98518  4.58477  3.61503
          0.00370  5.99623  6.71858  0.61958  0.77255  0.48576  0.95510
    417   2.75574  2.36677  3.17716  3.08308  4.84470  1.79224  4.47412  2.90796  3.03604  3.17942  4.68488  3.32260  4.09368  3.62894  2.62846  2.67436  2.32350  2.44245  6.11930  4.78894   1202 g - - -
          2.68618  4.42225  2.77519  2.73123  3.46354  2.40513  3.72494  3.29354  2.67741  2.69355  4.24690  2.90347  2.73739  3.18146  2.89801  2.37887  2.77519  2.98518  4.58477  3.61503
          0.00370  5.99623  6.71858  0.61958  0.77255  0.48576  0.95510
    418   1.75781  5.78098  3.73320  2.74968  5.06883  3.68891  4.41309  3.94690  1.88965  2.90419  4.83718  3.71306  4.61072  2.35472  3.65606  2.53664  2.09272  3.29160  6.24953  2.75910   1203 a - - -
          2.68618  4.42225  2.77519  2.73123  3.46354  2.40513  3.72494  3.29354  2.67741  2.69355  4.24690  2.90347  2.73739  3.18146  2.89801  2.37887  2.77519  2.98518  4.58477  3.61503
          0.00370  5.99623  6.71858  0.61958  0.77255  0.48576  0.95510
    419   2.35449  2.43214  2.38258  2.74127  5.26147  3.41241  4.37253  4.74635  2.49460  4.22257  4.95902  2.92838  2.33023  3.04349  3.24201  2.68780  2.25684  3.81795  2.85756  4.94154   1204 t - - -
          2.68618  4.42225  2.77519  2.73123  3.46354  2.40513  3.72494  3.29354  2.67741  2.69355  4.24690  2.90347  2.73739  3.18146  2.89801  2.37887  2.77519  2.98518  4.58477  3.61503
          0.01537  5.99623  4.36141  0.61958  0.77255  0.48576  0.95510
    420   3.14427  5.38042  4.05395  3.16056  4.55514  2.56179  4.57378  3.17470  2.76078  1.95205  4.47087  2.24253  2.88562  3.12876  3.89047  2.67862  3.42049  2.19224  3.86604  2.57842   1205 l - - -
          2.68618  4.42225  2.77519  2.73123  3.46354  2.40513  3.72494  3.29354  2.67741  2.69355  4.24690  2.90347  2.73739  3.18146  2.89801  2.37887  2.77519  2.98518  4.58477  3.61503
          0.00375  5.98461  6.70696  0.61958  0.77255  0.43631  1.03964
    421   2.08042  2.64964  2.13766  1.62690  4.07263  4.23196  4.42907  3.22598  3.01873  4.00583  3.92141  3.43450  4.62321  3.55703  3.67839  2.06722  2.79324  4.08288  4.45573  4.85187   1206 e - - -
          2.68618  4.42225  2.77519  2.73123  3.46354  2.40513  3.72494  3.29354  2.67741  2.69355  4.24690  2.90347  2.73739  3.18146  2.89801  2.37887  2.77519  2.98518  4.58477  3.61503
          0.00370  5.99623  6.71858  0.61958  0.77255  0.48576  0.95510
    422   2.32653  3.77462  2.74357  1.74642  3.98112  3.54572  4.37154  4.75285  2.88289  4.22696  4.96226  3.16860  2.38012  2.14322  3.28969  2.53242  2.69640  4.31232  6.35425  3.14318   1207 e - - -
          2.68618  4.42225  2.77519  2.73123  3.46354  2.40513  3.72494  3.29354  2.67741  2.69355  4.24690  2.90347  2.73739  3.18146  2.89801  2.37887  2.77519  2.98518  4.58477  3.61503
          0.00370  5.99623  6.71858  0.61958  0.77255  0.48576  0.95510
    423   3.21609  3.16645  2.22102  2.94068  3.78643  3.78382  4.51079  2.89873  3.05043  2.90994  4.60719  1.65953  2.84651  3.68897  3.47919  2.48331  3.67128  2.30917  4.41970  4.74236   1208 n - - -
          2.68618  4.42225  2.77519  2.73123  3.46354  2.40513  3.72494  3.29354  2.67741  2.69355  4.24690  2.90347  2.73739  3.18146  2.89801  2.37887  2.77519  2.98518  4.58477  3.61503
          0.00370  5.99623  6.71858  0.61958  0.77255  0.48576  0.95510
    424   2.05689  3.70802  4.13202  3.28058  2.38605  3.56012  4.61423  3.87130  2.80351  2.52930  4.42776  3.58769  2.15956  2.82807  3.94731  3.24327  2.00286  3.10564  5.89340  3.04629   1209 t - - -
          2.68618  4.42225  2.77519  2.73123  3.46354  2.40513  3.72494  3.29354  2.67741  2.69355  4.24690  2.90347  2.73739  3.18146  2.89801  2.37887  2.77519  2.98518  4.58477  3.61503
          0.00370  5.99623  6.71858  0.61958  0.77255  0.48576  0.95510
    425   1.97725  2.61479  2.51956  2.39908  2.76690  3.15830  4.38009  4.69860  2.85093  4.19007  4.93482  3.32901  3.95221  2.64818  3.61070  2.67099  2.00739  3.11076  6.33147  4.92883   1210 a - - -
          2.68618  4.42225  2.77519  2.73123  3.46354  2.40513  3.72494  3.29354  2.67741  2.69355  4.24690  2.90347  2.73739  3.18146  2.89801  2.37887  2.77519  2.98518  4.58477  3.61503
          0.00370  5.99623  6.71858  0.61958  0.77255  0.48576  0.95510
    426   2.49603  2.39629  3.10493  2.40069  4.18201  2.64853  4.37799  4.71145  3.11679  4.19885  3.35298  2.93676  3.28978  2.99734  2.49615  2.04128  2.39246  3.31522  6.33691  4.93228   1211 s - - -
          2.68618  4.42225  2.77519  2.73123  3.46354  2.40513  3.72494  3.29354  2.67741  2.69355  4.24690  2.90347  2.73739  3.18146  2.89801  2.37887  2.77519  2.98518  4.58477  3.61503
          0.13039  5.99623  2.12228  0.61958  0.77255  0.48576  0.95510
    427   2.51246  2.78730  4.33863  3.08561  4.20544  2.05938  4.65017  2.16225  2.81373  1.99452  3.55489  4.15594  4.76847  2.74722  4.05321  2.25962  3.62560  2.90267  5.66193  4.43491   1212 l - - -
          2.68618  4.42225  2.77519  2.73123  3.46354  2.40513  3.72494  3.29354  2.67741  2.69355  4.24690  2.90347  2.73739  3.18146  2.89801  2.37887  2.77519  2.98518  4.58477  3.61503
          0.00420  5.87005  6.59239  0.61958  0.77255  1.13038  0.38995
    428   2.28599  3.17442  2.00186  3.64463  2.52336  4.35138  4.59963  3.64732  2.67558  2.86816  2.54791  4.06502  4.73178  3.43846  3.36796  2.59401  2.83020  2.58138  5.71814  2.86540   1213 d - - -
          2.68618  4.42225  2.77519  2.73123  3.46354  2.40513  3.72494  3.29354  2.67741  2.69355  4.24690  2.90347  2.73739  3.18146  2.89801  2.37887  2.77519  2.98518  4.58477  3.61503
          0.00420  5.87005  6.59239  0.61958  0.77255  0.22559  1.59972
    429   2.93776  3.39513  2.98491  2.06425  5.18286  3.55508  4.38793  2.31815  2.51580  3.40402  4.91033  2.88610  4.59091  2.84203  3.62145  1.69597  3.12584  2.49996  6.31104  4.91580   1214 s - - -
          2.68618  4.42225  2.77519  2.73123  3.46354  2.40513  3.72494  3.29354  2.67741  2.69355  4.24690  2.90347  2.73739  3.18146  2.89801  2.37887  2.77519  2.98518  4.58477  3.61503
          0.00370  5.99623  6.71858  0.61958  0.77255  0.48576  0.95510
    430   2.39520  3.48407  2.84377  2.62368  5.20054  2.65255  4.38433  4.04747  3.12726  2.79717  2.62034  3.08382  2.78615  3.21652  2.71198  1.66530  3.28207  4.25531  6.32029  4.92171   1215 s - - -
          2.68618  4.42225  2.77519  2.73123  3.46354  2.40513  3.72494  3.29354  2.67741  2.69355  4.24690  2.90347  2.73739  3.18146  2.89801  2.37887  2.77519  2.98518  4.58477  3.61503
          0.02125  5.99623  3.98804  0.61958  0.77255  0.48576  0.95510
    431   3.40431  5.82839  3.50820  2.88037  5.13889  3.71921  3.20035  4.60119  2.92493  2.79404  1.96960  2.34980  2.63851  2.71588  3.61927  2.13720  2.54598  4.20031  4.16042  2.88732   1216 m - - -
          2.68618  4.42225  2.77519  2.73123  3.46354  2.40513  3.72494  3.29354  2.67741  2.69355  4.24690  2.90347  2.73739  3.18146  2.89801  2.37887  2.77519  2.98518  4.58477  3.61503
          0.00377  5.97875  6.70110  0.61958  0.77255  0.61003  0.78380
    432   2.03729  5.90713  2.77340  1.60201  5.25073  2.09402  4.36138  4.73569  2.74824  2.41374  4.94820  3.10095  3.44712  3.09771  3.58930  2.89780  3.08766  3.41075  6.34070  4.93059   1217 e - - -
          2.68618  4.42225  2.77519  2.73123  3.46354  2.40513  3.72494  3.29354  2.67741  2.69355  4.24690  2.90347  2.73739  3.18146  2.89801  2.37887  2.77519  2.98518  4.58477  3.61503
          0.04394  5.97875  3.20756  0.61958  0.77255  0.61003  0.78380
    433   1.81033  2.18090  3.38953  2.60230  5.01598  3.16731  4.37882  3.54834  3.14344  2.78977  4.78949  2.85683  3.92576  2.42312  3.36217  3.13733  2.80935  4.08944  6.20337  2.41029   1218 a - - -
          2.68618  4.42225  2.77519  2.73123  3.46354  2.40513  3.72494  3.29354  2.67741  2.69355  4.24690  2.90347  2.73739  3.18146  2.89801  2.37887  2.77519  2.98518  4.58477  3.61503
          0.00392  5.93874  6.66108  0.61958  0.77255  0.45012  1.01487
    434   2.26902  2.58387  2.19796  2.91272  3.38249  2.95425  4.37838  3.20922  2.44186  4.13808  4.89288  2.60745  4.58095  2.71491  3.61262  2.90884  2.06555  3.25579  6.29456  4.90111   1219 t - - -
          2.68618  4.42225  2.77519  2.73123  3.46354  2.40513  3.72494  3.29354  2.67741  2.69355  4.24690  2.90347  2.73739  3.18146  2.89801  2.37887  2.77519  2.98518  4.58477  3.61503
          0.00377  5.97875  6.70110  0.61958  0.77255  0.61003  0.78380
    435   3.14798  5.91271  1.90707  2.46139  5.25900  3.00399  4.35948  4.74582  2.82259  3.40083  4.95306  2.45971  3.91637  2.49122  2.17555  1.99310  2.81878  4.30400  6.34467  3.45919   1220 d - - -
          2.68618  4.42225  2.77519  2.73123  3.46354  2.40513  3.72494  3.29354  2.67741  2.69355  4.24690  2.90347  2.73739  3.18146  2.89801  2.37887  2.77519  2.98518  4.58477  3.61503
          0.00377  5.97875  6.70110  0.61958  0.77255  0.61003  0.78380
    436   2.57816  4.30773  2.77488  1.80645  5.19125  1.43464  4.37354  4.66362  2.81615  2.96534  4.91176  2.75662  4.57719  3.47657  3.60586  3.37465  2.51473  3.13903  6.31049  4.91164   1221 g - - -
          2.68618  4.42225  2.77519  2.73123  3.46354  2.40513  3.72494  3.29354  2.67741  2.69355  4.24690  2.90347  2.73739  3.18146  2.89801  2.37887  2.77519  2.98518  4.58477  3.61503
          0.00377  5.97875  6.70110  0.61958  0.77255  0.61003  0.78380
    437   1.87359  2.73562  3.17252  2.75597  4.12181  1.86472  4.37331  4.65839  2.84634  4.15877  4.90847  3.38284  2.70588  2.69504  3.30393  3.14070  2.59630  3.40406  6.30759  3.12549   1222 g - - -
          2.68618  4.42225  2.77519  2.73123  3.46354  2.40513  3.72494  3.29354  2.67741  2.69355  4.24690  2.90347  2.73739  3.18146  2.89801  2.37887  2.77519  2.98518  4.58477  3.61503
          0.00377  5.97875  6.70110  0.61958  0.77255  0.61003  0.78380
    438   2.20160  5.91097  2.91568  2.94852  5.25650  1.97719  3.76852  4.02824  1.86562  3.67524  4.95151  2.72772  3.53376  2.74635  3.34234  2.41646  2.49075  3.74772  6.34338  4.08591   1223 k - - -
          2.68618  4.42225  2.77519  2.73123  3.46354  2.40513  3.72494  3.29354  2.67741  2.69355  4.24690  2.90347  2.73739  3.18146  2.89801  2.37887  2.77519  2.98518  4.58477  3.61503
          0.00377  5.97875  6.70110  0.61958  0.77255  0.61003  0.78380
    439   2.93461  5.85293  2.31534  1.91406  5.17323  2.13322  4.37651  3.20176  3.12168  2.92661  4.90020  2.51246  4.57950  3.02047  3.61003  2.99002  2.39433  2.32938  6.30075  4.90520   1224 e - - -
          2.68618  4.42225  2.77519  2.73123  3.46354  2.40513  3.72494  3.29354  2.67741  2.69355  4.24690  2.90347  2.73739  3.18146  2.89801  2.37887  2.77519  2.98518  4.58477  3.61503
          0.00377  5.97875  6.70110  0.61958  0.77255  0.61003  0.78380
    440   2.22858  1.91057  2.84821  2.75004  3.01494  3.72300  2.51196  3.09917  2.99014  3.42575  4.61410  3.83579  3.74844  3.27230  3.76928  2.99706  3.12635  3.47196  6.05632  2.33313   1225 c - - -
          2.68618  4.42225  2.77519  2.73123  3.46354  2.40513  3.72494  3.29354  2.67741  2.69355  4.24690  2.90347  2.73739  3.18146  2.89801  2.37887  2.77519  2.98518  4.58477  3.61503
          0.00377  5.97875  6.70110  0.61958  0.77255  0.61003  0.78380
    441   2.39883  2.98811  2.85685  2.53482  3.31506  3.13221  4.45051  3.19076  3.24787  2.46246  4.70045  2.29555  4.63732  2.43830  3.71322  2.30242  2.83467  3.40314  6.13113  3.22305   1226 n - - -
          2.68618  4.42225  2.77519  2.73123  3.46354  2.40513  3.72494  3.29354  2.67741  2.69355  4.24690  2.90347  2.73739  3.18146  2.89801  2.37887  2.77519  2.98518  4.58477  3.61503
          0.00377  5.97875  6.70110  0.61958  0.77255  0.61003  0.78380
    442   2.66180  5.88363  2.36885  2.41209  5.21678  1.72605  4.36840  2.20769  3.10804  4.18388  4.92758  3.65195  4.57314  2.95990  3.05116  2.19458  2.37361  3.81982  6.32365  4.91998   1227 g - - -
          2.68618  4.42225  2.77519  2.73123  3.46354  2.40513  3.72494  3.29354  2.67741  2.69355  4.24690  2.90347  2.73739  3.18146  2.89801  2.37887  2.77519  2.98518  4.58477  3.61503
          0.02959  5.97875  3.62579  0.61958  0.77255  0.61003  0.78380
    443   2.27552  3.20954  2.74915  3.12916  3.05747  4.18160  4.37399  3.47289  2.77893  4.07250  4.83900  2.19120  2.41461  2.18818  3.61295  2.72814  2.18038  3.57876  6.24664  4.86423   1228 t - - -
          2.68618  4.42225  2.77519  2.73123  3.46354  2.40513  3.72494  3.29354  2.67741  2.69355  4.24690  2.90347  2.73739  3.18146  2.89801  2.37887  2.77519  2.98518  4.58477  3.61503
          0.00387  5.95303  6.67537  0.61958  0.77255  0.76559  0.62560
    444   2.30424  1.45088  2.64790  3.36178  4.67896  2.79887  4.50214  4.07484  3.34866  3.71944  4.55977  3.46752  2.09519  3.68922  3.40731  3.49535  2.89394  2.79595  6.00752  3.48476   1229 c - - -
          2.68618  4.42225  2.77519  2.73123  3.46354  2.40513  3.72494  3.29354  2.67741  2.69355  4.24690  2.90347  2.73739  3.18146  2.89801  2.37887  2.77519  2.98518  4.58477  3.61503
          0.00387  5.95303  6.67537  0.61958  0.77255  0.49573  0.93937
    445   2.98323  5.70271  3.16426  2.79153  4.96696  2.39407  4.42426  4.39965  2.82639  1.76931  4.76565  2.49883  3.54207  3.55603  3.67626  2.95731  3.04844  2.23367  6.18707  2.22382   1230 l - - -
          2.68618  4.42225  2.77519  2.73123  3.46354  2.40513  3.72494  3.29354  2.67741  2.69355  4.24690  2.90347  2.73739  3.18146  2.89801  2.37887  2.77519  2.98518  4.58477  3.61503
          0.16255  5.97875  1.91398  0.61958  0.77255  0.61003  0.78380
    446   2.72624  2.16593  2.58639  2.18773  3.99710  2.33447  4.30378  2.86390  2.88446  3.93490  4.71364  2.83933  3.87014  3.42476  3.54830  2.66114  2.44869  2.90895  6.12761  4.75714   1231 c - - -
          2.68618  4.42225  2.77519  2.73123  3.46354  2.40513  3.72494  3.29354  2.67741  2.69355  4.24690  2.90347  2.73739  3.18146  2.89801  2.37887  2.77519  2.98518  4.58477  3.61503
          0.00442  5.82062  6.54297  0.61958  0.77255  0.72521  0.66208
    447   2.44624  5.85470  3.59078  2.06865  2.95190  3.24482  3.39745  4.68682  2.03775  4.16025  4.04107  3.08420  3.12571  1.88001  2.72484  2.30759  3.57373  4.24568  6.28700  4.87568   1232 q - - -
          2.68618  4.42225  2.77519  2.73123  3.46354  2.40513  3.72494  3.29354  2.67741  2.69355  4.24690  2.90347  2.73739  3.18146  2.89801  2.37887  2.77519  2.98518  4.58477  3.61503
          0.00412  5.89062  6.61297  0.61958  0.77255  0.33988  1.24429
    448   2.61921  5.52296  3.90031  2.63165  3.98405  3.03050  4.49679  2.48497  2.80866  2.63463  2.69612  3.43413  3.46185  2.65658  3.77902  2.21257  1.88681  3.18697  6.04596  4.73494   1233 t - - -
          2.68618  4.42225  2.77519  2.73123  3.46354  2.40513  3.72494  3.29354  2.67741  2.69355  4.24690  2.90347  2.73739  3.18146  2.89801  2.37887  2.77519  2.98518  4.58477  3.61503
          0.00376  5.97987  6.70222  0.61958  0.77255  0.41909  1.07191
    449   3.41100  5.91741  2.69662  2.17072  5.26069  2.32163  4.37267  4.15962  2.94151  2.77633  4.95854  3.12573  3.92711  2.33480  2.45554  2.77981  2.38156  3.27950  6.35117  2.41846   1234 e - - -
          2.68618  4.42225  2.77519  2.73123  3.46354  2.40513  3.72494  3.29354  2.67741  2.69355  4.24690  2.90347  2.73739  3.18146  2.89801  2.37887  2.77519  2.98518  4.58477  3.61503
          0.00370  5.99623  6.71858  0.61958  0.77255  0.48576  0.95510
    450   2.80771  3.05230  5.40124  3.97706  4.00208  4.68094  5.01007  1.47639  3.84501  2.71335  3.27024  3.77000  5.04547  4.74147  3.90026  3.68236  1.99449  1.49770  5.52920  3.39724   1235 i - - -
          2.68618  4.42225  2.77519  2.73123  3.46354  2.40513  3.72494  3.29354  2.67741  2.69355  4.24690  2.90347  2.73739  3.18146  2.89801  2.37887  2.77519  2.98518  4.58477  3.61503
          0.00370  5.99623  6.71858  0.61958  0.77255  0.48576  0.95510
    451   2.66722  4.90427  5.43476  4.82288  1.58422  4.68544  5.01633  2.16965  3.48958  2.53555  3.75968  4.83113  5.04964  3.32983  3.40919  3.99453  2.86717  2.48918  3.80345  1.72192   1236 f - - -
          2.68618  4.42225  2.77519  2.73123  3.46354  2.40513  3.72494  3.29354  2.67741  2.69355  4.24690  2.90347  2.73739  3.18146  2.89801  2.37887  2.77519  2.98518  4.58477  3.61503
          0.00370  5.99623  6.71858  0.61958  0.77255  0.48576  0.95510
    452   3.16022  5.92264  1.61470  2.39516  3.69560  3.47257  4.37159  4.75440  1.97133  4.22810  4.10907  1.74375  4.57803  2.65395  3.59906  3.14022  2.83792  3.73556  6.35507  4.94385   1237 d - - -
          2.68618  4.42225  2.77519  2.73123  3.46354  2.40513  3.72494  3.29354  2.67741  2.69355  4.24690  2.90347  2.73739  3.18146  2.89801  2.37887  2.77519  2.98518  4.58477  3.61503
          0.00370  5.99623  6.71858  0.61958  0.77255  0.48576  0.95510
    453   3.21551  2.12677  5.10006  4.50926  3.25057  0.90627  4.95534  2.90338  4.37020  3.16600  3.58609  4.66606  5.00544  2.75821  4.51206  2.92859  3.75116  2.93980  5.58729  4.40024   1238 g - - -
          2.68618  4.42225  2.77519  2.73123  3.46354  2.40513  3.72494  3.29354  2.67741  2.69355  4.24690  2.90347  2.73739  3.18146  2.89801  2.37887  2.77519  2.98518  4.58477  3.61503
          0.07068  5.99623  2.72193  0.61958  0.77255  0.48576  0.95510
    454   3.36826  5.86351  3.30721  2.16609  5.20212  1.72381  3.77236  3.89253  2.00071  4.16603  2.68551  3.28118  4.53776  2.59870  3.10027  3.33354  2.61154  3.83448  3.23192  3.59817   1239 g - - -
          2.68618  4.42225  2.77519  2.73123  3.46354  2.40513  3.72494  3.29354  2.67741  2.69355  4.24690  2.90347  2.73739  3.18146  2.89801  2.37887  2.77519  2.98518  4.58477  3.61503
          0.00396  5.92952  6.65186  0.61958  0.77255  0.88644  0.53123
    455   2.19063  3.62365  3.36164  2.55604  2.64872  1.96667  4.51999  2.64435  3.13188  2.80617  3.74102  3.90313  3.89221  2.55328  3.37758  3.25432  2.70257  3.21340  5.91836  3.58675   1240 g - - -
          2.68618  4.42225  2.77519  2.73123  3.46354  2.40513  3.72494  3.29354  2.67741  2.69355  4.24690  2.90347  2.73739  3.18146  2.89801  2.37887  2.77519  2.98518  4.58477  3.61503
          0.00396  5.92952  6.65186  0.61958  0.77255  0.29807  1.35578
    456   3.15400  5.75271  1.85015  2.56639  3.57440  3.72380  4.42233  3.57482  3.19093  4.02874  3.92966  2.04316  4.61794  2.74806  3.66900  1.93511  3.65299  2.38102  4.97705  2.98343   1241 d - - -
          2.68618  4.42225  2.77519  2.73123  3.46354  2.40513  3.72494  3.29354  2.67741  2.69355  4.24690  2.90347  2.73739  3.18146  2.89801  2.37887  2.77519  2.98518  4.58477  3.61503
          0.00370  5.99623  6.71858  0.61958  0.77255  0.48576  0.95510
    457   2.94936  5.92140  3.34809  2.01485  4.22717  3.14599  4.37163  4.75242  2.10414  4.22668  4.96207  3.19433  3.48834  3.30879  1.68001  2.39403  2.88661  2.26675  6.35409  4.94315   1242 r - - -
          2.68618  4.42225  2.77519  2.73123  3.46354  2.40513  3.72494  3.29354  2.67741  2.69355  4.24690  2.90347  2.73739  3.18146  2.89801  2.37887  2.77519  2.98518  4.58477  3.61503
          0.00370  5.99623  6.71858  0.61958  0.77255  0.48576  0.95510
    458   2.65155  1.32264  4.26729  2.56492  3.92545  2.99411  4.67347  3.00387  2.91225  3.45976  3.83377  3.33054  4.80891  3.46654  4.03861  2.76767  3.70172  2.11279  5.81892  3.44908   1243 c - - -
          2.68618  4.42225  2.77519  2.73123  3.46354  2.40513  3.72494  3.29354  2.67741  2.69355  4.24690  2.90347  2.73739  3.18146  2.89801  2.37887  2.77519  2.98518  4.58477  3.61503
          0.00370  5.99623  6.71858  0.61958  0.77255  0.48576  0.95510
    459   2.40634  5.75758  3.74747  2.78652  5.03689  4.22541  3.95601  4.47893  2.95978  4.03432  3.31874  3.12328  4.61698  3.54419  1.80027  2.30056  1.67992  2.42123  6.23175  3.25072   1244 t - - -
          2.68618  4.42225  2.77519  2.73123  3.46354  2.40513  3.72494  3.29354  2.67741  2.69355  4.24690  2.90347  2.73739  3.18146  2.89801  2.37887  2.77519  2.98518  4.58477  3.61503
          0.00370  5.99623  6.71858  0.61958  0.77255  0.48576  0.95510
    460   3.25126  3.48690  2.49216  2.69122  5.22774  4.19064  3.48496  2.80949  2.88891  2.77839  4.93830  2.78489  2.16349  2.31576  2.25813  3.05556  3.06920  2.79086  6.33436  4.93066   1245 p - - -
          2.68618  4.42225  2.77519  2.73123  3.46354  2.40513  3.72494  3.29354  2.67741  2.69355  4.24690  2.90347  2.73739  3.18146  2.89801  2.37887  2.77519  2.98518  4.58477  3.61503
          0.00370  5.99623  6.71858  0.61958  0.77255  0.48576  0.95510
    461   2.44785  5.92508  2.60228  3.10529  5.27114  3.11218  4.37415  4.75748  2.47708  4.23113  4.96635  2.56677  1.61174  3.47048  2.38052  2.21565  2.47200  4.31644  6.35806  4.94675   1246 p - - -
          2.68618  4.42225  2.77519  2.73123  3.46354  2.40513  3.72494  3.29354  2.67741  2.69355  4.24690  2.90347  2.73739  3.18146  2.89801  2.37887  2.77519  2.98518  4.58477  3.61503
          0.02125  5.99623  3.98804  0.61958  0.77255  0.48576  0.95510
    462   2.22132  1.59665  5.43138  4.81890  3.10312  1.94016  5.00536  2.90785  4.61292  1.93745  4.00909  3.54389  5.03807  4.75196  4.63576  3.18541  2.90204  2.73763  4.13472  3.74000   1247 c - - -
          2.68618  4.42225  2.77519  2.73123  3.46354  2.40513  3.72494  3.29354  2.67741  2.69355  4.24690  2.90347  2.73739  3.18146  2.89801  2.37887  2.77519  2.98518  4.58477  3.61503
          0.00377  5.97875  6.70110  0.61958  0.77255  0.41523  1.07937
    463   3.48031  5.16526  3.62631  3.18922  2.75853  2.94694  4.73427  3.65516  3.79761  2.48262  2.50531  4.23768  3.80594  3.30842  2.84511  2.23009  3.71209  2.48029  1.89342  2.81439   1248 w - - -
          2.68618  4.42225  2.77519  2.73123  3.46354  2.40513  3.72494  3.29354  2.67741  2.69355  4.24690  2.90347  2.73739  3.18146  2.89801  2.37887  2.77519  2.98518  4.58477  3.61503
          0.21904  5.99623  1.63874  0.61958  0.77255  0.48576  0.95510
    464   2.56933  3.63294  3.20858  2.51968  3.83036  2.75813  4.24466  4.55941  2.00434  4.05188  3.00382  3.03028  4.44919  2.86819  3.47546  2.78939  1.47451  4.13564  6.19412  4.79199   1249 t - - -
          2.68618  4.42225  2.77519  2.73123  3.46354  2.40513  3.72494  3.29354  2.67741  2.69355  4.24690  2.90347  2.73739  3.18146  2.89801  2.37887  2.77519  2.98518  4.58477  3.61503
          0.00459  5.78178  6.50413  0.61958  0.77255  0.53583  0.87993
    465   3.36888  5.62887  3.32036  2.78692  4.88404  3.33398  4.38776  4.31118  2.56927  2.15581  2.96464  3.06950  3.86581  3.22747  3.05768  2.54768  2.60233  2.23464  4.46687  2.06939   1250 y - - -
          2.68618  4.42225  2.77519  2.73123  3.46354  2.40513  3.72494  3.29354  2.67741  2.69355  4.24690  2.90347  2.73739  3.18146  2.89801  2.37887  2.77519  2.98518  4.58477  3.61503
          0.00404  5.90849  6.63084  0.61958  0.77255  0.98133  0.46970
    466   2.43504  2.45927  3.60766  1.73766  5.19495  2.10285  3.67320  3.25086  2.49237  4.15776  4.89629  3.17567  4.52348  2.78726  2.91983  3.02348  2.45745  4.24263  6.28984  4.88168   1251 e - - -
          2.68618  4.42225  2.77519  2.73123  3.46354  2.40513  3.72494  3.29354  2.67741  2.69355  4.24690  2.90347  2.73739  3.18146  2.89801  2.37887  2.77519  2.98518  4.58477  3.61503
          0.00404  5.90849  6.63084  0.61958  0.77255  0.98133  0.46970
    467   2.50103  5.74051  2.47626  2.93828  3.64311  4.15708  4.35039  3.43368  2.74397  3.18881  4.11190  3.08153  2.36608  2.49811  2.87721  3.35090  2.01379  3.26630  6.20496  2.50230   1252 t - - -
          2.68618  4.42225  2.77519  2.73123  3.46354  2.40513  3.72494  3.29354  2.67741  2.69355  4.24690  2.90347  2.73739  3.18146  2.89801  2.37887  2.77519  2.98518  4.58477  3.61503
          0.03553  5.90849  3.43612  0.61958  0.77255  0.98133  0.46970
    468   2.54388  4.17706  3.70917  2.54889  4.87510  4.16517  4.36469  3.49231  2.17282  2.23935  4.68197  3.67930  4.55591  2.17168  3.61918  2.01724  1.84772  3.52407  6.10589  4.75469   1253 t - - -
          2.68618  4.42225  2.77519  2.73123  3.46354  2.40513  3.72494  3.29354  2.67741  2.69355  4.24690  2.90347  2.73739  3.18146  2.89801  2.37887  2.77519  2.98518  4.58477  3.61503
          0.00417  5.87714  6.59948  0.61958  0.77255  0.39070  1.12881
    469   3.42982  4.16061  3.96538  3.40479  3.43579  2.58775  4.52503  3.34342  2.18618  3.68110  4.52924  2.33543  4.69426  2.60018  3.42923  3.52314  3.66114  3.74972  4.62044  1.21471   1254 y - - -
          2.68618  4.42225  2.77519  2.73123  3.46354  2.40513  3.72494  3.29354  2.67741  2.69355  4.24690  2.90347  2.73739  3.18146  2.89801  2.37887  2.77519  2.98518  4.58477  3.61503
          0.00381  5.96755  6.68989  0.61958  0.77255  0.68127  0.70517
    470   3.39849  4.40158  2.89531  2.80791  4.11787  4.19075  4.38306  3.79092  2.85850  3.21175  4.31616  1.57000  3.47327  2.22320  3.62186  2.76202  2.24900  3.54324  6.25711  2.43409   1255 n - - -
          2.68618  4.42225  2.77519  2.73123  3.46354  2.40513  3.72494  3.29354  2.67741  2.69355  4.24690  2.90347  2.73739  3.18146  2.89801  2.37887  2.77519  2.98518  4.58477  3.61503
          0.00381  5.96755  6.68989  0.61958  0.77255  0.68127  0.70517
    471   3.69896  0.51388  5.98830  5.61005  3.88485  4.57267  5.88074  4.13404  5.41505  4.06564  5.00740  5.23739  5.28484  5.53287  5.41640  3.41801  1.83500  2.58196  6.53019  5.36526   1256 C - - -
          2.68618  4.42225  2.77519  2.73123  3.46354  2.40513  3.72494  3.29354  2.67741  2.69355  4.24690  2.90347  2.73739  3.18146  2.89801  2.37887  2.77519  2.98518  4.58477  3.61503
          0.00381  5.96755  6.68989  0.61958  0.77255  0.68127  0.70517
    472   3.16797  1.86675  2.76769  2.45733  2.46625  2.82973  4.35614  4.71237  2.90893  3.60842  4.93260  3.31282  2.93655  2.10866  3.02812  2.61924  3.09782  4.27826  6.32646  4.91878   1257 c - - -
          2.68618  4.42225  2.77519  2.73123  3.46354  2.40513  3.72494  3.29354  2.67741  2.69355  4.24690  2.90347  2.73739  3.18146  2.89801  2.37887  2.77519  2.98518  4.58477  3.61503
          0.00381  5.96755  6.68989  0.61958  0.77255  0.68127  0.70517
    473   2.93969  5.90066  3.04995  2.14239  3.67504  2.15867  4.35339  4.73017  2.86491  4.20556  4.94156  2.15831  2.86979  3.45002  2.74036  1.92801  2.96469  3.66256  6.33388  3.09872   1258 s - - -
          2.68718  4.42072  2.77537  2.72969  3.46333  2.40467  3.72734  3.29423  2.67812  2.69406  4.24600  2.90385  2.73811  3.18331  2.89732  2.37827  2.77678  2.98050  4.58717  3.61482
          1.48759  0.77284  1.16352  1.55383  0.23754  0.68127  0.70517
    474   2.51319  5.59157  3.45491  1.86137  3.39588  2.76863  4.14910  3.69391  2.48955  3.41979  4.64179  2.58703  2.25290  3.25818  3.38538  3.14994  1.96886  3.96310  6.04611  4.65758   1270 e - - -
          2.68618  4.42225  2.77519  2.73123  3.46354  2.40513  3.72494  3.29354  2.67741  2.69355  4.24690  2.90347  2.73739  3.18146  2.89801  2.37887  2.77519  2.98518  4.58477  3.61503
          0.04375  5.59483  3.24187  0.61958  0.77255  1.74554  0.19183
    475   2.73900  5.44242  2.64890  2.65341  4.70633  2.15554  4.16621  2.83331  2.94470  3.71248  4.50571  2.04898  4.35865  3.29831  3.41850  2.25136  2.79745  2.58967  3.22816  4.57158   1271 n - - -
          2.68618  4.42225  2.77519  2.73123  3.46354  2.40513  3.72494  3.29354  2.67741  2.69355  4.24690  2.90347  2.73739  3.18146  2.89801  2.37887  2.77519  2.98518  4.58477  3.61503
          0.00575  5.55683  6.27918  0.61958  0.77255  0.17636  1.82210
    476   2.65450  5.90531  2.59791  2.87960  5.25148  3.32493  4.35236  4.73823  2.58413  4.21106  4.94569  3.03587  3.24950  2.88850  1.56626  1.70303  2.66863  3.71786  6.33733  4.92571   1272 r - - -
          2.68618  4.42225  2.77519  2.73123  3.46354  2.40513  3.72494  3.29354  2.67741  2.69355  4.24690  2.90347  2.73739  3.18146  2.89801  2.37887  2.77519  2.98518  4.58477  3.61503
          0.00381  5.96755  6.68989  0.61958  0.77255  0.38045  1.15061
    477   2.38143  1.04648  1.89315  2.98791  5.22482  2.82742  4.49568  4.68345  3.27215  4.21309  4.98509  3.45051  3.50326  3.26900  3.76349  3.49796  3.75485  4.29179  6.38873  3.97362   1273 c - - -
          2.68618  4.42225  2.77519  2.73123  3.46354  2.40513  3.72494  3.29354  2.67741  2.69355  4.24690  2.90347  2.73739  3.18146  2.89801  2.37887  2.77519  2.98518  4.58477  3.61503
          0.00370  5.99623  6.71858  0.61958  0.77255  0.48576  0.95510
    478   2.96101  5.91406  3.16847  2.04253  5.25523  2.25596  4.37510  4.73849  1.93044  4.21768  2.15742  3.65623  4.58093  2.65507  3.60361  1.97087  3.64379  2.83004  6.34908  4.94042   1274 k - - -
          2.68618  4.42225  2.77519  2.73123  3.46354  2.40513  3.72494  3.29354  2.67741  2.69355  4.24690  2.90347  2.73739  3.18146  2.89801  2.37887  2.77519  2.98518  4.58477  3.61503
          0.00370  5.99623  6.71858  0.61958  0.77255  0.48576  0.95510
    479   2.01030  5.88275  3.13678  3.12229  5.21092  1.61984  4.38228  3.56915  2.85783  4.18081  4.92789  2.92578  3.81733  2.69799  2.59699  3.03816  2.57562  2.39625  6.32569  4.04695   1275 g - - -
          2.68618  4.42225  2.77519  2.73123  3.46354  2.40513  3.72494  3.29354  2.67741  2.69355  4.24690  2.90347  2.73739  3.18146  2.89801  2.37887  2.77519  2.98518  4.58477  3.61503
          0.03250  5.99623  3.52386  0.61958  0.77255  0.48576  0.95510
    480   2.28894  3.42053  2.92911  4.39391  3.49224  2.16160  4.90068  2.95274  3.68552  1.66846  2.85884  2.87701  4.96479  4.48391  4.43930  3.24233  2.52529  2.50691  5.56873  3.40675   1276 l - - -
          2.68618  4.42225  2.77519  2.73123  3.46354  2.40513  3.72494  3.29354  2.67741  2.69355  4.24690  2.90347  2.73739  3.18146  2.89801  2.37887  2.77519  2.98518  4.58477  3.61503
          0.00381  5.96755  6.68989  0.61958  0.77255  0.68127  0.70517
    481   1.87930  3.08007  2.26446  2.66203  3.24913  3.82418  4.51440  2.43439  3.12570  3.04470  3.32448  3.44454  2.82621  3.70796  3.80831  2.19495  2.96037  3.56709  5.99344  4.69563   1277 a - - -
          2.68618  4.42225  2.77519  2.73123  3.46354  2.40513  3.72494  3.29354  2.67741  2.69355  4.24690  2.90347  2.73739  3.18146  2.89801  2.37887  2.77519  2.98518  4.58477  3.61503
          0.00381  5.96755  6.68989  0.61958  0.77255  0.68127  0.70517
    482   2.17269  2.37946  2.43898  2.13264  5.25085  2.63402  4.35296  4.73739  2.45407  4.21065  4.94553  3.15143  2.65142  2.94830  3.58046  2.31029  2.72288  4.29608  6.33728  4.92581   1278 e - - -
          2.68618  4.42225  2.77519  2.73123  3.46354  2.40513  3.72494  3.29354  2.67741  2.69355  4.24690  2.90347  2.73739  3.18146  2.89801  2.37887  2.77519  2.98518  4.58477  3.61503
          0.02993  5.96755  3.61459  0.61958  0.77255  0.68127  0.70517
    483   3.41801  2.05216  2.15942  3.16797  3.19158  3.38961  3.44627  3.88557  3.45940  2.05546  2.63359  2.39758  4.71021  2.67928  3.87500  3.54883  3.34594  3.02994  5.88832  3.99707   1279 c - - -
          2.68618  4.42225  2.77519  2.73123  3.46354  2.40513  3.72494  3.29354  2.67741  2.69355  4.24690  2.90347  2.73739  3.18146  2.89801  2.37887  2.77519  2.98518  4.58477  3.61503
          0.00391  5.94153  6.66387  0.61958  0.77255  0.82688  0.57521
    484   2.24494  5.86320  2.76669  2.44278  5.19828  3.70296  4.34214  4.67727  3.08081  3.05696  3.55624  2.89166  2.38326  3.44175  3.21153  1.91357  1.79938  4.24846  6.30191  3.99885   1280 t - - -
          2.68618  4.42225  2.77519  2.73123  3.46354  2.40513  3.72494  3.29354  2.67741  2.69355  4.24690  2.90347  2.73739  3.18146  2.89801  2.37887  2.77519  2.98518  4.58477  3.61503
          0.00391  5.94153  6.66387  0.61958  0.77255  0.82688  0.57521
    485   2.55492  3.42061  2.60957  3.18649  4.93081  1.83777  4.40254  3.26751  2.77778  3.00571  3.91109  1.99419  2.96471  3.53606  3.65567  2.25220  3.32852  3.43378  6.15572  4.80178   1281 g - - -
          2.68618  4.42225  2.77519  2.73123  3.46354  2.40513  3.72494  3.29354  2.67741  2.69355  4.24690  2.90347  2.73739  3.18146  2.89801  2.37887  2.77519  2.98518  4.58477  3.61503
          0.13803  5.94153  2.06909  0.61958  0.77255  0.55702  0.85077
    486   3.31712  1.87182  2.91193  2.15845  5.14714  1.87017  4.28129  3.89541  2.63122  4.11200  4.85314  2.62618  4.48577  3.38050  3.51229  2.05627  3.00607  4.19633  6.24749  4.84082   1282 g - - -
          2.68618  4.42225  2.77519  2.73123  3.46354  2.40513  3.72494  3.29354  2.67741  2.69355  4.24690  2.90347  2.73739  3.18146  2.89801  2.37887  2.77519  2.98518  4.58477  3.61503
          0.00434  5.83765  6.56000  0.61958  0.77255  1.23709  0.34281
    487   1.96302  4.30354  3.14740  3.02036  5.11064  4.09165  4.28049  4.58511  2.32747  3.23426  4.04846  3.06581  4.48473  2.69679  3.23362  1.59916  1.82776  4.16382  6.22478  4.82404   1283 s - - -
          2.68618  4.42225  2.77519  2.73123  3.46354  2.40513  3.72494  3.29354  2.67741  2.69355  4.24690  2.90347  2.73739  3.18146  2.89801  2.37887  2.77519  2.98518  4.58477  3.61503
          0.00434  5.83765  6.56000  0.61958  0.77255  1.23709  0.34281
    488   3.40608  2.94302  5.20543  4.60082  2.93676  3.01102  4.88110  1.56662  2.80758  2.21766  2.54611  3.46787  4.92191  3.10992  4.48677  3.27274  2.66256  2.19222  5.42696  4.24688   1284 i - - -
          2.68618  4.42225  2.77519  2.73123  3.46354  2.40513  3.72494  3.29354  2.67741  2.69355  4.24690  2.90347  2.73739  3.18146  2.89801  2.37887  2.77519  2.98518  4.58477  3.61503
          0.00434  5.83765  6.56000  0.61958  0.77255  1.23709  0.34281
    489   2.62774  3.28329  3.34976  2.46470  3.48382  2.88172  3.32637  3.55759  2.13567  3.01045  4.67945  3.64083  4.52391  2.56475  3.58185  2.09805  3.55257  2.98642  6.10009  2.33974   1285 s - - -
          2.68618  4.42225  2.77519  2.73123  3.46354  2.40513  3.72494  3.29354  2.67741  2.69355  4.24690  2.90347  2.73739  3.18146  2.89801  2.37887  2.77519  2.98518  4.58477  3.61503
          0.00434  5.83765  6.56000  0.61958  0.77255  0.42433  1.06191
    490   3.21508  5.85213  3.21876  2.58396  5.18022  3.44973  3.83160  4.65439  3.09349  2.36970  4.89728  3.63723  4.55605  2.04468  3.08173  1.48448  2.02876  3.33979  6.29511  3.95999   1286 s - - -
          2.68618  4.42225  2.77519  2.73123  3.46354  2.40513  3.72494  3.29354  2.67741  2.69355  4.24690  2.90347  2.73739  3.18146  2.89801  2.37887  2.77519  2.98518  4.58477  3.61503
          0.00388  5.94956  6.67190  0.61958  0.77255  0.78457  0.60939
    491   1.51543  5.86250  3.64292  2.52848  5.19503  2.40992  3.84640  3.98271  2.49334  3.32719  4.90647  3.63308  4.55383  2.90528  2.69555  2.38490  2.16827  4.24638  3.78265  4.89952   1287 a - - -
          2.68618  4.42225  2.77519  2.73123  3.46354  2.40513  3.72494  3.29354  2.67741  2.69355  4.24690  2.90347  2.73739  3.18146  2.89801  2.37887  2.77519  2.98518  4.58477  3.61503
          0.00388  5.94956  6.67190  0.61958  0.77255  0.78457  0.60939
    492   2.40037  5.87706  2.15759  2.90305  5.21585  3.69192  4.34515  4.69743  2.88880  2.47887  4.91938  2.39763  3.04232  2.47572  3.57410  2.22220  2.43359  2.51672  6.31352  4.90636   1288 d - - -
          2.68618  4.42225  2.77519  2.73123  3.46354  2.40513  3.72494  3.29354  2.67741  2.69355  4.24690  2.90347  2.73739  3.18146  2.89801  2.37887  2.77519  2.98518  4.58477  3.61503
          0.00388  5.94956  6.67190  0.61958  0.77255  0.78457  0.60939
    493   2.60140  1.98274  4.58106  4.00666  1.74037  3.01938  4.77233  3.52310  2.81760  2.46269  2.68090  3.74437  4.87144  2.45845  3.64723  3.75980  2.85800  3.09999  5.65056  4.43906   1289 f - - -
          2.68618  4.42225  2.77519  2.73123  3.46354  2.40513  3.72494  3.29354  2.67741  2.69355  4.24690  2.90347  2.73739  3.18146  2.89801  2.37887  2.77519  2.98518  4.58477  3.61503
          0.00388  5.94956  6.67190  0.61958  0.77255  0.78457  0.60939
    494   1.81878  3.78157  2.32548  2.48999  5.20043  1.72442  4.34820  3.96169  2.57920  2.90918  4.90992  2.84639  4.55314  3.44815  3.57825  2.40864  3.24169  4.25107  6.30567  4.90142   1290 g - - -
          2.68618  4.42225  2.77519  2.73123  3.46354  2.40513  3.72494  3.29354  2.67741  2.69355  4.24690  2.90347  2.73739  3.18146  2.89801  2.37887  2.77519  2.98518  4.58477  3.61503
          0.00388  5.94956  6.67190  0.61958  0.77255  0.78457  0.60939
    495   2.35105  5.50488  3.01262  2.08970  3.32855  3.56138  4.47551  2.37482  3.30757  2.38142  4.58385  3.42203  4.65215  3.65109  2.68695  2.75709  1.99124  3.40456  6.02744  3.03646   1291 t - - -
          2.68618  4.42225  2.77519  2.73123  3.46354  2.40513  3.72494  3.29354  2.67741  2.69355  4.24690  2.90347  2.73739  3.18146  2.89801  2.37887  2.77519  2.98518  4.58477  3.61503
          0.00388  5.94956  6.67190  0.61958  0.77255  0.78457  0.60939
    496   1.92346  2.13245  3.02285  3.29949  3.85550  2.26238  4.46542  3.50398  3.28931  3.77662  3.21775  2.80798  4.64439  2.28024  3.74274  2.40235  3.15762  3.84768  6.04579  3.50315   1292 a - - -
          2.68618  4.42225  2.77519  2.73123  3.46354  2.40513  3.72494  3.29354  2.67741  2.69355  4.24690  2.90347  2.73739  3.18146  2.89801  2.37887  2.77519  2.98518  4.58477  3.61503
          0.06185  5.94956  2.85828  0.61958  0.77255  0.78457  0.60939
    497   2.34073  5.65829  3.69792  2.94503  4.92680  2.80805  4.36294  3.39459  2.72262  3.57151  1.95766  2.74115  3.52797  3.20084  3.01694  2.15266  2.48773  2.51767  6.13974  4.78037   1293 m - - -
          2.68618  4.42225  2.77519  2.73123  3.46354  2.40513  3.72494  3.29354  2.67741  2.69355  4.24690  2.90347  2.73739  3.18146  2.89801  2.37887  2.77519  2.98518  4.58477  3.61503
          0.00411  5.89182  6.61417  0.61958  0.77255  1.04943  0.43099
    498   1.47973  3.70690  2.34580  2.36581  5.19707  4.11753  4.30467  4.68258  2.02543  4.15765  4.89348  2.85655  3.52014  3.40122  2.52750  2.74316  3.57469  3.74688  6.28572  3.21013   1294 a - - -
          2.68618  4.42225  2.77519  2.73123  3.46354  2.40513  3.72494  3.29354  2.67741  2.69355  4.24690  2.90347  2.73739  3.18146  2.89801  2.37887  2.77519  2.98518  4.58477  3.61503
          0.00411  5.89182  6.61417  0.61958  0.77255  0.53987  0.87425
    499   2.67622  5.48059  2.13259  2.28600  3.04611  4.27299  4.48663  3.42149  3.09152  1.86061  2.65988  3.84186  3.98280  3.10246  3.77339  2.35580  3.64135  3.79324  6.00795  2.57154   1295 l - - -
          2.68618  4.42225  2.77519  2.73123  3.46354  2.40513  3.72494  3.29354  2.67741  2.69355  4.24690  2.90347  2.73739  3.18146  2.89801  2.37887  2.77519  2.98518  4.58477  3.61503
          0.01778  5.94956  4.19886  0.61958  0.77255  0.78457  0.60939
    500   2.16652  4.04218  3.12039  2.21520  4.97771  2.04590  4.38619  4.41658  2.92663  2.10772  4.76363  3.69218  2.27441  3.26076  3.63422  2.89709  3.61427  2.45952  6.18118  4.81757   1296 g - - -
          2.68618  4.42225  2.77519  2.73123  3.46354  2.40513  3.72494  3.29354  2.67741  2.69355  4.24690  2.90347  2.73739  3.18146  2.89801  2.37887  2.77519  2.98518  4.58477  3.61503
          0.03685  5.93571  3.39507  0.61958  0.77255  0.85624  0.55296
    501   2.70164  5.83113  2.89118  2.38516  5.16299  2.30753  4.31954  2.56338  2.46226  4.13078  4.87528  1.84008  4.52421  2.98981  3.55010  3.03172  3.27566  2.59254  6.27180  2.71132   1297 n - - -
          2.68618  4.42225  2.77519  2.73123  3.46354  2.40513  3.72494  3.29354  2.67741  2.69355  4.24690  2.90347  2.73739  3.18146  2.89801  2.37887  2.77519  2.98518  4.58477  3.61503
          0.09084  5.90293  2.47570  0.61958  0.77255  1.00471  0.45594
    502   2.05527  5.77821  2.40235  2.58418  5.11070  2.13539  3.02803  3.80967  2.80180  4.07812  4.82218  2.97234  4.46957  3.36528  2.48136  2.73682  3.26725  2.59556  3.69856  3.23573   1298 a - - -
          2.68618  4.42225  2.77519  2.73123  3.46354  2.40513  3.72494  3.29354  2.67741  2.69355  4.24690  2.90347  2.73739  3.18146  2.89801  2.37887  2.77519  2.98518  4.58477  3.61503
          0.00443  5.81652  6.53887  0.61958  0.77255  0.53718  0.87802
    503   1.66404  5.45632  2.92445  3.07652  3.16520  3.45522  4.47020  3.10335  3.31346  2.90220  4.53772  3.82687  4.64364  1.92433  3.36140  2.50790  2.88961  2.17565  5.98473  4.68033   1299 a - - -
          2.68618  4.42225  2.77519  2.73123  3.46354  2.40513  3.72494  3.29354  2.67741  2.69355  4.24690  2.90347  2.73739  3.18146  2.89801  2.37887  2.77519  2.98518  4.58477  3.61503
          0.00399  5.92108  6.64342  0.61958  0.77255  0.77499  0.61750
    504   2.50569  1.36884  5.17416  4.57721  4.00276  3.30970  4.93786  2.97509  4.41738  1.95769  4.02230  4.68478  4.98038  2.18881  4.52006  2.88574  3.71057  2.05953  5.52293  4.33983   1300 c - - -
          2.68618  4.42225  2.77519  2.73123  3.46354  2.40513  3.72494  3.29354  2.67741  2.69355  4.24690  2.90347  2.73739  3.18146  2.89801  2.37887  2.77519  2.98518  4.58477  3.61503
          0.00394  5.93512  6.65747  0.61958  0.77255  0.85917  0.55081
    505   2.07335  5.40838  3.50886  2.91338  2.25042  3.06239  4.50742  3.59183  2.75851  2.14131  2.64754  3.88058  2.61327  3.36283  3.11331  2.82040  3.63749  3.40602  5.94768  3.02810   1301 a - - -
          2.68618  4.42225  2.77519  2.73123  3.46354  2.40513  3.72494  3.29354  2.67741  2.69355  4.24690  2.90347  2.73739  3.18146  2.89801  2.37887  2.77519  2.98518  4.58477  3.61503
          0.00394  5.93512  6.65747  0.61958  0.77255  0.85917  0.55081
    506   2.40103  5.67692  3.73191  2.77784  4.03966  4.19611  2.83154  4.37560  2.98152  3.13059  2.65924  2.16142  3.71168  3.02733  3.29259  2.50661  2.31772  2.85369  6.16053  2.45017   1302 n - - -
          2.68618  4.42225  2.77519  2.73123  3.46354  2.40513  3.72494  3.29354  2.67741  2.69355  4.24690  2.90347  2.73739  3.18146  2.89801  2.37887  2.77519  2.98518  4.58477  3.61503
          0.13236  5.93512  2.10925  0.61958  0.77255  0.85917  0.55081
    507   2.61353  5.72474  3.28634  2.13078  3.52451  4.08157  3.09087  4.50126  2.86941  3.50277  4.77403  2.67084  3.69923  3.38015  3.50777  1.99213  2.10924  4.09788  3.10430  2.38609   1303 s - - -
          2.68618  4.42225  2.77519  2.73123  3.46354  2.40513  3.72494  3.29354  2.67741  2.69355  4.24690  2.90347  2.73739  3.18146  2.89801  2.37887  2.77519  2.98518  4.58477  3.61503
          0.00448  5.80724  6.52959  0.61958  0.77255  1.32517  0.30892
    508   3.13006  5.79977  2.10549  2.08737  4.02515  2.42405  3.11523  4.62965  2.42679  4.10476  3.02582  2.60797  4.45821  2.41958  3.47953  2.98666  3.25258  3.63716  6.23286  2.64354   1304 e - - -
          2.68618  4.42225  2.77519  2.73123  3.46354  2.40513  3.72494  3.29354  2.67741  2.69355  4.24690  2.90347  2.73739  3.18146  2.89801  2.37887  2.77519  2.98518  4.58477  3.61503
          0.00448  5.80724  6.52959  0.61958  0.77255  1.32517  0.30892
    509   2.72116  5.78908  1.87283  2.98933  5.12872  4.06712  3.69267  4.61088  2.78530  3.65573  4.83116  1.90166  4.46047  2.69752  2.81232  2.61658  2.60128  2.88249  6.22502  2.52346   1305 d - - -
          2.68618  4.42225  2.77519  2.73123  3.46354  2.40513  3.72494  3.29354  2.67741  2.69355  4.24690  2.90347  2.73739  3.18146  2.89801  2.37887  2.77519  2.98518  4.58477  3.61503
          0.00448  5.80724  6.52959  0.61958  0.77255  1.32517  0.30892
    510   2.17343  3.21430  3.48559  4.54628  3.38306  4.53032  4.85286  2.82433  4.37306  2.63871  2.20316  4.62472  3.40982  2.54519  4.45129  3.83247  1.77512  2.50573  3.23044  2.93477   1306 t - - -
          2.68618  4.42225  2.77519  2.73123  3.46354  2.40513  3.72494  3.29354  2.67741  2.69355  4.24690  2.90347  2.73739  3.18146  2.89801  2.37887  2.77519  2.98518  4.58477  3.61503
          0.00448  5.80724  6.52959  0.61958  0.77255  1.32517  0.30892
    511   3.31997  5.36376  3.19341  3.27125  3.78539  3.62124  4.40577  3.95599  2.33841  2.14456  3.03826  3.76792  4.57724  3.18951  3.36609  1.98786  3.55138  3.67288  5.89567  1.44847   1307 y - - -
          2.68618  4.42225  2.77519  2.73123  3.46354  2.40513  3.72494  3.29354  2.67741  2.69355  4.24690  2.90347  2.73739  3.18146  2.89801  2.37887  2.77519  2.98518  4.58477  3.61503
          0.02295  5.80724  3.92807  0.61958  0.77255  1.32517  0.30892
    512   3.30897  2.21280  3.08732  2.82660  4.52806  3.46583  3.64159  2.73507  3.02664  3.05871  2.90478  3.76876  3.06594  2.13444  3.69776  2.35544  3.54042  2.26862  5.86952  3.77377   1308 q - - -
          2.68618  4.42225  2.77519  2.73123  3.46354  2.40513  3.72494  3.29354  2.67741  2.69355  4.24690  2.90347  2.73739  3.18146  2.89801  2.37887  2.77519  2.98518  4.58477  3.61503
          0.00456  5.78885  6.51120  0.61958  0.77255  1.37373  0.29191
    513   2.03896  1.71173  4.97207  4.37833  3.90865  3.43491  4.80463  2.55611  4.23494  3.00261  3.92568  4.52751  4.85943  2.85233  4.36822  3.31691  1.61444  2.74821  3.94361  3.21358   1309 t - - -
          2.68618  4.42225  2.77519  2.73123  3.46354  2.40513  3.72494  3.29354  2.67741  2.69355  4.24690  2.90347  2.73739  3.18146  2.89801  2.37887  2.77519  2.98518  4.58477  3.61503
          0.00456  5.78885  6.51120  0.61958  0.77255  1.37373  0.29191
    514   3.28167  5.79187  2.91105  2.26111  3.53967  1.47789  4.24235  4.62242  2.56252  4.09700  3.91576  2.34121  3.18425  2.71537  3.47052  2.15715  3.51290  4.18232  6.22471  4.81375   1310 g - - -
          2.68618  4.42225  2.77519  2.73123  3.46354  2.40513  3.72494  3.29354  2.67741  2.69355  4.24690  2.90347  2.73739  3.18146  2.89801  2.37887  2.77519  2.98518  4.58477  3.61503
          0.00456  5.78885  6.51120  0.61958  0.77255  1.37373  0.29191
    515   1.67928  5.78833  3.03269  2.28821  5.13263  4.05357  4.24070  3.51630  2.36063  3.62987  4.82919  3.18977  4.44702  2.67779  2.50776  1.99702  2.44316  4.17856  6.22147  3.83678   1311 a - - -
          2.68618  4.42225  2.77519  2.73123  3.46354  2.40513  3.72494  3.29354  2.67741  2.69355  4.24690  2.90347  2.73739  3.18146  2.89801  2.37887  2.77519  2.98518  4.58477  3.61503
          0.00456  5.78885  6.51120  0.61958  0.77255  1.37373  0.29191
    516   1.67157  5.79275  2.34770  2.45554  5.13873  3.00283  4.24027  4.62532  2.25851  4.09839  4.83320  3.52031  2.61593  2.52439  2.25491  3.24184  2.83582  3.76063  6.22485  4.81336   1312 a - - -
          2.68618  4.42225  2.77519  2.73123  3.46354  2.40513  3.72494  3.29354  2.67741  2.69355  4.24690  2.90347  2.73739  3.18146  2.89801  2.37887  2.77519  2.98518  4.58477  3.61503
          0.02091  5.78885  4.03815  0.61958  0.77255  1.37373  0.29191
    517   3.30494  2.83920  3.90081  3.33945  2.84508  2.14215  3.89015  3.81261  2.05625  3.48305  4.34223  3.81722  4.58817  1.77350  3.74093  3.16116  2.34218  3.21581  4.14118  3.23721   1313 q - - -
          2.68618  4.42225  2.77519  2.73123  3.46354  2.40513  3.72494  3.29354  2.67741  2.69355  4.24690  2.90347  2.73739  3.18146  2.89801  2.37887  2.77519  2.98518  4.58477  3.61503
          0.00463  5.77257  6.49492  0.61958  0.77255  1.26326  0.33230
    518   2.65304  2.03332  2.69426  2.32100  4.91170  4.09072  4.28601  2.45459  2.62285  3.90802  3.42380  3.58880  3.61596  2.41308  3.53132  2.39456  2.85295  2.98292  6.10317  4.73430   1314 c - - -
          2.68618  4.42225  2.77519  2.73123  3.46354  2.40513  3.72494  3.29354  2.67741  2.69355  4.24690  2.90347  2.73739  3.18146  2.89801  2.37887  2.77519  2.98518  4.58477  3.61503
          0.11230  5.78885  2.27145  0.61958  0.77255  1.37373  0.29191
    519   2.55604  3.96277  2.01389  2.22353  3.64465  4.06121  4.26475  3.29006  3.06377  3.69614  3.72675  3.59065  3.75576  3.14642  3.22638  2.05445  2.41302  2.23143  5.93875  4.60229   1315 d - - -
          2.68604  4.38582  2.77529  2.73375  3.45616  2.40458  3.72749  3.29500  2.68152  2.69868  4.24614  2.89887  2.73650  3.18473  2.90466  2.37884  2.77539  2.97831  4.58680  3.61358
          1.12489  0.42858  3.73474  2.51146  0.08463  0.89868  0.52274
    520   1.87704  3.62092  3.25377  2.77493  5.05318  1.60085  4.24288  4.52437  2.98658  4.02572  3.94070  2.73657  2.90069  3.34657  3.06596  2.04417  3.21538  4.10834  6.17530  4.77770   1341 g - - -
          2.68618  4.42225  2.77519  2.73123  3.46354  2.40513  3.72494  3.29354  2.67741  2.69355  4.24690  2.90347  2.73739  3.18146  2.89801  2.37887  2.77519  2.98518  4.58477  3.61503
          0.00465  5.76868  6.49103  0.61958  0.77255  1.25184  0.33684
    521   2.68321  5.49350  3.69883  1.80798  3.18687  4.12840  4.33252  2.41027  2.21688  2.47798  4.56446  2.51024  4.51812  3.13008  3.59742  3.15240  2.08424  3.41589  5.99687  4.66248   1342 e - - -
          2.68618  4.42225  2.77519  2.73123  3.46354  2.40513  3.72494  3.29354  2.67741  2.69355  4.24690  2.90347  2.73739  3.18146  2.89801  2.37887  2.77519  2.98518  4.58477  3.61503
          0.00456  5.78744  6.50979  0.61958  0.77255  0.42063  1.06895
    522   1.88845  3.00714  3.35235  3.12822  4.03935  2.28483  2.96038  4.49993  2.90366  4.03855  4.81028  3.66609  2.80450  2.72983  3.60967  1.77260  2.92021  3.09060  6.22061  4.84326   1343 s - - -
          2.68618  4.42225  2.77519  2.73123  3.46354  2.40513  3.72494  3.29354  2.67741  2.69355  4.24690  2.90347  2.73739  3.18146  2.89801  2.37887  2.77519  2.98518  4.58477  3.61503
          0.00394  5.93512  6.65747  0.61958  0.77255  0.85917  0.55081
    523   3.14846  2.85246  2.67448  2.71563  4.36772  2.02057  4.61948  2.54408  3.59690  2.64523  2.65348  4.06688  3.47621  3.21966  3.97794  3.02238  2.23366  2.86719  5.79107  3.23591   1344 g - - -
          2.68618  4.42225  2.77519  2.73123  3.46354  2.40513  3.72494  3.29354  2.67741  2.69355  4.24690  2.90347  2.73739  3.18146  2.89801  2.37887  2.77519  2.98518  4.58477  3.61503
          0.00394  5.93512  6.65747  0.61958  0.77255  0.55834  0.84900
    524   2.48109  5.54684  3.86088  2.43157  4.76631  4.26282  4.47164  2.89619  3.29247  3.01789  4.62313  2.18945  2.82610  2.34804  3.74729  2.60429  2.26734  2.76933  2.67096  3.98656   1345 n - - -
          2.68618  4.42225  2.77519  2.73123  3.46354  2.40513  3.72494  3.29354  2.67741  2.69355  4.24690  2.90347  2.73739  3.18146  2.89801  2.37887  2.77519  2.98518  4.58477  3.61503
          0.00382  5.96474  6.68709  0.61958  0.77255  0.54147  0.87202
    525   2.29356  1.27487  5.39369  4.78406  3.55640  4.67180  5.00170  2.77283  4.58667  1.80111  4.01710  3.19431  5.03633  4.73348  2.63424  3.97970  3.35815  2.22803  5.52020  4.34228   1346 c - - -
          2.68618  4.42225  2.77519  2.73123  3.46354  2.40513  3.72494  3.29354  2.67741  2.69355  4.24690  2.90347  2.73739  3.18146  2.89801  2.37887  2.77519  2.98518  4.58477  3.61503
          0.09348  5.97875  2.44518  0.61958  0.77255  0.61003  0.78380
    526   2.51833  4.34253  2.97187  2.43275  5.18723  1.62429  4.30471  4.67094  1.94960  4.14930  3.59473  3.58600  3.80692  3.40208  3.23423  2.36993  2.15260  4.23428  6.27999  4.87099   1347 g - - -
          2.68618  4.42225  2.77519  2.73123  3.46354  2.40513  3.72494  3.29354  2.67741  2.69355  4.24690  2.90347  2.73739  3.18146  2.89801  2.37887  2.77519  2.98518  4.58477  3.61503
          0.00412  5.88940  6.61174  0.61958  0.77255  1.05886  0.42595
    527   2.86694  5.84750  3.06310  2.70728  5.19022  1.53641  4.30431  3.12615  2.22742  4.15178  4.88879  2.94935  4.51042  3.40141  2.69058  1.84764  2.79959  4.23688  6.28158  4.00167   1348 g - - -
          2.68618  4.42225  2.77519  2.73123  3.46354  2.40513  3.72494  3.29354  2.67741  2.69355  4.24690  2.90347  2.73739  3.18146  2.89801  2.37887  2.77519  2.98518  4.58477  3.61503
          0.00412  5.88940  6.61174  0.61958  0.77255  1.05886  0.42595
    528   1.46931  5.79209  2.29184  3.06383  4.09274  3.32181  4.31923  3.14291  2.37616  4.08628  4.04107  3.12864  4.52211  2.32948  3.55294  2.32978  2.85577  3.28954  6.24060  4.84581   1349 a - - -
          2.68618  4.42225  2.77519  2.73123  3.46354  2.40513  3.72494  3.29354  2.67741  2.69355  4.24690  2.90347  2.73739  3.18146  2.89801  2.37887  2.77519  2.98518  4.58477  3.61503
          0.00412  5.88940  6.61174  0.61958  0.77255  1.05886  0.42595
    529   3.39671  5.17642  3.26261  3.62094  4.32265  4.35241  4.59724  3.68895  3.27004  2.94772  3.29377  3.47979  4.73359  3.12169  3.96024  2.41903  2.69536  1.23997  5.75019  1.86319   1350 v - - -
          2.68618  4.42225  2.77519  2.73123  3.46354  2.40513  3.72494  3.29354  2.67741  2.69355  4.24690  2.90347  2.73739  3.18146  2.89801  2.37887  2.77519  2.98518  4.58477  3.61503
          0.00412  5.88940  6.61174  0.61958  0.77255  1.05886  0.42595
    530   2.12074  4.87042  5.08245  4.48655  2.23955  1.63871  4.88309  2.88061  4.33604  3.06317  3.12444  3.44378  4.93513  3.61669  4.45568  2.91876  2.38973  2.52522  4.17689  2.68730   1351 g - - -
          2.68618  4.42225  2.77519  2.73123  3.46354  2.40513  3.72494  3.29354  2.67741  2.69355  4.24690  2.90347  2.73739  3.18146  2.89801  2.37887  2.77519  2.98518  4.58477  3.61503
          0.00412  5.88940  6.61174  0.61958  0.77255  1.05886  0.42595
    531   2.41496  1.56679  4.73833  4.15937  2.49206  2.16053  4.80338  3.42391  4.06373  3.16466  4.07896  4.42458  4.87636  3.34103  4.29537  1.92777  2.83993  2.97596  5.57185  3.35026   1352 c - - -
          2.68618  4.42225  2.77519  2.73123  3.46354  2.40513  3.72494  3.29354  2.67741  2.69355  4.24690  2.90347  2.73739  3.18146  2.89801  2.37887  2.77519  2.98518  4.58477  3.61503
          0.00412  5.88940  6.61174  0.61958  0.77255  0.34464  1.23263
    532   3.49903  3.54094  3.59610  2.62045  4.04826  4.61844  4.92877  2.21456  3.87001  1.81355  2.04786  4.64158  3.19791  3.74163  4.48506  3.35087  3.06810  1.76011  5.56231  3.19480   1353 v - - -
          2.68618  4.42225  2.77519  2.73123  3.46354  2.40513  3.72494  3.29354  2.67741  2.69355  4.24690  2.90347  2.73739  3.18146  2.89801  2.37887  2.77519  2.98518  4.58477  3.61503
          0.00377  5.97875  6.70110  0.61958  0.77255  0.61003  0.78380
    533   3.14283  5.73875  1.91802  3.18369  2.76229  3.31155  4.41235  4.45604  3.18171  3.26514  4.79841  2.21722  2.62627  3.29421  3.65951  2.31235  2.06298  2.60417  6.21502  4.84960   1354 d - - -
          2.68618  4.42225  2.77519  2.73123  3.46354  2.40513  3.72494  3.29354  2.67741  2.69355  4.24690  2.90347  2.73739  3.18146  2.89801  2.37887  2.77519  2.98518  4.58477  3.61503
          0.00377  5.97875  6.70110  0.61958  0.77255  0.61003  0.78380
    534   2.94027  5.46130  2.08928  3.39762  3.74452  1.58751  4.52548  4.04784  3.38266  2.10444  4.54545  2.65813  4.69498  2.93166  3.82096  3.22102  3.33879  2.41485  5.99628  3.19133   1355 g - - -
          2.68618  4.42225  2.77519  2.73123  3.46354  2.40513  3.72494  3.29354  2.67741  2.69355  4.24690  2.90347  2.73739  3.18146  2.89801  2.37887  2.77519  2.98518  4.58477  3.61503
          0.00377  5.97875  6.70110  0.61958  0.77255  0.61003  0.78380
    535   3.42166  2.35384  2.18797  2.55932  4.05280  3.36733  3.82826  4.23120  2.66757  2.64719  4.66368  3.79995  2.62235  3.28309  3.73612  2.97141  3.33330  2.46014  3.47337  2.46168   1356 d - - -
          2.68618  4.42225  2.77519  2.73123  3.46354  2.40513  3.72494  3.29354  2.67741  2.69355  4.24690  2.90347  2.73739  3.18146  2.89801  2.37887  2.77519  2.98518  4.58477  3.61503
          0.00377  5.97875  6.70110  0.61958  0.77255  0.61003  0.78380
    536   1.77562  1.29173  3.81474  3.25926  4.92106  3.65071  4.46215  4.34431  3.03667  3.93623  4.74077  3.13981  4.64323  2.37772  3.72019  2.41184  2.90919  4.00744  6.16819  3.61260   1357 c - - -
          2.68618  4.42225  2.77519  2.73123  3.46354  2.40513  3.72494  3.29354  2.67741  2.69355  4.24690  2.90347  2.73739  3.18146  2.89801  2.37887  2.77519  2.98518  4.58477  3.61503
          0.00377  5.97875  6.70110  0.61958  0.77255  0.61003  0.78380
    537   2.00484  4.39471  2.75135  1.57763  3.96517  2.50047  4.36280  3.99384  2.50670  4.20350  4.94191  3.64444  4.56866  3.15240  3.27343  2.55834  2.18082  4.28837  6.33542  3.73592   1358 e - - -
          2.68618  4.42225  2.77519  2.73123  3.46354  2.40513  3.72494  3.29354  2.67741  2.69355  4.24690  2.90347  2.73739  3.18146  2.89801  2.37887  2.77519  2.98518  4.58477  3.61503
          0.00377  5.97875  6.70110  0.61958  0.77255  0.61003  0.78380
    538   1.75219  5.88502  2.89033  2.80928  4.16972  2.47220  3.77170  4.69738  1.88869  3.62832  2.76190  3.33567  2.99697  3.46688  3.41554  3.36822  2.12038  3.82123  6.32434  4.92011   1359 a - - -
          2.68618  4.42225  2.77519  2.73123  3.46354  2.40513  3.72494  3.29354  2.67741  2.69355  4.24690  2.90347  2.73739  3.18146  2.89801  2.37887  2.77519  2.98518  4.58477  3.61503
          0.01784  5.97875  4.19004  0.61958  0.77255  0.61003  0.78380
    539   2.55624  5.73458  2.51502  3.17083  5.01320  2.36212  3.12723  2.21080  3.16880  3.58181  4.79348  3.70482  2.20998  2.44797  3.64714  2.61935  2.43707  3.06079  6.20936  4.84254   1360 p - - -
          2.68618  4.42225  2.77519  2.73123  3.46354  2.40513  3.72494  3.29354  2.67741  2.69355  4.24690  2.90347  2.73739  3.18146  2.89801  2.37887  2.77519  2.98518  4.58477  3.61503
          0.00382  5.96474  6.68709  0.61958  0.77255  0.69824  0.68808
    540   2.21397  3.21658  3.48194  2.54699  5.08853  3.64555  4.38298  4.54320  3.13880  2.72169  4.84271  2.96400  3.43932  2.51726  3.28381  2.04912  1.88203  3.03624  3.48973  4.86971   1361 t - - -
          2.68618  4.42225  2.77519  2.73123  3.46354  2.40513  3.72494  3.29354  2.67741  2.69355  4.24690  2.90347  2.73739  3.18146  2.89801  2.37887  2.77519  2.98518  4.58477  3.61503
          0.00382  5.96474  6.68709  0.61958  0.77255  0.69824  0.68808
    541   2.93677  2.64459  2.84480  3.10440  5.18243  2.59063  4.36322  4.65505  3.10583  2.39412  4.04108  2.74078  3.98050  2.29720  2.38411  2.33074  2.12340  4.23685  6.30098  4.90193   1362 t - - -
          2.68618  4.42225  2.77519  2.73123  3.46354  2.40513  3.72494  3.29354  2.67741  2.69355  4.24690  2.90347  2.73739  3.18146  2.89801  2.37887  2.77519  2.98518  4.58477  3.61503
          0.00382  5.96474  6.68709  0.61958  0.77255  0.54147  0.87202
    542   2.79497  2.81229  3.46108  2.14139  3.20224  3.27061  4.94639  2.38501  4.39879  1.82833  4.05081  4.68162  4.06086  4.58835  4.51876  3.92728  2.10066  2.08370  5.55005  3.13051   1363 l - - -
          2.68618  4.42225  2.77519  2.73123  3.46354  2.40513  3.72494  3.29354  2.67741  2.69355  4.24690  2.90347  2.73739  3.18146  2.89801  2.37887  2.77519  2.98518  4.58477  3.61503
          0.00377  5.97875  6.70110  0.61958  0.77255  0.61003  0.78380
    543   2.33977  5.80660  2.88506  3.14416  5.10852  3.37659  4.38980  3.38663  2.73744  2.61857  4.85887  3.12252  3.92420  2.95400  3.35182  1.64804  2.10803  2.34846  6.26603  4.88271   1364 s - - -
          2.68618  4.42225  2.77519  2.73123  3.46354  2.40513  3.72494  3.29354  2.67741  2.69355  4.24690  2.90347  2.73739  3.18146  2.89801  2.37887  2.77519  2.98518  4.58477  3.61503
          0.00377  5.97875  6.70110  0.61958  0.77255  0.61003  0.78380
    544   3.16069  5.85109  2.17603  2.85038  5.17072  2.64144  4.37682  3.63252  2.76573  1.87809  4.89854  2.66980  2.32418  3.48197  3.61047  2.11831  2.90724  3.34785  6.29933  4.90424   1365 l - - -
          2.68618  4.42225  2.77519  2.73123  3.46354  2.40513  3.72494  3.29354  2.67741  2.69355  4.24690  2.90347  2.73739  3.18146  2.89801  2.37887  2.77519  2.98518  4.58477  3.61503
          0.00377  5.97875  6.70110  0.61958  0.77255  0.61003  0.78380
    545   2.44764  5.91103  2.35990  3.09489  3.81816  2.55883  4.36346  4.74073  2.68285  4.21612  4.95229  2.10333  4.56939  2.46050  3.59191  1.52145  2.60626  4.30133  6.34449  4.93388   1366 s - - -
          2.68618  4.42225  2.77519  2.73123  3.46354  2.40513  3.72494  3.29354  2.67741  2.69355  4.24690  2.90347  2.73739  3.18146  2.89801  2.37887  2.77519  2.98518  4.58477  3.61503
          0.00377  5.97875  6.70110  0.61958  0.77255  0.61003  0.78380
    546   2.20218  5.92775  1.40602  2.51618  5.26576  1.54458  4.39590  4.74730  3.14038  4.23139  4.97406  3.66661  4.59721  3.22956  3.31892  3.11366  2.99585  3.16950  6.36731  4.95872   1367 d - - -
          2.68618  4.42225  2.77519  2.73123  3.46354  2.40513  3.72494  3.29354  2.67741  2.69355  4.24690  2.90347  2.73739  3.18146  2.89801  2.37887  2.77519  2.98518  4.58477  3.61503
          0.00377  5.97875  6.70110  0.61958  0.77255  0.61003  0.78380
    547   2.10342  2.48657  3.16922  4.71582  1.46168  4.65893  4.98440  3.07995  4.53256  2.71066  3.51960  4.77102  3.19871  4.69158  4.59328  3.96352  2.46613  3.15397  5.52499  2.09042   1368 f - - -
          2.68618  4.42225  2.77519  2.73123  3.46354  2.40513  3.72494  3.29354  2.67741  2.69355  4.24690  2.90347  2.73739  3.18146  2.89801  2.37887  2.77519  2.98518  4.58477  3.61503
          0.00377  5.97875  6.70110  0.61958  0.77255  0.61003  0.78380
    548   1.76044  5.54135  3.21589  3.32396  2.84922  3.27624  3.92900  2.71163  2.38252  2.88033  3.18167  3.49669  3.46031  3.11893  3.76595  1.97238  2.97741  3.07624  6.06050  4.74482   1369 a - - -
          2.68618  4.42225  2.77519  2.73123  3.46354  2.40513  3.72494  3.29354  2.67741  2.69355  4.24690  2.90347  2.73739  3.18146  2.89801  2.37887  2.77519  2.98518  4.58477  3.61503
          0.00377  5.97875  6.70110  0.61958  0.77255  0.61003  0.78380
    549   2.05266  5.90939  2.94976  2.54240  5.25417  1.79209  3.85477  4.73994  3.09521  4.21455  3.96394  2.09116  3.21179  3.06973  3.06924  3.11876  2.27630  4.29987  6.34225  3.26618   1370 g - - -
          2.68618  4.42225  2.77519  2.73123  3.46354  2.40513  3.72494  3.29354  2.67741  2.69355  4.24690  2.90347  2.73739  3.18146  2.89801  2.37887  2.77519  2.98518  4.58477  3.61503
          0.00377  5.97875  6.70110  0.61958  0.77255  0.61003  0.78380
    550   1.53814  5.05782  4.66324  4.08782  4.17679  3.80380  4.81808  3.52762  3.55493  2.07539  2.40193  4.39968  2.52633  4.27206  4.27915  2.24202  2.00486  2.86722  5.66190  4.45431   1371 a - - -
          2.68618  4.42225  2.77519  2.73123  3.46354  2.40513  3.72494  3.29354  2.67741  2.69355  4.24690  2.90347  2.73739  3.18146  2.89801  2.37887  2.77519  2.98518  4.58477  3.61503
          0.00377  5.97875  6.70110  0.61958  0.77255  0.61003  0.78380
    551   2.15692  4.94059  3.21673  4.51839  2.53703  2.07852  4.93937  1.92307  4.37382  2.48090  4.05714  3.82124  4.99372  4.56888  4.50465  2.62185  3.16217  1.75188  5.55602  4.37002   1372 v - - -
          2.68618  4.42225  2.77519  2.73123  3.46354  2.40513  3.72494  3.29354  2.67741  2.69355  4.24690  2.90347  2.73739  3.18146  2.89801  2.37887  2.77519  2.98518  4.58477  3.61503
          0.00377  5.97875  6.70110  0.61958  0.77255  0.61003  0.78380
    552   1.51232  5.27691  4.19073  2.24229  4.43324  3.76129  4.63664  3.80316  3.59550  3.49902  2.73798  4.07072  4.77753  3.91310  3.98549  2.06680  2.06066  2.18238  5.84742  3.50701   1373 a - - -
          2.68618  4.42225  2.77519  2.73123  3.46354  2.40513  3.72494  3.29354  2.67741  2.69355  4.24690  2.90347  2.73739  3.18146  2.89801  2.37887  2.77519  2.98518  4.58477  3.61503
          0.00377  5.97875  6.70110  0.61958  0.77255  0.61003  0.78380
    553   1.59119  5.83519  3.68521  2.66378  5.14842  2.51597  3.80974  4.61254  2.76733  3.61289  2.88651  2.73183  4.58317  3.12845  3.28286  2.73249  2.49499  4.20860  3.40681  2.49894   1374 a - - -
          2.68618  4.42225  2.77519  2.73123  3.46354  2.40513  3.72494  3.29354  2.67741  2.69355  4.24690  2.90347  2.73739  3.18146  2.89801  2.37887  2.77519  2.98518  4.58477  3.61503
          0.00377  5.97875  6.70110  0.61958  0.77255  0.61003  0.78380
    554   2.03093  5.01010  3.76838  3.02872  4.11889  4.56552  4.85718  2.39211  4.12537  1.54273  4.12302  4.48715  2.82222  3.35187  4.35319  3.84200  3.15980  1.91198  5.61651  2.46858   1375 l - - -
          2.68618  4.42225  2.77519  2.73123  3.46354  2.40513  3.72494  3.29354  2.67741  2.69355  4.24690  2.90347  2.73739  3.18146  2.89801  2.37887  2.77519  2.98518  4.58477  3.61503
          0.00377  5.97875  6.70110  0.61958  0.77255  0.61003  0.78380
    555   1.90289  5.82776  2.48965  3.13311  5.13812  2.37778  3.85141  3.95333  3.13360  3.40875  3.11813  2.37818  3.14680  3.49250  3.61982  2.25213  1.97339  4.19965  6.28205  4.89315   1376 a - - -
          2.68618  4.42225  2.77519  2.73123  3.46354  2.40513  3.72494  3.29354  2.67741  2.69355  4.24690  2.90347  2.73739  3.18146  2.89801  2.37887  2.77519  2.98518  4.58477  3.61503
          0.00377  5.97875  6.70110  0.61958  0.77255  0.61003  0.78380
    556   2.08005  5.22453  4.26843  3.70259  4.36841  3.11881  4.66690  2.93825  2.05076  2.37074  2.18601  2.80606  3.56968  2.66349  4.03518  3.65905  2.85128  2.49380  3.69809  4.55745   1377 k - - -
          2.68618  4.42225  2.77519  2.73123  3.46354  2.40513  3.72494  3.29354  2.67741  2.69355  4.24690  2.90347  2.73739  3.18146  2.89801  2.37887  2.77519  2.98518  4.58477  3.61503
          0.00377  5.97875  6.70110  0.61958  0.77255  0.61003  0.78380
    557   1.54565  5.04573  4.68389  4.10692  4.15979  3.79867  4.82019  3.24972  3.26314  1.41322  2.92656  3.61375  4.91133  3.05041  4.28752  3.80655  1.98793  2.73772  5.64748  4.44144   1378 l - - -
          2.68618  4.42225  2.77519  2.73123  3.46354  2.40513  3.72494  3.29354  2.67741  2.69355  4.24690  2.90347  2.73739  3.18146  2.89801  2.37887  2.77519  2.98518  4.58477  3.61503
          0.00377  5.97875  6.70110  0.61958  0.77255  0.61003  0.78380
    558   2.42263  5.86498  1.97034  2.58431  3.38834  2.21180  4.37259  4.66289  2.62025  3.75060  4.91083  2.82304  4.57639  3.47555  3.60468  2.16177  2.39348  2.65439  4.37111  4.91072   1379 d - - -
          2.68618  4.42225  2.77519  2.73123  3.46354  2.40513  3.72494  3.29354  2.67741  2.69355  4.24690  2.90347  2.73739  3.18146  2.89801  2.37887  2.77519  2.98518  4.58477  3.61503
          0.01784  5.97875  4.19004  0.61958  0.77255  0.61003  0.78380
    559   1.79116  6.00884  2.68764  2.57495  5.35941  1.31197  4.45640  4.84762  3.21532  4.32456  5.06795  3.69750  4.64685  2.69196  3.71562  2.11807  2.71091  4.40670  6.45593  5.03830   1380 g - - -
          2.68618  4.42225  2.77519  2.73123  3.46354  2.40513  3.72494  3.29354  2.67741  2.69355  4.24690  2.90347  2.73739  3.18146  2.89801  2.37887  2.77519  2.98518  4.58477  3.61503
          0.00382  5.96474  6.68709  0.61958  0.77255  0.69824  0.68808
    560   0.90228  4.88925  5.36407  4.75560  3.98345  2.91881  4.98603  2.54117  4.56190  2.87147  2.51012  4.78667  3.58818  4.71167  4.60495  3.27762  3.73097  2.13837  3.94537  4.33184   1381 a - - -
          2.68618  4.42225  2.77519  2.73123  3.46354  2.40513  3.72494  3.29354  2.67741  2.69355  4.24690  2.90347  2.73739  3.18146  2.89801  2.37887  2.77519  2.98518  4.58477  3.61503
          0.00382  5.96474  6.68709  0.61958  0.77255  0.69824  0.68808
    561   2.51938  5.73419  2.36518  3.17096  5.01262  2.74552  4.40081  3.01982  2.94562  2.91189  4.79306  1.93056  4.59658  3.23963  3.35335  2.79787  2.28227  2.03259  6.20899  4.84226   1382 n - - -
          2.68618  4.42225  2.77519  2.73123  3.46354  2.40513  3.72494  3.29354  2.67741  2.69355  4.24690  2.90347  2.73739  3.18146  2.89801  2.37887  2.77519  2.98518  4.58477  3.61503
          0.00382  5.96474  6.68709  0.61958  0.77255  0.69824  0.68808
    562   2.92524  5.89146  2.44269  2.47898  4.08743  1.55561  4.35359  4.71535  2.26813  4.19495  2.52082  2.86975  4.55947  3.45128  2.73945  3.13272  2.58790  3.41643  6.32666  4.91825   1383 g - - -
          2.68618  4.42225  2.77519  2.73123  3.46354  2.40513  3.72494  3.29354  2.67741  2.69355  4.24690  2.90347  2.73739  3.18146  2.89801  2.37887  2.77519  2.98518  4.58477  3.61503
          0.00382  5.96474  6.68709  0.61958  0.77255  0.69824  0.68808
    563   1.58329  5.92339  1.85984  2.75851  5.26880  3.02350  4.36688  4.75611  2.34845  4.22891  4.96465  2.48923  4.57149  3.21386  3.59923  2.01844  2.73596  4.31435  6.35552  4.94249   1384 a - - -
          2.68618  4.42225  2.77519  2.73123  3.46354  2.40513  3.72494  3.29354  2.67741  2.69355  4.24690  2.90347  2.73739  3.18146  2.89801  2.37887  2.77519  2.98518  4.58477  3.61503
          0.01621  5.96474  4.30403  0.61958  0.77255  0.69824  0.68808
    564   2.36968  4.90093  3.62591  4.60905  3.03693  3.68211  4.94598  3.07323  4.44366  1.93154  2.32762  4.70579  3.45192  4.61902  4.53587  1.76916  2.33358  2.07818  5.51857  3.73713   1385 s - - -
          2.68618  4.42225  2.77519  2.73123  3.46354  2.40513  3.72494  3.29354  2.67741  2.69355  4.24690  2.90347  2.73739  3.18146  2.89801  2.37887  2.77519  2.98518  4.58477  3.61503
          0.00387  5.95240  6.67474  0.61958  0.77255  0.76907  0.62259
    565   2.07782  5.88883  2.76618  2.68947  5.23212  3.73012  4.34407  4.71684  2.65252  2.63216  3.57251  1.99684  4.55026  2.54757  3.18767  2.19850  2.64789  4.27852  6.32258  2.87935   1386 n - - -
          2.68618  4.42225  2.77519  2.73123  3.46354  2.40513  3.72494  3.29354  2.67741  2.69355  4.24690  2.90347  2.73739  3.18146  2.89801  2.37887  2.77519  2.98518  4.58477  3.61503
          0.00387  5.95240  6.67474  0.61958  0.77255  0.63145  0.75890
    566   2.52631  4.08653  2.11146  2.65448  2.92133  3.64119  2.79235  3.57717  2.58631  2.61179  4.87623  3.44709  2.15228  2.96383  3.12152  3.37257  3.06166  4.20089  3.24899  4.88792   1387 d - - -
          2.68618  4.42225  2.77519  2.73123  3.46354  2.40513  3.72494  3.29354  2.67741  2.69355  4.24690  2.90347  2.73739  3.18146  2.89801  2.37887  2.77519  2.98518  4.58477  3.61503
          0.11906  5.96474  2.21021  0.61958  0.77255  0.69824  0.68808
    567   2.04982  5.81524  3.57179  2.52836  5.15471  2.08638  4.28161  4.16019  2.84719  3.26457  4.85747  2.09466  3.90443  2.62621  3.51039  1.96418  2.44748  4.20289  6.25139  4.84386   1388 s - - -
          2.68618  4.42225  2.77519  2.73123  3.46354  2.40513  3.72494  3.29354  2.67741  2.69355  4.24690  2.90347  2.73739  3.18146  2.89801  2.37887  2.77519  2.98518  4.58477  3.61503
          0.16896  5.84997  1.88006  0.61958  0.77255  1.19825  0.35914
    568   2.82061  5.70200  2.07452  2.92325  3.90642  2.01195  4.18579  4.51331  2.92514  3.42430  3.10622  2.54016  3.07615  2.99317  2.56912  2.19681  2.88032  4.08639  6.14172  4.73788   1389 g - - -
          2.68465  4.42320  2.77499  2.73166  3.46449  2.40466  3.72590  3.29231  2.67760  2.69311  4.24484  2.90253  2.73835  3.18242  2.89864  2.37982  2.77486  2.98457  4.58572  3.61598
          2.03205  0.53442  1.26257  0.69091  0.69539  1.06564  0.42237
    569   2.34615  5.35614  2.39953  2.91196  3.40419  3.92066  4.12105  2.86794  2.05123  3.62154  4.42214  2.53175  4.31122  2.90073  3.37758  2.49998  3.33220  2.39018  5.84773  2.70858   1392 k - - -
          2.68618  4.42225  2.77519  2.73123  3.46354  2.40513  3.72494  3.29354  2.67741  2.69355  4.24690  2.90347  2.73739  3.18146  2.89801  2.37887  2.77519  2.98518  4.58477  3.61503
          0.03142  5.45747  3.62444  0.61958  0.77255  1.91623  0.15918
    570   2.67838  5.57182  2.11893  2.61821  4.90187  1.79265  4.06589  4.37743  2.81200  3.87193  2.54580  3.34208  4.26702  2.20559  3.30358  2.32448  3.08380  3.95506  6.01623  4.61346   1393 g - - -
          2.67510  4.42505  2.78129  2.73283  3.46431  2.40293  3.73874  3.29748  2.68469  2.69711  4.23241  2.90561  2.74316  3.17470  2.90848  2.37699  2.76874  2.97658  4.53660  3.62042
          1.87834  0.20632  3.39368  3.26737  0.03885  1.38461  0.28825
    571   2.11211  5.43940  2.83512  2.90459  4.71329  3.05064  4.13024  4.15108  2.90263  3.71467  2.55360  2.86414  4.32400  2.31467  3.37916  2.89848  1.78316  2.57075  5.91974  4.55747   1454 t - - -
          2.68618  4.42225  2.77519  2.73123  3.46354  2.40513  3.72494  3.29354  2.67741  2.69355  4.24690  2.90347  2.73739  3.18146  2.89801  2.37887  2.77519  2.98518  4.58477  3.61503
          0.00606  5.50414  6.22648  0.61958  0.77255  0.65194  0.73612
    572   2.47334  4.77172  5.11892  4.51684  3.86746  2.78281  4.82927  2.13856  4.34513  1.84195  2.78003  4.59881  3.85582  3.06200  4.42605  1.96736  3.59418  1.91743  5.39003  3.23430   1455 l - - -
          2.68618  4.42225  2.77519  2.73123  3.46354  2.40513  3.72494  3.29354  2.67741  2.69355  4.24690  2.90347  2.73739  3.18146  2.89801  2.37887  2.77519  2.98518  4.58477  3.61503
          0.11587  5.77498  2.24141  0.61958  0.77255  1.00028  0.45851
    573   2.57911  5.70126  2.68224  2.63208  5.02610  2.14770  4.21087  3.29254  2.52325  3.50041  4.74728  3.49724  4.41458  3.31408  2.65077  2.43831  2.05053  4.08099  6.14624  2.28517   1456 t - - -
          2.68618  4.42225  2.77519  2.73123  3.46354  2.40513  3.72494  3.29354  2.67741  2.69355  4.24690  2.90347  2.73739  3.18146  2.89801  2.37887  2.77519  2.98518  4.58477  3.61503
          0.00489  5.71930  6.44165  0.61958  0.77255  1.36817  0.29380
    574   2.36460  4.72063  5.29476  4.68054  3.04984  2.63016  4.84585  1.42930  4.46852  1.95381  2.91401  4.67067  4.87624  4.60235  4.48152  3.01979  2.52061  2.11401  5.34340  4.16711   1457 i - - -
          2.68618  4.42225  2.77519  2.73123  3.46354  2.40513  3.72494  3.29354  2.67741  2.69355  4.24690  2.90347  2.73739  3.18146  2.89801  2.37887  2.77519  2.98518  4.58477  3.61503
          0.00480  5.73805  6.46040  0.61958  0.77255  0.61867  0.77362
    575   2.58091  4.86283  5.06590  4.47057  0.90160  2.24049  4.87269  2.65697  3.33468  3.05547  3.19267  4.60557  4.92474  3.89395  4.44238  3.85295  3.23988  2.85961  5.47919  4.29411   1458 f - - -
          2.68618  4.42225  2.77519  2.73123  3.46354  2.40513  3.72494  3.29354  2.67741  2.69355  4.24690  2.90347  2.73739  3.18146  2.89801  2.37887  2.77519  2.98518  4.58477  3.61503
          0.00419  5.87406  6.59641  0.61958  0.77255  1.11606  0.39685
    576   2.09864  5.70842  3.65012  3.09352  3.59317  2.19651  4.33174  4.44803  2.04610  2.95123  4.76406  1.98135  3.86054  3.44939  3.05401  2.86633  2.23809  3.28647  6.17547  4.80021   1459 n - - -
          2.68618  4.42225  2.77519  2.73123  3.46354  2.40513  3.72494  3.29354  2.67741  2.69355  4.24690  2.90347  2.73739  3.18146  2.89801  2.37887  2.77519  2.98518  4.58477  3.61503
          0.00419  5.87406  6.59641  0.61958  0.77255  0.40184  1.10590
    577   1.89947  5.76951  5.00918  3.74941  6.51509  0.63135  6.22506  6.03800  5.44016  5.68148  6.43236  5.01077  5.31366  5.53388  5.70529  1.46562  4.37294  5.13936  7.81564  6.67328   1460 G - - -
          2.68618  4.42225  2.77519  2.73123  3.46354  2.40513  3.72494  3.29354  2.67741  2.69355  4.24690  2.90347  2.73739  3.18146  2.89801  2.37887  2.77519  2.98518  4.58477  3.61503
          0.00382  5.96474  6.68709  0.61958  0.77255  0.69824  0.68808
    578   2.03024  5.69316  3.75340  2.88784  3.62236  2.23985  3.78767  4.39010  2.16761  2.47038  3.28663  3.12953  4.60745  2.61457  3.66666  2.65510  2.78536  2.44230  6.17751  4.82138   1461 a - - -
          2.68618  4.42225  2.77519  2.73123  3.46354  2.40513  3.72494  3.29354  2.67741  2.69355  4.24690  2.90347  2.73739  3.18146  2.89801  2.37887  2.77519  2.98518  4.58477  3.61503
          0.00382  5.96474  6.68709  0.61958  0.77255  0.69824  0.68808
    579   1.74915  5.89674  2.51485  2.37426  5.23997  1.86648  3.79125  4.05372  3.08754  2.64012  4.93788  3.25833  3.46823  2.33908  3.08451  3.14803  3.26552  4.28639  6.33052  4.08047   1462 a - - -
          2.68618  4.42225  2.77519  2.73123  3.46354  2.40513  3.72494  3.29354  2.67741  2.69355  4.24690  2.90347  2.73739  3.18146  2.89801  2.37887  2.77519  2.98518  4.58477  3.61503
          0.00382  5.96474  6.68709  0.61958  0.77255  0.69824  0.68808
    580   2.16033  5.87287  3.65251  2.76478  3.58102  4.17040  3.79802  4.68297  2.12408  3.24606  3.28530  2.82631  4.56357  1.81760  2.51773  2.49901  3.62312  4.25688  6.31298  2.47026   1463 q - - -
          2.68618  4.42225  2.77519  2.73123  3.46354  2.40513  3.72494  3.29354  2.67741  2.69355  4.24690  2.90347  2.73739  3.18146  2.89801  2.37887  2.77519  2.98518  4.58477  3.61503
          0.00382  5.96474  6.68709  0.61958  0.77255  0.69824  0.68808
    581   2.28248  5.89052  2.82881  2.17837  3.46646  3.31841  4.35377  4.71376  2.46413  2.95891  3.33539  3.14066  4.55961  3.17432  2.49523  2.00153  3.13453  4.27870  6.32596  2.42192   1464 s - - -
          2.68618  4.42225  2.77519  2.73123  3.46354  2.40513  3.72494  3.29354  2.67741  2.69355  4.24690  2.90347  2.73739  3.18146  2.89801  2.37887  2.77519  2.98518  4.58477  3.61503
          0.00382  5.96474  6.68709  0.61958  0.77255  0.69824  0.68808
    582   1.41315  1.28206  4.74585  4.17500  3.60927  2.46817  4.87258  2.80966  4.08963  3.28950  4.20008  3.40546  4.92886  3.32486  4.34328  3.81238  3.10274  3.34259  5.69074  4.48735   1465 c - - -
          2.68618  4.42225  2.77519  2.73123  3.46354  2.40513  3.72494  3.29354  2.67741  2.69355  4.24690  2.90347  2.73739  3.18146  2.89801  2.37887  2.77519  2.98518  4.58477  3.61503
          0.00382  5.96474  6.68709  0.61958  0.77255  0.69824  0.68808
    583   2.02361  5.89911  2.46921  2.62411  5.24340  3.11046  4.35151  4.72881  1.95815  2.57879  4.05839  3.63215  4.55783  2.43555  1.95124  2.79135  3.36693  3.48714  6.33225  4.92178   1466 r - - -
          2.68618  4.42225  2.77519  2.73123  3.46354  2.40513  3.72494  3.29354  2.67741  2.69355  4.24690  2.90347  2.73739  3.18146  2.89801  2.37887  2.77519  2.98518  4.58477  3.61503
          0.00382  5.96474  6.68709  0.61958  0.77255  0.69824  0.68808
    584   1.98003  5.88360  3.36515  2.49802  2.60344  3.66447  3.48651  4.07076  1.71466  4.18563  4.92627  3.21640  3.84676  3.45450  3.58489  2.05201  2.22438  3.64939  6.32088  4.91458   1467 k - - -
          2.68618  4.42225  2.77519  2.73123  3.46354  2.40513  3.72494  3.29354  2.67741  2.69355  4.24690  2.90347  2.73739  3.18146  2.89801  2.37887  2.77519  2.98518  4.58477  3.61503
          0.00382  5.96474  6.68709  0.61958  0.77255  0.69824  0.68808
    585   1.88032  5.60472  3.44422  2.62947  3.87639  3.62571  4.44774  3.34387  2.48887  1.93379  4.67593  3.47177  3.17939  3.24360  3.71318  2.38235  2.59853  3.51072  3.09476  3.49078   1468 a - - -
          2.68618  4.42225  2.77519  2.73123  3.46354  2.40513  3.72494  3.29354  2.67741  2.69355  4.24690  2.90347  2.73739  3.18146  2.89801  2.37887  2.77519  2.98518  4.58477  3.61503
          0.00382  5.96474  6.68709  0.61958  0.77255  0.54147  0.87202
    586   2.41361  5.02269  3.75321  4.17906  2.24405  2.33950  4.84342  2.49657  4.08757  2.54023  2.67983  2.71550  3.97547  3.02495  4.32886  2.88636  3.15935  1.91167  5.62740  4.42578   1469 v - - -
          2.68618  4.42225  2.77519  2.73123  3.46354  2.40513  3.72494  3.29354  2.67741  2.69355  4.24690  2.90347  2.73739  3.18146  2.89801  2.37887  2.77519  2.98518  4.58477  3.61503
          0.00377  5.97875  6.70110  0.61958  0.77255  0.61003  0.78380
    587   2.00607  4.96053  4.09511  3.42132  2.68130  3.56380  4.91363  1.77656  4.29250  2.56967  3.15955  2.52238  4.97619  4.50419  4.45651  2.80820  2.84777  1.84072  5.57320  4.38342   1470 i - - -
          2.68618  4.42225  2.77519  2.73123  3.46354  2.40513  3.72494  3.29354  2.67741  2.69355  4.24690  2.90347  2.73739  3.18146  2.89801  2.37887  2.77519  2.98518  4.58477  3.61503
          0.00377  5.97875  6.70110  0.61958  0.77255  0.61003  0.78380
    588   1.63825  5.69933  4.22527  3.71836  3.85501  1.23996  4.91178  4.83023  3.72880  4.41831  5.20647  4.15757  2.33847  2.42033  4.17667  1.96185  3.90036  4.38409  6.62496  5.30405   1471 g - - -
          2.68618  4.42225  2.77519  2.73123  3.46354  2.40513  3.72494  3.29354  2.67741  2.69355  4.24690  2.90347  2.73739  3.18146  2.89801  2.37887  2.77519  2.98518  4.58477  3.61503
          0.01862  5.97875  4.14021  0.61958  0.77255  0.61003  0.78380
    589   1.77682  4.94047  5.04522  3.49960  1.48117  2.66682  4.91464  2.58898  4.31856  2.60849  4.05637  3.85024  4.97350  4.52284  4.46771  3.18928  2.10370  2.98059  5.55434  3.34943   1472 f - - -
          2.68618  4.42225  2.77519  2.73123  3.46354  2.40513  3.72494  3.29354  2.67741  2.69355  4.24690  2.90347  2.73739  3.18146  2.89801  2.37887  2.77519  2.98518  4.58477  3.61503
          0.00382  5.96395  6.68630  0.61958  0.77255  0.53812  0.87670
    590   1.81193  5.84548  2.17795  3.12396  3.66073  2.17744  4.37845  4.62983  3.12494  3.70100  3.93994  2.96075  4.58100  3.21324  3.28027  2.24917  1.84666  4.22122  6.29523  4.90163   1473 a - - -
          2.68618  4.42225  2.77519  2.73123  3.46354  2.40513  3.72494  3.29354  2.67741  2.69355  4.24690  2.90347  2.73739  3.18146  2.89801  2.37887  2.77519  2.98518  4.58477  3.61503
          0.00377  5.97875  6.70110  0.61958  0.77255  0.61003  0.78380
    591   2.71716  5.08998  3.48168  3.01720  2.30310  4.50581  4.77796  1.78008  3.91699  2.61285  4.19872  1.88095  2.30872  4.19322  4.21549  3.76597  3.15758  2.41223  5.68585  4.47104   1474 i - - -
          2.68618  4.42225  2.77519  2.73123  3.46354  2.40513  3.72494  3.29354  2.67741  2.69355  4.24690  2.90347  2.73739  3.18146  2.89801  2.37887  2.77519  2.98518  4.58477  3.61503
          0.03308  5.97875  3.50638  0.61958  0.77255  0.61003  0.78380
    592   2.38542  1.87279  5.33667  4.72917  2.19137  2.34365  4.97085  2.30151  4.53875  3.07126  3.99894  3.47293  5.00840  4.69132  4.58725  2.39496  3.71945  3.12863  2.31152  3.35054   1475 c - - -
          2.68618  4.42225  2.77519  2.73123  3.46354  2.40513  3.72494  3.29354  2.67741  2.69355  4.24690  2.90347  2.73739  3.18146  2.89801  2.37887  2.77519  2.98518  4.58477  3.61503
          0.00388  5.94956  6.67190  0.61958  0.77255  0.78457  0.60939
    593   2.59323  1.85231  2.87925  2.57708  5.00293  3.53525  4.39107  2.53558  3.15918  4.00090  4.78337  2.59957  4.58678  2.69842  3.63749  2.27374  2.73199  2.48364  6.19929  4.83256   1476 c - - -
          2.68618  4.42225  2.77519  2.73123  3.46354  2.40513  3.72494  3.29354  2.67741  2.69355  4.24690  2.90347  2.73739  3.18146  2.89801  2.37887  2.77519  2.98518  4.58477  3.61503
          0.00388  5.94956  6.67190  0.61958  0.77255  0.78457  0.60939
    594   2.30346  2.24362  2.74337  3.21521  3.27319  3.54461  4.42059  4.31334  2.17046  1.93044  4.70652  3.73980  4.60978  2.11406  3.34889  2.80674  3.28200  3.47197  6.13365  4.78871   1477 l - - -
          2.68618  4.42225  2.77519  2.73123  3.46354  2.40513  3.72494  3.29354  2.67741  2.69355  4.24690  2.90347  2.73739  3.18146  2.89801  2.37887  2.77519  2.98518  4.58477  3.61503
          0.02109  5.94956  4.00267  0.61958  0.77255  0.78457  0.60939
    595   2.03671  2.44003  2.03064  3.23529  4.85038  2.07785  4.43099  4.26890  2.22696  3.49043  4.67937  3.75463  4.61317  3.57905  3.69396  2.92575  3.02995  2.23953  6.11011  4.77299   1478 d - - -
          2.68618  4.42225  2.77519  2.73123  3.46354  2.40513  3.72494  3.29354  2.67741  2.69355  4.24690  2.90347  2.73739  3.18146  2.89801  2.37887  2.77519  2.98518  4.58477  3.61503
          0.00395  5.93241  6.65475  0.61958  0.77255  0.87248  0.54113
    596   2.26067  4.03853  3.37507  3.16097  4.96646  3.30389  4.38582  2.65180  2.02795  3.48228  4.75523  2.33953  4.58023  2.69073  3.63464  2.13710  2.86735  2.13751  6.17366  4.81173   1479 k - - -
          2.68618  4.42225  2.77519  2.73123  3.46354  2.40513  3.72494  3.29354  2.67741  2.69355  4.24690  2.90347  2.73739  3.18146  2.89801  2.37887  2.77519  2.98518  4.58477  3.61503
          0.03267  5.93241  3.52359  0.61958  0.77255  0.87248  0.54113
    597   2.22777  3.79220  4.68162  2.76548  3.55552  1.97393  4.78339  2.74345  2.56416  3.17653  2.66652  4.39129  4.86976  4.26742  4.26308  3.32265  2.51857  1.67148  5.58109  4.37808   1480 v - - -
          2.68618  4.42225  2.77519  2.73123  3.46354  2.40513  3.72494  3.29354  2.67741  2.69355  4.24690  2.90347  2.73739  3.18146  2.89801  2.37887  2.77519  2.98518  4.58477  3.61503
          0.00406  5.90380  6.62614  0.61958  0.77255  1.00110  0.45803
    598   2.34320  3.46252  2.17277  4.46401  2.62548  4.57229  4.88525  2.55234  3.67788  2.19459  3.60545  3.88704  4.93987  3.61395  4.45045  2.69958  2.88586  2.30120  2.18580  4.31605   1481 d - - -
          2.68618  4.42225  2.77519  2.73123  3.46354  2.40513  3.72494  3.29354  2.67741  2.69355  4.24690  2.90347  2.73739  3.18146  2.89801  2.37887  2.77519  2.98518  4.58477  3.61503
          0.00406  5.90380  6.62614  0.61958  0.77255  1.00110  0.45803
    599   2.53869  5.24752  4.10182  2.75978  3.80432  1.51828  4.56646  3.77812  3.10017  3.17766  2.41421  3.18974  2.63444  3.83053  3.90710  3.56026  3.63130  1.82045  5.81156  4.55271   1482 g - - -
          2.67646  4.43085  2.78107  2.73674  3.45626  2.40790  3.73354  3.28538  2.68333  2.69373  4.22413  2.90562  2.74482  3.18316  2.90549  2.38294  2.76860  2.97005  4.57478  3.60237
          0.70694  1.30654  1.44352  3.40132  0.03390  0.71710  0.66975
    600   3.01699  5.12603  3.18678  3.35413  4.28963  2.20216  4.40148  2.19287  2.49481  3.35003  2.12770  2.90465  4.55270  2.78191  3.73329  3.39597  3.48008  2.05824  3.54485  4.42064   1535 v - - -
          2.68618  4.42225  2.77519  2.73123  3.46354  2.40513  3.72494  3.29354  2.67741  2.69355  4.24690  2.90347  2.73739  3.18146  2.89801  2.37887  2.77519  2.98518  4.58477  3.61503
          0.03029  5.67345  3.63455  0.61958  0.77255  1.61929  0.22070
    601   3.28222  4.67291  5.14440  4.53601  3.76631  2.24139  4.76865  1.72421  4.34261  2.52030  1.72458  3.52708  4.80507  3.80815  4.38674  3.74738  3.51440  2.08785  5.29342  2.36347   1536 i - - -
          2.68618  4.42225  2.77519  2.73123  3.46354  2.40513  3.72494  3.29354  2.67741  2.69355  4.24690  2.90347  2.73739  3.18146  2.89801  2.37887  2.77519  2.98518  4.58477  3.61503
          0.00525  5.64841  6.37075  0.61958  0.77255  0.53097  0.88681
    602   3.09275  5.07753  4.31843  3.37987  2.65366  4.38121  4.63957  2.07628  2.19994  1.78781  2.93725  3.23393  3.54269  2.72097  3.54992  3.30723  2.60864  2.75744  5.66355  4.43501   1537 l - - -
          2.68618  4.42225  2.77519  2.73123  3.46354  2.40513  3.72494  3.29354  2.67741  2.69355  4.24690  2.90347  2.73739  3.18146  2.89801  2.37887  2.77519  2.98518  4.58477  3.61503
          0.00423  5.86317  6.58552  0.61958  0.77255  0.70940  0.67715
    603   2.89707  4.84720  2.56423  4.74892  3.34341  2.95169  4.95441  1.62994  4.54833  1.68436  3.96580  4.76475  4.98861  4.69203  4.57993  3.14843  3.32640  1.72489  3.21469  4.29061   1538 i - - -
          2.68618  4.42225  2.77519  2.73123  3.46354  2.40513  3.72494  3.29354  2.67741  2.69355  4.24690  2.90347  2.73739  3.18146  2.89801  2.37887  2.77519  2.98518  4.58477  3.61503
          0.00402  5.91346  6.63580  0.61958  0.77255  0.60925  0.78473
    604   3.27218  3.54332  3.42121  2.83357  2.28071  3.71564  4.76330  2.84554  3.91184  1.69727  2.42079  2.76957  4.86499  2.06115  4.20526  3.50079  3.41625  2.72418  5.65873  4.44532   1539 l - - -
          2.68618  4.42225  2.77519  2.73123  3.46354  2.40513  3.72494  3.29354  2.67741  2.69355  4.24690  2.90347  2.73739  3.18146  2.89801  2.37887  2.77519  2.98518  4.58477  3.61503
          0.00388  5.94956  6.67190  0.61958  0.77255  0.78457  0.60939
    605   3.48443  4.89084  5.25865  3.80304  3.98620  1.81720  4.95487  2.01642  4.48037  2.01816  1.72960  4.72956  4.99740  3.86721  4.55524  2.35595  2.85399  2.76675  4.13454  4.32868   1540 m - - -
          2.68618  4.42225  2.77519  2.73123  3.46354  2.40513  3.72494  3.29354  2.67741  2.69355  4.24690  2.90347  2.73739  3.18146  2.89801  2.37887  2.77519  2.98518  4.58477  3.61503
          0.00388  5.94956  6.67190  0.61958  0.77255  0.58977  0.80846
    606   3.22002  4.89302  5.34577  4.73826  3.98691  2.38989  4.98284  1.99886  4.54842  1.21073  2.41218  4.77860  3.64021  2.61996  4.59805  3.17194  3.73161  2.89914  3.30472  4.33415   1541 l - - -
          2.68618  4.42225  2.77519  2.73123  3.46354  2.40513  3.72494  3.29354  2.67741  2.69355  4.24690  2.90347  2.73739  3.18146  2.89801  2.37887  2.77519  2.98518  4.58477  3.61503
          0.00381  5.96755  6.68989  0.61958  0.77255  0.38045  1.15061
    607   2.52761  5.61200  3.39973  3.28841  4.04612  2.77736  4.47430  4.25745  2.67342  2.68845  4.68444  2.64889  4.65839  3.08930  3.74206  1.65219  2.61134  2.65846  2.68143  3.18749   1542 s - - -
          2.68618  4.42225  2.77519  2.73123  3.46354  2.40513  3.72494  3.29354  2.67741  2.69355  4.24690  2.90347  2.73739  3.18146  2.89801  2.37887  2.77519  2.98518  4.58477  3.61503
          0.03014  5.99623  3.60452  0.61958  0.77255  0.48576  0.95510
    608   2.06078  5.90512  3.33054  2.27110  3.72337  2.42279  3.75044  4.73688  1.87475  3.42554  4.94567  3.26096  4.56060  3.18478  2.98158  1.86857  2.59145  4.29599  6.33755  4.92635   1543 s - - -
          2.68618  4.42225  2.77519  2.73123  3.46354  2.40513  3.72494  3.29354  2.67741  2.69355  4.24690  2.90347  2.73739  3.18146  2.89801  2.37887  2.77519  2.98518  4.58477  3.61503
          0.00380  5.96990  6.69224  0.61958  0.77255  0.38721  1.13616
    609   6.27245  0.01562  7.22311  7.30362  7.59980  6.11504  7.77679  7.72451  7.40659  7.06418  8.29898  7.33848  6.81346  7.68043  7.18812  6.55827  6.79967  7.21139  8.15356  7.82392   1544 C - - -
          2.68618  4.42225  2.77519  2.73123  3.46354  2.40513  3.72494  3.29354  2.67741  2.69355  4.24690  2.90347  2.73739  3.18146  2.89801  2.37887  2.77519  2.98518  4.58477  3.61503
          0.00370  5.99623  6.71858  0.61958  0.77255  0.48576  0.95510
    610   2.93456  5.92993  1.80920  1.93838  3.73998  2.76849  4.37615  4.76264  2.34899  4.23557  4.97059  2.06657  3.48414  3.47245  3.60501  1.96288  3.38479  4.32103  6.36204  4.95003   1545 d - - -
          2.68618  4.42225  2.77519  2.73123  3.46354  2.40513  3.72494  3.29354  2.67741  2.69355  4.24690  2.90347  2.73739  3.18146  2.89801  2.37887  2.77519  2.98518  4.58477  3.61503
          0.00370  5.99623  6.71858  0.61958  0.77255  0.48576  0.95510
    611   2.75821  5.96373  3.40508  1.61560  5.30868  4.20447  4.40319  4.79661  3.14442  4.26907  5.00577  2.62121  2.67467  1.53441  3.35115  1.83882  3.67960  4.35457  6.39574  4.98135   1546 q - - -
          2.68618  4.42225  2.77519  2.73123  3.46354  2.40513  3.72494  3.29354  2.67741  2.69355  4.24690  2.90347  2.73739  3.18146  2.89801  2.37887  2.77519  2.98518  4.58477  3.61503
          0.00370  5.99623  6.71858  0.61958  0.77255  0.48576  0.95510
    612   2.38361  6.01146  2.38651  1.56217  5.35494  1.82310  4.43965  4.84486  2.07944  4.31617  5.05496  3.35996  4.63822  3.26020  3.68862  2.11468  3.72298  4.40171  6.44286  5.02447   1547 e - - -
          2.68618  4.42225  2.77519  2.73123  3.46354  2.40513  3.72494  3.29354  2.67741  2.69355  4.24690  2.90347  2.73739  3.18146  2.89801  2.37887  2.77519  2.98518  4.58477  3.61503
          0.00370  5.99623  6.71858  0.61958  0.77255  0.48576  0.95510
    613   4.66144  7.48526  1.56525  0.43568  6.68803  4.69493  3.42333  6.32870  4.55635  4.03866  6.66438  4.12817  5.39540  4.54741  5.28811  4.46508  4.98127  5.83551  7.87204  6.22087   1548 E - - -
          2.68618  4.42225  2.77519  2.73123  3.46354  2.40513  3.72494  3.29354  2.67741  2.69355  4.24690  2.90347  2.73739  3.18146  2.89801  2.37887  2.77519  2.98518  4.58477  3.61503
          0.00370  5.99623  6.71858  0.61958  0.77255  0.48576  0.95510
    614   2.50467  5.06701  4.66841  3.67047  1.82683  2.38228  4.82341  2.22127  2.41063  2.61237  2.47234  4.40644  4.91727  2.29541  3.73108  3.81021  3.72651  2.91108  5.66747  4.45966   1549 f - - -
          2.68618  4.42225  2.77519  2.73123  3.46354  2.40513  3.72494  3.29354  2.67741  2.69355  4.24690  2.90347  2.73739  3.18146  2.89801  2.37887  2.77519  2.98518  4.58477  3.61503
          0.00370  5.99623  6.71858  0.61958  0.77255  0.48576  0.95510
    615   1.86037  5.89995  3.12147  1.54559  3.66446  4.18951  4.37761  4.71476  1.89431  2.97673  4.94313  3.66070  4.58278  2.36134  3.60725  3.09028  2.83962  3.13971  6.33839  4.93327   1550 e - - -
          2.68618  4.42225  2.77519  2.73123  3.46354  2.40513  3.72494  3.29354  2.67741  2.69355  4.24690  2.90347  2.73739  3.18146  2.89801  2.37887  2.77519  2.98518  4.58477  3.61503
          0.00370  5.99623  6.71858  0.61958  0.77255  0.48576  0.95510
    616   2.68725  4.96863  5.56272  4.94881  4.02979  4.77461  5.10903  2.86724  4.73609  0.94489  2.19530  4.93702  5.13082  4.86151  4.74344  4.08765  1.85127  2.60236  5.59091  3.35437   1551 l - - -
          2.68618  4.42225  2.77519  2.73123  3.46354  2.40513  3.72494  3.29354  2.67741  2.69355  4.24690  2.90347  2.73739  3.18146  2.89801  2.37887  2.77519  2.98518  4.58477  3.61503
          0.00370  5.99623  6.71858  0.61958  0.77255  0.48576  0.95510
    617   1.67939  5.86004  3.15972  3.13399  5.17862  1.71032  3.85992  3.84373  2.77808  4.15399  4.08290  2.14065  4.59190  3.19730  3.62304  2.22181  3.64605  2.77930  6.30897  4.91458   1552 a - - -
          2.68618  4.42225  2.77519  2.73123  3.46354  2.40513  3.72494  3.29354  2.67741  2.69355  4.24690  2.90347  2.73739  3.18146  2.89801  2.37887  2.77519  2.98518  4.58477  3.61503
          0.00370  5.99623  6.71858  0.61958  0.77255  0.48576  0.95510
    618   2.10923  5.88335  3.29495  2.60581  5.21177  4.19331  4.38215  2.92524  2.33983  3.15047  1.79031  3.35322  3.54667  2.09346  2.97605  3.38336  2.56255  4.26501  6.32613  4.92546   1553 m - - -
          2.68618  4.42225  2.77519  2.73123  3.46354  2.40513  3.72494  3.29354  2.67741  2.69355  4.24690  2.90347  2.73739  3.18146  2.89801  2.37887  2.77519  2.98518  4.58477  3.61503
          0.00370  5.99623  6.71858  0.61958  0.77255  0.48576  0.95510
    619   1.88017  5.74862  3.76107  3.20340  5.02395  4.23340  2.82563  4.46265  1.26795  2.63499  3.92669  3.73573  4.62454  2.37722  3.07532  3.17154  3.65848  3.34106  6.22486  3.27261   1554 k - - -
          2.68618  4.42225  2.77519  2.73123  3.46354  2.40513  3.72494  3.29354  2.67741  2.69355  4.24690  2.90347  2.73739  3.18146  2.89801  2.37887  2.77519  2.98518  4.58477  3.61503
          0.00370  5.99623  6.71858  0.61958  0.77255  0.48576  0.95510
    620   3.41223  5.91991  2.96188  2.30232  3.73912  3.33865  4.37319  3.89033  1.44914  4.22461  4.96090  3.05765  4.57967  2.99628  1.48503  3.37504  3.64333  2.79852  6.35307  4.94305   1555 k - - -
          2.68618  4.42225  2.77519  2.73123  3.46354  2.40513  3.72494  3.29354  2.67741  2.69355  4.24690  2.90347  2.73739  3.18146  2.89801  2.37887  2.77519  2.98518  4.58477  3.61503
          0.00370  5.99623  6.71858  0.61958  0.77255  0.48576  0.95510
    621   2.20317  5.92361  2.54302  1.77822  5.26917  1.85409  3.76787  4.75553  2.22265  3.35700  4.96417  2.58391  4.57852  3.14790  3.59975  2.95945  3.64284  2.94113  6.35598  4.94464   1556 e - - -
          2.68618  4.42225  2.77519  2.73123  3.46354  2.40513  3.72494  3.29354  2.67741  2.69355  4.24690  2.90347  2.73739  3.18146  2.89801  2.37887  2.77519  2.98518  4.58477  3.61503
          0.00370  5.99623  6.71858  0.61958  0.77255  0.48576  0.95510
    622   1.84558  5.89975  3.20083  2.71339  5.23523  2.53767  4.37754  3.53163  1.96762  2.16661  4.94294  2.76833  4.58272  2.35770  3.60720  2.92311  3.15315  4.28523  3.42991  4.93312   1557 a - - -
          2.68645  4.42253  2.77464  2.73071  3.46381  2.40444  3.72522  3.29382  2.67718  2.69306  4.24717  2.90374  2.73767  3.18174  2.89828  2.37914  2.77547  2.98546  4.58504  3.61531
          0.08453  2.52765  6.71858  1.09804  0.40575  0.48576  0.95510
    623   3.85658  6.32839  3.41876  3.42999  5.71360  1.17667  3.17220  5.17038  1.03321  4.60984  5.38508  2.92580  4.92875  3.79083  3.10284  3.80214  4.07857  4.74645  6.69764  5.33723   1562 k - - -
          2.68618  4.42225  2.77519  2.73123  3.46354  2.40513  3.72494  3.29354  2.67741  2.69355  4.24690  2.90347  2.73739  3.18146  2.89801  2.37887  2.77519  2.98518  4.58477  3.61503
          0.00370  5.99623  6.71858  0.61958  0.77255  0.48576  0.95510
    624   2.49622  5.60339  3.54135  3.29514  4.83294  4.27188  4.47789  3.83791  2.97246  1.56702  2.70276  2.57923  4.66119  1.82639  3.37264  2.22495  3.66469  3.45287  6.11214  4.01366   1563 l - - -
          2.68618  4.42225  2.77519  2.73123  3.46354  2.40513  3.72494  3.29354  2.67741  2.69355  4.24690  2.90347  2.73739  3.18146  2.89801  2.37887  2.77519  2.98518  4.58477  3.61503
          0.00370  5.99623  6.71858  0.61958  0.77255  0.48576  0.95510
    625   3.21187  0.27917  6.41208  6.39962  6.37069  4.50459  6.72838  5.41815  6.18537  5.44876  6.29803  5.46917  5.38337  6.22831  6.08645  4.00724  2.14635  3.74140  7.80504  6.79019   1564 C - - -
          2.68618  4.42225  2.77519  2.73123  3.46354  2.40513  3.72494  3.29354  2.67741  2.69355  4.24690  2.90347  2.73739  3.18146  2.89801  2.37887  2.77519  2.98518  4.58477  3.61503
          0.00370  5.99623  6.71858  0.61958  0.77255  0.48576  0.95510
    626   3.22839  5.05093  4.72147  4.14393  2.90694  4.55656  0.93971  3.25504  4.05837  3.25083  4.16256  3.77902  4.92983  3.13431  4.31413  3.17143  2.83050  1.89876  5.65319  3.81687   1565 h - - -
          2.68618  4.42225  2.77519  2.73123  3.46354  2.40513  3.72494  3.29354  2.67741  2.69355  4.24690  2.90347  2.73739  3.18146  2.89801  2.37887  2.77519  2.98518  4.58477  3.61503
          0.00370  5.99623  6.71858  0.61958  0.77255  0.48576  0.95510
    627   3.42674  5.69572  3.78742  2.77416  3.73604  4.24353  3.76618  4.38248  2.35260  3.47564  4.76049  2.96472  4.63427  3.32842  3.69687  2.61312  2.51649  3.31040  6.18419  1.03261   1566 y - - -
          2.68618  4.42225  2.77519  2.73123  3.46354  2.40513  3.72494  3.29354  2.67741  2.69355  4.24690  2.90347  2.73739  3.18146  2.89801  2.37887  2.77519  2.98518  4.58477  3.61503
          0.00370  5.99623  6.71858  0.61958  0.77255  0.48576  0.95510
    628   4.48177  5.71385  6.55587  6.02359  3.40466  5.93904  6.40558  1.73391  5.89934  1.90647  4.50433  6.10681  6.15501  5.99844  5.93984  5.32206  4.72181  0.56842  6.67430  4.26094   1567 V - - -
          2.68618  4.42225  2.77519  2.73123  3.46354  2.40513  3.72494  3.29354  2.67741  2.69355  4.24690  2.90347  2.73739  3.18146  2.89801  2.37887  2.77519  2.98518  4.58477  3.61503
          0.00370  5.99623  6.71858  0.61958  0.77255  0.48576  0.95510
    629   3.88438  7.27655  2.52784  2.64295  6.83794  0.31812  5.48285  6.46241  4.76372  5.89403  6.83347  4.20008  5.43582  4.68413  5.54482  3.29103  5.01815  5.89330  8.04515  6.38718   1568 G - - -
          2.68618  4.42225  2.77519  2.73123  3.46354  2.40513  3.72494  3.29354  2.67741  2.69355  4.24690  2.90347  2.73739  3.18146  2.89801  2.37887  2.77519  2.98518  4.58477  3.61503
          0.00370  5.99623  6.71858  0.61958  0.77255  0.48576  0.95510
    630   3.98984  6.58006  1.80159  2.13044  5.90606  4.46677  4.86818  5.42286  3.75525  4.88536  5.66613  3.92187  5.00216  3.03157  4.30963  1.48334  1.17532  4.96839  7.01974  5.54285   1569 t - - -
          2.68618  4.42225  2.77519  2.73123  3.46354  2.40513  3.72494  3.29354  2.67741  2.69355  4.24690  2.90347  2.73739  3.18146  2.89801  2.37887  2.77519  2.98518  4.58477  3.61503
          0.00370  5.99623  6.71858  0.61958  0.77255  0.48576  0.95510
    631   3.19133  5.18849  4.61784  2.85990  3.12608  3.18516  4.80910  3.67016  3.99067  3.38879  4.30059  4.39829  4.96401  4.26815  3.83769  3.17247  3.80568  3.45988  2.73612  0.72106   1570 y - - -
          2.68618  4.42225  2.77519  2.73123  3.46354  2.40513  3.72494  3.29354  2.67741  2.69355  4.24690  2.90347  2.73739  3.18146  2.89801  2.37887  2.77519  2.98518  4.58477  3.61503
          0.02125  5.99623  3.98804  0.61958  0.77255  0.48576  0.95510
    632   4.14033  0.26824  5.79336  5.12936  6.28175  4.80203  5.58968  5.65463  3.30306  5.17929  6.04849  5.10845  5.48607  4.79151  2.64941  3.21749  4.58329  5.10970  7.22158  6.17515   1571 C - - -
          2.68618  4.42225  2.77519  2.73123  3.46354  2.40513  3.72494  3.29354  2.67741  2.69355  4.24690  2.90347  2.73739  3.18146  2.89801  2.37887  2.77519  2.98518  4.58477  3.61503
          0.00377  5.97875  6.70110  0.61958  0.77255  0.41523  1.07937
    633   1.82717  3.25074  3.41898  2.87969  5.26313  3.68379  4.37428  4.74797  2.15113  4.22430  4.96089  3.16734  4.58026  1.95227  3.60232  1.45556  3.10650  4.30941  6.35337  4.94336   1572 s - - -
          2.68618  4.42225  2.77519  2.73123  3.46354  2.40513  3.72494  3.29354  2.67741  2.69355  4.24690  2.90347  2.73739  3.18146  2.89801  2.37887  2.77519  2.98518  4.58477  3.61503
          0.00370  5.99623  6.71858  0.61958  0.77255  0.48576  0.95510
    634   3.41350  5.92412  3.12959  2.17400  5.26972  4.18681  3.76814  4.75553  1.62618  4.22929  4.96478  3.65422  4.58025  2.54316  2.84776  1.34993  3.64452  3.00731  3.81551  4.94564   1573 s - - -
          2.68618  4.42225  2.77519  2.73123  3.46354  2.40513  3.72494  3.29354  2.67741  2.69355  4.24690  2.90347  2.73739  3.18146  2.89801  2.37887  2.77519  2.98518  4.58477  3.61503
          0.00370  5.99623  6.71858  0.61958  0.77255  0.48576  0.95510
    635   3.31158  2.81465  3.39292  2.74203  5.33689  4.25911  4.43331  4.81139  0.68017  4.28399  5.02999  3.72900  4.65351  3.30959  3.04941  2.55870  3.72694  4.38068  6.40625  5.01351   1574 K - - -
          2.68618  4.42225  2.77519  2.73123  3.46354  2.40513  3.72494  3.29354  2.67741  2.69355  4.24690  2.90347  2.73739  3.18146  2.89801  2.37887  2.77519  2.98518  4.58477  3.61503
          0.03250  5.99623  3.52386  0.61958  0.77255  0.48576  0.95510
    636   2.52190  4.87760  4.14981  4.85056  2.17627  4.67204  5.00543  1.90967  4.63554  2.84021  3.99658  4.83425  5.03572  4.76684  4.64391  3.53002  3.36599  1.56175  1.80715  2.91796   1575 v - - -
          2.68618  4.42225  2.77519  2.73123  3.46354  2.40513  3.72494  3.29354  2.67741  2.69355  4.24690  2.90347  2.73739  3.18146  2.89801  2.37887  2.77519  2.98518  4.58477  3.61503
          0.00381  5.96755  6.68989  0.61958  0.77255  0.68127  0.70517
    637   3.35028  5.63021  4.16746  3.59352  4.88956  2.83459  4.65399  4.27405  2.66663  0.94403  4.75627  4.06016  1.92713  3.84208  2.43559  3.21285  3.84663  3.98623  6.17318  4.90184   1576 l - - -
          2.68618  4.42225  2.77519  2.73123  3.46354  2.40513  3.72494  3.29354  2.67741  2.69355  4.24690  2.90347  2.73739  3.18146  2.89801  2.37887  2.77519  2.98518  4.58477  3.61503
          0.00381  5.96755  6.68989  0.61958  0.77255  0.68127  0.70517
    638   3.16585  4.93180  3.97159  4.51279  3.24640  1.22940  4.93163  2.40015  3.67862  1.59080  4.04821  2.99719  4.98597  4.56230  4.49757  3.91285  3.72478  2.48691  5.54707  3.33767   1577 g - - -
          2.68618  4.42225  2.77519  2.73123  3.46354  2.40513  3.72494  3.29354  2.67741  2.69355  4.24690  2.90347  2.73739  3.18146  2.89801  2.37887  2.77519  2.98518  4.58477  3.61503
          0.00381  5.96755  6.68989  0.61958  0.77255  0.68127  0.70517
    639   2.00571  3.16426  5.46336  4.84856  2.37598  2.67447  5.00722  1.83532  4.63460  2.65764  3.99887  4.83435  5.03706  4.76681  3.84073  3.28804  3.73647  1.33963  5.50236  4.32626   1578 v - - -
          2.68599  4.41167  2.77670  2.73273  3.46235  2.40227  3.72645  3.29263  2.67518  2.69505  4.24840  2.90497  2.73809  3.18296  2.89951  2.37967  2.77507  2.98312  4.58437  3.61653
          0.69422  0.72796  4.03760  1.04846  0.43152  0.38045  1.15061
    640   5.26619  0.05379  6.71639  6.66938  7.11049  5.61243  7.22370  6.91808  3.89539  6.49241  7.53983  6.52065  6.37441  6.80324  6.25128  5.49634  5.81560  6.31047  7.97598  7.27114   1584 C - - -
          2.68618  4.42225  2.77519  2.73123  3.46354  2.40513  3.72494  3.29354  2.67741  2.69355  4.24690  2.90347  2.73739  3.18146  2.89801  2.37887  2.77519  2.98518  4.58477  3.61503
          0.00376  5.98017  6.70252  0.61958  0.77255  0.60058  0.79517
    641   4.31914  5.55887  6.41685  5.90314  4.91245  5.80044  6.37676  1.39896  5.78920  1.71915  4.73170  5.97436  6.07779  5.99488  5.88076  3.89606  3.36390  0.77989  6.77851  5.57066   1585 v - - -
          2.68618  4.42225  2.77519  2.73123  3.46354  2.40513  3.72494  3.29354  2.67741  2.69355  4.24690  2.90347  2.73739  3.18146  2.89801  2.37887  2.77519  2.98518  4.58477  3.61503
          0.00376  5.98017  6.70252  0.61958  0.77255  0.60058  0.79517
    642   3.16192  5.93198  3.66366  1.29686  5.28028  4.19078  4.37528  4.76520  2.39267  4.23642  4.97287  3.10647  4.58487  1.47345  2.56686  2.90698  2.74374  4.32458  6.36060  4.95231   1586 e - - -
          2.68618  4.42225  2.77519  2.73123  3.46354  2.40513  3.72494  3.29354  2.67741  2.69355  4.24690  2.90347  2.73739  3.18146  2.89801  2.37887  2.77519  2.98518  4.58477  3.61503
          0.00376  5.98017  6.70252  0.61958  0.77255  0.60058  0.79517
    643   3.65418  6.10919  3.42655  2.82577  5.49320  4.39498  2.26878  4.94570  0.71801  4.39362  4.08505  3.86420  4.77857  3.61484  2.24383  3.61562  3.55066  4.52377  6.48602  5.13511   1587 k - - -
          2.68618  4.42225  2.77519  2.73123  3.46354  2.40513  3.72494  3.29354  2.67741  2.69355  4.24690  2.90347  2.73739  3.18146  2.89801  2.37887  2.77519  2.98518  4.58477  3.61503
          0.00376  5.98017  6.70252  0.61958  0.77255  0.42013  1.06991
    644   1.66114  5.90833  3.70363  2.90738  5.24279  4.21448  3.77517  3.27469  1.39182  4.20582  4.95340  3.68801  4.60654  3.49784  1.91864  2.53884  2.76223  4.29361  6.34467  4.94836   1588 k - - -
          2.68618  4.42225  2.77519  2.73123  3.46354  2.40513  3.72494  3.29354  2.67741  2.69355  4.24690  2.90347  2.73739  3.18146  2.89801  2.37887  2.77519  2.98518  4.58477  3.61503
          0.00370  5.99623  6.71858  0.61958  0.77255  0.48576  0.95510
    645   3.41066  5.92409  2.64568  2.16452  5.27035  4.18400  3.47166  4.75716  1.63306  3.40708  4.10973  2.61199  4.57749  2.37478  2.62320  2.91912  2.14201  4.31537  6.35605  3.27395   1589 k - - -
          2.68618  4.42225  2.77519  2.73123  3.46354  2.40513  3.72494  3.29354  2.67741  2.69355  4.24690  2.90347  2.73739  3.18146  2.89801  2.37887  2.77519  2.98518  4.58477  3.61503
          0.00370  5.99623  6.71858  0.61958  0.77255  0.48576  0.95510
    646   2.16599  5.39078  2.90399  3.50261  3.51356  2.52697  4.58466  3.94970  3.48119  3.62271  3.42770  3.97717  4.74189  3.81184  3.44446  1.53673  1.84698  2.29789  5.94349  4.66677   1590 s - - -
          2.68618  4.42225  2.77519  2.73123  3.46354  2.40513  3.72494  3.29354  2.67741  2.69355  4.24690  2.90347  2.73739  3.18146  2.89801  2.37887  2.77519  2.98518  4.58477  3.61503
          0.00370  5.99623  6.71858  0.61958  0.77255  0.48576  0.95510
    647   3.71942  5.25372  4.93561  4.36127  1.78711  4.75575  3.47268  3.72531  2.53515  3.43638  2.90896  4.61994  5.12262  3.78270  4.42503  4.03533  3.19696  3.52640  5.54365  0.88919   1591 y - - -
          2.68618  4.42225  2.77519  2.73123  3.46354  2.40513  3.72494  3.29354  2.67741  2.69355  4.24690  2.90347  2.73739  3.18146  2.89801  2.37887  2.77519  2.98518  4.58477  3.61503
          0.00370  5.99623  6.71858  0.61958  0.77255  0.48576  0.95510
    648   5.56773  0.05778  3.46312  6.51794  7.34461  5.76673  7.43042  7.29484  6.94373  6.80985  7.89014  6.61627  6.52029  7.09981  6.91735  5.78865  6.11899  6.65675  8.09585  7.51811   1592 C - - -
          2.68618  4.42225  2.77519  2.73123  3.46354  2.40513  3.72494  3.29354  2.67741  2.69355  4.24690  2.90347  2.73739  3.18146  2.89801  2.37887  2.77519  2.98518  4.58477  3.61503
          0.00370  5.99623  6.71858  0.61958  0.77255  0.48576  0.95510
    649   3.31064  0.40803  5.59496  5.10280  4.66381  4.59843  5.50835  3.39288  4.92378  3.74097  4.66680  5.02068  5.20163  3.25776  5.01705  3.44222  3.41341  2.80844  6.17868  5.00802   1593 C - - -
          2.68618  4.42225  2.77519  2.73123  3.46354  2.40513  3.72494  3.29354  2.67741  2.69355  4.24690  2.90347  2.73739  3.18146  2.89801  2.37887  2.77519  2.98518  4.58477  3.61503
          0.00370  5.99623  6.71858  0.61958  0.77255  0.48576  0.95510
    650   6.19602  6.98488  6.89197  6.93698  0.30094  6.54238  5.05287  3.48600  6.69356  4.66170  6.10517  6.01602  6.76899  6.21726  6.40546  5.96694  6.37190  5.61836  5.11361  1.70157   1594 F - - -
          2.68618  4.42225  2.77519  2.73123  3.46354  2.40513  3.72494  3.29354  2.67741  2.69355  4.24690  2.90347  2.73739  3.18146  2.89801  2.37887  2.77519  2.98518  4.58477  3.61503
          0.00370  5.99623  6.71858  0.61958  0.77255  0.48576  0.95510
    651   2.80155  5.91980  2.35429  2.93250  5.26162  2.55235  4.37822  3.98260  3.11518  3.76458  4.96168  1.06550  3.43736  2.89787  3.60781  2.94314  2.72429  4.30877  6.35457  4.94517   1595 n - - -
          2.68618  4.42225  2.77519  2.73123  3.46354  2.40513  3.72494  3.29354  2.67741  2.69355  4.24690  2.90347  2.73739  3.18146  2.89801  2.37887  2.77519  2.98518  4.58477  3.61503
          0.00370  5.99623  6.71858  0.61958  0.77255  0.48576  0.95510
    652   3.78948  5.73781  5.39717  5.33193  6.55350  3.25339  6.37526  6.07816  5.59130  5.73169  6.46459  3.40793  3.44753  5.70782  5.78200  0.23254  3.19474  5.14247  7.85753  6.76567   1596 S - - -
          2.68618  4.42225  2.77519  2.73123  3.46354  2.40513  3.72494  3.29354  2.67741  2.69355  4.24690  2.90347  2.73739  3.18146  2.89801  2.37887  2.77519  2.98518  4.58477  3.61503
          0.00370  5.99623  6.71858  0.61958  0.77255  0.48576  0.95510
    653   3.49824  5.34015  4.21055  3.64054  4.50104  4.42574  4.65128  3.19936  0.91702  3.30100  2.99109  4.08744  1.91894  3.42632  3.93645  3.33036  3.72819  2.57729  5.90129  4.64700   1597 k - - -
          2.68618  4.42225  2.77519  2.73123  3.46354  2.40513  3.72494  3.29354  2.67741  2.69355  4.24690  2.90347  2.73739  3.18146  2.89801  2.37887  2.77519  2.98518  4.58477  3.61503
          0.00370  5.99623  6.71858  0.61958  0.77255  0.48576  0.95510
    654   4.75877  6.00770  6.73542  6.12882  3.21733  6.06686  6.34833  2.80539  3.60989  0.38051  2.30037  6.24479  6.16845  5.84285  5.88251  5.42952  4.96259  3.14087  6.44031  5.46021   1598 L - - -
          2.68618  4.42225  2.77519  2.73123  3.46354  2.40513  3.72494  3.29354  2.67741  2.69355  4.24690  2.90347  2.73739  3.18146  2.89801  2.37887  2.77519  2.98518  4.58477  3.61503
          0.00370  5.99623  6.71858  0.61958  0.77255  0.48576  0.95510
    655   0.69726  5.80484  3.39183  4.95373  6.54350  1.98865  6.21330  6.07179  5.41899  5.70714  6.45346  5.00839  5.33367  5.50837  5.71227  1.31735  4.39557  5.17059  7.83721  6.67970   1599 a - - -
          2.68618  4.42225  2.77519  2.73123  3.46354  2.40513  3.72494  3.29354  2.67741  2.69355  4.24690  2.90347  2.73739  3.18146  2.89801  2.37887  2.77519  2.98518  4.58477  3.61503
          0.00370  5.99623  6.71858  0.61958  0.77255  0.48576  0.95510
    656   4.92479  6.88015  5.80277  4.63715  6.59333  5.39555  5.03313  5.76608  2.46690  5.04084  3.13440  4.88651  5.67204  2.99925  0.31273  3.83207  4.96955  5.48328  6.94653  5.94535   1600 R - - -
          2.68618  4.42225  2.77519  2.73123  3.46354  2.40513  3.72494  3.29354  2.67741  2.69355  4.24690  2.90347  2.73739  3.18146  2.89801  2.37887  2.77519  2.98518  4.58477  3.61503
          0.00370  5.99623  6.71858  0.61958  0.77255  0.48576  0.95510
    657   4.75554  5.89061  6.96406  6.56084  5.29132  6.59716  7.65870  0.27884  6.59226  2.88641  4.94561  6.77771  6.71152  6.87157  6.81267  6.11449  5.01929  1.94364  7.70215  6.48108   1601 I - - -
          2.68618  4.42225  2.77519  2.73123  3.46354  2.40513  3.72494  3.29354  2.67741  2.69355  4.24690  2.90347  2.73739  3.18146  2.89801  2.37887  2.77519  2.98518  4.58477  3.61503
          0.00370  5.99623  6.71858  0.61958  0.77255  0.48576  0.95510
    658   4.49581  3.59717  6.62257  6.13100  2.73381  6.06829  6.70148  0.70561  6.04877  2.39865  4.75985  6.23889  6.29122  6.24497  6.15404  5.47891  4.74785  1.31206  7.01211  5.81981   1602 i - - -
          2.68618  4.42225  2.77519  2.73123  3.46354  2.40513  3.72494  3.29354  2.67741  2.69355  4.24690  2.90347  2.73739  3.18146  2.89801  2.37887  2.77519  2.98518  4.58477  3.61503
          0.00370  5.99623  6.71858  0.61958  0.77255  0.48576  0.95510
    659   2.38897  5.77993  3.75209  3.20150  5.06949  3.39748  2.00658  4.51367  3.19792  4.06459  3.10961  2.00709  4.62964  1.27297  3.67418  3.43472  3.66990  3.30872  6.25726  4.88849   1603 q - - -
          2.68618  4.42225  2.77519  2.73123  3.46354  2.40513  3.72494  3.29354  2.67741  2.69355  4.24690  2.90347  2.73739  3.18146  2.89801  2.37887  2.77519  2.98518  4.58477  3.61503
          0.00370  5.99623  6.71858  0.61958  0.77255  0.48576  0.95510
    660   3.48570  5.95553  3.72690  0.65939  5.29530  4.24968  4.43012  3.94499  2.89150  4.25154  5.00182  3.72243  4.64512  2.29450  3.24859  2.80636  3.71456  3.44691  6.38510  4.99304   1604 E - - -
          2.68618  4.42225  2.77519  2.73123  3.46354  2.40513  3.72494  3.29354  2.67741  2.69355  4.24690  2.90347  2.73739  3.18146  2.89801  2.37887  2.77519  2.98518  4.58477  3.61503
          0.00370  5.99623  6.71858  0.61958  0.77255  0.48576  0.95510
    661   3.70476  7.11995  2.89512  2.65335  6.43527  3.76909  5.21390  5.99928  4.28232  5.44019  6.29268  4.07693  5.27638  0.33529  4.92725  3.32407  4.72655  5.51834  7.58130  6.01272   1605 Q - - -
          2.68618  4.42225  2.77519  2.73123  3.46354  2.40513  3.72494  3.29354  2.67741  2.69355  4.24690  2.90347  2.73739  3.18146  2.89801  2.37887  2.77519  2.98518  4.58477  3.61503
          0.00370  5.99623  6.71858  0.61958  0.77255  0.48576  0.95510
    662   2.01396  5.56096  6.14458  5.84401  5.37722  0.54758  6.30433  2.34338  5.71333  4.21739  5.27408  5.48459  5.51887  5.86092  5.75663  4.25301  4.36242  2.21791  7.02532  5.86854   1606 G - - -
          2.68635  4.42242  2.77537  2.73140  3.46371  2.40530  3.72429  3.29371  2.67689  2.69372  4.24707  2.90364  2.73757  3.18164  2.89650  2.37904  2.77515  2.98536  4.58494  3.61520
          0.20770  1.84477  3.52386  0.06794  2.72294  0.48576  0.95510
    663   3.87316  6.11386  4.27730  3.63907  5.45437  3.79410  3.35274  3.19039  2.55779  4.35908  5.17721  3.06220  4.97829  3.78243  0.61978  3.87057  4.06992  4.51572  6.47570  2.61591   1608 R - - -
          2.68618  4.42225  2.77519  2.73123  3.46354  2.40513  3.72494  3.29354  2.67741  2.69355  4.24690  2.90347  2.73739  3.18146  2.89801  2.37887  2.77519  2.98518  4.58477  3.61503
          0.00381  5.96755  6.68989  0.61958  0.77255  0.68127  0.70517
    664   2.20867  5.89299  3.09508  2.62476  5.23334  2.52132  3.85930  4.71603  2.14216  3.60980  4.93493  3.63790  1.50798  3.18859  3.58511  2.52848  3.62466  2.65715  6.32850  4.92035   1609 p - - -
          2.68618  4.42225  2.77519  2.73123  3.46354  2.40513  3.72494  3.29354  2.67741  2.69355  4.24690  2.90347  2.73739  3.18146  2.89801  2.37887  2.77519  2.98518  4.58477  3.61503
          0.00381  5.96755  6.68989  0.61958  0.77255  0.68127  0.70517
    665   4.59921  6.52176  4.93943  4.88916  6.55094  5.04141  6.06171  6.30534  4.67586  5.74757  6.73476  5.19603  5.78342  0.11298  4.87257  4.71760  3.71651  5.71341  7.62584  6.46852   1610 Q - - -
          2.68618  4.42225  2.77519  2.73123  3.46354  2.40513  3.72494  3.29354  2.67741  2.69355  4.24690  2.90347  2.73739  3.18146  2.89801  2.37887  2.77519  2.98518  4.58477  3.61503
          0.00381  5.96755  6.68989  0.61958  0.77255  0.68127  0.70517
    666   3.55866  5.63454  6.35086  5.78457  4.44854  5.64603  6.08167  2.78482  5.61963  0.40335  4.26866  5.84094  3.23821  5.67993  5.62791  5.00807  4.58132  2.07650  6.38385  5.29012   1611 L - - -
          2.68618  4.42225  2.77519  2.73123  3.46354  2.40513  3.72494  3.29354  2.67741  2.69355  4.24690  2.90347  2.73739  3.18146  2.89801  2.37887  2.77519  2.98518  4.58477  3.61503
          0.00381  5.96755  6.68989  0.61958  0.77255  0.68127  0.70517
    667   3.13842  5.91188  3.66705  3.11139  5.25562  0.99411  3.28535  4.73608  2.59641  3.78919  4.95440  2.72652  3.95634  1.98448  3.18422  3.37997  3.26424  4.30213  6.34313  4.93938   1612 g - - -
          2.68618  4.42225  2.77519  2.73123  3.46354  2.40513  3.72494  3.29354  2.67741  2.69355  4.24690  2.90347  2.73739  3.18146  2.89801  2.37887  2.77519  2.98518  4.58477  3.61503
          0.02187  5.96755  3.95936  0.61958  0.77255  0.68127  0.70517
    668   3.47929  4.92045  5.08481  4.49091  2.94257  4.60373  4.91631  1.97300  1.95031  2.14341  3.18983  4.63978  4.16259  2.29042  3.78961  2.23268  3.71137  2.26952  4.22395  3.32537   1613 k - - -
          2.68618  4.42225  2.77519  2.73123  3.46354  2.40513  3.72494  3.29354  2.67741  2.69355  4.24690  2.90347  2.73739  3.18146  2.89801  2.37887  2.77519  2.98518  4.58477  3.61503
          0.02289  5.94956  3.91066  0.61958  0.77255  0.58977  0.80846
    669   2.77065  5.86395  2.61367  3.09210  2.04240  1.69984  4.35556  4.67283  2.94721  4.16488  4.91023  2.34553  2.82655  3.45684  3.23206  2.11450  3.33466  4.24831  6.30680  4.90417   1614 g - - -
          2.68592  4.42336  2.77471  2.73235  3.46465  2.40084  3.72606  3.29424  2.67852  2.69466  4.24801  2.90234  2.73685  3.17999  2.89912  2.37911  2.77631  2.98630  4.58588  3.61615
          0.42636  1.36226  2.39648  1.38843  0.28697  0.58715  0.81173
    670   5.91714  6.78054  6.72036  6.71471  1.31617  6.34620  4.92007  5.48272  6.47169  4.61206  3.87906  4.13506  6.58844  6.04831  6.21412  5.75735  6.10083  5.43111  0.60333  2.28548   1620 W - - -
          2.68618  4.42225  2.77519  2.73123  3.46354  2.40513  3.72494  3.29354  2.67741  2.69355  4.24690  2.90347  2.73739  3.18146  2.89801  2.37887  2.77519  2.98518  4.58477  3.61503
          0.00418  5.87531  6.59765  0.61958  0.77255  1.11158  0.39904
    671   3.55457  6.27067  3.35673  3.95499  6.67230  0.19575  5.72663  6.27134  5.04296  5.81538  6.67300  3.50876  5.32257  4.97035  5.65312  4.18565  4.64317  5.47002  7.93454  6.50051   1621 G - - -
          2.68618  4.42225  2.77519  2.73123  3.46354  2.40513  3.72494  3.29354  2.67741  2.69355  4.24690  2.90347  2.73739  3.18146  2.89801  2.37887  2.77519  2.98518  4.58477  3.61503
          0.00418  5.87531  6.59765  0.61958  0.77255  1.11158  0.39904
    672   3.39883  5.79817  2.36482  3.14345  5.16838  2.44271  4.41086  4.63249  2.51023  4.15194  4.91342  3.67950  4.58407  3.52361  3.65887  1.19750  2.06147  2.54270  6.31507  4.92670   1622 s - - -
          2.68618  4.42225  2.77519  2.73123  3.46354  2.40513  3.72494  3.29354  2.67741  2.69355  4.24690  2.90347  2.73739  3.18146  2.89801  2.37887  2.77519  2.98518  4.58477  3.61503
          0.03751  5.87531  3.38109  0.61958  0.77255  0.38753  1.13547
    673   1.03800  5.43210  5.52704  5.12572  3.36937  2.01168  5.78786  4.65791  5.03592  4.39533  5.26760  5.00327  1.15362  5.23803  5.21196  3.87940  3.50307  3.26676  6.73980  5.57898   1623 a - - -
          2.68618  4.42225  2.77519  2.73123  3.46354  2.40513  3.72494  3.29354  2.67741  2.69355  4.24690  2.90347  2.73739  3.18146  2.89801  2.37887  2.77519  2.98518  4.58477  3.61503
          0.00393  5.93733  6.65967  0.61958  0.77255  0.84820  0.55894
    674   2.90711  5.91595  3.23818  1.57736  5.26039  4.16611  4.36092  4.74625  1.06689  4.22036  4.95815  3.63317  4.56564  2.49248  3.58961  2.90067  3.63691  2.96497  6.34787  4.93632   1624 k - - -
          2.68618  4.42225  2.77519  2.73123  3.46354  2.40513  3.72494  3.29354  2.67741  2.69355  4.24690  2.90347  2.73739  3.18146  2.89801  2.37887  2.77519  2.98518  4.58477  3.61503
          0.00393  5.93733  6.65967  0.61958  0.77255  0.84820  0.55894
    675   2.04303  4.36966  3.34864  2.69762  5.22433  3.30019  3.14217  4.70941  2.69535  4.18529  4.92156  1.69990  4.54053  3.14787  3.56215  1.48846  3.07420  4.27050  6.31400  4.00065   1625 s - - -
          2.68618  4.42225  2.77519  2.73123  3.46354  2.40513  3.72494  3.29354  2.67741  2.69355  4.24690  2.90347  2.73739  3.18146  2.89801  2.37887  2.77519  2.98518  4.58477  3.61503
          0.00393  5.93733  6.65967  0.61958  0.77255  0.54738  0.86385
    676   3.29791  5.81553  4.69560  3.33259  6.32624  3.19244  5.90164  5.82956  4.97841  5.44587  6.21502  4.79755  0.36409  5.14898  5.34667  2.31752  3.41884  5.05574  7.60167  6.37648   1626 P - - -
          2.68618  4.42225  2.77519  2.73123  3.46354  2.40513  3.72494  3.29354  2.67741  2.69355  4.24690  2.90347  2.73739  3.18146  2.89801  2.37887  2.77519  2.98518  4.58477  3.61503
          0.00381  5.96688  6.68922  0.61958  0.77255  0.68535  0.70100
    677   3.42139  5.92710  1.81233  3.10269  5.26877  3.36689  4.38001  4.75340  2.74519  4.23105  4.11948  1.13321  4.58340  2.15450  3.61392  3.38321  2.80326  3.80934  6.36164  4.95067   1627 n - - -
          2.68618  4.42225  2.77519  2.73123  3.46354  2.40513  3.72494  3.29354  2.67741  2.69355  4.24690  2.90347  2.73739  3.18146  2.89801  2.37887  2.77519  2.98518  4.58477  3.61503
          0.00381  5.96688  6.68922  0.61958  0.77255  0.37856  1.15469
    678   4.72088  0.10297  6.81860  6.76824  6.00963  5.36352  7.10037  3.30431  6.58263  4.83912  6.16302  6.29410  6.13846  6.78254  6.51388  5.03630  5.25473  4.58293  7.61458  6.47319   1628 C - - -
          2.68618  4.42225  2.77519  2.73123  3.46354  2.40513  3.72494  3.29354  2.67741  2.69355  4.24690  2.90347  2.73739  3.18146  2.89801  2.37887  2.77519  2.98518  4.58477  3.61503
          0.00370  5.99623  6.71858  0.61958  0.77255  0.48576  0.95510
    679   3.17674  5.94665  2.93117  1.91299  5.29079  2.68309  4.39595  4.77670  3.13565  4.25218  4.98983  3.08622  4.59946  3.49389  1.27467  1.91956  3.66937  3.00386  6.38098  4.96901   1629 r - - -
          2.68618  4.42225  2.77519  2.73123  3.46354  2.40513  3.72494  3.29354  2.67741  2.69355  4.24690  2.90347  2.73739  3.18146  2.89801  2.37887  2.77519  2.98518  4.58477  3.61503
          0.00370  5.99623  6.71858  0.61958  0.77255  0.48576  0.95510
    680   2.77465  5.82607  5.13314  5.16291  6.55674  0.20122  3.54505  6.13179  5.56165  5.77799  6.54203  5.12592  4.11226  5.69961  5.75660  4.07004  4.45643  5.22003  7.86471  6.73251   1630 G - - -
          2.68618  4.42225  2.77519  2.73123  3.46354  2.40513  3.72494  3.29354  2.67741  2.69355  4.24690  2.90347  2.73739  3.18146  2.89801  2.37887  2.77519  2.98518  4.58477  3.61503
          0.00370  5.99623  6.71858  0.61958  0.77255  0.48576  0.95510
    681   4.17001  5.49017  6.14119  5.54157  0.80849  5.39406  5.66941  1.80198  5.34398  1.54805  4.12786  5.55320  5.66898  5.38785  5.32387  4.72510  3.33534  3.25155  5.99620  3.91963   1631 f - - -
          2.68618  4.42225  2.77519  2.73123  3.46354  2.40513  3.72494  3.29354  2.67741  2.69355  4.24690  2.90347  2.73739  3.18146  2.89801  2.37887  2.77519  2.98518  4.58477  3.61503
          0.00370  5.99623  6.71858  0.61958  0.77255  0.48576  0.95510
    682   3.76186  5.94072  4.18711  3.83468  5.81237  4.43894  5.11445  5.28073  2.94273  4.82237  5.59979  2.69566  3.49432  4.26371  4.32109  2.12226  0.52951  4.75433  6.97555  5.64362   1632 T - - -
          2.68618  4.42225  2.77519  2.73123  3.46354  2.40513  3.72494  3.29354  2.67741  2.69355  4.24690  2.90347  2.73739  3.18146  2.89801  2.37887  2.77519  2.98518  4.58477  3.61503
          0.00370  5.99623  6.71858  0.61958  0.77255  0.48576  0.95510
    683   2.37917  4.91961  5.47114  4.85939  3.20312  4.71031  5.04427  1.85069  4.65308  2.08469  4.03659  4.86128  1.43935  3.62044  4.67452  4.02085  3.33398  1.75847  5.54740  4.37066   1633 p - - -
          2.68618  4.42225  2.77519  2.73123  3.46354  2.40513  3.72494  3.29354  2.67741  2.69355  4.24690  2.90347  2.73739  3.18146  2.89801  2.37887  2.77519  2.98518  4.58477  3.61503
          0.00370  5.99623  6.71858  0.61958  0.77255  0.48576  0.95510
    684   2.02233  5.92771  1.82086  1.53923  3.79207  4.18611  4.37425  4.76047  2.30927  4.23337  4.96825  3.37452  3.22498  2.52210  3.60249  2.60810  3.45790  4.31884  6.35977  4.94792   1634 e - - -
          2.68618  4.42225  2.77519  2.73123  3.46354  2.40513  3.72494  3.29354  2.67741  2.69355  4.24690  2.90347  2.73739  3.18146  2.89801  2.37887  2.77519  2.98518  4.58477  3.61503
          0.00370  5.99623  6.71858  0.61958  0.77255  0.48576  0.95510
    685   3.56960  6.08922  2.84338  0.96345  5.43007  4.27676  4.50597  4.91809  2.61522  3.79313  5.13633  3.74066  4.70182  1.40834  3.75138  3.52207  3.80489  3.46241  6.51746  5.09950   1635 e - - -
          2.68618  4.42225  2.77519  2.73123  3.46354  2.40513  3.72494  3.29354  2.67741  2.69355  4.24690  2.90347  2.73739  3.18146  2.89801  2.37887  2.77519  2.98518  4.58477  3.61503
          0.00370  5.99623  6.71858  0.61958  0.77255  0.48576  0.95510
    686   4.96691  6.17491  6.95728  6.35750  1.18666  6.33312  6.59592  1.82772  6.20677  0.88861  3.25380  6.51897  6.34794  6.01381  6.10093  5.71918  3.49008  3.88501  6.57067  5.62843   1636 l - - -
          2.68618  4.42225  2.77519  2.73123  3.46354  2.40513  3.72494  3.29354  2.67741  2.69355  4.24690  2.90347  2.73739  3.18146  2.89801  2.37887  2.77519  2.98518  4.58477  3.61503
          0.00370  5.99623  6.71858  0.61958  0.77255  0.48576  0.95510
    687   2.12024  6.10311  3.66346  2.58641  5.45174  4.29413  4.51936  4.93741  2.51785  4.40649  5.15444  2.71765  4.71910  0.79810  3.73827  2.93995  3.82409  4.49810  6.53020  5.11766   1637 q - - -
          2.68618  4.42225  2.77519  2.73123  3.46354  2.40513  3.72494  3.29354  2.67741  2.69355  4.24690  2.90347  2.73739  3.18146  2.89801  2.37887  2.77519  2.98518  4.58477  3.61503
          0.00370  5.99623  6.71858  0.61958  0.77255  0.48576  0.95510
    688   1.89518  5.92405  3.23421  2.75595  5.27029  3.80963  3.88971  4.75708  2.02866  4.22982  2.91127  3.07420  3.54516  1.80827  2.17620  2.59579  3.27090  4.31532  6.35603  4.94438   1638 q - - -
          2.68618  4.42225  2.77519  2.73123  3.46354  2.40513  3.72494  3.29354  2.67741  2.69355  4.24690  2.90347  2.73739  3.18146  2.89801  2.37887  2.77519  2.98518  4.58477  3.61503
          0.00370  5.99623  6.71858  0.61958  0.77255  0.48576  0.95510
    689   5.14978  6.29633  7.18861  6.62288  3.31169  6.67349  6.99407  1.54468  6.52226  0.60966  3.28328  6.86895  6.57476  6.26783  6.40896  6.11253  5.34720  1.97326  6.80759  5.92142   1639 L - - -
          2.68618  4.42225  2.77519  2.73123  3.46354  2.40513  3.72494  3.29354  2.67741  2.69355  4.24690  2.90347  2.73739  3.18146  2.89801  2.37887  2.77519  2.98518  4.58477  3.61503
          0.00370  5.99623  6.71858  0.61958  0.77255  0.48576  0.95510
    690   4.80652  7.72108  0.25951  3.54827  6.90173  4.73042  3.49859  6.58072  4.75028  5.97246  6.95641  2.50843  5.46589  3.58640  5.56069  4.57790  5.14780  6.06382  8.10451  6.38632   1640 D - - -
          2.68618  4.42225  2.77519  2.73123  3.46354  2.40513  3.72494  3.29354  2.67741  2.69355  4.24690  2.90347  2.73739  3.18146  2.89801  2.37887  2.77519  2.98518  4.58477  3.61503
          0.00370  5.99623  6.71858  0.61958  0.77255  0.48576  0.95510
    691   5.19141  6.34657  6.57224  6.29159  0.50719  6.04775  5.11184  4.70798  6.06020  2.50527  4.08427  3.53839  6.31925  5.87793  5.93323  5.41688  5.40310  4.68462  1.69006  3.50608   1641 F - - -
          2.68618  4.42225  2.77519  2.73123  3.46354  2.40513  3.72494  3.29354  2.67741  2.69355  4.24690  2.90347  2.73739  3.18146  2.89801  2.37887  2.77519  2.98518  4.58477  3.61503
          0.00370  5.99623  6.71858  0.61958  0.77255  0.48576  0.95510
    692   2.00628  6.41398  2.16569  2.97693  5.82507  4.43625  4.84866  5.33216  3.71630  4.80889  5.58340  2.90596  4.96651  3.97677  4.25567  0.71600  3.25681  4.87082  6.94775  5.49323   1642 s - - -
          2.68618  4.42225  2.77519  2.73123  3.46354  2.40513  3.72494  3.29354  2.67741  2.69355  4.24690  2.90347  2.73739  3.18146  2.89801  2.37887  2.77519  2.98518  4.58477  3.61503
          0.00370  5.99623  6.71858  0.61958  0.77255  0.48576  0.95510
    693   2.36869  5.92345  3.29283  2.45103  5.26937  4.18438  3.87612  4.75589  1.48534  3.33197  4.96390  3.34153  4.57786  2.65051  1.67399  2.61267  3.10589  3.48136  6.35559  4.94420   1643 k - - -
          2.68618  4.42225  2.77519  2.73123  3.46354  2.40513  3.72494  3.29354  2.67741  2.69355  4.24690  2.90347  2.73739  3.18146  2.89801  2.37887  2.77519  2.98518  4.58477  3.61503
          0.00370  5.99623  6.71858  0.61958  0.77255  0.48576  0.95510
    694   4.80766  5.98671  6.90328  6.38421  3.78569  6.37258  6.88052  0.86371  6.29822  2.09867  1.62592  6.55289  6.45105  6.27777  6.30703  5.79783  5.03889  1.61718  6.91750  5.89791   1644 i - - -
          2.68618  4.42225  2.77519  2.73123  3.46354  2.40513  3.72494  3.29354  2.67741  2.69355  4.24690  2.90347  2.73739  3.18146  2.89801  2.37887  2.77519  2.98518  4.58477  3.61503
          0.00370  5.99623  6.71858  0.61958  0.77255  0.48576  0.95510
    695   4.62179  7.23678  0.39436  3.61058  6.82412  4.69217  5.48177  6.44997  4.75379  5.88321  6.81659  1.86777  5.43086  4.68233  5.52460  2.99176  3.42094  5.87493  8.02979  6.37906   1645 D - - -
          2.68618  4.42225  2.77519  2.73123  3.46354  2.40513  3.72494  3.29354  2.67741  2.69355  4.24690  2.90347  2.73739  3.18146  2.89801  2.37887  2.77519  2.98518  4.58477  3.61503
          0.00370  5.99623  6.71858  0.61958  0.77255  0.48576  0.95510
    696   5.62575  6.67478  7.58261  7.00586  1.43887  7.19535  7.16363  3.73304  6.92217  0.45789  2.66594  7.38013  6.80109  6.39063  6.66441  6.71543  5.77495  4.21409  6.75307  5.81556   1646 L - - -
          2.68618  4.42225  2.77519  2.73123  3.46354  2.40513  3.72494  3.29354  2.67741  2.69355  4.24690  2.90347  2.73739  3.18146  2.89801  2.37887  2.77519  2.98518  4.58477  3.61503
          0.00370  5.99623  6.71858  0.61958  0.77255  0.48576  0.95510
    697   3.57175  6.49153  2.05891  2.65229  5.84147  4.44768  4.84133  5.35081  3.71434  4.82224  5.60003  3.91584  4.97448  3.40383  4.25943  0.82793  1.68601  4.89905  6.96050  5.49660   1647 s - - -
          2.68618  4.42225  2.77519  2.73123  3.46354  2.40513  3.72494  3.29354  2.67741  2.69355  4.24690  2.90347  2.73739  3.18146  2.89801  2.37887  2.77519  2.98518  4.58477  3.61503
          0.00370  5.99623  6.71858  0.61958  0.77255  0.48576  0.95510
    698   3.02069  7.23416  2.39486  0.40507  6.51318  3.77125  5.24701  6.09239  4.35598  5.52392  6.38887  2.57503  3.95775  4.41648  5.03479  4.32363  4.78962  5.60621  7.66571  6.06989   1648 E - - -
          2.68618  4.42225  2.77519  2.73123  3.46354  2.40513  3.72494  3.29354  2.67741  2.69355  4.24690  2.90347  2.73739  3.18146  2.89801  2.37887  2.77519  2.98518  4.58477  3.61503
          0.00370  5.99623  6.71858  0.61958  0.77255  0.48576  0.95510
    699   3.19591  4.95969  5.54760  4.93991  1.46163  3.51796  5.03428  2.68587  4.72327  2.42212  4.07450  4.90809  5.11572  4.84547  4.72614  4.06699  3.82169  2.80800  1.55665  1.89784   1649 f - - -
          2.68618  4.42225  2.77519  2.73123  3.46354  2.40513  3.72494  3.29354  2.67741  2.69355  4.24690  2.90347  2.73739  3.18146  2.89801  2.37887  2.77519  2.98518  4.58477  3.61503
          0.00370  5.99623  6.71858  0.61958  0.77255  0.48576  0.95510
    700   3.58169  3.91729  5.54935  4.93510  1.58290  4.75397  5.07967  1.72305  4.71978  2.13943  3.66687  4.91688  5.11203  2.60640  4.72420  4.06662  3.81331  2.99001  5.55809  1.60503   1650 f - - -
          2.68618  4.42225  2.77519  2.73123  3.46354  2.40513  3.72494  3.29354  2.67741  2.69355  4.24690  2.90347  2.73739  3.18146  2.89801  2.37887  2.77519  2.98518  4.58477  3.61503
          0.00370  5.99623  6.71858  0.61958  0.77255  0.48576  0.95510
    701   1.73261  5.97788  2.39754  1.88933  5.32133  1.68868  4.42547  4.80773  3.17282  3.41314  5.02457  2.29408  4.62471  3.52531  3.66944  2.84499  3.15628  4.36883  6.41488  5.00084   1651 g - - -
          2.68618  4.42225  2.77519  2.73123  3.46354  2.40513  3.72494  3.29354  2.67741  2.69355  4.24690  2.90347  2.73739  3.18146  2.89801  2.37887  2.77519  2.98518  4.58477  3.61503
          0.00370  5.99623  6.71858  0.61958  0.77255  0.48576  0.95510
    702   3.41687  5.86501  1.17302  2.30483  5.18453  3.71089  4.39031  2.50658  2.77857  4.15934  2.95845  3.30409  4.59301  3.49557  3.62453  2.33304  2.86868  4.24186  6.31324  3.58702   1652 d - - -
          2.68618  4.42225  2.77519  2.73123  3.46354  2.40513  3.72494  3.29354  2.67741  2.69355  4.24690  2.90347  2.73739  3.18146  2.89801  2.37887  2.77519  2.98518  4.58477  3.61503
          0.00370  5.99623  6.71858  0.61958  0.77255  0.48576  0.95510
    703   2.67514  4.92352  5.53026  4.91483  3.05191  4.72691  5.06201  1.37695  3.92931  1.30650  3.00940  4.89357  5.08782  4.82502  4.70139  4.03952  3.78500  1.99355  5.54804  3.06224   1653 l - - -
          2.68618  4.42225  2.77519  2.73123  3.46354  2.40513  3.72494  3.29354  2.67741  2.69355  4.24690  2.90347  2.73739  3.18146  2.89801  2.37887  2.77519  2.98518  4.58477  3.61503
          0.00370  5.99623  6.71858  0.61958  0.77255  0.48576  0.95510
    704   3.13316  5.42106  4.02423  2.94894  4.60319  4.34120  4.56378  3.98842  2.51034  2.71903  2.47872  3.10263  4.72695  1.74780  3.87160  2.66752  3.37713  1.62827  3.82178  3.56805   1654 v - - -
          2.68618  4.42225  2.77519  2.73123  3.46354  2.40513  3.72494  3.29354  2.67741  2.69355  4.24690  2.90347  2.73739  3.18146  2.89801  2.37887  2.77519  2.98518  4.58477  3.61503
          0.00370  5.99623  6.71858  0.61958  0.77255  0.48576  0.95510
    705   1.99625  5.92133  2.53984  2.92327  5.26629  3.26582  4.37178  3.03547  1.77559  3.46952  4.96202  2.54417  2.35094  2.30827  3.59932  2.94205  3.17766  4.31191  6.35407  4.94317   1655 k - - -
          2.68618  4.42225  2.77519  2.73123  3.46354  2.40513  3.72494  3.29354  2.67741  2.69355  4.24690  2.90347  2.73739  3.18146  2.89801  2.37887  2.77519  2.98518  4.58477  3.61503
          0.00370  5.99623  6.71858  0.61958  0.77255  0.48576  0.95510
    706   2.10099  5.91962  2.41870  3.10463  5.26389  3.61216  3.78032  3.60284  1.88170  4.22456  4.96049  2.11773  3.19771  3.20422  3.06201  3.04127  2.03833  3.00670  6.35279  4.94232   1656 k - - -
          2.68618  4.42225  2.77519  2.73123  3.46354  2.40513  3.72494  3.29354  2.67741  2.69355  4.24690  2.90347  2.73739  3.18146  2.89801  2.37887  2.77519  2.98518  4.58477  3.61503
          0.00370  5.99623  6.71858  0.61958  0.77255  0.48576  0.95510
    707   1.89091  5.19858  3.69577  2.89471  3.28370  1.75185  4.70765  3.39205  3.52227  1.70706  2.72648  4.18969  4.83399  2.83275  4.09267  3.69878  3.09090  3.47212  3.77762  4.54548   1657 l - - -
          2.68618  4.42225  2.77519  2.73123  3.46354  2.40513  3.72494  3.29354  2.67741  2.69355  4.24690  2.90347  2.73739  3.18146  2.89801  2.37887  2.77519  2.98518  4.58477  3.61503
          0.00370  5.99623  6.71858  0.61958  0.77255  0.48576  0.95510
    708   2.09678  5.91792  2.81686  2.41756  5.26143  4.18534  4.37255  4.74629  1.77824  3.15913  3.28055  2.47792  2.56547  3.20334  2.94750  3.37399  2.46031  2.94949  6.35154  4.94154   1658 k - - -
          2.68618  4.42225  2.77519  2.73123  3.46354  2.40513  3.72494  3.29354  2.67741  2.69355  4.24690  2.90347  2.73739  3.18146  2.89801  2.37887  2.77519  2.98518  4.58477  3.61503
          0.00381  5.96755  6.68989  0.61958  0.77255  0.48576  0.95510
    709   3.48147  4.99861  4.08351  3.27678  2.95063  2.92903  4.85277  2.26575  4.12767  1.82054  2.77671  2.36207  3.92869  4.36875  4.35171  2.45784  2.20906  2.30724  5.60542  4.40691   1659 l - - -
          2.68618  4.42225  2.77519  2.73123  3.46354  2.40513  3.72494  3.29354  2.67741  2.69355  4.24690  2.90347  2.73739  3.18146  2.89801  2.37887  2.77519  2.98518  4.58477  3.61503
          0.00381  5.96755  6.68989  0.61958  0.77255  0.48576  0.95510
    710   3.10217  5.89645  3.64545  2.27248  5.23768  3.53198  4.35843  4.72070  2.11731  4.20026  4.93874  3.27264  1.20349  2.80961  3.58682  2.61979  2.90591  2.78351  6.33193  4.92350   1660 p - - -
          2.68618  4.42225  2.77519  2.73123  3.46354  2.40513  3.72494  3.29354  2.67741  2.69355  4.24690  2.90347  2.73739  3.18146  2.89801  2.37887  2.77519  2.98518  4.58477  3.61503
          0.00381  5.96755  6.68989  0.61958  0.77255  0.48576  0.95510
    711   2.88811  5.81702  1.73658  2.39350  5.12588  2.22316  4.37715  2.15879  2.68263  3.57087  4.05040  2.86752  4.57842  3.48655  3.61370  2.77415  2.85693  2.75239  6.27201  4.88401   1661 d - - -
          2.68618  4.42225  2.77519  2.73123  3.46354  2.40513  3.72494  3.29354  2.67741  2.69355  4.24690  2.90347  2.73739  3.18146  2.89801  2.37887  2.77519  2.98518  4.58477  3.61503
          0.01804  5.96755  4.17883  0.61958  0.77255  0.48576  0.95510
    712   2.55640  5.89205  2.25760  2.61899  5.23646  4.15694  4.34408  3.78156  2.87883  4.19705  4.93288  2.65473  2.71203  2.00990  3.27525  2.28846  2.28176  2.45572  6.32513  4.91456   1662 q - - -
          2.68618  4.42225  2.77519  2.73123  3.46354  2.40513  3.72494  3.29354  2.67741  2.69355  4.24690  2.90347  2.73739  3.18146  2.89801  2.37887  2.77519  2.98518  4.58477  3.61503
          0.00387  5.95338  6.67572  0.61958  0.77255  0.58509  0.81431
    713   2.37748  5.88409  2.68796  2.41758  5.22498  2.12722  4.34616  2.89566  2.54844  3.15434  3.97484  2.51933  2.63170  2.25528  3.57458  3.16029  3.61451  4.27248  6.31928  3.11397   1663 g - - -
          2.68618  4.42225  2.77519  2.73123  3.46354  2.40513  3.72494  3.29354  2.67741  2.69355  4.24690  2.90347  2.73739  3.18146  2.89801  2.37887  2.77519  2.98518  4.58477  3.61503
          0.00387  5.95338  6.67572  0.61958  0.77255  0.58509  0.81431
    714   2.20594  5.89484  2.33172  2.63232  5.24044  2.85930  4.34350  4.72679  2.86439  3.77117  4.93537  2.84726  4.54996  2.42076  3.22282  1.41436  2.77055  3.37304  6.32721  4.91592   1664 s - - -
          2.68618  4.42225  2.77519  2.73123  3.46354  2.40513  3.72494  3.29354  2.67741  2.69355  4.24690  2.90347  2.73739  3.18146  2.89801  2.37887  2.77519  2.98518  4.58477  3.61503
          0.00387  5.95338  6.67572  0.61958  0.77255  0.42831  1.05443
    715   3.19168  5.14187  3.61382  3.83598  3.68631  2.63338  4.71696  2.40885  2.78012  1.88591  2.53989  3.61631  4.83529  1.87612  4.11996  3.70701  2.32767  2.58365  5.72895  4.50190   1665 q - - -
          2.68618  4.42225  2.77519  2.73123  3.46354  2.40513  3.72494  3.29354  2.67741  2.69355  4.24690  2.90347  2.73739  3.18146  2.89801  2.37887  2.77519  2.98518  4.58477  3.61503
          0.00381  5.96755  6.68989  0.61958  0.77255  0.48576  0.95510
    716   3.39592  5.83766  2.72210  3.11662  3.15541  3.12981  4.37097  2.63708  2.56681  3.38544  4.88574  2.83493  3.87536  1.82642  3.25339  1.89111  2.62345  2.93994  6.28739  4.89388   1666 q - - -
          2.68618  4.42225  2.77519  2.73123  3.46354  2.40513  3.72494  3.29354  2.67741  2.69355  4.24690  2.90347  2.73739  3.18146  2.89801  2.37887  2.77519  2.98518  4.58477  3.61503
          0.00381  5.96755  6.68989  0.61958  0.77255  0.48576  0.95510
    717   2.50968  5.82626  3.09271  3.12255  5.13884  4.18359  4.37436  2.51544  2.26155  2.37907  4.87560  2.41653  4.57624  2.49136  2.58196  2.53354  2.29208  2.82085  6.27890  4.88844   1667 k - - -
          2.68618  4.42225  2.77519  2.73123  3.46354  2.40513  3.72494  3.29354  2.67741  2.69355  4.24690  2.90347  2.73739  3.18146  2.89801  2.37887  2.77519  2.98518  4.58477  3.61503
          0.00381  5.96755  6.68989  0.61958  0.77255  0.48576  0.95510
    718   1.98444  5.89311  2.83051  1.91084  4.07783  3.68257  4.35539  2.61065  2.53153  3.73644  4.11320  2.54886  4.56127  1.98055  2.99614  3.10209  3.28714  3.70113  6.32834  3.94773   1668 e - - -
          2.68618  4.42225  2.77519  2.73123  3.46354  2.40513  3.72494  3.29354  2.67741  2.69355  4.24690  2.90347  2.73739  3.18146  2.89801  2.37887  2.77519  2.98518  4.58477  3.61503
          0.00381  5.96755  6.68989  0.61958  0.77255  0.48576  0.95510
    719   2.28086  5.76881  3.18298  2.52925  5.05917  4.19806  4.39193  2.31299  2.61985  3.10659  2.46263  3.33213  4.59002  2.64006  2.70416  2.70649  2.36874  2.47959  6.23571  4.86042   1669 a - - -
          2.68618  4.42225  2.77519  2.73123  3.46354  2.40513  3.72494  3.29354  2.67741  2.69355  4.24690  2.90347  2.73739  3.18146  2.89801  2.37887  2.77519  2.98518  4.58477  3.61503
          0.00381  5.96755  6.68989  0.61958  0.77255  0.48576  0.95510
    720   3.11622  5.77043  3.38935  3.15285  3.27620  4.19771  4.39147  3.01983  2.24519  2.39649  4.82575  3.30564  4.58969  1.76440  2.22636  2.12512  2.85852  4.13164  6.23694  3.31561   1670 q - - -
          2.68618  4.42225  2.77519  2.73123  3.46354  2.40513  3.72494  3.29354  2.67741  2.69355  4.24690  2.90347  2.73739  3.18146  2.89801  2.37887  2.77519  2.98518  4.58477  3.61503
          0.00381  5.96755  6.68989  0.61958  0.77255  0.48576  0.95510
    721   3.16364  5.87661  2.07090  2.15397  5.21020  4.17167  4.35995  2.88098  2.91401  2.63534  4.18180  2.03934  4.56487  2.85115  3.23854  3.09266  1.80635  3.66753  6.31623  4.91230   1671 t - - -
          2.68618  4.42225  2.77519  2.73123  3.46354  2.40513  3.72494  3.29354  2.67741  2.69355  4.24690  2.90347  2.73739  3.18146  2.89801  2.37887  2.77519  2.98518  4.58477  3.61503
          0.00381  5.96755  6.68989  0.61958  0.77255  0.48576  0.95510
    722   3.39753  5.81246  3.68605  3.01099  2.90789  2.24836  3.76024  2.47271  2.25492  3.56763  4.86329  2.56947  3.25067  2.91235  2.46370  2.51289  2.48726  2.95321  6.26857  4.88177   1672 g - - -
          2.68618  4.42225  2.77519  2.73123  3.46354  2.40513  3.72494  3.29354  2.67741  2.69355  4.24690  2.90347  2.73739  3.18146  2.89801  2.37887  2.77519  2.98518  4.58477  3.61503
          0.00381  5.96755  6.68989  0.61958  0.77255  0.48576  0.95510
    723   2.34263  5.38021  3.59927  2.52588  3.77263  4.33085  4.55579  1.76064  3.12940  3.61062  3.39311  3.94527  4.71611  2.28076  3.86936  2.33906  2.47365  2.94124  5.92862  2.50734   1673 i - - -
          2.68618  4.42225  2.77519  2.73123  3.46354  2.40513  3.72494  3.29354  2.67741  2.69355  4.24690  2.90347  2.73739  3.18146  2.89801  2.37887  2.77519  2.98518  4.58477  3.61503
          0.00381  5.96755  6.68989  0.61958  0.77255  0.48576  0.95510
    724   2.30390  2.83017  3.05777  2.09574  3.65253  2.10532  3.79280  3.99495  2.44742  4.20584  4.94178  1.99599  3.87044  2.25380  3.58109  3.35485  3.62335  4.29110  6.33408  4.92361   1674 n - - -
          2.68618  4.42225  2.77519  2.73123  3.46354  2.40513  3.72494  3.29354  2.67741  2.69355  4.24690  2.90347  2.73739  3.18146  2.89801  2.37887  2.77519  2.98518  4.58477  3.61503
          0.00386  5.95479  6.67714  0.61958  0.77255  0.48576  0.95510
    725   2.41527  5.84975  2.30594  2.95142  5.17543  3.35132  4.35684  2.52288  1.83635  2.93890  4.89555  2.82556  4.56067  3.45974  2.88204  2.14819  3.61756  3.64602  6.29422  2.60869   1675 k - - -
          2.68618  4.42225  2.77519  2.73123  3.46354  2.40513  3.72494  3.29354  2.67741  2.69355  4.24690  2.90347  2.73739  3.18146  2.89801  2.37887  2.77519  2.98518  4.58477  3.61503
          0.00386  5.95479  6.67714  0.61958  0.77255  0.48576  0.95510
    726   3.14090  5.66857  2.86537  3.20134  4.92683  3.77554  4.41460  3.90931  2.66991  3.49146  2.62099  3.26721  2.53201  2.53525  3.66909  2.91775  2.25053  2.55163  6.15703  1.83863   1676 y - - -
          2.68618  4.42225  2.77519  2.73123  3.46354  2.40513  3.72494  3.29354  2.67741  2.69355  4.24690  2.90347  2.73739  3.18146  2.89801  2.37887  2.77519  2.98518  4.58477  3.61503
          0.00386  5.95479  6.67714  0.61958  0.77255  0.48576  0.95510
    727   2.91897  5.82370  2.84361  2.07892  2.35187  2.62585  3.18420  3.73172  2.75044  2.37455  4.21330  3.08223  4.56653  2.07143  3.59913  3.07662  3.27509  3.36921  6.27486  3.67868   1677 q - - -
          2.68618  4.42225  2.77519  2.73123  3.46354  2.40513  3.72494  3.29354  2.67741  2.69355  4.24690  2.90347  2.73739  3.18146  2.89801  2.37887  2.77519  2.98518  4.58477  3.61503
          0.00386  5.95479  6.67714  0.61958  0.77255  0.48576  0.95510
    728   1.95693  5.89028  3.63459  2.81520  5.23349  3.04473  4.34578  3.20988  2.57971  4.19476  4.93144  2.17470  3.04383  1.75037  2.42465  2.98930  3.32014  4.27992  6.32407  3.22688   1678 q - - -
          2.68618  4.42225  2.77519  2.73123  3.46354  2.40513  3.72494  3.29354  2.67741  2.69355  4.24690  2.90347  2.73739  3.18146  2.89801  2.37887  2.77519  2.98518  4.58477  3.61503
          0.14421  5.94153  2.02746  0.61958  0.77255  0.48576  0.95510
    729   2.08874  4.28100  3.55491  2.99892  5.08696  2.27574  4.25877  4.56108  1.90019  4.05689  4.80406  2.27026  4.46294  2.32641  3.21175  3.01408  2.19330  3.24320  6.20187  3.86670   1679 k - - -
          2.68618  4.42225  2.77519  2.73123  3.46354  2.40513  3.72494  3.29354  2.67741  2.69355  4.24690  2.90347  2.73739  3.18146  2.89801  2.37887  2.77519  2.98518  4.58477  3.61503
          0.16349  5.78727  1.91217  0.61958  0.77255  0.29411  1.36726
    730   2.50083  5.77687  3.16016  2.13470  5.11971  2.37928  3.36650  3.05561  2.01908  4.08120  4.81811  3.19001  2.34921  2.72799  3.46134  3.23478  2.62498  2.79936  6.21088  4.80127   1680 k - - -
          2.68618  4.42225  2.77519  2.73123  3.46354  2.40513  3.72494  3.29354  2.67741  2.69355  4.24690  2.90347  2.73739  3.18146  2.89801  2.37887  2.77519  2.98518  4.58477  3.61503
          0.01813  5.77528  4.20877  0.61958  0.77255  1.18715  0.36397
    731   2.95824  2.70080  1.90737  2.95852  4.02590  3.15239  3.68709  4.59508  1.92857  3.55668  4.80948  2.30329  3.78069  2.54089  3.12845  2.83615  2.81924  3.54551  6.20232  4.79284   1681 d - - -
          2.68618  4.42225  2.77519  2.73123  3.46354  2.40513  3.72494  3.29354  2.67741  2.69355  4.24690  2.90347  2.73739  3.18146  2.89801  2.37887  2.77519  2.98518  4.58477  3.61503
          0.12720  5.69593  2.15343  0.61958  0.77255  1.10210  0.40373
    732   2.74065  5.62850  3.43368  2.67385  4.95377  1.75991  4.13695  4.42592  2.42842  3.92529  4.67454  2.85036  3.04625  1.98011  3.36881  3.13826  2.82139  2.92027  6.07326  2.66814   1682 g - - -
          2.68618  4.42225  2.77519  2.73123  3.46354  2.40513  3.72494  3.29354  2.67741  2.69355  4.24690  2.90347  2.73739  3.18146  2.89801  2.37887  2.77519  2.98518  4.58477  3.61503
          0.00709  5.34830  6.07064  0.61958  0.77255  1.46552  0.26261
    733   3.03516  4.03661  2.62069  2.41689  3.29237  2.70767  3.39255  4.36019  2.16289  3.83965  4.57786  1.89379  4.20378  2.22703  3.22632  2.99932  2.72884  3.37535  5.97125  4.56276   1683 n - - -
          2.68624  4.42258  2.77524  2.73156  3.46387  2.40546  3.72528  3.29260  2.67639  2.69297  4.24723  2.90348  2.73737  3.18131  2.89834  2.37920  2.77497  2.98551  4.58510  3.61536
          0.98243  0.47307  5.98660  0.04959  3.02860  1.46552  0.26261
    734   2.92484  5.34444  3.21022  2.65492  4.66037  2.83845  3.28833  4.12155  2.64557  3.11885  4.39909  2.85399  2.56388  3.01137  1.65006  2.28837  2.72934  3.72068  5.80073  4.41421   1685 r - - -
          2.68618  4.42225  2.77519  2.73123  3.46354  2.40513  3.72494  3.29354  2.67741  2.69355  4.24690  2.90347  2.73739  3.18146  2.89801  2.37887  2.77519  2.98518  4.58477  3.61503
          0.00919  5.09035  5.81269  0.61958  0.77255  1.46552  0.26261
    735   2.91627  5.40576  3.17190  2.23968  4.74232  3.69260  3.88048  4.22201  2.06995  2.95974  4.44880  2.73994  3.36937  1.82163  3.10814  2.15894  2.81698  3.79185  5.84333  3.56890   1686 q - - -
          2.68618  4.42225  2.77519  2.73123  3.46354  2.40513  3.72494  3.29354  2.67741  2.69355  4.24690  2.90347  2.73739  3.18146  2.89801  2.37887  2.77519  2.98518  4.58477  3.61503
          0.00968  5.03817  5.76052  0.61958  0.77255  1.46552  0.26261
    736   2.27923  5.39725  2.80100  1.99349  4.73574  3.67045  3.86254  4.21777  2.38293  3.69982  4.44023  2.06856  4.06680  2.96151  3.09481  2.08617  2.54899  3.78447  5.83375  3.54534   1687 e - - -
          2.68618  4.42225  2.77519  2.73123  3.46354  2.40513  3.72494  3.29354  2.67741  2.69355  4.24690  2.90347  2.73739  3.18146  2.89801  2.37887  2.77519  2.98518  4.58477  3.61503
          0.00968  5.03817  5.76052  0.61958  0.77255  1.46552  0.26261
    737   1.58514  5.25903  3.24242  2.46079  4.60713  3.69984  3.93524  4.05593  2.68880  3.59743  4.37254  3.22795  2.25987  3.05539  2.22173  2.61914  2.62140  3.66689  5.77902  4.40985   1688 a - - -
          2.68618  4.42225  2.77519  2.73123  3.46354  2.40513  3.72494  3.29354  2.67741  2.69355  4.24690  2.90347  2.73739  3.18146  2.89801  2.37887  2.77519  2.98518  4.58477  3.61503
          0.00968  5.03817  5.76052  0.61958  0.77255  1.30071  0.31792
    738   2.08370  4.79545  3.59937  3.03672  3.95810  3.84654  4.08002  2.45812  3.00917  2.54445  3.89021  2.72331  3.39045  2.36935  3.41307  3.07432  2.23254  3.08390  5.35599  2.64682   1689 a - - -
          2.68618  4.42225  2.77519  2.73123  3.46354  2.40513  3.72494  3.29354  2.67741  2.69355  4.24690  2.90347  2.73739  3.18146  2.89801  2.37887  2.77519  2.98518  4.58477  3.61503
          0.00933  5.07511  5.79746  0.61958  0.77255  1.42326  0.27566
    739   2.91102  5.41196  1.99830  2.05973  3.63554  3.68440  3.87278  4.23599  2.01341  3.18688  4.45388  3.15334  4.07861  2.69171  2.79999  1.99230  3.14223  3.80045  5.84679  4.43835   1690 s - - -
          2.68618  4.42225  2.77519  2.73123  3.46354  2.40513  3.72494  3.29354  2.67741  2.69355  4.24690  2.90347  2.73739  3.18146  2.89801  2.37887  2.77519  2.98518  4.58477  3.61503
          0.00970  5.03648  5.75883  0.61958  0.77255  1.42326  0.27566
    740   2.92243  5.36065  3.17128  1.99925  4.68719  3.12977  3.89024  4.15283  2.62795  3.65946  4.41684  2.55654  4.09273  2.99775  1.60698  2.40894  3.15483  2.62071  5.81250  4.42178   1691 r - - -
          2.68618  4.42225  2.77519  2.73123  3.46354  2.40513  3.72494  3.29354  2.67741  2.69355  4.24690  2.90347  2.73739  3.18146  2.89801  2.37887  2.77519  2.98518  4.58477  3.61503
          0.01055  4.95255  5.67490  0.61958  0.77255  1.42326  0.27566
    741   1.28535  4.76732  3.55953  3.01993  3.97538  2.52730  4.07449  3.36219  2.99944  3.04586  3.17566  2.73355  4.19075  3.32541  3.40149  3.02447  3.12983  3.10040  5.36942  2.86750   1692 a - - -
          2.68618  4.42225  2.77519  2.73123  3.46354  2.40513  3.72494  3.29354  2.67741  2.69355  4.24690  2.90347  2.73739  3.18146  2.89801  2.37887  2.77519  2.98518  4.58477  3.61503
          0.01154  4.86371  5.58605  0.61958  0.77255  1.42326  0.27566
    742   3.06197  4.44483  4.85184  4.25150  3.39804  4.23501  2.53032  1.77835  4.07581  1.47100  2.08142  4.33620  4.56827  4.21915  4.14113  3.54535  3.29152  2.25709  5.05214  3.89570   1693 l - - -
          2.68618  4.42225  2.77519  2.73123  3.46354  2.40513  3.72494  3.29354  2.67741  2.69355  4.24690  2.90347  2.73739  3.18146  2.89801  2.37887  2.77519  2.98518  4.58477  3.61503
          0.01154  4.86371  5.58605  0.61958  0.77255  1.42326  0.27566
    743   3.08721  5.58674  2.86436  1.50063  4.93397  1.67450  4.00336  4.42317  2.81780  3.90854  4.68511  3.14100  3.15463  2.11807  3.32281  3.02821  3.34012  3.99128  6.05065  4.62019   1694 e - - -
          2.68618  4.42225  2.77519  2.73123  3.46354  2.40513  3.72494  3.29354  2.67741  2.69355  4.24690  2.90347  2.73739  3.18146  2.89801  2.37887  2.77519  2.98518  4.58477  3.61503
          0.01154  4.86371  5.58605  0.61958  0.77255  1.42326  0.27566
    744   2.92421  5.05133  3.49044  2.95292  4.55780  2.14621  4.07099  3.96628  2.75126  3.55554  4.37374  3.40637  2.44890  3.22722  1.31061  2.98840  3.21538  2.90422  5.76116  4.46849   1695 r - - -
          2.68618  4.42225  2.77519  2.73123  3.46354  2.40513  3.72494  3.29354  2.67741  2.69355  4.24690  2.90347  2.73739  3.18146  2.89801  2.37887  2.77519  2.98518  4.58477  3.61503
          0.01154  4.86371  5.58605  0.61958  0.77255  1.42326  0.27566
    745   2.93558  4.63339  3.73335  2.11680  3.74091  3.89844  4.16965  2.18536  3.18833  1.33598  3.69594  2.99008  4.28686  3.50569  3.52682  3.17299  3.16952  2.79933  5.22732  3.99505   1696 l - - -
          2.68618  4.42225  2.77519  2.73123  3.46354  2.40513  3.72494  3.29354  2.67741  2.69355  4.24690  2.90347  2.73739  3.18146  2.89801  2.37887  2.77519  2.98518  4.58477  3.61503
          0.01154  4.86371  5.58605  0.61958  0.77255  1.42326  0.27566
    746   2.16253  5.63541  2.37097  1.36384  4.95961  3.65046  3.98235  4.46227  2.81585  3.93290  4.69882  1.94795  4.14171  2.63876  3.34580  3.00797  3.32736  4.01808  6.06769  4.61693   1697 e - - -
          2.68618  4.42225  2.77519  2.73123  3.46354  2.40513  3.72494  3.29354  2.67741  2.69355  4.24690  2.90347  2.73739  3.18146  2.89801  2.37887  2.77519  2.98518  4.58477  3.61503
          0.01154  4.86371  5.58605  0.61958  0.77255  1.42326  0.27566
    747   3.03598  5.16125  3.23029  3.08744  5.17768  1.28058  4.52552  4.68656  3.47350  4.25266  5.05716  1.54483  1.90950  3.71591  3.92933  3.10999  3.46357  4.10554  6.39664  5.05895   1698 g - - -
          2.68618  4.42225  2.77519  2.73123  3.46354  2.40513  3.72494  3.29354  2.67741  2.69355  4.24690  2.90347  2.73739  3.18146  2.89801  2.37887  2.77519  2.98518  4.58477  3.61503
          0.01154  4.86371  5.58605  0.61958  0.77255  1.42326  0.27566
    748   2.88477  4.36048  4.33770  3.75287  2.67242  3.98689  4.28631  2.00577  3.62701  2.46634  1.61230  3.96468  4.35283  2.49072  3.80843  2.78935  3.11695  2.58736  4.96188  3.76709   1699 m - - -
          2.68618  4.42225  2.77519  2.73123  3.46354  2.40513  3.72494  3.29354  2.67741  2.69355  4.24690  2.90347  2.73739  3.18146  2.89801  2.37887  2.77519  2.98518  4.58477  3.61503
          0.01154  4.86371  5.58605  0.61958  0.77255  1.42326  0.27566
    749   2.92547  5.03475  1.41144  2.78198  4.32006  3.69498  4.02516  2.21243  2.88564  3.33528  4.18723  3.29092  3.21078  3.20282  3.34605  2.98540  2.25000  3.32971  5.63737  4.31309   1700 d - - -
          2.68618  4.42225  2.77519  2.73123  3.46354  2.40513  3.72494  3.29354  2.67741  2.69355  4.24690  2.90347  2.73739  3.18146  2.89801  2.37887  2.77519  2.98518  4.58477  3.61503
          0.01154  4.86371  5.58605  0.61958  0.77255  1.42326  0.27566
    750   1.97821  4.73053  3.49725  2.93774  3.91670  3.09655  3.99475  2.27492  2.06010  2.97197  3.84087  3.39806  2.62991  3.23740  3.31169  2.97641  3.07262  2.50059  5.30562  4.03825   1701 a - - -
          2.68618  4.42225  2.77519  2.73123  3.46354  2.40513  3.72494  3.29354  2.67741  2.69355  4.24690  2.90347  2.73739  3.18146  2.89801  2.37887  2.77519  2.98518  4.58477  3.61503
          0.01154  4.86371  5.58605  0.61958  0.77255  1.42326  0.27566
    751   2.02107  5.42541  1.82959  2.55924  4.78440  2.42540  3.91068  4.26801  2.69993  3.76051  4.51953  3.11225  3.20295  1.99321  3.20542  2.90759  3.19604  3.83570  5.90576  4.48813   1702 d - - -
          2.68618  4.42225  2.77519  2.73123  3.46354  2.40513  3.72494  3.29354  2.67741  2.69355  4.24690  2.90347  2.73739  3.18146  2.89801  2.37887  2.77519  2.98518  4.58477  3.61503
          0.01215  4.81204  5.53439  0.61958  0.77255  1.42326  0.27566
    752   1.37090  5.43317  3.63811  3.00418  4.89519  3.91283  3.97164  4.27010  1.59370  3.74278  4.56830  3.45380  4.30150  3.09743  1.75943  3.21511  3.42192  3.91075  5.83006  4.59520   1703 a - - -
          2.68618  4.42225  2.77519  2.73123  3.46354  2.40513  3.72494  3.29354  2.67741  2.69355  4.24690  2.90347  2.73739  3.18146  2.89801  2.37887  2.77519  2.98518  4.58477  3.61503
          0.01215  4.81204  5.53439  0.61958  0.77255  1.42326  0.27566
    753   2.84435  4.97501  3.28798  2.72626  4.20456  3.68086  3.87725  3.60363  1.99639  2.12250  4.05345  3.23129  4.06981  2.11403  3.07769  2.19347  3.07381  2.65380  5.48357  4.17135   1704 k - - -
          2.68618  4.42225  2.77519  2.73123  3.46354  2.40513  3.72494  3.29354  2.67741  2.69355  4.24690  2.90347  2.73739  3.18146  2.89801  2.37887  2.77519  2.98518  4.58477  3.61503
          0.01215  4.81204  5.53439  0.61958  0.77255  1.42326  0.27566
    754   3.22171  5.58323  3.48992  1.88094  5.02912  3.89554  3.91837  4.42687  1.95589  3.83566  4.63591  3.36755  4.26850  2.09539  1.32606  3.18042  3.41072  4.03560  5.87959  4.61523   1705 r - - -
          2.68618  4.42225  2.77519  2.73123  3.46354  2.40513  3.72494  3.29354  2.67741  2.69355  4.24690  2.90347  2.73739  3.18146  2.89801  2.37887  2.77519  2.98518  4.58477  3.61503
          0.01215  4.81204  5.53439  0.61958  0.77255  1.42326  0.27566
    755   2.93256  5.37980  3.19535  2.62697  4.74566  3.68166  3.82035  4.20110  1.85693  3.66713  4.42761  2.12045  4.06944  1.97793  2.36858  2.89825  2.27871  3.78440  5.77710  4.41641   1706 k - - -
          2.68618  4.42225  2.77519  2.73123  3.46354  2.40513  3.72494  3.29354  2.67741  2.69355  4.24690  2.90347  2.73739  3.18146  2.89801  2.37887  2.77519  2.98518  4.58477  3.61503
          0.01215  4.81204  5.53439  0.61958  0.77255  1.42326  0.27566
    756   1.98770  5.39971  2.95398  1.40384  4.75842  2.38361  3.90870  4.23066  2.23137  3.73262  4.50242  3.11569  4.07993  3.02704  3.16664  2.91745  3.20168  3.81078  5.88302  4.47880   1707 e - - -
          2.68618  4.42225  2.77519  2.73123  3.46354  2.40513  3.72494  3.29354  2.67741  2.69355  4.24690  2.90347  2.73739  3.18146  2.89801  2.37887  2.77519  2.98518  4.58477  3.61503
          0.01215  4.81204  5.53439  0.61958  0.77255  1.42326  0.27566
    757   1.22168  5.23200  3.09536  2.75476  4.74063  3.63229  4.06913  4.19609  2.84980  3.74970  4.55235  2.16244  4.15487  1.96869  3.29069  2.98940  3.27064  3.78072  5.92586  4.56533   1708 a - - -
          2.68618  4.42225  2.77519  2.73123  3.46354  2.40513  3.72494  3.29354  2.67741  2.69355  4.24690  2.90347  2.73739  3.18146  2.89801  2.37887  2.77519  2.98518  4.58477  3.61503
          0.01215  4.81204  5.53439  0.61958  0.77255  1.42326  0.27566
    758   1.90400  5.00945  3.24576  2.27652  4.49055  3.59580  4.03165  3.90980  2.85207  3.51377  4.32222  3.28218  2.44684  3.18844  3.30747  2.89415  1.49805  3.52885  5.74322  4.41134   1709 t - - -
          2.68618  4.42225  2.77519  2.73123  3.46354  2.40513  3.72494  3.29354  2.67741  2.69355  4.24690  2.90347  2.73739  3.18146  2.89801  2.37887  2.77519  2.98518  4.58477  3.61503
          0.01215  4.81204  5.53439  0.61958  0.77255  1.42326  0.27566
    759   3.03464  5.30802  2.96878  1.54337  4.56961  3.68386  4.00636  2.18841  2.83548  3.57391  4.41277  1.63612  4.16041  3.16069  3.30766  3.03081  3.28400  3.59458  5.81724  4.44363   1710 e - - -
          2.68618  4.42225  2.77519  2.73123  3.46354  2.40513  3.72494  3.29354  2.67741  2.69355  4.24690  2.90347  2.73739  3.18146  2.89801  2.37887  2.77519  2.98518  4.58477  3.61503
          0.01215  4.81204  5.53439  0.61958  0.77255  1.42326  0.27566
    760   2.18472  5.30792  3.06365  1.85817  4.64868  2.82670  3.78352  4.12545  1.89605  3.61050  4.35603  3.06588  3.99052  2.88462  2.57334  2.33354  3.05780  3.69760  5.74560  4.34479   1711 e - - -
          2.68618  4.42225  2.77519  2.73123  3.46354  2.40513  3.72494  3.29354  2.67741  2.69355  4.24690  2.90347  2.73739  3.18146  2.89801  2.37887  2.77519  2.98518  4.58477  3.61503
          0.01215  4.81204  5.53439  0.61958  0.77255  1.42326  0.27566
    761   3.22907  4.64544  4.63903  2.14679  3.79433  4.43864  4.80244  1.08621  4.00073  2.07172  3.67407  4.37220  4.76799  4.26270  4.23571  3.74924  3.46890  1.87894  5.50530  4.30942   1712 i - - -
          2.68618  4.42225  2.77519  2.73123  3.46354  2.40513  3.72494  3.29354  2.67741  2.69355  4.24690  2.90347  2.73739  3.18146  2.89801  2.37887  2.77519  2.98518  4.58477  3.61503
          0.01215  4.81204  5.53439  0.61958  0.77255  1.42326  0.27566
    762   2.86118  5.37486  2.42555  1.86540  4.71423  3.58934  3.81050  4.20166  2.56595  3.67812  4.42152  2.59443  2.59681  2.91270  2.52387  1.96900  3.09611  3.76334  5.80925  4.39206   1713 e - - -
          2.68716  4.41478  2.77591  2.73297  3.46622  2.40337  3.72763  3.29457  2.67831  2.69352  4.24958  2.90133  2.73461  3.18135  2.89958  2.38023  2.77355  2.98424  4.58745  3.61317
          0.78882  0.60583        *  2.61548  0.07594  0.00000        *
//
