# Supplementary material for: T346Hunter: A Novel Web-Based Tool for the Prediction of Type III, Type IV and Type VI Secretion Systems in Bacterial Genomes
Source: PLoS One. 2015 Apr 13;10(4):e0119317. doi: 10.1371/journal.pone.0119317 (PMC4395097; doi:10.1371/journal.pone.0119317)
Supplement: S1 Data — (ZIP) [file pone.0119317.s009.zip › T346Hunter_profiles/F.TraP.F.fasta]

>R100p072|Plasmid R100|conjugal transfer protein TraP 
MPARRAEMAGDALTFRVAFVVRWLLWVVRFVVIWPLATMALMALFVLWKDNTTPGKLLVKEINFVRQTAPAGQFPVSECWFSSSDSSGRSEIQDICHYRAADAADYVRETDRSLMQLVTAFWATLALMYMSFAAGTGKYPVLPGKMKCIRVVTADEYLKDVYTEDASLPGKIRKCHVYFPDDRTNRSNGDKNEHA
>BAA97949|PlasmidF|surface exclusion protien
MANNMSSRQACHAARYVVARVLRGLFWCLKYTVILPLATMALMALFVLWKDNTTPGKLLVKEINFVRQTAPAGQFPVSECWFSSSDSSGRSEIQGICHYRAADAADYVRETDRSLMQLVTALWATLALMYVSLAAITGKYPVRPGKMKCIRVVTADEHLKEVYTEDASLPGKIRKCPVYLPDDRTNRNNGDKNEHA
