# Supplementary material for: T346Hunter: A Novel Web-Based Tool for the Prediction of Type III, Type IV and Type VI Secretion Systems in Bacterial Genomes
Source: PLoS One. 2015 Apr 13;10(4):e0119317. doi: 10.1371/journal.pone.0119317 (PMC4395097; doi:10.1371/journal.pone.0119317)
Supplement: S1 Data — (ZIP) [file pone.0119317.s009.zip › T346Hunter_profiles/F.TraQ.F.fasta]

>gi|71559047|ref|YP_271774.1| conjugal transfer pilin chaperone TraQ [Salmonella enterica] [TraQ_F]
MRKYKLSLPLPDITGSMGFLPGRLVHIVGRLVYRKPWMAFFLAELIAVILVLSGAYRVLDAWIARVSREE
RALLEARQTAILAAEKEEKGDKSHVSQ
>gi|187736802|ref|YP_001816540.1| conjugal transfer pilin chaperone TraQ [Escherichia coli 1520] [TraQ_F]
MISKRRFSLPRLDITGMWVFSLGVWFHIVARLVHSKPWMAFFLAELIAAILVLFGAYQVLDAWIARVSRE
EREALEARQQAMMAEQQEGGHVSH
>gi|145597272|ref|YP_001154742.1| conjugal transfer pilin chaperone TraQ [Yersinia pestis Pestoides F] [TraQ_F]
MRKFRFRLPEFDVPGLWVLSLGIWFHIVSRLVRREPEMAILLAQIIGVSMVLWGGYRIINRWIDAAREAE
KARDAGGCRHEP
>gi|9507807|ref|NP_061473.1| traQ [Escherichia coli K-12] [TraQ_F]
MISKRRFSLPRLDITGMWVFSLGVWFHIVARLVYSKPWMAFFLAELIAAILVLFGAYQVLDAWIARVSRE
EREALEARQQAMMEGQQEGGHVSH
>gi|152973719|ref|YP_001338759.1| conjugal transfer pilin chaperone TraQ [Klebsiella pneumoniae subsp. pneumoniae MGH 78578] [TraQ_F]
MRNIRFPDLDITGMWVLAVGVFFHLIARLVRKQPELAVQAGEIFGLGMVVFGGYRILNALIAEAEKEEKA
CEKQPDEPR
>gi|218534554|ref|YP_002401084.1| conjugal transfer pilin chaperone TraQ [Escherichia coli S88] [TraQ_F]
MISKRRFSLPRLDITGMWVFSLGVWFHIVARLVYSKPWMAFFLAELIAAILVLFGAYQVLDAWIARVSRE
EREALEARQQAMMEGQQEGRHVSH
>gi|9507640|ref|NP_052971.1| possible cleavage protein of preproplin [Shigella flexneri 2b] [TraQ_F]
MISKYRFSLPRLDITGMWVFSLGVWFHIVARLVYSKPWMAFFLAELIAAILVLFGAYQVLDAWIARVSLE
EREALEARQQAMMEGQQEGGHVSH
