# Supplementary material for: T346Hunter: A Novel Web-Based Tool for the Prediction of Type III, Type IV and Type VI Secretion Systems in Bacterial Genomes
Source: PLoS One. 2015 Apr 13;10(4):e0119317. doi: 10.1371/journal.pone.0119317 (PMC4395097; doi:10.1371/journal.pone.0119317)
Supplement: S1 Data — (ZIP) [file pone.0119317.s009.zip › T346Hunter_profiles/F.TraQ.F.hmm]

HMMER3/f [3.1b1 | May 2013]
NAME  TraQ
LENG  93
ALPH  amino
RF    no
MM    no
CONS  yes
CS    no
MAP   yes
DATE  Tue Mar  4 15:39:30 2014
NSEQ  7
EFFN  0.721191
CKSUM 2157761406
STATS LOCAL MSV       -9.1793  0.71831
STATS LOCAL VITERBI  -10.0835  0.71831
STATS LOCAL FORWARD   -4.0776  0.71831
HMM          A        C        D        E        F        G        H        I        K        L        M        N        P        Q        R        S        T        V        W        Y   
            m->m     m->i     m->d     i->m     i->i     d->m     d->d
  COMPO   2.44290  4.50511  3.15590  2.73124  3.23267  2.83437  3.64882  2.63030  2.81904  2.26137  3.47168  3.35214  3.43038  3.19451  2.83863  2.78953  3.04933  2.45503  4.31760  3.56952
          2.68621  4.42228  2.77522  2.73126  3.46357  2.40515  3.72497  3.29357  2.67743  2.69358  4.24495  2.90349  2.73742  3.18149  2.89803  2.37889  2.77522  2.98521  4.58480  3.61506
          0.23307  1.61331  4.74744  0.26568  1.45537  0.00000        *
      1   3.13527  4.51062  4.63551  4.09362  3.20170  4.34451  4.71126  1.57682  3.93010  1.64995  1.75188  4.35012  4.61549  4.14519  4.09894  3.69470  3.37616  2.06143  5.17779  4.04460      2 i - - -
          2.68618  4.42225  2.77519  2.73123  3.46354  2.40513  3.72494  3.29354  2.67741  2.69355  4.24690  2.90347  2.73739  3.18146  2.89801  2.37887  2.77519  2.98518  4.58477  3.61503
          0.02689  4.02509  4.74744  0.61958  0.77255  0.48576  0.95510
      2   2.66515  4.71962  3.20941  2.73026  4.24881  3.36471  3.76003  3.69014  2.31430  3.26899  4.12546  3.13820  3.88237  2.93539  1.62163  1.94124  2.96971  3.32176  5.41727  4.15109      3 r - - -
          2.68618  4.42225  2.77519  2.73123  3.46354  2.40513  3.72494  3.29354  2.67741  2.69355  4.24690  2.90347  2.73739  3.18146  2.89801  2.37887  2.77519  2.98518  4.58477  3.61503
          0.02689  4.02509  4.74744  0.61958  0.77255  0.48576  0.95510
      3   2.88805  5.10344  2.89228  2.53214  4.49691  3.45987  3.68102  3.93825  1.30812  3.44842  4.30002  2.39158  3.93432  2.83071  2.47747  2.87673  3.12503  3.58095  5.53329  4.24578      4 k - - -
          2.68618  4.42225  2.77519  2.73123  3.46354  2.40513  3.72494  3.29354  2.67741  2.69355  4.24690  2.90347  2.73739  3.18146  2.89801  2.37887  2.77519  2.98518  4.58477  3.61503
          0.02689  4.02509  4.74744  0.61958  0.77255  0.48576  0.95510
      4   2.67019  4.26426  3.73333  3.16829  2.53391  3.67943  3.81447  2.31491  3.05209  2.35128  3.32987  3.48552  4.04710  3.34659  2.54703  2.94892  2.90055  2.50349  4.54910  2.45805      5 i - - -
          2.68618  4.42225  2.77519  2.73123  3.46354  2.40513  3.72494  3.29354  2.67741  2.69355  4.24690  2.90347  2.73739  3.18146  2.89801  2.37887  2.77519  2.98518  4.58477  3.61503
          0.02689  4.02509  4.74744  0.61958  0.77255  0.48576  0.95510
      5   3.09527  5.16067  3.52943  2.86204  4.61458  3.69305  3.64118  3.96409  1.64717  3.41278  4.29792  3.24725  4.06824  2.78221  1.20932  3.09987  3.26218  3.65600  5.45219  4.29748      6 r - - -
          2.68618  4.42225  2.77519  2.73123  3.46354  2.40513  3.72494  3.29354  2.67741  2.69355  4.24690  2.90347  2.73739  3.18146  2.89801  2.37887  2.77519  2.98518  4.58477  3.61503
          0.02689  4.02509  4.74744  0.61958  0.77255  0.48576  0.95510
      6   3.33674  4.69095  4.61080  4.17235  1.26291  4.33848  4.07317  2.51842  4.01775  1.54498  3.19945  4.24414  4.63495  4.13109  4.13010  3.72015  3.57777  2.58088  4.29917  2.70815      7 f - - -
          2.68618  4.42225  2.77519  2.73123  3.46354  2.40513  3.72494  3.29354  2.67741  2.69355  4.24690  2.90347  2.73739  3.18146  2.89801  2.37887  2.77519  2.98518  4.58477  3.61503
          0.13303  4.02509  2.23776  0.61958  0.77255  0.48576  0.95510
      7   2.51988  4.53737  3.11126  2.70533  4.11041  3.22555  3.79292  3.56579  2.47111  3.18533  4.04715  3.09772  3.79667  2.99369  2.23744  1.59502  2.86560  3.18565  5.36650  4.08269      8 s - - -
          2.68618  4.42225  2.77519  2.73123  3.46354  2.40513  3.72494  3.29354  2.67741  2.69355  4.24690  2.90347  2.73739  3.18146  2.89801  2.37887  2.77519  2.98518  4.58477  3.61503
          0.02986  3.92192  4.64427  0.61958  0.77255  0.58495  0.81449
      8   3.21066  4.65821  4.26887  3.90885  3.15452  4.04496  4.54906  2.36116  3.67611  0.81665  3.16185  4.17954  4.47174  4.03262  3.84413  3.62143  3.50262  2.41135  5.05186  3.78663      9 l - - -
          2.68618  4.42225  2.77519  2.73123  3.46354  2.40513  3.72494  3.29354  2.67741  2.69355  4.24690  2.90347  2.73739  3.18146  2.89801  2.37887  2.77519  2.98518  4.58477  3.61503
          0.02986  3.92192  4.64427  0.61958  0.77255  0.42839  1.05428
      9   2.96585  4.69526  3.58992  3.45271  4.43091  3.37425  4.51572  4.01796  3.52354  3.62729  4.68520  3.74295  0.58713  3.90765  3.74983  3.13863  3.41988  3.64553  5.57332  4.55440     10 P - - -
          2.68618  4.42225  2.77519  2.73123  3.46354  2.40513  3.72494  3.29354  2.67741  2.69355  4.24690  2.90347  2.73739  3.18146  2.89801  2.37887  2.77519  2.98518  4.58477  3.61503
          0.02689  4.02509  4.74744  0.61958  0.77255  0.48576  0.95510
     10   2.65019  4.97659  2.44459  2.11406  4.25852  3.38323  3.60374  3.69314  2.34350  2.75920  4.04537  2.88110  3.80363  2.73511  2.20334  2.64160  2.88273  3.33292  5.43727  4.07627     11 e - - -
          2.68618  4.42225  2.77519  2.73123  3.46354  2.40513  3.72494  3.29354  2.67741  2.69355  4.24690  2.90347  2.73739  3.18146  2.89801  2.37887  2.77519  2.98518  4.58477  3.61503
          0.02689  4.02509  4.74744  0.61958  0.77255  0.48576  0.95510
     11   2.81089  4.35837  3.96548  3.43196  2.50006  3.83751  4.08649  2.49515  3.33040  1.39620  3.16139  3.72945  3.01272  3.58986  3.58054  3.14404  3.05643  2.43404  4.75760  3.43831     12 l - - -
          2.68618  4.42225  2.77519  2.73123  3.46354  2.40513  3.72494  3.29354  2.67741  2.69355  4.24690  2.90347  2.73739  3.18146  2.89801  2.37887  2.77519  2.98518  4.58477  3.61503
          0.02689  4.02509  4.74744  0.61958  0.77255  0.48576  0.95510
     12   3.15998  5.30397  0.72157  2.44238  4.70300  3.33206  4.07440  4.32728  3.18878  3.90937  4.89317  3.00552  3.99587  3.31546  3.72392  3.10675  3.50263  3.95099  5.84132  4.55374     13 d - - -
          2.68618  4.42225  2.77519  2.73123  3.46354  2.40513  3.72494  3.29354  2.67741  2.69355  4.24690  2.90347  2.73739  3.18146  2.89801  2.37887  2.77519  2.98518  4.58477  3.61503
          0.02689  4.02509  4.74744  0.61958  0.77255  0.48576  0.95510
     13   3.11617  4.44260  4.79104  4.30569  3.53634  4.43306  5.01820  1.08113  4.17979  2.02241  3.34792  4.52474  4.75589  4.44811  4.37462  3.82947  3.38717  1.44433  5.52198  4.31781     14 i - - -
          2.68618  4.42225  2.77519  2.73123  3.46354  2.40513  3.72494  3.29354  2.67741  2.69355  4.24690  2.90347  2.73739  3.18146  2.89801  2.37887  2.77519  2.98518  4.58477  3.61503
          0.02689  4.02509  4.74744  0.61958  0.77255  0.48576  0.95510
     14   2.37865  4.30409  3.34787  3.02129  4.12553  3.10565  4.10430  3.42753  3.01212  3.17019  4.07119  3.28825  2.59816  3.36648  3.33437  2.54868  1.32718  3.03197  5.49283  4.25937     15 t - - -
          2.68618  4.42225  2.77519  2.73123  3.46354  2.40513  3.72494  3.29354  2.67741  2.69355  4.24690  2.90347  2.73739  3.18146  2.89801  2.37887  2.77519  2.98518  4.58477  3.61503
          0.02689  4.02509  4.74744  0.61958  0.77255  0.48576  0.95510
     15   2.86527  4.62317  3.57011  3.49011  4.62505  0.52816  4.59887  4.26391  3.69199  3.89823  4.87687  3.73474  4.01908  4.00427  3.90917  3.04194  3.35840  3.76278  5.67765  4.73288     16 G - - -
          2.68618  4.42225  2.77519  2.73123  3.46354  2.40513  3.72494  3.29354  2.67741  2.69355  4.24690  2.90347  2.73739  3.18146  2.89801  2.37887  2.77519  2.98518  4.58477  3.61503
          0.02689  4.02509  4.74744  0.61958  0.77255  0.48576  0.95510
     16   2.67794  4.29746  3.77815  3.24053  3.30877  3.66853  4.03265  2.53418  3.09943  1.92042  2.00610  3.56377  4.08127  3.42857  3.37374  2.49645  2.93893  2.40024  4.91251  3.68240     17 l - - -
          2.68618  4.42225  2.77519  2.73123  3.46354  2.40513  3.72494  3.29354  2.67741  2.69355  4.24690  2.90347  2.73739  3.18146  2.89801  2.37887  2.77519  2.98518  4.58477  3.61503
          0.02689  4.02509  4.74744  0.61958  0.77255  0.48576  0.95510
     17   2.97594  4.47491  4.14732  3.62536  2.72615  3.93538  3.93707  2.67841  3.36384  2.08441  2.53096  3.82975  4.30465  3.68708  3.55704  3.28392  3.22024  2.62465  1.66579  2.88799     18 w - - -
          2.68618  4.42225  2.77519  2.73123  3.46354  2.40513  3.72494  3.29354  2.67741  2.69355  4.24690  2.90347  2.73739  3.18146  2.89801  2.37887  2.77519  2.98518  4.58477  3.61503
          0.02689  4.02509  4.74744  0.61958  0.77255  0.48576  0.95510
     18   2.50750  4.24328  3.73753  3.38810  3.77731  2.47571  4.28750  2.62511  3.34082  2.72932  3.75604  3.58047  3.97211  3.66158  3.60145  2.77705  2.90767  1.23421  5.31141  4.08158     19 v - - -
          2.68618  4.42225  2.77519  2.73123  3.46354  2.40513  3.72494  3.29354  2.67741  2.69355  4.24690  2.90347  2.73739  3.18146  2.89801  2.37887  2.77519  2.98518  4.58477  3.61503
          0.02689  4.02509  4.74744  0.61958  0.77255  0.48576  0.95510
     19   3.31634  4.66446  4.67896  4.20120  1.55910  4.38942  4.24682  2.41251  4.05239  1.24097  3.06422  4.32279  4.65090  4.15707  4.16323  3.75704  3.54848  2.50635  4.48766  2.97091     20 l - - -
          2.68618  4.42225  2.77519  2.73123  3.46354  2.40513  3.72494  3.29354  2.67741  2.69355  4.24690  2.90347  2.73739  3.18146  2.89801  2.37887  2.77519  2.98518  4.58477  3.61503
          0.02689  4.02509  4.74744  0.61958  0.77255  0.48576  0.95510
     20   2.02906  4.30154  3.39572  2.95924  3.84793  3.22055  3.98416  3.11933  2.91531  2.35809  3.80402  3.27413  3.82158  3.25788  3.25833  1.64547  2.79240  2.80737  5.26752  4.01095     21 s - - -
          2.68618  4.42225  2.77519  2.73123  3.46354  2.40513  3.72494  3.29354  2.67741  2.69355  4.24690  2.90347  2.73739  3.18146  2.89801  2.37887  2.77519  2.98518  4.58477  3.61503
          0.02689  4.02509  4.74744  0.61958  0.77255  0.48576  0.95510
     21   2.73514  4.33600  3.87321  3.35047  3.34967  3.73778  4.16023  2.40046  3.23181  1.48847  3.27206  3.66765  3.00197  3.54438  3.50635  3.06099  3.00638  1.97617  5.01867  3.80729     22 l - - -
          2.68618  4.42225  2.77519  2.73123  3.46354  2.40513  3.72494  3.29354  2.67741  2.69355  4.24690  2.90347  2.73739  3.18146  2.89801  2.37887  2.77519  2.98518  4.58477  3.61503
          0.02689  4.02509  4.74744  0.61958  0.77255  0.48576  0.95510
     22   2.86527  4.62317  3.57011  3.49011  4.62505  0.52816  4.59887  4.26391  3.69199  3.89823  4.87687  3.73474  4.01908  4.00427  3.90917  3.04194  3.35840  3.76278  5.67765  4.73288     23 G - - -
          2.68618  4.42225  2.77519  2.73123  3.46354  2.40513  3.72494  3.29354  2.67741  2.69355  4.24690  2.90347  2.73739  3.18146  2.89801  2.37887  2.77519  2.98518  4.58477  3.61503
          0.02689  4.02509  4.74744  0.61958  0.77255  0.48576  0.95510
     23   2.74179  4.30901  3.88884  3.32564  3.43759  3.79234  4.12170  2.00088  3.11882  2.28215  3.36386  3.65550  4.17499  3.49887  2.72982  3.09408  2.98992  1.52399  5.03403  3.81491     24 v - - -
          2.68618  4.42225  2.77519  2.73123  3.46354  2.40513  3.72494  3.29354  2.67741  2.69355  4.24690  2.90347  2.73739  3.18146  2.89801  2.37887  2.77519  2.98518  4.58477  3.61503
          0.02689  4.02509  4.74744  0.61958  0.77255  0.48576  0.95510
     24   3.22317  4.57721  4.50436  4.03534  1.86797  4.19476  3.72900  2.81215  3.86734  1.81856  3.41062  4.02285  4.50303  3.96510  3.96871  3.52397  3.44708  2.77648  1.82105  2.31188     25 l - - -
          2.68618  4.42225  2.77519  2.73123  3.46354  2.40513  3.72494  3.29354  2.67741  2.69355  4.24690  2.90347  2.73739  3.18146  2.89801  2.37887  2.77519  2.98518  4.58477  3.61503
          0.02689  4.02509  4.74744  0.61958  0.77255  0.48576  0.95510
     25   3.08068  4.51178  4.45326  3.99561  1.38845  4.10738  4.17669  2.37225  3.87115  1.91923  3.24349  4.11787  4.48420  4.03940  4.02431  3.48334  3.35290  1.95407  4.51312  2.98490     26 f - - -
          2.68618  4.42225  2.77519  2.73123  3.46354  2.40513  3.72494  3.29354  2.67741  2.69355  4.24690  2.90347  2.73739  3.18146  2.89801  2.37887  2.77519  2.98518  4.58477  3.61503
          0.02689  4.02509  4.74744  0.61958  0.77255  0.48576  0.95510
     26   3.17489  4.96114  3.28685  3.06447  3.40116  3.58476  0.85747  3.90143  2.90380  3.37516  4.43190  3.46668  4.14687  3.43336  3.15915  3.24489  3.48443  3.63377  4.86369  3.34821     27 h - - -
          2.68618  4.42225  2.77519  2.73123  3.46354  2.40513  3.72494  3.29354  2.67741  2.69355  4.24690  2.90347  2.73739  3.18146  2.89801  2.37887  2.77519  2.98518  4.58477  3.61503
          0.02689  4.02509  4.74744  0.61958  0.77255  0.48576  0.95510
     27   3.20805  4.53039  4.78673  4.28082  3.31815  4.49696  4.91198  1.14127  4.10790  1.53658  3.15860  4.52668  4.75986  4.35418  4.27801  3.88240  3.45785  1.83556  5.33509  4.14209     28 i - - -
          2.68618  4.42225  2.77519  2.73123  3.46354  2.40513  3.72494  3.29354  2.67741  2.69355  4.24690  2.90347  2.73739  3.18146  2.89801  2.37887  2.77519  2.98518  4.58477  3.61503
          0.02689  4.02509  4.74744  0.61958  0.77255  0.48576  0.95510
     28   3.07809  4.41715  4.73768  4.25084  3.58302  4.38235  4.98234  1.52733  4.13135  2.10378  3.40130  4.47150  4.72381  4.41275  4.33920  3.77487  3.35273  1.01474  5.53351  4.31480     29 v - - -
          2.68618  4.42225  2.77519  2.73123  3.46354  2.40513  3.72494  3.29354  2.67741  2.69355  4.24690  2.90347  2.73739  3.18146  2.89801  2.37887  2.77519  2.98518  4.58477  3.61503
          0.02689  4.02509  4.74744  0.61958  0.77255  0.48576  0.95510
     29   1.29962  4.16834  3.43301  3.14001  4.31633  2.24577  4.22192  3.72635  3.21572  3.41570  4.23522  3.29895  3.69251  3.49027  3.53758  1.92586  2.70741  3.17414  5.65711  4.44632     30 a - - -
          2.68618  4.42225  2.77519  2.73123  3.46354  2.40513  3.72494  3.29354  2.67741  2.69355  4.24690  2.90347  2.73739  3.18146  2.89801  2.37887  2.77519  2.98518  4.58477  3.61503
          0.02689  4.02509  4.74744  0.61958  0.77255  0.48576  0.95510
     30   3.18427  5.00812  3.69114  3.17333  4.40169  3.63992  3.94487  3.95597  2.31269  3.44427  4.44251  3.52033  4.13693  3.15941  0.76856  3.26233  3.44101  3.67383  5.42399  4.29809     31 r - - -
          2.68618  4.42225  2.77519  2.73123  3.46354  2.40513  3.72494  3.29354  2.67741  2.69355  4.24690  2.90347  2.73739  3.18146  2.89801  2.37887  2.77519  2.98518  4.58477  3.61503
          0.02689  4.02509  4.74744  0.61958  0.77255  0.48576  0.95510
     31   3.33002  4.74841  4.43394  4.07687  3.19997  4.17458  4.68490  2.41486  3.84312  0.70779  3.17954  4.33748  4.58523  4.17477  3.99325  3.76683  3.61819  2.49136  5.13215  3.88991     32 l - - -
          2.68618  4.42225  2.77519  2.73123  3.46354  2.40513  3.72494  3.29354  2.67741  2.69355  4.24690  2.90347  2.73739  3.18146  2.89801  2.37887  2.77519  2.98518  4.58477  3.61503
          0.02689  4.02509  4.74744  0.61958  0.77255  0.48576  0.95510
     32   2.92986  4.43291  4.33452  4.00469  3.66577  3.87938  4.78135  2.05459  3.87481  2.32779  3.60998  4.16937  4.43309  4.22468  4.07226  3.39436  3.28877  0.85226  5.47522  4.21531     33 v - - -
          2.68618  4.42225  2.77519  2.73123  3.46354  2.40513  3.72494  3.29354  2.67741  2.69355  4.24690  2.90347  2.73739  3.18146  2.89801  2.37887  2.77519  2.98518  4.58477  3.61503
          0.02689  4.02509  4.74744  0.61958  0.77255  0.48576  0.95510
     33   2.83043  4.75367  3.35322  2.79329  3.23103  3.62475  3.12878  3.36758  2.40488  2.94223  3.85880  3.21284  4.00547  2.96729  1.98163  2.90990  3.04563  3.11229  4.70440  2.08489     34 r - - -
          2.68618  4.42225  2.77519  2.73123  3.46354  2.40513  3.72494  3.29354  2.67741  2.69355  4.24690  2.90347  2.73739  3.18146  2.89801  2.37887  2.77519  2.98518  4.58477  3.61503
          0.02689  4.02509  4.74744  0.61958  0.77255  0.48576  0.95510
     34   2.77882  4.96077  3.13225  2.58373  4.35402  3.48947  3.63141  3.75057  1.87636  3.27907  4.10982  3.05063  3.90338  2.77201  1.87564  2.07947  3.00328  3.40676  5.41955  4.15413     35 r - - -
          2.68618  4.42225  2.77519  2.73123  3.46354  2.40513  3.72494  3.29354  2.67741  2.69355  4.24690  2.90347  2.73739  3.18146  2.89801  2.37887  2.77519  2.98518  4.58477  3.61503
          0.02689  4.02509  4.74744  0.61958  0.77255  0.48576  0.95510
     35   2.86192  5.19700  2.83303  2.10339  4.56351  3.46412  3.62319  3.97858  1.53120  3.45307  4.27385  2.94655  3.90147  2.30247  2.47723  2.82313  3.07526  3.60957  5.55843  4.25393     36 k - - -
          2.68618  4.42225  2.77519  2.73123  3.46354  2.40513  3.72494  3.29354  2.67741  2.69355  4.24690  2.90347  2.73739  3.18146  2.89801  2.37887  2.77519  2.98518  4.58477  3.61503
          0.02689  4.02509  4.74744  0.61958  0.77255  0.48576  0.95510
     36   2.96585  4.69526  3.58992  3.45271  4.43091  3.37425  4.51572  4.01796  3.52354  3.62729  4.68520  3.74295  0.58713  3.90765  3.74983  3.13863  3.41988  3.64553  5.57332  4.55440     37 P - - -
          2.68618  4.42225  2.77519  2.73123  3.46354  2.40513  3.72494  3.29354  2.67741  2.69355  4.24690  2.90347  2.73739  3.18146  2.89801  2.37887  2.77519  2.98518  4.58477  3.61503
          0.02689  4.02509  4.74744  0.61958  0.77255  0.48576  0.95510
     37   2.82654  4.72175  3.13005  1.86610  3.45915  3.54023  3.76589  3.30899  2.66180  2.91045  3.86100  3.20191  3.99027  3.09145  3.00224  2.92339  3.07107  3.06887  1.99470  3.47325     38 e - - -
          2.68618  4.42225  2.77519  2.73123  3.46354  2.40513  3.72494  3.29354  2.67741  2.69355  4.24690  2.90347  2.73739  3.18146  2.89801  2.37887  2.77519  2.98518  4.58477  3.61503
          0.02689  4.02509  4.74744  0.61958  0.77255  0.48576  0.95510
     38   3.19718  4.62162  4.52167  3.99007  3.10191  4.31312  4.62176  2.24867  3.77096  1.34838  1.50276  4.27866  4.58905  4.03194  3.95112  3.67280  3.43772  2.33440  5.09957  3.93870     39 l - - -
          2.68618  4.42225  2.77519  2.73123  3.46354  2.40513  3.72494  3.29354  2.67741  2.69355  4.24690  2.90347  2.73739  3.18146  2.89801  2.37887  2.77519  2.98518  4.58477  3.61503
          0.02689  4.02509  4.74744  0.61958  0.77255  0.48576  0.95510
     39   0.81435  4.27445  3.62315  3.42433  4.20975  3.09435  4.42756  3.35852  3.44466  3.23284  4.24993  3.53357  3.84826  3.77227  3.68299  2.62446  2.91253  2.98636  5.62159  4.43962     40 a - - -
          2.68618  4.42225  2.77519  2.73123  3.46354  2.40513  3.72494  3.29354  2.67741  2.69355  4.24690  2.90347  2.73739  3.18146  2.89801  2.37887  2.77519  2.98518  4.58477  3.61503
          0.02689  4.02509  4.74744  0.61958  0.77255  0.48576  0.95510
     40   3.03323  4.40069  4.61123  4.06585  1.82104  4.23557  4.48045  1.81781  3.94458  1.78752  3.09554  4.24980  4.52888  4.10552  4.08931  3.56956  3.27217  1.76520  4.89904  3.59469     41 v - - -
          2.68618  4.42225  2.77519  2.73123  3.46354  2.40513  3.72494  3.29354  2.67741  2.69355  4.24690  2.90347  2.73739  3.18146  2.89801  2.37887  2.77519  2.98518  4.58477  3.61503
          0.02689  4.02509  4.74744  0.61958  0.77255  0.48576  0.95510
     41   2.87323  4.45780  3.83533  3.31675  1.80947  3.84649  3.90217  2.67807  3.17942  1.83747  3.28677  3.63209  4.20408  2.67225  3.44645  3.14314  3.10627  2.60661  4.52951  3.05755     42 f - - -
          2.68618  4.42225  2.77519  2.73123  3.46354  2.40513  3.72494  3.29354  2.67741  2.69355  4.24690  2.90347  2.73739  3.18146  2.89801  2.37887  2.77519  2.98518  4.58477  3.61503
          0.02689  4.02509  4.74744  0.61958  0.77255  0.48576  0.95510
     42   2.24431  4.42060  3.98429  3.55495  3.38733  3.75214  4.36234  2.37643  3.40276  1.19171  3.30509  3.82075  4.24277  3.74574  3.64145  3.15231  3.13295  2.29562  5.16437  3.94555     43 l - - -
          2.68618  4.42225  2.77519  2.73123  3.46354  2.40513  3.72494  3.29354  2.67741  2.69355  4.24690  2.90347  2.73739  3.18146  2.89801  2.37887  2.77519  2.98518  4.58477  3.61503
          0.02689  4.02509  4.74744  0.61958  0.77255  0.48576  0.95510
     43   1.07545  4.18563  3.45221  3.21853  4.32705  2.16188  4.29569  3.67144  3.30692  3.42502  4.28091  3.35537  3.72551  3.58878  3.59843  2.44627  2.75783  3.15155  5.67546  4.48223     44 a - - -
          2.68618  4.42225  2.77519  2.73123  3.46354  2.40513  3.72494  3.29354  2.67741  2.69355  4.24690  2.90347  2.73739  3.18146  2.89801  2.37887  2.77519  2.98518  4.58477  3.61503
          0.02689  4.02509  4.74744  0.61958  0.77255  0.48576  0.95510
     44   2.89066  5.27787  2.43217  1.31730  4.56732  3.32989  3.72558  4.04526  2.51199  3.55970  4.41680  2.82283  3.87786  2.32913  2.94207  2.82800  3.15095  3.67266  5.71547  4.31824     45 e - - -
          2.68618  4.42225  2.77519  2.73123  3.46354  2.40513  3.72494  3.29354  2.67741  2.69355  4.24690  2.90347  2.73739  3.18146  2.89801  2.37887  2.77519  2.98518  4.58477  3.61503
          0.02689  4.02509  4.74744  0.61958  0.77255  0.48576  0.95510
     45   3.26225  4.58582  4.82573  4.29951  3.20040  4.53355  4.89297  1.49284  4.13064  1.11464  3.02129  4.55398  4.75901  4.32307  4.27932  3.90704  3.50058  2.00029  5.25640  4.11406     46 l - - -
          2.68618  4.42225  2.77519  2.73123  3.46354  2.40513  3.72494  3.29354  2.67741  2.69355  4.24690  2.90347  2.73739  3.18146  2.89801  2.37887  2.77519  2.98518  4.58477  3.61503
          0.02689  4.02509  4.74744  0.61958  0.77255  0.48576  0.95510
     46   3.14372  4.48826  4.69883  4.19015  2.39181  4.35701  4.58972  1.21401  4.06433  1.77424  3.12817  4.37638  4.64106  4.23176  4.20900  3.72037  3.38882  1.99802  4.95470  3.60721     47 i - - -
          2.68618  4.42225  2.77519  2.73123  3.46354  2.40513  3.72494  3.29354  2.67741  2.69355  4.24690  2.90347  2.73739  3.18146  2.89801  2.37887  2.77519  2.98518  4.58477  3.61503
          0.02689  4.02509  4.74744  0.61958  0.77255  0.48576  0.95510
     47   1.27515  4.19207  3.42162  3.18788  4.34646  1.74409  4.28244  3.70705  3.28950  3.44569  4.29416  3.33769  3.72056  3.56799  3.59009  2.44059  2.75523  3.17467  5.68785  4.49070     48 a - - -
          2.68618  4.42225  2.77519  2.73123  3.46354  2.40513  3.72494  3.29354  2.67741  2.69355  4.24690  2.90347  2.73739  3.18146  2.89801  2.37887  2.77519  2.98518  4.58477  3.61503
          0.02689  4.02509  4.74744  0.61958  0.77255  0.48576  0.95510
     48   1.98682  4.29576  4.03792  3.52478  3.51080  3.77109  4.33378  2.15714  3.42379  1.94600  3.40610  3.79803  4.22695  3.72477  3.69368  3.11778  3.02789  1.56637  5.18660  3.97403     49 v - - -
          2.68618  4.42225  2.77519  2.73123  3.46354  2.40513  3.72494  3.29354  2.67741  2.69355  4.24690  2.90347  2.73739  3.18146  2.89801  2.37887  2.77519  2.98518  4.58477  3.61503
          0.02689  4.02509  4.74744  0.61958  0.77255  0.48576  0.95510
     49   2.47127  4.23629  3.50715  3.06843  3.62551  2.59799  4.00106  1.78982  3.02750  2.67624  3.60242  3.36907  3.89084  3.34457  3.33841  2.26326  2.81106  2.56895  5.09029  3.85466     50 i - - -
          2.68618  4.42225  2.77519  2.73123  3.46354  2.40513  3.72494  3.29354  2.67741  2.69355  4.24690  2.90347  2.73739  3.18146  2.89801  2.37887  2.77519  2.98518  4.58477  3.61503
          0.02689  4.02509  4.74744  0.61958  0.77255  0.48576  0.95510
     50   3.27784  4.65683  4.68837  4.14127  3.06680  4.44872  4.73736  2.22516  3.94587  1.01514  1.92724  4.42612  4.67030  4.14101  4.09975  3.80321  3.50620  2.35116  5.12372  4.01492     51 l - - -
          2.68618  4.42225  2.77519  2.73123  3.46354  2.40513  3.72494  3.29354  2.67741  2.69355  4.24690  2.90347  2.73739  3.18146  2.89801  2.37887  2.77519  2.98518  4.58477  3.61503
          0.02689  4.02509  4.74744  0.61958  0.77255  0.48576  0.95510
     51   2.92986  4.43291  4.33452  4.00469  3.66577  3.87938  4.78135  2.05459  3.87481  2.32779  3.60998  4.16937  4.43309  4.22468  4.07226  3.39436  3.28877  0.85226  5.47522  4.21531     52 v - - -
          2.68618  4.42225  2.77519  2.73123  3.46354  2.40513  3.72494  3.29354  2.67741  2.69355  4.24690  2.90347  2.73739  3.18146  2.89801  2.37887  2.77519  2.98518  4.58477  3.61503
          0.02689  4.02509  4.74744  0.61958  0.77255  0.48576  0.95510
     52   3.15987  4.56327  4.60055  4.10047  3.21398  4.31263  4.74701  2.08768  3.92147  1.01598  3.06487  4.35485  4.62802  4.16788  4.09971  3.69597  3.42267  1.76823  5.21624  4.04154     53 l - - -
          2.68618  4.42225  2.77519  2.73123  3.46354  2.40513  3.72494  3.29354  2.67741  2.69355  4.24690  2.90347  2.73739  3.18146  2.89801  2.37887  2.77519  2.98518  4.58477  3.61503
          0.02689  4.02509  4.74744  0.61958  0.77255  0.48576  0.95510
     53   2.91965  4.39611  4.11336  3.61560  1.53322  3.88075  3.67804  2.87657  3.48793  2.47272  3.51104  3.73766  4.25676  3.68003  3.67304  2.50181  3.16192  2.70676  2.81867  2.42714     54 f - - -
          2.68618  4.42225  2.77519  2.73123  3.46354  2.40513  3.72494  3.29354  2.67741  2.69355  4.24690  2.90347  2.73739  3.18146  2.89801  2.37887  2.77519  2.98518  4.58477  3.61503
          0.02689  4.02509  4.74744  0.61958  0.77255  0.48576  0.95510
     54   2.86527  4.62317  3.57011  3.49011  4.62505  0.52816  4.59887  4.26391  3.69199  3.89823  4.87687  3.73474  4.01908  4.00427  3.90917  3.04194  3.35840  3.76278  5.67765  4.73288     55 G - - -
          2.68618  4.42225  2.77519  2.73123  3.46354  2.40513  3.72494  3.29354  2.67741  2.69355  4.24690  2.90347  2.73739  3.18146  2.89801  2.37887  2.77519  2.98518  4.58477  3.61503
          0.02689  4.02509  4.74744  0.61958  0.77255  0.48576  0.95510
     55   1.27515  4.19207  3.42162  3.18788  4.34646  1.74409  4.28244  3.70705  3.28950  3.44569  4.29416  3.33769  3.72056  3.56799  3.59009  2.44059  2.75523  3.17467  5.68785  4.49070     56 a - - -
          2.68618  4.42225  2.77519  2.73123  3.46354  2.40513  3.72494  3.29354  2.67741  2.69355  4.24690  2.90347  2.73739  3.18146  2.89801  2.37887  2.77519  2.98518  4.58477  3.61503
          0.02689  4.02509  4.74744  0.61958  0.77255  0.48576  0.95510
     56   3.47415  4.90106  4.06661  3.82674  2.31411  4.01031  3.69985  3.46280  3.67999  2.87675  4.12240  3.91595  4.48161  3.94901  3.83146  3.59477  3.76213  3.34085  3.96297  0.74537     57 y - - -
          2.68618  4.42225  2.77519  2.73123  3.46354  2.40513  3.72494  3.29354  2.67741  2.69355  4.24690  2.90347  2.73739  3.18146  2.89801  2.37887  2.77519  2.98518  4.58477  3.61503
          0.02689  4.02509  4.74744  0.61958  0.77255  0.48576  0.95510
     57   2.97499  5.10760  3.29507  2.72218  4.47611  3.60595  3.63996  3.89459  1.99702  3.35869  4.23357  3.15279  4.00310  1.96727  1.47412  2.97759  3.16751  3.57550  5.43694  4.21630     58 r - - -
          2.68618  4.42225  2.77519  2.73123  3.46354  2.40513  3.72494  3.29354  2.67741  2.69355  4.24690  2.90347  2.73739  3.18146  2.89801  2.37887  2.77519  2.98518  4.58477  3.61503
          0.02689  4.02509  4.74744  0.61958  0.77255  0.48576  0.95510
     58   3.10197  4.41825  4.80836  4.31543  3.58297  4.44670  5.03300  1.33715  4.20302  2.08736  3.38911  4.53259  4.76382  4.47026  4.40237  3.83712  3.37008  1.12602  5.55007  4.34228     59 v - - -
          2.68618  4.42225  2.77519  2.73123  3.46354  2.40513  3.72494  3.29354  2.67741  2.69355  4.24690  2.90347  2.73739  3.18146  2.89801  2.37887  2.77519  2.98518  4.58477  3.61503
          0.02689  4.02509  4.74744  0.61958  0.77255  0.48576  0.95510
     59   3.29321  4.63435  4.78632  4.26334  3.14494  4.52204  4.85587  1.77194  4.07827  0.94021  2.97414  4.53055  4.74701  4.27597  4.22843  3.89826  3.53087  2.11683  5.21336  4.06875     60 l - - -
          2.68618  4.42225  2.77519  2.73123  3.46354  2.40513  3.72494  3.29354  2.67741  2.69355  4.24690  2.90347  2.73739  3.18146  2.89801  2.37887  2.77519  2.98518  4.58477  3.61503
          0.02689  4.02509  4.74744  0.61958  0.77255  0.48576  0.95510
     60   2.92481  5.41423  1.39523  2.14793  4.73266  3.22930  3.79788  4.29207  2.81616  3.80994  4.66556  1.82245  3.85698  2.97175  3.39838  2.83011  3.22814  3.86091  5.93825  4.44274     61 d - - -
          2.68618  4.42225  2.77519  2.73123  3.46354  2.40513  3.72494  3.29354  2.67741  2.69355  4.24690  2.90347  2.73739  3.18146  2.89801  2.37887  2.77519  2.98518  4.58477  3.61503
          0.02689  4.02509  4.74744  0.61958  0.77255  0.48576  0.95510
     61   1.35562  4.46716  3.30667  2.88190  4.07771  3.25631  3.91936  3.40772  2.63934  3.10146  4.00017  3.22946  3.84735  3.14304  2.32587  2.65955  2.88422  3.06216  5.38777  4.14065     62 a - - -
          2.68618  4.42225  2.77519  2.73123  3.46354  2.40513  3.72494  3.29354  2.67741  2.69355  4.24690  2.90347  2.73739  3.18146  2.89801  2.37887  2.77519  2.98518  4.58477  3.61503
          0.02689  4.02509  4.74744  0.61958  0.77255  0.48576  0.95510
     62   3.16713  4.61858  4.26359  3.79011  2.52062  4.04452  3.85261  2.82048  3.48712  1.79163  3.46008  3.92582  4.41527  3.80703  3.65279  3.44269  3.41186  2.78016  1.50299  2.59682     63 w - - -
          2.68618  4.42225  2.77519  2.73123  3.46354  2.40513  3.72494  3.29354  2.67741  2.69355  4.24690  2.90347  2.73739  3.18146  2.89801  2.37887  2.77519  2.98518  4.58477  3.61503
          0.02689  4.02509  4.74744  0.61958  0.77255  0.48576  0.95510
     63   3.15114  4.53079  4.54737  4.17094  3.48096  4.22724  4.87288  0.90672  4.00200  2.03850  3.39535  4.39520  4.64605  4.33611  4.18143  3.73942  3.44853  1.86187  5.40162  4.15144     64 i - - -
          2.68618  4.42225  2.77519  2.73123  3.46354  2.40513  3.72494  3.29354  2.67741  2.69355  4.24690  2.90347  2.73739  3.18146  2.89801  2.37887  2.77519  2.98518  4.58477  3.61503
          0.02689  4.02509  4.74744  0.61958  0.77255  0.48576  0.95510
     64   1.35194  4.66416  2.18817  2.52963  4.29587  3.18996  3.91384  3.62199  2.86161  3.34559  4.22006  2.99856  3.81701  3.11832  3.31691  2.65801  2.95126  3.24028  5.60848  4.27666     65 a - - -
          2.68618  4.42225  2.77519  2.73123  3.46354  2.40513  3.72494  3.29354  2.67741  2.69355  4.24690  2.90347  2.73739  3.18146  2.89801  2.37887  2.77519  2.98518  4.58477  3.61503
          0.02689  4.02509  4.74744  0.61958  0.77255  0.48576  0.95510
     65   2.33857  4.94446  2.96097  2.15683  4.30190  3.43872  3.64728  3.69104  2.24508  3.25331  4.08619  2.99172  3.87441  2.79269  1.78007  2.75409  2.97564  3.35135  5.43276  4.13604     66 r - - -
          2.68618  4.42225  2.77519  2.73123  3.46354  2.40513  3.72494  3.29354  2.67741  2.69355  4.24690  2.90347  2.73739  3.18146  2.89801  2.37887  2.77519  2.98518  4.58477  3.61503
          0.02689  4.02509  4.74744  0.61958  0.77255  0.48576  0.95510
     66   1.76911  4.24065  3.98135  3.57506  3.75773  3.46407  4.43303  2.30967  3.49619  2.55372  3.65975  3.73539  4.08153  3.80368  3.75197  2.88491  2.95178  1.36920  5.39621  4.17775     67 v - - -
          2.68618  4.42225  2.77519  2.73123  3.46354  2.40513  3.72494  3.29354  2.67741  2.69355  4.24690  2.90347  2.73739  3.18146  2.89801  2.37887  2.77519  2.98518  4.58477  3.61503
          0.02689  4.02509  4.74744  0.61958  0.77255  0.48576  0.95510
     67   2.68552  4.91828  2.82520  2.11020  4.27916  3.37212  3.66201  3.70494  2.36228  3.26944  4.08988  2.93541  3.83636  2.81057  2.35490  1.84311  2.93918  3.34748  5.45715  4.12665     68 s - - -
          2.68618  4.42225  2.77519  2.73123  3.46354  2.40513  3.72494  3.29354  2.67741  2.69355  4.24690  2.90347  2.73739  3.18146  2.89801  2.37887  2.77519  2.98518  4.58477  3.61503
          0.02689  4.02509  4.74744  0.61958  0.77255  0.48576  0.95510
     68   2.82147  5.05189  3.14862  2.22177  4.40100  3.53593  3.59768  3.78788  1.83851  2.95069  4.12165  3.03963  3.91504  2.72847  1.76974  2.81833  3.02057  3.44995  5.42321  4.15888     69 r - - -
          2.68618  4.42225  2.77519  2.73123  3.46354  2.40513  3.72494  3.29354  2.67741  2.69355  4.24690  2.90347  2.73739  3.18146  2.89801  2.37887  2.77519  2.98518  4.58477  3.61503
          0.02689  4.02509  4.74744  0.61958  0.77255  0.48576  0.95510
     69   2.24658  4.99139  2.52889  1.33223  4.42364  3.28261  3.79841  3.75959  2.65973  3.42010  4.29998  2.88670  3.85802  2.97261  3.11278  2.76379  3.06750  3.40701  5.66601  4.29504     70 e - - -
          2.68618  4.42225  2.77519  2.73123  3.46354  2.40513  3.72494  3.29354  2.67741  2.69355  4.24690  2.90347  2.73739  3.18146  2.89801  2.37887  2.77519  2.98518  4.58477  3.61503
          0.02689  4.02509  4.74744  0.61958  0.77255  0.48576  0.95510
     70   3.09089  5.22592  2.56202  0.82634  4.59241  3.37774  3.98099  4.07700  2.88130  3.67069  4.64056  3.02951  3.99035  3.19510  3.30408  3.05927  3.39713  3.74605  5.73522  4.46059     71 e - - -
          2.68618  4.42225  2.77519  2.73123  3.46354  2.40513  3.72494  3.29354  2.67741  2.69355  4.24690  2.90347  2.73739  3.18146  2.89801  2.37887  2.77519  2.98518  4.58477  3.61503
          0.02689  4.02509  4.74744  0.61958  0.77255  0.48576  0.95510
     71   3.09221  5.19041  3.52697  2.83953  4.65708  3.69745  3.62457  3.99771  1.42743  3.43114  4.30640  3.23098  4.06176  2.75949  1.39069  3.08722  3.25272  3.68248  5.46309  4.30796     72 r - - -
          2.68618  4.42225  2.77519  2.73123  3.46354  2.40513  3.72494  3.29354  2.67741  2.69355  4.24690  2.90347  2.73739  3.18146  2.89801  2.37887  2.77519  2.98518  4.58477  3.61503
          0.24575  4.02509  1.60933  0.61958  0.77255  0.48576  0.95510
     72   2.14886  4.78983  2.52829  1.67323  4.21967  3.20413  3.73115  3.51149  2.58030  3.21656  4.11557  2.85091  3.77754  2.91827  3.00542  2.67567  2.95488  3.18392  5.49918  4.15513     73 e - - -
          2.68618  4.42225  2.77519  2.73123  3.46354  2.40513  3.72494  3.29354  2.67741  2.69355  4.24690  2.90347  2.73739  3.18146  2.89801  2.37887  2.77519  2.98518  4.58477  3.61503
          0.03337  3.81270  4.53505  0.61958  0.77255  0.67103  0.71577
     73   1.73900  4.27761  3.56514  3.16130  3.54345  3.36923  4.09791  2.51525  3.04574  1.95569  3.51625  3.44753  3.94257  3.42343  3.33285  2.77698  2.88680  2.33752  5.15770  3.89075     74 a - - -
          2.68618  4.42225  2.77519  2.73123  3.46354  2.40513  3.72494  3.29354  2.67741  2.69355  4.24690  2.90347  2.73739  3.18146  2.89801  2.37887  2.77519  2.98518  4.58477  3.61503
          0.03337  3.81270  4.53505  0.61958  0.77255  0.67103  0.71577
     74   3.08940  4.57014  4.09285  3.73378  3.11518  3.90500  4.40830  2.31761  3.50205  0.95256  3.15927  4.01488  4.35156  3.88475  3.68736  3.47082  3.38690  2.33916  4.97143  3.68052     75 l - - -
          2.68618  4.42225  2.77519  2.73123  3.46354  2.40513  3.72494  3.29354  2.67741  2.69355  4.24690  2.90347  2.73739  3.18146  2.89801  2.37887  2.77519  2.98518  4.58477  3.61503
          0.03337  3.81270  4.53505  0.61958  0.77255  0.67103  0.71577
     75   2.90334  4.99852  2.46655  1.11364  4.33765  3.23725  3.82063  3.77972  2.69379  3.40712  4.38520  2.90297  3.83942  3.03846  3.09534  2.89273  3.20760  3.47028  5.52064  4.24440     76 e - - -
          2.68618  4.42225  2.77519  2.73123  3.46354  2.40513  3.72494  3.29354  2.67741  2.69355  4.24690  2.90347  2.73739  3.18146  2.89801  2.37887  2.77519  2.98518  4.58477  3.61503
          0.03337  3.81270  4.53505  0.61958  0.77255  0.38523  1.14036
     76   0.81435  4.27445  3.62315  3.42433  4.20975  3.09435  4.42756  3.35852  3.44466  3.23284  4.24993  3.53357  3.84826  3.77227  3.68299  2.62446  2.91253  2.98636  5.62159  4.43962     77 a - - -
          2.68618  4.42225  2.77519  2.73123  3.46354  2.40513  3.72494  3.29354  2.67741  2.69355  4.24690  2.90347  2.73739  3.18146  2.89801  2.37887  2.77519  2.98518  4.58477  3.61503
          0.02689  4.02509  4.74744  0.61958  0.77255  0.48576  0.95510
     77   2.67217  2.82026  3.58675  3.01009  3.93841  3.43563  3.87478  3.28509  2.48298  2.97187  3.89946  3.34549  3.94658  3.11336  1.39667  2.82585  2.98000  3.00292  5.23808  4.01416     78 r - - -
          2.68618  4.42225  2.77519  2.73123  3.46354  2.40513  3.72494  3.29354  2.67741  2.69355  4.24690  2.90347  2.73739  3.18146  2.89801  2.37887  2.77519  2.98518  4.58477  3.61503
          0.02689  4.02509  4.74744  0.61958  0.77255  0.48576  0.95510
     78   2.83008  5.33618  2.02272  1.88343  4.63027  3.28736  3.69301  4.12151  2.56548  3.62030  4.43118  2.75066  3.83040  1.79297  3.08277  2.75080  3.08990  3.70942  5.77629  4.32925     79 q - - -
          2.68618  4.42225  2.77519  2.73123  3.46354  2.40513  3.72494  3.29354  2.67741  2.69355  4.24690  2.90347  2.73739  3.18146  2.89801  2.37887  2.77519  2.98518  4.58477  3.61503
          0.02689  4.02509  4.74744  0.61958  0.77255  0.48576  0.95510
     79   2.32273  4.86485  2.94617  2.45871  4.19571  3.40478  3.63778  3.59813  2.06052  3.17792  3.99869  2.96197  3.83357  2.15465  2.70739  2.68068  2.49895  3.25785  5.38552  4.06910     80 k - - -
          2.68618  4.42225  2.77519  2.73123  3.46354  2.40513  3.72494  3.29354  2.67741  2.69355  4.24690  2.90347  2.73739  3.18146  2.89801  2.37887  2.77519  2.98518  4.58477  3.61503
          0.02689  4.02509  4.74744  0.61958  0.77255  0.48576  0.95510
     80   1.62933  4.54982  2.96572  2.62348  4.16318  2.53236  3.84453  3.56854  2.68149  3.20757  4.04862  3.05420  3.79210  2.42098  3.07800  2.59696  2.85112  3.18034  5.45524  4.16098     81 a - - -
          2.68618  4.42225  2.77519  2.73123  3.46354  2.40513  3.72494  3.29354  2.67741  2.69355  4.24690  2.90347  2.73739  3.18146  2.89801  2.37887  2.77519  2.98518  4.58477  3.61503
          0.13303  4.02509  2.23776  0.61958  0.77255  0.48576  0.95510
     81   2.61496  4.23572  3.71481  3.17813  3.33301  2.82471  3.99557  2.14104  3.07060  2.22391  2.29921  3.50713  4.03020  3.38417  3.35736  2.91790  2.87684  2.29105  4.90552  3.68623     82 i - - -
          2.68618  4.42225  2.77519  2.73123  3.46354  2.40513  3.72494  3.29354  2.67741  2.69355  4.24690  2.90347  2.73739  3.18146  2.89801  2.37887  2.77519  2.98518  4.58477  3.61503
          0.02986  3.92192  4.64427  0.61958  0.77255  0.58495  0.81449
     82   2.76541  2.98458  4.20664  3.64106  3.16624  3.87165  4.24784  2.21887  3.49374  1.66963  2.15430  3.87536  4.23585  3.73896  3.69051  3.19014  3.01642  2.13268  4.89073  3.70756     83 l - - -
          2.68618  4.42225  2.77519  2.73123  3.46354  2.40513  3.72494  3.29354  2.67741  2.69355  4.24690  2.90347  2.73739  3.18146  2.89801  2.37887  2.77519  2.98518  4.58477  3.61503
          0.02986  3.92192  4.64427  0.61958  0.77255  0.42839  1.05428
     83   2.19903  4.88859  2.85658  2.04381  4.21254  3.37228  3.63009  3.63511  2.37190  3.20682  4.01446  2.91467  2.99464  2.77117  2.43962  2.64295  2.87614  3.28059  5.41242  4.07022     84 e - - -
          2.68618  4.42225  2.77519  2.73123  3.46354  2.40513  3.72494  3.29354  2.67741  2.69355  4.24690  2.90347  2.73739  3.18146  2.89801  2.37887  2.77519  2.98518  4.58477  3.61503
          0.02689  4.02509  4.74744  0.61958  0.77255  0.48576  0.95510
     84   2.33976  5.07679  2.23581  2.12817  4.37314  2.54602  2.89384  3.83287  2.47681  3.37413  4.17032  2.81138  3.79779  2.77917  2.98013  2.65697  2.93763  3.44982  5.56260  4.16262     85 e - - -
          2.68618  4.42225  2.77519  2.73123  3.46354  2.40513  3.72494  3.29354  2.67741  2.69355  4.24690  2.90347  2.73739  3.18146  2.89801  2.37887  2.77519  2.98518  4.58477  3.61503
          0.02689  4.02509  4.74744  0.61958  0.77255  0.48576  0.95510
     85   2.86652  5.25253  2.48162  1.50815  4.54928  3.34280  3.70463  4.02109  2.46178  3.53141  4.37710  2.83352  3.87204  2.00844  2.88196  2.80902  3.12004  3.64669  5.68317  4.29506     86 e - - -
          2.68618  4.42225  2.77519  2.73123  3.46354  2.40513  3.72494  3.29354  2.67741  2.69355  4.24690  2.90347  2.73739  3.18146  2.89801  2.37887  2.77519  2.98518  4.58477  3.61503
          0.02689  4.02509  4.74744  0.61958  0.77255  0.48576  0.95510
     86   2.75204  5.00896  2.87180  2.44620  4.35127  3.42428  3.63944  3.77482  1.99747  3.30805  4.13223  2.95333  2.44841  2.08678  2.61006  2.74858  2.98565  3.42158  5.46925  4.15355     87 k - - -
          2.68618  4.42225  2.77519  2.73123  3.46354  2.40513  3.72494  3.29354  2.67741  2.69355  4.24690  2.90347  2.73739  3.18146  2.89801  2.37887  2.77519  2.98518  4.58477  3.61503
          0.12768  4.02509  2.28279  0.61958  0.77255  0.48576  0.95510
     87   2.81162  5.06453  2.71829  1.55789  4.39459  3.38326  3.65116  3.82477  2.27555  3.35856  4.21138  2.91561  3.86339  2.80292  2.15330  2.79316  3.05057  3.47894  5.50073  4.18596     88 e - - -
          2.68621  4.42228  2.77522  2.73104  3.46357  2.40515  3.72497  3.29357  2.67723  2.69358  4.24692  2.90349  2.73742  3.18149  2.89803  2.37889  2.77522  2.98521  4.58480  3.61506
          0.27098  2.12283  2.13979  0.65530  0.73248  0.58041  0.82023
     88   2.59419  4.37405  3.25556  3.14814  4.28874  0.82762  4.27087  3.87492  3.32112  3.53633  4.51261  3.42020  3.76326  3.65024  3.56255  2.76462  3.07083  3.41491  5.39847  4.38906     91 g - - -
          2.68621  4.42228  2.77500  2.73126  3.46357  2.40515  3.72497  3.29357  2.67723  2.69358  4.24692  2.90349  2.73742  3.18149  2.89803  2.37889  2.77522  2.98521  4.58480  3.61506
          0.15657  2.00841  4.53505  0.65530  0.73248  0.67103  0.71577
     89   2.37968  4.39830  2.97535  2.63348  4.10354  2.16533  3.80343  3.53614  2.60022  3.16902  4.00883  3.02089  3.69841  3.01080  2.58831  2.05138  2.75712  3.11960  5.38519  4.10741     94 s - - -
          2.68618  4.42225  2.77519  2.73123  3.46354  2.40513  3.72494  3.29354  2.67741  2.69355  4.24690  2.90347  2.73739  3.18146  2.89801  2.37887  2.77519  2.98518  4.58477  3.61503
          0.03337  3.81270  4.53505  0.61958  0.77255  0.67103  0.71577
     90   2.93345  4.75941  3.07112  2.82628  3.24569  3.39944  1.27512  3.62696  2.67111  3.12796  4.16724  3.23753  3.94934  3.19210  2.93979  3.00505  3.23531  3.36335  4.71135  3.19850     95 h - - -
          2.68618  4.42225  2.77519  2.73123  3.46354  2.40513  3.72494  3.29354  2.67741  2.69355  4.24690  2.90347  2.73739  3.18146  2.89801  2.37887  2.77519  2.98518  4.58477  3.61503
          0.03337  3.81270  4.53505  0.61958  0.77255  0.67103  0.71577
     91   2.76121  4.32173  4.04142  3.70400  3.50784  3.66062  4.51648  2.05795  3.57080  2.20623  3.48343  3.90303  4.22539  3.93551  3.78881  3.16143  3.12482  1.10402  5.28171  4.00901     96 v - - -
          2.68618  4.42225  2.77519  2.73123  3.46354  2.40513  3.72494  3.29354  2.67741  2.69355  4.24690  2.90347  2.73739  3.18146  2.89801  2.37887  2.77519  2.98518  4.58477  3.61503
          0.03337  3.81270  4.53505  0.61958  0.77255  0.67103  0.71577
     92   2.28783  4.20672  3.15662  2.97093  4.01739  2.93781  4.08180  3.53251  3.04059  3.25788  4.18992  3.20446  3.67196  3.39492  3.32758  1.18491  2.76373  3.08077  5.39498  4.10091     97 s - - -
          2.68618  4.42225  2.77519  2.73123  3.46354  2.40513  3.72494  3.29354  2.67741  2.69355  4.24690  2.90347  2.73739  3.18146  2.89801  2.37887  2.77519  2.98518  4.58477  3.61503
          0.03337  3.81270  4.53505  0.61958  0.77255  0.67103  0.71577
     93   2.78181  4.89204  2.81706  2.47762  3.76875  3.39434  2.19187  3.61375  2.27017  3.14370  4.04453  2.96053  3.86430  2.28785  2.58354  2.79752  3.02147  3.31137  5.09845  3.66573     98 h - - -
          2.68618  4.42225  2.77519  2.73123  3.46354  2.40513  3.72494  3.29354  2.67741  2.69355  4.24690  2.90347  2.73739  3.18146  2.89801  2.37887  2.77519  2.98518  4.58477  3.61503
          0.02258  3.80192        *  0.61958  0.77255  0.00000        *
//
