# Supplementary material for: T346Hunter: A Novel Web-Based Tool for the Prediction of Type III, Type IV and Type VI Secretion Systems in Bacterial Genomes
Source: PLoS One. 2015 Apr 13;10(4):e0119317. doi: 10.1371/journal.pone.0119317 (PMC4395097; doi:10.1371/journal.pone.0119317)
Supplement: S1 Data — (ZIP) [file pone.0119317.s009.zip › T346Hunter_profiles/GI.Tfc4.hmm]

HMMER3/f [3.1b1 | May 2013]
NAME  Tfc4
LENG  209
ALPH  amino
RF    no
MM    no
CONS  yes
CS    no
MAP   yes
DATE  Fri Feb  7 13:52:35 2014
NSEQ  37
EFFN  2.118286
CKSUM 1519734543
STATS LOCAL MSV      -10.6178  0.70482
STATS LOCAL VITERBI  -11.3877  0.70482
STATS LOCAL FORWARD   -5.0015  0.70482
HMM          A        C        D        E        F        G        H        I        K        L        M        N        P        Q        R        S        T        V        W        Y   
            m->m     m->i     m->d     i->m     i->i     d->m     d->d
  COMPO   2.33133  4.46706  3.10128  2.70875  3.56314  2.92901  3.60536  2.97692  2.78370  2.49728  3.70307  3.04957  3.10586  2.97833  2.83308  2.67332  2.83864  2.71466  3.89924  3.34785
          2.68590  4.42251  2.77546  2.73150  3.46306  2.40539  3.72521  3.29380  2.67753  2.69361  4.24401  2.90348  2.73745  3.18173  2.89738  2.37903  2.77502  2.98499  4.58503  3.61529
          0.27037  1.80351  2.62852  1.57589  0.23171  0.00000        *
      1   2.85422  3.01562  4.29752  3.71705  3.36905  3.94536  4.27703  2.42411  3.55099  2.27568  1.31428  3.93486  4.31767  3.11426  3.73596  3.24636  3.09475  2.47844  4.95924  3.77484     13 m - - -
          2.68618  4.42225  2.77519  2.73123  3.46354  2.40513  3.72494  3.29354  2.67741  2.69355  4.24690  2.90347  2.73739  3.18146  2.89801  2.37887  2.77519  2.98518  4.58477  3.61503
          0.01534  4.58099  5.30334  0.61958  0.77255  0.61182  0.78168
      2   1.67377  4.93490  2.86187  2.56251  4.18572  3.20424  2.98557  3.22181  2.55799  3.20419  4.01389  3.08241  3.94309  2.90834  2.87961  2.39524  2.85512  3.14116  5.44382  4.10601     14 a - - -
          2.68618  4.42225  2.77519  2.73123  3.46354  2.40513  3.72494  3.29354  2.67741  2.69355  4.24690  2.90347  2.73739  3.18146  2.89801  2.37887  2.77519  2.98518  4.58477  3.61503
          0.04540  4.58099  3.37734  0.61958  0.77255  0.58847  0.81007
      3   1.81965  3.84127  3.28938  2.64372  3.38240  3.60399  3.82939  3.25764  2.48366  2.92256  3.66498  3.06572  3.99132  3.04333  2.95307  2.56608  2.23353  2.98924  5.23371  3.94957     15 a - - -
          2.68618  4.42225  2.77519  2.73123  3.46354  2.40513  3.72494  3.29354  2.67741  2.69355  4.24690  2.90347  2.73739  3.18146  2.89801  2.37887  2.77519  2.98518  4.58477  3.61503
          0.01567  4.55943  5.28178  0.61958  0.77255  0.64609  0.74253
      4   2.19482  4.14113  3.08530  2.53292  4.34348  3.32458  3.75499  3.78377  2.52661  3.34586  4.13034  2.32951  3.25901  2.88307  2.26773  2.18062  2.80032  3.40828  5.54645  4.18776     16 s - - -
          2.68618  4.42225  2.77519  2.73123  3.46354  2.40513  3.72494  3.29354  2.67741  2.69355  4.24690  2.90347  2.73739  3.18146  2.89801  2.37887  2.77519  2.98518  4.58477  3.61503
          0.03310  4.55943  3.81260  0.61958  0.77255  0.56183  0.84435
      5   2.15510  3.12995  3.83184  3.25773  3.43729  3.75349  4.03009  2.58780  3.18477  2.29595  3.42754  3.59192  4.12935  3.45812  2.27966  2.60098  2.82962  2.29877  4.91599  3.24973     17 a - - -
          2.68618  4.42225  2.77519  2.73123  3.46354  2.40513  3.72494  3.29354  2.67741  2.69355  4.24690  2.90347  2.73739  3.18146  2.89801  2.37887  2.77519  2.98518  4.58477  3.61503
          0.04143  4.57214  3.49841  0.61958  0.77255  0.62612  0.76500
      6   2.54960  4.19070  4.47607  3.88314  2.95375  3.05903  4.26250  1.98403  3.72857  1.50357  3.28632  4.00044  4.29232  3.91141  3.83647  3.23397  2.87004  1.98750  4.84096  3.65903     18 l - - -
          2.68618  4.42225  2.77519  2.73123  3.46354  2.40513  3.72494  3.29354  2.67741  2.69355  4.24690  2.90347  2.73739  3.18146  2.89801  2.37887  2.77519  2.98518  4.58477  3.61503
          0.01588  4.54659  5.26894  0.61958  0.77255  0.57631  0.82546
      7   2.39473  4.53101  3.46970  2.48217  3.68264  3.26722  3.90550  3.05155  2.87092  1.94452  3.19871  3.34556  3.69138  3.18770  2.84639  2.82929  2.44848  2.61120  4.38856  3.84910     19 l - - -
          2.68618  4.42225  2.77519  2.73123  3.46354  2.40513  3.72494  3.29354  2.67741  2.69355  4.24690  2.90347  2.73739  3.18146  2.89801  2.37887  2.77519  2.98518  4.58477  3.61503
          0.01538  4.57817  5.30051  0.61958  0.77255  0.61642  0.77626
      8   2.35133  4.67527  3.31055  2.74925  3.85408  2.90251  3.72222  2.83748  2.26928  2.63127  3.06343  3.22844  3.26157  2.96867  2.95471  2.76681  2.61634  2.63271  5.22252  3.94196     20 k - - -
          2.68618  4.42225  2.77519  2.73123  3.46354  2.40513  3.72494  3.29354  2.67741  2.69355  4.24690  2.90347  2.73739  3.18146  2.89801  2.37887  2.77519  2.98518  4.58477  3.61503
          0.08157  4.57817  2.68741  0.61958  0.77255  0.61642  0.77626
      9   2.65935  3.84555  3.58732  3.01916  3.54817  3.08230  3.93433  2.45439  2.50727  2.05151  3.37260  3.42159  3.81133  3.27191  2.53363  2.80757  2.81764  2.45933  4.99500  3.76209     21 l - - -
          2.68618  4.42225  2.77519  2.73123  3.46354  2.40513  3.72494  3.29354  2.67741  2.69355  4.24690  2.90347  2.73739  3.18146  2.89801  2.37887  2.77519  2.98518  4.58477  3.61503
          0.06707  4.51302  2.92056  0.61958  0.77255  0.71386  0.67285
     10   2.42229  3.88305  4.06063  3.47685  2.79645  2.98210  4.06327  2.29047  3.36926  2.37363  3.11375  3.71559  4.13695  3.45085  3.03776  2.98306  2.31811  2.02671  4.42208  3.59037     22 v - - -
          2.68618  4.42225  2.77519  2.73123  3.46354  2.40513  3.72494  3.29354  2.67741  2.69355  4.24690  2.90347  2.73739  3.18146  2.89801  2.37887  2.77519  2.98518  4.58477  3.61503
          0.01727  4.46323  5.18557  0.61958  0.77255  0.77872  0.61433
     11   2.49302  4.19710  3.99856  3.04167  2.65784  3.26038  4.04769  2.51109  3.31880  2.07896  2.67838  3.67948  3.72154  3.56099  3.38858  2.80523  2.81846  2.02508  4.80391  3.60505     23 v - - -
          2.68618  4.42225  2.77519  2.73123  3.46354  2.40513  3.72494  3.29354  2.67741  2.69355  4.24690  2.90347  2.73739  3.18146  2.89801  2.37887  2.77519  2.98518  4.58477  3.61503
          0.05536  4.46323  3.16214  0.61958  0.77255  0.61102  0.78263
     12   2.63777  4.63735  3.29569  2.73428  3.81803  2.89239  3.81949  3.05193  2.70905  2.29361  3.18787  3.21005  3.30500  3.04343  2.44898  2.29513  2.64570  2.93682  5.18946  3.91146     24 l - - -
          2.68605  4.42136  2.77536  2.73140  3.46364  2.40526  3.72511  3.29333  2.67757  2.69351  4.24706  2.90363  2.73740  3.18153  2.89749  2.37892  2.77531  2.98508  4.58278  3.61520
          0.70475  1.61547  1.18100  1.14590  0.38264  0.49845  0.93515
     13   2.61966  4.38752  3.44049  2.87748  3.44940  2.47352  3.83932  2.76980  2.82880  1.98847  3.49989  3.29679  3.36418  3.14510  2.96854  2.67347  2.85680  2.56832  4.97531  3.73292     35 l - - -
          2.68618  4.42225  2.77519  2.73123  3.46354  2.40513  3.72494  3.29354  2.67741  2.69355  4.24690  2.90347  2.73739  3.18146  2.89801  2.37887  2.77519  2.98518  4.58477  3.61503
          0.02105  4.26725  4.98960  0.61958  0.77255  0.92881  0.50257
     14   2.35416  4.22131  3.74069  3.16633  3.16604  3.18427  3.93544  2.69115  3.08914  2.19027  3.33161  3.49896  4.03486  3.36469  2.83228  2.92253  2.65493  2.19870  2.86811  3.60647     36 l - - -
          2.68618  4.42225  2.77519  2.73123  3.46354  2.40513  3.72494  3.29354  2.67741  2.69355  4.24690  2.90347  2.73739  3.18146  2.89801  2.37887  2.77519  2.98518  4.58477  3.61503
          0.02059  4.28925  5.01160  0.61958  0.77255  0.69717  0.68914
     15   2.25317  4.09853  4.32588  3.72994  2.86453  3.10657  4.12019  2.12152  3.57788  1.82983  2.82140  3.85818  4.16932  3.76511  3.69410  3.10067  2.84890  2.17269  4.71721  3.10050     37 l - - -
          2.68618  4.42225  2.77519  2.73123  3.46354  2.40513  3.72494  3.29354  2.67741  2.69355  4.24690  2.90347  2.73739  3.18146  2.89801  2.37887  2.77519  2.98518  4.58477  3.61503
          0.01816  4.41356  5.13591  0.61958  0.77255  0.34623  1.22877
     16   2.14753  3.91076  4.32978  3.74747  3.37572  3.89922  4.24926  2.04403  3.62014  1.63436  3.37411  3.92647  4.28049  3.83336  3.78437  2.21518  3.02902  2.25360  4.90683  3.71749     38 l - - -
          2.68618  4.42225  2.77519  2.73123  3.46354  2.40513  3.72494  3.29354  2.67741  2.69355  4.24690  2.90347  2.73739  3.18146  2.89801  2.37887  2.77519  2.98518  4.58477  3.61503
          0.01452  4.63529  5.35763  0.61958  0.77255  0.51617  0.90833
     17   2.46336  4.29160  3.99873  3.42047  3.20718  2.47875  4.10102  2.74175  3.32931  1.58647  3.08967  3.70780  4.18465  3.58396  3.06495  3.08402  2.80644  2.24272  4.89870  3.69618     39 l - - -
          2.68618  4.42225  2.77519  2.73123  3.46354  2.40513  3.72494  3.29354  2.67741  2.69355  4.24690  2.90347  2.73739  3.18146  2.89801  2.37887  2.77519  2.98518  4.58477  3.61503
          0.01452  4.63529  5.35763  0.61958  0.77255  0.51617  0.90833
     18   2.69099  3.52232  4.59488  3.98735  2.62862  3.90115  3.83591  2.41293  3.79661  1.34665  3.11824  4.02529  4.26576  3.94868  3.84458  2.81708  2.97678  2.30759  4.00598  3.15447     40 l - - -
          2.68618  4.42225  2.77519  2.73123  3.46354  2.40513  3.72494  3.29354  2.67741  2.69355  4.24690  2.90347  2.73739  3.18146  2.89801  2.37887  2.77519  2.98518  4.58477  3.61503
          0.01452  4.63529  5.35763  0.61958  0.77255  0.46721  0.98550
     19   2.02903  4.13007  3.57248  3.00629  3.64415  2.77588  3.01791  2.82044  2.96588  2.44276  3.16747  3.30193  3.79956  3.27359  3.33327  2.33225  2.67324  2.77854  4.20447  3.83853     41 a - - -
          2.68618  4.42225  2.77519  2.73123  3.46354  2.40513  3.72494  3.29354  2.67741  2.69355  4.24690  2.90347  2.73739  3.18146  2.89801  2.37887  2.77519  2.98518  4.58477  3.61503
          0.01429  4.65093  5.37327  0.61958  0.77255  0.48576  0.95510
     20   2.05592  3.93503  3.88029  3.30590  3.45743  3.16775  4.06567  2.65813  3.23246  2.43230  2.62292  3.63350  3.83989  3.22994  3.51590  2.54080  2.43784  2.12138  4.93813  3.72735     42 a - - -
          2.68618  4.42225  2.77519  2.73123  3.46354  2.40513  3.72494  3.29354  2.67741  2.69355  4.24690  2.90347  2.73739  3.18146  2.89801  2.37887  2.77519  2.98518  4.58477  3.61503
          0.12261  4.65093  2.24585  0.61958  0.77255  0.48576  0.95510
     21   1.76199  4.27170  3.37322  2.81091  3.52011  2.62512  3.58232  2.99860  2.78414  2.72820  3.69006  3.27201  3.46607  3.10995  2.83044  2.70464  2.94099  2.66770  5.15460  3.88870     43 a - - -
          2.68618  4.42225  2.77519  2.73123  3.46354  2.40513  3.72494  3.29354  2.67741  2.69355  4.24690  2.90347  2.73739  3.18146  2.89801  2.37887  2.77519  2.98518  4.58477  3.61503
          0.07566  4.54423  2.77673  0.61958  0.77255  0.60634  0.78821
     22   2.07779  4.24909  3.99318  3.41974  3.38720  3.06699  4.09403  2.46436  3.32877  2.00671  3.38242  3.69283  4.15258  3.58060  3.57197  2.89643  2.44209  1.88660  4.88669  3.68471     44 v - - -
          2.68618  4.42225  2.77519  2.73123  3.46354  2.40513  3.72494  3.29354  2.67741  2.69355  4.24690  2.90347  2.73739  3.18146  2.89801  2.37887  2.77519  2.98518  4.58477  3.61503
          0.01649  4.50884  5.23119  0.61958  0.77255  0.71960  0.66738
     23   2.64786  3.46531  3.45758  2.89284  3.54640  2.66486  2.97086  3.01533  2.85823  2.51009  3.59604  3.33011  3.65083  2.81102  3.24168  2.38192  2.69891  2.68522  3.67924  3.43831     45 s - - -
          2.68618  4.42225  2.77519  2.73123  3.46354  2.40513  3.72494  3.29354  2.67741  2.69355  4.24690  2.90347  2.73739  3.18146  2.89801  2.37887  2.77519  2.98518  4.58477  3.61503
          0.01649  4.50884  5.23119  0.61958  0.77255  0.71960  0.66738
     24   2.09031  4.63855  3.30534  2.74694  3.82988  3.20353  3.34207  3.21179  2.63592  2.46090  3.74305  3.21994  3.98305  3.05697  3.14328  2.10038  2.55626  2.61501  5.20159  3.92409     46 a - - -
          2.68618  4.42225  2.77519  2.73123  3.46354  2.40513  3.72494  3.29354  2.67741  2.69355  4.24690  2.90347  2.73739  3.18146  2.89801  2.37887  2.77519  2.98518  4.58477  3.61503
          0.28028  4.50884  1.45493  0.61958  0.77255  0.61880  0.77347
     25   2.48348  3.55403  3.57494  3.00600  3.44722  3.48943  3.88726  2.58956  2.94857  2.34881  3.42090  3.39091  4.00185  3.07306  2.84992  2.17682  2.86071  2.18496  4.90301  3.67611     47 s - - -
          2.68618  4.42225  2.77519  2.73123  3.46354  2.40513  3.72494  3.29354  2.67741  2.69355  4.24690  2.90347  2.73739  3.18146  2.89801  2.37887  2.77519  2.98518  4.58477  3.61503
          0.02041  4.29781  5.02015  0.61958  0.77255  0.54551  0.86642
     26   2.05891  4.56134  3.37239  2.80968  3.11218  2.87839  3.45034  2.90983  2.44602  2.71568  3.65697  3.26741  2.99428  3.10564  3.18418  2.84457  2.87981  2.45159  5.12299  3.86012     48 a - - -
          2.68618  4.42225  2.77519  2.73123  3.46354  2.40513  3.72494  3.29354  2.67741  2.69355  4.24690  2.90347  2.73739  3.18146  2.89801  2.37887  2.77519  2.98518  4.58477  3.61503
          0.21642  4.49658  1.69577  0.61958  0.77255  0.66383  0.72335
     27   2.53952  3.59902  3.71465  3.14719  2.67528  3.62723  3.95420  2.76205  3.08027  2.49313  3.39662  3.48489  3.75560  3.35956  3.17770  2.40860  1.97885  2.35660  4.88274  3.66718     49 t - - -
          2.68618  4.42225  2.77519  2.73123  3.46354  2.40513  3.72494  3.29354  2.67741  2.69355  4.24690  2.90347  2.73739  3.18146  2.89801  2.37887  2.77519  2.98518  4.58477  3.61503
          0.01970  4.33290  5.05524  0.61958  0.77255  0.52034  0.90219
     28   1.87046  5.00850  2.94262  2.49286  4.28583  3.39206  3.29113  3.72161  2.49390  3.28927  4.07921  2.56040  2.96249  2.84815  2.78211  2.54912  2.94088  2.83983  5.49794  4.13858     50 a - - -
          2.68618  4.42225  2.77519  2.73123  3.46354  2.40513  3.72494  3.29354  2.67741  2.69355  4.24690  2.90347  2.73739  3.18146  2.89801  2.37887  2.77519  2.98518  4.58477  3.61503
          0.03212  4.52193  3.87582  0.61958  0.77255  0.70145  0.68491
     29   2.11690  4.62851  3.30853  2.74695  3.80239  2.85917  3.43242  3.18370  2.72381  2.44634  3.71935  3.22094  3.31249  2.44868  3.14216  2.82187  2.82424  2.81068  4.00922  3.31935     51 a - - -
          2.68618  4.42225  2.77519  2.73123  3.46354  2.40513  3.72494  3.29354  2.67741  2.69355  4.24690  2.90347  2.73739  3.18146  2.89801  2.37887  2.77519  2.98518  4.58477  3.61503
          0.01654  4.50635  5.22869  0.61958  0.77255  0.53116  0.88655
     30   1.52631  4.74631  3.10150  2.70601  3.00992  3.02311  3.84064  3.36216  2.70441  3.01515  3.86147  2.90718  3.99016  2.86753  3.14113  2.65384  2.96574  2.93645  5.31095  4.01564     52 a - - -
          2.68618  4.42225  2.77519  2.73123  3.46354  2.40513  3.72494  3.29354  2.67741  2.69355  4.24690  2.90347  2.73739  3.18146  2.89801  2.37887  2.77519  2.98518  4.58477  3.61503
          0.04548  4.57922  3.37557  0.61958  0.77255  0.61471  0.77826
     31   2.62919  5.11719  2.84225  2.33898  4.42051  2.85558  3.69579  3.87791  2.27700  2.93903  4.16915  2.98967  3.89629  2.35190  2.65709  2.28363  2.73251  3.14778  5.57563  3.45976     53 k - - -
          2.68618  4.42225  2.77519  2.73123  3.46354  2.40513  3.72494  3.29354  2.67741  2.69355  4.24690  2.90347  2.73739  3.18146  2.89801  2.37887  2.77519  2.98518  4.58477  3.61503
          0.01583  4.54957  5.27191  0.61958  0.77255  0.50731  0.92159
     32   2.62118  5.25077  2.56823  1.73020  4.58825  3.50919  3.36042  4.07079  2.45362  3.55253  4.29490  2.97799  3.30873  2.18579  2.81568  2.71433  2.54568  3.63762  5.68664  4.27692     54 e - - -
          2.68618  4.42225  2.77519  2.73123  3.46354  2.40513  3.72494  3.29354  2.67741  2.69355  4.24690  2.90347  2.73739  3.18146  2.89801  2.37887  2.77519  2.98518  4.58477  3.61503
          0.01497  4.60494  5.32729  0.61958  0.77255  0.48713  0.95293
     33   2.74015  4.88122  2.32655  2.52454  4.10326  3.30771  3.79358  2.68392  2.61154  2.87566  3.63114  3.13231  3.04321  2.65345  3.06763  2.44896  2.97158  2.49466  5.39571  4.07423     55 d - - -
          2.68618  4.42225  2.77519  2.73123  3.46354  2.40513  3.72494  3.29354  2.67741  2.69355  4.24690  2.90347  2.73739  3.18146  2.89801  2.37887  2.77519  2.98518  4.58477  3.61503
          0.01455  4.63302  5.35536  0.61958  0.77255  0.46466  0.98980
     34   3.15091  4.52654  4.79856  4.24843  3.69712  4.39120  4.82457  1.30620  4.12734  2.29897  3.58550  4.43914  1.98650  4.35946  4.30092  3.72438  3.40100  1.55205  5.42156  4.23017     56 i - - -
          2.68618  4.42225  2.77519  2.73123  3.46354  2.40513  3.72494  3.29354  2.67741  2.69355  4.24690  2.90347  2.73739  3.18146  2.89801  2.37887  2.77519  2.98518  4.58477  3.61503
          0.01429  4.65093  5.37327  0.61958  0.77255  0.48576  0.95510
     35   3.44899  5.56836  2.13649  2.99649  5.26193  3.76002  4.59449  4.86466  3.67711  4.41968  5.33286  3.52334  0.56522  3.82628  4.18380  3.45245  3.83808  4.39498  6.40295  5.12371     57 P - - -
          2.68618  4.42225  2.77519  2.73123  3.46354  2.40513  3.72494  3.29354  2.67741  2.69355  4.24690  2.90347  2.73739  3.18146  2.89801  2.37887  2.77519  2.98518  4.58477  3.61503
          0.09411  4.65093  2.52241  0.61958  0.77255  0.48576  0.95510
     36   2.37377  5.01118  2.94358  2.24427  4.30078  2.63788  3.75103  3.41741  2.53397  3.30732  4.10033  3.04997  2.13894  2.88408  3.00836  2.48405  2.96466  3.15395  5.52029  4.16352     58 p - - -
          2.68618  4.42225  2.77519  2.73123  3.46354  2.40513  3.72494  3.29354  2.67741  2.69355  4.24690  2.90347  2.73739  3.18146  2.89801  2.37887  2.77519  2.98518  4.58477  3.61503
          0.01547  4.57229  5.29464  0.61958  0.77255  0.40716  1.09522
     37   1.58407  4.48616  3.60769  3.04335  3.62912  2.49248  3.97965  2.75280  2.99778  2.60750  3.27385  3.11890  4.10349  3.30416  3.35615  2.96480  2.98376  2.76268  5.07075  2.96129     59 a - - -
          2.68618  4.42225  2.77519  2.73123  3.46354  2.40513  3.72494  3.29354  2.67741  2.69355  4.24690  2.90347  2.73739  3.18146  2.89801  2.37887  2.77519  2.98518  4.58477  3.61503
          0.01429  4.65093  5.37327  0.61958  0.77255  0.48576  0.95510
     38   3.92536  5.15999  5.17790  4.82635  2.18852  4.80523  3.99574  2.40135  4.64540  2.84234  4.10851  4.56292  5.09849  4.59805  4.64254  4.16259  4.14633  3.35608  4.13670  0.63714     60 Y - - -
          2.68618  4.42225  2.77519  2.73123  3.46354  2.40513  3.72494  3.29354  2.67741  2.69355  4.24690  2.90347  2.73739  3.18146  2.89801  2.37887  2.77519  2.98518  4.58477  3.61503
          0.01429  4.65093  5.37327  0.61958  0.77255  0.48576  0.95510
     39   2.73370  5.21860  3.16007  2.58051  4.54664  3.61684  2.71978  3.98665  2.04410  3.19900  4.27216  3.10326  4.00093  2.03220  2.00113  2.82785  3.06543  2.94021  5.64092  4.29278     61 r - - -
          2.68618  4.42225  2.77519  2.73123  3.46354  2.40513  3.72494  3.29354  2.67741  2.69355  4.24690  2.90347  2.73739  3.18146  2.89801  2.37887  2.77519  2.98518  4.58477  3.61503
          0.01429  4.65093  5.37327  0.61958  0.77255  0.48576  0.95510
     40   2.62139  5.11829  2.60615  2.28889  4.41018  3.54295  2.97953  3.67983  2.40416  2.56260  3.75509  3.03495  3.93493  2.36179  2.55960  2.73728  2.97735  2.73908  5.58403  4.20805     62 e - - -
          2.68618  4.42225  2.77519  2.73123  3.46354  2.40513  3.72494  3.29354  2.67741  2.69355  4.24690  2.90347  2.73739  3.18146  2.89801  2.37887  2.77519  2.98518  4.58477  3.61503
          0.01429  4.65093  5.37327  0.61958  0.77255  0.48576  0.95510
     41   1.50409  4.57075  4.96240  4.44813  3.90295  4.44828  5.07239  1.67151  4.34601  2.60239  3.75687  4.59798  4.84238  4.58845  4.52514  3.81954  3.47797  1.18567  5.67360  4.46843     63 v - - -
          2.68618  4.42225  2.77519  2.73123  3.46354  2.40513  3.72494  3.29354  2.67741  2.69355  4.24690  2.90347  2.73739  3.18146  2.89801  2.37887  2.77519  2.98518  4.58477  3.61503
          0.01429  4.65093  5.37327  0.61958  0.77255  0.48576  0.95510
     42   0.52226  4.51134  4.25909  4.08308  4.96516  3.30608  5.01027  4.36486  4.12971  4.11029  4.92735  3.94586  4.13171  4.35529  4.32670  2.07813  3.14234  3.69260  6.32876  5.18303     64 A - - -
          2.68618  4.42225  2.77519  2.73123  3.46354  2.40513  3.72494  3.29354  2.67741  2.69355  4.24690  2.90347  2.73739  3.18146  2.89801  2.37887  2.77519  2.98518  4.58477  3.61503
          0.01429  4.65093  5.37327  0.61958  0.77255  0.48576  0.95510
     43   2.12377  5.23509  3.00868  2.15370  4.57038  3.52827  3.20006  4.04743  2.29913  3.18952  4.27900  2.42690  3.92186  2.36324  2.56240  2.49840  2.98374  3.62061  5.67227  4.27027     65 a - - -
          2.68618  4.42225  2.77519  2.73123  3.46354  2.40513  3.72494  3.29354  2.67741  2.69355  4.24690  2.90347  2.73739  3.18146  2.89801  2.37887  2.77519  2.98518  4.58477  3.61503
          0.01429  4.65093  5.37327  0.61958  0.77255  0.48576  0.95510
     44   2.43766  5.22175  2.81775  2.17296  4.55030  3.53016  3.72159  4.02319  2.46094  3.51945  4.26866  3.00504  3.92590  2.24526  2.05989  2.20936  2.98716  3.16082  5.66455  4.26565     66 r - - -
          2.68618  4.42225  2.77519  2.73123  3.46354  2.40513  3.72494  3.29354  2.67741  2.69355  4.24690  2.90347  2.73739  3.18146  2.89801  2.37887  2.77519  2.98518  4.58477  3.61503
          0.01429  4.65093  5.37327  0.61958  0.77255  0.48576  0.95510
     45   2.05434  4.93404  3.15967  2.38614  4.16376  3.58575  2.70230  3.58109  2.59110  2.85373  4.00677  3.12147  3.97607  2.35360  3.04849  2.72435  2.98422  3.17222  5.43671  2.60989     67 a - - -
          2.68618  4.42225  2.77519  2.73123  3.46354  2.40513  3.72494  3.29354  2.67741  2.69355  4.24690  2.90347  2.73739  3.18146  2.89801  2.37887  2.77519  2.98518  4.58477  3.61503
          0.01429  4.65093  5.37327  0.61958  0.77255  0.48576  0.95510
     46   2.54365  5.26796  2.58787  2.45651  4.60333  1.92842  3.74927  4.08132  2.50303  3.57289  4.32341  2.55637  3.94415  2.37665  2.60593  2.50637  3.02463  3.65598  5.71538  4.30863     68 g - - -
          2.68618  4.42225  2.77519  2.73123  3.46354  2.40513  3.72494  3.29354  2.67741  2.69355  4.24690  2.90347  2.73739  3.18146  2.89801  2.37887  2.77519  2.98518  4.58477  3.61503
          0.01429  4.65093  5.37327  0.61958  0.77255  0.48576  0.95510
     47   3.56289  4.77272  5.59892  5.10776  3.96358  5.12754  5.75631  1.52203  5.02881  1.86442  3.71465  5.26864  5.33415  5.22493  5.16176  4.54226  3.81519  0.78205  6.05267  4.88074     69 v - - -
          2.68618  4.42225  2.77519  2.73123  3.46354  2.40513  3.72494  3.29354  2.67741  2.69355  4.24690  2.90347  2.73739  3.18146  2.89801  2.37887  2.77519  2.98518  4.58477  3.61503
          0.01429  4.65093  5.37327  0.61958  0.77255  0.48576  0.95510
     48   3.44899  5.56836  2.13649  2.99649  5.26193  3.76002  4.59449  4.86466  3.67711  4.41968  5.33286  3.52334  0.56522  3.82628  4.18380  3.45245  3.83808  4.39498  6.40295  5.12371     70 P - - -
          2.68618  4.42225  2.77519  2.73123  3.46354  2.40513  3.72494  3.29354  2.67741  2.69355  4.24690  2.90347  2.73739  3.18146  2.89801  2.37887  2.77519  2.98518  4.58477  3.61503
          0.01429  4.65093  5.37327  0.61958  0.77255  0.48576  0.95510
     49   1.43055  4.92407  3.18385  2.28067  4.38789  3.51612  3.92414  3.81338  2.73706  3.41052  4.21444  3.18997  2.78359  3.07665  3.19517  2.12888  3.03592  3.23879  5.63646  4.30276     71 a - - -
          2.68618  4.42225  2.77519  2.73123  3.46354  2.40513  3.72494  3.29354  2.67741  2.69355  4.24690  2.90347  2.73739  3.18146  2.89801  2.37887  2.77519  2.98518  4.58477  3.61503
          0.01429  4.65093  5.37327  0.61958  0.77255  0.48576  0.95510
     50   2.02081  5.23268  2.64045  1.65576  4.55946  3.52985  3.74039  4.03203  2.38387  3.53330  4.28669  3.00737  3.66231  2.84681  2.98685  2.50944  2.65451  3.47390  5.68360  4.28238     72 e - - -
          2.68618  4.42225  2.77519  2.73123  3.46354  2.40513  3.72494  3.29354  2.67741  2.69355  4.24690  2.90347  2.73739  3.18146  2.89801  2.37887  2.77519  2.98518  4.58477  3.61503
          0.01429  4.65093  5.37327  0.61958  0.77255  0.48576  0.95510
     51   2.62032  4.27000  4.59663  4.00702  3.38845  4.04473  4.38800  2.11659  3.85255  2.09528  2.38118  4.12068  4.40169  4.03674  3.95867  2.63648  3.10675  1.37613  4.95776  3.77471     73 v - - -
          2.68618  4.42225  2.77519  2.73123  3.46354  2.40513  3.72494  3.29354  2.67741  2.69355  4.24690  2.90347  2.73739  3.18146  2.89801  2.37887  2.77519  2.98518  4.58477  3.61503
          0.01429  4.65093  5.37327  0.61958  0.77255  0.48576  0.95510
     52   4.08134  5.30078  5.72472  5.24165  2.85354  5.31455  5.38811  2.65146  5.07864  0.40659  3.17236  5.42174  5.38088  4.98593  5.05420  4.77115  4.29457  2.93291  5.39499  4.15358     74 L - - -
          2.68618  4.42225  2.77519  2.73123  3.46354  2.40513  3.72494  3.29354  2.67741  2.69355  4.24690  2.90347  2.73739  3.18146  2.89801  2.37887  2.77519  2.98518  4.58477  3.61503
          0.01429  4.65093  5.37327  0.61958  0.77255  0.48576  0.95510
     53   3.73788  5.22231  4.52839  4.07576  2.48231  4.49230  3.91940  3.79185  3.67948  3.21779  4.36052  4.17003  4.85237  4.06779  2.55697  3.84725  3.96495  3.63912  4.22524  0.63733     75 Y - - -
          2.68618  4.42225  2.77519  2.73123  3.46354  2.40513  3.72494  3.29354  2.67741  2.69355  4.24690  2.90347  2.73739  3.18146  2.89801  2.37887  2.77519  2.98518  4.58477  3.61503
          0.01429  4.65093  5.37327  0.61958  0.77255  0.48576  0.95510
     54   1.00158  4.51787  4.12065  3.76924  4.83231  2.03312  4.75434  4.27009  3.77467  3.94361  4.73771  3.80235  4.08587  4.03116  4.07068  1.57837  3.08471  3.35319  6.16482  4.98491     76 a - - -
          2.68618  4.42225  2.77519  2.73123  3.46354  2.40513  3.72494  3.29354  2.67741  2.69355  4.24690  2.90347  2.73739  3.18146  2.89801  2.37887  2.77519  2.98518  4.58477  3.61503
          0.01429  4.65093  5.37327  0.61958  0.77255  0.48576  0.95510
     55   3.56518  4.77799  5.60059  5.10024  3.90013  5.11104  5.70513  1.43959  5.01479  1.62007  3.65517  5.25466  5.31148  5.18356  5.12886  4.51969  3.81415  0.93808  5.98427  4.83275     77 v - - -
          2.68618  4.42225  2.77519  2.73123  3.46354  2.40513  3.72494  3.29354  2.67741  2.69355  4.24690  2.90347  2.73739  3.18146  2.89801  2.37887  2.77519  2.98518  4.58477  3.61503
          0.01429  4.65093  5.37327  0.61958  0.77255  0.48576  0.95510
     56   0.91721  4.45967  4.14878  3.66379  3.97965  3.60679  4.48282  2.72646  3.58940  2.98416  3.93136  3.83942  4.21466  3.86672  3.86258  2.58564  3.10400  2.20353  5.47733  4.27228     78 a - - -
          2.68618  4.42225  2.77519  2.73123  3.46354  2.40513  3.72494  3.29354  2.67741  2.69355  4.24690  2.90347  2.73739  3.18146  2.89801  2.37887  2.77519  2.98518  4.58477  3.61503
          0.01429  4.65093  5.37327  0.61958  0.77255  0.48576  0.95510
     57   2.90294  4.38378  4.30632  3.71150  3.38138  4.00092  4.28217  2.25442  2.72944  1.18354  2.56674  3.94911  4.35021  3.79570  3.42151  3.29100  3.13136  2.54978  4.97748  3.80392     79 l - - -
          2.68618  4.42225  2.77519  2.73123  3.46354  2.40513  3.72494  3.29354  2.67741  2.69355  4.24690  2.90347  2.73739  3.18146  2.89801  2.37887  2.77519  2.98518  4.58477  3.61503
          0.01429  4.65093  5.37327  0.61958  0.77255  0.48576  0.95510
     58   2.26503  4.88704  3.20158  2.65909  4.14066  3.59099  3.83085  2.83972  2.64261  3.16734  3.99528  2.72467  3.99669  2.01008  3.08883  2.81515  1.97423  3.22734  5.43220  4.11463     80 t - - -
          2.68618  4.42225  2.77519  2.73123  3.46354  2.40513  3.72494  3.29354  2.67741  2.69355  4.24690  2.90347  2.73739  3.18146  2.89801  2.37887  2.77519  2.98518  4.58477  3.61503
          0.01429  4.65093  5.37327  0.61958  0.77255  0.48576  0.95510
     59   3.92762  5.98797  3.15839  0.29368  5.48449  4.00937  4.75534  5.13587  3.77028  4.63773  5.65308  3.72065  4.66866  4.00175  4.21456  3.86460  4.26074  4.75898  6.47802  5.31492     81 E - - -
          2.68613  4.42272  2.77517  2.73171  3.46401  2.40500  3.72542  3.29337  2.67749  2.69402  4.24547  2.90352  2.73723  3.18194  2.89814  2.37867  2.77520  2.98456  4.58300  3.61465
          0.17106  1.88002  5.37327  2.17652  0.12040  0.48576  0.95510
     60   2.32687  4.53519  4.05685  3.73657  4.88636  2.75726  4.75687  4.33054  3.76744  3.99706  4.78572  3.78833  4.08891  4.02656  4.06762  0.75886  2.02886  3.67610  6.20688  5.02501     98 s - - -
          2.68618  4.42225  2.77519  2.73123  3.46354  2.40513  3.72494  3.29354  2.67741  2.69355  4.24690  2.90347  2.73739  3.18146  2.89801  2.37887  2.77519  2.98518  4.58477  3.61503
          0.01429  4.65093  5.37327  0.61958  0.77255  0.48576  0.95510
     61   2.44128  5.10231  2.86572  2.51976  4.40903  1.81971  3.75752  3.85522  2.23206  3.40220  4.18022  3.05295  3.94701  2.87861  2.67995  2.50159  2.88793  3.04888  5.59077  4.22040     99 g - - -
          2.68618  4.42225  2.77519  2.73123  3.46354  2.40513  3.72494  3.29354  2.67741  2.69355  4.24690  2.90347  2.73739  3.18146  2.89801  2.37887  2.77519  2.98518  4.58477  3.61503
          0.01429  4.65093  5.37327  0.61958  0.77255  0.48576  0.95510
     62   2.20788  4.57034  3.47900  2.91485  3.35734  3.26454  3.53884  2.67546  2.69798  2.78970  2.61151  3.35959  4.06855  2.78956  2.56621  2.74781  2.68647  2.73262  4.30092  3.88379    100 a - - -
          2.68618  4.42225  2.77519  2.73123  3.46354  2.40513  3.72494  3.29354  2.67741  2.69355  4.24690  2.90347  2.73739  3.18146  2.89801  2.37887  2.77519  2.98518  4.58477  3.61503
          0.01429  4.65093  5.37327  0.61958  0.77255  0.48576  0.95510
     63   2.69559  5.08199  3.10949  2.54884  4.37133  3.56849  3.76023  3.80721  2.25912  3.36372  3.56639  3.07643  3.28116  2.88619  1.89988  2.24163  2.26528  3.44494  5.55972  4.20377    101 r - - -
          2.68618  4.42225  2.77519  2.73123  3.46354  2.40513  3.72494  3.29354  2.67741  2.69355  4.24690  2.90347  2.73739  3.18146  2.89801  2.37887  2.77519  2.98518  4.58477  3.61503
          0.09842  4.65093  2.47481  0.61958  0.77255  0.48576  0.95510
     64   2.52788  4.47336  3.54744  2.98202  3.61892  2.88474  3.93438  2.98239  2.93414  1.70516  3.57801  3.12391  4.06502  3.24697  2.69971  2.76903  2.84275  2.43753  5.05328  3.45790    102 l - - -
          2.68618  4.42225  2.77519  2.73123  3.46354  2.40513  3.72494  3.29354  2.67741  2.69355  4.24690  2.90347  2.73739  3.18146  2.89801  2.37887  2.77519  2.98518  4.58477  3.61503
          0.01554  4.56805  5.29039  0.61958  0.77255  0.40379  1.10197
     65   2.46804  5.01033  2.97276  2.55170  4.26699  2.91266  3.66054  3.69495  2.34388  2.86496  4.07554  2.81873  2.74474  2.89990  2.53935  2.63455  2.76381  2.78044  3.90458  4.14981    103 k - - -
          2.68618  4.42225  2.77519  2.73123  3.46354  2.40513  3.72494  3.29354  2.67741  2.69355  4.24690  2.90347  2.73739  3.18146  2.89801  2.37887  2.77519  2.98518  4.58477  3.61503
          0.01429  4.65093  5.37327  0.61958  0.77255  0.48576  0.95510
     66   2.64464  5.22363  2.74252  2.15940  4.55392  2.03124  3.25453  4.02973  2.45636  3.52249  4.26839  2.72994  3.91946  2.58273  2.72097  2.48181  2.97951  3.60635  4.75020  3.92396    104 g - - -
          2.68618  4.42225  2.77519  2.73123  3.46354  2.40513  3.72494  3.29354  2.67741  2.69355  4.24690  2.90347  2.73739  3.18146  2.89801  2.37887  2.77519  2.98518  4.58477  3.61503
          0.01429  4.65093  5.37327  0.61958  0.77255  0.48576  0.95510
     67   2.40972  4.98120  3.13456  2.41547  4.22766  2.89926  3.50631  3.34227  2.56994  3.04314  3.79201  3.09983  3.96654  2.39540  2.36036  2.61098  2.70716  2.54098  5.47783  4.13602    105 r - - -
          2.68618  4.42225  2.77519  2.73123  3.46354  2.40513  3.72494  3.29354  2.67741  2.69355  4.24690  2.90347  2.73739  3.18146  2.89801  2.37887  2.77519  2.98518  4.58477  3.61503
          0.01408  4.66571  5.38805  0.61958  0.77255  0.48576  0.95510
     68   2.45170  4.44123  3.68501  2.66902  2.85014  3.10545  3.64615  2.26536  2.71986  2.12645  3.54613  3.21137  4.12470  3.36022  3.26298  2.99528  2.98481  2.28124  5.02736  3.79905    106 l - - -
          2.68624  4.42240  2.77535  2.73122  3.46347  2.40521  3.72491  3.29353  2.67742  2.69356  4.24705  2.90362  2.73745  3.18131  2.89760  2.37887  2.77498  2.98518  4.58492  3.61518
          0.29464  1.38377  5.38805  0.74030  0.64812  0.48576  0.95510
     69   2.76578  4.74221  3.33601  2.77130  3.92845  2.90825  3.35303  2.87111  2.63823  2.44478  3.82985  3.25285  4.03616  2.83090  1.88579  2.87211  2.90349  2.49419  5.28167  3.99909    113 r - - -
          2.68618  4.42225  2.77519  2.73123  3.46354  2.40513  3.72494  3.29354  2.67741  2.69355  4.24690  2.90347  2.73739  3.18146  2.89801  2.37887  2.77519  2.98518  4.58477  3.61503
          0.01408  4.66571  5.38805  0.61958  0.77255  0.48576  0.95510
     70   2.81622  4.72885  3.99875  3.83745  4.93349  3.48336  4.90314  4.30899  3.88368  4.03117  4.93365  3.93348  0.58918  4.21617  4.12591  3.00451  2.29144  3.76503  6.26044  5.09678    114 P - - -
          2.68618  4.42225  2.77519  2.73123  3.46354  2.40513  3.72494  3.29354  2.67741  2.69355  4.24690  2.90347  2.73739  3.18146  2.89801  2.37887  2.77519  2.98518  4.58477  3.61503
          0.01408  4.66571  5.38805  0.61958  0.77255  0.48576  0.95510
     71   4.43512  5.56819  5.25243  5.04632  2.44280  4.94395  3.99303  4.18993  4.70906  3.41632  4.73632  4.68173  5.29374  4.76041  4.69483  4.45631  4.66755  4.12228  0.50674  2.09756    115 W - - -
          2.68618  4.42225  2.77519  2.73123  3.46354  2.40513  3.72494  3.29354  2.67741  2.69355  4.24690  2.90347  2.73739  3.18146  2.89801  2.37887  2.77519  2.98518  4.58477  3.61503
          0.01408  4.66571  5.38805  0.61958  0.77255  0.48576  0.95510
     72   3.11001  5.11421  3.33590  3.26167  5.00171  3.62599  4.63862  4.64279  3.58261  4.24149  5.12266  2.39860  0.59782  3.89696  3.93695  3.21294  3.56429  4.10376  6.24451  4.96079    116 P - - -
          2.68618  4.42225  2.77519  2.73123  3.46354  2.40513  3.72494  3.29354  2.67741  2.69355  4.24690  2.90347  2.73739  3.18146  2.89801  2.37887  2.77519  2.98518  4.58477  3.61503
          0.01408  4.66571  5.38805  0.61958  0.77255  0.48576  0.95510
     73   4.90812  5.93949  5.43718  5.36904  3.88797  4.75825  5.17966  5.07973  5.15529  4.30786  5.65498  5.41065  5.34289  5.48815  5.12023  5.10993  5.26024  4.97810  0.15222  3.86145    117 W - - -
          2.68618  4.42225  2.77519  2.73123  3.46354  2.40513  3.72494  3.29354  2.67741  2.69355  4.24690  2.90347  2.73739  3.18146  2.89801  2.37887  2.77519  2.98518  4.58477  3.61503
          0.01408  4.66571  5.38805  0.61958  0.77255  0.48576  0.95510
     74   2.51255  4.53936  3.85031  3.37599  4.11171  3.52165  4.33419  3.41054  3.32164  2.43703  4.05715  3.64491  4.12894  3.63683  3.65030  2.07161  1.08901  3.09149  5.53344  4.30796    118 t - - -
          2.68618  4.42225  2.77519  2.73123  3.46354  2.40513  3.72494  3.29354  2.67741  2.69355  4.24690  2.90347  2.73739  3.18146  2.89801  2.37887  2.77519  2.98518  4.58477  3.61503
          0.01408  4.66571  5.38805  0.61958  0.77255  0.48576  0.95510
     75   2.36435  4.70186  5.13181  4.58068  3.54889  4.62706  5.05183  1.57317  4.43426  0.97304  3.37694  4.73545  4.91235  4.58168  4.53523  3.97956  3.61031  2.25927  5.46242  4.34412    119 l - - -
          2.68618  4.42225  2.77519  2.73123  3.46354  2.40513  3.72494  3.29354  2.67741  2.69355  4.24690  2.90347  2.73739  3.18146  2.89801  2.37887  2.77519  2.98518  4.58477  3.61503
          0.01408  4.66571  5.38805  0.61958  0.77255  0.48576  0.95510
     76   2.94518  5.00295  3.19809  3.07352  4.88504  3.51849  4.44747  4.36587  3.34791  4.02641  4.89083  0.69750  4.22094  3.66941  3.72905  3.04027  2.40151  3.86513  6.16591  4.83085    120 n - - -
          2.68618  4.42225  2.77519  2.73123  3.46354  2.40513  3.72494  3.29354  2.67741  2.69355  4.24690  2.90347  2.73739  3.18146  2.89801  2.37887  2.77519  2.98518  4.58477  3.61503
          0.01408  4.66571  5.38805  0.61958  0.77255  0.48576  0.95510
     77   2.91766  4.38350  4.39366  3.83643  3.54500  4.03502  3.69238  2.21748  3.69350  2.51919  3.52120  4.04630  4.42294  3.95481  3.88510  3.34894  2.53499  0.98191  5.11561  3.91031    121 v - - -
          2.68618  4.42225  2.77519  2.73123  3.46354  2.40513  3.72494  3.29354  2.67741  2.69355  4.24690  2.90347  2.73739  3.18146  2.89801  2.37887  2.77519  2.98518  4.58477  3.61503
          0.01408  4.66571  5.38805  0.61958  0.77255  0.48576  0.95510
     78   1.59881  5.27759  2.35495  2.27176  4.60360  2.86204  3.76665  4.07768  2.37293  3.57590  4.33231  3.01708  3.96038  2.87527  2.56955  2.77556  3.04569  3.65977  5.72424  4.32010    122 a - - -
          2.68618  4.42225  2.77519  2.73123  3.46354  2.40513  3.72494  3.29354  2.67741  2.69355  4.24690  2.90347  2.73739  3.18146  2.89801  2.37887  2.77519  2.98518  4.58477  3.61503
          0.09589  4.66571  2.50080  0.61958  0.77255  0.48576  0.95510
     79   2.20002  4.62245  3.98372  3.91792  5.10398  0.51193  5.01887  4.55299  4.14488  4.27269  5.10815  3.92070  4.18183  4.36163  4.36012  2.89612  3.25565  3.84968  6.39120  5.28107    123 G - - -
          2.68618  4.42225  2.77519  2.73123  3.46354  2.40513  3.72494  3.29354  2.67741  2.69355  4.24690  2.90347  2.73739  3.18146  2.89801  2.37887  2.77519  2.98518  4.58477  3.61503
          0.01527  4.58509  5.30744  0.61958  0.77255  0.40460  1.10035
     80   2.68772  5.22234  3.05101  2.13617  4.55091  3.55356  3.73147  3.76055  1.69646  3.51486  4.26974  3.03064  3.94478  2.40701  2.48147  2.74920  2.50666  3.13769  5.65986  4.27267    124 k - - -
          2.68618  4.42225  2.77519  2.73123  3.46354  2.40513  3.72494  3.29354  2.67741  2.69355  4.24690  2.90347  2.73739  3.18146  2.89801  2.37887  2.77519  2.98518  4.58477  3.61503
          0.01408  4.66571  5.38805  0.61958  0.77255  0.48576  0.95510
     81   2.32276  4.81328  3.35843  2.78776  4.60026  1.55089  4.15002  4.04351  2.99872  3.64124  4.43479  3.34805  2.31338  3.31778  3.43895  1.86585  2.89304  3.57300  5.85132  4.54124    125 g - - -
          2.68618  4.42225  2.77519  2.73123  3.46354  2.40513  3.72494  3.29354  2.67741  2.69355  4.24690  2.90347  2.73739  3.18146  2.89801  2.37887  2.77519  2.98518  4.58477  3.61503
          0.01408  4.66571  5.38805  0.61958  0.77255  0.48576  0.95510
     82   2.78563  4.33111  3.38882  2.75781  3.88714  3.67669  3.23058  3.07296  2.72751  2.74331  3.81755  3.28980  4.05927  2.77084  2.14592  2.90322  3.01415  3.02854  5.25179  1.87747    126 y - - -
          2.68618  4.42225  2.77519  2.73123  3.46354  2.40513  3.72494  3.29354  2.67741  2.69355  4.24690  2.90347  2.73739  3.18146  2.89801  2.37887  2.77519  2.98518  4.58477  3.61503
          0.01408  4.66571  5.38805  0.61958  0.77255  0.48576  0.95510
     83   2.40837  4.73541  3.52967  2.95935  2.62267  3.75820  3.63325  3.28862  2.79384  2.94615  3.83453  3.39922  4.14056  3.20693  1.37611  3.00286  3.09361  3.04167  5.09609  3.38515    127 r - - -
          2.68618  4.42225  2.77519  2.73123  3.46354  2.40513  3.72494  3.29354  2.67741  2.69355  4.24690  2.90347  2.73739  3.18146  2.89801  2.37887  2.77519  2.98518  4.58477  3.61503
          0.01408  4.66571  5.38805  0.61958  0.77255  0.48576  0.95510
     84   3.50708  3.73496  4.96793  4.51827  1.79395  4.48935  3.61963  3.29937  4.34104  2.22189  3.93899  4.36259  4.81932  4.37024  4.36696  3.81768  3.73183  3.14685  4.18390  0.92674    128 y - - -
          2.68618  4.42225  2.77519  2.73123  3.46354  2.40513  3.72494  3.29354  2.67741  2.69355  4.24690  2.90347  2.73739  3.18146  2.89801  2.37887  2.77519  2.98518  4.58477  3.61503
          0.01408  4.66571  5.38805  0.61958  0.77255  0.48576  0.95510
     85   1.88004  5.24072  2.56254  2.30641  4.56631  2.61784  3.40301  4.04034  2.43503  3.53858  4.28983  3.00875  2.86984  2.76736  2.98314  2.48754  2.91404  3.62153  5.68642  4.28404    129 a - - -
          2.68618  4.42225  2.77519  2.73123  3.46354  2.40513  3.72494  3.29354  2.67741  2.69355  4.24690  2.90347  2.73739  3.18146  2.89801  2.37887  2.77519  2.98518  4.58477  3.61503
          0.01408  4.66571  5.38805  0.61958  0.77255  0.48576  0.95510
     86   2.43167  4.65920  3.49609  2.96755  4.05708  3.55941  4.04413  3.43757  2.94476  3.11448  2.89611  3.06834  4.05677  3.27381  3.34828  1.61128  1.75514  3.12798  5.42331  4.15610    130 s - - -
          2.68618  4.42225  2.77519  2.73123  3.46354  2.40513  3.72494  3.29354  2.67741  2.69355  4.24690  2.90347  2.73739  3.18146  2.89801  2.37887  2.77519  2.98518  4.58477  3.61503
          0.01408  4.66571  5.38805  0.61958  0.77255  0.48576  0.95510
     87   3.03615  5.20968  3.45517  2.84321  4.50245  3.78670  3.86047  3.92294  2.36511  3.45839  4.29239  3.31318  4.16323  2.49127  1.14246  3.05412  2.57772  3.59999  5.60284  3.34973    131 r - - -
          2.68618  4.42225  2.77519  2.73123  3.46354  2.40513  3.72494  3.29354  2.67741  2.69355  4.24690  2.90347  2.73739  3.18146  2.89801  2.37887  2.77519  2.98518  4.58477  3.61503
          0.09356  4.66571  2.52688  0.61958  0.77255  0.48576  0.95510
     88   2.16736  5.06485  2.53085  2.16248  4.34411  3.52893  3.72762  3.34979  2.49632  2.53121  4.12424  3.02832  3.92270  2.24164  2.97475  2.63730  2.96097  3.30264  5.53954  4.17200    132 e - - -
          2.68618  4.42225  2.77519  2.73123  3.46354  2.40513  3.72494  3.29354  2.67741  2.69355  4.24690  2.90347  2.73739  3.18146  2.89801  2.37887  2.77519  2.98518  4.58477  3.61503
          0.01524  4.58738  5.30973  0.61958  0.77255  0.40644  1.09666
     89   2.29644  5.18042  2.60535  1.84697  4.49206  3.53808  3.73045  3.08767  2.34779  3.11090  4.23028  3.01963  3.93180  2.56144  2.96678  2.53587  2.59339  3.55296  5.63360  4.24352    133 e - - -
          2.68618  4.42225  2.77519  2.73123  3.46354  2.40513  3.72494  3.29354  2.67741  2.69355  4.24690  2.90347  2.73739  3.18146  2.89801  2.37887  2.77519  2.98518  4.58477  3.61503
          0.01408  4.66571  5.38805  0.61958  0.77255  0.48576  0.95510
     90   0.94827  4.71146  3.48567  2.60828  4.30553  3.52125  4.20420  3.59778  3.09821  3.34109  4.20340  3.45580  4.10179  3.42824  3.48982  2.88378  2.42605  3.05220  5.66029  4.39358    134 a - - -
          2.68618  4.42225  2.77519  2.73123  3.46354  2.40513  3.72494  3.29354  2.67741  2.69355  4.24690  2.90347  2.73739  3.18146  2.89801  2.37887  2.77519  2.98518  4.58477  3.61503
          0.01408  4.66571  5.38805  0.61958  0.77255  0.48576  0.95510
     91   2.47576  2.01546  4.33683  3.74421  3.14422  3.87802  4.18711  2.64646  3.60201  2.39562  3.07299  3.90387  4.24613  3.80485  2.89384  3.17088  2.99039  2.25692  2.41249  3.41884    135 c - - -
          2.68618  4.42225  2.77519  2.73123  3.46354  2.40513  3.72494  3.29354  2.67741  2.69355  4.24690  2.90347  2.73739  3.18146  2.89801  2.37887  2.77519  2.98518  4.58477  3.61503
          0.01408  4.66571  5.38805  0.61958  0.77255  0.48576  0.95510
     92   2.11664  5.03506  3.10725  2.40504  4.29757  3.56721  3.47001  3.43303  2.54104  3.19560  4.09879  3.07833  3.95805  1.99377  2.70995  2.60647  2.73218  3.38062  5.52007  2.96132    136 q - - -
          2.68618  4.42225  2.77519  2.73123  3.46354  2.40513  3.72494  3.29354  2.67741  2.69355  4.24690  2.90347  2.73739  3.18146  2.89801  2.37887  2.77519  2.98518  4.58477  3.61503
          0.01408  4.66571  5.38805  0.61958  0.77255  0.48576  0.95510
     93   1.56183  5.09412  2.73534  2.54693  4.41458  2.48632  3.79960  3.50027  2.58040  3.41558  4.20174  2.51829  3.97084  2.92817  2.86164  2.78082  3.02174  3.48360  5.61445  4.24776    137 a - - -
          2.68618  4.42225  2.77519  2.73123  3.46354  2.40513  3.72494  3.29354  2.67741  2.69355  4.24690  2.90347  2.73739  3.18146  2.89801  2.37887  2.77519  2.98518  4.58477  3.61503
          0.01408  4.66571  5.38805  0.61958  0.77255  0.48576  0.95510
     94   3.24732  4.65452  4.77562  4.18701  2.74232  4.39750  4.65359  2.48611  4.00659  0.79466  3.22596  4.39471  4.68266  4.19385  2.84310  3.70739  3.47063  2.60794  5.14129  3.97721    138 l - - -
          2.68618  4.42225  2.77519  2.73123  3.46354  2.40513  3.72494  3.29354  2.67741  2.69355  4.24690  2.90347  2.73739  3.18146  2.89801  2.37887  2.77519  2.98518  4.58477  3.61503
          0.01408  4.66571  5.38805  0.61958  0.77255  0.48576  0.95510
     95   2.51483  5.20754  2.58956  2.29871  4.53007  3.53571  3.43999  3.73378  2.46614  2.84197  4.25454  3.01262  3.92899  1.98103  2.24534  2.72798  2.78813  3.58608  5.65325  4.25771    139 q - - -
          2.68618  4.42225  2.77519  2.73123  3.46354  2.40513  3.72494  3.29354  2.67741  2.69355  4.24690  2.90347  2.73739  3.18146  2.89801  2.37887  2.77519  2.98518  4.58477  3.61503
          0.01408  4.66571  5.38805  0.61958  0.77255  0.48576  0.95510
     96   2.45575  5.10031  3.07582  2.38904  4.38620  3.11677  3.74988  3.59817  2.51002  3.38021  4.15988  3.05348  3.94749  2.31592  1.99656  2.58944  2.45490  2.97533  5.57243  4.20389    140 r - - -
          2.68618  4.42225  2.77519  2.73123  3.46354  2.40513  3.72494  3.29354  2.67741  2.69355  4.24690  2.90347  2.73739  3.18146  2.89801  2.37887  2.77519  2.98518  4.58477  3.61503
          0.01408  4.66571  5.38805  0.61958  0.77255  0.48576  0.95510
     97   2.02947  4.42349  3.71789  2.95568  1.93061  3.41129  4.01779  2.62722  3.09562  2.63150  3.53006  3.53014  3.07906  3.11958  3.42548  3.00724  2.91058  2.69260  5.01218  3.34739    141 f - - -
          2.68618  4.42225  2.77519  2.73123  3.46354  2.40513  3.72494  3.29354  2.67741  2.69355  4.24690  2.90347  2.73739  3.18146  2.89801  2.37887  2.77519  2.98518  4.58477  3.61503
          0.01408  4.66571  5.38805  0.61958  0.77255  0.48576  0.95510
     98   2.87080  4.73968  5.26250  4.66448  2.50889  4.65626  4.95911  2.30396  4.50132  0.87167  2.11919  4.77822  4.88053  4.53311  4.51732  3.98931  3.63832  2.66008  5.25915  4.18907    142 l - - -
          2.68618  4.42225  2.77519  2.73123  3.46354  2.40513  3.72494  3.29354  2.67741  2.69355  4.24690  2.90347  2.73739  3.18146  2.89801  2.37887  2.77519  2.98518  4.58477  3.61503
          0.01408  4.66571  5.38805  0.61958  0.77255  0.48576  0.95510
     99   2.34232  5.18914  2.59486  2.47386  4.50529  3.53677  3.72672  3.61425  2.29429  3.23955  4.23777  3.01657  3.92953  2.23241  2.22274  2.49969  2.62860  3.28522  5.63943  4.24736    143 r - - -
          2.68618  4.42225  2.77519  2.73123  3.46354  2.40513  3.72494  3.29354  2.67741  2.69355  4.24690  2.90347  2.73739  3.18146  2.89801  2.37887  2.77519  2.98518  4.58477  3.61503
          0.01408  4.66571  5.38805  0.61958  0.77255  0.48576  0.95510
    100   2.65631  5.26085  2.48443  2.16863  4.60320  3.52622  3.56112  4.08744  2.40092  3.56474  4.30259  2.84469  3.07538  2.32394  2.21741  2.52197  2.58671  3.65010  5.69467  4.28497    144 e - - -
          2.68618  4.42225  2.77519  2.73123  3.46354  2.40513  3.72494  3.29354  2.67741  2.69355  4.24690  2.90347  2.73739  3.18146  2.89801  2.37887  2.77519  2.98518  4.58477  3.61503
          0.01408  4.66571  5.38805  0.61958  0.77255  0.48576  0.95510
    101   2.61256  4.77317  3.28370  2.72338  3.96648  2.90327  3.38158  3.35779  2.70441  3.01124  3.85826  3.10179  4.01596  3.04469  2.35278  2.69038  1.99280  2.75895  4.56319  2.96503    145 t - - -
          2.68618  4.42225  2.77519  2.73123  3.46354  2.40513  3.72494  3.29354  2.67741  2.69355  4.24690  2.90347  2.73739  3.18146  2.89801  2.37887  2.77519  2.98518  4.58477  3.61503
          0.03847  4.66571  3.56390  0.61958  0.77255  0.48576  0.95510
    102   2.69889  5.08590  3.07821  2.42729  4.37158  2.94252  3.74901  3.81209  2.21498  3.26932  4.14926  3.05568  2.11283  2.87275  2.55682  2.44087  2.98591  2.81833  5.56092  4.19710    146 p - - -
          2.68618  4.42225  2.77519  2.73123  3.46354  2.40513  3.72494  3.29354  2.67741  2.69355  4.24690  2.90347  2.73739  3.18146  2.89801  2.37887  2.77519  2.98518  4.58477  3.61503
          0.09503  4.64166  2.51315  0.61958  0.77255  0.45755  1.00194
    103   2.22620  5.14090  2.65828  2.46096  4.44702  3.51704  3.25961  3.90575  2.36661  2.49263  4.19272  2.45549  3.07728  2.82103  2.50934  2.71270  2.96176  3.51059  5.59723  4.21199    147 a - - -
          2.68618  4.42225  2.77519  2.73123  3.46354  2.40513  3.72494  3.29354  2.67741  2.69355  4.24690  2.90347  2.73739  3.18146  2.89801  2.37887  2.77519  2.98518  4.58477  3.61503
          0.10513  4.58827  2.41215  0.61958  0.77255  0.62589  0.76526
    104   2.73689  5.17218  3.00859  2.39855  4.50133  3.50990  3.68356  3.96240  1.79640  3.46186  4.22097  2.33348  3.90150  2.65230  2.44715  2.58772  2.45621  3.55512  5.60627  3.69498    148 k - - -
          2.68618  4.42225  2.77519  2.73123  3.46354  2.40513  3.72494  3.29354  2.67741  2.69355  4.24690  2.90347  2.73739  3.18146  2.89801  2.37887  2.77519  2.98518  4.58477  3.61503
          0.01665  4.49978  5.22213  0.61958  0.77255  0.34818  1.22407
    105   2.81686  5.14731  3.14593  2.57737  4.44682  3.60413  3.76861  3.88135  2.35599  2.92336  4.20664  2.43911  3.99167  2.35729  1.73256  2.67924  3.04184  2.85196  5.59675  4.24816    149 r - - -
          2.68618  4.42225  2.77519  2.73123  3.46354  2.40513  3.72494  3.29354  2.67741  2.69355  4.24690  2.90347  2.73739  3.18146  2.89801  2.37887  2.77519  2.98518  4.58477  3.61503
          0.01408  4.66571  5.38805  0.61958  0.77255  0.48576  0.95510
    106   3.48377  4.72826  5.48866  4.95387  2.90412  4.92514  5.39716  1.02573  4.83679  1.85648  3.53160  5.06865  5.15012  4.95932  4.90632  4.30218  3.72450  1.37527  5.70548  4.55905    150 i - - -
          2.68618  4.42225  2.77519  2.73123  3.46354  2.40513  3.72494  3.29354  2.67741  2.69355  4.24690  2.90347  2.73739  3.18146  2.89801  2.37887  2.77519  2.98518  4.58477  3.61503
          0.01408  4.66571  5.38805  0.61958  0.77255  0.48576  0.95510
    107   3.52870  6.15606  0.58174  2.50306  5.47997  3.61819  4.31237  5.13017  3.49633  4.59117  5.51035  2.27959  4.31920  3.50803  4.19013  3.37317  3.86578  4.64370  6.68015  5.09518    151 D - - -
          2.68618  4.42225  2.77519  2.73123  3.46354  2.40513  3.72494  3.29354  2.67741  2.69355  4.24690  2.90347  2.73739  3.18146  2.89801  2.37887  2.77519  2.98518  4.58477  3.61503
          0.01408  4.66571  5.38805  0.61958  0.77255  0.48576  0.95510
    108   2.24180  3.32457  4.74972  4.18991  3.61925  4.15407  4.64042  2.03467  4.05299  2.54653  3.56815  4.29351  4.55177  4.25447  4.17955  3.49179  2.54223  1.07505  5.22930  4.03738    152 v - - -
          2.68618  4.42225  2.77519  2.73123  3.46354  2.40513  3.72494  3.29354  2.67741  2.69355  4.24690  2.90347  2.73739  3.18146  2.89801  2.37887  2.77519  2.98518  4.58477  3.61503
          0.01408  4.66571  5.38805  0.61958  0.77255  0.48576  0.95510
    109   3.13586  4.95270  4.12296  3.92863  4.55661  0.51270  4.90608  4.01460  3.93145  2.35944  4.75385  4.11779  4.48293  4.29348  4.16691  3.33526  3.60032  3.68418  5.97512  4.73794    153 G - - -
          2.68618  4.42225  2.77519  2.73123  3.46354  2.40513  3.72494  3.29354  2.67741  2.69355  4.24690  2.90347  2.73739  3.18146  2.89801  2.37887  2.77519  2.98518  4.58477  3.61503
          0.01408  4.66571  5.38805  0.61958  0.77255  0.48576  0.95510
    110   2.46289  4.45094  4.90610  4.33573  3.58326  4.35291  4.75334  1.46759  4.19215  1.40645  3.49517  4.45114  4.68452  4.37480  4.29825  3.68160  2.82611  1.83774  5.27398  4.09745    154 l - - -
          2.68618  4.42225  2.77519  2.73123  3.46354  2.40513  3.72494  3.29354  2.67741  2.69355  4.24690  2.90347  2.73739  3.18146  2.89801  2.37887  2.77519  2.98518  4.58477  3.61503
          0.01408  4.66571  5.38805  0.61958  0.77255  0.48576  0.95510
    111   1.51985  4.51853  3.79741  3.28778  3.99956  2.00032  4.24275  3.34594  3.24607  3.06806  2.43628  3.59075  4.10777  3.54773  3.59017  2.88622  2.19859  3.04147  5.42005  4.19261    155 a - - -
          2.68618  4.42225  2.77519  2.73123  3.46354  2.40513  3.72494  3.29354  2.67741  2.69355  4.24690  2.90347  2.73739  3.18146  2.89801  2.37887  2.77519  2.98518  4.58477  3.61503
          0.01408  4.66571  5.38805  0.61958  0.77255  0.48576  0.95510
    112   2.30757  5.13374  3.27898  3.01948  4.75613  3.64517  4.24885  4.19964  2.92981  3.77441  4.67940  3.45648  4.24836  0.77215  3.25141  3.11374  3.40261  3.80546  5.97166  4.66862    156 q - - -
          2.68618  4.42225  2.77519  2.73123  3.46354  2.40513  3.72494  3.29354  2.67741  2.69355  4.24690  2.90347  2.73739  3.18146  2.89801  2.37887  2.77519  2.98518  4.58477  3.61503
          0.01408  4.66571  5.38805  0.61958  0.77255  0.48576  0.95510
    113   3.48255  4.72836  5.47850  4.94240  3.74128  4.92532  5.40992  1.53187  4.82591  1.85694  2.41368  5.06578  5.15006  4.95441  4.90131  4.30178  3.72331  1.00444  5.72725  4.59759    157 v - - -
          2.68618  4.42225  2.77519  2.73123  3.46354  2.40513  3.72494  3.29354  2.67741  2.69355  4.24690  2.90347  2.73739  3.18146  2.89801  2.37887  2.77519  2.98518  4.58477  3.61503
          0.01408  4.66571  5.38805  0.61958  0.77255  0.48576  0.95510
    114   2.90931  4.96472  3.20487  2.91136  4.34638  3.58516  4.14729  3.86357  2.99668  2.58969  4.39177  0.96439  4.15747  3.36519  3.38839  2.55015  3.24496  3.50984  5.69428  4.32806    158 n - - -
          2.68618  4.42225  2.77519  2.73123  3.46354  2.40513  3.72494  3.29354  2.67741  2.69355  4.24690  2.90347  2.73739  3.18146  2.89801  2.37887  2.77519  2.98518  4.58477  3.61503
          0.01408  4.66571  5.38805  0.61958  0.77255  0.48576  0.95510
    115   2.34464  4.32082  4.61281  4.01797  3.30010  4.06306  4.37921  2.58321  3.85308  1.31199  3.09426  4.13499  4.41014  4.02311  3.95112  3.36883  3.14501  2.12263  2.31485  3.74280    159 l - - -
          2.68618  4.42225  2.77519  2.73123  3.46354  2.40513  3.72494  3.29354  2.67741  2.69355  4.24690  2.90347  2.73739  3.18146  2.89801  2.37887  2.77519  2.98518  4.58477  3.61503
          0.01408  4.66571  5.38805  0.61958  0.77255  0.48576  0.95510
    116   3.28309  5.25805  3.85869  3.44790  5.07761  1.08849  4.41570  4.56545  2.88633  4.07449  4.94439  3.80013  4.43920  3.60400  1.16765  3.37224  3.63297  4.12205  6.06326  4.92724    160 g - - -
          2.68618  4.42225  2.77519  2.73123  3.46354  2.40513  3.72494  3.29354  2.67741  2.69355  4.24690  2.90347  2.73739  3.18146  2.89801  2.37887  2.77519  2.98518  4.58477  3.61503
          0.01408  4.66571  5.38805  0.61958  0.77255  0.48576  0.95510
    117   4.55838  5.59468  5.36525  5.18563  2.26557  5.09790  3.17829  4.27143  4.91344  3.47672  4.79597  4.65166  5.37005  4.77340  4.83839  4.49116  4.75567  4.18820  0.93443  1.18695    161 w - - -
          2.68618  4.42225  2.77519  2.73123  3.46354  2.40513  3.72494  3.29354  2.67741  2.69355  4.24690  2.90347  2.73739  3.18146  2.89801  2.37887  2.77519  2.98518  4.58477  3.61503
          0.01408  4.66571  5.38805  0.61958  0.77255  0.48576  0.95510
    118   3.08482  5.47508  2.91754  2.60920  4.67278  3.66086  1.57997  4.27710  2.62313  3.76425  4.57757  1.77454  4.13958  2.22766  3.02262  3.03826  3.32395  3.88741  5.82163  4.41333    162 h - - -
          2.68618  4.42225  2.77519  2.73123  3.46354  2.40513  3.72494  3.29354  2.67741  2.69355  4.24690  2.90347  2.73739  3.18146  2.89801  2.37887  2.77519  2.98518  4.58477  3.61503
          0.01408  4.66571  5.38805  0.61958  0.77255  0.48576  0.95510
    119   2.38565  4.99982  3.13927  2.58195  4.25618  2.09608  3.78112  2.94136  2.38869  3.26714  4.07169  3.10408  3.84892  2.62258  2.54999  2.78508  2.41978  3.34303  5.49530  4.15372    163 g - - -
          2.68600  4.42239  2.77534  2.73137  3.46298  2.40503  3.72417  3.29341  2.67755  2.69369  4.24704  2.90319  2.73754  3.18160  2.89815  2.37901  2.77534  2.98489  4.58491  3.61517
          0.22398  1.62916  5.38805  0.88976  0.52892  0.48576  0.95510
    120   2.68180  5.31070  2.64272  2.32328  4.64142  2.85802  1.94962  4.12218  2.36930  3.60858  4.35967  3.00931  3.96056  2.08078  3.01525  2.68953  3.05271  3.69452  5.74757  4.33652    169 h - - -
          2.68618  4.42225  2.77519  2.73123  3.46354  2.40513  3.72494  3.29354  2.67741  2.69355  4.24690  2.90347  2.73739  3.18146  2.89801  2.37887  2.77519  2.98518  4.58477  3.61503
          0.01408  4.66571  5.38805  0.61958  0.77255  0.48576  0.95510
    121   2.79009  4.93682  3.22696  2.66065  2.98172  3.62498  3.03177  3.57545  2.38174  3.18533  4.01183  2.98389  4.01110  2.76401  1.64868  2.83658  3.01817  3.26681  4.51039  3.33279    170 r - - -
          2.68618  4.42225  2.77519  2.73123  3.46354  2.40513  3.72494  3.29354  2.67741  2.69355  4.24690  2.90347  2.73739  3.18146  2.89801  2.37887  2.77519  2.98518  4.58477  3.61503
          0.01408  4.66571  5.38805  0.61958  0.77255  0.48576  0.95510
    122   3.87872  5.10843  5.26536  4.89335  0.80917  4.80957  4.05633  3.35001  4.70523  1.93904  3.94002  4.61250  5.08706  4.62594  4.66834  4.16273  4.09504  3.11693  4.19345  1.86042    171 f - - -
          2.68618  4.42225  2.77519  2.73123  3.46354  2.40513  3.72494  3.29354  2.67741  2.69355  4.24690  2.90347  2.73739  3.18146  2.89801  2.37887  2.77519  2.98518  4.58477  3.61503
          0.01408  4.66571  5.38805  0.61958  0.77255  0.48576  0.95510
    123   2.68071  5.25005  2.85466  2.18380  4.58864  3.03356  3.71750  4.06992  2.39210  3.55237  4.29295  2.93018  3.47683  2.41584  2.18016  2.25812  2.43170  3.63731  5.68641  4.27944    172 r - - -
          2.68618  4.42225  2.77519  2.73123  3.46354  2.40513  3.72494  3.29354  2.67741  2.69355  4.24690  2.90347  2.73739  3.18146  2.89801  2.37887  2.77519  2.98518  4.58477  3.61503
          0.01408  4.66571  5.38805  0.61958  0.77255  0.48576  0.95510
    124   2.76636  5.23599  2.83230  2.46476  4.56616  3.46981  3.15354  4.04015  2.46942  3.53443  4.28334  2.58699  3.93378  2.55376  2.44394  1.70635  2.61164  3.61921  5.67795  4.27791    173 s - - -
          2.68623  4.42230  2.77525  2.73129  3.46359  2.40493  3.72500  3.29298  2.67746  2.69360  4.24695  2.90343  2.73745  3.18152  2.89806  2.37887  2.77525  2.98524  4.58482  3.61508
          0.11405  2.27096  5.38805  0.66736  0.71961  0.48576  0.95510
    125   2.33903  4.61985  3.43379  2.87103  3.54269  3.67603  3.91133  3.15639  2.44108  2.59518  3.71601  3.32829  2.10206  3.16660  3.24457  2.76065  2.47031  2.62274  5.18214  3.30447    176 p - - -
          2.68618  4.42225  2.77519  2.73123  3.46354  2.40513  3.72494  3.29354  2.67741  2.69355  4.24690  2.90347  2.73739  3.18146  2.89801  2.37887  2.77519  2.98518  4.58477  3.61503
          0.01408  4.66571  5.38805  0.61958  0.77255  0.48576  0.95510
    126   2.50724  2.08671  3.11005  3.09733  3.59650  3.73683  4.00198  2.96272  3.04609  2.67807  3.57243  3.49278  3.07110  3.34753  3.22902  2.98803  2.99032  2.73909  2.36766  3.55544    177 c - - -
          2.68618  4.42225  2.77519  2.73123  3.46354  2.40513  3.72494  3.29354  2.67741  2.69355  4.24690  2.90347  2.73739  3.18146  2.89801  2.37887  2.77519  2.98518  4.58477  3.61503
          0.01408  4.66571  5.38805  0.61958  0.77255  0.48576  0.95510
    127   2.29517  5.28009  1.87052  1.98175  4.60723  3.53573  3.54263  4.08570  2.51217  3.10275  4.32875  3.00657  3.94932  2.55547  3.00830  2.38747  3.03142  3.66172  5.72156  4.31289    178 d - - -
          2.68618  4.42225  2.77519  2.73123  3.46354  2.40513  3.72494  3.29354  2.67741  2.69355  4.24690  2.90347  2.73739  3.18146  2.89801  2.37887  2.77519  2.98518  4.58477  3.61503
          0.01408  4.66571  5.38805  0.61958  0.77255  0.48576  0.95510
    128   1.50599  4.64131  3.46077  2.93834  3.89704  2.60960  2.95952  3.28038  2.91133  2.16716  3.83387  3.37249  4.07581  3.24407  3.30340  2.77499  3.02130  3.01021  5.28860  4.02414    179 a - - -
          2.68618  4.42225  2.77519  2.73123  3.46354  2.40513  3.72494  3.29354  2.67741  2.69355  4.24690  2.90347  2.73739  3.18146  2.89801  2.37887  2.77519  2.98518  4.58477  3.61503
          0.01408  4.66571  5.38805  0.61958  0.77255  0.48576  0.95510
    129   3.13908  4.56827  4.59814  2.84278  1.96526  4.26964  4.51862  2.47413  3.90435  1.05316  3.27725  4.24670  4.58230  4.08754  4.06233  3.57352  3.36578  2.61913  5.05017  3.83498    180 l - - -
          2.68618  4.42225  2.77519  2.73123  3.46354  2.40513  3.72494  3.29354  2.67741  2.69355  4.24690  2.90347  2.73739  3.18146  2.89801  2.37887  2.77519  2.98518  4.58477  3.61503
          0.01408  4.66571  5.38805  0.61958  0.77255  0.48576  0.95510
    130   3.19547  5.80360  1.16581  1.87674  5.10296  3.57247  4.03940  4.62531  2.99007  4.09573  4.90377  1.87461  4.14992  3.18409  3.57068  3.08905  3.46700  3.53390  6.24107  4.74098    181 d - - -
          2.68618  4.42225  2.77519  2.73123  3.46354  2.40513  3.72494  3.29354  2.67741  2.69355  4.24690  2.90347  2.73739  3.18146  2.89801  2.37887  2.77519  2.98518  4.58477  3.61503
          0.01408  4.66571  5.38805  0.61958  0.77255  0.48576  0.95510
    131   2.98746  4.70621  4.14800  3.71444  3.86173  3.85375  4.57113  2.96592  3.56701  2.12190  3.83607  3.96739  0.93343  3.92947  3.83208  3.25406  3.34369  2.50976  5.52248  4.26742    182 p - - -
          2.68618  4.42225  2.77519  2.73123  3.46354  2.40513  3.72494  3.29354  2.67741  2.69355  4.24690  2.90347  2.73739  3.18146  2.89801  2.37887  2.77519  2.98518  4.58477  3.61503
          0.01408  4.66571  5.38805  0.61958  0.77255  0.48576  0.95510
    132   2.66848  4.36697  4.53985  3.97357  2.59330  4.05207  4.13117  2.80107  3.81968  2.35653  3.14731  4.05572  4.40996  3.98094  3.92791  3.35399  2.99393  2.62495  3.40771  1.19923    183 y - - -
          2.68618  4.42225  2.77519  2.73123  3.46354  2.40513  3.72494  3.29354  2.67741  2.69355  4.24690  2.90347  2.73739  3.18146  2.89801  2.37887  2.77519  2.98518  4.58477  3.61503
          0.01408  4.66571  5.38805  0.61958  0.77255  0.48576  0.95510
    133   2.37161  4.99857  2.93846  2.56783  4.25012  3.57334  2.84320  3.34445  2.30510  2.60982  3.63086  3.00937  3.96368  2.91379  2.44963  2.73426  2.25069  3.33791  5.49148  4.14593    184 t - - -
          2.68618  4.42225  2.77519  2.73123  3.46354  2.40513  3.72494  3.29354  2.67741  2.69355  4.24690  2.90347  2.73739  3.18146  2.89801  2.37887  2.77519  2.98518  4.58477  3.61503
          0.01408  4.66571  5.38805  0.61958  0.77255  0.48576  0.95510
    134   2.16748  4.88237  3.23223  3.08493  4.94086  3.43557  4.45552  4.41556  3.39953  4.04158  4.85964  0.76519  4.15249  3.66813  3.80697  2.60902  3.27421  3.84671  6.21119  4.89793    185 n - - -
          2.68618  4.42225  2.77519  2.73123  3.46354  2.40513  3.72494  3.29354  2.67741  2.69355  4.24690  2.90347  2.73739  3.18146  2.89801  2.37887  2.77519  2.98518  4.58477  3.61503
          0.01408  4.66571  5.38805  0.61958  0.77255  0.48576  0.95510
    135   3.04745  4.63258  4.08142  3.59457  3.46025  4.00562  2.89200  2.93631  3.33434  0.88267  3.57099  3.89101  4.41394  3.74287  3.55892  3.34568  2.91359  2.82602  5.07307  3.76727    186 l - - -
          2.68618  4.42225  2.77519  2.73123  3.46354  2.40513  3.72494  3.29354  2.67741  2.69355  4.24690  2.90347  2.73739  3.18146  2.89801  2.37887  2.77519  2.98518  4.58477  3.61503
          0.01408  4.66571  5.38805  0.61958  0.77255  0.48576  0.95510
    136   2.24125  5.25601  2.89383  2.19233  4.59618  3.39751  3.31040  4.07790  2.20825  3.55835  4.29858  2.12415  3.92470  2.68454  2.40252  2.72276  2.72649  3.64414  5.69059  4.28362    187 n - - -
          2.68618  4.42225  2.77519  2.73123  3.46354  2.40513  3.72494  3.29354  2.67741  2.69355  4.24690  2.90347  2.73739  3.18146  2.89801  2.37887  2.77519  2.98518  4.58477  3.61503
          0.01408  4.66571  5.38805  0.61958  0.77255  0.48576  0.95510
    137   1.96615  4.38926  3.96879  2.73557  3.54554  3.86418  4.17640  1.92564  3.33371  2.58434  3.51999  3.72904  4.24678  3.60700  3.61737  3.07362  2.61673  1.75694  5.04893  3.83639    188 v - - -
          2.68618  4.42225  2.77519  2.73123  3.46354  2.40513  3.72494  3.29354  2.67741  2.69355  4.24690  2.90347  2.73739  3.18146  2.89801  2.37887  2.77519  2.98518  4.58477  3.61503
          0.01408  4.66571  5.38805  0.61958  0.77255  0.48576  0.95510
    138   0.72146  4.51019  4.23314  3.98416  4.96731  1.81401  4.93617  4.40945  4.02965  4.09709  4.88543  3.90062  4.11328  4.24972  4.27029  2.48169  2.84374  3.71309  6.30814  5.16368    189 a - - -
          2.68618  4.42225  2.77519  2.73123  3.46354  2.40513  3.72494  3.29354  2.67741  2.69355  4.24690  2.90347  2.73739  3.18146  2.89801  2.37887  2.77519  2.98518  4.58477  3.61503
          0.01408  4.66571  5.38805  0.61958  0.77255  0.48576  0.95510
    139   0.78808  4.49029  4.08505  3.67745  4.21281  2.79770  4.55755  2.48366  3.63587  3.27082  4.17133  3.80993  4.16257  3.91377  3.91019  2.82755  3.10279  3.08623  5.66167  4.46058    190 a - - -
          2.68618  4.42225  2.77519  2.73123  3.46354  2.40513  3.72494  3.29354  2.67741  2.69355  4.24690  2.90347  2.73739  3.18146  2.89801  2.37887  2.77519  2.98518  4.58477  3.61503
          0.01408  4.66571  5.38805  0.61958  0.77255  0.48576  0.95510
    140   1.88187  5.18358  2.55440  2.12689  3.61558  3.53832  3.73048  3.95989  2.47911  3.29818  4.23333  3.01948  3.93217  2.52771  2.39874  2.73230  2.80906  3.55679  5.63601  4.24557    191 a - - -
          2.68618  4.42225  2.77519  2.73123  3.46354  2.40513  3.72494  3.29354  2.67741  2.69355  4.24690  2.90347  2.73739  3.18146  2.89801  2.37887  2.77519  2.98518  4.58477  3.61503
          0.01408  4.66571  5.38805  0.61958  0.77255  0.48576  0.95510
    141   2.77523  4.22709  4.32487  3.73515  3.32111  2.94683  3.64641  1.30509  3.59605  2.32673  3.16330  3.90808  4.26124  3.80646  3.74828  3.18629  3.00776  2.13795  4.84230  3.31590    192 i - - -
          2.68618  4.42225  2.77519  2.73123  3.46354  2.40513  3.72494  3.29354  2.67741  2.69355  4.24690  2.90347  2.73739  3.18146  2.89801  2.37887  2.77519  2.98518  4.58477  3.61503
          0.01408  4.66571  5.38805  0.61958  0.77255  0.48576  0.95510
    142   4.18652  5.44830  5.46567  5.16864  3.65540  4.98985  5.60234  2.94460  4.94949  0.29033  3.53201  5.38610  5.32922  5.10601  4.97101  4.76645  4.46205  3.17335  5.74446  4.63338    193 L - - -
          2.68618  4.42225  2.77519  2.73123  3.46354  2.40513  3.72494  3.29354  2.67741  2.69355  4.24690  2.90347  2.73739  3.18146  2.89801  2.37887  2.77519  2.98518  4.58477  3.61503
          0.01408  4.66571  5.38805  0.61958  0.77255  0.48576  0.95510
    143   2.80148  5.29750  3.23947  2.64361  4.65508  3.67374  2.73457  4.08724  1.97056  2.96298  4.34982  3.15579  4.05237  2.36786  1.61830  2.70250  3.13371  3.69843  5.68738  4.35936    194 r - - -
          2.68618  4.42225  2.77519  2.73123  3.46354  2.40513  3.72494  3.29354  2.67741  2.69355  4.24690  2.90347  2.73739  3.18146  2.89801  2.37887  2.77519  2.98518  4.58477  3.61503
          0.01408  4.66571  5.38805  0.61958  0.77255  0.48576  0.95510
    144   2.36368  5.25494  2.64132  1.50635  4.58384  3.53718  3.73962  4.05931  2.48461  3.55239  4.30223  3.00974  3.94098  2.74174  2.32628  2.74659  2.90717  3.63735  5.69549  3.79324    195 e - - -
          2.68618  4.42225  2.77519  2.73123  3.46354  2.40513  3.72494  3.29354  2.67741  2.69355  4.24690  2.90347  2.73739  3.18146  2.89801  2.37887  2.77519  2.98518  4.58477  3.61503
          0.01408  4.66571  5.38805  0.61958  0.77255  0.48576  0.95510
    145   2.39143  2.18234  3.29710  2.57118  3.99172  3.64084  3.42441  3.38165  2.69567  2.75500  3.88311  3.23260  4.03253  1.93771  3.11483  2.86628  3.00735  3.10344  5.32810  4.03687    196 q - - -
          2.68618  4.42225  2.77519  2.73123  3.46354  2.40513  3.72494  3.29354  2.67741  2.69355  4.24690  2.90347  2.73739  3.18146  2.89801  2.37887  2.77519  2.98518  4.58477  3.61503
          0.01408  4.66571  5.38805  0.61958  0.77255  0.48576  0.95510
    146   2.97796  4.48118  4.22604  3.66974  2.60997  4.01372  2.45019  2.74149  3.56288  2.21231  3.59817  3.88453  4.37671  3.78520  2.68651  3.29603  3.20788  2.76106  3.71556  1.60360    197 y - - -
          2.68618  4.42225  2.77519  2.73123  3.46354  2.40513  3.72494  3.29354  2.67741  2.69355  4.24690  2.90347  2.73739  3.18146  2.89801  2.37887  2.77519  2.98518  4.58477  3.61503
          0.01408  4.66571  5.38805  0.61958  0.77255  0.48576  0.95510
    147   2.46583  5.23237  2.50672  2.16424  4.56500  3.52935  3.71818  3.74842  2.32779  3.53218  4.27647  2.88908  3.92300  2.06132  2.65016  2.72002  2.49962  3.07089  5.67239  4.26923    198 q - - -
          2.68618  4.42225  2.77519  2.73123  3.46354  2.40513  3.72494  3.29354  2.67741  2.69355  4.24690  2.90347  2.73739  3.18146  2.89801  2.37887  2.77519  2.98518  4.58477  3.61503
          0.01408  4.66571  5.38805  0.61958  0.77255  0.48576  0.95510
    148   2.37337  5.04232  3.10075  2.31747  4.30779  2.89746  3.76195  3.00464  2.40571  3.16841  4.10563  3.07319  2.69918  2.89344  2.31454  2.64567  2.70916  3.17115  5.52648  4.17034    199 r - - -
          2.68618  4.42225  2.77519  2.73123  3.46354  2.40513  3.72494  3.29354  2.67741  2.69355  4.24690  2.90347  2.73739  3.18146  2.89801  2.37887  2.77519  2.98518  4.58477  3.61503
          0.01408  4.66571  5.38805  0.61958  0.77255  0.48576  0.95510
    149   2.41871  5.21502  3.02155  2.46714  4.54160  2.46929  3.17801  4.01284  2.29833  3.51208  4.26225  2.71180  3.54657  2.74479  2.25985  2.44798  2.56091  3.59605  5.65958  4.26256    200 r - - -
          2.68618  4.42225  2.77519  2.73123  3.46354  2.40513  3.72494  3.29354  2.67741  2.69355  4.24690  2.90347  2.73739  3.18146  2.89801  2.37887  2.77519  2.98518  4.58477  3.61503
          0.40675  4.66571  1.12462  0.61958  0.77255  0.48576  0.95510
    150   2.09121  4.69800  3.02963  2.43088  4.26078  2.87624  3.88727  3.67388  2.74146  3.29782  4.12009  3.10476  1.76386  3.06620  3.18014  2.67699  2.68810  3.28637  5.54227  4.22992    201 p - - -
          2.68623  4.42164  2.77525  2.73128  3.46359  2.40518  3.72500  3.29359  2.67746  2.69360  4.24695  2.90352  2.73745  3.18152  2.89764  2.37892  2.77488  2.98524  4.58482  3.61508
          0.38981  1.78862  1.86033  0.57749  0.82396  0.30667  1.33141
    151   2.93086  5.39783  2.46454  1.60398  4.72269  1.67626  3.86057  4.20285  2.71654  3.71457  4.50338  2.73052  4.00203  2.99347  3.24098  2.87660  3.18809  3.27780  5.88038  4.44969    204 e - - -
          2.68618  4.42225  2.77519  2.73123  3.46354  2.40513  3.72494  3.29354  2.67741  2.69355  4.24690  2.90347  2.73739  3.18146  2.89801  2.37887  2.77519  2.98518  4.58477  3.61503
          0.01613  4.53102  5.25337  0.61958  0.77255  0.36637  1.18171
    152   2.95861  5.41719  1.43601  2.48580  4.78052  3.19799  3.47087  4.26572  2.75819  3.77108  4.55151  2.91434  4.05075  3.04313  3.27920  1.69695  2.88785  3.83925  5.92999  4.50222    205 d - - -
          2.68618  4.42225  2.77519  2.73123  3.46354  2.40513  3.72494  3.29354  2.67741  2.69355  4.24690  2.90347  2.73739  3.18146  2.89801  2.37887  2.77519  2.98518  4.58477  3.61503
          0.01408  4.66571  5.38805  0.61958  0.77255  0.48576  0.95510
    153   3.37448  4.76923  4.90288  4.38548  3.09127  4.45052  4.48534  2.16731  4.13140  2.27218  3.54769  4.46443  4.79716  4.35097  4.24450  3.80570  3.62581  2.46241  0.94199  3.33460    206 w - - -
          2.68618  4.42225  2.77519  2.73123  3.46354  2.40513  3.72494  3.29354  2.67741  2.69355  4.24690  2.90347  2.73739  3.18146  2.89801  2.37887  2.77519  2.98518  4.58477  3.61503
          0.01408  4.66571  5.38805  0.61958  0.77255  0.48576  0.95510
    154   2.75888  4.21182  3.71546  3.37171  2.89417  3.87602  4.18489  2.35374  3.19642  1.34587  3.16674  3.89210  4.24374  3.79100  3.73637  3.16718  2.99089  2.15519  4.03278  3.63728    207 l - - -
          2.68618  4.42225  2.77519  2.73123  3.46354  2.40513  3.72494  3.29354  2.67741  2.69355  4.24690  2.90347  2.73739  3.18146  2.89801  2.37887  2.77519  2.98518  4.58477  3.61503
          0.01408  4.66571  5.38805  0.61958  0.77255  0.48576  0.95510
    155   2.68978  5.17314  2.53432  2.48088  4.48264  3.53962  3.32941  3.94400  2.48076  2.58006  4.22355  2.42141  3.81392  2.16673  2.66849  2.73275  2.69977  3.01994  5.62754  4.23948    208 q - - -
          2.68618  4.42225  2.77519  2.73123  3.46354  2.40513  3.72494  3.29354  2.67741  2.69355  4.24690  2.90347  2.73739  3.18146  2.89801  2.37887  2.77519  2.98518  4.58477  3.61503
          0.01408  4.66571  5.38805  0.61958  0.77255  0.48576  0.95510
    156   0.85531  4.47808  4.09252  3.61204  3.98588  3.57834  4.44679  3.17829  3.52506  2.99656  2.72342  3.79913  4.19079  3.81807  3.80171  2.72884  3.09864  2.74291  5.47127  4.26535    209 a - - -
          2.68618  4.42225  2.77519  2.73123  3.46354  2.40513  3.72494  3.29354  2.67741  2.69355  4.24690  2.90347  2.73739  3.18146  2.89801  2.37887  2.77519  2.98518  4.58477  3.61503
          0.01408  4.66571  5.38805  0.61958  0.77255  0.48576  0.95510
    157   1.67873  4.37733  3.90101  3.32938  3.51426  3.81756  4.10884  1.97434  2.65344  2.57611  3.28770  3.66281  4.19758  3.53066  3.53859  2.81545  3.01690  2.14796  5.00134  3.78837    210 a - - -
          2.68618  4.42225  2.77519  2.73123  3.46354  2.40513  3.72494  3.29354  2.67741  2.69355  4.24690  2.90347  2.73739  3.18146  2.89801  2.37887  2.77519  2.98518  4.58477  3.61503
          0.01408  4.66571  5.38805  0.61958  0.77255  0.48576  0.95510
    158   2.66998  4.86252  3.64763  3.36317  4.88829  0.71944  4.46689  4.33164  3.15624  3.93998  4.78133  3.65542  4.22233  3.68268  2.41461  3.01039  3.31457  3.81230  6.08568  4.87160    211 g - - -
          2.68618  4.42225  2.77519  2.73123  3.46354  2.40513  3.72494  3.29354  2.67741  2.69355  4.24690  2.90347  2.73739  3.18146  2.89801  2.37887  2.77519  2.98518  4.58477  3.61503
          0.01408  4.66571  5.38805  0.61958  0.77255  0.48576  0.95510
    159   2.53485  2.22819  3.33625  2.76874  4.01342  3.65251  3.39907  3.40277  2.66866  3.05128  3.51403  2.67983  4.04371  3.06174  1.87357  2.87998  3.02055  3.12307  5.33911  4.05308    212 r - - -
          2.68618  4.42225  2.77519  2.73123  3.46354  2.40513  3.72494  3.29354  2.67741  2.69355  4.24690  2.90347  2.73739  3.18146  2.89801  2.37887  2.77519  2.98518  4.58477  3.61503
          0.01408  4.66571  5.38805  0.61958  0.77255  0.48576  0.95510
    160   3.61603  5.24107  4.23985  4.05931  3.07799  2.49359  4.31647  4.15721  4.08568  3.64356  4.74884  4.22709  4.77644  4.34642  4.28585  3.75676  3.98297  3.91051  4.69821  0.50090    213 Y - - -
          2.68618  4.42225  2.77519  2.73123  3.46354  2.40513  3.72494  3.29354  2.67741  2.69355  4.24690  2.90347  2.73739  3.18146  2.89801  2.37887  2.77519  2.98518  4.58477  3.61503
          0.01408  4.66571  5.38805  0.61958  0.77255  0.48576  0.95510
    161   3.29426  5.05854  3.88034  3.45688  3.44074  4.03497  0.82068  3.55967  3.10622  3.03251  2.69843  3.80646  4.49460  3.64688  3.35703  3.43856  3.56165  3.39760  5.01167  3.47789    214 h - - -
          2.68618  4.42225  2.77519  2.73123  3.46354  2.40513  3.72494  3.29354  2.67741  2.69355  4.24690  2.90347  2.73739  3.18146  2.89801  2.37887  2.77519  2.98518  4.58477  3.61503
          0.01408  4.66571  5.38805  0.61958  0.77255  0.48576  0.95510
    162   2.67177  5.23823  2.89097  2.50944  4.57112  3.56842  2.30014  4.03287  2.16309  3.53001  4.28902  3.04694  3.96234  2.85109  1.84780  2.39606  2.85687  3.62387  5.67223  4.29138    215 r - - -
          2.68618  4.42225  2.77519  2.73123  3.46354  2.40513  3.72494  3.29354  2.67741  2.69355  4.24690  2.90347  2.73739  3.18146  2.89801  2.37887  2.77519  2.98518  4.58477  3.61503
          0.01408  4.66571  5.38805  0.61958  0.77255  0.48576  0.95510
    163   3.07981  5.15513  3.28469  3.04353  4.89982  3.14082  4.28743  4.34646  2.24583  3.91350  4.76342  3.48094  0.80689  3.47434  3.28593  3.14561  3.43796  3.90839  6.03826  4.78306    216 p - - -
          2.68618  4.42225  2.77519  2.73123  3.46354  2.40513  3.72494  3.29354  2.67741  2.69355  4.24690  2.90347  2.73739  3.18146  2.89801  2.37887  2.77519  2.98518  4.58477  3.61503
          0.01408  4.66571  5.38805  0.61958  0.77255  0.48576  0.95510
    164   1.35749  5.09150  3.01937  2.47885  4.50328  2.18873  3.92120  3.94224  2.51070  3.51437  4.31661  2.92418  4.03310  3.06732  3.19881  2.66425  3.11552  3.56002  5.72289  4.36645    217 a - - -
          2.68618  4.42225  2.77519  2.73123  3.46354  2.40513  3.72494  3.29354  2.67741  2.69355  4.24690  2.90347  2.73739  3.18146  2.89801  2.37887  2.77519  2.98518  4.58477  3.61503
          0.08651  4.66571  2.61095  0.61958  0.77255  0.48576  0.95510
    165   2.56122  4.72490  3.33567  2.85924  4.11113  1.36016  3.98673  3.50202  2.84359  3.15897  2.87886  3.30267  4.03496  2.72268  3.24671  2.60445  3.02885  3.18685  5.45085  4.17058    218 g - - -
          2.68618  4.42225  2.77519  2.73123  3.46354  2.40513  3.72494  3.29354  2.67741  2.69355  4.24690  2.90347  2.73739  3.18146  2.89801  2.37887  2.77519  2.98518  4.58477  3.61503
          0.01513  4.59432  5.31667  0.61958  0.77255  0.41218  1.08531
    166   3.03365  5.45172  2.15203  2.52763  4.88627  1.21414  4.01221  4.37284  2.43164  3.88598  4.68483  3.08340  4.10566  3.15558  3.41490  2.37601  3.31980  3.93612  6.04979  4.61943    219 g - - -
          2.68617  4.42244  2.77539  2.73132  3.46300  2.40507  3.72514  3.29373  2.67746  2.69362  4.24658  2.90366  2.73710  3.18065  2.89820  2.37898  2.77539  2.98492  4.58496  3.61522
          0.31196  1.33401  5.38805  0.90308  0.51973  0.48576  0.95510
    167   1.84995  5.12757  2.73397  2.05238  3.73035  3.54765  3.74310  3.87009  2.37562  2.72695  4.18289  3.03924  3.74701  2.59543  2.98559  2.62436  2.91082  3.48949  5.59330  4.21644    224 a - - -
          2.68618  4.42225  2.77519  2.73123  3.46354  2.40513  3.72494  3.29354  2.67741  2.69355  4.24690  2.90347  2.73739  3.18146  2.89801  2.37887  2.77519  2.98518  4.58477  3.61503
          0.06671  4.66571  2.89820  0.61958  0.77255  0.48576  0.95510
    168   2.68682  4.76110  3.33623  2.77467  3.94810  3.64564  3.60606  3.34835  2.67312  3.00295  3.85923  3.25138  1.73590  3.06569  2.33654  2.87776  3.00828  2.56459  5.29040  3.43972    225 p - - -
          2.68618  4.42225  2.77519  2.73123  3.46354  2.40513  3.72494  3.29354  2.67741  2.69355  4.24690  2.90347  2.73739  3.18146  2.89801  2.37887  2.77519  2.98518  4.58477  3.61503
          0.01484  4.61383  5.33618  0.61958  0.77255  0.58293  0.81704
    169   1.08714  4.62801  3.50107  3.03564  3.85563  3.62443  4.05467  3.28961  2.98691  2.98191  3.87418  3.43813  4.10949  3.04073  3.34340  2.94361  2.90153  3.02207  5.27738  2.85743    226 a - - -
          2.68618  4.42225  2.77519  2.73123  3.46354  2.40513  3.72494  3.29354  2.67741  2.69355  4.24690  2.90347  2.73739  3.18146  2.89801  2.37887  2.77519  2.98518  4.58477  3.61503
          0.01484  4.61383  5.33618  0.61958  0.77255  0.42947  1.05226
    170   1.59472  5.07324  2.92703  2.46536  4.34746  3.56363  3.76024  3.78415  2.41517  3.13473  4.13502  3.06778  3.95633  2.36281  2.75126  2.68285  2.99127  2.90377  5.55086  4.19038    227 a - - -
          2.68618  4.42225  2.77519  2.73123  3.46354  2.40513  3.72494  3.29354  2.67741  2.69355  4.24690  2.90347  2.73739  3.18146  2.89801  2.37887  2.77519  2.98518  4.58477  3.61503
          0.01408  4.66571  5.38805  0.61958  0.77255  0.48576  0.95510
    171   2.75807  5.14609  2.89653  2.50070  4.44610  3.54982  3.13546  3.63813  2.42658  3.21255  4.19999  2.92715  3.34350  2.85415  1.64297  2.39701  2.88966  3.35300  5.60587  4.22764    228 r - - -
          2.68618  4.42225  2.77519  2.73123  3.46354  2.40513  3.72494  3.29354  2.67741  2.69355  4.24690  2.90347  2.73739  3.18146  2.89801  2.37887  2.77519  2.98518  4.58477  3.61503
          0.01408  4.66571  5.38805  0.61958  0.77255  0.48576  0.95510
    172   2.97100  4.75887  3.50358  2.47359  3.45115  3.82093  3.99646  2.97589  3.05453  2.95656  3.88351  3.50088  4.24306  3.40277  3.40139  2.89267  3.21327  3.04791  4.96538  1.13366    229 y - - -
          2.68618  4.42225  2.77519  2.73123  3.46354  2.40513  3.72494  3.29354  2.67741  2.69355  4.24690  2.90347  2.73739  3.18146  2.89801  2.37887  2.77519  2.98518  4.58477  3.61503
          0.01408  4.66571  5.38805  0.61958  0.77255  0.48576  0.95510
    173   2.33352  5.04101  3.21249  2.64106  4.31863  3.33872  3.80086  3.73294  2.17049  3.31181  3.17478  3.15169  4.01316  2.94164  1.59891  2.83989  2.64510  3.39812  5.52514  4.20087    230 r - - -
          2.68618  4.42225  2.77519  2.73123  3.46354  2.40513  3.72494  3.29354  2.67741  2.69355  4.24690  2.90347  2.73739  3.18146  2.89801  2.37887  2.77519  2.98518  4.58477  3.61503
          0.01408  4.66571  5.38805  0.61958  0.77255  0.48576  0.95510
    174   2.27136  5.16420  3.04939  2.39833  3.26669  3.41189  3.38781  3.92760  2.27149  3.45126  4.21600  2.89560  3.93912  2.56367  1.91271  2.56985  2.89318  3.53398  5.61940  4.23687    231 r - - -
          2.68618  4.42225  2.77519  2.73123  3.46354  2.40513  3.72494  3.29354  2.67741  2.69355  4.24690  2.90347  2.73739  3.18146  2.89801  2.37887  2.77519  2.98518  4.58477  3.61503
          0.01408  4.66571  5.38805  0.61958  0.77255  0.48576  0.95510
    175   2.60618  4.91114  3.18003  2.62153  3.87882  3.45749  3.79968  2.76521  2.24414  2.97626  3.98575  2.29316  3.98238  2.95941  2.71762  2.05805  2.98382  2.90726  5.42209  4.09693    232 s - - -
          2.68618  4.42225  2.77519  2.73123  3.46354  2.40513  3.72494  3.29354  2.67741  2.69355  4.24690  2.90347  2.73739  3.18146  2.89801  2.37887  2.77519  2.98518  4.58477  3.61503
          0.01408  4.66571  5.38805  0.61958  0.77255  0.48576  0.95510
    176   3.18905  4.52310  4.98085  4.42450  3.22668  4.44797  4.75095  2.00892  4.27847  2.37387  3.53274  4.52581  4.76558  4.45071  4.37945  3.78144  3.42882  0.80562  5.19839  3.04465    233 v - - -
          2.68618  4.42225  2.77519  2.73123  3.46354  2.40513  3.72494  3.29354  2.67741  2.69355  4.24690  2.90347  2.73739  3.18146  2.89801  2.37887  2.77519  2.98518  4.58477  3.61503
          0.01408  4.66571  5.38805  0.61958  0.77255  0.48576  0.95510
    177   2.29742  5.05075  3.09970  2.54199  3.53010  3.56430  3.25147  3.75222  2.21495  3.32176  4.11303  3.07191  3.95520  2.66707  2.35246  2.00455  2.98482  3.10960  5.53217  3.73075    234 s - - -
          2.68618  4.42225  2.77519  2.73123  3.46354  2.40513  3.72494  3.29354  2.67741  2.69355  4.24690  2.90347  2.73739  3.18146  2.89801  2.37887  2.77519  2.98518  4.58477  3.61503
          0.01408  4.66571  5.38805  0.61958  0.77255  0.48576  0.95510
    178   2.56218  5.29436  3.07605  2.13194  4.64886  3.19623  3.74344  4.11543  1.95278  3.58755  4.33968  3.05414  3.97435  2.16610  1.93645  2.79028  2.94951  3.69162  5.70688  4.32671    235 r - - -
          2.68618  4.42225  2.77519  2.73123  3.46354  2.40513  3.72494  3.29354  2.67741  2.69355  4.24690  2.90347  2.73739  3.18146  2.89801  2.37887  2.77519  2.98518  4.58477  3.61503
          0.01408  4.66571  5.38805  0.61958  0.77255  0.48576  0.95510
    179   2.85468  5.30375  3.11492  2.23505  4.66094  3.60814  1.92419  4.11904  2.05344  3.59106  4.35026  3.08093  3.99690  2.28099  2.38081  2.67141  3.07630  3.70306  5.70747  4.11636    236 h - - -
          2.68618  4.42225  2.77519  2.73123  3.46354  2.40513  3.72494  3.29354  2.67741  2.69355  4.24690  2.90347  2.73739  3.18146  2.89801  2.37887  2.77519  2.98518  4.58477  3.61503
          0.01408  4.66571  5.38805  0.61958  0.77255  0.48576  0.95510
    180   3.36568  4.68333  5.25353  4.65449  3.32464  4.60700  4.92038  1.73119  4.48110  0.88019  2.80194  4.74281  4.84646  4.52258  4.48950  3.94019  3.58634  2.25860  3.99701  4.15137    237 l - - -
          2.68618  4.42225  2.77519  2.73123  3.46354  2.40513  3.72494  3.29354  2.67741  2.69355  4.24690  2.90347  2.73739  3.18146  2.89801  2.37887  2.77519  2.98518  4.58477  3.61503
          0.01408  4.66571  5.38805  0.61958  0.77255  0.48576  0.95510
    181   1.76652  5.12837  2.88962  2.38769  4.42207  3.11019  3.74065  3.87315  2.34382  3.41158  3.43422  2.87242  3.93916  2.74555  2.86995  2.38144  2.71951  3.22818  5.59347  4.21605    238 a - - -
          2.68618  4.42225  2.77519  2.73123  3.46354  2.40513  3.72494  3.29354  2.67741  2.69355  4.24690  2.90347  2.73739  3.18146  2.89801  2.37887  2.77519  2.98518  4.58477  3.61503
          0.01408  4.66571  5.38805  0.61958  0.77255  0.48576  0.95510
    182   2.84316  5.19386  3.16856  2.59090  4.51042  3.62119  3.76895  3.41973  2.05902  3.00531  4.25004  2.59897  4.00579  2.60233  1.62474  2.83228  2.71496  3.57067  5.62581  4.28073    239 r - - -
          2.68618  4.42225  2.77519  2.73123  3.46354  2.40513  3.72494  3.29354  2.67741  2.69355  4.24690  2.90347  2.73739  3.18146  2.89801  2.37887  2.77519  2.98518  4.58477  3.61503
          0.01408  4.66571  5.38805  0.61958  0.77255  0.48576  0.95510
    183   3.56076  4.82536  5.50883  4.93477  2.54266  4.90325  5.25466  1.79569  4.78822  0.96279  3.25091  5.04925  5.08669  4.80207  4.79394  4.26302  3.78414  1.69362  5.47890  4.40716    240 l - - -
          2.68618  4.42225  2.77519  2.73123  3.46354  2.40513  3.72494  3.29354  2.67741  2.69355  4.24690  2.90347  2.73739  3.18146  2.89801  2.37887  2.77519  2.98518  4.58477  3.61503
          0.01408  4.66571  5.38805  0.61958  0.77255  0.48576  0.95510
    184   2.67493  5.16423  3.04309  2.17247  4.47079  3.54249  3.39156  3.92960  2.48192  2.85121  4.21546  2.72514  3.93483  2.17951  2.44365  2.37081  2.64541  3.53407  3.86777  4.23504    241 e - - -
          2.68618  4.42225  2.77519  2.73123  3.46354  2.40513  3.72494  3.29354  2.67741  2.69355  4.24690  2.90347  2.73739  3.18146  2.89801  2.37887  2.77519  2.98518  4.58477  3.61503
          0.01408  4.66571  5.38805  0.61958  0.77255  0.48576  0.95510
    185   2.66485  5.17846  2.46705  2.48793  4.51058  2.07767  3.74479  3.97468  2.49592  3.49008  3.93064  3.02818  3.48610  2.85412  2.33871  2.19608  2.89157  3.56779  5.65101  4.26127    242 g - - -
          2.68618  4.42225  2.77519  2.73123  3.46354  2.40513  3.72494  3.29354  2.67741  2.69355  4.24690  2.90347  2.73739  3.18146  2.89801  2.37887  2.77519  2.98518  4.58477  3.61503
          0.07313  4.66571  2.79518  0.61958  0.77255  0.48576  0.95510
    186   2.48270  5.07592  3.05243  2.36776  4.36114  2.52898  3.73016  3.57517  2.42230  3.35681  4.13654  2.78208  2.66488  2.85193  2.77187  2.53043  2.39329  3.13856  5.55064  4.18130    243 e - - -
          2.68618  4.42225  2.77519  2.73123  3.46354  2.40513  3.72494  3.29354  2.67741  2.69355  4.24690  2.90347  2.73739  3.18146  2.89801  2.37887  2.77519  2.98518  4.58477  3.61503
          0.10302  4.60751  2.43139  0.61958  0.77255  0.59382  0.80344
    187   2.50359  5.08085  3.01098  2.45477  4.37473  2.74630  3.50707  3.45918  2.39026  3.36384  4.13602  2.99227  3.18542  2.24439  2.60585  2.22678  2.80647  3.44382  5.54565  3.86466    244 s - - -
          2.68618  4.42225  2.77519  2.73123  3.46354  2.40513  3.72494  3.29354  2.67741  2.69355  4.24690  2.90347  2.73739  3.18146  2.89801  2.37887  2.77519  2.98518  4.58477  3.61503
          0.15605  4.52079  2.01286  0.61958  0.77255  0.55645  0.85153
    188   2.59350  4.94128  2.45531  2.42009  3.73370  3.50169  3.70302  3.32584  2.48892  3.20761  4.00773  3.01870  3.12367  2.55284  2.95952  2.28271  2.59160  2.71208  5.43293  4.08426    245 s - - -
          2.68618  4.42225  2.77519  2.73123  3.46354  2.40513  3.72494  3.29354  2.67741  2.69355  4.24690  2.90347  2.73739  3.18146  2.89801  2.37887  2.77519  2.98518  4.58477  3.61503
          0.12776  4.45574  2.22266  0.61958  0.77255  0.80949  0.58894
    189   2.24817  4.47626  3.37445  2.66338  3.64357  3.57618  3.82965  2.83327  2.78097  2.31854  3.58417  3.25719  3.06159  3.10102  3.17274  2.29937  2.65286  2.47071  5.05510  3.79985    246 a - - -
          2.68618  4.42225  2.77519  2.73123  3.46354  2.40513  3.72494  3.29354  2.67741  2.69355  4.24690  2.90347  2.73739  3.18146  2.89801  2.37887  2.77519  2.98518  4.58477  3.61503
          0.01941  4.34740  5.06975  0.61958  0.77255  0.83031  0.57255
    190   2.35992  4.57252  3.29174  2.73075  3.75186  3.42455  3.58149  3.13072  2.70518  2.61252  3.49490  3.19870  2.62684  3.03540  2.99173  2.38672  2.54279  2.45474  5.13386  3.86185    247 a - - -
          2.68618  4.42225  2.77519  2.73123  3.46354  2.40513  3.72494  3.29354  2.67741  2.69355  4.24690  2.90347  2.73739  3.18146  2.89801  2.37887  2.77519  2.98518  4.58477  3.61503
          0.04245  4.38782  3.53598  0.61958  0.77255  0.71121  0.67541
    191   2.25534  4.84477  3.10150  2.46558  3.84846  3.51775  3.41610  3.28587  2.40330  2.99185  3.91839  3.05786  2.66798  2.78634  2.52821  2.63822  2.86263  2.70837  5.35371  4.02703    248 a - - -
          2.68618  4.42225  2.77519  2.73123  3.46354  2.40513  3.72494  3.29354  2.67741  2.69355  4.24690  2.90347  2.73739  3.18146  2.89801  2.37887  2.77519  2.98518  4.58477  3.61503
          0.01769  4.43945  5.16179  0.61958  0.77255  0.82845  0.57399
    192   2.14961  4.77064  2.87772  2.59097  3.98318  3.53243  3.74663  3.38382  2.57934  2.85308  3.85219  3.09557  3.13840  2.92301  2.78248  2.42093  2.58010  2.79049  5.29588  3.02782    249 a - - -
          2.68618  4.42225  2.77519  2.73123  3.46354  2.40513  3.72494  3.29354  2.67741  2.69355  4.24690  2.90347  2.73739  3.18146  2.89801  2.37887  2.77519  2.98518  4.58477  3.61503
          0.05471  4.43945  3.18360  0.61958  0.77255  0.82845  0.57399
    193   2.59543  4.81763  3.09941  2.43525  4.04229  3.33131  3.34013  3.26258  2.53035  2.41136  3.60358  2.64859  3.65312  2.45330  2.86367  2.52553  2.89823  2.76204  5.32984  4.00640    250 l - - -
          2.68618  4.42225  2.77519  2.73123  3.46354  2.40513  3.72494  3.29354  2.67741  2.69355  4.24690  2.90347  2.73739  3.18146  2.89801  2.37887  2.77519  2.98518  4.58477  3.61503
          0.01835  4.40309  5.12543  0.61958  0.77255  0.86844  0.54405
    194   1.99753  4.28112  3.72075  3.14823  3.40217  3.68354  3.71403  2.21699  3.08077  2.38478  3.38943  3.49905  2.99925  3.18900  3.38391  2.94257  2.58517  2.54581  3.79211  3.33545    251 a - - -
          2.68618  4.42225  2.77519  2.73123  3.46354  2.40513  3.72494  3.29354  2.67741  2.69355  4.24690  2.90347  2.73739  3.18146  2.89801  2.37887  2.77519  2.98518  4.58477  3.61503
          0.01835  4.40309  5.12543  0.61958  0.77255  0.86844  0.54405
    195   2.06050  4.90569  3.03370  2.16885  4.24372  3.45575  3.73213  3.67356  2.52358  3.25607  4.05403  2.93068  2.69414  2.87198  2.99181  2.39122  2.41410  3.15984  5.47557  4.12779    252 a - - -
          2.68618  4.42225  2.77519  2.73123  3.46354  2.40513  3.72494  3.29354  2.67741  2.69355  4.24690  2.90347  2.73739  3.18146  2.89801  2.37887  2.77519  2.98518  4.58477  3.61503
          0.04908  4.40309  3.33397  0.61958  0.77255  0.81618  0.58361
    196   2.44285  4.70888  3.17253  2.61271  3.90806  3.34669  3.54074  3.13890  2.59694  2.63493  3.54150  2.58993  3.91960  2.93803  2.67674  2.43673  2.31937  2.90272  5.24074  3.75250    253 t - - -
          2.68618  4.42225  2.77519  2.73123  3.46354  2.40513  3.72494  3.29354  2.67741  2.69355  4.24690  2.90347  2.73739  3.18146  2.89801  2.37887  2.77519  2.98518  4.58477  3.61503
          0.01851  4.39461  5.11695  0.61958  0.77255  0.78803  0.60649
    197   2.53308  4.89890  3.06897  2.51023  4.14393  3.50542  3.70587  3.56339  2.15235  2.65680  3.66338  3.03140  3.39586  2.38920  2.72849  2.35452  2.79677  2.84688  5.39639  4.05800    254 k - - -
          2.68618  4.42225  2.77519  2.73123  3.46354  2.40513  3.72494  3.29354  2.67741  2.69355  4.24690  2.90347  2.73739  3.18146  2.89801  2.37887  2.77519  2.98518  4.58477  3.61503
          0.01784  4.43127  5.15362  0.61958  0.77255  0.83771  0.56687
    198   2.49946  4.94410  3.02924  2.00943  4.22465  3.48553  3.70832  3.65275  2.49283  2.95902  4.03200  2.89877  2.47816  2.84524  2.96288  2.47248  2.48581  3.14352  5.45427  4.10341    255 e - - -
          2.68618  4.42225  2.77519  2.73123  3.46354  2.40513  3.72494  3.29354  2.67741  2.69355  4.24690  2.90347  2.73739  3.18146  2.89801  2.37887  2.77519  2.98518  4.58477  3.61503
          0.01784  4.43127  5.15362  0.61958  0.77255  0.83771  0.56687
    199   2.07447  4.72778  3.18168  2.63214  3.94593  3.53664  3.56385  3.34099  2.61222  2.50420  3.82793  3.05144  3.74898  2.59475  3.04830  2.57928  2.09453  3.05271  5.27375  3.97388    256 a - - -
          2.68618  4.42225  2.77519  2.73123  3.46354  2.40513  3.72494  3.29354  2.67741  2.69355  4.24690  2.90347  2.73739  3.18146  2.89801  2.37887  2.77519  2.98518  4.58477  3.61503
          0.06131  4.43127  3.04566  0.61958  0.77255  0.83771  0.56687
    200   2.66473  4.90229  2.88863  2.48527  4.15340  3.48617  3.32711  3.18743  2.47868  3.16751  3.78902  2.88938  2.86482  2.83173  2.75809  2.34632  2.11752  3.24198  5.39897  4.05540    257 t - - -
          2.68618  4.42225  2.77519  2.73123  3.46354  2.40513  3.72494  3.29354  2.67741  2.69355  4.24690  2.90347  2.73739  3.18146  2.89801  2.37887  2.77519  2.98518  4.58477  3.61503
          0.01862  4.38858  5.11093  0.61958  0.77255  0.78167  0.61183
    201   2.09080  4.99492  2.80585  2.45923  4.28530  3.47771  3.68992  3.51521  2.46199  3.28578  4.07158  2.88067  2.57967  2.75312  2.74796  2.27022  2.70929  3.36016  5.48787  4.12458    258 a - - -
          2.68366  4.42383  2.77584  2.73181  3.46511  2.40625  3.72480  3.29430  2.67898  2.69371  4.24629  2.90371  2.73653  3.18015  2.89898  2.37853  2.77322  2.98517  4.58087  3.61604
          0.97270  0.88984  1.55487  2.69405  0.07000  0.78926  0.60546
    202   1.92830  4.98317  2.39157  2.38737  4.31285  3.07170  3.66063  3.76023  2.44375  3.31072  4.09481  2.92128  3.82870  2.67088  2.70620  2.43657  2.77412  3.37938  5.50280  4.12969    284 a - - -
          2.68618  4.42225  2.77519  2.73123  3.46354  2.40513  3.72494  3.29354  2.67741  2.69355  4.24690  2.90347  2.73739  3.18146  2.89801  2.37887  2.77519  2.98518  4.58477  3.61503
          0.02197  4.22491  4.94725  0.61958  0.77255  1.02783  0.44283
    203   2.78856  4.20657  4.39075  3.80346  2.44307  3.92707  4.19225  2.02547  3.65913  1.47163  3.09776  3.95555  4.26325  3.48693  3.78244  3.22805  3.01745  2.26303  4.72397  3.06292    285 l - - -
          2.68618  4.42225  2.77519  2.73123  3.46354  2.40513  3.72494  3.29354  2.67741  2.69355  4.24690  2.90347  2.73739  3.18146  2.89801  2.37887  2.77519  2.98518  4.58477  3.61503
          0.02197  4.22491  4.94725  0.61958  0.77255  1.02783  0.44283
    204   2.63180  4.29429  3.63649  3.06860  3.45590  3.62852  3.92592  2.16499  2.96900  2.50317  3.42217  3.43516  4.02133  3.29068  2.58300  2.65873  2.51438  1.98497  4.92575  3.70314    286 v - - -
          2.68618  4.42225  2.77519  2.73123  3.46354  2.40513  3.72494  3.29354  2.67741  2.69355  4.24690  2.90347  2.73739  3.18146  2.89801  2.37887  2.77519  2.98518  4.58477  3.61503
          0.02197  4.22491  4.94725  0.61958  0.77255  1.02783  0.44283
    205   3.98858  5.22434  4.67200  4.47556  3.11964  4.16207  4.40588  4.04598  4.20124  3.37304  4.66016  4.55896  4.71144  4.56932  4.26204  4.18863  4.31014  3.94498  0.39971  3.10578    287 W - - -
          2.68618  4.42225  2.77519  2.73123  3.46354  2.40513  3.72494  3.29354  2.67741  2.69355  4.24690  2.90347  2.73739  3.18146  2.89801  2.37887  2.77519  2.98518  4.58477  3.61503
          0.02197  4.22491  4.94725  0.61958  0.77255  1.02783  0.44283
    206   2.64840  4.49407  3.35534  2.78564  3.66184  3.56823  3.79379  2.26101  2.66953  2.69616  3.58847  3.23081  3.95228  2.48674  2.49519  2.80906  2.57553  2.44013  5.06168  3.80853    288 i - - -
          2.68618  4.42225  2.77519  2.73123  3.46354  2.40513  3.72494  3.29354  2.67741  2.69355  4.24690  2.90347  2.73739  3.18146  2.89801  2.37887  2.77519  2.98518  4.58477  3.61503
          0.02197  4.22491  4.94725  0.61958  0.77255  1.02783  0.44283
    207   3.03215  5.66741  1.65309  1.42867  4.95408  3.33202  3.84700  4.48927  2.84504  3.95530  4.78359  2.00821  3.93994  3.00187  3.44729  2.90914  3.31320  4.03853  6.10199  4.57941    289 e - - -
          2.68618  4.42225  2.77519  2.73123  3.46354  2.40513  3.72494  3.29354  2.67741  2.69355  4.24690  2.90347  2.73739  3.18146  2.89801  2.37887  2.77519  2.98518  4.58477  3.61503
          0.02197  4.22491  4.94725  0.61958  0.77255  1.02783  0.44283
    208   3.29070  4.97284  3.93785  3.83788  4.77916  3.64120  4.87284  4.43301  3.92895  4.01352  5.08778  4.10251  0.37354  4.30595  4.12124  3.47233  3.76215  4.03463  5.85229  4.90906    290 P - - -
          2.68618  4.42225  2.77519  2.73123  3.46354  2.40513  3.72494  3.29354  2.67741  2.69355  4.24690  2.90347  2.73739  3.18146  2.89801  2.37887  2.77519  2.98518  4.58477  3.61503
          0.02197  4.22491  4.94725  0.61958  0.77255  1.02783  0.44283
    209   2.28475  5.03240  2.92096  2.22718  4.33781  3.25424  3.62036  3.78689  2.22514  3.31655  4.09111  2.67924  3.82685  2.64285  2.37914  2.64008  2.42404  3.40307  5.48841  4.11702    291 k - - -
          2.68552  4.42298  2.77547  2.73086  3.46426  2.40585  3.72476  3.29427  2.67768  2.69395  4.24608  2.90366  2.73697  3.18054  2.89825  2.37904  2.77469  2.98460  4.58119  3.61576
          0.75399  0.63580        *  1.93699  0.15565  0.00000        *
//
