# Supplementary material for: T346Hunter: A Novel Web-Based Tool for the Prediction of Type III, Type IV and Type VI Secretion Systems in Bacterial Genomes
Source: PLoS One. 2015 Apr 13;10(4):e0119317. doi: 10.1371/journal.pone.0119317 (PMC4395097; doi:10.1371/journal.pone.0119317)
Supplement: S1 Data — (ZIP) [file pone.0119317.s009.zip › T346Hunter_profiles/GI.Tfc5.fasta]

>gi|238918297|ref|YP_002931811.1| unnamed protein product [Edwardsiella ictaluri 93-146] [Tfc5]
MKKLLLMICLFLPLMGYAGLNVIADLGGEDASPYFDGINKQPDLLEASTATTLPPVSDMAAMFPVSTPEM
APGVVADRPLQLPGIGALFLIGDDVLSRSWLAENAQTLTDRHAVGMIISVDSASAVQSLRSLAPGVPMAP
ASGSELARRLQLRHYPVLISDTGLSRQVRP
>gi|152987722|ref|YP_001349849.1| hypothetical protein PSPA7_4499 [Pseudomonas aeruginosa PA7] [Tfc5]
MKKILATLAFCTAFATQAWAAGLIVVEDLGGASALPYYQGLDPQPSAATPGPGDLGVRGSGAFPVRSVRL
SPGQVQGRAINAPGLQPLFLVGDDTLSRTWLKERGDELRGLQAVGLAVNVASEARLTEIRAWGKGLQILP
APADDLVDRLGLRHYPALITSTAIQQ
>gi|134095196|ref|YP_001100271.1| signal peptide [Herminiimonas arsenicoxydans] [Tfc5]
MTKSHLAHLAAKGLLVLLAGLPLASRAGEPLILVEDRGGTSALPYYEALSLQPRANTPARSPIPATQIPA
TPADEAAMLPVRSAKLTPGTVARRVIEAPGLRPFVVVGDDEASQAWLRRHAASLRERGAVGLVVNVETVQ
GLARLRALASGVPLAPVSGDDLAERLGLRHYPALVTATGIEQ
>gi|66768360|ref|YP_243122.1| hypothetical protein XC_2041 [Xanthomonas campestris pv. campestris str. 8004] [Tfc5]
MTKSHLAHLAAKGLLVLLAGLPLTSRAGESLIVVEDRGGTSALPYYEALNLQPRVNSPARPQIPTPQVPA
TPADEAAMLPVRSTKLTPGTVARRVIEAPGLRPFVVAGDDKASQDWLRRNAASLHERGAVGLVVNVETVQ
ALARLRALAPGVQMAPVAGDDLAERLGLRHYPALITATSIEQ
>gi|220936005|ref|YP_002514904.1| hypothetical protein Tgr7_2844 [Thioalkalivibrio sulfidophilus HL-EbGr7] [Tfc5]
MNIRLCVLPLLGLLALTAHAADQTLVVVEDRGGASALPYYQALNLQPRNPRQALPPPHIEVPPLPGERHG
EADMLPVRSTLLTPGTVERRVIEAQGLRPLFLVGDDERSRAWLRQRVEVLHELGAVGLVVNVESQVALDA
LRRLTPELILSPISADDLARRLGIRHYPVLITATGIEQ
>gi|163855375|ref|YP_001629673.1| unnamed protein product [Bordetella petrii DSM 12804] [Tfc5]
MTKPHPAHLAFTGLLVLLAGLPLASRAGEPLIVVEDHGGTSALPYYEALNLQPRANAPARPPIPTPRVPA
TPADEAAMLPVRSAKLTPGSVARRVIEAPGLRPFVVIGDDEASRAWLQRRAAALRERGAVGLVVNVETAQ
GLARLRALVPGVPLAPVAGDDLADRLGLRHYPALITATGIEQ
>gi|94311271|ref|YP_584481.1| unnamed protein product [Cupriavidus metallidurans CH34] [Tfc5]
MTKPHPAHLAFTGLLMLLSGLPLASRAGEPLIVVEDRGGTSALPYYEALNLQPRANAPARPSIPTPQVPA
TRADEAAMLPVRSAKLTPGTVARRVIEAPGLRPFVVIGDDEASRAWLQRRAAALRERGAVGLVVNVETAQ
GLARLRALVPGVPLAPVAGDDLADRLGLRHYPALITATGIEQ
>gi|218691224|ref|YP_002399436.1| hypothetical protein ECED1_3577 [Escherichia coli ED1a] [Tfc5]
MIPVKRYVMTAVWPLLLCASQAGAELRVIADLGGSDASVFYEAINRQDGSSTPPPVTAPLPAQGETLVLP
VTTPEMTPGEVTPRPLQLPGIGALFLVGDDALSRQWLKANAAALRERQAVGMVVSVADENSLKTLRELAP
GVMMVPSSGSALARRLQLNHWPVLITDSGISGVVTP
>gi|304311450|ref|YP_003811048.1| unnamed protein product [gamma proteobacterium HdN1] [Tfc5]
MQVLACAALALVAAPSVLAAPSVVFDAGAAFSEPITRYTHVLDPQKRFQVPEDPAAKQRLQQQLLERIRE
HGGQMIRLPIRTPSMSPAPIKTQDAYYTNLLMPIFVVGADQHSLQWLRAWRETLTRIGAMGWVVQADSAE
DMQAIAEAGAGLKMLAQSGEAIPRVFGVSSYPVLITSRSIEQ
>gi|56475660|ref|YP_157249.1| hypothetical protein ebA432 [Aromatoleum aromaticum EbN1] [Tfc5]
MTMRVLVSAIAGTLAFPVWPADLPALPLTVIHDAGGVPIAPDPRREASPAPRPVSPGPAAVTRAAVSFPV
VSTRAGPGRLLQNPMPARLPGGLGQPIFIVGDDAPSQQWLQRNLQALHGMGARGIVATVRSPADLERLRI
ATGLPMVPMPADDLLEAAGIRVWPVLIAADGSISQ
>gi|333930126|ref|YP_004503704.1| integrating conjugative element protein [Serratia plymuthica AS9] [Tfc5]
MKKVNFLLFGLSLVTTAALANLNVIADVGGEDASPYFEGVNRQEGAQSSPVVPPAPASPADTEAAVLPVA
TPELTPGDVADRPLQLPGIGALFIVGDDDASRIWLQVNAEQLKSRHAAGLVVNVSNQPALQVLRELALGV
PMAPASGSELARRLQLAHYPVLITDTGLSQQVTP
>gi|120537075|ref|YP_957132.1| hypothetical protein Maqu_3938 [Marinobacter aquaeolei VT8] [Tfc5]
MSSATVASSPKASPETLTGVHELEVIGDFGGQSTQPFLPQKADFRAQLQKLQQERKGRRFMTSHIPVSSP
SLSIGRVTDEEARNVPYHMVSRAMFLIGYDPVSMSWLKENRQFLASKSAVGFVVNVQTIPQMNELQSIAG
EGITLQPMPGDRFAEHMNIKHYPFYLDRDGVMR
>gi|241662285|ref|YP_002980645.1| hypothetical protein Rpic12D_0672 [Ralstonia pickettii 12D] [Tfc5]
MNRILLAAMAALLATTADAQNRSAANKAVSPPLIVVEDKGGASALPYYRALNPQDAQPGQPTMPQPAPRI
GGPADAEAAMLPVRSARLSPGDEPRRVIRAPGLTPLFLVGDDDRSRAWLKQRRVELQAQRAVGLVVNVAT
PEALAALRRLAPGLVLSPASGDDLAHRLGIKHYPVLITATGIEP
>gi|160899602|ref|YP_001565184.1| hypothetical protein Daci_4168 [Delftia acidovorans SPH-1] [Tfc5]
MKTCHLTHLTLKGLLVLLAALPLASRAGEPLIVVEDRGGTSALPYYEALNLQPRANAPAGPPIPMLPVPA
TPMDEAAMLPVRSAKLTPGTVARRVIEAPGLRPFVVVGDDEASHAWLLRQAGSLRERGAVGLVVNVETMQ
GLARLRALVPGVPLAPVAGDDLAERLGLRHYPVLITATGIEQ
>gi|251788094|ref|YP_003002815.1| hypothetical protein Dd1591_0449 [Dickeya zeae Ech1591] [Tfc5]
MTTHITTAYGFLLALTTVSPLLHAAQPPIVVVEDHGGASAMPYYEALNLQARSPNAPLSRITLPSVQVNP
ATEADMLPVRSPKLTPGTVARRVIDAPGLQPFFLVGDDEASHVWLQRQGKSLRERKAIGLVVNVENEAGL
AHLRAITPDLQFAPVAADDLAERLGLQHYPVLITSTGIEQ
>gi|333983712|ref|YP_004512922.1| unnamed protein product [Methylomonas methanica MC09] [Tfc5]
MRYQLTVCGVLLISSPLLSMAEPVVLYDSGRTTRLPIQPQTLHLQTPVTANFDVQIDTLPIKTPSLSPGN
VVSRRIDRLYLDRPVFLVGADPLSMHWLVLHQAQLKQLHAIGLAVNVETQAQLQQLRKTAGGLEIHPLAG
DAMAAQLALQHYPVLITASRIEQ
>gi|294502417|ref|YP_003566479.1| hypothetical protein YPZ3_0307 [Yersinia pestis Z176003] [Tfc5]
MKKVNFLLFGLSLVTTTALANLNVIADVGGEDASPYFEGINRQGDVVAPPVMTQAPTSADEVEGAVLPVT
TPELTPGPVEGRPLQLPGIGALFIVGDDDESRLWLQANAERLKSRHAAGLVVNVSNMPALQALREMAPGV
PMAPASGSELARRLQLSNYPVLITDTGLSQQVTP
>gi|333895607|ref|YP_004469482.1| hypothetical protein ambt_20945 [Alteromonas sp. SN2] [Tfc5]
MKRVILIFCLSYMPMAQAGSPLIVIYDSGNTSPIAPYLPKRSGPQPKPPKPSSANKAFQLPIETPSMSPG
FVKVTAKPLKYLQQPLFLVGTDTRSRAWLEAKHSQLVKLNAVGLLIQADTLKDIQAMQALATGLRLIPAS
AESFAKPLALKHYPVLISKDGWEQ
>gi|37525055|ref|NP_928399.1| hypothetical protein plu1070 [Photorhabdus luminescens subsp. laumondii TTO1] [Tfc5]
MLIHNLIRYRCRLFLMMMILTPCSQAALTIVADLGGQSTAAYFDAINAQDNEPTTSSNTEATPPDLTEGG
ILPVETPELSPGPVDARPLQLPGMGALFMIGDDARSKQWLKENLVGLRKKQAVGLLVSVRDKAQLDELRQ
LAEGLVLAPASGSDLARRLNLRHYPVLITDIGLTQQVR
>gi|77164155|ref|YP_342680.1| hypothetical protein Noc_0631 [Nitrosococcus oceani ATCC 19707] [Tfc5]
MLSVLVPALLLAIGGGSSALADLTVIYDSGQTQPLSPLLGPFQADETPSTDPAKASEPNPSSKSMLGPAV
LSNLLPLHSPGLEVGDSGDTPLNPEVLTRLAQGNPRPFFLIGSDAVSLEWLAYHRDTLRSLGAVGMLVQA
DTEADVRRVAEVAQGLSITLGSGSDLAAALGIDRYPVLITPDGIRQ
>gi|68248658|ref|YP_247770.1| hypothetical protein NTHI0123 [Haemophilus influenzae 86-028NP] [Tfc5]
MQYKSFFLSLVCLGAVVQAQAELKVIGDFGGESAVRFYEALQPDESMVQAYPNSVPSTLTEADILPVISH
RMTPGQIQPVRMNLPGMLPIFLIGTDNLSKNWLHANYNYLKKIGAMGLVVSVKTTNELSELRQLAPDLTL
MPTPGDDLASRLNLAHYPALLTSEGLSQ
>gi|307546637|ref|YP_003899116.1| unnamed protein product [Halomonas elongata DSM 2581] [Tfc5]
MNPITVWIGLLGLSVSLTAQAQAPGVSPLEVVADHGGEPARPYYVAIGAAQVEEREGYHANVVGQAGQAA
PVTDAHWLPVESERLSPGNVEARELELHAGMTPFFLVGDDPLSLKWLKARRDWLVEHHAVGLVVDVADTA
GLERLRQRARGLELRPTSGDDIAARLGLNHYPVAITPQGLSQ
>gi|311104301|ref|YP_003977154.1| hypothetical protein AXYL_01095 [Achromobacter xylosoxidans A8] [Tfc5]
MTKPLWTLRGLLALLAALPLVAHAAEPLIVVEDRGGASALPYYEALNLQPRANSALRPPIPTPQIPATPA
DEAAMLPVRSAKLMPGFVARRVIEAPGLRPFVVIGDDETSQAWLRRHAASLHDRGAVGLVVNVETAQALA
RLRALAPGVPMAPVAGDDLAERLGLRHYPALITATGIEQ
>gi|120611429|ref|YP_971107.1| unnamed protein product [Acidovorax citrulli AAC00-1] [Tfc5]
MTMQRRSILRAAALLAGHLPGLAAAAAQGRDGADVALQIIHDSGRGVPMAPYLAQLAGDADDPGALSGVP
FPFVSRRLRGGVLQVEGTAVFQPEWLTEAVFVVAADDVSFRWLAYNHARLVQMQAVGVVVQAGTAAAYQV
MQRLARPMRLAPDSGEWVSERLAAAGADVYPVLVQTDGRAYQILTQDTGPAASGRSSLEQPMPAHVQKLP
RQVGGRR
>gi|217969392|ref|YP_002354626.1| hypothetical protein Tmz1t_0964 [Thauera sp. MZ1T] [Tfc5]
MNHIVLIAAIGLLSTTTVFAQTASAPLIVVEDRGGASALPYYRPLNPQPDKATPPAPMPAPRAGNTADAE
AAMLPVRSTELSPGEVQRRVIRAPGLTALFLIGDDERSRAWLRQRQAALRELQAVGLVVNVESATALAEL
RRLAPGLTLSPASGDDLAQRLGLRHYPVLITSTGVEQ
>gi|161504978|ref|YP_001572090.1| hypothetical protein SARI_03108 [Salmonella enterica subsp. arizonae serovar 62:z4,z23:-- str. RSK2980] [Tfc5]
MKHLIPAMLLFTVTAIAGPAVPMQALDEARLLPVVTHNLHLGQQPRLALSLPGMTPLFLIGDDPQSTEWL
RQHRDALKTLHATGLVVNVATLARLNALRTIAPALTLLPVSADDMAKHLPITAYPVLITDKGLEQ
>gi|378980673|ref|YP_005228814.1| hypothetical protein KPHS_45140 [Klebsiella pneumoniae subsp. pneumoniae HS11286] [Tfc5]
MKSIYLLGLCCLFGNAHAGLNVIADLGGEPAAPYFDGINNQPNEFESPNPPEAAVLPAAPASLASVLPIS
TPELTPGSVEARRLGLPGMQPIFLLGNDPLSRRWLDERKESLRQLRAVGLVVNIEDEAAFGELQTLAGDI
ELLPVSGSDLAKRLGLQHYPVFISEKGIEQ
>gi|296100799|ref|YP_003610945.1| hypothetical protein ECL_00430 [Enterobacter cloacae subsp. cloacae ATCC 13047] [Tfc5]
MKNTLRYTLVFTLFSGLLTSAFSASATLTVVGDLGGESTGPLFDAINAGPGQSATESPVLPPPPASLSLS
DMLPVSTPEMSPGAVAARPLNLPGMPPVFVLGDDASSRHWLTHHATTLSRMQATGMVISVRDEQGLNALR
QLAPGVAMVPVSGGDLARRLALTHYPALITATGISQ
>gi|332288438|ref|YP_004419290.1| integrating conjugative element protein [Gallibacterium anatis UMN179] [Tfc5]
MKKLIILLSLLLPAVSYAAEVIADEGGESALRFYEPIQPVIEKGDVVNSDMMPPVFHEKDLLPIVSHLMT
PGKIDIPSRMRNDGKVKMPGMQPLCLIGDDALSEDWFRQKLPELKKIAATCLVVNVQQYERLQQLRNIDN
SIPLLPVSADDLAKRLKIVHYPVLITDRGIEQ
>gi|237809173|ref|YP_002893613.1| putative secreted protein [Tolumonas auensis DSM 9187] [Tfc5]
MTSSIRATHGLLVVMLATVPMSAVRATPPLIVVEDRGGASALPYYEALDLQPRATSQPLPSIVIPEAPTA
AVDETAMLPVRSARLTPGTVARRVIEAPGLQPFFLVGDDATSQAWLRQHADTLRQRNAWGLVVNVETAQA
LAQLRAIAPGLNLSPMSADDLAERLGLRHYPVLVTATGIEQ
>gi|154253849|ref|YP_001414673.1| hypothetical protein Plav_3413 [Parvibaculum lavamentivorans DS-1] [Tfc5]
MTKSHLAHLTFKGLLMLLTILPLASRAGVPLIVVEDRGGASALPYYEALNLQPRDNGAARSPIPMPQVPA
TPADEAAMLPVRSAKLTPGTVARRVIEAPGLRPFVVIGDDKASRDWLQRHAGSLHERGAVGLVVNVETAQ
TLARLRALAPGVPLAPVAGDDLAERLGLRHYPALITATGIEQ
>gi|330824381|ref|YP_004387684.1| integrating conjugative element protein [Alicycliphilus denitrificans K601] [Tfc5]
MNHIVHIAAIGLLSTTTVFAQTVSAPLIVVEDRGGDSALPYYQSLNPQPDQATPPAPMPAPRVGNAADAE
AAMLPVRSTQLSPGEVQRRVIRAPGLTALFLIGDDERSRAWLRQRQATLRELQAVGLVINVESMAALTAL
RRLAPGLTLSPASGDDLAQRLGLRHYPVLITSTGVEQ
>gi|296106597|ref|YP_003618297.1| hypothetical protein lpa_01525 [Legionella pneumophila 2300/99 Alcoy] [Tfc5]
MNVIPLTLSQSDTSLKLNLSSPIGVPAKSKATAGKVSRKTLDTTLLNIPLFVIGADKASIQWLEQHQEEL
KFMQATGFITNVNDFETIVALQEKFKLPLLPVNVDPLLAYLHEQHYPLIIAEGAVWQ
>gi|124267565|ref|YP_001021569.1| hypothetical protein Mpe_A2379 [Methylibium petroleiphilum PM1] [Tfc5]
MNHTVLIAAIGLLSTTTIFAQTVSGPLIVVEDRGGDSALPYYQSLNPQPDQATPPAPMPTPRAGNTADAE
AAMLPVRSTQLSPGEVQRRVIRAPGLTALFLIGDDERSRAWLRQRQAALRELQAVGLVVNVESMAALTAL
RRLAPGLILSPASGDDLAQRLGLRHYPVLITATGVEQ
>gi|197286437|ref|YP_002152309.1| hypothetical protein PMI2590 [Proteus mirabilis HI4320] [Tfc5]
MRNNPEEKTTRAFYPLPVLGMLLFCAAGGSQAALTVVADYGGQPAAPFYDAINNAPNEWTAKPASRPLPS
VMAPSMVLPVETPEMTPGEVDDRVLHLPGIGALYLVGDDPLSRAWLTQHAAQLNAMNAAGMVVNVKSETG
LQALQALAQGGLLSPASGTDLAHRLQLSHYPVLITETGLTQQVK
>gi|300781885|ref|YP_003739120.1| hypothetical protein EbC_pEb10200630 [Erwinia billingiae Eb661] [Tfc5]
MKLNTLIISAFIVFSPAALADLNVIADLGGQSTQAIFEAVNRQDTPPVTAAVPEQGEAAMLPVITPELTP
GNVTPRTLQLPGIGALFIIGDDSYSRQWLKQNARQLAARNAAGLIVNVESMASLEALRGLAPGLQLAPSS
GSELARRLQLSHYPVLITDSGLSQEVTQ
>gi|50119506|ref|YP_048673.1| unnamed protein product [Pectobacterium atrosepticum SCRI1043] [Tfc5]
MKIISVSALCVLAIPFFVHAELNVVADLGGKDAAPFFESINRQGNVGSNNTESSTWQGQPGEGAMLPIVT
SELTIGIETPRSLNLPGIGALFLIGDDPASRSWLQMNAAKLSQMHAVGLIVNVTDIAAVQSLRSLVPDVQ
MAPASGSELARRLQLRHYPVLITETSVSSEVQP
