# Supplementary material for: T346Hunter: A Novel Web-Based Tool for the Prediction of Type III, Type IV and Type VI Secretion Systems in Bacterial Genomes
Source: PLoS One. 2015 Apr 13;10(4):e0119317. doi: 10.1371/journal.pone.0119317 (PMC4395097; doi:10.1371/journal.pone.0119317)
Supplement: S1 Data — (ZIP) [file pone.0119317.s009.zip › T346Hunter_profiles/GI.Tfc5.hmm]

HMMER3/f [3.1b1 | May 2013]
NAME  Tfc5
LENG  177
ALPH  amino
RF    no
MM    no
CONS  yes
CS    no
MAP   yes
DATE  Tue Mar  4 13:35:15 2014
NSEQ  37
EFFN  2.289917
CKSUM 1768663910
STATS LOCAL MSV      -10.6515  0.70694
STATS LOCAL VITERBI  -11.1514  0.70694
STATS LOCAL FORWARD   -4.9391  0.70694
HMM          A        C        D        E        F        G        H        I        K        L        M        N        P        Q        R        S        T        V        W        Y   
            m->m     m->i     m->d     i->m     i->i     d->m     d->d
  COMPO   2.33982  4.68712  3.02147  2.75931  3.60628  2.85028  3.79047  2.92708  2.83490  2.29314  3.57131  3.22223  3.03921  2.96848  2.95371  2.63440  2.84534  2.55639  4.53392  3.72972
          2.68639  4.42246  2.77540  2.73117  3.46375  2.40533  3.72489  3.29345  2.67724  2.69366  4.23961  2.90336  2.73747  3.18167  2.89806  2.37908  2.77540  2.98539  4.58498  3.61524
          1.09780  1.04065  1.16100  0.65946  0.72801  0.00000        *
      1   2.66192  4.81398  3.09099  2.53325  4.04413  3.49975  3.70451  3.25994  2.08933  3.06826  2.91899  2.77834  3.61645  2.72307  2.95072  2.61152  2.15876  3.14170  5.32473  4.00320      8 k - - -
          2.68618  4.42225  2.77519  2.73123  3.46354  2.40513  3.72494  3.29354  2.67741  2.69355  4.24690  2.90347  2.73739  3.18146  2.89801  2.37887  2.77519  2.98518  4.58477  3.61503
          0.01931  4.35279  5.07514  0.61958  0.77255  0.53543  0.88048
      2   2.73229  4.21907  4.15390  3.56797  3.31655  3.82904  4.12823  2.45891  3.33812  2.17886  1.74146  3.79286  4.19746  3.67893  3.32632  3.11316  2.27513  2.27151  4.83044  3.33561      9 m - - -
          2.68618  4.42225  2.77519  2.73123  3.46354  2.40513  3.72494  3.29354  2.67741  2.69355  4.24690  2.90347  2.73739  3.18146  2.89801  2.37887  2.77519  2.98518  4.58477  3.61503
          0.03191  4.56904  3.86135  0.61958  0.77255  0.75066  0.63877
      3   2.71925  5.12128  3.01349  2.45613  4.42583  3.50928  3.69850  3.57124  1.96148  3.25429  4.17345  2.39405  3.90127  2.26411  2.75283  2.41448  2.63614  3.25362  5.57787  3.85420     10 k - - -
          2.68618  4.42225  2.77519  2.73123  3.46354  2.40513  3.72494  3.29354  2.67741  2.69355  4.24690  2.90347  2.73739  3.18146  2.89801  2.37887  2.77519  2.98518  4.58477  3.61503
          0.20721  4.55290  1.73381  0.61958  0.77255  0.77291  0.61928
      4   2.66685  4.49780  3.07241  2.51146  4.10486  3.49567  3.22696  3.13483  2.28713  3.12167  3.93550  3.02818  3.28131  2.84454  2.12454  2.26726  2.89734  2.95776  5.36306  4.03222     11 r - - -
          2.68618  4.42225  2.77519  2.73123  3.46354  2.40513  3.72494  3.29354  2.67741  2.69355  4.24690  2.90347  2.73739  3.18146  2.89801  2.37887  2.77519  2.98518  4.58477  3.61503
          0.07154  4.36477  2.87668  0.61958  0.77255  0.68645  0.69989
      5   2.35419  4.33304  3.67765  3.10627  3.19861  3.68932  3.00228  2.58327  3.04201  2.10174  2.84819  3.47679  4.06588  3.33323  2.31070  2.94363  2.91210  2.59872  4.92025  3.46458     12 l - - -
          2.68618  4.42225  2.77519  2.73123  3.46354  2.40513  3.72494  3.29354  2.67741  2.69355  4.24690  2.90347  2.73739  3.18146  2.89801  2.37887  2.77519  2.98518  4.58477  3.61503
          0.01747  4.45208  5.17443  0.61958  0.77255  0.51263  0.91359
      6   2.73524  4.21330  4.19268  3.60579  2.69458  3.83691  4.13950  2.16588  3.48664  2.04430  2.87702  3.81579  3.88495  3.70763  2.95079  2.35714  2.41065  2.26677  4.82491  3.63286     13 l - - -
          2.68618  4.42225  2.77519  2.73123  3.46354  2.40513  3.72494  3.29354  2.67741  2.69355  4.24690  2.90347  2.73739  3.18146  2.89801  2.37887  2.77519  2.98518  4.58477  3.61503
          0.01484  4.61397  5.33632  0.61958  0.77255  0.55147  0.85826
      7   2.45391  3.90418  4.34285  3.74972  3.07130  3.87409  4.18587  1.92985  3.60865  1.99442  3.31227  3.90473  3.76329  3.16050  3.74645  2.60115  2.91632  2.12701  4.81105  2.72997     14 i - - -
          2.68618  4.42225  2.77519  2.73123  3.46354  2.40513  3.72494  3.29354  2.67741  2.69355  4.24690  2.90347  2.73739  3.18146  2.89801  2.37887  2.77519  2.98518  4.58477  3.61503
          0.01419  4.65840  5.38075  0.61958  0.77255  0.58223  0.81792
      8   2.27044  3.79283  3.98265  3.40466  3.41814  3.81393  3.25534  2.68259  3.31841  1.74593  3.41709  3.69994  3.61736  3.24411  3.18386  2.91133  2.76388  2.06155  4.15241  3.70421     15 l - - -
          2.68618  4.42225  2.77519  2.73123  3.46354  2.40513  3.72494  3.29354  2.67741  2.69355  4.24690  2.90347  2.73739  3.18146  2.89801  2.37887  2.77519  2.98518  4.58477  3.61503
          0.01406  4.66693  5.38927  0.61958  0.77255  0.53961  0.87461
      9   2.58207  3.73704  4.46729  3.86822  2.92048  3.90229  4.22111  2.21763  3.70640  1.49176  2.84350  3.97455  4.26851  3.88572  2.62783  2.91279  2.87340  2.43194  4.44919  3.61848     16 l - - -
          2.68618  4.42225  2.77519  2.73123  3.46354  2.40513  3.72494  3.29354  2.67741  2.69355  4.24690  2.90347  2.73739  3.18146  2.89801  2.37887  2.77519  2.98518  4.58477  3.61503
          0.03555  4.68395  3.66202  0.61958  0.77255  0.56285  0.84300
     10   1.69518  4.09106  3.48571  2.92487  3.77928  3.13842  3.94643  3.02717  2.89409  2.73486  3.71794  3.36506  3.39822  3.21359  3.08932  2.37237  2.42887  2.57010  5.18594  3.92971     17 a - - -
          2.68618  4.42225  2.77519  2.73123  3.46354  2.40513  3.72494  3.29354  2.67741  2.69355  4.24690  2.90347  2.73739  3.18146  2.89801  2.37887  2.77519  2.98518  4.58477  3.61503
          0.03759  4.66253  3.59535  0.61958  0.77255  0.53398  0.88254
     11   1.94343  2.99924  4.30141  3.71038  2.96188  3.23559  3.88848  2.65151  3.57656  1.85369  3.13576  3.88305  3.17704  3.78233  3.72857  3.15915  2.98468  2.15732  4.82100  3.41231     18 l - - -
          2.68618  4.42225  2.77519  2.73123  3.46354  2.40513  3.72494  3.29354  2.67741  2.69355  4.24690  2.90347  2.73739  3.18146  2.89801  2.37887  2.77519  2.98518  4.58477  3.61503
          0.10705  4.66131  2.38529  0.61958  0.77255  0.60456  0.79035
     12   1.84434  3.45087  3.92261  3.34563  3.02385  3.35844  4.05625  2.59092  2.72113  1.96947  3.39003  3.64894  4.14602  3.52201  3.41173  3.04132  2.66579  2.45562  4.88128  3.67553     19 a - - -
          2.68618  4.42225  2.77519  2.73123  3.46354  2.40513  3.72494  3.29354  2.67741  2.69355  4.24690  2.90347  2.73739  3.18146  2.89801  2.37887  2.77519  2.98518  4.58477  3.61503
          0.01551  4.56978  5.29212  0.61958  0.77255  0.74961  0.63970
     13   2.21917  4.26295  3.98586  3.41045  2.99540  2.25792  4.08170  2.72833  3.31826  1.66539  3.38259  3.68924  4.15785  3.57087  3.56193  2.92486  2.83510  2.52596  4.23591  3.66696     20 l - - -
          2.68618  4.42225  2.77519  2.73123  3.46354  2.40513  3.72494  3.29354  2.67741  2.69355  4.24690  2.90347  2.73739  3.18146  2.89801  2.37887  2.77519  2.98518  4.58477  3.61503
          0.01551  4.56978  5.29212  0.61958  0.77255  0.74961  0.63970
     14   2.36308  4.27398  3.96472  3.39118  3.40310  3.51511  4.08393  2.74071  3.30228  1.42906  2.90288  3.67673  3.35534  3.55921  3.55414  2.78276  2.79332  2.39728  4.89522  3.69205     21 l - - -
          2.68618  4.42225  2.77519  2.73123  3.46354  2.40513  3.72494  3.29354  2.67741  2.69355  4.24690  2.90347  2.73739  3.18146  2.89801  2.37887  2.77519  2.98518  4.58477  3.61503
          0.01551  4.56978  5.29212  0.61958  0.77255  0.70451  0.68191
     15   1.89361  4.21256  4.22330  3.63721  2.79264  3.84485  4.15761  2.62893  3.51471  1.61048  3.09422  3.83760  3.53868  3.73179  3.68989  2.94618  2.97426  2.19825  4.83024  3.64001     22 l - - -
          2.68618  4.42225  2.77519  2.73123  3.46354  2.40513  3.72494  3.29354  2.67741  2.69355  4.24690  2.90347  2.73739  3.18146  2.89801  2.37887  2.77519  2.98518  4.58477  3.61503
          0.01527  4.58514  5.30748  0.61958  0.77255  0.51279  0.91335
     16   2.25981  4.41321  3.73375  2.89635  3.54261  2.64552  4.02192  2.80307  3.10771  1.93009  3.13615  3.53920  3.61526  3.39694  3.43376  2.67910  2.83068  2.17276  5.00465  3.78125     23 l - - -
          2.68618  4.42225  2.77519  2.73123  3.46354  2.40513  3.72494  3.29354  2.67741  2.69355  4.24690  2.90347  2.73739  3.18146  2.89801  2.37887  2.77519  2.98518  4.58477  3.61503
          0.01414  4.66131  5.38366  0.61958  0.77255  0.53245  0.88471
     17   2.54223  3.82977  4.31664  3.72524  2.91764  3.87861  2.73871  2.27087  3.59040  1.96417  3.19743  3.89543  4.24690  3.46432  3.74033  2.77777  2.36796  2.10517  4.82851  3.33983     24 l - - -
          2.68618  4.42225  2.77519  2.73123  3.46354  2.40513  3.72494  3.29354  2.67741  2.69355  4.24690  2.90347  2.73739  3.18146  2.89801  2.37887  2.77519  2.98518  4.58477  3.61503
          0.01383  4.68395  5.40629  0.61958  0.77255  0.56285  0.84300
     18   2.38345  3.19420  4.50946  3.90791  3.12877  3.38739  4.22740  2.41738  3.73803  1.56761  3.06784  3.99416  4.27183  3.63226  3.82221  2.84646  2.53270  2.31580  3.92417  3.24806     25 l - - -
          2.68618  4.42225  2.77519  2.73123  3.46354  2.40513  3.72494  3.29354  2.67741  2.69355  4.24690  2.90347  2.73739  3.18146  2.89801  2.37887  2.77519  2.98518  4.58477  3.61503
          0.05211  4.68395  3.18134  0.61958  0.77255  0.56285  0.84300
     19   1.73812  4.80857  3.30020  2.76912  4.22495  3.12030  3.93169  3.63625  2.76414  3.08114  4.08364  3.23790  2.21920  2.91046  3.20624  2.49341  2.26089  3.28944  5.51996  4.21217     26 a - - -
          2.68618  4.42225  2.77519  2.73123  3.46354  2.40513  3.72494  3.29354  2.67741  2.69355  4.24690  2.90347  2.73739  3.18146  2.89801  2.37887  2.77519  2.98518  4.58477  3.61503
          0.01436  4.64620  5.36855  0.61958  0.77255  0.51429  0.91112
     20   2.09806  4.55444  3.32001  2.96379  3.14480  2.16473  3.95259  3.01090  2.92868  2.68914  3.36998  3.39885  2.83669  3.24266  3.31029  2.83608  2.61022  2.73864  4.44030  3.87842     27 a - - -
          2.68558  4.42254  2.77535  2.73142  3.46359  2.40526  3.72488  3.29376  2.67762  2.69309  4.24692  2.90356  2.73730  3.18114  2.89820  2.37875  2.77544  2.98518  4.58506  3.61532
          0.72927  1.06503  1.75434  1.00166  0.45771  0.56285  0.84300
     21   2.35965  4.16805  3.11213  2.42462  3.78178  3.21523  3.61384  3.51523  2.54590  2.62161  3.69832  2.94152  3.33464  2.66221  2.63619  2.29007  2.69357  3.19918  5.37899  4.04966     37 s - - -
          2.68618  4.42225  2.77519  2.73123  3.46354  2.40513  3.72494  3.29354  2.67741  2.69355  4.24690  2.90347  2.73739  3.18146  2.89801  2.37887  2.77519  2.98518  4.58477  3.61503
          0.10749  4.49938  2.39906  0.61958  0.77255  0.84105  0.56433
     22   1.37723  4.40472  3.67000  3.18786  4.08123  2.80191  4.18718  3.45732  3.16526  3.15774  4.01133  3.45947  3.25282  3.46291  3.51963  2.10708  2.90466  2.15755  5.46963  4.23989     38 a - - -
          2.68618  4.42225  2.77519  2.73123  3.46354  2.40513  3.72494  3.29354  2.67741  2.69355  4.24690  2.90347  2.73739  3.18146  2.89801  2.37887  2.77519  2.98518  4.58477  3.61503
          0.01822  4.41011  5.13246  0.61958  0.77255  0.78918  0.60554
     23   2.42493  4.65509  3.14158  2.69996  3.83713  2.79064  3.33556  3.22217  2.68054  2.27415  3.36893  3.18240  3.96270  2.59181  3.10738  2.47761  2.83046  2.61408  5.20000  3.66663     39 l - - -
          2.68618  4.42225  2.77519  2.73123  3.46354  2.40513  3.72494  3.29354  2.67741  2.69355  4.24690  2.90347  2.73739  3.18146  2.89801  2.37887  2.77519  2.98518  4.58477  3.61503
          0.01713  4.47155  5.19390  0.61958  0.77255  0.87341  0.54047
     24   1.67286  4.91962  3.06196  2.31523  4.17374  3.40449  3.29873  3.59461  2.52162  2.95629  3.99868  3.04369  3.26755  2.79252  2.98514  2.49594  2.93221  3.18742  5.42568  4.08560     40 a - - -
          2.68618  4.42225  2.77519  2.73123  3.46354  2.40513  3.72494  3.29354  2.67741  2.69355  4.24690  2.90347  2.73739  3.18146  2.89801  2.37887  2.77519  2.98518  4.58477  3.61503
          0.01713  4.47155  5.19390  0.61958  0.77255  0.87341  0.54047
     25   2.24282  5.20448  2.54535  2.03606  4.53537  2.96909  3.72043  4.00804  2.49931  3.51526  4.27776  2.76985  2.28832  2.83394  2.99813  2.66648  2.78210  3.59352  5.67216  4.26689     41 e - - -
          2.68618  4.42225  2.77519  2.73123  3.46354  2.40513  3.72494  3.29354  2.67741  2.69355  4.24690  2.90347  2.73739  3.18146  2.89801  2.37887  2.77519  2.98518  4.58477  3.61503
          0.01713  4.47155  5.19390  0.61958  0.77255  0.44659  1.02111
     26   3.37290  4.77143  4.88762  4.31285  3.36814  4.53604  4.84675  2.47730  4.15751  0.70892  2.74869  4.54681  2.93632  4.31783  4.29557  3.85934  3.60020  2.67994  5.29836  4.20687     42 l - - -
          2.68618  4.42225  2.77519  2.73123  3.46354  2.40513  3.72494  3.29354  2.67741  2.69355  4.24690  2.90347  2.73739  3.18146  2.89801  2.37887  2.77519  2.98518  4.58477  3.61503
          0.01429  4.65140  5.37374  0.61958  0.77255  0.55284  0.85641
     27   2.23305  4.85752  3.22038  2.41774  4.07106  3.60915  3.82155  2.47124  2.54650  3.10520  3.93740  2.43982  3.99826  2.99577  2.98066  2.56101  2.34565  2.78434  5.38016  4.06762     43 a - - -
          2.68618  4.42225  2.77519  2.73123  3.46354  2.40513  3.72494  3.29354  2.67741  2.69355  4.24690  2.90347  2.73739  3.18146  2.89801  2.37887  2.77519  2.98518  4.58477  3.61503
          0.01397  4.67330  5.39565  0.61958  0.77255  0.42954  1.05214
     28   2.12671  4.66668  5.12724  4.63655  4.04214  4.58075  5.29908  1.99826  4.53085  2.60600  3.86680  4.77248  4.98530  4.79081  4.71283  3.97423  3.59892  0.71142  5.88267  4.66926     44 v - - -
          2.68618  4.42225  2.77519  2.73123  3.46354  2.40513  3.72494  3.29354  2.67741  2.69355  4.24690  2.90347  2.73739  3.18146  2.89801  2.37887  2.77519  2.98518  4.58477  3.61503
          0.01330  4.72219  5.44454  0.61958  0.77255  0.48576  0.95510
     29   2.28421  4.67735  5.37970  4.86755  4.02373  4.87136  5.45441  1.19443  4.77092  2.42628  3.83041  5.00279  5.15839  5.00220  4.91534  4.25341  3.67347  1.05732  5.91211  4.70229     45 v - - -
          2.68618  4.42225  2.77519  2.73123  3.46354  2.40513  3.72494  3.29354  2.67741  2.69355  4.24690  2.90347  2.73739  3.18146  2.89801  2.37887  2.77519  2.98518  4.58477  3.61503
          0.01330  4.72219  5.44454  0.61958  0.77255  0.48576  0.95510
     30   1.73775  4.94071  3.18893  2.07297  3.42045  2.96412  3.45217  3.58139  2.63353  3.19582  4.01610  3.15288  3.22887  2.98055  3.09280  2.82018  3.00790  3.26809  5.44977  3.09068     46 a - - -
          2.68618  4.42225  2.77519  2.73123  3.46354  2.40513  3.72494  3.29354  2.67741  2.69355  4.24690  2.90347  2.73739  3.18146  2.89801  2.37887  2.77519  2.98518  4.58477  3.61503
          0.03419  4.72219  3.70026  0.61958  0.77255  0.48576  0.95510
     31   2.14250  5.31761  0.91665  2.66621  4.73557  3.60039  4.14256  4.07565  3.07788  3.07042  4.62830  3.20308  4.18083  3.31545  3.59042  3.06600  3.37665  3.71897  6.02010  4.61555     47 d - - -
          2.68618  4.42225  2.77519  2.73123  3.46354  2.40513  3.72494  3.29354  2.67741  2.69355  4.24690  2.90347  2.73739  3.18146  2.89801  2.37887  2.77519  2.98518  4.58477  3.61503
          0.01358  4.70158  5.42393  0.61958  0.77255  0.52841  0.89049
     32   2.40858  4.93265  3.18523  2.49680  3.35908  3.60293  3.28620  3.57350  2.53462  2.44448  4.00599  3.14239  3.99219  2.36361  2.51902  2.41329  2.75187  3.05939  5.44154  3.62823     48 q - - -
          2.68618  4.42225  2.77519  2.73123  3.46354  2.40513  3.72494  3.29354  2.67741  2.69355  4.24690  2.90347  2.73739  3.18146  2.89801  2.37887  2.77519  2.98518  4.58477  3.61503
          0.01358  4.70158  5.42393  0.61958  0.77255  0.52841  0.89049
     33   3.21271  5.04285  4.20627  4.07287  4.81776  0.38236  5.07651  4.36698  4.12071  2.91860  5.07978  4.22778  4.54947  4.47515  4.33750  3.40548  3.70876  3.95259  6.16479  4.95990     49 G - - -
          2.68618  4.42225  2.77519  2.73123  3.46354  2.40513  3.72494  3.29354  2.67741  2.69355  4.24690  2.90347  2.73739  3.18146  2.89801  2.37887  2.77519  2.98518  4.58477  3.61503
          0.04142  4.70158  3.45788  0.61958  0.77255  0.52841  0.89049
     34   2.52454  5.12960  3.12234  2.63203  4.54073  1.54260  3.85940  3.98163  2.57712  3.52278  4.31088  2.93928  4.02282  2.73575  2.16770  2.58421  3.09193  3.58964  5.69812  4.34896     50 g - - -
          2.68618  4.42225  2.77519  2.73123  3.46354  2.40513  3.72494  3.29354  2.67741  2.69355  4.24690  2.90347  2.73739  3.18146  2.89801  2.37887  2.77519  2.98518  4.58477  3.61503
          0.01396  4.67412  5.39647  0.61958  0.77255  0.49317  0.94337
     35   2.17173  5.29919  2.28603  1.99153  4.63427  3.24619  3.75714  4.11701  2.43795  3.60072  4.34584  3.01378  3.95493  2.23912  3.00579  2.67470  2.38386  3.68512  5.73717  4.32545     51 e - - -
          2.68618  4.42225  2.77519  2.73123  3.46354  2.40513  3.72494  3.29354  2.67741  2.69355  4.24690  2.90347  2.73739  3.18146  2.89801  2.37887  2.77519  2.98518  4.58477  3.61503
          0.01358  4.70158  5.42393  0.61958  0.77255  0.52841  0.89049
     36   2.76701  5.07955  2.65468  2.54885  3.50923  2.64632  3.77874  3.80361  2.55332  3.36680  4.15366  3.07991  3.15817  2.71283  3.03013  1.68474  2.82459  3.17472  5.57112  4.20848     52 s - - -
          2.68618  4.42225  2.77519  2.73123  3.46354  2.40513  3.72494  3.29354  2.67741  2.69355  4.24690  2.90347  2.73739  3.18146  2.89801  2.37887  2.77519  2.98518  4.58477  3.61503
          0.01358  4.70158  5.42393  0.61958  0.77255  0.52841  0.89049
     37   1.36919  4.99433  2.84280  2.65547  4.40437  3.54557  3.88058  3.83881  2.67517  3.41821  4.21275  3.16070  2.94230  3.02111  2.90949  2.51093  2.49699  3.46039  5.63204  4.28584     53 a - - -
          2.68618  4.42225  2.77519  2.73123  3.46354  2.40513  3.72494  3.29354  2.67741  2.69355  4.24690  2.90347  2.73739  3.18146  2.89801  2.37887  2.77519  2.98518  4.58477  3.61503
          0.01358  4.70158  5.42393  0.61958  0.77255  0.52841  0.89049
     38   2.38281  4.95779  2.47103  2.40140  4.19394  3.41904  3.80115  3.10846  2.60348  2.12264  3.75813  3.12933  3.98645  2.67917  2.92127  2.52707  2.75246  3.10400  5.46186  4.12826     54 l - - -
          2.68618  4.42225  2.77519  2.73123  3.46354  2.40513  3.72494  3.29354  2.67741  2.69355  4.24690  2.90347  2.73739  3.18146  2.89801  2.37887  2.77519  2.98518  4.58477  3.61503
          0.04102  4.70158  3.47030  0.61958  0.77255  0.52841  0.89049
     39   2.24882  4.66685  3.51157  2.97952  4.05574  3.57537  4.04642  3.42996  2.93373  3.11066  3.96709  3.39445  1.64255  3.27734  2.82039  2.39680  3.03025  2.21867  5.42089  4.15647     55 p - - -
          2.68618  4.42225  2.77519  2.73123  3.46354  2.40513  3.72494  3.29354  2.67741  2.69355  4.24690  2.90347  2.73739  3.18146  2.89801  2.37887  2.77519  2.98518  4.58477  3.61503
          0.01396  4.67452  5.39687  0.61958  0.77255  0.58055  0.82005
     40   2.18151  4.23763  4.35159  3.76320  2.30875  3.90631  4.19246  2.34059  3.62578  2.17499  3.34230  3.92399  3.00870  3.82566  3.77056  3.19950  3.02223  2.47858  4.80362  2.00529     56 y - - -
          2.68618  4.42225  2.77519  2.73123  3.46354  2.40513  3.72494  3.29354  2.67741  2.69355  4.24690  2.90347  2.73739  3.18146  2.89801  2.37887  2.77519  2.98518  4.58477  3.61503
          0.01396  4.67452  5.39687  0.61958  0.77255  0.58055  0.82005
     41   2.78500  4.34165  3.50286  3.41074  2.47085  3.83573  4.09254  2.80182  2.95307  1.85243  3.45019  3.70876  4.20885  3.58420  3.58307  3.10736  2.67217  2.60029  4.88198  1.91540     57 l - - -
          2.68618  4.42225  2.77519  2.73123  3.46354  2.40513  3.72494  3.29354  2.67741  2.69355  4.24690  2.90347  2.73739  3.18146  2.89801  2.37887  2.77519  2.98518  4.58477  3.61503
          0.01396  4.67452  5.39687  0.61958  0.77255  0.58055  0.82005
     42   2.76284  5.24172  2.49032  1.85744  4.57368  3.53509  3.72674  4.05023  2.46636  2.78243  4.28654  3.00746  3.20186  2.14849  2.55109  2.73047  2.99422  3.38588  5.68143  4.27867     58 e - - -
          2.68618  4.42225  2.77519  2.73123  3.46354  2.40513  3.72494  3.29354  2.67741  2.69355  4.24690  2.90347  2.73739  3.18146  2.89801  2.37887  2.77519  2.98518  4.58477  3.61503
          0.01396  4.67452  5.39687  0.61958  0.77255  0.58055  0.82005
     43   1.86846  4.82863  3.24297  2.68523  4.03578  2.74000  3.83242  2.57550  2.67184  3.07393  3.91150  2.89099  3.22920  2.79681  2.91254  2.64182  2.98781  3.14339  5.35726  3.35052     59 a - - -
          2.68618  4.42225  2.77519  2.73123  3.46354  2.40513  3.72494  3.29354  2.67741  2.69355  4.24690  2.90347  2.73739  3.18146  2.89801  2.37887  2.77519  2.98518  4.58477  3.61503
          0.01396  4.67452  5.39687  0.61958  0.77255  0.43075  1.04989
     44   2.78771  4.29928  4.12945  3.54630  3.40632  3.86970  4.16258  1.66230  2.91039  1.77661  3.17922  3.80116  3.25476  3.68133  3.29656  3.14876  2.68326  2.41717  4.90930  3.71214     60 i - - -
          2.68618  4.42225  2.77519  2.73123  3.46354  2.40513  3.72494  3.29354  2.67741  2.69355  4.24690  2.90347  2.73739  3.18146  2.89801  2.37887  2.77519  2.98518  4.58477  3.61503
          0.01330  4.72219  5.44454  0.61958  0.77255  0.48576  0.95510
     45   2.60808  5.22452  2.85937  2.37961  3.82646  3.33409  2.51320  3.60212  2.48908  3.51956  4.27167  1.93473  3.94706  2.50059  2.83837  2.52303  3.00326  3.60236  5.67157  4.27525     61 n - - -
          2.68618  4.42225  2.77519  2.73123  3.46354  2.40513  3.72494  3.29354  2.67741  2.69355  4.24690  2.90347  2.73739  3.18146  2.89801  2.37887  2.77519  2.98518  4.58477  3.61503
          0.03419  4.72219  3.70026  0.61958  0.77255  0.48576  0.95510
     46   2.38835  5.20602  2.29955  2.48350  4.52354  3.54776  3.73848  3.99041  2.42795  2.76972  4.25429  2.74696  2.87645  2.54206  2.58764  2.45838  2.99518  3.11432  5.65564  4.26206     62 d - - -
          2.68618  4.42225  2.77519  2.73123  3.46354  2.40513  3.72494  3.29354  2.67741  2.69355  4.24690  2.90347  2.73739  3.18146  2.89801  2.37887  2.77519  2.98518  4.58477  3.61503
          0.01358  4.70158  5.42393  0.61958  0.77255  0.52841  0.89049
     47   2.38639  5.02631  2.96926  2.57178  3.67836  3.19405  3.78365  3.71335  2.56813  2.91810  4.09476  3.09827  3.16966  1.89483  3.03911  2.17321  2.99594  3.11637  5.51921  4.16941     63 q - - -
          2.68618  4.42225  2.77519  2.73123  3.46354  2.40513  3.72494  3.29354  2.67741  2.69355  4.24690  2.90347  2.73739  3.18146  2.89801  2.37887  2.77519  2.98518  4.58477  3.61503
          0.03517  4.70158  3.67011  0.61958  0.77255  0.52841  0.89049
     48   2.68995  5.19322  2.27457  2.44033  4.50091  2.49536  3.75306  3.14051  2.51043  3.48316  4.24753  3.03212  2.23324  2.60134  2.78488  2.75625  3.00963  3.56430  5.65061  4.26190     64 p - - -
          2.68618  4.42225  2.77519  2.73123  3.46354  2.40513  3.72494  3.29354  2.67741  2.69355  4.24690  2.90347  2.73739  3.18146  2.89801  2.37887  2.77519  2.98518  4.58477  3.61503
          0.02803  4.68029  3.99737  0.61958  0.77255  0.50059  0.93185
     49   2.40728  5.25630  2.70176  2.17101  4.59457  2.86182  3.72475  4.07589  2.46312  3.55875  4.29930  2.55061  3.31595  2.70197  2.07147  2.64890  2.82234  3.40348  5.69319  4.28602     65 r - - -
          2.68618  4.42225  2.77519  2.73123  3.46354  2.40513  3.72494  3.29354  2.67741  2.69355  4.24690  2.90347  2.73739  3.18146  2.89801  2.37887  2.77519  2.98518  4.58477  3.61503
          0.20739  4.68792  1.72544  0.61958  0.77255  0.55524  0.85316
     50   2.39054  5.13545  2.91749  2.27548  4.45102  2.58999  3.67513  3.91633  2.28276  3.15963  4.18512  2.87910  3.24164  2.25769  2.91002  2.49537  2.72660  3.41038  5.58701  4.19486     66 q - - -
          2.68618  4.42225  2.77519  2.73123  3.46354  2.40513  3.72494  3.29354  2.67741  2.69355  4.24690  2.90347  2.73739  3.18146  2.89801  2.37887  2.77519  2.98518  4.58477  3.61503
          0.11258  4.49722  2.35035  0.61958  0.77255  0.84364  0.56237
     51   2.58611  4.86652  3.07121  2.41841  3.76863  3.50051  3.34569  3.52030  2.21066  2.86901  3.93756  2.66646  2.97292  2.85419  2.77316  2.70429  2.81613  2.43299  5.36897  4.03523     67 k - - -
          2.68622  4.42250  2.77505  2.73126  3.46332  2.40538  3.72520  3.29379  2.67766  2.69368  4.24715  2.90372  2.73636  3.18108  2.89781  2.37901  2.77516  2.98515  4.58502  3.61528
          0.72827  1.02447  1.84346  1.09632  0.40662  0.86592  0.54587
     52   1.98302  4.48117  3.31822  2.62879  3.67938  3.18923  3.80966  3.04931  2.74317  2.74085  2.49759  3.05064  3.93227  3.06779  3.14035  2.57636  2.79774  2.60920  5.07888  3.81884     77 a - - -
          2.68618  4.42225  2.77519  2.73123  3.46354  2.40513  3.72494  3.29354  2.67741  2.69355  4.24690  2.90347  2.73739  3.18146  2.89801  2.37887  2.77519  2.98518  4.58477  3.61503
          0.02087  4.27573  4.99808  0.61958  0.77255  0.64508  0.74364
     53   2.05099  5.05881  3.00218  2.19616  4.34970  3.26525  3.68565  3.79785  2.14512  3.09466  4.11605  2.98463  3.35346  2.55756  2.92467  2.60384  2.61733  3.13498  5.52698  4.15302     78 a - - -
          2.68618  4.42225  2.77519  2.73123  3.46354  2.40513  3.72494  3.29354  2.67741  2.69355  4.24690  2.90347  2.73739  3.18146  2.89801  2.37887  2.77519  2.98518  4.58477  3.61503
          0.01695  4.48188  5.20423  0.61958  0.77255  0.86162  0.54901
     54   2.20579  4.65213  3.27277  2.71267  3.83461  3.36969  3.80793  3.22000  2.69002  2.73734  3.74379  3.19271  2.22572  2.62520  3.11390  2.52993  2.92229  2.86300  4.07437  3.57159     79 a - - -
          2.68618  4.42225  2.77519  2.73123  3.46354  2.40513  3.72494  3.29354  2.67741  2.69355  4.24690  2.90347  2.73739  3.18146  2.89801  2.37887  2.77519  2.98518  4.58477  3.61503
          0.01695  4.48188  5.20423  0.61958  0.77255  0.86162  0.54901
     55   2.54963  4.93186  3.06933  2.44795  4.18168  3.41255  3.43739  3.60493  2.50375  2.96457  3.99970  2.84225  3.20565  2.85782  2.44090  2.41702  2.46250  3.27040  5.42637  2.77415     80 s - - -
          2.68618  4.42225  2.77519  2.73123  3.46354  2.40513  3.72494  3.29354  2.67741  2.69355  4.24690  2.90347  2.73739  3.18146  2.89801  2.37887  2.77519  2.98518  4.58477  3.61503
          0.05136  4.48188  3.25060  0.61958  0.77255  0.66885  0.71805
     56   2.28724  4.70065  3.25364  2.52174  3.89333  3.24854  3.81015  3.28153  2.67918  2.13128  3.27280  2.90974  2.90803  3.01573  3.11119  2.55849  2.62550  3.00758  5.24534  3.95578     81 l - - -
          2.68618  4.42225  2.77519  2.73123  3.46354  2.40513  3.72494  3.29354  2.67741  2.69355  4.24690  2.90347  2.73739  3.18146  2.89801  2.37887  2.77519  2.98518  4.58477  3.61503
          0.01622  4.52554  5.24788  0.61958  0.77255  0.80879  0.58950
     57   2.20273  5.16615  2.78383  2.36044  4.48832  3.48880  3.51775  3.95845  2.31368  3.46146  4.21364  2.73104  2.42543  2.49478  2.81410  2.42945  2.94298  3.30415  5.61256  4.21560     82 a - - -
          2.68618  4.42225  2.77519  2.73123  3.46354  2.40513  3.72494  3.29354  2.67741  2.69355  4.24690  2.90347  2.73739  3.18146  2.89801  2.37887  2.77519  2.98518  4.58477  3.61503
          0.01622  4.52554  5.24788  0.61958  0.77255  0.70483  0.68160
     58   2.71746  4.69045  3.29017  2.73005  3.87610  3.60639  3.83116  2.58894  2.70807  2.92533  3.43041  2.93833  3.04614  1.96157  3.13425  2.61665  2.74511  2.54477  5.23714  3.95286     83 q - - -
          2.68618  4.42225  2.77519  2.73123  3.46354  2.40513  3.72494  3.29354  2.67741  2.69355  4.24690  2.90347  2.73739  3.18146  2.89801  2.37887  2.77519  2.98518  4.58477  3.61503
          0.01561  4.56323  5.28558  0.61958  0.77255  0.60441  0.79053
     59   2.42290  4.83118  3.20768  2.43508  4.04201  3.59276  3.80412  3.44220  2.47834  2.40109  3.70384  2.98924  2.39820  2.67785  3.08207  2.80304  2.86111  2.51393  5.35396  4.04339     84 p - - -
          2.68618  4.42225  2.77519  2.73123  3.46354  2.40513  3.72494  3.29354  2.67741  2.69355  4.24690  2.90347  2.73739  3.18146  2.89801  2.37887  2.77519  2.98518  4.58477  3.61503
          0.01477  4.61806  5.34041  0.61958  0.77255  0.62721  0.76374
     60   2.00302  4.47943  3.59154  3.02495  3.62035  3.42540  3.96483  2.89124  2.98215  2.24704  3.37784  3.14042  3.50568  3.28708  3.34321  2.49110  2.27560  2.46330  5.06028  3.49715     85 a - - -
          2.68618  4.42225  2.77519  2.73123  3.46354  2.40513  3.72494  3.29354  2.67741  2.69355  4.24690  2.90347  2.73739  3.18146  2.89801  2.37887  2.77519  2.98518  4.58477  3.61503
          0.01453  4.63437  5.35672  0.61958  0.77255  0.65091  0.73725
     61   2.51550  5.11799  3.04712  2.40817  4.41252  2.63374  3.73282  3.86276  2.39816  2.83155  4.17447  3.03058  2.52828  2.51000  2.78719  2.27942  2.83070  3.48162  5.58387  4.20779     86 s - - -
          2.68618  4.42225  2.77519  2.73123  3.46354  2.40513  3.72494  3.29354  2.67741  2.69355  4.24690  2.90347  2.73739  3.18146  2.89801  2.37887  2.77519  2.98518  4.58477  3.61503
          0.01453  4.63437  5.35672  0.61958  0.77255  0.65091  0.73725
     62   2.38565  5.23860  2.28186  2.22086  4.57750  3.35007  3.70518  4.05927  2.31885  3.38280  4.28108  2.84784  2.72529  2.45615  2.65428  2.62813  2.86672  3.42631  5.67484  4.26737     87 e - - -
          2.68618  4.42225  2.77519  2.73123  3.46354  2.40513  3.72494  3.29354  2.67741  2.69355  4.24690  2.90347  2.73739  3.18146  2.89801  2.37887  2.77519  2.98518  4.58477  3.61503
          0.03869  4.63437  3.56720  0.61958  0.77255  0.65091  0.73725
     63   2.08954  4.49813  3.54098  2.75015  3.64216  3.12725  3.93981  2.76579  2.93619  2.35022  3.25705  3.39983  3.12254  3.24582  2.88879  2.59515  2.81766  2.38518  4.36236  3.83097     88 a - - -
          2.68618  4.42225  2.77519  2.73123  3.46354  2.40513  3.72494  3.29354  2.67741  2.69355  4.24690  2.90347  2.73739  3.18146  2.89801  2.37887  2.77519  2.98518  4.58477  3.61503
          0.01489  4.61058  5.33292  0.61958  0.77255  0.68917  0.69714
     64   2.67077  5.01855  2.41750  2.52708  4.28233  3.00059  3.74495  3.17409  2.52351  3.28865  3.24614  3.05627  2.27200  2.58608  2.78455  2.74475  2.88122  3.16324  5.50418  4.14904     89 p - - -
          2.68618  4.42225  2.77519  2.73123  3.46354  2.40513  3.72494  3.29354  2.67741  2.69355  4.24690  2.90347  2.73739  3.18146  2.89801  2.37887  2.77519  2.98518  4.58477  3.61503
          0.01489  4.61058  5.33292  0.61958  0.77255  0.68917  0.69714
     65   2.18247  5.18769  2.32723  2.39276  4.51008  3.07473  3.70544  3.98022  2.32437  3.16305  4.23491  2.83129  2.99084  2.80979  2.65894  2.46027  2.88342  3.24862  5.63464  4.23785     90 a - - -
          2.68618  4.42225  2.77519  2.73123  3.46354  2.40513  3.72494  3.29354  2.67741  2.69355  4.24690  2.90347  2.73739  3.18146  2.89801  2.37887  2.77519  2.98518  4.58477  3.61503
          0.01489  4.61058  5.33292  0.61958  0.77255  0.61705  0.77552
     66   2.25995  5.16181  2.88239  2.24472  4.47228  2.94640  3.72278  3.93365  2.47457  3.29486  4.21431  2.90546  2.49302  2.58826  2.96073  2.45152  2.57453  3.23478  5.61867  4.23041     91 e - - -
          2.68618  4.42225  2.77519  2.73123  3.46354  2.40513  3.72494  3.29354  2.67741  2.69355  4.24690  2.90347  2.73739  3.18146  2.89801  2.37887  2.77519  2.98518  4.58477  3.61503
          0.01453  4.63437  5.35672  0.61958  0.77255  0.50110  0.93105
     67   2.35642  4.92087  2.97544  2.62357  3.67052  2.44968  3.23009  3.55977  2.61522  3.01253  3.55086  3.13846  2.62876  2.96282  2.73825  2.60342  2.84759  2.83320  5.43112  4.10457     92 a - - -
          2.68618  4.42225  2.77519  2.73123  3.46354  2.40513  3.72494  3.29354  2.67741  2.69355  4.24690  2.90347  2.73739  3.18146  2.89801  2.37887  2.77519  2.98518  4.58477  3.61503
          0.05937  4.68395  3.02831  0.61958  0.77255  0.56285  0.84300
     68   1.78373  4.84161  2.65718  2.58885  3.58471  2.97255  3.62487  3.45466  2.64008  2.70736  3.77531  3.15714  3.98571  2.98387  2.85615  2.80662  2.67701  2.80987  5.36392  4.05181     93 a - - -
          2.68618  4.42225  2.77519  2.73123  3.46354  2.40513  3.72494  3.29354  2.67741  2.69355  4.24690  2.90347  2.73739  3.18146  2.89801  2.37887  2.77519  2.98518  4.58477  3.61503
          0.08716  4.63905  2.60636  0.61958  0.77255  0.64311  0.74582
     69   2.50159  4.84641  2.58884  2.60644  3.52722  2.97722  3.39553  3.47103  2.59673  2.40672  3.92316  2.94397  3.95452  2.94228  2.75931  2.59821  2.54748  2.67136  5.36326  4.04457     94 l - - -
          2.68618  4.42225  2.77519  2.73123  3.46354  2.40513  3.72494  3.29354  2.67741  2.69355  4.24690  2.90347  2.73739  3.18146  2.89801  2.37887  2.77519  2.98518  4.58477  3.61503
          0.01555  4.56743  5.28978  0.61958  0.77255  0.43993  1.03305
     70   2.61959  5.20233  2.89156  1.67455  4.51982  3.37332  3.73366  3.98684  2.39223  2.94247  3.48989  3.02074  3.52334  2.47031  2.96818  2.24019  2.99101  3.57812  5.65180  4.25793     95 e - - -
          2.68618  4.42225  2.77519  2.73123  3.46354  2.40513  3.72494  3.29354  2.67741  2.69355  4.24690  2.90347  2.73739  3.18146  2.89801  2.37887  2.77519  2.98518  4.58477  3.61503
          0.01383  4.68395  5.40629  0.61958  0.77255  0.56285  0.84300
     71   1.72042  4.70281  3.38050  2.82417  3.92457  2.37861  3.91224  3.05225  2.63392  2.97757  3.20588  3.29163  4.04543  3.13440  3.22099  2.37947  2.60764  3.03412  5.29268  4.01479     96 a - - -
          2.68618  4.42225  2.77519  2.73123  3.46354  2.40513  3.72494  3.29354  2.67741  2.69355  4.24690  2.90347  2.73739  3.18146  2.89801  2.37887  2.77519  2.98518  4.58477  3.61503
          0.01383  4.68395  5.40629  0.61958  0.77255  0.56285  0.84300
     72   2.05050  4.75181  2.52057  2.75111  3.58763  3.23416  3.55543  2.92505  2.73374  2.87804  3.43887  2.97077  4.02869  3.06966  2.99684  2.58370  2.98968  2.28971  5.29264  4.00369     97 a - - -
          2.68618  4.42225  2.77519  2.73123  3.46354  2.40513  3.72494  3.29354  2.67741  2.69355  4.24690  2.90347  2.73739  3.18146  2.89801  2.37887  2.77519  2.98518  4.58477  3.61503
          0.01383  4.68395  5.40629  0.61958  0.77255  0.56285  0.84300
     73   2.66797  4.32326  3.96039  3.38337  3.43729  3.81489  3.51535  2.54567  3.30068  2.17894  2.19660  3.68873  2.75970  3.28710  3.04229  2.86783  2.79664  2.20925  4.16512  3.71880     98 l - - -
          2.68618  4.42225  2.77519  2.73123  3.46354  2.40513  3.72494  3.29354  2.67741  2.69355  4.24690  2.90347  2.73739  3.18146  2.89801  2.37887  2.77519  2.98518  4.58477  3.61503
          0.01383  4.68395  5.40629  0.61958  0.77255  0.44041  1.03219
     74   3.86512  5.10255  5.75072  5.17089  1.91823  5.19704  5.42495  2.33487  5.02783  0.67905  3.15984  5.32870  5.27657  4.92647  4.98798  4.56996  4.07095  2.44199  5.49842  4.43489     99 L - - -
          2.68618  4.42225  2.77519  2.73123  3.46354  2.40513  3.72494  3.29354  2.67741  2.69355  4.24690  2.90347  2.73739  3.18146  2.89801  2.37887  2.77519  2.98518  4.58477  3.61503
          0.01330  4.72219  5.44454  0.61958  0.77255  0.48576  0.95510
     75   4.21917  5.74854  4.90889  4.90205  5.72118  4.39393  5.82881  5.58974  5.04994  5.06475  6.19272  5.10363  0.12478  5.39954  5.12830  4.42671  4.72598  5.11742  6.58429  5.87273    100 P - - -
          2.68618  4.42225  2.77519  2.73123  3.46354  2.40513  3.72494  3.29354  2.67741  2.69355  4.24690  2.90347  2.73739  3.18146  2.89801  2.37887  2.77519  2.98518  4.58477  3.61503
          0.01330  4.72219  5.44454  0.61958  0.77255  0.48576  0.95510
     76   2.81955  4.55228  5.20751  4.64820  2.41270  4.58841  5.01780  1.59572  4.50182  2.23403  3.58637  4.72468  4.89074  4.66551  4.57493  3.93460  3.49556  1.03370  5.46244  4.28046    101 v - - -
          2.68618  4.42225  2.77519  2.73123  3.46354  2.40513  3.72494  3.29354  2.67741  2.69355  4.24690  2.90347  2.73739  3.18146  2.89801  2.37887  2.77519  2.98518  4.58477  3.61503
          0.01330  4.72219  5.44454  0.61958  0.77255  0.48576  0.95510
     77   2.71630  5.06431  3.13157  2.21942  4.32978  3.59093  3.37553  3.33563  2.29328  3.33343  4.12776  3.10099  3.98143  2.91776  2.12623  2.41912  2.82731  2.22734  5.54653  4.19370    102 r - - -
          2.68618  4.42225  2.77519  2.73123  3.46354  2.40513  3.72494  3.29354  2.67741  2.69355  4.24690  2.90347  2.73739  3.18146  2.89801  2.37887  2.77519  2.98518  4.58477  3.61503
          0.01330  4.72219  5.44454  0.61958  0.77255  0.48576  0.95510
     78   2.66515  4.60278  4.14532  3.89018  4.94691  3.38256  4.89001  4.36696  3.91138  4.07527  4.88989  3.90019  4.17648  4.18635  4.17284  0.86474  1.35066  3.73098  6.28859  5.10732    103 s - - -
          2.68618  4.42225  2.77519  2.73123  3.46354  2.40513  3.72494  3.29354  2.67741  2.69355  4.24690  2.90347  2.73739  3.18146  2.89801  2.37887  2.77519  2.98518  4.58477  3.61503
          0.05207  4.72219  3.17390  0.61958  0.77255  0.48576  0.95510
     79   2.40714  5.08185  3.10586  2.46150  4.36674  3.57248  3.02448  3.80333  2.53132  3.36435  4.15237  3.08205  1.98430  2.90022  2.37146  2.68516  2.57775  3.28246  5.56565  4.20715    104 p - - -
          2.68618  4.42225  2.77519  2.73123  3.46354  2.40513  3.72494  3.29354  2.67741  2.69355  4.24690  2.90347  2.73739  3.18146  2.89801  2.37887  2.77519  2.98518  4.58477  3.61503
          0.01383  4.68395  5.40629  0.61958  0.77255  0.44041  1.03219
     80   2.80372  5.28040  3.05506  1.94116  4.62199  3.22529  3.74988  4.09518  2.08634  3.16246  4.32502  2.89744  3.96517  2.75259  1.98764  2.21687  3.03243  3.66984  5.70904  4.31490    105 e - - -
          2.68618  4.42225  2.77519  2.73123  3.46354  2.40513  3.72494  3.29354  2.67741  2.69355  4.24690  2.90347  2.73739  3.18146  2.89801  2.37887  2.77519  2.98518  4.58477  3.61503
          0.01330  4.72219  5.44454  0.61958  0.77255  0.48576  0.95510
     81   2.67396  4.87954  5.20033  4.63394  3.41683  4.72033  5.08228  2.59914  4.46455  0.77968  1.86118  4.81656  4.96668  4.56543  4.54442  4.06946  3.75698  2.70840  5.41992  4.36115    106 l - - -
          2.68618  4.42225  2.77519  2.73123  3.46354  2.40513  3.72494  3.29354  2.67741  2.69355  4.24690  2.90347  2.73739  3.18146  2.89801  2.37887  2.77519  2.98518  4.58477  3.61503
          0.01330  4.72219  5.44454  0.61958  0.77255  0.48576  0.95510
     82   2.70498  5.11568  3.10576  2.41439  4.40750  3.28038  3.49667  3.84888  2.53753  3.40177  4.00723  3.08548  3.97641  2.90445  2.38577  1.90636  1.88370  3.48022  5.59568  4.23127    107 t - - -
          2.68618  4.42225  2.77519  2.73123  3.46354  2.40513  3.72494  3.29354  2.67741  2.69355  4.24690  2.90347  2.73739  3.18146  2.89801  2.37887  2.77519  2.98518  4.58477  3.61503
          0.01330  4.72219  5.44454  0.61958  0.77255  0.48576  0.95510
     83   2.51169  4.55315  3.74028  3.20524  3.85890  2.50448  4.15929  2.70811  3.15854  2.73983  3.80810  3.56853  1.38989  3.46869  3.51134  2.97678  3.06254  2.63830  5.29940  4.06440    108 p - - -
          2.68618  4.42225  2.77519  2.73123  3.46354  2.40513  3.72494  3.29354  2.67741  2.69355  4.24690  2.90347  2.73739  3.18146  2.89801  2.37887  2.77519  2.98518  4.58477  3.61503
          0.01330  4.72219  5.44454  0.61958  0.77255  0.48576  0.95510
     84   2.28597  4.73998  4.17627  4.13619  5.29080  0.42579  5.21544  4.76059  4.37776  4.47471  5.30209  4.08772  4.31187  4.57463  4.56657  3.02154  3.38703  4.01487  6.56633  5.48324    109 G - - -
          2.68618  4.42225  2.77519  2.73123  3.46354  2.40513  3.72494  3.29354  2.67741  2.69355  4.24690  2.90347  2.73739  3.18146  2.89801  2.37887  2.77519  2.98518  4.58477  3.61503
          0.01330  4.72219  5.44454  0.61958  0.77255  0.48576  0.95510
     85   2.69137  5.23175  2.67329  2.23426  3.86895  3.55117  3.74043  3.75606  2.24212  3.52849  4.27770  2.66919  3.05882  2.55320  2.63704  2.62532  2.56717  2.62414  5.67653  4.27794    110 e - - -
          2.68618  4.42225  2.77519  2.73123  3.46354  2.40513  3.72494  3.29354  2.67741  2.69355  4.24690  2.90347  2.73739  3.18146  2.89801  2.37887  2.77519  2.98518  4.58477  3.61503
          0.01330  4.72219  5.44454  0.61958  0.77255  0.48576  0.95510
     86   2.83285  4.29211  4.32762  3.26554  3.40477  3.95180  4.26490  2.15957  3.61322  1.90755  3.40318  3.94433  4.31807  3.49104  3.78547  2.93909  3.06622  1.31193  4.93346  3.74241    111 v - - -
          2.68618  4.42225  2.77519  2.73123  3.46354  2.40513  3.72494  3.29354  2.67741  2.69355  4.24690  2.90347  2.73739  3.18146  2.89801  2.37887  2.77519  2.98518  4.58477  3.61503
          0.03419  4.72219  3.70026  0.61958  0.77255  0.48576  0.95510
     87   2.25228  5.24627  2.58596  2.24372  4.57956  3.21411  3.73010  4.05733  2.21888  3.26457  4.29026  3.01299  3.66343  2.11228  2.96068  2.54601  2.56502  3.33108  5.68613  4.28227    112 q - - -
          2.68618  4.42225  2.77519  2.73123  3.46354  2.40513  3.72494  3.29354  2.67741  2.69355  4.24690  2.90347  2.73739  3.18146  2.89801  2.37887  2.77519  2.98518  4.58477  3.61503
          0.03517  4.70158  3.67011  0.61958  0.77255  0.52841  0.89049
     88   2.41771  5.09417  2.43045  2.52415  4.37557  3.26517  3.75544  3.44590  2.52226  3.37253  4.15386  3.05841  3.34250  2.72034  2.19473  2.61624  2.69826  2.50651  5.56898  4.20114    113 r - - -
          2.68618  4.42225  2.77519  2.73123  3.46354  2.40513  3.72494  3.29354  2.67741  2.69355  4.24690  2.90347  2.73739  3.18146  2.89801  2.37887  2.77519  2.98518  4.58477  3.61503
          0.04318  4.68029  3.41158  0.61958  0.77255  0.56977  0.83392
     89   2.90585  5.34033  3.13534  1.96193  4.70840  3.63738  3.77323  4.15741  2.21242  3.62189  4.38974  2.87644  4.02954  2.56627  1.51713  2.87052  2.69505  3.74654  5.72883  4.37752    114 r - - -
          2.68618  4.42225  2.77519  2.73123  3.46354  2.40513  3.72494  3.29354  2.67741  2.69355  4.24690  2.90347  2.73739  3.18146  2.89801  2.37887  2.77519  2.98518  4.58477  3.61503
          0.01429  4.65140  5.37374  0.61958  0.77255  0.46805  0.98410
     90   2.57673  5.11626  2.76205  2.31722  4.40489  2.65185  3.76612  3.85003  2.53274  3.40013  4.17923  3.06344  2.41619  2.88765  2.73952  2.67661  2.68464  2.41629  5.59255  4.22162    115 e - - -
          2.68618  4.42225  2.77519  2.73123  3.46354  2.40513  3.72494  3.29354  2.67741  2.69355  4.24690  2.90347  2.73739  3.18146  2.89801  2.37887  2.77519  2.98518  4.58477  3.61503
          0.01358  4.70158  5.42393  0.61958  0.77255  0.45999  0.99774
     91   2.35618  4.25696  4.25317  3.66613  3.36186  3.88652  4.19199  1.96116  3.27171  1.65554  3.09057  3.87114  3.78313  3.76435  3.72299  2.93088  2.32528  2.39751  4.87195  3.68035    116 l - - -
          2.68618  4.42225  2.77519  2.73123  3.46354  2.40513  3.72494  3.29354  2.67741  2.69355  4.24690  2.90347  2.73739  3.18146  2.89801  2.37887  2.77519  2.98518  4.58477  3.61503
          0.01330  4.72219  5.44454  0.61958  0.77255  0.48576  0.95510
     92   2.27095  5.27538  2.56913  2.13106  4.61690  3.36472  3.39134  4.10055  2.47074  3.57907  4.31715  2.57513  3.31457  2.42043  2.29053  2.73602  3.00380  3.66415  5.70996  3.50795    117 e - - -
          2.68618  4.42225  2.77519  2.73123  3.46354  2.40513  3.72494  3.29354  2.67741  2.69355  4.24690  2.90347  2.73739  3.18146  2.89801  2.37887  2.77519  2.98518  4.58477  3.61503
          0.01330  4.72219  5.44454  0.61958  0.77255  0.48576  0.95510
     93   2.01172  4.31864  4.03252  3.45364  3.43022  3.84196  4.12920  2.77819  3.36337  1.76100  2.95461  3.30339  3.58244  3.61586  3.27466  3.11466  2.73674  2.08970  4.92301  3.13658    118 l - - -
          2.68618  4.42225  2.77519  2.73123  3.46354  2.40513  3.72494  3.29354  2.67741  2.69355  4.24690  2.90347  2.73739  3.18146  2.89801  2.37887  2.77519  2.98518  4.58477  3.61503
          0.01330  4.72219  5.44454  0.61958  0.77255  0.48576  0.95510
     94   2.65985  4.90657  3.21719  2.50489  2.83523  3.61982  3.53825  3.53309  2.54017  2.95304  3.98278  3.00332  2.06611  2.91089  2.73551  2.82713  2.51939  2.97158  5.42188  4.10249    119 p - - -
          2.68640  4.42271  2.77552  2.73113  3.46400  2.40520  3.72499  3.29400  2.67762  2.69301  4.24607  2.90350  2.73668  3.18081  2.89828  2.37926  2.77549  2.98528  4.58168  3.61457
          0.57788  0.83335  5.44454  1.18876  0.36327  0.48576  0.95510
     95   2.82376  4.72427  3.06415  2.91491  3.95840  1.57906  4.02697  3.32184  2.96384  1.81893  3.89646  3.01911  4.11955  3.27772  3.36966  2.96341  3.08733  2.78999  5.35364  4.08055    128 g - - -
          2.68618  4.42225  2.77519  2.73123  3.46354  2.40513  3.72494  3.29354  2.67741  2.69355  4.24690  2.90347  2.73739  3.18146  2.89801  2.37887  2.77519  2.98518  4.58477  3.61503
          0.04016  4.72219  3.49091  0.61958  0.77255  0.48576  0.95510
     96   2.76582  4.34393  3.92611  3.35089  3.46062  3.40899  4.09116  2.25228  3.27283  1.84222  2.41986  3.19467  3.56570  3.27198  3.54749  2.82857  2.32590  2.60511  4.94435  3.73566    129 l - - -
          2.68618  4.42225  2.77519  2.73123  3.46354  2.40513  3.72494  3.29354  2.67741  2.69355  4.24690  2.90347  2.73739  3.18146  2.89801  2.37887  2.77519  2.98518  4.58477  3.61503
          0.01366  4.69569  5.41804  0.61958  0.77255  0.45321  1.00946
     97   2.77303  5.15163  3.07784  2.10687  4.44658  2.60180  3.76015  3.39181  2.51538  3.22941  3.45716  3.05870  3.71957  2.26442  2.25623  2.76249  2.54393  3.51508  5.61515  4.23810    130 e - - -
          2.68618  4.42225  2.77519  2.73123  3.46354  2.40513  3.72494  3.29354  2.67741  2.69355  4.24690  2.90347  2.73739  3.18146  2.89801  2.37887  2.77519  2.98518  4.58477  3.61503
          0.01330  4.72219  5.44454  0.61958  0.77255  0.48576  0.95510
     98   1.15254  4.67174  4.17315  3.98480  5.00899  3.44803  4.99750  4.39623  4.05494  4.12130  4.97346  3.98723  0.97431  4.31848  4.29297  2.94942  3.28505  3.78627  6.34345  5.19751    131 p - - -
          2.68618  4.42225  2.77519  2.73123  3.46354  2.40513  3.72494  3.29354  2.67741  2.69355  4.24690  2.90347  2.73739  3.18146  2.89801  2.37887  2.77519  2.98518  4.58477  3.61503
          0.01330  4.72219  5.44454  0.61958  0.77255  0.48576  0.95510
     99   3.51448  4.79872  5.46958  4.87931  2.18779  4.81063  5.14540  1.88710  4.71404  1.07714  2.83620  4.96630  5.01644  4.72444  4.70362  4.15848  3.73543  1.73914  5.39828  4.33316    132 l - - -
          2.68618  4.42225  2.77519  2.73123  3.46354  2.40513  3.72494  3.29354  2.67741  2.69355  4.24690  2.90347  2.73739  3.18146  2.89801  2.37887  2.77519  2.98518  4.58477  3.61503
          0.01330  4.72219  5.44454  0.61958  0.77255  0.48576  0.95510
    100   3.26718  3.63737  4.91831  4.40342  0.82815  4.34222  4.22599  2.90739  4.22666  2.54480  3.65187  4.35787  4.69576  4.31951  4.27572  3.67241  3.50712  2.36528  4.51831  2.68071    133 f - - -
          2.68618  4.42225  2.77519  2.73123  3.46354  2.40513  3.72494  3.29354  2.67741  2.69355  4.24690  2.90347  2.73739  3.18146  2.89801  2.37887  2.77519  2.98518  4.58477  3.61503
          0.01330  4.72219  5.44454  0.61958  0.77255  0.48576  0.95510
    101   3.67106  4.90574  5.64164  5.09317  3.62731  5.10321  5.53264  1.93337  4.97289  0.97012  3.07469  5.24517  5.26202  5.01315  5.00991  4.48511  3.90123  1.28686  5.72879  4.67177    134 l - - -
          2.68618  4.42225  2.77519  2.73123  3.46354  2.40513  3.72494  3.29354  2.67741  2.69355  4.24690  2.90347  2.73739  3.18146  2.89801  2.37887  2.77519  2.98518  4.58477  3.61503
          0.01330  4.72219  5.44454  0.61958  0.77255  0.48576  0.95510
    102   3.42400  4.79434  5.67307  5.20344  4.16758  5.21106  5.93800  1.12902  5.14429  2.37212  3.90196  5.36243  5.43047  5.39532  5.30858  4.64091  3.85441  0.85273  6.26567  5.04955    135 v - - -
          2.68618  4.42225  2.77519  2.73123  3.46354  2.40513  3.72494  3.29354  2.67741  2.69355  4.24690  2.90347  2.73739  3.18146  2.89801  2.37887  2.77519  2.98518  4.58477  3.61503
          0.01330  4.72219  5.44454  0.61958  0.77255  0.48576  0.95510
    103   1.79471  4.66850  4.23316  4.15537  5.23681  0.55096  5.18311  4.68768  4.34440  4.40399  5.21356  4.05926  4.26004  4.53560  4.53356  2.94795  3.30958  3.93855  6.53847  5.44380    136 G - - -
          2.68618  4.42225  2.77519  2.73123  3.46354  2.40513  3.72494  3.29354  2.67741  2.69355  4.24690  2.90347  2.73739  3.18146  2.89801  2.37887  2.77519  2.98518  4.58477  3.61503
          0.01330  4.72219  5.44454  0.61958  0.77255  0.48576  0.95510
    104   1.86529  5.18434  1.53470  2.56151  4.51217  3.57420  3.86359  3.96139  2.66796  3.51610  4.30501  2.95506  4.02084  2.99557  3.15701  2.63508  2.76309  3.58153  5.71165  3.62460    137 d - - -
          2.68618  4.42225  2.77519  2.73123  3.46354  2.40513  3.72494  3.29354  2.67741  2.69355  4.24690  2.90347  2.73739  3.18146  2.89801  2.37887  2.77519  2.98518  4.58477  3.61503
          0.01330  4.72219  5.44454  0.61958  0.77255  0.48576  0.95510
    105   4.16913  6.19028  0.22005  3.27281  5.74618  4.10994  4.99762  5.58718  4.27394  5.04475  6.10906  3.84890  4.81427  4.28333  4.84625  4.08236  4.54253  5.15247  6.69817  5.57145    138 D - - -
          2.68618  4.42225  2.77519  2.73123  3.46354  2.40513  3.72494  3.29354  2.67741  2.69355  4.24690  2.90347  2.73739  3.18146  2.89801  2.37887  2.77519  2.98518  4.58477  3.61503
          0.01330  4.72219  5.44454  0.61958  0.77255  0.48576  0.95510
    106   2.16595  5.27991  2.24829  2.15300  4.61749  3.54811  3.74415  4.09949  2.28003  3.58208  4.32358  2.87661  2.57715  2.59097  2.97939  2.67516  2.77926  3.49041  5.71668  4.30798    139 e - - -
          2.68618  4.42225  2.77519  2.73123  3.46354  2.40513  3.72494  3.29354  2.67741  2.69355  4.24690  2.90347  2.73739  3.18146  2.89801  2.37887  2.77519  2.98518  4.58477  3.61503
          0.01330  4.72219  5.44454  0.61958  0.77255  0.48576  0.95510
    107   2.20455  4.61720  3.48497  2.83870  3.77458  3.70768  3.28592  3.14635  2.88665  2.04975  3.71357  3.37116  3.61260  3.03172  2.60342  2.83768  2.86196  2.08718  5.18162  3.69326    140 l - - -
          2.68618  4.42225  2.77519  2.73123  3.46354  2.40513  3.72494  3.29354  2.67741  2.69355  4.24690  2.90347  2.73739  3.18146  2.89801  2.37887  2.77519  2.98518  4.58477  3.61503
          0.01330  4.72219  5.44454  0.61958  0.77255  0.48576  0.95510
    108   2.97795  4.87341  4.23383  4.16735  5.11066  3.60062  5.19475  4.79787  4.31064  4.46505  5.35203  4.17369  4.41549  4.58460  4.50202  0.31033  3.52877  4.11492  6.40694  5.22779    141 S - - -
          2.68618  4.42225  2.77519  2.73123  3.46354  2.40513  3.72494  3.29354  2.67741  2.69355  4.24690  2.90347  2.73739  3.18146  2.89801  2.37887  2.77519  2.98518  4.58477  3.61503
          0.01330  4.72219  5.44454  0.61958  0.77255  0.48576  0.95510
    109   2.77764  4.70909  3.38995  2.66483  2.73761  3.67947  3.53869  2.94660  2.56837  2.40316  3.11499  3.30016  4.06396  2.69571  1.99861  2.90222  2.86240  3.00479  5.25862  3.98362    142 r - - -
          2.68618  4.42225  2.77519  2.73123  3.46354  2.40513  3.72494  3.29354  2.67741  2.69355  4.24690  2.90347  2.73739  3.18146  2.89801  2.37887  2.77519  2.98518  4.58477  3.61503
          0.01330  4.72219  5.44454  0.61958  0.77255  0.48576  0.95510
    110   2.15777  5.26096  2.75630  2.27543  4.59779  3.54699  3.26638  3.87003  2.39289  3.42462  4.30386  2.87980  3.94037  2.16666  2.32328  2.45067  2.90222  3.46212  5.69844  4.29280    143 a - - -
          2.68618  4.42225  2.77519  2.73123  3.46354  2.40513  3.72494  3.29354  2.67741  2.69355  4.24690  2.90347  2.73739  3.18146  2.89801  2.37887  2.77519  2.98518  4.58477  3.61503
          0.01330  4.72219  5.44454  0.61958  0.77255  0.48576  0.95510
    111   5.02453  6.02927  5.53089  5.47685  3.99529  4.83406  5.28275  5.21636  5.27580  4.43185  5.78553  5.51813  5.42223  5.60346  5.22859  5.22780  5.38015  5.11306  0.13519  3.96777    144 W - - -
          2.68618  4.42225  2.77519  2.73123  3.46354  2.40513  3.72494  3.29354  2.67741  2.69355  4.24690  2.90347  2.73739  3.18146  2.89801  2.37887  2.77519  2.98518  4.58477  3.61503
          0.01330  4.72219  5.44454  0.61958  0.77255  0.48576  0.95510
    112   4.17283  5.37727  5.84193  5.35927  2.87423  5.41954  5.47801  2.70471  5.19840  0.37730  3.21154  5.53709  5.46200  5.07302  5.15444  4.88466  4.38267  3.00267  5.45578  4.22145    145 L - - -
          2.68618  4.42225  2.77519  2.73123  3.46354  2.40513  3.72494  3.29354  2.67741  2.69355  4.24690  2.90347  2.73739  3.18146  2.89801  2.37887  2.77519  2.98518  4.58477  3.61503
          0.01330  4.72219  5.44454  0.61958  0.77255  0.48576  0.95510
    113   2.12619  5.25902  2.92277  2.25679  4.59473  3.55308  3.47084  4.07174  2.03085  3.46215  4.30278  3.02489  3.94605  2.36197  2.19989  2.74420  2.74255  3.34151  5.69591  4.29416    146 k - - -
          2.68618  4.42225  2.77519  2.73123  3.46354  2.40513  3.72494  3.29354  2.67741  2.69355  4.24690  2.90347  2.73739  3.18146  2.89801  2.37887  2.77519  2.98518  4.58477  3.61503
          0.01330  4.72219  5.44454  0.61958  0.77255  0.48576  0.95510
    114   2.19623  5.09480  3.11026  2.18447  4.36965  3.58160  3.56974  3.80805  2.54011  3.12699  3.84384  3.08430  3.97266  2.08964  2.48779  2.77928  3.00681  3.32852  5.57044  2.68875    147 q - - -
          2.68618  4.42225  2.77519  2.73123  3.46354  2.40513  3.72494  3.29354  2.67741  2.69355  4.24690  2.90347  2.73739  3.18146  2.89801  2.37887  2.77519  2.98518  4.58477  3.61503
          0.01330  4.72219  5.44454  0.61958  0.77255  0.48576  0.95510
    115   2.90011  5.27799  3.20506  2.62669  4.60746  3.66248  2.27917  4.05454  2.21325  3.55285  4.33122  1.77977  4.04647  2.74611  2.22047  2.88021  3.11871  3.66763  3.78570  4.33926    148 n - - -
          2.68618  4.42225  2.77519  2.73123  3.46354  2.40513  3.72494  3.29354  2.67741  2.69355  4.24690  2.90347  2.73739  3.18146  2.89801  2.37887  2.77519  2.98518  4.58477  3.61503
          0.01330  4.72219  5.44454  0.61958  0.77255  0.48576  0.95510
    116   2.03723  5.07958  3.13010  2.57055  4.34963  3.25802  2.61973  3.78265  2.47105  2.78116  4.14189  3.09902  3.98200  2.45107  2.20306  2.79176  3.01359  3.30499  5.55755  3.79548    149 a - - -
          2.68618  4.42225  2.77519  2.73123  3.46354  2.40513  3.72494  3.29354  2.67741  2.69355  4.24690  2.90347  2.73739  3.18146  2.89801  2.37887  2.77519  2.98518  4.58477  3.61503
          0.01330  4.72219  5.44454  0.61958  0.77255  0.48576  0.95510
    117   1.86367  5.26593  2.47767  2.02138  4.60141  3.37293  3.74017  4.08127  2.41878  3.56718  4.30970  2.87916  3.53854  2.47825  2.88472  2.63013  2.90866  3.24126  5.70425  4.29804    150 a - - -
          2.68618  4.42225  2.77519  2.73123  3.46354  2.40513  3.72494  3.29354  2.67741  2.69355  4.24690  2.90347  2.73739  3.18146  2.89801  2.37887  2.77519  2.98518  4.58477  3.61503
          0.01330  4.72219  5.44454  0.61958  0.77255  0.48576  0.95510
    118   2.35346  5.12327  3.08779  2.17115  3.75483  3.34643  3.76547  3.85401  2.46045  3.40253  4.18027  3.06678  3.96267  2.39276  2.35574  2.42852  2.35717  3.35341  4.52849  3.81632    151 e - - -
          2.68618  4.42225  2.77519  2.73123  3.46354  2.40513  3.72494  3.29354  2.67741  2.69355  4.24690  2.90347  2.73739  3.18146  2.89801  2.37887  2.77519  2.98518  4.58477  3.61503
          0.01330  4.72219  5.44454  0.61958  0.77255  0.48576  0.95510
    119   4.26906  5.51834  5.55461  5.26454  3.70844  5.06150  5.68670  3.00418  5.04984  0.26812  3.57925  5.48098  5.39687  5.18948  5.05958  4.86013  4.54377  3.24506  5.80660  4.70675    152 L - - -
          2.68618  4.42225  2.77519  2.73123  3.46354  2.40513  3.72494  3.29354  2.67741  2.69355  4.24690  2.90347  2.73739  3.18146  2.89801  2.37887  2.77519  2.98518  4.58477  3.61503
          0.01330  4.72219  5.44454  0.61958  0.77255  0.48576  0.95510
    120   2.55366  5.16343  3.09676  2.53691  4.46246  3.58105  3.08575  3.91112  1.97815  3.44527  4.21853  2.87439  3.97198  2.77590  2.15375  2.61433  2.64718  2.44688  5.62167  4.25004    153 k - - -
          2.68618  4.42225  2.77519  2.73123  3.46354  2.40513  3.72494  3.29354  2.67741  2.69355  4.24690  2.90347  2.73739  3.18146  2.89801  2.37887  2.77519  2.98518  4.58477  3.61503
          0.01330  4.72219  5.44454  0.61958  0.77255  0.48576  0.95510
    121   2.48838  5.26358  2.87835  2.03771  3.76313  3.13887  3.73517  4.08158  2.15644  3.56550  4.30640  3.01724  3.94061  2.08688  2.61572  2.35311  2.86784  3.65017  5.70068  4.29449    154 e - - -
          2.68618  4.42225  2.77519  2.73123  3.46354  2.40513  3.72494  3.29354  2.67741  2.69355  4.24690  2.90347  2.73739  3.18146  2.89801  2.37887  2.77519  2.98518  4.58477  3.61503
          0.01330  4.72219  5.44454  0.61958  0.77255  0.48576  0.95510
    122   2.80910  4.47102  3.79389  3.20998  3.60001  3.80549  3.66089  2.39406  2.68151  1.97838  2.06605  3.58024  4.17968  3.21527  2.35468  3.06398  3.03776  2.74028  5.05257  3.83355    155 l - - -
          2.68618  4.42225  2.77519  2.73123  3.46354  2.40513  3.72494  3.29354  2.67741  2.69355  4.24690  2.90347  2.73739  3.18146  2.89801  2.37887  2.77519  2.98518  4.58477  3.61503
          0.01330  4.72219  5.44454  0.61958  0.77255  0.48576  0.95510
    123   2.64837  5.26661  3.03476  2.49792  4.59923  2.31800  2.69659  4.07058  2.42074  3.56363  4.31521  2.58575  3.96553  1.92015  2.74684  2.60026  3.03326  3.65158  5.70508  4.30964    156 q - - -
          2.68618  4.42225  2.77519  2.73123  3.46354  2.40513  3.72494  3.29354  2.67741  2.69355  4.24690  2.90347  2.73739  3.18146  2.89801  2.37887  2.77519  2.98518  4.58477  3.61503
          0.01330  4.72219  5.44454  0.61958  0.77255  0.48576  0.95510
    124   0.27707  4.86717  4.58167  4.50022  5.15507  3.65711  5.37567  4.44528  4.54646  4.27052  5.24790  4.35713  4.47405  4.80292  4.67260  3.23448  3.57097  3.91773  6.46409  5.41206    157 A - - -
          2.68618  4.42225  2.77519  2.73123  3.46354  2.40513  3.72494  3.29354  2.67741  2.69355  4.24690  2.90347  2.73739  3.18146  2.89801  2.37887  2.77519  2.98518  4.58477  3.61503
          0.01330  4.72219  5.44454  0.61958  0.77255  0.48576  0.95510
    125   2.42269  4.23198  4.40611  3.81281  3.33387  3.92210  4.23846  2.41500  3.66642  2.41453  2.74861  3.96056  4.28919  3.86459  3.38849  3.21753  2.39465  1.32004  4.35137  3.66957    158 v - - -
          2.68618  4.42225  2.77519  2.73123  3.46354  2.40513  3.72494  3.29354  2.67741  2.69355  4.24690  2.90347  2.73739  3.18146  2.89801  2.37887  2.77519  2.98518  4.58477  3.61503
          0.01330  4.72219  5.44454  0.61958  0.77255  0.48576  0.95510
    126   3.00562  3.35161  4.86515  4.75375  5.29425  0.31606  5.47613  4.79069  4.71199  4.52335  5.39041  4.45195  4.47408  4.93753  4.78841  3.22647  3.57027  4.11155  6.50838  5.53890    159 G - - -
          2.68618  4.42225  2.77519  2.73123  3.46354  2.40513  3.72494  3.29354  2.67741  2.69355  4.24690  2.90347  2.73739  3.18146  2.89801  2.37887  2.77519  2.98518  4.58477  3.61503
          0.01330  4.72219  5.44454  0.61958  0.77255  0.48576  0.95510
    127   3.17583  4.51928  5.09914  4.49061  2.59774  4.37748  4.68856  2.42981  4.29726  1.06643  2.33740  4.52752  4.66923  4.36621  4.29814  3.69979  3.40016  1.99545  3.45868  3.94471    160 l - - -
          2.68618  4.42225  2.77519  2.73123  3.46354  2.40513  3.72494  3.29354  2.67741  2.69355  4.24690  2.90347  2.73739  3.18146  2.89801  2.37887  2.77519  2.98518  4.58477  3.61503
          0.01330  4.72219  5.44454  0.61958  0.77255  0.48576  0.95510
    128   2.88307  4.71470  5.44364  4.93600  4.01989  4.94676  5.53857  1.68602  4.84171  2.10919  3.80989  5.07850  5.21489  5.06707  4.98447  4.33577  3.72200  0.72419  5.96113  4.76090    161 v - - -
          2.68618  4.42225  2.77519  2.73123  3.46354  2.40513  3.72494  3.29354  2.67741  2.69355  4.24690  2.90347  2.73739  3.18146  2.89801  2.37887  2.77519  2.98518  4.58477  3.61503
          0.01330  4.72219  5.44454  0.61958  0.77255  0.48576  0.95510
    129   2.97917  4.67381  5.25734  4.76722  4.08328  4.70965  5.41673  1.79126  4.66889  2.69516  3.89046  4.89543  5.07753  4.92542  4.83910  4.10583  3.01672  0.64243  5.95248  4.73622    162 V - - -
          2.68618  4.42225  2.77519  2.73123  3.46354  2.40513  3.72494  3.29354  2.67741  2.69355  4.24690  2.90347  2.73739  3.18146  2.89801  2.37887  2.77519  2.98518  4.58477  3.61503
          0.01330  4.72219  5.44454  0.61958  0.77255  0.48576  0.95510
    130   2.93583  5.40016  2.71150  2.51072  4.75221  3.57767  3.88482  4.23283  2.68229  3.73129  4.50180  1.48593  4.04760  1.89866  3.18224  2.35918  2.92499  3.80844  5.88130  4.46516    163 n - - -
          2.68618  4.42225  2.77519  2.73123  3.46354  2.40513  3.72494  3.29354  2.67741  2.69355  4.24690  2.90347  2.73739  3.18146  2.89801  2.37887  2.77519  2.98518  4.58477  3.61503
          0.01330  4.72219  5.44454  0.61958  0.77255  0.48576  0.95510
    131   1.74311  4.63665  4.98798  4.52402  4.06840  4.33677  5.19870  2.11642  4.41952  2.74521  3.91231  4.61681  4.83372  4.67807  4.60424  3.74555  3.52055  0.81549  5.85589  4.64648    164 v - - -
          2.68618  4.42225  2.77519  2.73123  3.46354  2.40513  3.72494  3.29354  2.67741  2.69355  4.24690  2.90347  2.73739  3.18146  2.89801  2.37887  2.77519  2.98518  4.58477  3.61503
          0.01330  4.72219  5.44454  0.61958  0.77255  0.48576  0.95510
    132   2.37279  5.29168  2.40470  1.92289  4.63469  2.65560  3.74046  4.12040  2.29166  3.59598  4.33362  2.77194  3.94463  2.53103  2.61807  2.62248  2.90438  3.68136  5.72485  4.31310    165 e - - -
          2.68618  4.42225  2.77519  2.73123  3.46354  2.40513  3.72494  3.29354  2.67741  2.69355  4.24690  2.90347  2.73739  3.18146  2.89801  2.37887  2.77519  2.98518  4.58477  3.61503
          0.01330  4.72219  5.44454  0.61958  0.77255  0.48576  0.95510
    133   2.90232  5.33030  2.13276  2.52008  4.68312  3.56974  3.87747  4.15535  2.68270  3.67066  4.44434  2.75293  4.03446  2.77808  3.18571  1.98410  1.60505  3.74119  5.83473  4.42754    166 t - - -
          2.68618  4.42225  2.77519  2.73123  3.46354  2.40513  3.72494  3.29354  2.67741  2.69355  4.24690  2.90347  2.73739  3.18146  2.89801  2.37887  2.77519  2.98518  4.58477  3.61503
          0.01330  4.72219  5.44454  0.61958  0.77255  0.48576  0.95510
    134   1.91197  4.67999  3.40973  2.21142  3.33592  3.68386  3.91304  2.85198  2.70363  2.65030  3.17228  3.31584  3.38830  2.78900  3.23684  2.90801  2.73358  2.85953  5.23485  3.52725    167 a - - -
          2.68618  4.42225  2.77519  2.73123  3.46354  2.40513  3.72494  3.29354  2.67741  2.69355  4.24690  2.90347  2.73739  3.18146  2.89801  2.37887  2.77519  2.98518  4.58477  3.61503
          0.01330  4.72219  5.44454  0.61958  0.77255  0.48576  0.95510
    135   1.66403  5.22417  3.03307  2.04691  4.54342  3.55857  3.75743  4.00988  2.41466  3.51967  4.27660  2.79870  3.24562  2.45776  2.99260  2.68428  2.78411  3.45622  5.67650  4.28296    168 a - - -
          2.68618  4.42225  2.77519  2.73123  3.46354  2.40513  3.72494  3.29354  2.67741  2.69355  4.24690  2.90347  2.73739  3.18146  2.89801  2.37887  2.77519  2.98518  4.58477  3.61503
          0.01330  4.72219  5.44454  0.61958  0.77255  0.48576  0.95510
    136   1.84403  5.26106  2.35207  2.39432  4.59204  2.69923  3.75306  4.06785  2.49949  3.56178  4.31000  3.02683  3.95360  2.45719  2.61768  2.60441  2.73189  3.64507  5.70562  4.30252    169 a - - -
          2.68618  4.42225  2.77519  2.73123  3.46354  2.40513  3.72494  3.29354  2.67741  2.69355  4.24690  2.90347  2.73739  3.18146  2.89801  2.37887  2.77519  2.98518  4.58477  3.61503
          0.01330  4.72219  5.44454  0.61958  0.77255  0.48576  0.95510
    137   3.18307  4.53060  5.06475  4.46108  3.09453  4.38494  4.69469  2.23379  4.27799  1.02594  2.49446  4.51904  4.67716  4.35922  4.29669  3.70621  3.40800  2.21873  5.08852  2.50340    170 l - - -
          2.68618  4.42225  2.77519  2.73123  3.46354  2.40513  3.72494  3.29354  2.67741  2.69355  4.24690  2.90347  2.73739  3.18146  2.89801  2.37887  2.77519  2.98518  4.58477  3.61503
          0.01330  4.72219  5.44454  0.61958  0.77255  0.48576  0.95510
    138   2.30981  5.26060  2.81513  2.24979  4.59501  3.36656  3.73951  4.07366  2.41698  3.56124  4.30458  2.62665  3.94391  1.76637  2.77268  2.63444  2.80589  3.23455  5.69953  4.29472    171 q - - -
          2.68618  4.42225  2.77519  2.73123  3.46354  2.40513  3.72494  3.29354  2.67741  2.69355  4.24690  2.90347  2.73739  3.18146  2.89801  2.37887  2.77519  2.98518  4.58477  3.61503
          0.01330  4.72219  5.44454  0.61958  0.77255  0.48576  0.95510
    139   1.90767  5.13002  3.09386  2.12901  4.41738  3.57740  3.55785  3.86173  2.52672  3.40945  4.18852  3.07404  3.97004  2.53664  2.33286  2.61719  2.90517  2.57141  5.59913  4.23025    172 a - - -
          2.68618  4.42225  2.77519  2.73123  3.46354  2.40513  3.72494  3.29354  2.67741  2.69355  4.24690  2.90347  2.73739  3.18146  2.89801  2.37887  2.77519  2.98518  4.58477  3.61503
          0.01330  4.72219  5.44454  0.61958  0.77255  0.48576  0.95510
    140   3.94431  5.16132  5.85002  5.26722  3.41228  5.32787  5.62539  2.12072  5.13439  0.65214  2.01248  5.47247  5.35930  5.01031  5.09068  4.71402  4.14741  2.45576  5.63894  4.69293    173 L - - -
          2.68618  4.42225  2.77519  2.73123  3.46354  2.40513  3.72494  3.29354  2.67741  2.69355  4.24690  2.90347  2.73739  3.18146  2.89801  2.37887  2.77519  2.98518  4.58477  3.61503
          0.01330  4.72219  5.44454  0.61958  0.77255  0.48576  0.95510
    141   2.47647  5.41894  3.55883  2.95616  4.87793  3.87133  3.93358  4.26104  2.33140  3.72227  4.55286  3.40785  4.26628  1.68932  1.21394  3.18884  3.40016  3.90102  5.80300  4.56660    174 r - - -
          2.68618  4.42225  2.77519  2.73123  3.46354  2.40513  3.72494  3.29354  2.67741  2.69355  4.24690  2.90347  2.73739  3.18146  2.89801  2.37887  2.77519  2.98518  4.58477  3.61503
          0.04056  4.72219  3.47849  0.61958  0.77255  0.48576  0.95510
    142   2.16849  5.25660  3.01956  1.96466  4.59327  3.39080  3.73259  4.07095  2.36018  3.55694  4.30100  2.83267  3.93933  2.45487  2.17907  2.44510  2.76715  3.64305  5.69332  4.29069    175 e - - -
          2.68618  4.42225  2.77519  2.73123  3.46354  2.40513  3.72494  3.29354  2.67741  2.69355  4.24690  2.90347  2.73739  3.18146  2.89801  2.37887  2.77519  2.98518  4.58477  3.61503
          0.01367  4.69530  5.41764  0.61958  0.77255  0.45277  1.01023
    143   2.50760  4.22481  4.40258  3.80768  3.32034  3.91341  4.22628  2.06475  3.17600  1.32695  3.20113  3.95278  4.27995  3.85526  3.46989  3.20834  2.81370  2.31913  4.25439  3.65579    176 l - - -
          2.68618  4.42225  2.77519  2.73123  3.46354  2.40513  3.72494  3.29354  2.67741  2.69355  4.24690  2.90347  2.73739  3.18146  2.89801  2.37887  2.77519  2.98518  4.58477  3.61503
          0.01330  4.72219  5.44454  0.61958  0.77255  0.48576  0.95510
    144   1.16117  4.62979  3.18545  3.01981  3.30046  2.90654  4.05930  3.28981  3.00623  2.99459  3.86588  3.43475  4.10243  3.32072  3.39895  2.91822  2.80966  2.71742  5.33203  4.07538    177 a - - -
          2.68618  4.42225  2.77519  2.73123  3.46354  2.40513  3.72494  3.29354  2.67741  2.69355  4.24690  2.90347  2.73739  3.18146  2.89801  2.37887  2.77519  2.98518  4.58477  3.61503
          0.01330  4.72219  5.44454  0.61958  0.77255  0.48576  0.95510
    145   2.54227  5.24335  3.04279  2.40651  4.57237  2.90273  3.74425  4.04422  2.27759  3.41170  4.28966  2.84840  2.22137  2.53577  2.30121  2.70783  2.71194  3.62564  5.68474  4.28786    178 p - - -
          2.68618  4.42225  2.77519  2.73123  3.46354  2.40513  3.72494  3.29354  2.67741  2.69355  4.24690  2.90347  2.73739  3.18146  2.89801  2.37887  2.77519  2.98518  4.58477  3.61503
          0.01330  4.72219  5.44454  0.61958  0.77255  0.48576  0.95510
    146   2.72310  5.25812  2.50562  2.31863  4.58146  1.57330  3.84807  4.04106  2.64478  3.12248  4.35227  3.07227  2.69698  2.97204  3.14057  2.66130  3.11065  3.64672  5.75250  4.35976    179 g - - -
          2.68619  4.42226  2.77520  2.73124  3.46355  2.40503  3.72495  3.29355  2.67742  2.69356  4.24691  2.90347  2.73740  3.18147  2.89802  2.37888  2.77520  2.98519  4.58478  3.61504
          0.08588  3.20760  3.17390  0.42173  1.06686  0.48576  0.95510
    147   3.06325  4.42264  4.90040  4.30762  3.39350  3.55419  4.61879  2.05645  4.13746  1.21649  2.32817  4.38787  4.59509  4.27485  4.19768  3.59255  3.29520  1.77772  5.09108  3.94023    181 l - - -
          2.68618  4.42225  2.77519  2.73123  3.46354  2.40513  3.72494  3.29354  2.67741  2.69355  4.24690  2.90347  2.73739  3.18146  2.89801  2.37887  2.77519  2.98518  4.58477  3.61503
          0.01383  4.68395  5.40629  0.61958  0.77255  0.44041  1.03219
    148   2.69200  5.17629  3.06401  2.26795  4.48021  3.56191  3.75331  3.62592  2.32098  3.19038  3.91331  2.96239  2.52258  2.51542  2.31290  2.59255  2.51501  3.16967  5.63420  4.25016    182 e - - -
          2.68618  4.42225  2.77519  2.73123  3.46354  2.40513  3.72494  3.29354  2.67741  2.69355  4.24690  2.90347  2.73739  3.18146  2.89801  2.37887  2.77519  2.98518  4.58477  3.61503
          0.01330  4.72219  5.44454  0.61958  0.77255  0.48576  0.95510
    149   4.02165  5.22777  5.92511  5.33436  3.11265  5.39925  5.65475  2.09695  5.20125  0.66257  1.83452  5.54885  5.39157  5.02631  5.12923  4.78891  4.21633  2.87705  5.61923  4.68563    183 L - - -
          2.68618  4.42225  2.77519  2.73123  3.46354  2.40513  3.72494  3.29354  2.67741  2.69355  4.24690  2.90347  2.73739  3.18146  2.89801  2.37887  2.77519  2.98518  4.58477  3.61503
          0.01330  4.72219  5.44454  0.61958  0.77255  0.48576  0.95510
    150   1.77738  4.48588  3.66986  3.10184  3.62131  3.75884  3.56051  2.82605  3.05310  2.02485  3.33039  3.50279  4.13803  3.04806  3.18978  2.45073  2.78098  2.45670  5.06932  3.83697    184 a - - -
          2.68618  4.42225  2.77519  2.73123  3.46354  2.40513  3.72494  3.29354  2.67741  2.69355  4.24690  2.90347  2.73739  3.18146  2.89801  2.37887  2.77519  2.98518  4.58477  3.61503
          0.01330  4.72219  5.44454  0.61958  0.77255  0.48576  0.95510
    151   2.36410  4.71112  3.98030  3.70183  4.51236  3.55640  4.70645  3.76772  3.64993  2.92986  4.50830  3.87139  0.68811  4.01465  3.91847  3.02411  3.29136  3.40949  5.96668  4.72793    185 P - - -
          2.68618  4.42225  2.77519  2.73123  3.46354  2.40513  3.72494  3.29354  2.67741  2.69355  4.24690  2.90347  2.73739  3.18146  2.89801  2.37887  2.77519  2.98518  4.58477  3.61503
          0.01330  4.72219  5.44454  0.61958  0.77255  0.48576  0.95510
    152   2.04355  4.74415  2.53971  2.78598  3.92742  3.28107  3.88700  3.19630  2.76728  2.80061  3.03567  3.26873  4.04959  2.77120  3.19471  2.70659  2.73592  2.14630  5.28973  4.00552    186 a - - -
          2.68618  4.42225  2.77519  2.73123  3.46354  2.40513  3.72494  3.29354  2.67741  2.69355  4.24690  2.90347  2.73739  3.18146  2.89801  2.37887  2.77519  2.98518  4.58477  3.61503
          0.01330  4.72219  5.44454  0.61958  0.77255  0.48576  0.95510
    153   2.08533  4.75079  3.59039  3.23111  4.80491  3.42844  4.42401  4.25860  3.31915  3.87316  4.66337  2.92036  2.53598  3.61990  3.72173  0.90460  3.14987  3.70267  6.07308  4.80067    187 s - - -
          2.68618  4.42225  2.77519  2.73123  3.46354  2.40513  3.72494  3.29354  2.67741  2.69355  4.24690  2.90347  2.73739  3.18146  2.89801  2.37887  2.77519  2.98518  4.58477  3.61503
          0.01330  4.72219  5.44454  0.61958  0.77255  0.48576  0.95510
    154   1.65797  4.55391  4.32829  4.07756  4.88198  0.75324  4.98451  4.18329  4.09078  3.98018  4.82087  3.98071  4.18361  4.32232  4.31198  2.85506  3.17861  2.86234  6.26665  5.11449    188 g - - -
          2.68618  4.42225  2.77519  2.73123  3.46354  2.40513  3.72494  3.29354  2.67741  2.69355  4.24690  2.90347  2.73739  3.18146  2.89801  2.37887  2.77519  2.98518  4.58477  3.61503
          0.01330  4.72219  5.44454  0.61958  0.77255  0.48576  0.95510
    155   3.12947  5.69467  1.31026  1.67847  5.02499  3.33364  4.01395  4.53625  2.91672  4.01127  4.80108  3.05458  4.13805  3.14908  3.47421  2.03352  3.01492  4.08953  6.15556  4.68119    189 d - - -
          2.68618  4.42225  2.77519  2.73123  3.46354  2.40513  3.72494  3.29354  2.67741  2.69355  4.24690  2.90347  2.73739  3.18146  2.89801  2.37887  2.77519  2.98518  4.58477  3.61503
          0.01330  4.72219  5.44454  0.61958  0.77255  0.48576  0.95510
    156   2.36760  5.20952  1.67717  2.24333  4.51481  3.56508  3.77348  3.97482  2.53414  3.49866  4.26484  3.04942  3.41632  2.88688  2.80550  2.65596  3.03040  3.57956  3.06833  4.27975    190 d - - -
          2.68618  4.42225  2.77519  2.73123  3.46354  2.40513  3.72494  3.29354  2.67741  2.69355  4.24690  2.90347  2.73739  3.18146  2.89801  2.37887  2.77519  2.98518  4.58477  3.61503
          0.01330  4.72219  5.44454  0.61958  0.77255  0.48576  0.95510
    157   3.68151  4.94390  5.61980  5.02929  2.70641  4.99996  5.31592  2.09755  4.87500  0.78271  2.64755  5.15330  5.14554  4.83007  4.84814  4.35824  3.89511  1.93490  5.48163  4.46263    191 l - - -
          2.68618  4.42225  2.77519  2.73123  3.46354  2.40513  3.72494  3.29354  2.67741  2.69355  4.24690  2.90347  2.73739  3.18146  2.89801  2.37887  2.77519  2.98518  4.58477  3.61503
          0.01330  4.72219  5.44454  0.61958  0.77255  0.48576  0.95510
    158   1.07664  4.58483  3.77820  3.26911  4.10245  3.55460  4.26118  3.45487  3.23143  2.55303  4.03955  3.58832  3.16535  3.54134  3.59058  2.12208  3.07143  2.96050  5.50637  4.26970    192 a - - -
          2.68618  4.42225  2.77519  2.73123  3.46354  2.40513  3.72494  3.29354  2.67741  2.69355  4.24690  2.90347  2.73739  3.18146  2.89801  2.37887  2.77519  2.98518  4.58477  3.61503
          0.01330  4.72219  5.44454  0.61958  0.77255  0.48576  0.95510
    159   2.27262  5.28802  2.83403  1.76717  4.63079  3.55484  3.22090  4.11226  2.16036  3.58989  4.33072  3.02353  3.95140  2.70434  2.16375  2.64179  3.01994  3.67773  5.71934  4.31363    193 e - - -
          2.68618  4.42225  2.77519  2.73123  3.46354  2.40513  3.72494  3.29354  2.67741  2.69355  4.24690  2.90347  2.73739  3.18146  2.89801  2.37887  2.77519  2.98518  4.58477  3.61503
          0.01330  4.72219  5.44454  0.61958  0.77255  0.48576  0.95510
    160   2.50146  5.02207  3.22786  2.66041  4.27087  3.64231  3.16810  3.68698  2.55677  3.27912  4.09438  3.17178  3.64367  2.78915  1.42022  2.85564  3.05122  2.94211  5.50596  3.51152    194 r - - -
          2.68618  4.42225  2.77519  2.73123  3.46354  2.40513  3.72494  3.29354  2.67741  2.69355  4.24690  2.90347  2.73739  3.18146  2.89801  2.37887  2.77519  2.98518  4.58477  3.61503
          0.01330  4.72219  5.44454  0.61958  0.77255  0.48576  0.95510
    161   3.20299  5.03316  5.51103  4.93031  2.73570  5.01126  5.27560  2.61817  4.78205  0.53763  2.76732  5.11152  5.15233  4.76286  4.79879  4.36662  3.95743  2.81858  5.45173  4.39875    195 L - - -
          2.68618  4.42225  2.77519  2.73123  3.46354  2.40513  3.72494  3.29354  2.67741  2.69355  4.24690  2.90347  2.73739  3.18146  2.89801  2.37887  2.77519  2.98518  4.58477  3.61503
          0.01330  4.72219  5.44454  0.61958  0.77255  0.48576  0.95510
    162   2.05753  5.23815  3.02179  2.50800  4.55964  1.98472  3.29406  4.02395  2.40416  3.53611  4.29783  2.59537  3.62993  2.33272  3.00723  2.78360  3.04217  3.61882  5.69469  4.30363    196 g - - -
          2.68618  4.42225  2.77519  2.73123  3.46354  2.40513  3.72494  3.29354  2.67741  2.69355  4.24690  2.90347  2.73739  3.18146  2.89801  2.37887  2.77519  2.98518  4.58477  3.61503
          0.01330  4.72219  5.44454  0.61958  0.77255  0.48576  0.95510
    163   2.22929  4.38404  4.53990  3.29328  3.47873  4.12239  4.45964  1.79808  3.83033  1.31608  3.43611  4.14271  4.47447  4.04072  3.98607  3.42556  3.19737  2.10016  5.07912  3.89690    197 l - - -
          2.68618  4.42225  2.77519  2.73123  3.46354  2.40513  3.72494  3.29354  2.67741  2.69355  4.24690  2.90347  2.73739  3.18146  2.89801  2.37887  2.77519  2.98518  4.58477  3.61503
          0.01330  4.72219  5.44454  0.61958  0.77255  0.48576  0.95510
    164   2.16698  5.25082  2.82462  2.47870  4.58342  3.55118  3.73928  4.05941  2.21771  3.55032  4.29565  2.79699  3.94476  2.38652  2.12856  2.30651  2.78260  3.32350  5.69099  4.28940    198 r - - -
          2.68576  4.42236  2.77472  2.73134  3.46365  2.40483  3.72505  3.29365  2.67751  2.69366  4.24700  2.90357  2.73750  3.18157  2.89811  2.37897  2.77530  2.98529  4.58488  3.61514
          0.13817  2.08164  5.44454  0.97739  0.47208  0.48576  0.95510
    165   2.68896  4.80165  3.38993  2.85695  4.03474  3.67803  1.48537  3.42712  2.75885  3.08576  3.94281  3.18924  4.09528  3.15539  2.86931  2.61376  3.07398  2.25983  5.37553  4.09507    202 h - - -
          2.68618  4.42225  2.77519  2.73123  3.46354  2.40513  3.72494  3.29354  2.67741  2.69355  4.24690  2.90347  2.73739  3.18146  2.89801  2.37887  2.77519  2.98518  4.58477  3.61503
          0.01330  4.72219  5.44454  0.61958  0.77255  0.48576  0.95510
    166   4.76118  5.72138  5.52605  5.42824  2.32789  5.20419  3.92238  4.40861  5.15034  3.55786  4.92439  4.77960  5.48468  4.93194  5.01310  4.65030  4.96242  4.35241  2.92290  0.36579    203 Y - - -
          2.68618  4.42225  2.77519  2.73123  3.46354  2.40513  3.72494  3.29354  2.67741  2.69355  4.24690  2.90347  2.73739  3.18146  2.89801  2.37887  2.77519  2.98518  4.58477  3.61503
          0.01330  4.72219  5.44454  0.61958  0.77255  0.48576  0.95510
    167   4.21917  5.74854  4.90889  4.90205  5.72118  4.39393  5.82881  5.58974  5.04994  5.06475  6.19272  5.10363  0.12478  5.39954  5.12830  4.42671  4.72598  5.11742  6.58429  5.87273    204 P - - -
          2.68618  4.42225  2.77519  2.73123  3.46354  2.40513  3.72494  3.29354  2.67741  2.69355  4.24690  2.90347  2.73739  3.18146  2.89801  2.37887  2.77519  2.98518  4.58477  3.61503
          0.01330  4.72219  5.44454  0.61958  0.77255  0.48576  0.95510
    168   2.36990  4.56911  4.98699  4.44487  3.17681  4.46993  4.94339  2.20215  4.32050  2.25362  3.63908  4.58111  4.82071  4.52651  4.45927  3.81826  3.47065  0.79805  5.47638  4.27013    205 v - - -
          2.68618  4.42225  2.77519  2.73123  3.46354  2.40513  3.72494  3.29354  2.67741  2.69355  4.24690  2.90347  2.73739  3.18146  2.89801  2.37887  2.77519  2.98518  4.58477  3.61503
          0.01330  4.72219  5.44454  0.61958  0.77255  0.48576  0.95510
    169   3.09677  4.74159  5.11574  4.53414  3.07530  4.59671  4.83464  2.35078  4.37598  0.65553  3.23673  4.66639  4.85065  4.46045  4.43773  3.92320  3.61806  2.67383  5.18323  3.29726    206 L - - -
          2.68618  4.42225  2.77519  2.73123  3.46354  2.40513  3.72494  3.29354  2.67741  2.69355  4.24690  2.90347  2.73739  3.18146  2.89801  2.37887  2.77519  2.98518  4.58477  3.61503
          0.01330  4.72219  5.44454  0.61958  0.77255  0.48576  0.95510
    170   3.65110  4.84552  5.71826  5.24298  4.05622  5.26248  5.94840  0.72708  5.17664  2.11864  3.78996  5.41275  5.45222  5.38171  5.31902  4.69490  3.90595  1.40790  6.20362  5.02787    207 i - - -
          2.68618  4.42225  2.77519  2.73123  3.46354  2.40513  3.72494  3.29354  2.67741  2.69355  4.24690  2.90347  2.73739  3.18146  2.89801  2.37887  2.77519  2.98518  4.58477  3.61503
          0.01330  4.72219  5.44454  0.61958  0.77255  0.48576  0.95510
    171   2.43371  5.09717  2.81331  2.62283  4.48490  3.56603  3.89200  3.92497  2.68944  3.49239  4.28532  3.14303  4.02411  2.30926  3.16311  2.50966  1.37665  3.54279  5.69627  4.33574    208 t - - -
          2.68618  4.42225  2.77519  2.73123  3.46354  2.40513  3.72494  3.29354  2.67741  2.69355  4.24690  2.90347  2.73739  3.18146  2.89801  2.37887  2.77519  2.98518  4.58477  3.61503
          0.01330  4.72219  5.44454  0.61958  0.77255  0.48576  0.95510
    172   2.09950  5.26411  2.33639  2.12789  4.59798  3.54950  3.74505  4.07636  2.39935  3.56530  4.30993  3.02166  3.27677  2.84624  2.77916  2.25886  2.40105  3.64918  5.70493  4.29979    209 a - - -
          2.68618  4.42225  2.77519  2.73123  3.46354  2.40513  3.72494  3.29354  2.67741  2.69355  4.24690  2.90347  2.73739  3.18146  2.89801  2.37887  2.77519  2.98518  4.58477  3.61503
          0.01330  4.72219  5.44454  0.61958  0.77255  0.48576  0.95510
    173   2.77931  5.25041  2.04311  2.39611  4.57914  3.16899  3.74543  3.71073  2.34146  3.54846  4.29637  3.02629  3.94884  2.73252  2.55920  2.48240  1.99682  3.63244  5.69267  4.29156    210 t - - -
          2.68618  4.42225  2.77519  2.73123  3.46354  2.40513  3.72494  3.29354  2.67741  2.69355  4.24690  2.90347  2.73739  3.18146  2.89801  2.37887  2.77519  2.98518  4.58477  3.61503
          0.01330  4.72219  5.44454  0.61958  0.77255  0.48576  0.95510
    174   2.24908  4.68370  3.80517  3.50944  4.88694  0.77133  4.63155  4.33481  3.54672  3.97487  4.77602  3.71232  4.15402  3.86913  3.21921  2.21575  3.18651  3.73797  6.17849  4.95866    211 g - - -
          2.68618  4.42225  2.77519  2.73123  3.46354  2.40513  3.72494  3.29354  2.67741  2.69355  4.24690  2.90347  2.73739  3.18146  2.89801  2.37887  2.77519  2.98518  4.58477  3.61503
          0.01330  4.72219  5.44454  0.61958  0.77255  0.48576  0.95510
    175   2.80297  4.22917  4.46598  3.86828  3.31998  3.93828  4.25359  1.59771  3.70149  1.83117  3.33344  3.99410  4.30288  3.89784  2.63003  2.98065  3.03506  2.01202  4.06597  3.66452    212 i - - -
          2.68618  4.42225  2.77519  2.73123  3.46354  2.40513  3.72494  3.29354  2.67741  2.69355  4.24690  2.90347  2.73739  3.18146  2.89801  2.37887  2.77519  2.98518  4.58477  3.61503
          0.01330  4.72219  5.44454  0.61958  0.77255  0.48576  0.95510
    176   2.25817  4.99330  3.15971  1.71739  4.23760  3.59842  3.80082  3.34081  2.59465  3.25444  3.55268  3.12409  3.98860  2.84893  2.84125  2.20520  2.70423  3.32861  4.03287  4.15193    213 e - - -
          2.68618  4.42225  2.77519  2.73123  3.46354  2.40513  3.72494  3.29354  2.67741  2.69355  4.24690  2.90347  2.73739  3.18146  2.89801  2.37887  2.77519  2.98518  4.58477  3.61503
          0.01330  4.72219  5.44454  0.61958  0.77255  0.48576  0.95510
    177   2.84287  5.11916  3.16038  2.62233  4.39415  3.42037  3.81910  3.83487  2.54094  3.39715  4.19700  3.14301  3.69951  1.38135  2.66689  2.59361  3.07336  3.48412  5.58934  2.80040    214 q - - -
          2.68604  4.42371  2.77607  2.73199  3.46499  2.40498  3.72490  3.29402  2.67821  2.69340  4.24582  2.90492  2.73629  3.17752  2.89665  2.37915  2.77523  2.98432  4.58623  3.61649
          0.33055  1.26774        *  2.69595  0.06986  0.00000        *
//
