# Supplementary material for: T346Hunter: A Novel Web-Based Tool for the Prediction of Type III, Type IV and Type VI Secretion Systems in Bacterial Genomes
Source: PLoS One. 2015 Apr 13;10(4):e0119317. doi: 10.1371/journal.pone.0119317 (PMC4395097; doi:10.1371/journal.pone.0119317)
Supplement: S1 Data — (ZIP) [file pone.0119317.s009.zip › T346Hunter_profiles/GI.Tfc6.fasta]

>gi|238918299|ref|YP_002931813.1| unnamed protein product [Edwardsiella ictaluri 93-146] [Tfc6]
MSAGQIPVSGQRLFLGRGFRWTQKHTQRLQDTLRPEVAKYLQPGRLYLAARWLEMKTEHSAPGLGKLLRT
DSPLNPVRPLPPVGGNPVLHGIEPDEQDVWLALLERVGHTIVYGTTRVGKTRLAELLVTQDIRRGEVTIV
FDPKGDADLMKRVWAEAHRADRGDALYIFHLGWPEISARYNAVGRFGRVSEVASRVAGQLSGEGNSAAFR
EFAWRFVNIIARALVALGERPDYTLIMRYVNNIADLYIRYAEKVIREQLPSLQAQIQNNEQVLGDDDVPR
NMQGQPDAVRIWSIEVALSSEEGKQLYDPILDGLRSAVRYDRTYFDKIVASLLPLLEKLTTGKTAELLAP
DYLEMSDSRPIFDWEQIIRKKAVVYIGLDALSDSEVASAVGNSMFADLVSVAGHIYKHGIHAGLPGEGES
KVPVNLHCDEFNELMGDEFIPLINKGGGAGMQVTAYTQTSSDIEARIGNAAKTAQVQGNFNNLIMLRVRE
NRTAELLTTQLPQVEIYTKTLVSGHQDTDISAGQDFTSSTQDRVGTVKVPLLEPADVVTLPKGQAFALLE
GGQLWKIRMPLPADDADDTLMPQSIAKIAEEMRRNYHSGEAWWNDAPGIVPAGGVRG
>gi|134095197|ref|YP_001100272.1| hypothetical protein HEAR2005 [Herminiimonas arsenicoxydans] [Tfc6]
MSGKQPVEVLLRPAVELYTVAACAGAAFLSLVAPWSLALSPAMGVGSALAFGAYGAIRYRDARVILCYRR
NIRRLPRYVMTSKDVPVSQQRLFVGRGFLWEQKHTHRLMQTYRPEFRRYVEPTPAYRLARRLEERLEFAP
FPLSRLSKLTGWDVPFNPVRPLPPVGGLPRLHGIEPDEVDVSLPLGERVGHSLVLGTTRVGKTRLAELFV
TQDIRRRNAAGEHEVVIVIDPKGDADLLKRMYVEAKRAGREGEFYVFHLGWPDISARYNAVGRFGRISEV
ATRIAGQLSGEGNSAAFREFAWRFVNIIARALVELGQRPDYMLIQRHVINIDALFIEYAQHYFAKTEPKA
WEVIVQIEAKLNEKNIPRNMIGREKRVVALEQYLSQARNYDPVLDGLRSAVRYDKTYFDKIVASLLPLLE
KLTSGKISQLLAPNYSDLADPRPIFDWMQVIRKRAVVYVGLDALSDAEVAAAVGNSMFSDLVSVAGHIYK
HGIDDGLPGASAGTRVPINVHADEFNELMGDEFVPLINKGGGAGLQVTAYTQTLSDIEARIGNRAKAGQV
IGNFNNLFMLRVRETATAELLTRQLPKVEVYTTTIVSGATDSSDIRGATDFTSNTQDRISMSSVPMIEPS
HVVALPKGQCFALLQGGQLWKVRMPLPAPDPDEVMPQDLQQLAGYMRQSYSEATQWWEFTSSPALQDGAL
PDDLLDDAAAAEPGPVATDDSAGNEASP
>gi|148360358|ref|YP_001251565.1| conjugative coupling factor TraD [Legionella pneumophila str. Corby] [Tfc6]
MSNYPINNLLREPTEAWSAITCLSLALLAYTQPHLFLLTQTMGLYAALALLIPGIYRAWQAIKVKRYHRR
LLAMPTYALSTTEIPLSKNWLFLGKGFRWRPSHTQKLHQIKQVKNEKFMQRSSCYQLARRFCQNHEHTKL
AKWLNTNSKLNPFRPDPPVGGSPFLHGIGEEDKPVYIPQDVRVGHTFVVGTTRVGKTRLASILINQDIRN
GDAVIVVDPKGDQDLVRDMMAACKVSGRTEDFKIVHLGFPEQSAQYNPLKNFDQISEVATRITDAISAEG
EGKQFAAFAWKYVNIVAICLEEMNQPLTYQTIAFYISRLEQLLMSYADKILPNHYPNYHQEIDEIIEEHD
SKIGKNNKTKSPMERHQAVIQYVKNHINKTIKNNNAEALHDQILIDLYDAAIMDKHYYDKITANVGPVLS
EINKSNASKILSSKAQPGEIELMDVIKNKKVLYIGLDSLTNPNIAQAVGKAFLSDLVSTAGKIYKEPNAR
YTLNLHCDELSEIIQDSFVKILNKAGGAGFQVTAYAQTIQDMEVALGSRAKAEVSEGNFNTLIMLRVKNE
ETANLLVKVLPQVGVVGHTQVSMVNDTPHGDDGVYFNTTNEDRVQTSSVPMVGVDDIISLPKGQAFMIVN
GGELYKTRIPLPISCKKQTKTPLPIFSTYINRTI
>gi|148359951|ref|YP_001251158.1| conjugative coupling factor TraD [Legionella pneumophila str. Corby] [Tfc6]
MSQYPVENLLREPTEFYTFMTCTSLAWLTVAKPHLFLLTQDMGVYAALSLMTLGLVRGYQAFRIKRYHRR
LIAMPYYALSTTEVPLSKKWLFLGKGFRWLPHHTQRLHQIKQIRNELFMQRNTCYRKIRDYCKNHESSLL
TQLFNTPSRFNPFKPDPPVGGSSYLHGLGEKDSSVYIPQEVRVGHTFVVGTTRVGKTRLASILINQDIRN
GDAVIVVDPKGDLDLVRDMYSACKASGRLHDFRVVHLGFPELSAHYNPLKNYDQVSEVATRVTDAIQAEG
EGKQFAAFAWKYVNIVAICLEEMKQLISYTSIGFYINRLDQLLMAYSDAILPTHDPNYHEKIEEIIANND
CRVDKYGNTPPPMSRSKSVVKYLQEHISKAITSGNVESLHDQVLIDLFDAAIMDKNYYDKITASVGPVLS
EINKSNASKIFSFHKSNCEIELMSAIKNKQVIYIGLDSLTNPNIAQAVGKAFLSDLVSTAGKIYKESNAN
YRLNLHCDELSEIIQDSFVKILNKAGGAGFQVTAYAQTKQDMEVALGSKAKAEVTEGNLNTLIMLRVKNE
ETANLLVKVLPKIGVVEHTQVSMVNDTPHGEDGVYFNTTNEDRVQTTAVPMIDVNDIISLPKGQAFVLVN
GGELYKVRIPLPVNDGLAPKDIKSAIRAINQLDDNLGD
>gi|339326888|ref|YP_004686581.1| hypothetical protein CNE_1c27860 [Cupriavidus necator N-1] [Tfc6]
MAKSRNIEVLLRPAVELYTVAACAGAALLCLTAPWSLALSPLLGLGSALAFLIFGAIRLRDVWAILRYRR
NIRRLPRYVMTSRDVPVSQQRLFVGRGFRWDQRHTQRLMQTYRPEFRHYVEPTTLYRAARRIEARLEFAP
FPVSRLAKALAWDSRLNPARPLPPVGGLPRLHGIEPHEVDVTLPLGERVGHTLVLGTTRVGKTRLAELFI
TQDIRRKVGDQHEVVIVFDPKGDADLLKRMYVEARRAGREGEFYTFHLGWPDISARYNAVGRFDRISEVA
TRIAGQLSAEGNSAAFREFAWRFVNIIARALVELGQRPDYLLIQRHVINIDTLFIEYAQHFFAKSEPKAW
EVIVQLEARLNDRNTPRNMIGREKRVVALEQYLSQVHIYDPVLDGLRSAVRYDRTYFDKIVASLLPLLEK
LTTGKIAPLLAPNYSDLNDLRPIFDWMQIIRKRAVVYVGLDALSDAEVAAAVGNSMFSDLVSVAGHIYKF
GIEEGLPGPSTGVKVPINVHADEFNELMGDEFIPMVNKGGGAGIQVTAYTQTLSDIEARMGSRAKAGQLI
GNFNNLFMLRVRETATAELLTRQLPKVEVYAATVTSGAIDSSDPSGNTAFTSNTQDRISSTSVPLIEPAH
VVALPKGQCFALIEGGNLWKIRMPLPAADPDEVMPKDLQELAAYMRQHYGEAGDWWASQGVPVSQKQAFP
DDLQANSQQTTAANEAGGEDVET
>gi|209947550|ref|YP_002291047.1| hypothetical protein p1056.35 [Haemophilus influenzae] [Tfc6]
MSQKHVLEGLLRPPVEFFPAAVHGTCAFVCCGAPWSLALNPLIGYGLGAAFAGMGVMRFRQGMEIVRYHR
NLRRLPHYALTSRQIPVSKKALFLGRGFEWEPKHTQRLYDCFSANGQIYWKNGKWFKAARDYEKVHDNWL
SRLTSMDSPLNPVRPLPPVGGIPVMHGVEPNERDIMLPLGDRGGHTLVFGTTGVGKTRFAEVLVTQDIHR
GKTPEEREVVVFFDPKGDPDMLKRMYAEAKRAGRENEFYVFHLGHPEISARYNPVGRFGRISEVAGRISG
QLSGAGNSAAFKEFAWRFVNIVSRALVEMGKRPDYVQISRFVQNIDALFLDYAKLHFDAVDKKIWPTLAS
VAANLDVKNLPFSMKDRPLIAVINQYILENKIFDPVLEGLSSAVRYDKTYFDKIVASLLPLLEKLTTGKT
AELLSPDYTDIHDERPIFDWESIIRKRGIVYVGLDALSDATVAAAVGNSMFADLVSMAGHIYKFGVDEGL
PDAFKTKSKPPKINLHCDEFNELMGDEFIPLINKGRGAGMQVTAYTQTLSDIEARIGSKAKTGQTTGNFK
YTFMFRVKEPATAEFLTRQLNDVTIYQSMVTSSTTDNSNPDDGKAFTSNTGERISEKMVPMLSPAHITNL
PKGQAFALLEGSTLYKLRMPLPAVDKDDVMPESLQELTAYMRKNYHISPNWWQSAFSDYAPSQDIATAFQ
SMSLNRAPSHAGEEMLFGDVEAPVAEDMEDEDIDQNDDTDEDDFDDTDN
>gi|94311272|ref|YP_584482.1| virD4 gene product [Cupriavidus metallidurans CH34] [Tfc6]
MSGKQPVEVLLRPAVELYTVAACAGAAFLCLVAPWSLALSPAMGIGSALAFGAYGAIRYRDARIILRYRR
NIRRLPRYVMTSKDVPVSQQRLFVGRGFLWEQKHTHRLMQTYRPEFRRYVEPTPAYRLTRRLEERLEFAP
LPLSRLPKLTGWDAPFNPVRPLPPVGGLPRLHGIEPDEVDVSLPLGERVGHSLVLGTTRVGKTRLAELFV
TQDIRRRNAAGEHEVVIVIDPKGDADLLKRMYVEAQRAGREGEFYIFHLGWPEISARYNAVGRFGRISEV
ATRIAGQLSGEGNSAAFREFAWRFVNIIARALVELGQRPDYMLIQRHVINIDALFIEYAQHYFAKTEPKA
WEVIVQIEAKLNEKNIPRNMIGREKRVVALEQYLSQARNYDPVLDGLRSAVRYDKTYFDKIVASLLPLLE
KLTSGKIAQLLAPNYSDLADPRPIFDWMQVIRKRAVVYVGLDALSDAEVAAAVGNSMFSDLVSVAGHIYK
HGIDDGLPGASAGARVPINVHADEFNELMGDEFIPLINKGGGAGLQVTAYTQTLSDIEARIGNRAKAGQV
IGNFNNLFMLRVRETATAELLTRQLPKVEVYTTTIVSGATDSSDIRGATDFTSNTQDRISMASVPMIEPS
HVVGLPKGQCFALLQGGQLWKVRMPLPAPDPDEVMPTDLQQLAGYMRQSYSEATQWWEFTSSAALPHAAL
PDDLLDDAAPAEPDAVATGADDSTGEAAP
>gi|163855376|ref|YP_001629674.1| unnamed protein product [Bordetella petrii DSM 12804] [Tfc6]
MSGKQPVEVLLRPAVELYTVAACAGAAFLCLVAPWSLALSPSMGVGSALAFGAYGAIRYRDARVILRYRR
NIRRLPRYVMTSKDVPVSQQRLFVGRGFLWEQKHTHRLMQTYRPEFRRYVEPTPAYRLARRLEERLEFAP
FPLSRLPALTGWDVPINPVRPLPPVGGLPRLHGIEPDEVDVSLPLGERVGHSLVLGTTRVGKTRLAELFV
TQDIRRKNPAGEHEVVIVIDPKGDADLLKRMYVEAQRAGREGEFYIFHLGWPEISARYNAVGRFGRISEV
ATRIAGQLSGEGNSAAFREFAWRFVNIIARALVELGQRPDYMLIQRHVINIDALFIEYAQHYFAKTEPKA
WEVIVQIEAKLNEKNIPRNMIGREKRVVALEQYLSQARNYDPVLDGLRSAVRYDKTYFDKIVASLLPLLE
KLTSGKIAQLLAPNYSDLNDPRPIFDWMQVIRKRAVVYVGLDALSDAEVAAAVGNSMFSDLVSVAGHIYK
HGIDDGLPGASAGARVPINVHADEFNELMGDEFIPLINKGGGADVRVTAYTQTLSDIEARIGNRAKAGQV
IGNFNNLFMLRVRETATAELLTRQLPKVEVYTTTIVSGATDSSDIRGATDFTSNTQDRISSTSVPMIEPS
HVVGLPKGQCFALLQGGQLWKVRMPLPAPDPDEVMPADLRQLAGYMRQSYSEATQWWEFTSSAALPHAAL
PDDLLDDAAPAEPDAVATGADDSTGEASP
>gi|163855656|ref|YP_001629954.1| unnamed protein product [Bordetella petrii DSM 12804] [Tfc6]
MAQPHAVEVLLRPAVELYTVAVCAGAALVCMVAPWSLALSPLLGFGSALAFLVFGGIRLRDAMAILRYRR
NIRRLPRYVMTSRQVPVSRQRLFIGRGFRWDQRHTHRLMQTYRPEFRRYVEPTPIYRLARRVEERLEFAP
FPLSKLARVIAWDNPLNPARPLPPVGGMPRLHGIEPHEIDVTLPLGERVGHSLVLGTTRVGKTRLAELFI
TQDIRRKNAAGEHEVVIVFDPKGDADLLKRMYVEAKRAGREGEFYVFHLGWPDISARYNAVGRFGRISEV
ATRIAGQLSGEGNSAAFREFAWRFVNIIARALVELGQRPDYLLIQRHVVNIDALFIEYAQHYFASHEPKA
WEVIVQLEGRINDKNTPRHMMGREKRVVALEQYLSQVRVYDPVLDGLRSAVRYDRTYFDKIVASLLPLLE
KLTTGKTAQLLAPNYSDLNDPRPIFDWMQIIRKRAVVYVGLDALSDAEVAAAVGNSMFSDLVSVAGHIYK
FGIDDGLPGAASGVKLPINVHADEFNELMGDEFIPMVNKGGGAGLQVTAYTQTLSDIEARIGNRAKAGQV
VGNFNNLFMLRVRETATAELLTKQLPKVEVYTTSLMSGATDSSDIRGQTDFTSNTQDRITTTSVPLIEPA
HVVALPKGQAFALLEGGNLWKVRMPLPAPDPDEAMPRDLQQLAGYMRQHYVEAGDWWENQGLPGLQDEPL
PDDLLDDFRHITSATADGEAVI
>gi|163855790|ref|YP_001630088.1| unnamed protein product [Bordetella petrii DSM 12804] [Tfc6]
MSGKQPVEVLLRPAVELYTVAACAGAAFLSLVAPWSLALSPAMGVGSALAFGAYGAIRYRDARVILRYRR
NIRRLPRYVMTSKDVPVSQQRLFVGRGFLWEQKHTHRLMQTYRPEFRRYVEPTPAYRLTRRLEERLEFAR
FPLSRLPKLTGWDVPFNPVRPLPPVGGLPRLHGIEPEEVDVSLPLGERVGHSLVLGTTRVGKTRLAELFV
TQDIRRKNAAGEHEVVIVIDPKGDADLLKRMYVEAQRAGREGEFYVFHLGWPDISARYNAVGRFGRISEV
ATRIAGQLSGEGNSAAFREFAWRFVNIIARALVELGQRPDYMLIQRHVINIDALFIEYAQHYFAKTEPKA
WEVIVQIEAKLNEKNIPRNMIGREKRVVALEQYLSQARNYDPVLDGLRSAVRYDKTYFDKIVASLLPLLE
KLTSGKIAQLLAPNYSDLADPRPIFDWMQVIRKRAIVYVGLDALSDAEVAAAVGNSMFSDLVSVAGHIYK
HGIDDGLPGASAGARVPINVHADEFNELMGDEFIPLINKGGGAGLQVTAYTQTLSDIEARIGNRAKAGQV
IGNFNNLFMLRVRETATAELLTRQLPKVEVYTTTIVSGATDSSDIRGATDFTSNTQDRISMSSVPMIEPS
HIVGLPKGQCFALLQGGQLWKVRMPLPAPDPDEVMPQDLQQLAGYMRQSYSEATQWWEFTSSPALQDGAL
PDDLLDDAAAVEPGLVATDDSAGNEASP
>gi|163858593|ref|YP_001632891.1| unnamed protein product [Bordetella petrii DSM 12804] [Tfc6]
MCLSTLCGRCRPWGGLPRLHGIEPEEVDVSLPLGERVGHSLVLGTTRVGKTRLAELFVTQDIRRKNAAGE
HEVVIVIDPKGDADLLKRMYVEAKRAGRDGEFYIFHLGWPEISARYNAVGRFGRISEFATRIAGQLSGEG
NSAAFREFAWRFVNIIARALVEQGQRPDYMLIQRHVINIDALFIEYAQHYFAKTEPKAWEVIVQIEAKLN
EKNIPRNMIGREKRVVALEQYLSQARNYDPVLDGLRSAVRYDKTYFDKIVASLLPLLEKLTSGKIAQLLA
PNYSDLADPRPIFDWMQVIRKRAVVYVGLDALSDAEVAAAVGNSMFSDLVSVAGHIYKHGIDDGLPGASA
GSRVPINVHADEFNELMGDEFIPLINKGGGAGLQVTAYTQTLSDIEARIGNRAKAGQVIGNFNNLFMLRV
RETATAELLTRQLPKVEVYTTTIVSGATDSSDIRGATDFTSNTQDRISMSSVPMIEPSHIVGLPKGQCFA
LLQGGQLWKVRMPLPAPDPDEVMPADLQQLAGHMRQSYSEATQWWEFTSSPVLQDAALPDDLLDETAIAT
PTTGTGDTASEEAAP
>gi|163858594|ref|YP_001632892.1| unnamed protein product [Bordetella petrii DSM 12804] [Tfc6]
MSGKQPVEVLLRPAVEFYTVAACAGAAFLSLVAPWSLALSPAMGVGSALAFGAYGAIRYRDARVILRYRC
NIRRLPRYVMTSRDVPVSQQRLFIGRGFLWEQKHTHRLMQTYRPEFRRYVEPTPAYRLARRLEARLEFAP
FPLSRLPRLTGWDVPFNPVRPLPPVGGPAAASRYRAGGSGRQPAARGARRAFTGAGHDARGQDAARRAVR
DAGHPPQERRWRT
>gi|218691221|ref|YP_002399433.1| putative plasmid transfer protein [Escherichia coli ED1a] [Tfc6]
MSNRYVIEALLRPAVEFNTAVVAATAAGICVTAPWAVALAPSVSYVTAAGFGVLAAVRFRQGMKIIRYRR
NLRRLPRYVMSTRQIPVSRQRLFLGRGFRWTQKHTQRLQDTLRPEVAHYLQPGSLYRTARWLEMKTEHSL
PWIGQLIRRDSPLNPVRPLPPVGGNPALHGIEPDEQDVTLALGERVGHTIVYGTTRVGKTRLAELLVTQD
IRRGEVTIVFDPKGDADLLLRVWAEAHRAGRGDELYIFHLGWPEISARYNAVGRFGRVSEVASRVAGQLS
GEGNSAAFREFSWRFVNIIARALVALGERPDYMLIMRYVNNIADLYIRYAGKVIRERLPGLEQIIANNQS
VLSEEDVPRTMQNQPDAVRIWSIEMALSSEDGKKIYDPILDGLRSAVRYDRTYFDKIVASLLPLLEKLTT
GRIAELLAPDYMDMRDARPIFDWEQVIRKKAVVYIGLDALSDSEVASAVGNSMFADLVSVAGHIYKHGMH
AGLPAGGAGKNVVNLHCDEFNELMGDEFIPLINKGGGAGMQVTAYTQTSSDIEARIGNAAKTAQVQGNFN
NMIMLRVRENRTAELLTTQLPQVEIYTKTLVSGHQDTADVSAGQDFTSSTQDRVGTVKVPLLEPADIVTL
PKGQAFALLEGGQLWKIRMPLPAGDTDDVLMPESISRVAEAMRQNYHSGEGWWNAPPLVQAIATEEGGDH
GGSTS
>gi|304311449|ref|YP_003811047.1| unnamed protein product [gamma proteobacterium HdN1] [Tfc6]
MVSSRIEGLLRPPIEFASAIAYSAVAGLMMAAPYELMMTPTVAAATGSGLLALAALRFRSAWRVFKYQKG
LKKLPHYSLAFDQLRVSKERLFIGKGFEWEPKHTQRMHECEQPGAERYIKPGKFYQLARWIDGRAEYSNV
MRSVSRLTRSSSRWNPVAPIADVGGYPAIHGVGLLERERDVYMKLSERVGHLLVLGTTRVGKTRFAEMLI
AQDIARGDVVIVFDPKGDAELMKRVYREAKRAGRLEQLYIFHLGYPEVSARYNPVGQFTRITEVASRIAG
QMPGDGASQAFREFVWRYVNVIAACRNALGVRPGIEQIKYDAENLEPLVVEYLEFLLERECRSGPLSNWK
KTIDDWAAAFDDAQEKEFRKPRHMGDRSSRAMALCKFYKDHKNDHRLHDTCAESLITTFFYDTAKFNMLI
ASLMPLMEKLCTGKCAELISPDYLDGDRHRPIFTWAEVIRTGGIVYVGLDALSDPEVAAAVGNSMFADLT
SGSGLLYKHGADHGLPFSVGGRRVYIHADEFNELVGKEFIPLLNKAGGAGYGVTAYTQTWSDVVARLGNE
AQAGQVAGNLNSLVMLRTIEYATIEMLTKRLRQVDVAHAMDVSGASDVSDPDANTSFSSRTEQRVTSQRV
ERVHPNDVLRLPKGQAFAMTDGGTLSKIRLPLPDPADLADLPRTLQDMSDDMAKHYRSDKNWYHFQSCFD
VPGAFNGLK
>gi|304313117|ref|YP_003812715.1| unnamed protein product [gamma proteobacterium HdN1] [Tfc6]
MVSSRIEGLLRPPIEFASAIAYSAVAGLMMAAPYELMMTPTVAAATGSGLLALAALRFRSAWRVFKYQKG
LKKLPHYSLAFDQLRVSKERLFIGKGFEWEPKHTQRMHECEQPGAERYIKPGKFYQLARWIDGRAEYSNV
MRSVSRLTRSSSRWNPVAPIADVGGYPAIHGVGLLERERDVYMKLSERVGHLLVLGTTRVGKTRFAEMLI
AQDIARGDVVIVFDPKGDAELMKRVYREAKRAGRLEQLYIFHLGYPEVSARYNPVGQFTRITEVASRIAG
QMPGDGASQAFREFVWRYVNVIAACRNALGVRPGIEQIKYDAENLEPLVVEYLEFLLERECRSGPLSNWK
KTIDDWAAAFDDAQEKEFRKPRHMGDRSSRAMALCKFYKDHKNDHRLHDTCAESLITTFFYDTAKFNMLI
ASLMPLMEKLCTGKCAELISPDYLDGDRHRPIFTWAEVIRTGGIVYVGLDALSDPEVAAAVGNSMFADLT
SGSGLLYKHGADHGLPFSVGGRRVYIHADEFNELVGKEFIPLLNKAGGAGYGVTAYTQTWSDVVARLGNE
AQAGQVAGNLNSLVMLRTIEYATIEMLTKRLRQVDVAHAMDVSGASDVSDPDANTSFSSRTEQRVTSQRV
ERVHPNDVLRLPKGQAFAMTDGGTLSKIRLPLPDPADLADLPRTLQDMSDDMAKHYRSDKNWYHFQSCFD
VPGAFNGLK
>gi|56475643|ref|YP_157232.1| hypothetical protein ebA403 [Aromatoleum aromaticum EbN1] [Tfc6]
MATLPPGLLPAHPPGHGCAYLFEGLEVSRGAIEAWLRPPIEIWSAAASAGCGLIALVAPWALMMPAELGL
ATASLAFGFAGFRGNQAWRVWRYQYGLTRYKVTAVAPHRLPRIPGKLYLGEGFAWGQQHTQRRMDATRPH
AQAYLVEGPFIRSTRAALRALRSTPLKPLAAALMLPRWWNPLSEPPDLGGTPVLHGVEPKEVPVTLGQKH
RPGHLLVLGTTRVGKTRGMELLATQDIRDGKVVIVIDPKGDADLMLRVHAEAARAGRLDQLYLFHLGYPD
ISARYNGIGNFARITEVANRTTNPLPSSGNSAAFKEFAWRFTNLVAQAQVALGQVPTYDLLLRDITDIEP
LFLRYATHVLQTQGPGNWEVLVEQVQARIEKRQLSVPRTLQDRSERLIALVHVLKDLQLPDAVLQGLATA
VRYERSFFEKIVASLGPFLEKLTTGPVGKLISPDYFDPTDTRPIFDWMQVIRQDGIVYVGLDALSDATVA
AAVGNSMLADLVSVGGKLYKTGLNPHHPTGKIVLPEVACHFDEVNEIAGPEFVPMVNKLGGSGFSITAYT
QTIPDIEARLGDAAKARQVLGNFNNLVMLRVKDPGTAEFFCNQLPDVDVQHLMVVTGVSDTDGSTETDFT
SRNEDRLTTLREPMVSPADIMALPQGQAFALLEGNRLFKLRFPLPDPANDRFIPASLQEIAVQMRAKYRT
SEHWAGQTDWLKDMPVGLVTPLGFVDEPADEPGGEAK
>gi|56476795|ref|YP_158384.1| hypothetical protein ebA2421 [Aromatoleum aromaticum EbN1] [Tfc6]
MAQPQAVEVLLRPAVELYTVAVCAGAALLCLVAPWSLALSPLLGLGSALAFLTFGAIRLGDAWVILRYRR
NIRRLPRYVMTSRDVPVSQQRLFVGRGFRWDQRHTHRLMQTYRPEFRRYVEPTAIYRAARRIEERLEFAP
SPLSKLASALTWDSAFNPVRPLPPLGGLPRLHGIELNEGDVTLPLGERVGHSLVLGTTRVGKTRLAELFI
TQDIRRKVGGQHEVVIVFDPKGDADLLKRMYVEAKRAGREGEFYVFHLGWPDISARYNAVGRFGRISEVA
TRIAGQLSGEGNSAAFREFAWRFVNIIARALVELGQRPDYLLIQRHVINIDALFIEYAQHFFAKNEPKAW
EIIVQLEARLNDKNIPRNMIGREKRVVALEQYLSQVRVYDPVLDGLRSAVRYDRTYFDKIVASLLPLLEK
LTTGKIAQLLAPNYSDLGDPRPIFDWMQIIRKRAVVYVGLDALSDAEVAAAVGNSMFSDLVSVAGHIYKF
GIDDGLPGSAIGVKVAINVHADEFNELMGDEFIPMINKGGGAGVQVTAYTQTLSDIEARIGNRAKAGQVV
GNFNNLFMLRVRETATAELLTRQLPKVDVYATALMSGATDSSDPHGNTAFTSNTQDRISSTSVPLIEPAH
VVALPKGQCFALIEGGNLWKVRMPLPAPDPDEAMPKDLQELAGYMRQRYVEAGDWWENQGIPGLQDEALP
DDLLDDFKQMAAPEEAEA
>gi|54297013|ref|YP_123382.1| hypothetical protein lpp1055 [Legionella pneumophila str. Paris] [Tfc6]
MSNYPINNLLREPTEAWSAITCLSLSLLAYTQPHLFLLTQTMGLYAALALLIPGIYRAWQAIKVKRYHRG
LLAMPIYALSTTEIPLSKNWLFLGKGFRWRPSHTQKLHQIKQVKNEKFMQRSYCYQLARRFCQKHEHTKL
AKWLNTNSKLNPFRPDPPVGGSPFLHGIGEEDKPVYIPQDVRVGHTFVVGTTRVGKTRLASILINQDIRN
GDAVIVVDPKGDQDLVRDMKAACKVSGRTEDFKIVHLGFPEQSAQYNPLKNFDQISEVATRITDAISAEG
EGKQFAAFAWKYVNIVAICLEEMNQPITYQTIAFYISRLEQLLMSYADKILPNHYPNYHQEIDEIIEEHD
SKIGKNNKTKSHMERHQAVVQYVKDHINKTIKSNNAEALHDQILIDLYDAAIMDKHYYDKITASVGPVLS
EINKSNASKILSSKAQPGEIELMDVIKNKKVLYIGLDSLTNPNIAQAVGKAFLSDLVSTAGKIYKEPNAR
YTLNLHCDELSEIIQDSFVKILNKAGGAGFQVTAYAQTIQDMEVALGSRAKAEVSEGNFNTLIMLRVKNE
ETANLLVKVLTQVGVVGHTQVSMVNDTPHGDDGVYFNTTNEDRVQTSSVPMIGVDDIISLPKGQAFILIN
GGELFKIRVPIPTNPQEYSISPFSKIISY
>gi|54298339|ref|YP_124708.1| hypothetical protein lpp2398 [Legionella pneumophila str. Paris] [Tfc6]
MSQYPVENLLREPTEFYTFLTCTSLAWLTVAKPHLFLLTQDMGVYAALSLMTLGLVRGCQAFRIKRYHRR
LIAMPYYALSTTEVPLSKKWLFLGKGFRWLPHHTQRLHQIKQIRNELFMQRNTCYRKIRDYCKNHESSLL
TQLFNTPSKFNPFKSDPPVGGSSYLHGLGEKDSSVYIPQEVRVGHTFVVGTTRVGKTRLASILINQDIRN
GDAVIVVDPKGDLDLVRDMYSACKASGRLHDFRVVHLGFPELSAHYNPLKNYDQVSEVATRVTDAIQAEG
EGKQFAAFAWKYVNIVAICLEEMKQLISYTSIGFYINRLDQLLMAYSDAILPTHNPNYHEKIEEIIANND
CRVDKYGNTPPPMSRSKAVVKYLQEHISKTITSGNVESLHDQVLIDLFDAAIMDKNYYDKITASVGPVLS
EINKSNASKIFSFHKSNCEIELMSAIKNKQVIYIGLDSLTNPNIAQAVGKAFLSDLVSTAGKIYKESNAN
YRLNLHCDELSEIIQDSFVKILNKAGGAGFQVTAYAQTKQDMEVALGSKAKAEVTEGNLNTLIMLRVKNE
ETANLLVKVLPKIGVIEHTQVSMVNDTPHGEDGVYFNTTNEDRVQTTAVPMIDVNDIISLPKGQAFVLVN
GGELYKVRIPLPVNDGLAPKDIKSAIRAINQLDDNLGD
>gi|91784604|ref|YP_559810.1| hypothetical protein Bxe_A1195 [Burkholderia xenovorans LB400] [Tfc6]
MSGKQPVEVLLRPAVELYTVAACAGAAFLSLVAPWSLALSPAMGVGSALAFGAYGAIRYRDARVILRYRR
NIRRLPRYVMTSKDVPVSQQRLFVGRGFLWEQKHTHRLMQTYRPEFRRYVEPTPAYRLTRRLEERLEFAR
FPLSRLPKLTGWDVPFNPVRPLPPVGGLPRLHGIEPEEVDVSLPLGERVGHSLVLGTTRVGKTRLAELFV
TQDIRRKNAAGEHEVVIVIDPKGDADLLKRMYVEAQRAGREGEFYVFHLGWPDISARYNAVGRFGRISEV
ATRIAGQLSGEGNSAAFREFAWRFVNIIARALVELGQRPDYMLIQRHVINIDALFIEYAQHYFAKTEPKA
WEVIVQIEAKLNEKNIPRNMIGREKRVVALEQYLSQARNYDPVLDGLRSAVRYDKTYFDKIVASLLPLLE
KLTSGKIAQLLAPNYSDLADPRPIFDWMQVIRKRAIVYVGLDALSDAEVAAAVGNSMFSDLVSVAGHIYK
HGIDDGLPGASAGARVPINVHADEFNELMGDEFIPLINKGGGAGLQVTAYTQTLSDIEARIGNRAKAGQV
IGNFNNLFMLRVRETATAELLTRQLPKVEVYTTTIVSGATDSSDIRGATDFTSNTQDRISMSSVPMIEPS
HIVGLPKGQCFALLQGGQLWKVRMPLPAPDPDEVMPQDLQQLAGYMRQSYSEATQWWEFTSSPALQDGAL
PDDLLDDAAAVEPGLVATDDSAGNEASP
>gi|120537074|ref|YP_957131.1| hypothetical protein Maqu_3937 [Marinobacter aquaeolei VT8] [Tfc6]
MSVSIGAAGICLLSPSTLMMTPSVGYTSAAVLTAFAVYRFIQGTRVTRYQRNLKRLPRFEMSSRQIPCYR
QHLYLGQGFRWGQHHTQRLKDTMAPAFAKYTRPSRINAWFREFERRIEHTRLGFLAELTSKDHPLNPVRP
YPAVGGNPAIHAVELNEKEVLLAMSERVGHTLCMGTTRVGKSRLAEILIEQDIRRNEGPVIVFDPKSDPG
LLTRMYMAAKRTGRTDDFYMFHLGFPEISARYNAIGNFSRITEIAGRISGQLSSEGNSAAFKEFAWRFIN
IVARALVSLGMRPDYNNILRYVTDIEPLFNQYLDWWLPMNGDEGWMEDINAMTADAERQYRSNPRMAKHA
NPRTEALRKYVEQMQVSDPILHGLLSALRYDKTYFDKLVASLLPLLEKLTTGRIGKLLAPDYFDVDDDRP
IFDWTQIIRKRGIVYIGLDAMTDTEISSAVGNSMFSDLVSVCGSIYKHGFEHGMLEGKANVMPKVCLHAD
EFNELMGDEFLPMVNKSGGSGMQITAYTQSRGDIEARLGNTAKARQVEGNFNNLIMLRVKEKETAELLTN
QLPEVEIAQIMTVSGASDSSDTESSVDFTSNTQDRISMLRVPMLEPGHITSLPKGQAFCLLDGGQLWKVR
FPLPVEDDEDMPENLQALTREMDKNYHTAENWWA
>gi|52841217|ref|YP_095016.1| conjugative coupling factor TraD [Legionella pneumophila subsp. pneumophila str. Philadelphia 1] [Tfc6]
MSNYPINNLLREPTEAWSAVTCLSLALLAYTQPHLFLLTQTMGLYAALALFVPGIYRAWQAIKVKRYHRR
LLAMPTYALSTTEIPLSKNWLFLGKGFRWRPSHTQKLHQIKQVKNEKFMQRSYCYQLTRRFCQSHEHTKL
AKWLNINSKLNPFRPDPPVGGSPFLHGVGDEDKPVYIPQDVRVGHTFVVGTTRVGKTRLASILINQDIRN
GDAVIVVDPKGDQDLVRDMVAACKVSGRTEDFKIVHLGFPEQSAQYNPLKKFDQISEVATRITDAISAEG
EGKQFAAFAWKYVNIVAICLEEMNQPITYQTIAFYISRLEQLLMSYADNILPNHYLNYHQEIDDIIEEHD
SKIGKNNKTKSPMERHQAVIQYIKDHINKTIKSNNAEALHDQILIDLYDAAIMDKHYYDKITASVGPVLS
EINKSNASKILSSKAQPGDIELMDVIKNKKVLYIGLDSLTNPNIAQAVGKAFLSDLVSTAGKIYKEPNAR
YTLNLHCDELSEIIQDSFVKILNKAGGAGFQVTAYAQTIQDMEVALGSRAKAEVSEGNFNTLIMLRVKNE
ETANLLVKVLPQVGVVGHTQVSMVNDTPHGDDGVYFNTTNEDRVQTSNAPMIGVDDIISLPKGQAFVLAS
GGEIWKIRIPLPMNSNNE
>gi|345429771|ref|YP_004822889.1| hypothetical protein PARA_11950 [Haemophilus parainfluenzae T3T1] [Tfc6]
MSQKHVLEGLLRPPVEFFPAAVHGTCAFVCCGAPWSLALNPLIGYGLGAAFAGMGVMRFRQGMEIVRYHR
NLRRLPHYALTSRQIPVSKKALFLGRGFEWEPKHTQRLYDCFSANGQIYWKNGKWFKAARDYEKVHDNWL
SRLTSMDSPLNPVRPLPPVGGIPVMHGVEPNERDIMLPLGDRGGHTLVFGTTGVGKTRFAEVLVTQDIHR
GKTPEEREVVVFFDPKGDPDMLKRMYAEAKRAGRENEFYVFHLGHPEISARYNPVGRFGRISEVAGRISG
QLSGAGNSAAFKEFAWRFVNIVSRALVEMGKRPDYVQISRFVQNIDALFLDYAKLHFDAIDKKIWPTLAS
VAANLDVKNLPFSMKDRPLIAVINQYILENKIFDPVLEGLSSAVRYDKTYFDKIVASLLPLLEKLTTGKT
AELLSPDYTDIHDERPIFDWESIIRKRGIVYVGLDALSDATVAAAVGNSMFADLVSMAGHIYKFGVDEGL
PDVFKTKSKPPKINLHCDEFNELMGDEFIPLINKGRGAGMQVTAYTQTLSDIEARIGSKAKTGQTTGNFN
TLLMFRVKEPATAEFLTRQLNDVTIYQSMVTSSTTDNSNPDDGKAFTSNTGERISEKMVPMLSPAHITNL
PKGQAFALLEGSTLYKLRMPLPAVDKDDVMPESLQELTAYMRKNYHISPNWWQSAFSDYAPSQDIATAFQ
SMSLNRAPSHAGEEMLFGDVDTPVAEDMEDEDIDQNDDTDEDDFDDTDD
>gi|160899603|ref|YP_001565185.1| hypothetical protein Daci_4169 [Delftia acidovorans SPH-1] [Tfc6]
MSGKQPVEVLLRPAVEFYTVAACAGAAFLSLVAPWSLALSPAMGVGSALAFCIYGAIRYRDARVILRYRR
NIRRLPRYVMTSKDVPVSQQRLFVGRGFLWEQKHTHRLMQTYRPEFRRYVELTPAYRLARRLEERLEFAP
FPLSRLPALTGWDVPFNPVRPLPPVGGLPRLHGIEPDEVDVSLPLGERVGHSLVLGTTRVGKTRLAELFV
TQDIRRKNADGEHEVVIVIDPKGDADLLKRVYVEAKRAGREGEFYVFHLGWPDISARYNAVGRFGRISEV
ATRVAGQLSGEGNSAAFREFAWRFVNIIARALVELGQRPDYMLIQRHVINIDALFIEYAQHYFAKTEPKA
WEVIVQIEAKLNEKNIPRNMIGREKRVVALEQYLSQARNYDPVLDGLRSAVRYDKTYFDKIVASLLPLLE
KLTSGKIAQLLAPNYSDLADPRPIFDWMQVIRKRAVVYVGLDALSDAEVAAAVGNSMFSDLVSVAGHIYK
HGIDDGLPGASAGSRVPINVHADEFNELMGDEFIPLINKGGGAGLQVTAYTQTLSDIEARIGNRAKAGQV
IGNFNNLFMLRVRETATAELLTRQLPKVEVYTTTIVSGATDSSDIRGATDFTSNTQDRISMSSVPMIEPS
HIVGLPKGQCFALLQGGQLWKVRMPLPAPDPDEVMPADLQQLAGHMRQSYSEATQWWEFTSSPVLQDAAL
PDDLLDETAIATPTTGTGDTASEEAAP
>gi|251788093|ref|YP_003002814.1| hypothetical protein Dd1591_0448 [Dickeya zeae Ech1591] [Tfc6]
MAKSQPVEVLLRPAVELYTVAVCAGAVLLCLTAPWSLALSPDIGIGSALAFVVFGALRWRDAQVILHYRR
NIRRLPRYVMTSRDVPVSGQRLFIGRGFLWEQKHTHRLMQTYRPEFRRYVEPTPAYQLARRLEERLEFAP
FPLSQLPRITTWDVPFNPVRPQPPVGGLPRLHGIEPDEVDVSLPLGERVGHSLVLGTTRVGKTRLAELFI
TQDIRRKNHLGEHEVVIVFDPKGDADLLKRMCVEAKRAGRENEFYVFHLGWPEISARYNAVGRFGRISEV
ATRVAGQLSREGNSAAFREFAWRFVNVIARALIELGQRPDYLLIQRHVINIDALFIEYAQHYFARTEPKA
WEVIVQIEARLNENNIPRNMIGREKRVVALEQYLSQARNYDPVLDGLRSAVRYDKTYFDKIVASLLPLLE
KLTSGKIVQLLAPNYSDLSDPRPIFDWLQIIRKRAIVYVGLDALSDAEVAAAVGNSMFSDMVSVAGHIYK
FGIDDGLPGASADTKVPINVHADEFNELMGDEFIPMVNKGGGAGIQITAYTQTLSDIEARIGNRAKAGLV
VGNFNNLFMLRVRETATAELLTKQLPKVEVYTTTVASSVTDSSDIHAKTDFTSNTQDRISLSSVPMIEPS
HVVQLPKGQCFALLQGGNLWKVRMPLPSPDPDEVMPTDLQQLAGYMRQSYTDAGQWWQNQGTPVLQEQVL
PPELLDENLDSTADQGRAP
>gi|113461887|ref|YP_719956.1| hypothetical protein HS_1751 [Haemophilus somnus 129PT] [Tfc6]
MASKYLLEGLLRPPVEFYPAAAHAACAYICAFAPWSLALNPMIGYGLAASFSGISYLRFRQGWRIVRYHR
NLKRLPHYALTSRQIPVNKKFLFLGRGFEWQPEHTQRLYDCFSADGKKYLRPSKLFNMAREYEKHHENLI
TKLTTSDSCFNPVRPLPPVEGIPAIHGIELNEIDVMQPLNSRGGHTAVFGTTGVGKTRFAEVLVTQDIHR
GKTQAEREVVIFFDPKGDPDMLKRMYAEAKRAGRDKEFYMFHLGYPERSARYNPIGRFGRVSEVAGRISG
QLSGAGNSAAFKEFAWRFVNIVARALVEMGERPNYSQISRFVQNIDSLFLNYAKTYFDARDTALWPQLLT
IAAGVDVKNLSFGMKDRPLIWVINQYILENKIFDPVLEGLATAVRYDKTYFDKIVASLLPLLEKLTTGKI
EELLSPDYSDVNDERPIFDWEEVIRKRGIVYVGLDALSDATVAAAVGNSMFADLVSMAGHIYKHGVDEGL
PDAFKGQSKPVKINLHCDEFNELMGDEFIPLINKGRGAGMQVTAYTQTIADIEARLGNRAKAEQTIGNFN
TLIMFRVKSPATAKLLTDQLHKVTILQSMVTSSFTDSSNPDDDKAFTSNTGERISQKEVPLLDVANVTNL
PKGQAFILMNGSTLYKVRMPLPAIDKEDVIPASMQELLDKMHKHYHVATNWWEPAFKDYTPSKDIADSFE
NMVTEEKMAKADLNWGADIDLPEDDEAESISQADTDEQDMEEE
>gi|33152083|ref|NP_873436.1| hypothetical protein HD0943 [Haemophilus ducreyi 35000HP] [Tfc6]
MRQNYHAAPNWWESSFSEYTPSRDIAEAFQLMASNKATAVVNDELQYGDIDMPGEEEDDELNVTDDIDDE
NDNDDGEDL
>gi|333895606|ref|YP_004469481.1| hypothetical protein ambt_20940 [Alteromonas sp. SN2] [Tfc6]
MLTYQRHLRRSPRYEMASSQIPVSRSVLFLGRGFRWTQTHTERLYAARDRRAEHYLQPSAFKQWVRKKEI
EWEHTPLLKQLVKLTARDSALNPVRPPPASGGDAVIHGVGIGGESNASMPLSDRVGHMVVIARTRHGKTR
LAELLITQDIHRRDNCVIVLDPKGDADLLKRIHIEAQRAKRPLLIFHLGYPELSARYNAIGSFSRITEVA
TRIASQLPGEGDASAFKEFAWQFVNVIAVALVALGERPDFLKIRRYITDIDPLLIRYGHYWLDQHGNEQW
QEELAEFRNAINVKSLPRVEQGKDPDAIALVRYLKTQVEFDQVLEGLISAFRYDREYFQKITVAVKPFLE
KLTTGNIAAILAPDLSDEQDQRPVLEWAHAIRDQAIVYVGLDALTDPEVASAVGESMFSDLTSLAGHIYK
HGIGDNPTQRNQKPPNIVIHGDEFSDLIGPQFKTLINKSGGAGYELNLYTQTWSDPIAELGSEAKAGQLA
GNIGTVMIMGVKEIATCEMFTKQLPEVSVSEIMAVSGVTDNSEREGGISFTSNNQDRVSISRVPMISPAD
IVALPKGQAFVLLKGSELWKIRIPMPSKVDDDELPDDLGEMLRLMRQGYTSVTDWGSFNGR
>gi|170717986|ref|YP_001785030.1| hypothetical protein HSM_1710 [Haemophilus somnus 2336] [Tfc6]
MSAKHTLEAWLRPPVEFFPAAVHASCAFVSAAAPWSLALHPSIGYSIAAGFGALSFYRAKQGWQIVRYHR
NLKRLPNYSMTSKQIPVSNKYLFVGKGFEWKPIHTQRLHDCFSDNGSKYLEPSKLFKMAREYEKRHENWL
THLTSKDSRWNLVRPLPPVEGIPAIHGIEPDEVDVVQSVSSRVGHTVVFGTTRVGKTRLAEVFVTQDIHR
GKTADEREVVVFFDPKGDADMLKRMYAEAKRAGREDEFYVFHLGYPEISARYNPVGRFNRISEVAGRISG
QLSGAGNSAAFKEFAWRFVNIVARALVELGNRPNYVQISQFVQNIDSLFLDYAEKFIRKTDPKIWENLAT
IAAGLDEKALPFGMKDRPLIFVINKYIAESAVFDPILQGLASAVRYDRTYFDKIVASLLPLLEKLTTGKI
SELLSPDYADILDERPIFDWESIIRKRGIVYIGLDALSDATVAAAVGNSMFADLVSMAGHLYKFGTNDGL
PGAFKEKSKPVKINLHCDEFNELMGDEFIPLINKGGGAGIQVTAYTQTLSDIEARIGSKPKAGQTLGNFN
TLYMLRVKEPATAELLTKQLHEVTIKRSTVTSSTTDSSNPDDDKAFSSNTGQRISESTVPMLVPANITNL
PKGQAFALMDGSKLWKIRMPLPAVDKDDMMPQSLRELTDYMRKNYHVVENWWQPAFTEYTPSRDIAEAFE
AMSEPQYKTQIDHQVDNFGIDEPYDIDEEENDE
>gi|68248659|ref|YP_247771.1| hypothetical protein NTHI0125 [Haemophilus influenzae 86-028NP] [Tfc6]
MSQKHVLEGLLRPPVEFFPAAVHGTCALVCCGAPWSLALNPLIGYGLGAAFAGMGVMRFRQGMEIVRYHR
NLRRLPHYALTSRQIPVSKKALFLGRGFEWEPKHTQRLYDCFSANGQIYWKNGKWFKAARDYEKVHDNWL
SRLTSMDSPLNPVRPLPPVGGIPVMHGVEPNERDIMLPLGDRGGHTLVFGTTGVGKTRFAEVLVTQDIHR
GKTPEEREVVVFFDPKGDPDMLKRMYAEAKRAGRENEFYVFHLGHPEISARYNPVGRFGRISEVAGRISG
QLSGAGNSAAFKEFAWRFVNIVSRALVEMGKRPDYVQISRFVQNIDALFLDYAKLHFDAVDKKIWPTLAS
VAANLDVKNLPFSMKDRPLIAVINQYILENKIFDPVLEGLSSAVRYDKTYFDKIVASLLPLLEKLTTGKT
AELLSPDYTDIHDERPIFDWESIIRKRGIVYVGLDALSDATVAAAVGNSMFADLVSMAGHIYKFGVDEGL
PDAFKTKSKPPKINLHCDEFNELMGDEFIPLINKGRGAGMQVTAYTQTLSDIEARIGSKAKTGQTTGNFN
TLLMFRVKEPATAEFLTRQLNDVTIYQSMVTSSTTDNSNPDDGKAFTSNTGERISEKMVPMLSPAHITNL
PKGQAFALLEGSTLYKLRMPLPAVDKDDVMPESLQELTAYMRKNYHISPNWWQSAFSDYAPSQDIATAFQ
SMSLNRAPSHAGEEMLFGDVEAPVAEDMEDEDIDQNDDTDEDDFDDTDN
>gi|54293959|ref|YP_126374.1| hypothetical protein lpl1016 [Legionella pneumophila str. Lens] [Tfc6]
MSNYPINNLLREPTEAWSAITCLSLSLLAYTQPHLFLLTQTMGLYAALALLIPGIYRAWQAIKVKRYHRR
LLAMPTYALSTTEIPLSKNWLFLGKGFRWRPSHTQKLHQIKQVKNEKFMQRNYCYQLARRFCQNHEHTKL
TKWLNTNSKLNPFRPDPPVGGSPFLHGVGEEDKPVYIPQDVRVGHTFVVGTTRVGKTRLASILINQDIRN
GDAVIVVDPKGDQDLVRDMMAACKVSGRTEDFKIVHLGFPEQSAQYNPLKNFDQISEVATRITDAISAEG
EGKQFAAFAWKYVNIVAICLEEMNQPITYQTIAFYISRLEQLLMSYADNILPNHYHNYHQEIDEIIKEHD
SKIGKNNKTKSPMERHQAVVQYVKDHINKTIKSNNAEALHDQILIDLYDAAIMDKHYYDKITASVGPVLS
EINKSNASKILSSKAQPDEIELMDVIKNKKVLYIGLDSLTNPNIAQAVGKAFLSDLVSTAGKIYKEPNAR
YTLNLHCDELSEIIQDSFVKILNKAGGAGFQVTAYAQTIQDMEVALGSRAKAEVSEGNFNTLIMLRVKNE
ETANLLVKVLPQVGVVGHTQVSMVNDTPHGDDRVYFNTTNEDRVQTSSVPMIGVDDIVSLPKGQAYLLMS
GCEIYKVRIPLPNH
>gi|121593678|ref|YP_985574.1| hypothetical protein Ajs_1274 [Acidovorax sp. JS42] [Tfc6]
MSGKQPVEVLLRPAVELYTVAACAGAAFLSLVAPWSLALSPAMGVGSALAFGAYGAIRYRDARVILRYRR
NIRRLPRYVMTSRDVPVSQQRLFVGRGFLWEQKHTHRLMQTYRPEFRRYAEPTPAYRLARRLEERLEFAP
LPLSRLPKLTGWDVPFNPVRPLPPVGGLPRLHGIEPDEVDVSLPLGERVGHSLVLGTTRVGKTRLAELFV
TQDIRRRNAAGEHEVVIVIDPKGDADLLKRMYVEAQRAGREGEFYVFHLGWPDISARYNAVGRFGRISEV
ATRVAGQLSGEGNSAAFREFAWRFVNIIARALVELGQRPDYMLIQRHVINIDALFIEYAQHYFAKTEPKA
WEVIVQIEAKLNEKNIPRNMIGREKRVVALEQYLSQARNYDPVLDGLRSAVRYDKTYFDKIVASLLPLLE
KLTSGKIAQLLAPNYSDLADPRPIFDWMQVIRKRAVVYVGLDALSDAEVAAAVGNSMFSDLVSVAGHIYK
HGIDDGLPGASAGARVPINVHADEFNELMGDEFIPLINKGGGAGLQVTAYTQTLSDIEARIGNRAKAGQV
IGNFNNLFMLRVRETATAELLTRQLPKVEVYTTTIVSGATDSSDIRGATDFTSNTQDRISMSSVPMIEPS
HVVGLPKGQCFALLQGGQLWKVRMPLPAPDPDEVMPADLQQLAGYMRQSYSEATQWWEFTSSSALQDAAL
PDDLLDDAAAAEPGAVATGADDGAGNEAVP
>gi|121593803|ref|YP_985699.1| hypothetical protein Ajs_1408 [Acidovorax sp. JS42] [Tfc6]
MSGKQPVEVLLRPAVELYTVAACAGAAFLSLVAPWSLALSPAMGVGSALAFGAYGAIRYRDARVILRYRR
NIRRLPRYVMTSRDVPVSQQRLFVGRGFLWEQKHTHRLMQTYRPEFRRYAEPTPAYRLARRLEERLEFAP
LPLSRLPKLTGWDVPFNPVRPLPPVGGLPRLHGIEPDEVDVSLPLGERVGHSLVLGTTRVGKTRLAELFV
TQDIRRRNAAGEHEVVIVIDPKGDADLLKRMYVEAQRAGREGEFYVFHLGWPDISARYNAVGRFGRISEV
ATRVAGQLSGEGNSAAFREFAWRFVNIIARALVELGQRPDYMLIQRHVINIDALFIEYAQHYFAKTEPKA
WEVIVQIEAKLNEKNIPRNMIGREKRVVALEQYLSQARNYDPVLDGLRSAVRYDKTYFDKIVASLLPLLE
KLTSGKIAQLLAPNYSDLADPRPIFDWMQVIRKRAVVYVGLDALSDAEVAAAVGNSMFSDLVSVAGHIYK
HGIDDGLPGASAGARVPINVHADEFNELMGDEFIPLINKGGGAGLQVTAYTQTLSDIEARIGNRAKAGQV
IGNFNNLFMLRVRETATAELLTRQLPKVEVYTTTIVSGATDSSDIRGATDFTSNTQDRISMSSVPMIEPS
HVVGLPKGQCFALLQGGQLWKVRMPLPAPDADEVMPADLQQLAGYMRQSYSEATQWWEFTSSSALQDPAL
PDDLLDDAAAAEPGAVATGADDGADNEAVP
>gi|121594553|ref|YP_986449.1| hypothetical protein Ajs_2208 [Acidovorax sp. JS42] [Tfc6]
MAQPHAVEVLLRPAVELHTVAVCTGAAILCLVAPWSLALNPLLGLGSALAFLIFGAIRLRDAWAILRYRR
NIRRLPRYVMTSRDVPVSQQRLFVGRGFRWEQRHTHRLMQTYRPGFRRYVEPTAIYRAARRLEERLEFAP
FPVSTLARALAWDSPLNPARPLPPVGGLPRLHGIEPHEVDVTLPLGERVGHSLVLGTTRVGKTRLAELFI
TQDIRRKVRGEHEVVIVFDPKGDADLLKRMYVEAKRAGREGEFYVFHLGWPDISARYNAVGRFGRISEVA
TRIAGQLSGEGNSAAFREFAWRFVNIIARALVELGQRPDYLLIQRHVINIDALFIEYAQHYFAKNEPKAW
EVIVQLEGKLNEKNIPRNMIGREKRVVALEQYLSQVRIYDPVLDGLRSAVRYDRTYFDKIVASLLPLLEK
LTTGKIAQLLAPNYSDLSDPRPIFDWMQVIRKRAVVYVGLDALSDAEVAAAVGNSMFSDLVSVAGHIYKF
GIDDGLPGAAVSAKIPINVHADEFNELMGDEFIPMVNKGGGAGVQVTAYTQTLSDIEARIGNRAKAGQVV
GNFNNLFMLRVRETATAELLTRQLPKVEVYATALMSGATDSSDPHGNTAFTSNTQDRISTTSVPLIEPAH
VVALPKGQCFALIEGGNLWKVRMPLPAPDPDEAMPKDLQELAGYMRQHYVEAGDWWENQGIPGLQDKALP
DDLLDDFKRMAAAEEAEA
>gi|307546640|ref|YP_003899119.1| unnamed protein product [Halomonas elongata DSM 2581] [Tfc6]
MKQTHPLESLLRPAVEFNTTWVCLGCAVLCLYAPWSIALSPSVGWGMAAAFLVLGGWRAHQGWTVLRYRR
NMRRLPRFALRSDQIPVSSRSLWLGKGFKWEARHTQRLYDSQQPEAEAYIQPPRRYRWARAIEQRLEGIR
SLYFVIRLLSADTALNPVRPLPPVGGVAALHAVEWKEGSVWMPLGERVGHTLVEGTTRVGKTRQAEVMIT
QDIHRVTHGDHEVVVCFDPKGDADLMLRMYIEAIRAGRGDEFYVFHLGFPELSARYNAVGRFGRISEVAT
RIAGALPNEGNSAAFREFAWRFVNIVARARHALGQRPSYEQILTDVVNIDSLLIEYARQTFEQQFPGAWE
KIAAMEGQYNDKNTPKNLQGRHKRVVAIVEYLQSPDINVSDSVLEGLLSAVRYDKTYFDKIVASLLPLLE
KLTSGQIAELLSPDYHDLEDTRPIFDWQQIVRKRGIVYIGLDALSDFEVAQAVGNSMFADLVSVAGHIYK
HGVDDGMPGQSSGKVAINLHCDEFNELMGDEFIPLINKGGGAGIQVTAYTQTLSDIEARIGNAAKAGQVV
GNFNNLIMLRVRENKTAMQLTDQLHKVPIATRMLVSMAGDNSDIDSDVDFSSSGGDRISTAPQPKLEPAD
IINLPKGQAFALLEGGQLWKIRMPLPKPDKGKDIPANINDMAQQMRKRYNTGDRWWESVAPPPIEIDPEL
TAAAAGSPTVANPPPAPAEPGLEVPGDDGMDVDD
>gi|311104302|ref|YP_003977155.1| hypothetical protein AXYL_01096 [Achromobacter xylosoxidans A8] [Tfc6]
MSGKQPVEVLLRPAVELYTVAACAGAAFLSLVAPWSLALSPAMGVGAALAFGAYGAIRYRDARVILRYRR
NIRRLPRYVMTSRDVPVSQQRLFVGRGFLWEQKHTHRLMQTYRPEFRRYVEPTPAYRLARRLEERLEFAP
FPLSRLVRLTGWDVSFNPVRPLPPVGGLPRLHGIEPDEVDVSLPLGERVGHSLVLGTTRVGKTRLAELFV
TQDIRRTNADGEHEVVIVIDPKGDADLLKRMYVEAKRAGREGEFYVFHLGWPEFSARYNAVGRFGRISEV
ATRIAGQLSGEGNSAAFREFAWRFVNIIARALVELGQRPDYMLIQRHVINIDALFMEYAQHYFAKTEPKT
WEVIVQIEAKLNEKNIPRNMIGREKRVVALEQYLSQARNYDPVLDGLRSAVRYDKTYFDKIVASLLPLLE
KLTSGKIAQLLAPNYSDLSDARPIFDWMQVIRKRAVVYVGLDALSDAEVAAAVGNSMFSDLVSVAGHIYK
HGIDDGLPGASAGTRIPINVHADEFNELMGDEFIPLINKGGGAGLQVTAYTQTLSDIEARIGNRAKAGQV
IGNFNNLFMLRVRETATAELLTRQLPKVEVYTTTIVSGATDASDIRGTTDFTSNTQDRISMSSVPMIEPS
HVVGLPKGQCFALLQGGQLWKVRMPLPAPDPDEVMPADLQQLAGYMRQSYSEATQWWEFTSSPALQEAAL
PDDLLDDAAPAEPDAVATGADDSTGEAAP
>gi|120609228|ref|YP_968906.1| unnamed protein product [Acidovorax citrulli AAC00-1] [Tfc6]
MAQAHAVEVLLRPAVELYTVAVCAGAALACVVAPWSLALSPTLGFASALGFAAFGGIRLQQAHAILRYRR
NIRRLPRYVMTSRDVPVSQQRLFLGRGFRWDQRHTHRLMQTYRPEFRRYVEPTALYRLARRCEERLEFAP
PPFARLARWTAWDHPMNPVRPLPPVGGLPRLHGIEPQEVDVTLPLGERVGHTLVLGTTRVGKTRLAELFI
TQDIRRRAADGGYEVVIVFDPKGDADLLKRMYVEARRAGREGEFYVFHLGWPDLSARYNAVGRFGRISEV
ATRIAGQLSGEGNSAAFREFAWRFVNIIARALVELGQRPDYLLIQRHVINIDALFMEYAAHFFARTQPKA
WEIIVQLEARLNDKNIPRNMIGREKRVIAIEQYLAQVRVYDPVLDGLRSAVRYDRTYFDKIVASLLPLLE
KLTTGKIAQLLAPNYSDLADPRPIFDWMQVIRKRAIVYVGLDALSDAEVAAAVGNSMFSDLVSVAGHIYK
FGVDDGLPGADASSKVPINVHADEFNELMGDEFIPMVNKGGGAGVQVTAYTQTLSDIEARIGNRAKAGQV
VGNFNNLVMLRVRETATAELLTRQLPKVEVFATSVTSGATDSSDPTGNTAFTSNTQDRVASTSVPLIEPA
HVVALPKGQAFALLEGGNLWKVRMPLPAPDPDEAMPRDLQELAAGMRLHYVMDAGSWWDGQGAAGPRDDG
LPDDLLQGAFATTEADDPADQGGMDGAGMP
>gi|120611428|ref|YP_971106.1| unnamed protein product [Acidovorax citrulli AAC00-1] [Tfc6]
MSEAVMEGLLRPPVEGWSAATAYGIAGVAVAAPWALMMPQPLGLVTGAIAAAFGTVRAREALHVYRYQRG
LKFTKITRVAPHRLPVTREHLYLGEGFEWTQKHTQRKLDTQAKKVQEYVRPSGMERQLAEAGERIRKWVD
SKPKDPVRKAVRAAVDLGGTANPFATGVDLGGNPILHGVGVLEERPVKLRQTSRSGHMLVMGTTRVGKTR
LLELLSTQDIHAGHVVIVIDPKGDAELMLRMQAEARRAGREDSFYLFHLGYPEISARYNGIGNFARITEV
AGRATNALPSAGNSAAFKEFSWRFTNIVAQAQVALGRIPTYETLLKDVTGIDPLFMDYANMVFRKLAAEG
RFADYEDRLHDLQKAIQAKKAPVPRSLADRAPELVAMYLWIKESRLEDKVLLGLAAAFSYERSFYEKIVA
SLGPFLEKLTSGAVGKLISPDYFDPDDKRPIFDWMTVFRQGGIVYAGLDALSDSVVSSAVGNSMLSDLVS
TGGKLYKTGLNPHSQDGKLQLPTVCCHFDEVNEIAGPEFVPMVNKLGGSGFRITAYTQSMFDIEAKVGDK
AKAGQIMDNFNHLVMLRVRSVATANLMAEQLPQVNVVHLTPMSGVSDTAAKGDGVDFLSRNDDIVTSVKS
PLFEASDILELPQGQAFALLEGNRRFKIRIPLADTTDDPFIPQSLKVVAEDMKRRYRTSERWAAETDWLG
TQPLGAGAAGLIDTHLADDDGDDDAGTAAVHGTHGSALSHSAVMGNLMGHQQ
>gi|222110383|ref|YP_002552647.1| hypothetical protein Dtpsy_1175 [Acidovorax ebreus TPSY] [Tfc6]
MSGKQPVEVLLRPAVELYTVAACAGAAFLSLVAPWSLALSPSMGVGSALAFGAYGGLPGASAGARVPINV
HADEFNELMGDEFIPLINKGGGAGLQVTAYTQTLSDIEARIGNRAKAGQVIGNFNNLFMLRVRETATAEL
LTRQLPKVEVYTTTIVSGATDSSDIRGATDFTSNTQDRISMSSVPMIEPSHVVGLPKGQCFALLQGGQLW
KVRMPLPAPDPDEVMPADLQQLAGYMRQSYSEATQWWEFTSSPALQDTGLPDDLLDDAAAAEPPAVAIAT
DEDTGNKASP
>gi|238892815|ref|YP_002917549.1| hypothetical protein KP1_0626 [Klebsiella pneumoniae subsp. pneumoniae NTUH-K2044] [Tfc6]
MSRYALEALLRPPVEFYSTVTAGCGALICLTQAPLLMLTLWQARLMASALMLLALRRGWQGWHIVRYHRN
LLCLPRYALTSRKIPVSRQRLFLGKGFRWLPIHTQRLYDCLQPEAARWLRPGGCYRLARHIEKRAEHTLP
RLTRLLSADRWLNPVRPLPPVGGNPWLHGVELKECDVTLPLSERPGHTLVLGTTRVGKTRLAELLATQDI
RRGEVVIVFDPKGDADLLKRLWTEAQRAGRGDRFILFHLAYPKISARYNAIGRFGRISEVASRLTGQLSG
EGNSAAFREFAWRFVNIIARALVALGQRPDYQLISRHVVNIDALFIDYARIVLPRHNARAWEVVAQLAER
VNDKNTPRHMLGRDPHVVALEQYLNAEKFYDPILDGLLSAVRYDKTYFDKIVASLLPLLEKLTTGTLAAL
LAPDYHDLDDARPILDWQQAIRQKAVVYVGLDALSDAVVAAAAGNSMFADLVSVAGHLYKFGLNDGLPGN
SEKPSPVNLHCDEFNELMGEEFIPLVNKGGGAGIQVTAYTQTLSDIQARIGSAPKAGQVVGNFNNLIMLR
VCETATAELLTKQLPQVEVRSRQVSSGVTDTPGGINSFSSNTREQVVTRNVPLLDTAALIQLPKGQAFAL
LEGGQLWKIRLPLPVADKPCPLPESVAQLAAWMQTRQQGQAE
>gi|378980672|ref|YP_005228813.1| TraG-family protein [Klebsiella pneumoniae subsp. pneumoniae HS11286] [Tfc6]
MSDRYVIEALLRPAVELNTAVVSACASYVCVTAPWAIALAPSVSYVMAGALGIFAIKRTREGLRVLRYRR
NIRRLPRYVMTSRQVPVSQMKLFLGKGFLWEQRHTQRLLDTLRPEVARYVNPSWVYQAARRVEQRQEYRF
PTLCRLLASESAFNPVRPLPPVGGLPALHGIELDETNVLMDLRERVGHLLVLGTTRVGKTRLAELLITQD
IRRGDVVIVFDPKGDADLLKRMYAECQRAGRGDEFHVFHLGWPDISARYNAVGRFGRVSEVASRVAGQLS
DAGNSAAFKEFAWRFVNIIARALVALGQRPDFALIQRYVNNPGDLFEHYCESWLSQHHPDLWLTIENLTA
TLTERDVPRHMEGRSLRVVAIEHVLGSDAGKRVYDPVLDGLRSSVRYDQKYYDKIVASLLPLLEKLTSGK
TAQLISPNYSDLNDPRPIFDWQQVIRKKGVVYVGLDALSDPEVAAAVGNSMFADLVSVAGYIYKFGINDG
LPQQSGGNTPISLHCDEFSELMGDEFIPLINKGGGAGIQITAYTQTLPDIEAKIGNSAKAAQVVGNFNSL
VMLRVRHTETAELLTRQLPEVEVYTKTLVSGVTDISNPDQGSDFTSNVQDRVSSVRTPLITPANVINLPK
GQAFALLEGGRLWKLRMPLPAAGDDAFMPESISQIAGYMQKNYRTGDEWWSGGAMPGDRMIEEAEGEEE
>gi|296100803|ref|YP_003610949.1| TraG-family protein [Enterobacter cloacae subsp. cloacae ATCC 13047] [Tfc6]
MSDRYVMESLLRPAVELYSATVAASATCICLTAPWAVALSPSVSWVTAAGFGVLALKRTREGMKILRYRQ
NIRRLPRYVLTSEQIPVSRRHLFLGKGFQWSVRHTQRLIEARRPECEIYVQPSVLYRMAREMEKKMEYSL
PWLCRLTCTDSALNPFRPLPPVGGSPVYHGVEPDETTVTYDLGERVGHMLVIGTTRVGKTRLAELLITQD
IRRTNAAGEHEVVIVFDPKGDADLLRRMYAESHRAGRQDNFWVFHLGWPDISARYNAVGRFSRISEVASR
VAGQLSGEGNSAAFREFAWRFVNIITRALVALGQRPDYGLILRYVTNIGELYETYVDNLLSEKAPQLMNT
TEAMMQSGISDKDLPRHLQGRPNGVKIWVSEQVLGSPEGKKLWDPVLDGLRSAVQYDRTYFDKIVASLLP
LLEKLTTGKTAALLAPDYTDLDDPRPILDWHNIIKSRGVVYVGLDALSDPVVAAAVGNSMFADLVSEGGH
IYKFGLGDEEEGKSAKVAINLHCDEFNELMGDEFIPLINKGGGAGFQVTAYTQTLSDIEARIGSTAKANQ
VVGNFNTLVMLRVREKNTAMLLTDQLPEVDVYQKTLTSGVTDVSRPGEGTDFNSNVNDQVSLVKVPMIRP
ADIINLPKGQAFALLEGGRLWKIRMPLPADNNDPHMPASLKHLADSMEKNYHTGETWWTGGDITYAGGPD
ATAGQ
>gi|332288437|ref|YP_004419289.1| type IV secretion-system coupling protein DNA-binding domain-containing protein [Gallibacterium anatis UMN179] [Tfc6]
MSNNHVIESVLRPAVELNTAIVSASAGALCLYAPWSLALSPDIGYGMCGAFWLFSVVRFRQGWRILKFRR
NIRRLPYYALTSKQIPVSQRYLFLGRGFAWEQKHTQRLYTCTRSEVEDYVKPSLAYQYARTLEKWSDERL
PKLAKLLRTDKWYNPVRPLPPVGGSPVIHGIELDEQDVMLPLGERVGHTIVLGTTRVGKTRLAEMLVTQD
IHRGKTVDEREVVVFFDPKGDADMLKRMYVEAKRAGRENEFYVFHLGWPEISARYNAVGRFGRVSEVAGR
ISGQLSSEGNSAAFKEFAWRFVNIIARAQVELGRRPDYPSIARYVQNIDELFIDYATHFLGKTQPKAWEA
IAAAASKINDKNTPRNMMGRDPIVIALEQFLTQSKIHDPVLDGLRSAVRYDKTYFDKIVASLLPLLEKLT
TGKIAELLAPDYSDIHDERPIFDWQEIIRKRGIVYIGLDALSDTTVASAVGNSMFADLVSMAGHIYKYGI
NQGLPDALQGKSKKVSINLHCDEFNELMGDEFIPLINKGGGAGIQVTAYTQTLSDIEARTGNRAKAGQVI
GNFNNLIMLRVREPATAELLTNQLHEVDVLKNTTISGVTDSSDPYSNQHFTSNTQDRVSSEKMPMITPAN
VISLPKGQAFALLEGGKLWKIRMPLPVSDKNEHIPESIAQLSEYMKENYQTGETLWSQVAYEYTPSNEAI
AAFEQLVSTPIISSNTATVPAESDVDNVDVEKHNTEEGVNNG
>gi|330824382|ref|YP_004387685.1| conjugative coupling factor TraD [Alicycliphilus denitrificans K601] [Tfc6]
MAQPHAVEVLLRPAVELHTVAVCTGAAILCLVAPWSLALNPLLGLGSALAFLTFGAIRLRDAWAILRYRR
NIRRLPRYVMTSRDVPVSQQRLFVGRGFRWEQRHTHRLMQTYRPEFRRYVEPTAIYRAARRLEERLEFAP
FPVSTLARALAWDSPLNPARPLPPVGGMPRLHGIEPHEVDVTLPLGERVGHTLVLGTTRVGKTRLAELFI
TQDIRRKVRGEHEVVIVFDPKGDADLLKRMYVEAKRAGREGEFYVFHLGWPDISARYNAVGRFGRISEVA
TRIAGQLSGEGNSAAFREFAWRFVNIIARALVELGQRPDYLLIQRHVINIDALFIEYAQHYFAKNEPKAW
EVIVQLEGKLNDKNIPRNMIGREKRVVALEQYLSQVRIYDPVLDGLRSAVRYDRTYFDKIVASLLPLLEK
LTTGKIAQLLAPNYSDLSDPRPIFDWMQVIRKRAVVYVGLDALSDAEVAAAVGNSMFSDLVSVAGHIYKF
GIDDGLPGAAVGAKIPINVHADEFNELMGDEFIPMVNKGGGAGVQVTAYTQTLSDIEARIGNRAKAGQVV
GNFNNLFMLRVRETATAELLTRQLPQVEVYATALMSGATDSSDPHGNTAFTSNTQDRISSNSVPLIEPAH
VVALPKGQCFALTEGGNLWKVRMPLPAPDPDEAMPKDLQELAGYMRQHYVEAGDWWENQGIPGLQDKALP
DDLLDDFKQMAAAEEAEA
>gi|330824502|ref|YP_004387805.1| conjugative coupling factor TraD [Alicycliphilus denitrificans K601] [Tfc6]
MAQSQAVEVLLRPAVELYTVAVCAGAAFLCLVAPWSLALSPLLGLGSALAFLTFGALRLHDAWAILRYRR
NIRRLPRYVMTSRDVPVSQQRLFVGRGFRWDQRHTHRLMQTYRPEFRRYVEPTAIYRAARRMEERLEFAP
YPLSKMAKALAWDSPLNPARPLPPVGGLPRLHGIEPHEVDVTLPLAERVGHSLVLGTTRVGKTRLAELFI
TQDIRRKVNGQHEVVIVFDPKGDADLLKRMYVEAKRAGREGEFYVFHLGWPDISARYNAVGRFGRISEVA
TRIAGQLSGEGNSAAFREFAWRFVNIIARALVELGQRPDYLLIQRHVINIDALFIEYAQHYFAKNEPKAW
EVIVQLEAKLNDKNIPRNMIGREKRVVALEQYLSQVRIYDPVLDGLRSAVRYDRTYFDKIVASLLPLLEK
LTTGKIAQLLAPNYSDLADPRPIFDWMQIIRKRAVVYVGLDALSDAEVAAAVGNSMFSDLVSVAGHIYKF
GIDDGLPDAATGIKVPINVHADEFNELMGDEFIPMVNKGGGAAVQVTAYTQTLSDIEARIGNRAKAGQVV
GNFNNLFMLRVRETATAELLTRQLPKVEVYTTTVMSGATDSSDPTGNTAFTSNTQDRISSNSVPLIEPAH
VVGLPKGQCFALIEGGHLWKVRMPLPALDPDEAMPKDLQELAGYMRQHYVEAGEWWDNKGLPGLQDQALP
DDLLADFKQMAGADEEATA
>gi|296106580|ref|YP_003618280.1| conjugative coupling factor TraD [Legionella pneumophila 2300/99 Alcoy] [Tfc6]
MSNYPINNLLREPTEAWSAITCLSLALLAYTQPHLFLLTQTMGLYAALALLIPGIYRAWQAIKVKRYHRR
LLAMPTYALSTTEIPLSKNWLFLGKGFRWRPSHTQKLHQIKQVKNEKFMQRSHCYQLARRFCQNHEHTKL
AKWLNTNSKLNPFRPEPPVGGSPFLHGVGEEDKPVYIPQDVRVGHTFVVGTTRVGKTRLASILINQDIRN
GDAVIVVDPKGDQELVRDMKAACKVSGRTEDFKIVHLGFPEQSAQYNPLKNFDQISEVATRITDAISAEG
EGKQFAAFAWKYVNIVAICLEEMNQPITYQTIAFYISRLEQLLMSYADKILPNHYTNYHQEIDEIIEEHD
SKIGKNNKTKSPMERHQAVIQYVKDHINKTIKSNNAEALHDQILIDLYDAAIMDKHYYDKITASVGPVLS
EINKSNASKILSSKAQPGDIELMDVIKNKKVLYIGLDSLTNPNIAQAVGKAFLSDLVSTAGKIYKEPNAR
YTLNLHCDELSEIIQDSFVKILNKAGGAGFQVTAYAQTIQDMEVALGSRAKAEVSEGNFNTLIMLRIKNE
ETANLLVKVLPQVGVVGHTQVSMVNDTPHGDDGVYFNTTNEDRVQTSNTPMIEVDDIISLPKGHAFVLAS
GGEIWKIRIPFLMN
>gi|124267566|ref|YP_001021570.1| hypothetical protein Mpe_A2380 [Methylibium petroleiphilum PM1] [Tfc6]
MAQPHAVEVLLRPAVELYTVAVCTGAAILCLVAPWSLALNPLLGLGSALAFLTFGAIRLRDAWAILRYRR
NIRRLPRYVMTSRDVPVSQQRLFVGQGFRWEQRHTHRLMQTYRPEFRRYVEPTAIYRAARRLEERLEFAP
FPVSTLARALAWDSPLNPARPLPSVGGLPRLHGIEPAEVDVTLPLGERVGHTLVLGTTRVGKTRLAELFI
TQDIRRKVRGEHEVVIVFDPKGDADLLKRMYVEAKRAGREGEFYVFHLGWPDISARYNAVGRFGRISEVA
TRIAGQLSGEGNSAAFREFAWRFVNIIARALVELGQRPDYLLIQRHVINIDALFIEYAQHYFAKNEPKAW
EVIVQLEAKLNDKNIPRNMIGREKRVVALEQYLSQVRIYDPVLDGLRSAVRYDRTYFDKIVASLLPLLEK
LTTGKIAQLLAPNYSDLFDPRPIFDWMQVIRKRAVVYVGLDALSDAEVAAAVGNSMFSDLVSVAGHIYKF
GIDDGLPGAAVSAKIPINVHADEFNELMGDEFIPMVNKGGGAGVQVTAYTQTLSDIEARIGNRAKAGQVV
GNFNNLFMLRVRETATAELLTRQLPKVEVYATALMSGATDSSDPHGNTAFTSNTQDRISSNSVPLIEPAH
VVALPKGQCFALTEGGNLWKVRMPLPAPDPDEAMPKDLQELAGYMRQHYVEAGDWWENQGIPGLQDKALP
DDLLDDFKQMAAAEEAEA
>gi|300781883|ref|YP_003739118.1| plasmid transfer protein [Erwinia billingiae Eb661] [Tfc6]
MSDKYVIEALLRPAVELNTAVVAGTAAIICVTAPWAVALAPSVSCVTAGGFAVLSAVRARQGMQVIHYRR
NLRRLPRYVMTSKQIPVSKRRLFIGRGFRWTQKHTQRLRDTLRPEVAHYLKPSKLYQLARRIEEATEKTL
PAIGRLLSADRVLNPVRPLPPVGGNPAIHGIEPNETDVTLDLRERVGHTVVYGTTRVGKTRLAELLITQD
IRRGDVTIVFDPKGDADLLKRVWAEAHRAGRGDELTVFHLGWPDISARYNAVGRFGRVSEVATRVAGQLS
GEGNSAAFREFAWRFVNIVARALVALGERPDYTRITRYVNNIADLYLRYAEKIITEQMPELNSQIENNAN
AFSEDDVPRNMQGQPEAVRIWAVEVALSSDVGQQLYDPILDGLRSAVRYDRTYFDKIVASLLPLLEKLTT
GKTAELLSPDYLNMEDPRPIFDWEQVIRKKGIVYVGLDALSDSEVASAVGNSMFADLVSVAGQIYKHGIN
GGLPGSREGNDPINLHCDEFNELMGNEFIPLINKGGGAGMQVTAYTQTSSDIEARIGSAAKTAQVQGNFN
NLIMLRVKENRTAELLTSQLPQVEIYSKTLVSGHQDSADVTVNHDFTSSTQDRVGTIKVPLLEPSDIVTL
PKGQAFALLEGGQLWKIRMPLPAGDAGDVHMPANIARLAEEMRRNYHSSEGWWDSRVSAAALVKGDNNG
>gi|78047933|ref|YP_364108.1| hypothetical protein XCV2377 [Xanthomonas campestris pv. vesicatoria str. 85-10] [Tfc6]
MSGKQPVEVLLRPAVELYTVAACAGAAFLSLVAPWSLALSPAMGVGSALAFGAYGAIRYRDARVILRYRR
NIRRLPRYVMTSRDVPVSQQRLFVGRGFLWEQKHTHRLMQTYRPEFRRYAEPTPAYRLARRLEERLEFAP
FPLSRLPALTGWDVPFNPVRPLPPVGGLPRLHGIEPDEVDVSLPLGERVGHSLVLGTTRVGKTRLAELFV
TQDIRRKNAADEHEVVIVIDPKGDADLLKRMYVEAKRAGREREFYVFHLGWPDISARYNAVGRFGRISEV
ATRVAGQLSGEGNSAAFREFAWRFVNIIARALVELGQRPDYMLIQRHVINIDALFIEYAQHYFAKTEPKA
WEVIVQIEAKLNEKNIPRNMIGREKRVVALEQYLSQARNYDPVLDGLRSAVRYDKTYFDKIVASLLPLLE
KLTSGKIAQLLAPNYSDLTDPRPIFDWMQIIRKRAIVYVGLDALSDAEVAAAVGNSMFSDLVSVAGHIYK
HGIDDGLPGASAGARVPINVHADEFNELMGDEFIPLINKGGGAGLQVTAYTQTLSDIEARIGNRAKAGQV
IGNFNNLFMLRVREAATAELLTRQLPKVEVYTTTIVSGATDSSDIRGATDFTSNTQDRISMSSVPMIEPS
HVVGLPKGQCFALLQGGQLWKVRMPLPAPDPDEVMPADLQQLAGYMRQSYSEATQWWEFTSSPALQETGL
PDDLLDDAAPAEPPAVATVSDDGAGNEASQ
>gi|157368575|ref|YP_001476564.1| putative plasmid transfer protein [Serratia proteamaculans 568] [Tfc6]
MSNRHVMEALLRPAVELNTAIVAGAAAAICFVAPWSVALAPSVSYVTAGGFAVLSAVRARQGLRVIRYRR
NLRRLPRYVMTSAQIPVSRQRLFLGRGFRWQQKHTQRLMDTRRPEVEKYVQPPQLYQMARRLELKTEYTL
PWLSQLLRKDSPLNPVRPLPPVGGNPAIHGIEPDELDVSMALGERVGHSLVLGTTRVGKTRLAELLITQD
IRRGDITIVFDPKGDADLLRRVWAEAHRAGRGDELFIFHLGWPDISARYNAVGRFERVSEVAGRISGQLS
GEGNSAAFREFAWRFVNIVARALVALGQRPDYTLITRYVNNISELYETYAKKVIETRMPALQQQIDNNLK
VLTEEDVPRNMQGQPNAVKIFAVEMALSSEAGKQLYDPILDGLRSAVRYDRTYFDKIVASLLPLLEKLTT
GKTAELLAPNYMDMNDPRPIFDWEQVIRKRGIVYVGLDALSDGVVASAVGNSMFADLVSVAGHIYKHGMH
GGLPTRADGRLPINLHCDEFNELMGDEFIPLINKGGGAGMQVTAYTQTESDIEARIGSTAKAAQVTGNFN
TLIMLRVRENRTAQLLTTQLPEVDAYTKTLVSGHADTADVEKGQDFTSSTQDRVGTVKTPLLMPADVINL
PKGQAFALLEGGQLWKIRMPLPSGDGDDELMPPNLEKIAEEMQRNYRTSESWWSASTVMPDAVIKGGLNV
TSGE
>gi|157372330|ref|YP_001480319.1| putative plasmid transfer protein [Serratia proteamaculans 568] [Tfc6]
MEVSMREGSAACTSNMTSLRMIRKVAMSNRHVMEALLRPAVELNTAIVAGGAAVVCAIAPWSVALAPEVS
YVTAGSFAVLSAVRARQGMRVIRYRGNLRRLPRYVMESRQIPVSRQRLFLGRGFRWQQKHTQRLMDTRRP
EVEKYVQPPKMYQMARHLELKTEYTLPWLSQLLRKDSPLNPVRPLPPVGGNPAIHGIEPDELDVSMALGE
RVGHSLVLGTTRVGKTRLAELLITQDIRRGDITIVFDPKGDADLLRRVWAEAHRAGRGDELFIFHLGWPD
ISARYNAVGRFERVSEVAGRISGQLSGEGNSAAFREFAWRFVNIVARALVALGQRPDYTLITRYVNNISE
LYETYAKKVIETRMPALQQQIDNNLQVLTEEDVPRNMQGQPNAVKIFAVEMALSSEAGKQLYDPILDGLR
SAVRYDRTYFDKIVASLLPLLEKLTTGKTAELLAPNYMDMSDPRPIFDWEQVIRKRGIVYVGLDALSDGV
VASAVGNSMFADLVSVAGHIYKHGMHGGLPTRADGKLPINLHCDEFNELMGDEFIPLINKGGGAGMQVTA
YTQTESDIEARIGSTAKAAQVTGNFNTLIMLRVRENRTAQLLTTQLPEVDIYTKTLVSGHADTADVEKGQ
DFTSNTQDRVGTVKAPLLAPADVINLPKGQAFALLEGGQLWKIRMPLPSGDRDDALMPANLQKIAEEMQR
NYRTSESWWSASTVMPDVAIQGGLNVASGE
>gi|157372412|ref|YP_001480401.1| putative plasmid transfer protein [Serratia proteamaculans 568] [Tfc6]
MSNRHVMEALLRPAVELNTAIVAGAAAAICFVAPWSVALAPSVSYVTASGFAVLSAIRARQGMQVIRYRR
NLRRLPRYVMTSAQIPVSRQRLFLGRGFRWQQKHTQRLMDTRRPEVEKYVQPPKMYQMARRLELKTEYTL
PWLSQLLRTDSLLNPVRPLPPVGGNPAIHGIEPDELDVSMDLRERVGHSLVLGTTRVGKTRLAELLITQD
IRRGDITIVFDPKGDADLLRRVWAEAHRAGRGDELFIFHLGWPDISARYNAVGRFERVSEVAGRISGQLS
GEGNSAAFREFAWRFVNIVARALVALGQRPDYTLITRYVNNISELYETYAKKVIETRMPALQQQIDNNLQ
VLTEEDVPRNMQGQPNAVKIFAVEMALSSEAGKQLYDPILDGLRSAVRYDRTYFDKIVASLLPLLEKLTT
GKTAELLAPNYMDMNDPRPIFDWEQVIRKRGIVYVGLDALSDGVVASAVGNSMFADLVSVAGHIYKHGMH
GGLPTRADGKLPINLHCDEFNELMGDEFIPLINKGGGAGMQVTAYTQTESDIEARIGSTAKAAQVTGNFN
TLIMLRVRENRTAQLLTTQLPEVDVYTKTLVSGHADTADIEKGQDFTSSTQDRVGTVKTPLLMPADVINL
PKGQAFALLEGGQLWKIRMPLPSGDGDDALMPPNLQKIAEEMQRNYRTSESWWSASTVMPDAVIKGGLNV
TNGE
>gi|152985999|ref|YP_001349851.1| TraG/TraD family protein [Pseudomonas aeruginosa PA7] [Tfc6]
MAGQYPLEALLRPAVELYTTTVCFTAAALCIVAPWTFALTPLFGIVAALGFAWLGIVRLKQAGVVLRYRR
NIRRLPKYTMTSAEMPVSNEHLFIGKGFRWTQKHTQRLADTYLPQFASYVEPSPLYERARRLEKQLEFAP
FPLKLVAKATAWDVAWNPARPLPPVGGLPRLHGIEPREQDVGLQLGERVGHTLVLGTTRVGKTRLAELFI
TQDIRRTHCRGRRQRVKMGRRTQTVHHGYRRQRAEEQPDYEVVIVFDPKGDADLLKRMYVECERAGRLDE
FYVFHLGHPDLSARYNAVGRFGRISEVATRVAGQLSGEGNSAAFREFAWRFVNIIARALHALGIRPDYQQ
ILRHVVNIDALFVEYAQKYISEHDPRAWDTIIQIEGKLNDKNIPFNMKGRPLRVVAIDQYLTQKRIADPV
MEGLKSAVRYDKTYFDKIVASLLPLLEKLTTGRISELLSPNYADLNDPRPIFDWMQVIRKRAVVYVGLDA
LSDTEVAAAVGNSMFSDLVSVAGHIYKHGVDDGLPGSLAGGKVRINLHADEFNELIGDEFIPMVNKAGGA
GVQVTAYTQTMSDIEAKIGSRAKAGQIIGNFNNLFMLRVRETATAELLTNQLPKVQIYTSTPASGANDAI
NNKKAAFTSSSHDQVQMTSVPMLEPAHIVGLPKGQAFALLEGGNLWKIRMPLPAVDPDEVMPKSLQELAA
GMRKGQAANSEWWEAPGYSALQDGLPQDLVDDFRHLGAGEDAA
>gi|66768359|ref|YP_243121.1| VirD4, Type IV secretory pathway, VirD4 components [Xanthomonas campestris pv. campestris str. 8004] [Tfc6]
MSGKQPVEVLLRPAVELYTVAACAGAAFLSLVAPWSLALSPGMGVGSALAFSAYGAIRYRDARIILRYRR
NIRRLPRYVMTSKDVPVSQQRLFIGKGFLWEQKHTHRLMQTYRPEFRRYVEPTPAYRLARRLEERLEFAP
FPLSRLPGLTGWDVPFNPVRPLPPVGGLPRLHGIEPEEVDVSLPLGERVGHSLVLGTTRVGKTRLAELFV
TQDIRRKNAAGEHEVVIVIDPKGDADLLKRMYVEAKRAGREGEFYIFHLGWPEISARYNAVGRFGRISEV
ATRIAGQLSGEGNSAAFREFAWRFVNIIARALVELGQRPDYMLIQRHVINIDALFIEYAQHYFAKTEPKA
WEVIVQIEAKLNEKNIPRNMIGREKRVVALEQYLSQARNYDPVLDGLRSAVRYDKTYFDKIVASLLPLLE
KLTSGKIAQLLAPNYSDLADPRPIFDWMQVIRKRAVVYVGLDALSDAEVAAAVGNSMFSDLVSVAGHIYK
HGINDGLPDASASALVPINIHADEFNELMGDEFIPLINKGGGAGLQVTAYTQTLSDIEARIGNRAKAGQV
IGNFNNLFMLRVRETATAELLTRQLPKVEVYSTTIVSGATDSSDIRGATDFTSNTQDRISMSSVPMIEPS
HVVGLPKGQCFALLQGGQLWKIRMPLPAPAPDEVMPQDLQQLAGYMRQTYTDATQWWEYTSSSVMQDAAL
PGDLLDEVVTAVPIADAGAIDDSGNEASP
>gi|339493279|ref|YP_004713572.1| hypothetical protein PSTAB_1202 [Pseudomonas stutzeri ATCC 17588 = LMG 11199] [Tfc6]
MAQPHAVEVLLRPAVELYTVAVCTGAAILCLVAPWSLALNPLLGLGSALAFLTFGAIRLRDAWAILRYRR
NIRRLPRYVMTSRDVPVSQQRLFVGQGFRWEQRHTHRLMQTYRPEFRRYVEPTAIYRAARRLEERLEFAP
FPVSTLARALAWDSPLNPARPLPSVGGLPRLHGIEPAEVDVTLPLGERVGHTLVLGTTRVGKTRLAELFI
TQDIRRKVRGEHEVVIVFDPKGDADLLKRMYVEAKRAGREGEFYVFHLGWPDISARYNAVGRFGRISEVA
TRIAGQLSGEGNSAAFREFAWRFVNIIARALVELGQRPDYLLIQRHVINIDALFIEYAQHYFAKNEPKAW
EVIVQLEAKLNEKNIPRNMIGREKRVVALEQYLSQVRIYDPVLDGLRSAVRYDRTYFDKIVASLLPLLEK
LTTGKIAQLLAPNYSDLSDPRPIFDWMQVIRKRAVVYVGLDALSDAEVAAAVGNSMFSDLVSVAGHIYKF
GVDDGLPGAAAGAKIPINVHADEFNELMGDEFIPMVNKGGGAGVQVTAYTQTLSDIEARIGNRAKAGQVV
GNFNNLFMLRVRETATAELLTRQLPKVEVYATALMSGATDSSDPHGNTAFTSNTQDRISSNSVPLIEPAH
VVALPKGQCFALTEGGNLWKVRMPLPAPDPDEAMPKDLQELAGYMRQHYVEAGDWWENQGIPGLQDKALP
DDLLDDFKQMAAAEEAEA
>gi|339494554|ref|YP_004714847.1| hypothetical protein PSTAB_2477 [Pseudomonas stutzeri ATCC 17588 = LMG 11199] [Tfc6]
MAQDHAIEVLLRPAVELHTVVVCAAAAFLSLVAPWSLALSPAIGLGSAVAFLAFGTIRLRDALVILRYRR
NIRRLPRAGREHEFYVFHLGWPDFSARYNAVGRFGRISEVATRIAGQLSGEGNSVAFREFAWRFVNIIAR
ALVELGQRPDYLLIQRHVVNIDALFIEYAQHYFAKHEPKAWEIIVQLESRLNDKNIPRNMIGREKRVVAL
EQYLSQVRTYDPVLDGLRSAVRYDRTYFDKIVASLLPLLEKLTTGKTAQLLAPNYSDLNDPRPIFDWMQI
VRKRAVVYIGLDALSDAEVAAAVGNSMFADLVSVAGHIYKFGIDDGLPGATAGARVPINVHADEFNELMG
DEFVPLVNKGGGAGLQITAYTQTLSDIEARLGNRAKAGQVIGNFNNLFMLRVRETATAELLTRQLPKVDV
YTTTLVSGATDSSDVQGQTDFTSNAQDRISTASVPMIEPAHVVGLPKGQAFALLQGGQLWKIRMPLPVPD
PDEIMPKDLQQLAGYMRQHYAEASDWWENQGIPGLQDQPLPDDLLDGFRHPATTETRTAEPRP
>gi|220936006|ref|YP_002514905.1| hypothetical protein Tgr7_2845 [Thioalkalivibrio sulfidophilus HL-EbGr7] [Tfc6]
MAQPHSVEVLLRPAVELYTVAVCLGAAVLCLAAPWSLALSPLVGLAGALAFLTFGTIRFYEAWAILRYRR
NIRRMPRYVMASRDVPVSQHRLFVGRGFRWDQRHTHRLMQTYRPEFRRYVELTPLYRSVRRLEERLEFAP
RPLPLLARVTAWDNPLNPARPLPPVGGLPRLHGIEPHEVDVSLPLGERVGHTLVLGTTRVGKTRLAELFI
TQDIRRRVNGEHEVVIVFDPKGDADLLKRMYVEAQRAGRAGEFYCFHLGWPDISARYNAVGRFGRISEVA
TRIAGQLSGEGNSAAFREFAWRFVNIIARALVELGRRPDYLLIQRHVVNIDALFIEYAQHFFAKAEPKAW
EVIVQLEGRLNDKNIPRHMIGREKRVVAIEQYLSQVRIYDPVLDGLRSAVRYDRTYFDKIVASLLPLLEK
LTTGKIAQLLAPNYADLDDPRPIFDWLQIIRKRAVVYVGLDALSDAEVAAAVGNSMFSDLVSVAGHIYKF
GIDDGLPGASTGAKVPINVHADEFNELMGDEFIPMVNKGGGAGMQVTAYTQTLSDIEARIGNRAKAGQVI
GNFNNLFMLRVRETITAELLTQQLPKVEVYTTSIVSGATDTSDPQGHTAFTSNTQDRITTTSVPLIEPAH
VVNLPKGQAFALLEGGNLWKIRMPLPAPDADEAMPKDLQELADYMRQHYVDAGDWWESQGLPALQHEALP
ADLLDDFKQMAFADTAEDGRA
>gi|16763031|ref|NP_458648.1| hypothetical protein STY4562 [Salmonella enterica subsp. enterica serovar Typhi str. CT18] [Tfc6]
MSNRYVMEALLRPAVELYSAAAGGAATFVLVVAPWSMALAPQVSYVTAAGFAIFTTIRTRQGLRILRYRR
NIRRLPRYQMSSESIPVSRHFLFLGKGFMWEQKHTQRLLETKRPEVAPFLKPSVFYSLARQFERRYEYTF
PGLCSLTRRDSFFNPVRPLPPVGGNSAIHGVEMEEDNVLMSLTERVGHLLVLGTTRVGKTRLAELLITQD
IRRGNVTIVFDPKGDADLLKRMWAETRRAGRSDEFYIFHLGWPDISARYNAVGRFGRVSEVASRVAGQLG
GEGNNAAFKEFAWRFVNIIARALVVLGLRPDYSLILRYVTNIAELYETYAEKLLTQQAPELWLMVQNQMG
ILTEDDLPRTMQGQVNAIRVMAIEVALSSEQGKKIYDPVLDGLRSAVRYDRTYFDKIVASLLPLLEKLTT
GKTAALLSPDYSDMNDPRPLIDWQEIIRKGGVVYVGLDALSDSEVASAVGNSMFADLVSTAGYIYKFGLS
DDMPEGSSQRLPISLHCDEFNELMGEEFIPMINKGGGAGIEVTAYTQTWSDIEAKIGNAAKAAQVTGNFN
NMIMLRVREKTTAELLTTQLPEVEIYTKTLVSGVTDISNPDQGSDFTSNVQDRVSSTRVPLLSPAEVMNL
PKGQAFALLEGGRLWKIRMPLPASVDDEMMPVNLQSIVTTMRKHYRTGDTWWSGSVLPGDNLVDAL
>gi|153949357|ref|YP_001402672.1| hypothetical protein YpsIP31758_3718 [Yersinia pseudotuberculosis IP 31758] [Tfc6]
MSDKYVMESLLRPAVELYTAATAWSAVYICLTAPWAVALAPSVSWVTAAGFSVFALKRTHQGLRILRYRR
NIRRLPRYAMSSRHIPISHRYLFLGRGFQWTQKHTQRLLEARHPETEHYVQPSVIYRMARDLEKRLESRL
PWLCRLTQADTGLNPVRPLPPVGGSPIYHGVELNERDVLYDLGDRVGHTLVIGTTRVGKTRLAEVLVTQD
IRRGDVTVMFDPKGDADLLKRMWAETRRAGRENEFYVFHLGWPDISARYNAIGRFSRISEVASRVAGQLS
GEGNSAAFREFAWRFVNIITRALVALGQRPDYGLILRYVTNIGELYETYVENLLTVQAPQLWLNVQNVIS
SNMLKERDLPRNMQGQANAMKVWAIETVLSSDAGKKLWDPVLDGLRSAVRYDRTYFDKIVASLLPLLEKL
TTGKTAALLAPDYNDMKDTRPIFDWQEVIRKKGIVYVGLDALSDPEVASAVGNSMFADLVSVAGHIYKFG
ISDEIGAKTQKKVPINLHCDEFNELMGDEFIPLINKGGGAGIQVTAYTQTLSDIEARVGSSAKAKQVVGN
FNSLIMLRVRENSTAELLTSQLPEVDVYTKTLVSGVTDMANPEQDSDFTSNVQDRVSSIRMPMVTPADII
NLPKGQAFALLEGGQLWKVRMPLPDGSNDPLMPESISRIVEYMQQNYRTGENWWLGSALPSDILAASDFS
QGDAEN
>gi|224586113|ref|YP_002639912.1| hypothetical protein SPC_4418 [Salmonella enterica subsp. enterica serovar Paratyphi C strain RKS4594] [Tfc6]
MSNRYVMEALLRPAVELYSAAAGGAATFVLVVAPWSMALAPQVSYVTAAGFAIFTTIRTRQGLRILRYRR
NIRRLPRYQMSSESIPVSRHFLFLGKGFMWEQKHTQRLLETKRPEVAPFLKPSVFYSLARQFERRYEYTF
PGLCSLTRRDSFFNPVRPLPPVGGNSAIHGVEMEEDNVLMSLTERVGHLLVLGTTRVGKTRLAELLITQD
IRRGNVTIVFDPKGDADLLKRMWAETRRAGRSDEFYIFHLGWPDISARYNAVGRFGRVSEVASRVAGQLG
GEGNNAAFKEFAWRFVNIIARALVVLGLRPDYSLILRYVTNIAELYETYAEKLLTQQAPELWLMVQNQMG
ILTEDDLPRTMQGQVNAIRVMAIEVALSSEQGKKIYDPVLDGLRSAVRYDRTYFDKIVASLLPLLEKLTT
GKTAALLSPDYSDMNDPRPLIDWQEIIRKGGVVYVGLDALSDSEVASAVGNSMFADLVSTAGYIYKFGLS
DDMPEGSSQRLPISLHCDEFNELMGEEFIPMINKGGGAGIEVTAYTQTWSDIEAKIGNAAKAAQVTGNFN
NMIMLRVREKTTAELLTTQLPEVEIYTKTLVSGVTDISNPDQGSDFTSNVQDRVSSTRVPLLSPAEVMNL
PKGQAFALLEGGRLWKIRMPLPASVDDEMMPVNLQSIVTTMRKHYRTGDTWWSGSVLPGDNLVDAL
>gi|123443680|ref|YP_001007651.1| TraG-family protein [Yersinia enterocolitica subsp. enterocolitica 8081] [Tfc6]
MSDRYVMESLLRPAVELYTATTAWSTVYVCLTAPWAVALAPSVSWVTAAGFGVLALKRTHQGLRILRYRR
NIRRMPRYAMSSRQIPISHRYLFLGRGFQWTQKHTQRLLEARRPETEHYVQPSLTYRMARYLEKRLESSL
PWLCRLTQADTCLNPVRPLPPVGGSPIYHGVELNERNVLYDLGERVGHTLVIGTTRVGKTRLAEVMITQD
IRRGDVTVMFDPKGDADLLKRMWAETRRAGRENEFYVFHLGWPDISARYNAIGRFSRISEVASRVAGQLS
GEGNSAAFREFAWRFVNIITRALVALGQRPDYGLILRYVTNIGELYETYVENLLTVQAPQLWLNVQNVIS
SNMLKERDLPRNMQGQANAMKVWAIETVLSSDAGKKLWDPVLDGLRSAVRYDRTYFDKIVASLLPLLEKL
TTGKTAALLAPDYNDMNDTRPIFDWQEVIRKKGIVYVGLDALSDPEVASAVGNSMFADLVSVAGHIYKFG
ISDEIGAKTQKKVPINLHCDEFNELMGDEFIPLINKGGGAGIQVTAYTQTLSDIEARVGSSAKAKQVVGN
FNSLIMLRVRENSTAELLTSQLPEVDVYTKTLVSGVTDMTNPEQDSDFTSNVQDRVSSIRMPMVTPADII
NLPKGQAFALLEGGQLWKIRMPLPDGSNDQLMPESISRIAEYMQQNYRTGENWWLGSALPSDILAASAFS
QGDAEN
>gi|261819970|ref|YP_003258076.1| TraG-family protein [Pectobacterium wasabiae WPP163] [Tfc6]
MSDRYVMESLLRPAVELYTATTAWSATYICLTAPWAVALAPSVSWVTAAGFGVLALKRTRQGLQILRYRR
NIRRLPRYVMSSKQIPVSNRYLFLGRGFQWTQKHTQRLLEARRPETECYVQPSVIYRMARDLEKKLEYSL
PYLCRLTQSDTVFNPVRPLPPVGGSPIYHGVEPDESDIAYDLGERVGHSLVMGTTRVGKTRLAELLITQD
IRRGDVTIVFDPKGDADLLKRMWAEARRAGRESEFHVFHLGWPDISARYNAIGRFSRISEVASRVAGQLS
SEGNSAAFKEFAWRFVNIITRALVALGQRPDYSLILRYVTNIGDLYETYVENLLSTQAPQLWVTVENLLS
SGMLNERDLPRNMQGQANAMKVWAIETVLGSDEGKKIWDPVLDGLRSAVRYDRTYFDKIVASLLPLLEKL
TTGKTAALLAPDYTDMDDPRPIFDWQEVIRKRGIVYVGLDALSDAEVASAVGNSMFADLVSVAGYIYKFG
IGGEAPQKKIPINLHCDEFNELMGEEFIPLINKGGGAGIQVTAYTQTLSDIEARIGSSAKANQVIGNFNS
LIMLRVRENSTAELLTSQLPEVDVYTKTLVSGVTDITNPDQGSDFTSNVQDRVSNVRMPMITPADIINLP
KGQAFALLEGGRLWKIRMPLPDSANDPFMPESISRIAEYMQQNYRTGETWWTGSTLPSDSLTGSAFEPKD
EVA
>gi|261820929|ref|YP_003259035.1| hypothetical protein Pecwa_1638 [Pectobacterium wasabiae WPP163] [Tfc6]
MAQSQPVEVLLRPPVELYTVAVCAGAALLCLTAPWSLALSPDIGIGSALAFGIFGTLRWRDAQVILRYRR
NIRRLPRYVMTSRDVPVSQQRLFIGKGFRWEQKHTHRLMQTYRPEFRRYVEPTSAYQLARRLEERLEFAP
FPLSQLPRLTTWDIPLNPVRPLPPVGGLPRLHGIEPDEVDVSLPLGERVGHSLVLGTTRVGKTRLAELFI
TQDIRRKNHLSEHEVVIVFDPKGDADLLKRMFVEARRAGRENAFYVFHLGWPEISARYNAVGRFGRISEV
ATRIAGQLSGEGNSAAFREFAWRFVNVIARALIELGQRPDYLLIQRHVINIDALFIEYAQHYFVRTEPKA
WEVIVQIEAKLNEKNIPRNMIGREKRVVALEQYLSQARNYDPVLDGLRSAVRYDKTYFDKIVASLLPLLE
KLTSGKIAQLLAPNYSDLSDPRPIFDWMQIIRKRAVVYVGLDALSDAEVAAAVGNSMFSDMVSVAGHIYK
FGIDDGLPGASADTKVPINVHADEFNELMGDEFIPMINKGGGAGIQVTAYTQTLSDIEARIGNRAKAGQV
VGNFNNLFMLRVRETATAELLTKQLPKVEVYTTTVVSGATDSSDIHAKTDFTSNTQDRISMSSVPMIEPS
HVVQLPKGQCFALLQGGNLWKVRMPLPAPDPDEIMPADLQQLAGYMRQSYTDTGQWWQNQGSPTLQEQAL
PPELLDEDADPIIDESKAP
>gi|333930128|ref|YP_004503706.1| conjugative coupling factor TraD [Serratia plymuthica AS9] [Tfc6]
MSNRHVMEALLRPAVELNTAIVAGTAAVICFVAPWSVALAPEVSYVTAGSFAVLSAIRARQGMQVIRYRR
NLRRLPRYVMTSAQIPVSRQRLFLGRGFRWQQKHIQRLMDTRRPEVEKYVQPPQLYQMARRLELKTEYTL
PWLSQLLRKDSALNPVRPLPPVGGNPAIHGIEPDELDVSMDLRERVGHSLVLGTTRVGKTRLAELLITQD
IRRGDITIVFDPKGDADLLRRVWAEAHRAGRGDELFIFHLGWPDISARYNAVGRFERVSEVAGRISGQLS
GEGNSAAFREFAWRFVNIVARALVALGQRPDYTLITRYVNNISELYETYAKKVIETRMPALQQQIDNNLK
VLTEEDVPRNMQGQPNAVKIFAVEMALSSEAGKQLYDPILDGLRSAVRYDRTYFDKIVASLLPLLEKLTT
GKTAELLAPNYMDMNDPRPIFDWEQVIRKQGIVYVGLDALSDGVVASAVGNSMFADLVSVAGHIYKHGMH
GGLPTRADGKLPINLHCDEFNELMGDEFIPLINKGGGAGMQVTAYTQTESDIEARIGSTAKAAQVTGNFN
TLIMLRVRENRTAQLLTTQLPEVDVYTKTLVSGHADTADVEKGQDFTSSTQDRVGTVKTPLLMPADVINL
PKGQAFALLEGGQLWKIRMPLPSGDGDDALMPPNLEKIAEEMQRNYRTSESWWSASTVMPDAVIKGGLNV
TSGE
>gi|333925175|ref|YP_004498754.1| conjugal transfer protein TraD [Serratia sp. AS12] [Tfc6]
MSNRHVMEALLRPAVELNTAIVAGTAAVICFVAPWSVALAPEVSYVTAGSFAVLSAIRARQGMQVIRYRR
NLRRLPRYVMTSAQIPVSRQRLFLGRGFRWQQKHIQRLMDTRRPEVEKYVQPPQLYQMARRLELKTEYTL
PWLSQLLRKDSALNPVRPLPPVGGNPAIHGIEPDELDVSMDLRERVGHSLVLGTTRVGKTRLAELLITQD
IRRGDITIVFDPKGDADLLRRVWAEAHRAGRGDELFIFHLGWPDISARYNAVGRFERVSEVAGRISGQLS
GEGNSAAFREFAWRFVNIVARALVALGQRPDYTLITRYVNNISELYETYAKKVIETRMPALQQQIDNNLK
VLTEEDVPRNMQGQPNAVKIFAVEMALSSEAGKQLYDPILDGLRSAVRYDRTYFDKIVASLLPLLEKLTT
GKTAELLAPNYMDMNDPRPIFDWEQVIRKQGIVYVGLDALSDGVVASAVGNSMFADLVSVAGHIYKHGMH
GGLPTRADGKLPINLHCDEFNELMGDEFIPLINKGGGAGMQVTAYTQTESDIEARIGSTAKAAQVTGNFN
TLIMLRVRENRTAQLLTTQLPEVDVYTKTLVSGHADTADVEKGQDFTSSTQDRVGTVKTPLLMPADVINL
PKGQAFALLEGGQLWKIRMPLPSGDGDDALMPPNLEKIAEEMQRNYRTSESWWSASTVMPDAVIKGGLNV
TSGE
>gi|170722471|ref|YP_001750159.1| hypothetical protein PputW619_3305 [Pseudomonas putida W619] [Tfc6]
MTEHAMESLLRPAVELYTVGICAGAGALCLHSPWAVALSPEVGAGMALAYTAFGLKRLNEARIVLRYRRN
IRRLPRYSLTSRQIPISGKRLFMGRGFRWTRLHTQRLLEAQDPALARYVNQSAAHQWARRMEHLLEKAPP
GLSLLPRLTAWDSPLNPVRPLPPVGGSPLLHGVEPKEQEAGLPLGERVGHTLVLGTTRVGKTRLAEVYIT
QDIHRPSQEVVIVFDPKGDADLLKRMYVEARRAGREQEFYVFHLGWPEISARYNAIGRFGRISEVATRIA
GQLSGEGNSAAFREFAWRFVNIIARALIELGRRPDYLQIQRHVVNIDALFIEYAQHFFARHDPQAWEAIV
QIEGRLNEKNIPRHMIGREKRVVAIEQYLTAKRIFDPVMDGLRSAVRYDRTYFDKIVASLLPLLEKLTSG
KTAQLLAPNYTDLDDPRPIFDWLQVIRKRGIVYVGLDALSDAEVAAAVGNSMFADLVSVAGHIYKHGIDH
GLPGSSSAADKVPINLHADEFNELMGDEFIPLINKGGGAGIQVTAYTQTLSDIEARIGNRAKAGQVIGNF
NTLQMLRVRETATAELLTNQLPKVNVQTRTLVSSATDTADPDARTDFTSSSQDRVTTTSVPLIEPAHIIA
LPKGQMFSFQEGGQLWKVRMPLPKPASDDAMPADLQALTARMRESYNANAGSWWSTTGGAPTVDFDPEMP
PPGRRHS
>gi|300724371|ref|YP_003713689.1| unnamed protein product [Xenorhabdus nematophila ATCC 19061] [Tfc6]
MSRRYVVEALLRPAVELNTALVSAVAAFVCIRAPWAIALAPSVSYVIAGGFAALAMIRTWQGIQVIRYRR
NLRRLPRYQMSTRQIPVSHRQLFLGRGFRWQQKHTQRLLDTRRPEVERFVQPSHIYQFARALERRTEYRW
PTLSALLRKDSPFNPVRPLPPVGGNPAIHGIEPQEADVFMDLRERVGHTLVMGTTRVGKTRLAELLITQD
IRRGEVVIVFDPKGDADLLRRIWAEAHRVGRGNELSLFHLGWPEISARYNAVGRFGRVSEVASRLAGQLS
GEGNSAAFREFAWRFVNIVARALVALGHRPDYQLITRYVNNISELYQLYASKVMEERMPVLLAQISHCLG
TLKEKDIPRNMQGQPDALRLWATEITLSSDAGKQLYDPILDGLRSAVRYDRTYFDKIVASLLPLLEKLTT
GKIAELLSPDYLNMRDLRPIFDWEQVIRKNGIVYIGLDALSDSDVASAVGNSMFADLVSVAGQIYKYGMN
AGLPVRHDGKLAINLHCDEFNELMGDEFIPLINKGGGAGMQVTAYTQTSSDIEARIGSPAKTAQVVGNFN
TLMMLRVRDNRTAELLTSQLPEVEIYSKTLVSGHSDIADVEQGQDFTSSTQDRVGTVKTPLVTPAEMINL
PKGQAFALLEGGQLWKIRMPLPTGDDDDALMPASLQNRCAGTTAPVKTGGKKRGSFRSWHSQKTSPAHLP
NRPASMACFIVCYGNGRGNSLGLW
>gi|300724475|ref|YP_003713796.1| unnamed protein product [Xenorhabdus nematophila ATCC 19061] [Tfc6]
MSRRYVVEALLRPAVELNTALVSAVAAFVCLRAPWAIALAPSVSYVMAGGFAVLAMIRTWQGIQVIRYRR
NLRRLPRYQMSTRHIPVSHRQLFLGRGFRWQQKHTQRLQDTRRPEVERFVQPSRIYQFARALERRTEYRW
PTLSALLRKDSPFNPVRPLPPVGGNPAIHGIEPQEADVFMDLRERVGHTLVMGTTRVGKTRLAELLITQD
IRRGEVVIVFDPKGDADLLRRIWAEAHRAGRGNELSLFHLGWPEISARYNAVGRFGRVSEVASRLAGQLS
GEGNSAAFREFAWRFVNIVARALVALGHRPDYQLITRYVNNISELYQRYATRMMEERQPDLLAQISHSLS
KLKEKDIPRNMQEQPDALRLWAMEMTLSSDAGKQLYDPILDGLRSAVRYDRTYFDKIVASLLPLLEKLTT
GKIAELLSPDYLNMTDMRPIFDWEQVIRKNGVVYIGLDALSDSDVASAVGNSMFADLVSVAGQIYKYGMN
AGLPPVRHDGKLAINLHCDEFNELMGDEFIPLINKGGGAGMQVTAYTQTSSDIEARIGSPAKTAQVMGNF
NTLIMLRVRDNRTAELLTSQLPEVEIYSKTLVSGHSDIADVEQGQDFTSSTQDRVGTVKTPLITPAEMIN
LPKGQAFALLEGGQLWKIRMPLPTGDEDDALMPASLQHIAEQMRRHYRTSENWWEEKG
>gi|241662286|ref|YP_002980646.1| hypothetical protein Rpic12D_0673 [Ralstonia pickettii 12D] [Tfc6]
MAQSQAVEVLLRPAVELYTVAVCAGAAFLCLVAPWSLALSPLLGLGSALAFLTLGALRFHDAWAILRYRR
NIRRLPRYVMTSRDVPVSQQRLFVGRGFRWDQRHTHRLMQTYRPEFRRYVEPTAIYRAARHFEQRLEFAP
YPLSKLAKALAWDSPLNPARPLPPVGGLPRLHGIEPHEVDVTLPLGERVGHSLVLGTTRVGKTRLAELFI
TQDIRRKVGGQHEVVIVFDPKGDADLLKRMYVEAKRAGREGEFYVFHLGWPDVSARYNAVGRFGRISEVA
TRIAGQLSGEGNSAAFREFAWRFVNIIARALVELGQRPDYLLIQRHVINIDALFIEYAQHYFARSEPKAW
EIIVQLEAKLNDKNIPRNMIGREKRVVALEQYLSQVRIYDPVLDGLRSAVRYDRTYFDKIVASLLPLLEK
LTTGKIAQLLAPNYSDLGDPRPIFDWMQIIRKRAVVYVGLDALSDAEVAAAVGNSMFSDLVSVAGHIYKF
GIDDGLPGASAGVKVPINVHADEFNELMGDEFIPMVNKGGGAGVQVTAYTQTMSDIEARIGNRAKAGQVI
GNFNNLFMLRVRETITAELLTRQLPKVEVYTTTVMSGATDSSDPTGNTAFTSNTQDRISSNSVPLIEPAH
VVGLPKGQCFALIEGGHLWKVRMPLPAPDLDEAMPKDLQELAGYMRQHYVEAGDWWDSKGLPGLQDQALP
DELLADFKQMASMDEGAAA
>gi|116052644|ref|YP_792959.1| unnamed protein product [Pseudomonas aeruginosa UCBPP-PA14] [Tfc6]
MAGQYPLEALLRPAVELYTTTVCFTAAALCIVAPWTFSLTPLFGIVAALCFAWLGIVRLKQAGVVLRYRR
NIRRLPKYTMTSAEMPVSNEHLFIGKGFRWTQKHTQRLADTYLPQFASYVEPSPLYERARRLEKQLEFAP
FPLKLVAKATAWDVAWNPARPLPPVGGLPRLHGIEPREQDVGLQLGERVGHTLVLGTTRVGKTRLAELFI
TQDIRRTHCRVRRRRVKMGRRTQTVHHGYRRRRAEEQPDYEVVIVFDPKGDADLLKRMYVECERAGRLDE
FYVFHLGHPDLSARYNAVGRFGRISEVATRVAGQLSGEGNSAAFREFAWRFVNIIARALHALGIRPDYQQ
ILRHVVNIDALFVEYAQKYISEHDPRAWDTIIQIEGKLNDKNIPFNMKGRPLRVVAIDQYLTQKRIADPV
MEGLKSAVRYDKTYFDKIVASLLPLLEKLTTGRISELLSPNYADLNDPRPIFDWMQVIRKRAVVYVGLDA
LSDTEVAAAVGNSMFSDLVSVAGHIYKHGVDDGLPGSLASGKVRINLHADEFNELIGDEFIPMVNKAGGA
GVQVTAYTQTMSDIEAKIGSRAKAGQIIGNFNNLFMLRVRETATAELLTNQLPKVQIYTSTPASGANDAI
NNNKKVAFTSSSHDQVQMTSVPMLEPAHIIGLPKGQAFALLEGGNLWKIRMPLPAVAPDEVMPKSLQELA
AGMRKGQAANSEWWEAPGYSALQDGLPQDLVDDFRHLGTGEDAA
>gi|114330129|ref|YP_746351.1| hypothetical protein Neut_0098 [Nitrosomonas eutropha C91] [Tfc6]
MAQTQPVEVLLRPAVELYTVAVCTGAAILCVVAPWALALNLDIGIGSALAFAVFGAIRFRQAQAILRYRR
NIRRLPRYVMTSRDVPVSQQRLFIGKGFLWEQKHTHRLTQTYRPDFRRYVEPTSAYRLARRLEERLEFAP
FPLSRLAQLTAWDVPLNPVRPLPPVGGLPRLHGIEPHEVDVSLPLGERVGHSLVLGTTRVGKTRLAELFI
TQDIRRKNHVGEHEVVIVFDPKGDADLLKRMYVEAKRAGREGEFYVFHLGWPDISARYNAVGRFGRISEV
ATRIAGQLSGEGNSAAFREFAWRFVNIVARALIELGQRPDYLLIQRHVVNIDALFIEYAQHYFAKTEPKA
WEVIVQLEARLNDRNIPRNMIGREKRVVALEQYLSQARNYDPVLDGLRSAVRYDKTYFDKIVASLLPLLE
KLTSGKIAQLLAPNYSDLNDPRPIFDWMQIIRKRAVVYVGLDALSDAEVAAAVGNSMFSDLVSVAGHIYK
FGIDDGLPGANAGQKVPINLHADEFNELMGDEFIPMINKGGGAGIQVTAYTQTLSDIEARLGNRAKAGQV
IGNFNNLFMLRVRETATAELLTKQLPKVEVYTTTVVSGATDSSDIHGKTDFTSNTQDRISMTSVPMIEPA
HIVQLPKGQCFALMQGGALWKVRMPLPAPDPDENMPQDLQQLAEYMRQSYTETGQWWENTGIPGLQEQSL
PDTLLDDEPVDAASGSAEDNEAAP
>gi|333983713|ref|YP_004512923.1| unnamed protein product [Methylomonas methanica MC09] [Tfc6]
MKSQYPVEALLRPPVELWSAVCAFACALLAGLAPWAIMMTPSVGYATAGLLTLLGLARTRQALFVLRYQR
NMRKLPRYEIAAQDIPVSRQRLFLGKGFLWQQKHTQRLRDTLHPKVRRYIEPSFAYQLARRLERRWESSP
TLQPLTKLMQSPAWWNPVAPLPPVGGKPQIHAVELEEQPVSMDLRERVGHTLVLGTTRVGKTRLAELLIT
QDIARGDTVIVFDPKGDADLMKRMVAEAKRAGRSRHLYLFHLGYPEISSRYNAIGNFSRITEVATRLTNP
LPSTGNSAAFREFAWRFTNMIAVALVKMGKRPDYKLITRYITHIEPLLTEYYRQWLPDVAPPDWEQQVQR
IAASINERDLPFALKGRSPEVIALVRYVKDNGFYDAVADGLRSAFEYDKTYFDKIVASLLPLMEKLITGK
TAALISPDYTDIADTRPIIDWRQIIRRQGIVYVGLDALSDMAVASAVGNSMFADLVSVSGEIYKHGTDHG
LPDAVKTHELPTISLHADEFNELIGDEFIPLLNKAGGSGFQVTAYTQTWSDVEARIGNKAKAGQVAGNFN
TLIMLRVKELATAEMLTNQIDTCNISTLMEVSGVNDSADPNSPIDFTSQNQDRISVTEMPMISPATVMAL
PKGQAFALLEGGNLWKIRIPLPTKANDALLPKNLQEVAHEMQRRYLTNDHWWAG
>gi|70732030|ref|YP_261779.1| traD gene product [Pseudomonas fluorescens Pf-5] [Tfc6]
MTTYSLESLLRPPVELFTTAVCYVAAALCVQAPWAFALTPLFGIATALGFAYLGTVRLLQARRVLRYQAN
LRRLPHYTMTSAEMPISNERLFIGRGFRWTQKHTQRLADTYLPQYSRYVEPTRLYEGARWLEERLEFAPF
PLKAITKVTSWDSSLNPARPLPPVGGLPRLHGIEPDEQNVSLPLGERVGHTLVLGTTRVGKTRLAEVFIT
QDIRRTHRRGSPRRMGRRSQTPHRWSRRGRPEQRPDHEVVIVFDPKGDADLLKRMYVECKRAGRLDEFYV
FHLGWPDISARYNAIGRFGRISEVATRIAGQLSGEGNSAAFREFAWRFVNIIAQSLVALGRRPDYEQIRR
HVINIDELFIEYAQKYFAEHDPKAWETIVALEAKIDRRNLSFAMKDRPLRVVAVDMYLTQKRINDSVMDG
LRSAVRYDKTYFDKIVASLLPLLEKLTTGRIAELLAPDYLDLSDQRPIFDWMQVIRKRAVVYIGLDALSD
TEVAAAVGNSMFSDLVSVAGHIYKHGIDDGLPGNMAGGKVRINLHADEFNELIGDEFIPMVNKSGGAGMQ
VTAYTQTMSDIEAKIGSKAKAGQVIGNFNNLFMLRVRETATAELLTNQLPKVQIYNSTPASSANDSLNGK
TAFTSSSHDQLQATSVPMIEPAHVVGLPKGQAFALIEGGNLWKIRMPLPANDPDEVMPGNLQDLAAGMRR
SSAASLEWWEAPGYQELKSALPEDLVEDFRQAATDDAA
>gi|339487267|ref|YP_004701795.1| unnamed protein product [Pseudomonas putida S16] [Tfc6]
MSDHAMESLLRPAVELYTVGICAGAGALCLHSPWAVALSPEIGAGMALAYTAFGLKRLNEARIVLRYRRN
IRRLPRYSLTSRQIPVSSKRLFMGRGFRWSRLHTQRLLEAQDPALARYVNQSSAYQWARRLEHVLEKAPP
GLSLLPRITAWDSPLNPVRPLPPVGGSPLLHGVEPNEQEATLPLGERVGHTLVLGTTRVGKTRLAEVYIT
QDIHRPSREVVIVFDPKGDADLLKRMYVEARRAGREHEFYVFHLGWPEISARYNAIGRFGRISEVATRIA
GQLSGEGNSAAFREFAWRFVNIIARALIELGRRPDYLQIQRHVVNIDGLFIEYAQHFFARHDPQAWETIV
DLEARLNEKNVPRHMIGREKRVVAIEQYLTAKRLFDPVMDGLRSAVRYDRTYFDKIVASLLPLLEKLTSG
KTAQLLAPNYADLEDPRPIFDWLQVIRKRGIVYVGLDALSDAEVAAAVGNSMFADLVSVAGHIYKHGIDH
GLPNSSSEGDKVPINLHADEFNELMGDEFIPLINKGGGAGIQVTAYTQTLSDIEARIGSRAKAGQVIGNF
NTLQMLRVRETATAELLTNQLPKVNVQTRTLVSGATDTADPDARTDFTSSSQDRVTTTSVPLIEPAHIIA
LPKGQMFSFQEGGQLWKVRMPLPKPASDDAMPADLQTLAARMRESYNTNAGSWWGSAGGAPTVNFDPEMP
PPGRKSAS
>gi|148548144|ref|YP_001268246.1| unnamed protein product [Pseudomonas putida F1] [Tfc6]
MGEHAMESLLRPAVELYTVGICAGAGALCLHSPWAVALSPEVGAGMALAYTAFGLKRLNEARIVLRYRRN
IRRLPRYSLTSRQIPVSGKRLFMGRGFRWTRLHTQRLLEAQDPALARYVNQSAAHQWARRMEHLLEKAPP
GLSLLPRLTAWDSPFNPVRPLPPVGGSPLLHGVEPKEQEASLPLGERVGHTLVLGTTRVGKTRLAEVYIT
QDIHRPSQEVVIVFDPKGDADLLKRMYVEARRAGREHEFYVFHLGWPEISARYNAIGRFGRISEVASRIA
GQLSGEGNSAAFREFAWRFVNIIARALIELGRRPDYLQIQRHVVNIDALFIEYAQHFFARHDPQAWEAIV
QIEGRLNEKNIPRHMVGREKRVVAIEQYLSAKRIFDPVMDGLRSAVRYDRTYFDKIVASLLPLLEKLTSG
KTAQLLAPNYTDLDDPRPIFDWLQVIRKRGIVYVGLDALCDAEVAAAVGNSMFADLVSVAGHIYKHGIDH
GLPGSSSAADKVPINLHADEFNELMGDEFIPLINKGGGAGIQVTAYTQTLSDIEARIGNRAKAGQVIGNF
NTLQMLRVRETATAELLTNQLPKVNVQTRTLVSGATDTADPDARTDFTSSSQDRVTTTSVPLIEPAHIIA
LPKGQMFSFQEGGQLWKVRMPLPKPASDDAMPADLQTLAERMRDSYNANAGSWWSTTGGAPTVDFDPEQP
PPGRRHTP
>gi|294502420|ref|YP_003566482.1| hypothetical protein YPZ3_0310 [Yersinia pestis Z176003] [Tfc6]
MSNRHVMEALLRPAVELNTAIVSGAAAVVCAVAPWSVALAPEVSYVTAGSFAVLSAIRTRQGMRVIRYRR
NLRRLPRYVMTSAQIPVSRQRLFLGRGFRWQQKHTQRLMDTRRPEVEKYVQPPKMYQMARRLELKTEYTL
PWLSQLLRKDSPLNPVRPLPPVGGNPAIHGIEPDELDVSMALGERVGHSLVLGTTRVGKTRLAELLITQD
IRRGDITIVFDPKGDADLLRRVWAEAHRAGRGDELFIFHLGWPDISARYNAVGRFERVSEVAGRISGQLS
GEGNSAAFREFAWRFVNIVARALVALGQRPDYTLITRYVNNISELYETYAKKVIETRMPALQQQIDNNLQ
VLTEEDVPRNMQGQPNAVKIFAVEMALSSEAGKQLYDPILDGLRSAVRYDRTYFDKIVASLLPLLEKLTT
GKTAELLAPNYMDMNDPRPIFDWEQVIRKRGIVYVGLDALSDGVVASAVGNSMFADLVSVAGHIYKHGMH
GGLPTRADGKLPINLHCDEFNELMGDEFIPLINKGGGAGMQVTAYTQTESDIEARIGSTAKAAQVTGNFN
TLIMLRVRENRTAQLLTTLLPEVDVYTKTLVSGHADTADVEKGQDFTSSTQDRVGTVKTPLLMPADVINL
PKGQAFALLEGGQLWKIRMPLPSGDGDDALMPPNLQKIAEEMQRNYRTSESWWSASTVMPDAVMKGGLNV
TNGE
>gi|66044701|ref|YP_234542.1| unnamed protein product [Pseudomonas syringae pv. syringae B728a] [Tfc6]
MAHDYAIESLLRPAVELYTVYVCAAGAFLCVFAPWAFALTPLFGIVTSAGFLALGLVRLKQAWQVLRYRR
NIRRLPHYTMTSKEVPVSNQRLFIGLGFRWQQRHTQRLMDTYLPKYASYVEATSLFRAARRFEERAEFAP
YPVRLLARATSWDVPINPVRPLPPVGGLPRLHGIEPYEENVSLPLGERVGHSIVLGTTRVGKTRLAELFI
TQDIRRKKHGKHEVVIVFDPKGDADLLKRMYLEAKRAGRLNEFYVFHLGWPDHSARYNAVGRFGRISEVA
TRIAGQLSGEGNSAAFREFAWRFVNIIARALVALGRRPDYLQIQQHVINIEGIFQEYASKYFDEYDPKAW
EAIVAIEGKLNEKNVPFNMKGRPFRVVAIDQYLSQTRVADPVMDGLRSAVRYDKTYFDKIVASLLPLLEK
LTTGRMAELISPDYQDVNDPRPIFDWMQVVRKKAVVYIGLDALSDTEVAAAVGNSMFSDLVSVAGHIYKF
GVDDGLPGGVPGTKVPINLHADEFNELMGEEFIPMINKGGGAGMQVTAYTQTMSDIEAKIGNKAKAGQVI
GNFNNVFMLRVRETSTAELLTNQLPKVQVFTSTPASSANDSATGNTAFTSSSHDQVQQVSVPMIEPAHVV
GLPKGQCFALMEGGNLWKIRMPLPGHDPDEVMPADLQALAESMRQTYQVGKVDDTGWWSAPGYQTLNESL
PADLLDDFKKIAVAPEDAA
>gi|77164156|ref|YP_342681.1| hypothetical protein Noc_0632 [Nitrosococcus oceani ATCC 19707] [Tfc6]
MEALLRPPVELWSTATAFAAGTLAWLAPWALMMPPGIAMATSLTFFGFGMWRGRQAWRVLRYQHHMKRLP
KYQVRANQIPVSRHKLFLGKGFRWTQQHTQRLRDTLKPEVQSYVQPGTLYQWARQKEVAWESIPILSLLA
KALRSRSRWNPLAPLPAVGGKPALHAVDPHEQPVWMDLGERVGHTLVLGTTRVGKTRLAELLITQDIRRG
DVVIVFDPKGDADLLRRIYAEAKRAGRLDDFYLFHLGFPELSARYNAIGNFSRITEVATRIANQLPNEGN
SAAFKEFAWRFVNIIARSLVALKRRPDYQQIRRYINDIEPLFVEYAGHCARVAGIDAWASLVEERAGDIK
ERNLSNALRGRSMEAIACMRLLQERAIYDPVLDGLISAFKYDKTYFDKIVSSVGPLMEKLTTGTIAALIS
PDYQDEHDARPIFEWMDVVRRKGIVYVGLDALTDTTVASAVGNSMFADLVSVAGHIYKHGIAANGADASE
SERQRHSIPTISLHADEFNELIGDEFVPLLNKAGGAGFQVTAYTQTWSDVEARIGSRAKAGQVAGNFNTM
LMLRVKELDTAAMLTEQLPRVEVFTLMSVSGVDDSSDPGSGVDFKSRNEDRISVSEVPMLTAADMVTLPK
GQAFALLEGGQLWKIRIPLPDNREDAAMPNDFEEMADAMRRSYITNDHWYRVTDHWWHAVSEATVESADS
SPNSEGQN
>gi|29144516|ref|NP_807858.1| hypothetical protein t4260 [Salmonella enterica subsp. enterica serovar Typhi str. Ty2] [Tfc6]
MSNRYVMEALLRPAVELYSAAAGGAATFVLVVAPWSMALAPQVSYVTAAGFAIFTTIRTRQGLRILRYRR
NIRRLPRYQMSSESIPVSRHFLFLGKGFMWEQKHTQRLLETKRPEVAPFLKPSVFYSLARQFERRYEYTF
PGLCSLTRRDSFFNPVRPLPPVGGNSAIHGVEMEEDNVLMSLTERVGHLLVLGTTRVGKTRLAELLITQD
IRRGNVTIVFDPKGDADLLKRMWAETRRAGRSDEFYIFHLGWPDISARYNAVGRFGRVSEVASRVAGQLG
GEGNNAAFKEFAWRFVNIIARALVVLGLRPDYSLILRYVTNIAELYETYAEKLLTQQAPELWLMVQNQMG
ILTEDDLPRTMQGQVNAIRVMAIEVALSSEQGKKIYDPVLDGLRSAVRYDRTYFDKIVASLLPLLEKLTT
GKTAALLSPDYSDMNDPRPLIDWQEIIRKGGVVYVGLDALSDSEVASAVGNSMFADLVSTAGYIYKFGLS
DDMPEGSSQRLPISLHCDEFNELMGEEFIPMINKGGGAGIEVTAYTQTWSDIEAKIGNAAKAAQVTGNFN
NMIMLRVREKTTAELLTTQLPEVEIYTKTLVSGVTDISNPDQGSDFTSNVQDRVSSTRVPLLSPAEVMNL
PKGQAFALLEGGRLWKIRMPLPASVDDEMMPVNLQSIVTTMRKHYRTGDTWWSGSVLPGDNLVDAL
>gi|229589470|ref|YP_002871589.1| putative traG-like protein [Pseudomonas fluorescens SBW25] [Tfc6]
MAEHAMESKLRPAVELYTVAICVAAGVLCVYSPWAVALSPEIGVVAALAYALFGLIRLQQAWEVLRYRRN
IRRLPRYELTSRQIPVSRKRLFMGRGFRWTRLHTQRLAEAQDPAVAHYVDQPTCYRLARELERRLEHAPF
PLSTLARVTAWDNAFNRVRPLPPVGGSSLLHGVEPDETEVSLPLGERVGHTLVLGTTRVGKTRLAEVYIT
QDIHRVEHEVVIVFDPKGDADLLKRMYVEAKRAGREKEFYVFHLGWPEISARYNAVGRFGRISEVASRIA
GQLSGEGNSAAFREFAWRFVNIIARALIELGRRPDYLQIQRHVVNIDALFIEYAQQFFAKTDPKAWEVIV
QLEGKLTEKNIPRHMVGREKRVVAIEQYLAVKRVFDPVLDGLRSAVRYDRTYFDKIVASLLPLLEKLTTG
KTAQLLAPNYTDLEDPRPIFDWMQIIRKRGIVYVGLDALTDAEVAAAVGNSMFADLVSVAGHIYKHGIDH
GLPSAGSSADKLPINLHADEFNELMGDEFIPLINKGGGAGIQVTAYTQTLSDIEARIGNRAKAGQVIGNF
NTLQMLRVRETATAELLTQQLPKINVLTKTLVSGATDTSDPEANTDFTSSSQDRVSSTSVPLIEPAHIVS
LPKGQMFSFQVGGQLWKVRMPLPKPSPDDAMPKNLQELTQRMRASYNEQAGHWWSASGGGPTLDFDPDRV
TPARPSVAVDTSGPTQEVP
>gi|330808779|ref|YP_004353241.1| hypothetical protein PSEBR_a2001 [Pseudomonas brassicacearum subsp. brassicacearum NFM421] [Tfc6]
MAQSHAVETLLRPAVELYSVAACGSAAALCLTAPWSLALSPSLGMGAAFTFAILGLVRLKQACIVLRYRR
QMRRLPRYVMTSREIPVSHQRLFVGKGFRWDQRHTHRLMQTYRPEFRKYVEPSVSYQMARRLEARLEFAS
PLLMHLPRLTSLDHPLNPVRPLPPVGGLPRLHAVEPQEVDVTLPLAERVGHTLVLGTTRVGKTRLAELFI
TQDIRRGEVCIVFDPKGDAELLKRMYVEAKRADREGEFYVFHLGQPSISARYNAIGRFGRITEVASRIAG
QLSGEGNSAAFREFAWRFVNIIARALVELGQRPDYLLIQRHVINIDALFIEYSAYFFAEHEPKAWEVIVQ
IEAKLNEKNIPRHMMGREKRVVAIEQYLSQARLYDPVLDGLRSAVRYDRTYFDKIVASLLPLLEKLTTGD
IAQLLAPDYVDLEDPRPIFDWMQAIRKRAVVYVGLDALSDSEVASAVGNSMFSDLVSVAGHIYKFGIDDG
LPGASADKKIPINVHADEFNELMGDEFIPMINKGGGAGIQVTAYTQTLSDIEARIGNRAKAGQVIGNFNN
LFMLRVRETATAELLTKQLPMVEVYATSVMSAATDSSDPHGSTAFTSNTQDRVTTTSVPMIEPAHVVALP
KGQAFGLIEGGQLWKIRMPLPAPDPDEAMPKDLQTMAGYMRKRYVAANDWWSSTAAQNPESSLPEDLLED
SSHPELSDV
>gi|77459234|ref|YP_348741.1| unnamed protein product [Pseudomonas fluorescens Pf0-1] [Tfc6]
MAEHAMESKLRPAVELYTVAICIAAAVLCVYSPWAVALSPEIGLVAALAYALFGLIRLRQAWEVLRYRRN
IRRLPRYGLTSRQIPVSRKRLFMGRGFRWTRLHTQRLVEAQDPAVAHYVEQPTRYRLARGLERRLEHAPF
PFSTLARATAWDSAFNPLRPLPQVGGSPLLHGVEPDETEVSLPLGERVGHTLVLGTTRVGKTRLAEVYIT
QDIHRIEHEVVIVFDPKGDADLLKRMYVEAKRAGRDKEFYVFHLGWPEISARYNAVGRFGRISEVASRIA
GQLSGEGNSAAFREFAWRFVNIIARALIELGRRPDYLQIQRHVVNIDALFIEYAQQFFAKTDPKAWEVIV
QLEGKLTEKNIPRHMIGREKRVVAIEQYLAVKRVFDPVMDGLRSAVRYDRTYFDKIVASLLPLLEKLTTG
KTAQLLAPNYTDLDDPRPIFDWMQIIRKRGIVYVGLDALTDAEVAAAVGNSMFADLVSVAGHIYKHGIDH
GLPPSGNSSDKLPINLHADEFNELMGDEFIPLINKGGGAGIQVTAYTQTLSDIEARIGNRAKAGQVIGNF
NTLQMLRVRETATAELLTQQLPKVNVLTKTLVSGATDTSDPEAHTDFTSSSQDRVSSTSVPLIEPAHIVS
LPKGQMFSFQAGGQLWKVRMPLPKPSNDDAMPKDLQELTQRMRATYNTQAGQWWSASGGGPTTNFDLDQV
G
>gi|161504979|ref|YP_001572091.1| hypothetical protein SARI_03109 [Salmonella enterica subsp. arizonae serovar 62:z4,z23:-- str. RSK2980] [Tfc6]
MRLDFILRPAVELYSASAALLAAVWCIVAPQMLLLTPYSGWLLALALIALSALRLKQGIRILRFRHRVRH
LPLWTLSASRIPLLPDALFLGRGFRWLPTHTQRLYLCRLPQCEHWLRTDRPSTSGGDPLLHGVELREGHV
TLPLRDRPGHTLVLGTTRVGKTRLAELLIAQDIRRGDTVIVFDPKGDADLLRRVWAEAHRAGRESVFWLF
HLGWPEISARYNAVGRFGRISEVASRIAGQLSTEGNSAAFREFAWRFVNIITRALVALGQRPDYARIARH
VINIDELFIDYARVFLPGHDRQAWDNVVRIAGGITEKNTPRNLQGRDSYVVALEQYLSTTRLHDPILDGL
RSAVRYDKTYFDKIVASLLPLLEKLTTGKIAQLLAPDYGDLNDPRPVFDWQQAIRQRAIVYVGLDALSDA
EIAAAVGNSMFADLVSVAGHIYKHGVMDGLPQTEEKAAINLHCDEFSELMGDEFIPLINKGGGAGVQVTA
YTQTLSDIEARIGDRAKAGQVVGNFNSLIMMRVRETATAELLTKQLPQVDVLSNSVSSGVTDSTDAQGNI
GFSSNTQDRVSSVQVPLLEPASLVQLPKGQAFALLEGGQLWKLRIPLPDAAHDPLMPENIAQIARDMEKQ
YDSAPVWWNRPEAVVTEKNDPILWLNDSETTEKHTDDTPDTPPARER
>gi|217969391|ref|YP_002354625.1| hypothetical protein Tmz1t_0963 [Thauera sp. MZ1T] [Tfc6]
MAQPHAVEVLLRPAVELHTVAVCTGAAILCLVAPWSLALNPLLGLGSALAFLTFGAIRLRDAWAILRYRR
NIRRLPRYVMTSRDVPVSQQRLFVGRGFRWEQRHTHRLMQTYRPEFRRYVEPTAIYRAARRLEERLEFAP
FPVSTLARALAWDSPLNPARPLPPVGGLPRLHGIEPHEVDVTLPLGERVGHTLVLGTTRVGKTRLAELFI
TQDIRRKVRGEHEVVIVFDPKGDADLLKRMYVEAKRAGREGEFYVFHLGWPDISARYNAVGRFGRISEVA
TRIAGQLSGEGNSAAFREFAWRFVNIIARALVELGQRPDYLLIQRHVINIDALFIEYAQHYFAKNEPKAW
EVIVQLEAKLNDKNIPRNMIGREKRVVALEQYLSQVRIYDPVLDGLRSAVRYDRTYFDKIVASLLPLLEK
LTTGKIAQLLAPNYSDLSDPRPIFDWMQVIRKRAVVYVGLDALSDAEVAAAVGNSMFSDLVSVAGHIYKF
GIDDGLPGAAAGAKIPINVHADEFNELMGDEFIPMVNKGGGAGVQVTAYTQTLSDIEARIGNRAKAGQVV
GNFNNLFMLRVRETATAELLTRQLPKVEVYATALMSGATDSSDPQGNTAFTSNTQDRISSNSVPLIEPAH
VVALPKGQCFALIEGGNLWKVRMPLPAPDPDEAMPKDLQELAGYMRQHYVEAGDWWENQGIPDLQDKALP
EDLLDDFKQMAAAEEAET
>gi|218891393|ref|YP_002440260.1| unnamed protein product [Pseudomonas aeruginosa LESB58] [Tfc6]
MSGKQPVEVLLRPAVELYTVAACAGAAFLCLVAPWSLALSPAMGIGSALAFGAYGAIRYRDARIILRYRR
NIRRLPRYVMTSKDVPVSQQRLFVGRGFLWEQKHTHRLMQTYRPEFRRYVEPTPAYRLTRRLEERLEFAP
LPLSRLPKLTGWDAPFNPVRPLPPVGGLPRLHGIEPDEVDVSLPLGERVGHSLVLGTTRVGKTRLAELFV
TQDIRRRNAAGEHEVVIVIDPKGDADLLKRMYVEAQRAGREGEFYIFHLGWPEISARYNAVGRFGRISEV
ATRIAGQLSGEGNSAAFREFAWRFVNIIARALVELGQRPDYMLIQRHVINIDALFIEYAQHYFAKTEPKA
WEVIVQIEAKLNEKNIPRNMIGREKRVVALEQYLSQARNYDPVLDGLRSAVRYDKTYFDKIVASLLPLLE
KLTSGKIAQLLAPNYSDLADPRPIFDWMQVIRKRAVVYVGLDALSDAEVAAAVGNSMFSDLVSVAGHIYK
HGIDDGLPGASAGARVPINVHADEFNELMGDEFIPLINKGGGAGLQVTAYTQTLSDIEARIGNRAKAGQV
IGNFNNLFMLRVRETATAELLTRQLPKVEVYTTTIVSGATDSSDIRGATDFTSNTQDRISMASVPMIEPS
HVVGLPKGQCFALLQGGQLWKVRMPLPAPDPDEVMPTDLQQLAGYMRQSYSEATQWWEFTSSAALPHAAL
PDDLLDDAAPAEPDAVATGADDSTGEAAP
>gi|237809174|ref|YP_002893614.1| hypothetical protein Tola_2433 [Tolumonas auensis DSM 9187] [Tfc6]
MSQTQPVEVLLRPAVELYTVAVCAGAAFLCLVAPWSLALSPAMGIGSALAFATFGAIRWRDAQVILRYRR
NIRRLPRYVMTSRDVPVSQQRLFIGKGFRWEQKHTHRLMQTYRPEFRRYVEPTPAYQLARRLEERLEFAP
FPLSRLSSLTSWDMPLNPVRPLPPVGGLPRLHGIEPEEVDVSLPLGERVGHSLVLGTTRVGKTRLAELFV
TQDIRRQNAAGEHEVVIVIDPKGDADLLKRVYVEAKRAGRENELYIFHLGWPDISARYNAVGRFGRISEV
ATRIAGQLSGEGNSAAFREFAWRFVNVIARALIELGQRPDYLLIQRHVINIDALFIEYAAHFFARTEPKA
WEVIVQIEAKLNEKNIPRNMIGREKRVVALEQYLSQARNYDPVLDGLRSAVRYDKTYFDKIVASLLPLLE
KLTSGKVAQLLAPNYSDLGDPRPIFDWMQVIRKRAIVYVGLDALSDAEVAAAVGNSMFSDLVSVAGHIYK
HGIDDGLPWASANTKVPINVHADEFNELMGDEFIPMINKGGGAGLQITAYTQTLSDIEARIGNRAKAGQV
VGNFNNVFMLRVRETATAELLTRQLPKVEVYTTTIVSGATDSSEIRGSTDFTSNTQDRISMSSVPMIEPS
HVVALPKGQCFALMQGGQLWKVRMPLPAADPDEAMPEDLQQLAGYMRQHYTEAAHWWENLGSPMLQDGPL
PDDLLDEAPIASDPPANVTGDTGLDEHTP
>gi|154253850|ref|YP_001414674.1| hypothetical protein Plav_3414 [Parvibaculum lavamentivorans DS-1] [Tfc6]
MSGKQPVEVLLRPAVELYTVAACAGAAFLSLVAPWSLALSPGMGVGSALAFGAYGAIRYRDARVILCYRR
NIRRLPRYVMTSRDVPVSQQRLFIGRGFLWEQKHTHRLMQTYRPEFRRYVEPTPAYRLARRLEERLEFAP
FPLSRLPRLTGWDVPFNPVRPLPPVGGLPRLHGIEPEEVDVSLPLGERVGHSLVLGTTRVGKTRLAELFV
TQDIRRKNASGEHEVVIVIDPKGDADLLKRMYVEAKRVGREGEFYIFHLGWPEISARYNAVGRFGRISEV
ATRIAGQLSGEGNSAAFREFAWRFVNIIARALVELGQRPDYMLIQRHVINIDALFIEYAQHFFAKTEPKA
WEVIVQIEAKLNEKNIPRNMIGREKRVVALEQYLSQARNYDPVLDGLRSAVRYDKTYFDKIVASLLPLLE
KLTSGKIAQLLAPNYSDLADPRPIFDWMQVIRKRAVVYVGLDALSDAEVAAAVGNSMFSDLVSVAGHIYK
HGIDDGLPGASAGTRVPINVHADEFNELMGDEFIPLINKGGGAGLQVTAYTQTLSDIEARIGNRAKAGQV
IGNFNNLFMLRVRETATAELLTRQLPKVEVYTTTIVSGATDSSDIRGATDFTSNTQDRISMSSVPMIEPS
HIVGLPKGQCFALLQGGQLWKIRMPLPAPDPDEAMPQDLQQLAGYMRQSYTDATQWWEFTSSPALQDAAL
PDDLLDDAELAKPVESAAAATGADDSAENEASP
>gi|28868101|ref|NP_790720.1| unnamed protein product [Pseudomonas syringae pv. tomato str. DC3000] [Tfc6]
MHGRKIPLRYANDPRPIFDWMQVVRKKAVVYIGLDALSDTEVAAAVGNSMFSDLVSVAGHIYKFGVDDGL
PGSVPGTKVPINLHADEFNELMGEEFIPMINKGGGAGMQVTAYTQTMSDIEAKIGNKAKAGQVIGNFNNV
FMLRVRETSTAELLTNQLPKVQVFTSTPASSANDSATGNTAFTSSSHDQVQQVSVPMIEPAHVVGLPKGQ
CFALMEGGNLWKIRMPLPGHDPDEVMPADLQALAESMRQTYQVGKVDDTGWWSAPGYQTLNESLPADLLD
DFKKIAVAPEDAA
>gi|188991837|ref|YP_001903847.1| hypothetical protein xccb100_2442 [Xanthomonas campestris pv. campestris str. B100] [Tfc6]
MSGKQPVEVLLRPAVELYTVAACAGAAFLSMVAPWSLALSPGLGVGSALAFSAYGAIRYRDARIILRYRR
NIRRLPRYVMTSKDVPVSQQRLFIGKGFLWEQKHTHRLMQTYRPEFRRYVEPTPAYRLARRLEERLEFAP
FPLSRLPRVTGWDVSLNPVRPLPPVGGLPRLHGIEPEEVDVSLPLGERVGHSLVLGTTRVGKTRLAELFV
TQDIRRKNAAGEHEVVIVIDPKGDADLLKRMYVEAKRAGREGEFYIFHLGWPEISARYNAVGRFGRISEV
ATRIAGQLSGEGNSAAFREFAWRFVNIIARALVELGQRPDYMLIQRHVINIDALFIEYAQHYFAKTEPKA
WEVIVQIEAKLNEKNIPRNMIGREKRVVALEQYLSQARNYDPVLDGLRSAVRYDKTYFDKIVASLLPLLE
KLTSGKIAQLLAPNYSDLADPRPIFDWMQVIRKRAVVYVGLDALSDAEVAAAVGNSMFSDLVSVAGHIYK
HGINDGLPDASASARVPINIHADEFNELMGDEFIPLINKGGGAGLQVTAYTQTLSDIEARIGNRAKAGQV
IGNFNNLFMLRVRETATAELLTRQLPKVEVYSTTIVSGATDSSDIRGATDFTSNTQDRISMSSVPMIEPS
HVVGLPKGQCFALLQGGQLWKIRMPLPAPAPDEVMPQDLQQLAGYMRQTYTDATQWWEYTSSSVMQDAAL
PVDLLDEVVTAVPIADAGAIDDTGNEASP
>gi|197286435|ref|YP_002152307.1| plasmid transfer protein [Proteus mirabilis HI4320] [Tfc6]
MSDRYVIEAWLRPAVELNSALVSGGAAFVCAVAPWAVALSPSVSYVTAGAFAGFSALRAHQGFRVLRYRR
NLRRLPRYQVTSAQVPVSRQRLFLGKGFQWQQKHTQRLLETQRPEVERYVQPPAHYRLARQFELRFESRF
PAVCRLLQKDSWLNPVRPLTPVGGNPVLHGVEPDEVNVTMDLRERVGHMLVLGTTRVGKTRLAEVLITQD
IRRGNITIVFDPKGDADLLRRMWAEAHRAGRSEEFYVFHLGWPDISARYNAIGRFGRVSEVAGRVAGQLS
GEGNSAAFREFAWRFVNIIARALVALGERPDYAKILRYVTNIGELYQTYSMQVIKAQLPDLFAQIENAQN
ALTVEDVPRHLQSDPKAVAIWATELALSSEKGKKIYDPILDGLRSAIRYDRTYFDKIVASLLPLLEKLTT
GKTAALLSPDYTNMQDPRPIFDWQQVIRKKGIVYVGLDALSDAEVAAAVGNSMFADLVSVAGHIYKFGTQ
DGLPEDEHAGKLPISLHCDEFNELMGDEFIPLLNKSGGAGIEVTAYTQTWSDIEARLGNAAKSAQVTGNF
NTLVMLRVRELMTAKLLTEQLPEVDIYTKTLVSGITDISNPRQGSDFTSNTQDRVSMVAKPLLLPADIIQ
LPKGQAFALLEGGKLWKIRMPLPAAEADALMPPDLQKIAQYMEKNYRTGETWWTASSFSDARHDSGGMNV
AEMAPDTEGGNDGNC
>gi|50119509|ref|YP_048676.1| unnamed protein product [Pectobacterium atrosepticum SCRI1043] [Tfc6]
MSDRYVIEALLRPAVELNTAVVSATAAFVCVQAPWAIALAPSVSYVTAGGFAVLAMVRTRQGMKVLRYRR
NLRRLPRYVMSSKQIPVSKRRLFIGKGFMWTQKHTQRLRDTLRPEVERYIQPPTLYQAARKLENAAEHNL
PWLTKLLSVDSPLNPVRPLPPVGGKPVLHGIEPDEVDVTMPLADRPGHTIVLGTTRVGKTRLAELFITQD
IRRGDVTIVFDPKGDPDLLRRVWAEAHRAGRGDSLYIFHLGWPEISARYNAVGRFGRVSEVASRISGQLA
GEGNSAAFKEFAWRFVNIVARALVALGERPDYTLIMRYVNNIADLYLRYAEKIIEEELPELQLQIRNNLG
VFTDEDVPRNMQGQPNSVGIWAIEVALSSEAGKKLYDPILDGLRSAVRYDRTYFDKIVASLLPLLEKLTT
GKTASLLSPDYLDMDDSRPIFDWEQIVRKRGVVYIGLDALTDSEVATAVGNSMFADLVSVAGHIYKHGIN
AGLPQQKEEKAVINLHCDEFNELMGDEFIPLINKGGGAGVQVTAYTQTSSDIEARIGNAAKTAQVIGNFN
TLIMLRVRDNKTAELLTTQLPQVEIYSKTLVSGHSDTANVETGQDFTSSTQDRVGTIKTPLIEPSDVVSL
PKGQAFALLEGGQLWKIRMPLPTNDIDDAMMPANLQAVATEMRRNYHSSEGWWSGRSLTAADRQVGGE
>gi|21242994|ref|NP_642576.1| unnamed protein product [Xanthomonas axonopodis pv. citri str. 306] [Tfc6]
MRPLPPVGGLPHLHGIEPEEMDVTLPLGERVGHTLVLGTTRVGKTRLAELFITQDIRRRAADGGHEVVIV
FDPKGDADLLKRMYVEARRAGRESEFYVFHLGWPDLSAHYNAIGRFGRISEVATRIAGQLSGEGNSAAFR
EFAWRFVNIIARALVELGQRPDYLLIQRHVINIDALFMEYAAQFFAKTEPKAWEVIVQLEGRLNDKNIPR
NMIGREKRVIAIEQYLSQVRVYDPVLDGLRSAVRYDRTYFDKIVASLLPLLEKLTTGKVAQLLAPNYSDL
ADPRPIFDWMQIIRKRAIVYVGLDALSDAEVAAAVGNSMFSDLVSVAGHIYKFGVDDGLPGANANSKVPI
NVHADEFNELMGDEFIPMVNKGGGAGVQVTAYTQTLSDIEARIGNRAKAGQVVGNFNNLVMLRVRETATA
ELLTRQLPKVEVFATSVMSGATDSSDPTGNTAFTSNTQDRIASTSVLMIEPAHVVALPKGQAFALMEGGN
LWKVRMPLPAPDPDEAMPRDLQELAAGMRLHYVEAGAWWDGQIAPGLQDATLPDDLLAGFAPPEDAGGNP
GAAAP
>gi|290474563|ref|YP_003467443.1| unnamed protein product [Xenorhabdus bovienii SS-2004] [Tfc6]
MSRRYVVEALLRPAVELNTALVSAVAAFVCIRAPWAIALAPSVSYVMAGGFTVLAMIRTWQGIQVIRYRR
NLRRLPRYQMSTRHIPVSHRQLFLGRGFRWQQKHTQRLQDTRRPEVERFVQPSRIYQFARALERRTEYRW
PTLSALLRQDSPFNPVRPLPPVGGNPAIHGIEPQEADVFMDLRERVGHTLVMGTTRVGKTRLAELLITQD
IRRGEVVIVFDPKGDADLLRRIWAEAHRAGRGNELLLFHLGWPEISARYNAVGRFGRVSEVASRLAGQLS
GEGNSAAFREFAWRFVNIVARALVALGHRPDYQLITRYVNNISELYQRYATRMMEERQPDLLAQINHSLS
KLKEKDIPRNMQGQPDALRLWAMEMTLSSDAGKQLYDPILDGLRSAVRYDRTYFDKIVASLLPLLEKLTT
GKIAELLSPDYLNMTDLRPIFDWEQVIRKNGIVYIGLDALSDSDVASAVGNSMFADLVSVAGQIYKYGMN
AGLPVRHDGKLAINLHCDEFNELMGDEFIPLINKGGGAGMQVTAYTQTSSDIEARIGSPAKTAQVVGNFN
TLMMLRVRDNRTAELLTSQLPEVEIYSKTLVSGHSDIADVEQGQDFTSSTQDRVGTVKTPLITPAEMINL
PKGQAFALLEGGQLWKIRMPLPTGDEDDALMPASLQHIAEQMRRHYRTSENWWEEKG
>gi|290476365|ref|YP_003469269.1| unnamed protein product [Xenorhabdus bovienii SS-2004] [Tfc6]
MSRHYVVEALLRPAVELNTAVVSVVAAFVCIRAPWAIALAPSVSYVMAGGFAVLAMIRTWQGIQVIRYRR
NLRRLPRYQMSTRQIPVSHRQLFLGRGFRWQQKHTQRLQDTRRPEVERFVQPSQAYQLARALERRTEYRW
PALSALLRKDSPFNPVRPLPPVGGNPALHGIEPQETDVFMDLRERVGHTLVMGTTRVGKTRLAELLITQD
IRRGEVVIVFDPKGDADLLRRIWAEAHRAGRGNELSLFHLGWPEISARYNAVGRFGRVSEVASRLAGQLS
GEGNSAAFREFAWRFVNIVARALVALGHRPDYQLITRYVNNISELYQRYATRMMEERQPDLLAQINHSLS
KLKEKDIPRNMQGQPDALRLWAMEMTLSSDAGKQLYDPILDGLRSAVRYDRTYFDKIVASLLPLLEKLTT
GKIAELLSPDYLNMADLRPIFDWEQVIRKNGIVYIGLDALSDSDVASAVGNSMFADLVSVAGQIYKYGMN
AGLPVRHDGKLAINLHCDEFNELMGDEFIPLINKGGGAGMQVTAYTQTSSDIEARIGSMAKTAQVIGNFN
TLIMLRVRDNRTAELLTSQLPEVEIYSKTLVSGHSDIADVEQGQDFTSSTQDRVGTVKTPLITPAEMINL
PKGQAFALLEGGQLWKIRMPLPTGDDDDALMPANLQNIAEQMRRHYRTSENWWEEKG
>gi|161617516|ref|YP_001591481.1| hypothetical protein SPAB_05375 [Salmonella enterica subsp. enterica serovar Paratyphi B str. SPB7] [Tfc6]
MSDKYVMESLLRPAVELYSAAAAGSATFICLTAPWAVALAPSVSWVTAAGFGVLALKRTSEGMKILRYRQ
NIRRLPRYVLTSEQIPVSQRHLFLGKGFQWSPRHTQRILEARRPECEVYVQPSVIYRLARDLEKKMEYSL
PWLCRLTRTDSALNPFRPLPPVGGSPIYHGVELDETTVTYDLGERVGHTLVIGTTRVGKTRLAELLITQD
IRRKNAAGEHEVVIAFDPKGDADLLRRMYAEAHRAGRQDNFWVFHLGWPDISARYNAVGRFSRISEVASR
VAGQLSGEGNSAAFREFAWRFVNIITRALVALGQRPDYGLILRYVTNIGELYETYVENMLSEKAPQLLST
VEALLGSGISEKDLPRHMQGRPNGMNIWAIEQVLASEEGKKLWDPVLDGLRSAVQYDRTYFDKIVASLLP
LLEKLTTGKTAALLAPDYTDLNDPRPILDWHNIIKSRGVVYIGLDALSDPVVAAAVGNSMFADLVSEGGH
IYKFGLGDEDGRKSSKVAINLHCDEFNELMGDEFIPLINKGGGAGFQVTAYTQTLSDIEARIGSSAKANQ
VVGNFNSLIMLRVREKNTAMLLTDQLPEVDVYQKTLTSGVTDVSRPGEGTDFNSNVQDQVSLVKVPMLNP
SDVINLPKGQAFALLEGGRLWKIRMPLPADNDDPYMPASLKQLADNMEQNYRTGESWWTGGDAAYSGGQN
VSA
