# Supplementary material for: T346Hunter: A Novel Web-Based Tool for the Prediction of Type III, Type IV and Type VI Secretion Systems in Bacterial Genomes
Source: PLoS One. 2015 Apr 13;10(4):e0119317. doi: 10.1371/journal.pone.0119317 (PMC4395097; doi:10.1371/journal.pone.0119317)
Supplement: S1 Data — (ZIP) [file pone.0119317.s009.zip › T346Hunter_profiles/GI.Tfc6.hmm]

HMMER3/f [3.1b1 | May 2013]
NAME  Tfc6
LENG  705
ALPH  amino
RF    no
MM    no
CONS  yes
CS    no
MAP   yes
DATE  Fri Feb  7 13:52:36 2014
NSEQ  39
EFFN  0.899780
CKSUM 3541464411
STATS LOCAL MSV      -12.2984  0.69660
STATS LOCAL VITERBI  -13.1958  0.69660
STATS LOCAL FORWARD   -6.6862  0.69660
HMM          A        C        D        E        F        G        H        I        K        L        M        N        P        Q        R        S        T        V        W        Y   
            m->m     m->i     m->d     i->m     i->i     d->m     d->d
  COMPO   2.46942  4.51910  2.95593  2.70803  3.33885  2.86550  3.71109  2.80048  2.71802  2.41086  3.57860  3.10779  3.32063  3.07382  2.87000  2.69934  2.84282  2.58745  4.58232  3.51592
          2.68605  4.42186  2.77536  2.73130  3.46349  2.40500  3.72455  3.29371  2.67757  2.69322  4.24659  2.90363  2.73704  3.18163  2.89817  2.37903  2.77525  2.98535  4.58494  3.61495
          0.30584  2.90624  1.56632  2.17978  0.11999  0.00000        *
      1   2.73941  4.46486  3.38955  2.66426  3.46959  3.59631  3.94811  2.66058  2.82346  2.28035  1.79275  3.37722  4.03676  3.25180  3.11926  2.96068  3.00035  2.53047  5.04916  3.80197     26 m - - -
          2.68618  4.42225  2.77519  2.73123  3.46354  2.40513  3.72494  3.29354  2.67741  2.69355  4.24690  2.90347  2.73739  3.18146  2.89801  2.37887  2.77519  2.98518  4.58477  3.61503
          0.03025  3.90928  4.63163  0.61958  0.77255  0.50816  0.92030
      2   2.32394  4.38111  3.32357  2.78019  3.61587  3.44744  3.79021  2.93750  2.57770  2.66289  2.76318  3.20125  3.87985  3.06045  3.09128  2.08263  2.80519  2.52288  5.02763  3.77661     27 s - - -
          2.68618  4.42225  2.77519  2.73123  3.46354  2.40513  3.72494  3.29354  2.67741  2.69355  4.24690  2.90347  2.73739  3.18146  2.89801  2.37887  2.77519  2.98518  4.58477  3.61503
          0.02655  4.03766  4.76001  0.61958  0.77255  0.58886  0.80959
      3   2.61294  4.98057  2.57781  2.31545  4.27448  3.03864  3.46268  3.72459  2.34297  3.26696  4.04828  2.66810  3.77962  2.41126  2.80079  2.20182  2.84891  3.12880  5.45307  4.07442     28 s - - -
          2.68618  4.42225  2.77519  2.73123  3.46354  2.40513  3.72494  3.29354  2.67741  2.69355  4.24690  2.90347  2.73739  3.18146  2.89801  2.37887  2.77519  2.98518  4.58477  3.61503
          0.02655  4.03766  4.76001  0.61958  0.77255  0.58886  0.80959
      4   2.62671  5.02911  2.77901  2.24055  4.34422  3.38065  3.57443  3.79758  2.09460  3.31375  4.08557  2.60081  3.51608  2.62828  2.33698  2.44801  2.72344  3.40518  5.47323  4.09820     29 k - - -
          2.68618  4.42225  2.77519  2.73123  3.46354  2.40513  3.72494  3.29354  2.67741  2.69355  4.24690  2.90347  2.73739  3.18146  2.89801  2.37887  2.77519  2.98518  4.58477  3.61503
          0.02655  4.03766  4.76001  0.61958  0.77255  0.55828  0.84908
      5   2.48249  4.62986  3.08173  2.53730  3.80381  3.16670  2.95096  3.22719  2.49901  2.87197  3.55466  3.03019  3.84188  2.55090  2.92364  2.56043  2.82452  2.94475  5.14103  2.78980     30 a - - -
          2.68618  4.42225  2.77519  2.73123  3.46354  2.40513  3.72494  3.29354  2.67741  2.69355  4.24690  2.90347  2.73739  3.18146  2.89801  2.37887  2.77519  2.98518  4.58477  3.61503
          0.02608  4.05524  4.77759  0.61958  0.77255  0.57148  0.83170
      6   2.22204  4.39639  3.31663  2.79482  3.73757  3.37637  3.82545  3.05572  2.71833  2.78307  3.66295  3.19881  2.60836  3.07889  2.77275  2.63756  2.80860  2.11993  5.12797  3.87476     31 v - - -
          2.68618  4.42225  2.77519  2.73123  3.46354  2.40513  3.72494  3.29354  2.67741  2.69355  4.24690  2.90347  2.73739  3.18146  2.89801  2.37887  2.77519  2.98518  4.58477  3.61503
          0.02608  4.05524  4.77759  0.61958  0.77255  0.53807  0.87677
      7   3.12530  4.43630  4.84267  4.28825  3.33815  4.45447  4.85624  1.42891  4.17549  1.66820  2.52714  4.49861  4.70254  4.34181  4.31812  3.79969  3.36158  1.51395  5.28595  4.15999     32 i - - -
          2.68618  4.42225  2.77519  2.73123  3.46354  2.40513  3.72494  3.29354  2.67741  2.69355  4.24690  2.90347  2.73739  3.18146  2.89801  2.37887  2.77519  2.98518  4.58477  3.61503
          0.02559  4.07413  4.79647  0.61958  0.77255  0.55211  0.85740
      8   2.93877  5.44101  2.17911  1.15195  4.74055  3.27760  3.78293  4.24676  2.73590  3.76149  4.60561  2.44212  3.87833  2.94660  3.28006  2.84373  3.22157  3.83376  5.91752  4.44408     33 e - - -
          2.68618  4.42225  2.77519  2.73123  3.46354  2.40513  3.72494  3.29354  2.67741  2.69355  4.24690  2.90347  2.73739  3.18146  2.89801  2.37887  2.77519  2.98518  4.58477  3.61503
          0.02559  4.07413  4.79647  0.61958  0.77255  0.55211  0.85740
      9   1.99608  4.38780  3.29086  2.77353  3.54280  2.71509  3.82915  3.12988  2.75904  2.82438  3.68756  2.85193  3.83507  3.07869  3.15317  2.37814  2.78681  2.35389  5.14690  3.88719     34 a - - -
          2.68618  4.42225  2.77519  2.73123  3.46354  2.40513  3.72494  3.29354  2.67741  2.69355  4.24690  2.90347  2.73739  3.18146  2.89801  2.37887  2.77519  2.98518  4.58477  3.61503
          0.02559  4.07413  4.79647  0.61958  0.77255  0.55211  0.85740
     10   3.02975  4.44875  4.45726  3.88907  2.94855  4.15024  4.30704  2.30828  3.70642  1.03748  3.01307  4.10397  4.44025  3.91229  3.86375  3.46504  3.25655  2.33330  3.47068  3.45337     35 l - - -
          2.68618  4.42225  2.77519  2.73123  3.46354  2.40513  3.72494  3.29354  2.67741  2.69355  4.24690  2.90347  2.73739  3.18146  2.89801  2.37887  2.77519  2.98518  4.58477  3.61503
          0.02559  4.07413  4.79647  0.61958  0.77255  0.55211  0.85740
     11   3.38867  4.79377  4.51251  4.15784  3.22441  4.23609  4.75072  2.44407  3.92368  0.66146  3.19249  4.41374  4.63967  4.24332  4.06489  3.83746  3.67536  2.53291  5.17208  3.94043     36 L - - -
          2.68618  4.42225  2.77519  2.73123  3.46354  2.40513  3.72494  3.29354  2.67741  2.69355  4.24690  2.90347  2.73739  3.18146  2.89801  2.37887  2.77519  2.98518  4.58477  3.61503
          0.02559  4.07413  4.79647  0.61958  0.77255  0.55211  0.85740
     12   3.24626  5.06224  3.75877  3.23335  4.46864  3.68952  3.98982  4.02830  2.34506  3.50771  4.50656  3.57558  4.18586  3.20357  0.70989  3.32314  3.50074  3.74449  5.47201  4.35646     37 r - - -
          2.68618  4.42225  2.77519  2.73123  3.46354  2.40513  3.72494  3.29354  2.67741  2.69355  4.24690  2.90347  2.73739  3.18146  2.89801  2.37887  2.77519  2.98518  4.58477  3.61503
          0.02559  4.07413  4.79647  0.61958  0.77255  0.55211  0.85740
     13   2.82192  4.86603  2.79146  2.26696  4.38673  3.33397  3.97470  3.81916  2.82079  3.44900  4.35982  3.10693  1.19797  3.19157  3.19930  2.87787  3.16317  3.46310  5.61780  4.34652     38 p - - -
          2.68618  4.42225  2.77519  2.73123  3.46354  2.40513  3.72494  3.29354  2.67741  2.69355  4.24690  2.90347  2.73739  3.18146  2.89801  2.37887  2.77519  2.98518  4.58477  3.61503
          0.02559  4.07413  4.79647  0.61958  0.77255  0.55211  0.85740
     14   1.35206  4.28392  3.40761  3.11097  4.24971  3.06716  4.20335  3.57356  3.15243  3.31018  4.19193  3.33344  1.87411  3.47049  3.47390  2.52374  2.81200  3.12360  5.60734  4.38553     39 a - - -
          2.68618  4.42225  2.77519  2.73123  3.46354  2.40513  3.72494  3.29354  2.67741  2.69355  4.24690  2.90347  2.73739  3.18146  2.89801  2.37887  2.77519  2.98518  4.58477  3.61503
          0.02559  4.07413  4.79647  0.61958  0.77255  0.55211  0.85740
     15   2.95544  4.35638  4.53043  4.02269  3.62695  4.17916  4.76639  1.65419  3.91139  2.25469  3.46298  4.25043  4.56597  4.19972  4.13883  3.54614  2.80630  1.06469  5.44408  4.23372     40 v - - -
          2.68618  4.42225  2.77519  2.73123  3.46354  2.40513  3.72494  3.29354  2.67741  2.69355  4.24690  2.90347  2.73739  3.18146  2.89801  2.37887  2.77519  2.98518  4.58477  3.61503
          0.02559  4.07413  4.79647  0.61958  0.77255  0.55211  0.85740
     16   3.14043  5.27887  2.59200  0.76911  4.65265  3.41474  4.02529  4.14751  2.93243  3.73422  4.70436  3.06668  4.03042  3.23991  3.35861  3.10515  3.44784  3.81236  5.78602  4.51443     41 e - - -
          2.68618  4.42225  2.77519  2.73123  3.46354  2.40513  3.72494  3.29354  2.67741  2.69355  4.24690  2.90347  2.73739  3.18146  2.89801  2.37887  2.77519  2.98518  4.58477  3.61503
          0.02559  4.07413  4.79647  0.61958  0.77255  0.55211  0.85740
     17   2.47101  4.18070  4.01976  3.45209  2.64498  3.36974  4.07530  2.26706  3.34555  1.56398  3.18070  3.70854  4.13262  3.58695  3.56541  3.05655  2.91736  2.26131  4.78314  3.56715     42 l - - -
          2.68618  4.42225  2.77519  2.73123  3.46354  2.40513  3.72494  3.29354  2.67741  2.69355  4.24690  2.90347  2.73739  3.18146  2.89801  2.37887  2.77519  2.98518  4.58477  3.61503
          0.02559  4.07413  4.79647  0.61958  0.77255  0.55211  0.85740
     18   2.58297  4.40799  3.63961  3.09673  2.66475  3.70346  3.53527  2.92081  3.02806  2.57937  3.52262  2.60518  4.07510  3.30842  3.34479  2.96497  2.98296  2.70951  2.66958  2.21653     43 y - - -
          2.68618  4.42225  2.77519  2.73123  3.46354  2.40513  3.72494  3.29354  2.67741  2.69355  4.24690  2.90347  2.73739  3.18146  2.89801  2.37887  2.77519  2.98518  4.58477  3.61503
          0.02559  4.07413  4.79647  0.61958  0.77255  0.55211  0.85740
     19   2.31924  4.27928  3.37429  3.01140  4.22099  3.06034  4.10464  3.61183  3.02836  3.29867  4.13386  3.26588  3.30435  3.34878  3.37618  1.56794  1.68819  3.14044  5.55884  4.32023     44 s - - -
          2.68618  4.42225  2.77519  2.73123  3.46354  2.40513  3.72494  3.29354  2.67741  2.69355  4.24690  2.90347  2.73739  3.18146  2.89801  2.37887  2.77519  2.98518  4.58477  3.61503
          0.02559  4.07413  4.79647  0.61958  0.77255  0.51202  0.91451
     20   1.56933  4.26955  3.79367  3.28029  3.64741  3.50152  4.16304  2.50395  3.20155  2.55139  3.28920  3.55976  4.02958  3.50913  3.50777  2.85064  2.66878  1.89359  5.18850  3.97179     45 a - - -
          2.68618  4.42225  2.77519  2.73123  3.46354  2.40513  3.72494  3.29354  2.67741  2.69355  4.24690  2.90347  2.73739  3.18146  2.89801  2.37887  2.77519  2.98518  4.58477  3.61503
          0.02502  4.09640  4.81875  0.61958  0.77255  0.52827  0.89068
     21   1.97783  4.14837  3.76615  3.19174  3.26468  3.62811  3.91970  2.21775  3.10577  2.27263  3.25894  3.50146  4.00594  3.37368  3.37383  2.71985  2.75415  2.21243  4.32642  3.41784     46 a - - -
          2.68618  4.42225  2.77519  2.73123  3.46354  2.40513  3.72494  3.29354  2.67741  2.69355  4.24690  2.90347  2.73739  3.18146  2.89801  2.37887  2.77519  2.98518  4.58477  3.61503
          0.02502  4.09640  4.81875  0.61958  0.77255  0.52827  0.89068
     22   1.94143  3.79504  3.99001  3.48813  3.65767  3.43319  4.26848  2.47525  3.40140  2.60745  3.59184  3.65701  4.01412  3.67406  3.66081  2.81240  2.29357  1.54046  5.19694  3.99498     47 v - - -
          2.68618  4.42225  2.77519  2.73123  3.46354  2.40513  3.72494  3.29354  2.67741  2.69355  4.24690  2.90347  2.73739  3.18146  2.89801  2.37887  2.77519  2.98518  4.58477  3.61503
          0.02502  4.09640  4.81875  0.61958  0.77255  0.52827  0.89068
     23   2.12597  2.63485  3.49299  2.95006  3.49224  3.45861  3.55378  2.87047  2.89000  2.58522  3.47613  3.31571  3.90911  3.20055  3.22881  2.25228  2.80067  2.62569  4.93681  3.35461     48 a - - -
          2.68618  4.42225  2.77519  2.73123  3.46354  2.40513  3.72494  3.29354  2.67741  2.69355  4.24690  2.90347  2.73739  3.18146  2.89801  2.37887  2.77519  2.98518  4.58477  3.61503
          0.02502  4.09640  4.81875  0.61958  0.77255  0.52827  0.89068
     24   2.03492  4.25128  3.52608  2.96072  3.14476  3.09111  3.83886  2.64919  2.90562  2.21756  3.36708  3.34165  3.94719  3.20093  3.23900  2.67969  2.69702  2.51747  4.84820  3.32661     49 a - - -
          2.68618  4.42225  2.77519  2.73123  3.46354  2.40513  3.72494  3.29354  2.67741  2.69355  4.24690  2.90347  2.73739  3.18146  2.89801  2.37887  2.77519  2.98518  4.58477  3.61503
          0.02502  4.09640  4.81875  0.61958  0.77255  0.52827  0.89068
     25   1.98065  3.94426  3.51170  3.02006  4.00134  1.89451  4.03493  3.37686  2.98500  2.91886  3.91890  3.29143  3.77761  3.29281  3.34537  2.14172  2.37500  2.89030  5.37250  4.13866     50 g - - -
          2.68618  4.42225  2.77519  2.73123  3.46354  2.40513  3.72494  3.29354  2.67741  2.69355  4.24690  2.90347  2.73739  3.18146  2.89801  2.37887  2.77519  2.98518  4.58477  3.61503
          0.02502  4.09640  4.81875  0.61958  0.77255  0.52827  0.89068
     26   1.76407  3.01564  3.88382  3.33008  3.39149  3.41243  4.05995  2.35616  3.23969  2.24357  3.36372  3.58757  4.02939  3.50687  3.49871  2.89140  2.84583  2.17631  4.90829  3.70270     51 a - - -
          2.68618  4.42225  2.77519  2.73123  3.46354  2.40513  3.72494  3.29354  2.67741  2.69355  4.24690  2.90347  2.73739  3.18146  2.89801  2.37887  2.77519  2.98518  4.58477  3.61503
          0.02502  4.09640  4.81875  0.61958  0.77255  0.52827  0.89068
     27   1.07719  4.17964  3.58770  3.27136  4.29224  2.34089  4.29237  3.64026  3.29676  3.38025  4.21709  3.38832  3.74229  3.57877  3.59626  2.36748  2.62554  3.01787  5.65645  4.45732     52 a - - -
          2.68618  4.42225  2.77519  2.73123  3.46354  2.40513  3.72494  3.29354  2.67741  2.69355  4.24690  2.90347  2.73739  3.18146  2.89801  2.37887  2.77519  2.98518  4.58477  3.61503
          0.02502  4.09640  4.81875  0.61958  0.77255  0.52827  0.89068
     28   2.51770  3.87745  3.97685  3.39487  2.61328  2.93137  3.98125  2.35734  3.28635  1.92850  3.18314  3.63175  4.04774  3.51901  3.49177  2.96071  2.73387  2.12963  4.69779  3.39781     53 l - - -
          2.68618  4.42225  2.77519  2.73123  3.46354  2.40513  3.72494  3.29354  2.67741  2.69355  4.24690  2.90347  2.73739  3.18146  2.89801  2.37887  2.77519  2.98518  4.58477  3.61503
          0.02502  4.09640  4.81875  0.61958  0.77255  0.52827  0.89068
     29   2.98267  4.36298  4.58442  4.00567  3.13069  4.17888  4.47918  1.87828  3.86320  1.24763  3.02173  4.20062  4.46495  4.02732  3.99516  3.49550  3.21111  1.84245  4.27875  3.79748     54 l - - -
          2.68618  4.42225  2.77519  2.73123  3.46354  2.40513  3.72494  3.29354  2.67741  2.69355  4.24690  2.90347  2.73739  3.18146  2.89801  2.37887  2.77519  2.98518  4.58477  3.61503
          0.02502  4.09640  4.81875  0.61958  0.77255  0.52827  0.89068
     30   1.83610  1.98145  3.88567  3.38615  3.60528  3.29129  4.14378  2.82718  3.28203  2.66010  3.16493  3.53756  3.89437  3.55878  3.53253  2.45560  2.78047  2.55682  5.08726  3.88775     55 a - - -
          2.68618  4.42225  2.77519  2.73123  3.46354  2.40513  3.72494  3.29354  2.67741  2.69355  4.24690  2.90347  2.73739  3.18146  2.89801  2.37887  2.77519  2.98518  4.58477  3.61503
          0.02502  4.09640  4.81875  0.61958  0.77255  0.52827  0.89068
     31   2.50198  3.68856  4.17199  3.57913  3.04852  3.52811  4.01113  2.34569  3.43681  1.75094  2.92712  3.73256  4.06589  3.63389  3.57266  2.99436  2.80691  2.01680  4.19978  3.08736     56 l - - -
          2.68618  4.42225  2.77519  2.73123  3.46354  2.40513  3.72494  3.29354  2.67741  2.69355  4.24690  2.90347  2.73739  3.18146  2.89801  2.37887  2.77519  2.98518  4.58477  3.61503
          0.02502  4.09640  4.81875  0.61958  0.77255  0.52827  0.89068
     32   2.33907  4.21385  3.59762  3.02868  3.23873  3.37048  3.86076  2.68008  2.96227  2.26039  3.32571  3.38972  3.96525  3.18660  3.20267  2.84357  2.43665  2.02089  4.81366  3.29960     57 v - - -
          2.68618  4.42225  2.77519  2.73123  3.46354  2.40513  3.72494  3.29354  2.67741  2.69355  4.24690  2.90347  2.73739  3.18146  2.89801  2.37887  2.77519  2.98518  4.58477  3.61503
          0.02502  4.09640  4.81875  0.61958  0.77255  0.52827  0.89068
     33   1.21161  4.44966  3.14095  2.83451  4.15113  3.19067  3.99626  3.52770  2.85396  3.21472  4.08522  3.19333  3.82857  2.76271  3.20193  2.47659  2.87315  3.13762  5.48968  4.21871     58 a - - -
          2.68618  4.42225  2.77519  2.73123  3.46354  2.40513  3.72494  3.29354  2.67741  2.69355  4.24690  2.90347  2.73739  3.18146  2.89801  2.37887  2.77519  2.98518  4.58477  3.61503
          0.02502  4.09640  4.81875  0.61958  0.77255  0.52827  0.89068
     34   3.07666  4.79041  3.70897  3.58451  4.55102  3.46554  4.63865  4.16034  3.66224  3.76021  4.82337  3.86598  0.49975  4.04400  3.87743  3.25241  3.53689  3.77902  5.67012  4.67653     59 P - - -
          2.68618  4.42225  2.77519  2.73123  3.46354  2.40513  3.72494  3.29354  2.67741  2.69355  4.24690  2.90347  2.73739  3.18146  2.89801  2.37887  2.77519  2.98518  4.58477  3.61503
          0.02502  4.09640  4.81875  0.61958  0.77255  0.52827  0.89068
     35   2.91402  4.56203  3.70771  3.19220  2.63706  3.80270  3.07453  3.10226  2.99575  2.70666  3.68519  3.49689  4.17448  3.17272  3.27279  2.90200  3.14067  2.89593  1.72732  2.45160     60 w - - -
          2.68618  4.42225  2.77519  2.73123  3.46354  2.40513  3.72494  3.29354  2.67741  2.69355  4.24690  2.90347  2.73739  3.18146  2.89801  2.37887  2.77519  2.98518  4.58477  3.61503
          0.02502  4.09640  4.81875  0.61958  0.77255  0.52827  0.89068
     36   1.98365  4.50962  3.19322  2.53624  3.78343  3.42125  3.75696  3.12936  2.63403  2.61565  3.51180  3.11963  3.85978  2.97902  3.04187  2.12092  2.71962  2.85176  5.15027  3.87455     61 a - - -
          2.68618  4.42225  2.77519  2.73123  3.46354  2.40513  3.72494  3.29354  2.67741  2.69355  4.24690  2.90347  2.73739  3.18146  2.89801  2.37887  2.77519  2.98518  4.58477  3.61503
          0.02502  4.09640  4.81875  0.61958  0.77255  0.52827  0.89068
     37   3.23353  4.55565  4.88883  4.32179  2.61990  4.49991  4.79329  1.90820  4.20228  1.03512  2.95314  4.53555  4.70807  4.29399  4.30768  3.83907  3.45725  1.95081  5.12113  3.99662     62 l - - -
          2.68618  4.42225  2.77519  2.73123  3.46354  2.40513  3.72494  3.29354  2.67741  2.69355  4.24690  2.90347  2.73739  3.18146  2.89801  2.37887  2.77519  2.98518  4.58477  3.61503
          0.02502  4.09640  4.81875  0.61958  0.77255  0.52827  0.89068
     38   1.78048  4.34310  3.87388  3.33501  3.38858  3.73299  4.15329  2.45344  3.22203  1.96123  2.31895  3.65630  4.15242  3.52984  3.50444  3.04642  3.00006  2.32933  5.03573  3.83377     63 a - - -
          2.68618  4.42225  2.77519  2.73123  3.46354  2.40513  3.72494  3.29354  2.67741  2.69355  4.24690  2.90347  2.73739  3.18146  2.89801  2.37887  2.77519  2.98518  4.58477  3.61503
          0.02502  4.09640  4.81875  0.61958  0.77255  0.52827  0.89068
     39   3.36487  4.71961  4.82777  4.27835  3.08234  4.55818  4.84397  2.25350  4.08301  0.90655  1.99456  4.55525  4.75399  4.24574  4.21565  3.91873  3.58964  2.40373  5.17234  4.08531     64 l - - -
          2.68618  4.42225  2.77519  2.73123  3.46354  2.40513  3.72494  3.29354  2.67741  2.69355  4.24690  2.90347  2.73739  3.18146  2.89801  2.37887  2.77519  2.98518  4.58477  3.61503
          0.02502  4.09640  4.81875  0.61958  0.77255  0.52827  0.89068
     40   2.16314  4.49062  3.14892  2.69583  4.15873  3.20302  3.86555  3.57550  2.72473  3.20700  4.02443  2.73071  2.81183  3.05345  3.14660  2.00012  2.10827  3.16452  5.45352  4.16302     65 s - - -
          2.68618  4.42225  2.77519  2.73123  3.46354  2.40513  3.72494  3.29354  2.67741  2.69355  4.24690  2.90347  2.73739  3.18146  2.89801  2.37887  2.77519  2.98518  4.58477  3.61503
          0.02502  4.09640  4.81875  0.61958  0.77255  0.52827  0.89068
     41   2.41849  4.69398  2.96447  2.60652  4.15253  3.32591  3.81251  3.55644  2.58284  3.10829  4.04437  3.06501  1.74987  2.48811  2.95838  2.69976  2.93556  3.21292  5.43806  4.13319     66 p - - -
          2.68618  4.42225  2.77519  2.73123  3.46354  2.40513  3.72494  3.29354  2.67741  2.69355  4.24690  2.90347  2.73739  3.18146  2.89801  2.37887  2.77519  2.98518  4.58477  3.61503
          0.02502  4.09640  4.81875  0.61958  0.77255  0.52827  0.89068
     42   2.47573  4.78795  2.81412  2.28120  4.03340  3.20027  3.63244  3.44947  2.43883  2.73519  3.86957  2.94853  3.49423  2.78518  2.90227  2.24696  2.54201  3.12604  5.30070  3.77027     67 s - - -
          2.68618  4.42225  2.77519  2.73123  3.46354  2.40513  3.72494  3.29354  2.67741  2.69355  4.24690  2.90347  2.73739  3.18146  2.89801  2.37887  2.77519  2.98518  4.58477  3.61503
          0.02502  4.09640  4.81875  0.61958  0.77255  0.52827  0.89068
     43   2.85652  4.24862  4.46198  3.88574  3.11061  4.05721  4.39793  1.90468  3.76235  1.72567  2.49351  4.07806  4.37701  3.95349  3.91458  3.20086  3.09038  1.58527  4.96030  3.79537     68 v - - -
          2.68618  4.42225  2.77519  2.73123  3.46354  2.40513  3.72494  3.29354  2.67741  2.69355  4.24690  2.90347  2.73739  3.18146  2.89801  2.37887  2.77519  2.98518  4.58477  3.61503
          0.02502  4.09640  4.81875  0.61958  0.77255  0.52827  0.89068
     44   1.99751  4.22810  3.38120  3.15900  4.46709  1.28369  4.30007  3.89879  3.30275  3.57777  4.39047  3.32495  3.73316  3.56649  3.62333  1.92440  2.76848  3.29787  5.79336  4.57953     69 g - - -
          2.68618  4.42225  2.77519  2.73123  3.46354  2.40513  3.72494  3.29354  2.67741  2.69355  4.24690  2.90347  2.73739  3.18146  2.89801  2.37887  2.77519  2.98518  4.58477  3.61503
          0.02502  4.09640  4.81875  0.61958  0.77255  0.52827  0.89068
     45   2.47598  3.89388  4.15226  3.56245  3.09185  3.71583  4.01181  2.30474  3.42519  1.82654  3.00867  3.73106  4.07921  3.62723  3.57310  3.00859  2.82809  2.14866  3.75405  2.56587     70 l - - -
          2.68618  4.42225  2.77519  2.73123  3.46354  2.40513  3.72494  3.29354  2.67741  2.69355  4.24690  2.90347  2.73739  3.18146  2.89801  2.37887  2.77519  2.98518  4.58477  3.61503
          0.02502  4.09640  4.81875  0.61958  0.77255  0.52827  0.89068
     46   2.17993  4.29737  3.46837  2.92540  3.51138  2.54559  3.86121  2.81679  2.87655  2.51082  3.47553  3.30861  3.92340  3.18628  3.22582  2.76798  2.70796  2.13327  4.95813  3.25422     71 v - - -
          2.68618  4.42225  2.77519  2.73123  3.46354  2.40513  3.72494  3.29354  2.67741  2.69355  4.24690  2.90347  2.73739  3.18146  2.89801  2.37887  2.77519  2.98518  4.58477  3.61503
          0.02502  4.09640  4.81875  0.61958  0.77255  0.52827  0.89068
     47   2.33417  4.34675  3.39909  2.85639  3.62365  3.35548  3.84492  2.94330  2.80605  2.50616  3.07792  3.25208  3.88884  3.13047  3.17421  2.27945  2.02814  2.68657  5.04421  3.79976     72 t - - -
          2.68618  4.42225  2.77519  2.73123  3.46354  2.40513  3.72494  3.29354  2.67741  2.69355  4.24690  2.90347  2.73739  3.18146  2.89801  2.37887  2.77519  2.98518  4.58477  3.61503
          0.02502  4.09640  4.81875  0.61958  0.77255  0.52827  0.89068
     48   1.11929  3.60719  3.79091  3.40682  4.23549  2.24562  4.32882  3.61514  3.36683  3.33658  4.16770  3.44496  3.72923  3.63673  3.64556  2.21662  2.70930  3.09764  5.61185  4.42872     73 a - - -
          2.68618  4.42225  2.77519  2.73123  3.46354  2.40513  3.72494  3.29354  2.67741  2.69355  4.24690  2.90347  2.73739  3.18146  2.89801  2.37887  2.77519  2.98518  4.58477  3.61503
          0.02502  4.09640  4.81875  0.61958  0.77255  0.52827  0.89068
     49   1.96649  4.30303  3.42074  2.95248  3.76707  2.53660  3.95452  3.10401  2.92643  2.00391  3.71498  3.28645  3.85001  3.24430  3.27719  2.29764  2.79742  2.80218  5.18047  3.94125     74 a - - -
          2.68618  4.42225  2.77519  2.73123  3.46354  2.40513  3.72494  3.29354  2.67741  2.69355  4.24690  2.90347  2.73739  3.18146  2.89801  2.37887  2.77519  2.98518  4.58477  3.61503
          0.02502  4.09640  4.81875  0.61958  0.77255  0.52827  0.89068
     50   1.79818  4.31064  3.46212  2.92539  3.62102  2.71736  3.89188  2.70747  2.87746  2.43092  3.56717  3.29644  3.89621  3.19241  3.23538  2.63183  2.71007  2.53874  5.05454  3.81636     75 a - - -
          2.68618  4.42225  2.77519  2.73123  3.46354  2.40513  3.72494  3.29354  2.67741  2.69355  4.24690  2.90347  2.73739  3.18146  2.89801  2.37887  2.77519  2.98518  4.58477  3.61503
          0.02502  4.09640  4.81875  0.61958  0.77255  0.52827  0.89068
     51   2.46203  4.38833  4.27965  3.75170  1.77491  3.99351  4.21618  2.39969  3.63238  1.55885  3.15866  3.96649  4.35091  3.84192  3.82167  3.31917  3.17050  2.34974  4.72707  3.36238     76 l - - -
          2.68618  4.42225  2.77519  2.73123  3.46354  2.40513  3.72494  3.29354  2.67741  2.69355  4.24690  2.90347  2.73739  3.18146  2.89801  2.37887  2.77519  2.98518  4.58477  3.61503
          0.02502  4.09640  4.81875  0.61958  0.77255  0.52827  0.89068
     52   2.20690  4.02265  3.78640  3.21006  2.89547  3.07057  3.91340  2.52149  3.12429  1.98146  3.23842  3.50793  3.99837  3.38323  3.38254  2.85999  2.60133  2.35300  4.28360  3.52483     77 l - - -
          2.68618  4.42225  2.77519  2.73123  3.46354  2.40513  3.72494  3.29354  2.67741  2.69355  4.24690  2.90347  2.73739  3.18146  2.89801  2.37887  2.77519  2.98518  4.58477  3.61503
          0.02502  4.09640  4.81875  0.61958  0.77255  0.52827  0.89068
     53   2.05560  4.24685  3.63753  3.08483  3.46922  2.83816  3.95406  2.35591  3.02356  2.37077  3.42700  3.43193  3.98689  3.31868  3.34543  2.84316  2.63827  2.08468  4.95333  3.73054     78 a - - -
          2.68618  4.42225  2.77519  2.73123  3.46354  2.40513  3.72494  3.29354  2.67741  2.69355  4.24690  2.90347  2.73739  3.18146  2.89801  2.37887  2.77519  2.98518  4.58477  3.61503
          0.02502  4.09640  4.81875  0.61958  0.77255  0.52827  0.89068
     54   2.73110  4.21127  4.08714  3.51737  2.09803  3.81173  3.98822  2.53248  3.40216  1.69759  2.98852  3.74017  3.44320  3.61790  3.59894  3.10006  2.96128  2.40782  4.57225  2.86608     79 l - - -
          2.68618  4.42225  2.77519  2.73123  3.46354  2.40513  3.72494  3.29354  2.67741  2.69355  4.24690  2.90347  2.73739  3.18146  2.89801  2.37887  2.77519  2.98518  4.58477  3.61503
          0.02502  4.09640  4.81875  0.61958  0.77255  0.52827  0.89068
     55   1.62396  4.21102  3.45120  3.18485  4.42243  1.49857  4.28836  3.84540  3.28820  3.52638  4.33838  3.33800  3.72884  3.55431  3.61004  2.01422  2.75132  3.26058  5.75380  4.54453     80 g - - -
          2.68618  4.42225  2.77519  2.73123  3.46354  2.40513  3.72494  3.29354  2.67741  2.69355  4.24690  2.90347  2.73739  3.18146  2.89801  2.37887  2.77519  2.98518  4.58477  3.61503
          0.02502  4.09640  4.81875  0.61958  0.77255  0.52827  0.89068
     56   2.02507  4.21941  3.67534  3.10894  3.37541  3.13642  3.93216  2.35867  3.04142  2.27521  3.06816  3.45651  4.00808  3.32691  3.34841  2.88753  2.64990  2.17431  4.86777  3.65044     81 a - - -
          2.68618  4.42225  2.77519  2.73123  3.46354  2.40513  3.72494  3.29354  2.67741  2.69355  4.24690  2.90347  2.73739  3.18146  2.89801  2.37887  2.77519  2.98518  4.58477  3.61503
          0.02502  4.09640  4.81875  0.61958  0.77255  0.52827  0.89068
     57   2.51943  4.01857  4.18112  3.58818  2.86604  3.70499  4.01196  2.10307  3.24379  1.99102  2.96716  3.73867  4.06978  3.63975  3.57790  2.99949  2.81108  2.02059  3.91845  2.94885     82 l - - -
          2.68618  4.42225  2.77519  2.73123  3.46354  2.40513  3.72494  3.29354  2.67741  2.69355  4.24690  2.90347  2.73739  3.18146  2.89801  2.37887  2.77519  2.98518  4.58477  3.61503
          0.02502  4.09640  4.81875  0.61958  0.77255  0.52827  0.89068
     58   3.27518  5.08717  3.79032  3.26164  4.49947  3.71254  4.01121  4.06177  2.36099  3.53714  4.53641  3.60162  4.20871  3.22473  0.68449  3.35164  3.52873  3.77724  5.49430  4.38359     83 R - - -
          2.68618  4.42225  2.77519  2.73123  3.46354  2.40513  3.72494  3.29354  2.67741  2.69355  4.24690  2.90347  2.73739  3.18146  2.89801  2.37887  2.77519  2.98518  4.58477  3.61503
          0.02502  4.09640  4.81875  0.61958  0.77255  0.52827  0.89068
     59   2.19376  4.15041  3.73610  3.16241  2.59407  3.14720  3.89015  2.61586  3.08224  2.21335  3.26133  3.47714  3.99259  3.34839  3.35509  2.88459  2.53166  2.41089  4.32362  3.12297     84 a - - -
          2.68618  4.42225  2.77519  2.73123  3.46354  2.40513  3.72494  3.29354  2.67741  2.69355  4.24690  2.90347  2.73739  3.18146  2.89801  2.37887  2.77519  2.98518  4.58477  3.61503
          0.02502  4.09640  4.81875  0.61958  0.77255  0.52827  0.89068
     60   2.68100  4.75115  3.17785  2.58820  3.93742  3.51003  3.32425  3.20553  2.24684  2.98745  3.83171  2.84828  3.88836  2.83014  1.86233  2.74420  2.90002  3.08379  3.81417  3.79953     85 r - - -
          2.68618  4.42225  2.77519  2.73123  3.46354  2.40513  3.72494  3.29354  2.67741  2.69355  4.24690  2.90347  2.73739  3.18146  2.89801  2.37887  2.77519  2.98518  4.58477  3.61503
          0.02502  4.09640  4.81875  0.61958  0.77255  0.52827  0.89068
     61   2.81495  5.30768  2.09047  2.00738  4.61094  3.32104  3.70023  4.09674  2.55643  3.59846  4.39821  2.78780  3.84494  1.72324  3.07132  2.56705  3.07104  3.68437  5.75663  4.31844     86 q - - -
          2.68618  4.42225  2.77519  2.73123  3.46354  2.40513  3.72494  3.29354  2.67741  2.69355  4.24690  2.90347  2.73739  3.18146  2.89801  2.37887  2.77519  2.98518  4.58477  3.61503
          0.02502  4.09640  4.81875  0.61958  0.77255  0.52827  0.89068
     62   1.17965  4.22362  3.49831  3.26601  4.41028  1.73073  4.34986  3.77827  3.36613  3.51318  4.35678  3.39577  3.76040  3.63877  3.66118  2.47510  2.79303  3.23087  5.75035  4.55940     87 a - - -
          2.68618  4.42225  2.77519  2.73123  3.46354  2.40513  3.72494  3.29354  2.67741  2.69355  4.24690  2.90347  2.73739  3.18146  2.89801  2.37887  2.77519  2.98518  4.58477  3.61503
          0.02502  4.09640  4.81875  0.61958  0.77255  0.52827  0.89068
     63   2.58622  4.11502  3.87181  3.29001  3.11922  3.65690  3.93878  2.31056  3.17903  2.10250  2.74291  3.56461  4.02586  3.25297  3.05576  2.93291  2.71868  2.36142  2.84808  3.50302     88 l - - -
          2.68618  4.42225  2.77519  2.73123  3.46354  2.40513  3.72494  3.29354  2.67741  2.69355  4.24690  2.90347  2.73739  3.18146  2.89801  2.37887  2.77519  2.98518  4.58477  3.61503
          0.02502  4.09640  4.81875  0.61958  0.77255  0.52827  0.89068
     64   2.48610  4.84314  2.99820  2.36781  3.88328  3.43012  3.34558  3.41608  2.17070  3.10333  3.91142  2.95177  3.81812  2.60073  2.25176  2.63850  2.77465  2.90974  5.32691  3.99394     89 k - - -
          2.68618  4.42225  2.77519  2.73123  3.46354  2.40513  3.72494  3.29354  2.67741  2.69355  4.24690  2.90347  2.73739  3.18146  2.89801  2.37887  2.77519  2.98518  4.58477  3.61503
          0.02502  4.09640  4.81875  0.61958  0.77255  0.47671  0.96975
     65   3.15810  4.44764  4.92998  4.40527  3.57005  4.55230  5.06100  1.37335  4.29974  2.06693  3.05339  4.61575  4.82154  4.52638  4.47546  3.92217  3.40921  1.10604  5.52948  4.35394     90 v - - -
          2.68618  4.42225  2.77519  2.73123  3.46354  2.40513  3.72494  3.29354  2.67741  2.69355  4.24690  2.90347  2.73739  3.18146  2.89801  2.37887  2.77519  2.98518  4.58477  3.61503
          0.02432  4.12450  4.84685  0.61958  0.77255  0.49658  0.93805
     66   2.60003  4.08609  4.01520  3.43062  2.94584  3.69517  3.98084  2.35146  2.99444  1.66120  3.16834  3.65532  4.06130  3.54002  3.50473  2.97943  2.72988  2.25448  3.86930  3.19005     91 l - - -
          2.68618  4.42225  2.77519  2.73123  3.46354  2.40513  3.72494  3.29354  2.67741  2.69355  4.24690  2.90347  2.73739  3.18146  2.89801  2.37887  2.77519  2.98518  4.58477  3.61503
          0.02432  4.12450  4.84685  0.61958  0.77255  0.49658  0.93805
     67   2.84723  4.47133  3.33214  2.69687  4.30145  3.59266  3.43245  3.68111  1.97545  3.22577  4.07006  3.14440  3.97091  2.80458  1.41788  2.87928  2.85621  3.36793  5.38071  4.14034     92 r - - -
          2.68618  4.42225  2.77519  2.73123  3.46354  2.40513  3.72494  3.29354  2.67741  2.69355  4.24690  2.90347  2.73739  3.18146  2.89801  2.37887  2.77519  2.98518  4.58477  3.61503
          0.02432  4.12450  4.84685  0.61958  0.77255  0.49658  0.93805
     68   3.71002  4.98770  4.56710  4.26688  1.86798  4.40947  3.55072  3.44415  4.11466  2.77999  4.05882  4.09768  4.74632  4.14924  4.18891  3.80182  3.94488  3.36466  3.70497  0.76718     93 y - - -
          2.68618  4.42225  2.77519  2.73123  3.46354  2.40513  3.72494  3.29354  2.67741  2.69355  4.24690  2.90347  2.73739  3.18146  2.89801  2.37887  2.77519  2.98518  4.58477  3.61503
          0.02432  4.12450  4.84685  0.61958  0.77255  0.49658  0.93805
     69   2.93729  5.15918  3.25568  2.65802  4.49295  3.61547  2.92259  3.93197  2.04351  3.40038  4.23565  3.11747  3.99187  1.99697  1.60423  2.92539  3.12606  3.59126  5.46675  4.20903     94 r - - -
          2.68618  4.42225  2.77519  2.73123  3.46354  2.40513  3.72494  3.29354  2.67741  2.69355  4.24690  2.90347  2.73739  3.18146  2.89801  2.37887  2.77519  2.98518  4.58477  3.61503
          0.02432  4.12450  4.84685  0.61958  0.77255  0.49658  0.93805
     70   2.90446  5.04023  3.32930  2.69804  4.29873  3.62734  3.24311  3.74962  1.98576  3.26890  4.11583  3.14720  3.99323  2.71526  1.40066  2.92085  3.09398  3.43785  5.36937  3.46793     95 r - - -
          2.68618  4.42225  2.77519  2.73123  3.46354  2.40513  3.72494  3.29354  2.67741  2.69355  4.24690  2.90347  2.73739  3.18146  2.89801  2.37887  2.77519  2.98518  4.58477  3.61503
          0.02432  4.12450  4.84685  0.61958  0.77255  0.49658  0.93805
     71   2.71707  5.01302  2.81163  2.40738  4.33125  2.68689  3.19811  3.79353  2.38680  3.33692  4.14363  1.86163  3.85565  2.80930  2.50415  2.71135  2.96249  3.42455  5.50167  4.14532     96 n - - -
          2.68618  4.42225  2.77519  2.73123  3.46354  2.40513  3.72494  3.29354  2.67741  2.69355  4.24690  2.90347  2.73739  3.18146  2.89801  2.37887  2.77519  2.98518  4.58477  3.61503
          0.02432  4.12450  4.84685  0.61958  0.77255  0.49658  0.93805
     72   3.32080  4.62030  5.00558  4.43965  3.18549  4.63118  4.96949  1.60706  4.31199  1.04360  2.58419  4.67430  4.80857  4.40301  4.41565  3.98190  3.54397  2.06717  5.26353  4.20856     97 l - - -
          2.68618  4.42225  2.77519  2.73123  3.46354  2.40513  3.72494  3.29354  2.67741  2.69355  4.24690  2.90347  2.73739  3.18146  2.89801  2.37887  2.77519  2.98518  4.58477  3.61503
          0.02432  4.12450  4.84685  0.61958  0.77255  0.49658  0.93805
     73   2.90806  5.02693  3.38447  2.73007  4.37878  3.63283  3.65372  3.73160  1.78860  2.88121  4.11729  3.16907  4.00069  2.79638  1.49476  2.93132  2.81220  3.42395  5.40806  4.18456     98 r - - -
          2.68618  4.42225  2.77519  2.73123  3.46354  2.40513  3.72494  3.29354  2.67741  2.69355  4.24690  2.90347  2.73739  3.18146  2.89801  2.37887  2.77519  2.98518  4.58477  3.61503
          0.02432  4.12450  4.84685  0.61958  0.77255  0.49658  0.93805
     74   2.53409  4.84970  3.18872  2.60492  3.60674  3.52986  3.47455  3.50986  2.12674  3.09688  3.93925  3.08125  3.91478  2.82024  1.64103  2.78526  2.95679  3.20704  5.29806  4.01164     99 r - - -
          2.68618  4.42225  2.77519  2.73123  3.46354  2.40513  3.72494  3.29354  2.67741  2.69355  4.24690  2.90347  2.73739  3.18146  2.89801  2.37887  2.77519  2.98518  4.58477  3.61503
          0.02432  4.12450  4.84685  0.61958  0.77255  0.49658  0.93805
     75   2.67311  4.21384  3.90456  3.33450  3.22012  3.73133  4.01434  2.52425  3.20892  1.47104  2.85740  3.62566  4.10023  3.48760  3.45221  2.84763  2.73130  2.37403  4.78855  3.19892    100 l - - -
          2.68618  4.42225  2.77519  2.73123  3.46354  2.40513  3.72494  3.29354  2.67741  2.69355  4.24690  2.90347  2.73739  3.18146  2.89801  2.37887  2.77519  2.98518  4.58477  3.61503
          0.02432  4.12450  4.84685  0.61958  0.77255  0.49658  0.93805
     76   2.81053  4.83850  3.03220  2.74575  4.36397  3.40142  3.93127  3.79639  2.15308  3.40182  4.29587  3.18994  1.27127  3.13176  2.91774  2.88114  3.13448  3.44128  5.55937  4.30523    101 p - - -
          2.68618  4.42225  2.77519  2.73123  3.46354  2.40513  3.72494  3.29354  2.67741  2.69355  4.24690  2.90347  2.73739  3.18146  2.89801  2.37887  2.77519  2.98518  4.58477  3.61503
          0.02432  4.12450  4.84685  0.61958  0.77255  0.49658  0.93805
     77   2.63480  4.66620  3.16021  2.58577  3.86789  3.49238  3.12536  3.05380  2.39321  2.82450  3.74990  3.07049  3.87544  2.86696  2.01972  2.71755  2.66438  2.79241  5.17827  3.68171    102 r - - -
          2.68618  4.42225  2.77519  2.73123  3.46354  2.40513  3.72494  3.29354  2.67741  2.69355  4.24690  2.90347  2.73739  3.18146  2.89801  2.37887  2.77519  2.98518  4.58477  3.61503
          0.02432  4.12450  4.84685  0.61958  0.77255  0.49658  0.93805
     78   3.01649  4.49625  4.12814  3.62143  2.22883  3.97111  3.68567  2.96750  3.50225  2.55151  3.59540  3.76641  4.32602  3.69713  3.70668  3.26919  2.61407  2.80004  3.67776  1.28957    103 y - - -
          2.68618  4.42225  2.77519  2.73123  3.46354  2.40513  3.72494  3.29354  2.67741  2.69355  4.24690  2.90347  2.73739  3.18146  2.89801  2.37887  2.77519  2.98518  4.58477  3.61503
          0.02432  4.12450  4.84685  0.61958  0.77255  0.49658  0.93805
     79   2.18676  4.63099  3.09898  2.36046  3.85069  3.45505  3.69543  3.23549  2.53242  2.88967  3.73708  3.05326  3.85770  2.71700  2.80045  2.57263  2.71008  2.31808  5.18255  3.88873    104 a - - -
          2.68618  4.42225  2.77519  2.73123  3.46354  2.40513  3.72494  3.29354  2.67741  2.69355  4.24690  2.90347  2.73739  3.18146  2.89801  2.37887  2.77519  2.98518  4.58477  3.61503
          0.02432  4.12450  4.84685  0.61958  0.77255  0.47906  0.96591
     80   3.20619  4.55179  4.80232  4.23200  3.18417  4.45447  4.78382  2.08727  4.10360  1.28486  1.82503  4.47129  4.68129  4.23789  4.23742  3.78772  3.43240  1.83540  5.17887  4.09584    105 l - - -
          2.68618  4.42225  2.77519  2.73123  3.46354  2.40513  3.72494  3.29354  2.67741  2.69355  4.24690  2.90347  2.73739  3.18146  2.89801  2.37887  2.77519  2.98518  4.58477  3.61503
          0.02409  4.13372  4.85606  0.61958  0.77255  0.48576  0.95510
     81   1.87155  4.41137  3.32419  2.84870  4.06612  3.22158  3.93824  3.45186  2.80646  3.12126  3.96040  3.20770  3.81132  3.15749  2.88469  2.05186  1.88469  3.06902  5.39863  4.13882    106 a - - -
          2.68618  4.42225  2.77519  2.73123  3.46354  2.40513  3.72494  3.29354  2.67741  2.69355  4.24690  2.90347  2.73739  3.18146  2.89801  2.37887  2.77519  2.98518  4.58477  3.61503
          0.02409  4.13372  4.85606  0.61958  0.77255  0.48576  0.95510
     82   2.22486  4.41207  3.31185  2.80861  3.44630  3.27938  3.88920  3.30222  2.79674  2.98257  3.83353  3.19431  3.01127  3.11976  3.19477  1.67738  2.45251  2.96406  5.28388  4.01853    107 s - - -
          2.68618  4.42225  2.77519  2.73123  3.46354  2.40513  3.72494  3.29354  2.67741  2.69355  4.24690  2.90347  2.73739  3.18146  2.89801  2.37887  2.77519  2.98518  4.58477  3.61503
          0.02409  4.13372  4.85606  0.61958  0.77255  0.48576  0.95510
     83   2.53389  5.05176  2.68197  2.30189  4.36898  3.32866  3.09290  3.83011  2.12169  3.34093  4.10303  2.80004  3.79244  2.63939  2.33460  2.46517  2.67520  3.42802  5.49724  4.11182    108 k - - -
          2.68618  4.42225  2.77519  2.73123  3.46354  2.40513  3.72494  3.29354  2.67741  2.69355  4.24690  2.90347  2.73739  3.18146  2.89801  2.37887  2.77519  2.98518  4.58477  3.61503
          0.02409  4.13372  4.85606  0.61958  0.77255  0.48576  0.95510
     84   2.71998  5.18687  2.25254  2.12849  4.51026  3.38075  3.51805  3.98220  2.37685  3.47376  4.24571  2.85024  3.82647  1.96486  2.45865  2.67452  2.95617  3.56933  5.61513  4.21450    109 q - - -
          2.68618  4.42225  2.77519  2.73123  3.46354  2.40513  3.72494  3.29354  2.67741  2.69355  4.24690  2.90347  2.73739  3.18146  2.89801  2.37887  2.77519  2.98518  4.58477  3.61503
          0.02409  4.13372  4.85606  0.61958  0.77255  0.48576  0.95510
     85   3.21751  4.49303  5.01053  4.48391  3.50435  4.62608  5.11107  1.22508  4.37560  1.66227  3.29331  4.69360  4.86634  4.57201  4.53153  3.99953  3.46372  1.39694  5.51362  4.35983    110 i - - -
          2.68618  4.42225  2.77519  2.73123  3.46354  2.40513  3.72494  3.29354  2.67741  2.69355  4.24690  2.90347  2.73739  3.18146  2.89801  2.37887  2.77519  2.98518  4.58477  3.61503
          0.02409  4.13372  4.85606  0.61958  0.77255  0.48576  0.95510
     86   2.79669  4.71190  3.32507  3.04252  4.32633  3.38505  4.13853  3.84034  2.87759  3.44084  4.37577  3.40749  0.95549  3.39094  2.71710  2.92094  3.17972  3.46746  5.55928  4.35150    111 p - - -
          2.68618  4.42225  2.77519  2.73123  3.46354  2.40513  3.72494  3.29354  2.67741  2.69355  4.24690  2.90347  2.73739  3.18146  2.89801  2.37887  2.77519  2.98518  4.58477  3.61503
          0.02409  4.13372  4.85606  0.61958  0.77255  0.48576  0.95510
     87   2.73130  3.80767  4.09497  3.53030  3.39561  3.81500  4.21056  2.26291  3.36132  2.08869  3.34607  3.78773  4.21285  3.67205  3.17361  3.12876  2.98916  1.30905  4.99048  3.78095    112 v - - -
          2.68618  4.42225  2.77519  2.73123  3.46354  2.40513  3.72494  3.29354  2.67741  2.69355  4.24690  2.90347  2.73739  3.18146  2.89801  2.37887  2.77519  2.98518  4.58477  3.61503
          0.02409  4.13372  4.85606  0.61958  0.77255  0.48576  0.95510
     88   2.58179  4.43161  3.35814  2.83372  3.64156  3.46543  3.84391  2.75455  2.77104  2.64078  3.62888  3.24675  3.91974  3.11912  3.14137  1.60738  2.68495  2.73114  5.07242  3.51694    113 s - - -
          2.68618  4.42225  2.77519  2.73123  3.46354  2.40513  3.72494  3.29354  2.67741  2.69355  4.24690  2.90347  2.73739  3.18146  2.89801  2.37887  2.77519  2.98518  4.58477  3.61503
          0.02409  4.13372  4.85606  0.61958  0.77255  0.48576  0.95510
     89   2.72819  5.09541  3.00425  2.44191  4.44261  3.31785  3.49620  3.87536  1.92041  3.36905  4.15308  2.88069  3.28510  2.27332  2.07519  2.63784  2.94495  3.49126  5.49856  4.16585    114 k - - -
          2.68618  4.42225  2.77519  2.73123  3.46354  2.40513  3.72494  3.29354  2.67741  2.69355  4.24690  2.90347  2.73739  3.18146  2.89801  2.37887  2.77519  2.98518  4.58477  3.61503
          0.02409  4.13372  4.85606  0.61958  0.77255  0.48576  0.95510
     90   2.62927  5.06894  2.79036  2.17682  4.39073  3.13947  3.37947  3.85498  2.25647  3.35947  3.96272  2.68617  3.79245  2.15530  2.52000  2.51353  2.85967  3.44769  5.51038  4.12184    115 q - - -
          2.68618  4.42225  2.77519  2.73123  3.46354  2.40513  3.72494  3.29354  2.67741  2.69355  4.24690  2.90347  2.73739  3.18146  2.89801  2.37887  2.77519  2.98518  4.58477  3.61503
          0.02409  4.13372  4.85606  0.61958  0.77255  0.48576  0.95510
     91   2.50024  4.75229  3.09889  2.52615  3.97558  3.47436  3.13398  3.38098  2.22111  2.99770  3.82961  3.02517  3.85847  2.77618  2.11041  2.63184  2.86317  2.93291  4.05080  3.72875    116 r - - -
          2.68618  4.42225  2.77519  2.73123  3.46354  2.40513  3.72494  3.29354  2.67741  2.69355  4.24690  2.90347  2.73739  3.18146  2.89801  2.37887  2.77519  2.98518  4.58477  3.61503
          0.02409  4.13372  4.85606  0.61958  0.77255  0.48576  0.95510
     92   3.46166  4.85102  4.60824  4.25718  3.25656  4.31100  4.83189  2.48251  4.02270  0.60926  3.21184  4.50751  4.70642  4.32747  4.15274  3.92473  3.74676  2.58620  5.22221  4.00321    117 L - - -
          2.68618  4.42225  2.77519  2.73123  3.46354  2.40513  3.72494  3.29354  2.67741  2.69355  4.24690  2.90347  2.73739  3.18146  2.89801  2.37887  2.77519  2.98518  4.58477  3.61503
          0.02409  4.13372  4.85606  0.61958  0.77255  0.48576  0.95510
     93   3.80178  4.96944  4.86017  4.57462  0.86996  4.53834  3.50631  3.48961  4.39078  2.79739  4.05552  4.19554  4.82512  4.27722  4.35827  3.90201  4.01257  3.40815  3.28522  1.54552    118 f - - -
          2.68618  4.42225  2.77519  2.73123  3.46354  2.40513  3.72494  3.29354  2.67741  2.69355  4.24690  2.90347  2.73739  3.18146  2.89801  2.37887  2.77519  2.98518  4.58477  3.61503
          0.02409  4.13372  4.85606  0.61958  0.77255  0.48576  0.95510
     94   3.29789  4.60061  4.97398  4.42697  3.27355  4.61968  5.00524  1.70618  4.29683  1.01800  3.06076  4.66420  4.82602  4.43538  4.42749  3.98117  3.53221  1.78318  5.33987  4.24642    119 l - - -
          2.68618  4.42225  2.77519  2.73123  3.46354  2.40513  3.72494  3.29354  2.67741  2.69355  4.24690  2.90347  2.73739  3.18146  2.89801  2.37887  2.77519  2.98518  4.58477  3.61503
          0.02409  4.13372  4.85606  0.61958  0.77255  0.48576  0.95510
     95   3.02344  4.76468  3.75005  3.68657  4.80840  0.41994  4.78300  4.47936  3.90293  4.09782  5.08136  3.91543  4.16354  4.20689  4.10277  3.20409  3.52491  3.95710  5.82653  4.92185    120 G - - -
          2.68618  4.42225  2.77519  2.73123  3.46354  2.40513  3.72494  3.29354  2.67741  2.69355  4.24690  2.90347  2.73739  3.18146  2.89801  2.37887  2.77519  2.98518  4.58477  3.61503
          0.02409  4.13372  4.85606  0.61958  0.77255  0.48576  0.95510
     96   2.92399  5.20267  3.24327  2.30944  4.61317  3.60862  3.62279  3.99581  1.58881  3.29201  4.26405  3.09532  3.97806  2.59282  1.70227  2.90059  3.11081  3.63695  5.51923  4.27268    121 k - - -
          2.68618  4.42225  2.77519  2.73123  3.46354  2.40513  3.72494  3.29354  2.67741  2.69355  4.24690  2.90347  2.73739  3.18146  2.89801  2.37887  2.77519  2.98518  4.58477  3.61503
          0.02409  4.13372  4.85606  0.61958  0.77255  0.48576  0.95510
     97   3.02344  4.76468  3.75005  3.68657  4.80840  0.41994  4.78300  4.47936  3.90293  4.09782  5.08136  3.91543  4.16354  4.20689  4.10277  3.20409  3.52491  3.95710  5.82653  4.92185    122 G - - -
          2.68618  4.42225  2.77519  2.73123  3.46354  2.40513  3.72494  3.29354  2.67741  2.69355  4.24690  2.90347  2.73739  3.18146  2.89801  2.37887  2.77519  2.98518  4.58477  3.61503
          0.02409  4.13372  4.85606  0.61958  0.77255  0.48576  0.95510
     98   3.61094  4.93822  4.59893  4.37011  0.66470  4.22442  4.02155  3.11092  4.27270  2.42367  3.80649  4.32416  4.68241  4.37005  4.32736  3.86229  3.91489  3.11965  4.20635  2.54605    123 F - - -
          2.68618  4.42225  2.77519  2.73123  3.46354  2.40513  3.72494  3.29354  2.67741  2.69355  4.24690  2.90347  2.73739  3.18146  2.89801  2.37887  2.77519  2.98518  4.58477  3.61503
          0.02409  4.13372  4.85606  0.61958  0.77255  0.48576  0.95510
     99   2.47172  4.88062  3.06681  2.23583  4.14805  3.47793  3.63425  3.55339  2.26300  2.67357  3.82519  3.00260  3.86388  2.67551  2.00539  2.70544  2.90157  3.22904  5.34651  4.03548    124 r - - -
          2.68618  4.42225  2.77519  2.73123  3.46354  2.40513  3.72494  3.29354  2.67741  2.69355  4.24690  2.90347  2.73739  3.18146  2.89801  2.37887  2.77519  2.98518  4.58477  3.61503
          0.02409  4.13372  4.85606  0.61958  0.77255  0.48576  0.95510
    100   3.80706  5.08165  4.51438  4.29078  2.98432  4.04336  4.26102  3.85115  4.01253  3.19723  4.47129  4.38956  4.58432  4.38621  4.09202  4.00801  4.12251  3.74831  0.49059  2.97407    125 W - - -
          2.68618  4.42225  2.77519  2.73123  3.46354  2.40513  3.72494  3.29354  2.67741  2.69355  4.24690  2.90347  2.73739  3.18146  2.89801  2.37887  2.77519  2.98518  4.58477  3.61503
          0.02409  4.13372  4.85606  0.61958  0.77255  0.48576  0.95510
    101   2.63666  5.01955  2.77534  1.92829  4.31996  3.00881  3.60742  3.77175  2.36350  3.19605  4.08159  2.88188  3.80284  2.48724  2.65081  2.57548  2.44483  3.38778  5.48213  4.10338    126 e - - -
          2.68618  4.42225  2.77519  2.73123  3.46354  2.40513  3.72494  3.29354  2.67741  2.69355  4.24690  2.90347  2.73739  3.18146  2.89801  2.37887  2.77519  2.98518  4.58477  3.61503
          0.02409  4.13372  4.85606  0.61958  0.77255  0.48576  0.95510
    102   2.58378  4.82669  2.94989  2.54084  4.23793  3.37659  3.75125  3.65282  2.47529  3.23713  4.08710  3.02609  2.73181  1.62993  2.86204  2.71075  2.95022  3.17891  5.47104  4.14849    127 q - - -
          2.68618  4.42225  2.77519  2.73123  3.46354  2.40513  3.72494  3.29354  2.67741  2.69355  4.24690  2.90347  2.73739  3.18146  2.89801  2.37887  2.77519  2.98518  4.58477  3.61503
          0.02409  4.13372  4.85606  0.61958  0.77255  0.48576  0.95510
    103   2.78602  5.09484  3.10275  2.51707  4.44998  3.52120  3.38504  3.86240  1.59090  3.35723  4.15839  3.01446  3.90226  2.48526  2.18719  2.55824  2.74450  3.49714  5.48090  4.18209    128 k - - -
          2.68618  4.42225  2.77519  2.73123  3.46354  2.40513  3.72494  3.29354  2.67741  2.69355  4.24690  2.90347  2.73739  3.18146  2.89801  2.37887  2.77519  2.98518  4.58477  3.61503
          0.02409  4.13372  4.85606  0.61958  0.77255  0.48576  0.95510
    104   3.32493  5.08141  3.42255  3.21646  3.50177  3.69745  0.69344  4.06903  3.05397  3.52614  4.59589  3.61201  4.26811  3.58837  3.29988  3.39564  3.64052  3.79945  4.96124  3.44689    129 h - - -
          2.68618  4.42225  2.77519  2.73123  3.46354  2.40513  3.72494  3.29354  2.67741  2.69355  4.24690  2.90347  2.73739  3.18146  2.89801  2.37887  2.77519  2.98518  4.58477  3.61503
          0.02409  4.13372  4.85606  0.61958  0.77255  0.48576  0.95510
    105   2.51231  4.35398  3.67273  3.35288  3.98986  3.26774  4.31670  2.93558  3.23838  2.93484  3.99656  3.54175  3.95547  3.63228  3.50280  2.72792  1.02101  2.76146  5.50413  4.24381    130 t - - -
          2.68618  4.42225  2.77519  2.73123  3.46354  2.40513  3.72494  3.29354  2.67741  2.69355  4.24690  2.90347  2.73739  3.18146  2.89801  2.37887  2.77519  2.98518  4.58477  3.61503
          0.02409  4.13372  4.85606  0.61958  0.77255  0.48576  0.95510
    106   2.86238  5.15800  2.79893  2.33001  4.38809  3.46944  2.72544  3.90677  2.31449  3.41898  4.25157  2.96693  3.92619  1.55516  2.66773  2.83648  3.08991  3.55366  5.52308  4.16937    131 q - - -
          2.68618  4.42225  2.77519  2.73123  3.46354  2.40513  3.72494  3.29354  2.67741  2.69355  4.24690  2.90347  2.73739  3.18146  2.89801  2.37887  2.77519  2.98518  4.58477  3.61503
          0.02409  4.13372  4.85606  0.61958  0.77255  0.48576  0.95510
    107   3.18760  5.21707  3.63898  2.97069  4.68372  3.76115  3.71513  4.04127  1.79482  3.48534  4.38345  3.33954  4.14498  2.86046  1.00172  3.19765  3.35595  3.73740  5.51061  4.36879    132 r - - -
          2.68618  4.42225  2.77519  2.73123  3.46354  2.40513  3.72494  3.29354  2.67741  2.69355  4.24690  2.90347  2.73739  3.18146  2.89801  2.37887  2.77519  2.98518  4.58477  3.61503
          0.02409  4.13372  4.85606  0.61958  0.77255  0.48576  0.95510
    108   2.76073  4.41482  3.72702  3.13558  3.43008  3.72965  3.93518  2.72637  2.61481  1.40446  3.09361  3.49613  4.09528  3.26790  2.79074  3.01753  2.98618  2.58543  4.96037  3.75036    133 l - - -
          2.68618  4.42225  2.77519  2.73123  3.46354  2.40513  3.72494  3.29354  2.67741  2.69355  4.24690  2.90347  2.73739  3.18146  2.89801  2.37887  2.77519  2.98518  4.58477  3.61503
          0.02409  4.13372  4.85606  0.61958  0.77255  0.48576  0.95510
    109   2.60069  4.40074  3.36370  2.79328  3.54319  3.54313  3.13033  2.85816  2.62653  2.43212  2.59446  3.22673  3.92323  2.90539  2.81169  2.78179  2.80010  2.68347  4.95943  2.96564    134 l - - -
          2.68618  4.42225  2.77519  2.73123  3.46354  2.40513  3.72494  3.29354  2.67741  2.69355  4.24690  2.90347  2.73739  3.18146  2.89801  2.37887  2.77519  2.98518  4.58477  3.61503
          0.02409  4.13372  4.85606  0.61958  0.77255  0.48576  0.95510
    110   2.60957  5.20816  1.81143  2.09645  4.51241  3.35128  3.66889  3.98401  2.49075  3.33023  4.28207  2.82335  3.83194  2.19114  2.99781  2.69596  2.88063  3.57892  5.66229  4.24343    135 d - - -
          2.68618  4.42225  2.77519  2.73123  3.46354  2.40513  3.72494  3.29354  2.67741  2.69355  4.24690  2.90347  2.73739  3.18146  2.89801  2.37887  2.77519  2.98518  4.58477  3.61503
          0.02409  4.13372  4.85606  0.61958  0.77255  0.48576  0.95510
    111   2.14740  2.96931  3.81490  3.29040  3.57124  3.38595  4.08985  2.49789  3.20892  2.61937  3.53904  3.51570  3.93724  3.48712  3.48808  2.64312  1.72445  2.50381  5.05151  3.84542    136 t - - -
          2.68618  4.42225  2.77519  2.73123  3.46354  2.40513  3.72494  3.29354  2.67741  2.69355  4.24690  2.90347  2.73739  3.18146  2.89801  2.37887  2.77519  2.98518  4.58477  3.61503
          0.02409  4.13372  4.85606  0.61958  0.77255  0.48576  0.95510
    112   2.59892  4.58645  3.15801  2.49351  3.54163  3.48179  3.69625  3.16038  2.41193  2.52187  3.48012  3.07908  3.86707  2.65934  2.62543  2.70126  2.61275  2.88955  5.12390  2.97014    137 k - - -
          2.68618  4.42225  2.77519  2.73123  3.46354  2.40513  3.72494  3.29354  2.67741  2.69355  4.24690  2.90347  2.73739  3.18146  2.89801  2.37887  2.77519  2.98518  4.58477  3.61503
          0.02409  4.13372  4.85606  0.61958  0.77255  0.48576  0.95510
    113   2.47303  4.98704  2.82254  2.41062  4.28592  3.43646  3.46335  3.71971  2.25238  3.06749  4.04958  2.93478  3.83052  2.40532  1.99675  2.57087  2.88815  3.35503  5.43671  4.08962    138 r - - -
          2.68618  4.42225  2.77519  2.73123  3.46354  2.40513  3.72494  3.29354  2.67741  2.69355  4.24690  2.90347  2.73739  3.18146  2.89801  2.37887  2.77519  2.98518  4.58477  3.61503
          0.02409  4.13372  4.85606  0.61958  0.77255  0.48576  0.95510
    114   2.50047  4.63203  3.13914  2.64122  3.99226  3.40253  3.75909  3.37176  2.40089  3.01991  3.86816  3.09896  1.91471  2.95100  2.75150  2.61152  2.87843  2.77285  5.29206  4.00951    139 p - - -
          2.68618  4.42225  2.77519  2.73123  3.46354  2.40513  3.72494  3.29354  2.67741  2.69355  4.24690  2.90347  2.73739  3.18146  2.89801  2.37887  2.77519  2.98518  4.58477  3.61503
          0.02409  4.13372  4.85606  0.61958  0.77255  0.48576  0.95510
    115   2.59438  5.12233  2.75225  1.78471  4.44581  3.15842  3.26844  3.90975  2.06134  3.40935  4.17702  2.75630  3.81370  2.65464  2.67656  2.64406  2.91066  3.50309  5.55613  4.16708    140 e - - -
          2.68618  4.42225  2.77519  2.73123  3.46354  2.40513  3.72494  3.29354  2.67741  2.69355  4.24690  2.90347  2.73739  3.18146  2.89801  2.37887  2.77519  2.98518  4.58477  3.61503
          0.02409  4.13372  4.85606  0.61958  0.77255  0.48576  0.95510
    116   2.21272  3.71007  3.81687  3.24422  2.59392  3.39316  3.93765  2.58751  3.15711  2.34276  3.25800  3.15607  4.00911  3.41380  3.41023  2.90025  2.81210  1.95542  4.74795  3.40927    141 v - - -
          2.68618  4.42225  2.77519  2.73123  3.46354  2.40513  3.72494  3.29354  2.67741  2.69355  4.24690  2.90347  2.73739  3.18146  2.89801  2.37887  2.77519  2.98518  4.58477  3.61503
          0.02409  4.13372  4.85606  0.61958  0.77255  0.48576  0.95510
    117   2.42433  5.09372  2.86204  1.84606  4.42267  3.43331  3.62724  3.86198  2.29241  3.37440  4.16429  2.92273  3.85230  2.31339  2.26049  2.70267  2.95321  3.48070  5.52546  4.17288    142 e - - -
          2.68618  4.42225  2.77519  2.73123  3.46354  2.40513  3.72494  3.29354  2.67741  2.69355  4.24690  2.90347  2.73739  3.18146  2.89801  2.37887  2.77519  2.98518  4.58477  3.61503
          0.02409  4.13372  4.85606  0.61958  0.77255  0.48576  0.95510
    118   2.45711  4.97367  2.86104  2.30197  4.26741  3.42097  3.14272  3.38717  2.10381  3.24881  4.03275  2.91740  3.81297  2.72254  2.19074  2.52383  2.86219  3.33739  5.43080  4.07324    143 k - - -
          2.68618  4.42225  2.77519  2.73123  3.46354  2.40513  3.72494  3.29354  2.67741  2.69355  4.24690  2.90347  2.73739  3.18146  2.89801  2.37887  2.77519  2.98518  4.58477  3.61503
          0.02409  4.13372  4.85606  0.61958  0.77255  0.48576  0.95510
    119   3.84525  5.01840  4.80755  4.51888  1.70018  4.54378  3.48768  3.57458  4.34074  2.87222  4.13524  4.17226  4.83302  4.25171  4.33555  3.90691  4.05556  3.48569  3.26861  0.77954    144 y - - -
          2.68618  4.42225  2.77519  2.73123  3.46354  2.40513  3.72494  3.29354  2.67741  2.69355  4.24690  2.90347  2.73739  3.18146  2.89801  2.37887  2.77519  2.98518  4.58477  3.61503
          0.02409  4.13372  4.85606  0.61958  0.77255  0.48576  0.95510
    120   2.76693  4.17500  4.39352  3.80664  3.16867  3.93370  4.25594  2.04364  3.66553  1.73814  2.79985  3.97019  4.26952  3.85065  3.79733  3.23808  2.85829  1.58897  4.11248  3.65344    145 v - - -
          2.68618  4.42225  2.77519  2.73123  3.46354  2.40513  3.72494  3.29354  2.67741  2.69355  4.24690  2.90347  2.73739  3.18146  2.89801  2.37887  2.77519  2.98518  4.58477  3.61503
          0.02409  4.13372  4.85606  0.61958  0.77255  0.48576  0.95510
    121   2.70988  5.08847  2.95189  2.05385  4.42392  3.45218  3.60288  3.86271  2.03400  3.36339  4.14475  2.87740  3.84731  2.11950  2.37995  2.68771  2.93054  3.16544  5.50193  4.15628    146 k - - -
          2.68618  4.42225  2.77519  2.73123  3.46354  2.40513  3.72494  3.29354  2.67741  2.69355  4.24690  2.90347  2.73739  3.18146  2.89801  2.37887  2.77519  2.98518  4.58477  3.61503
          0.02409  4.13372  4.85606  0.61958  0.77255  0.48576  0.95510
    122   2.61017  4.84927  2.93854  2.34544  4.16126  3.42077  3.68824  3.56990  2.42677  3.06661  3.99155  2.85019  1.97417  2.84571  2.60973  2.70601  2.82858  3.23799  5.39259  4.07313    147 p - - -
          2.68618  4.42225  2.77519  2.73123  3.46354  2.40513  3.72494  3.29354  2.67741  2.69355  4.24690  2.90347  2.73739  3.18146  2.89801  2.37887  2.77519  2.98518  4.58477  3.61503
          0.02409  4.13372  4.85606  0.61958  0.77255  0.48576  0.95510
    123   2.47193  4.56583  2.92597  2.64571  4.25201  2.36393  3.86594  3.68237  2.72557  3.29565  4.10402  3.07575  3.11011  3.04218  3.16539  1.82344  2.22890  3.25315  5.52585  4.21803    148 s - - -
          2.68618  4.42225  2.77519  2.73123  3.46354  2.40513  3.72494  3.29354  2.67741  2.69355  4.24690  2.90347  2.73739  3.18146  2.89801  2.37887  2.77519  2.98518  4.58477  3.61503
          0.04073  4.13372  3.73421  0.61958  0.77255  0.48576  0.95510
    124   2.40531  4.76768  3.01164  2.45287  3.81043  3.21092  3.28071  3.41212  2.25166  2.93903  3.84116  2.96834  3.01898  2.75690  2.66899  2.53823  2.72028  3.02976  4.85293  3.94669    149 k - - -
          2.68618  4.42225  2.77519  2.73123  3.46354  2.40513  3.72494  3.29354  2.67741  2.69355  4.24690  2.90347  2.73739  3.18146  2.89801  2.37887  2.77519  2.98518  4.58477  3.61503
          0.02449  4.11747  4.83982  0.61958  0.77255  0.50469  0.92557
    125   2.23783  3.45877  4.17836  3.58450  2.61331  3.69581  3.84235  2.27255  3.43994  1.96433  2.88299  3.73251  4.06271  3.63560  3.41839  2.99009  2.80274  2.22737  4.09391  3.43602    150 l - - -
          2.68618  4.42225  2.77519  2.73123  3.46354  2.40513  3.72494  3.29354  2.67741  2.69355  4.24690  2.90347  2.73739  3.18146  2.89801  2.37887  2.77519  2.98518  4.58477  3.61503
          0.02449  4.11747  4.83982  0.61958  0.77255  0.50469  0.92557
    126   2.63184  4.35711  3.45430  2.74463  3.03953  3.58778  3.78733  2.67112  2.70598  2.55614  3.46096  3.14920  3.96987  3.16097  3.17975  2.84308  2.86318  2.63027  4.78443  2.00465    151 y - - -
          2.68618  4.42225  2.77519  2.73123  3.46354  2.40513  3.72494  3.29354  2.67741  2.69355  4.24690  2.90347  2.73739  3.18146  2.89801  2.37887  2.77519  2.98518  4.58477  3.61503
          0.02449  4.11747  4.83982  0.61958  0.77255  0.50469  0.92557
    127   2.76026  5.11213  3.24586  2.64298  4.48977  3.59550  3.63466  3.87162  1.99156  3.26383  4.19334  3.10544  3.97321  1.89690  1.70119  2.89403  3.09247  3.53367  5.46928  4.22394    152 r - - -
          2.68618  4.42225  2.77519  2.73123  3.46354  2.40513  3.72494  3.29354  2.67741  2.69355  4.24690  2.90347  2.73739  3.18146  2.89801  2.37887  2.77519  2.98518  4.58477  3.61503
          0.02449  4.11747  4.83982  0.61958  0.77255  0.50469  0.92557
    128   2.28594  4.15381  3.74197  3.16617  3.18514  3.62353  3.89909  2.61626  3.08150  1.91363  3.06484  3.48248  3.99751  3.11939  3.35349  2.68001  2.76722  2.41269  3.44682  3.37567    153 l - - -
          2.68618  4.42225  2.77519  2.73123  3.46354  2.40513  3.72494  3.29354  2.67741  2.69355  4.24690  2.90347  2.73739  3.18146  2.89801  2.37887  2.77519  2.98518  4.58477  3.61503
          0.02449  4.11747  4.83982  0.61958  0.77255  0.50469  0.92557
    129   1.54553  4.29823  3.68806  3.15700  3.31559  3.53156  4.05575  2.59819  3.09328  2.36843  3.50918  3.48496  4.01461  3.39731  3.41824  2.85059  2.59473  2.25598  5.08984  3.85918    154 a - - -
          2.68618  4.42225  2.77519  2.73123  3.46354  2.40513  3.72494  3.29354  2.67741  2.69355  4.24690  2.90347  2.73739  3.18146  2.89801  2.37887  2.77519  2.98518  4.58477  3.61503
          0.02449  4.11747  4.83982  0.61958  0.77255  0.50469  0.92557
    130   2.62579  4.89389  3.50952  2.97218  4.40561  3.55267  3.83173  3.77202  2.21226  3.33592  4.26620  3.33142  4.04852  3.00749  1.04661  2.99286  3.19318  3.45492  5.48540  4.28562    155 r - - -
          2.68618  4.42225  2.77519  2.73123  3.46354  2.40513  3.72494  3.29354  2.67741  2.69355  4.24690  2.90347  2.73739  3.18146  2.89801  2.37887  2.77519  2.98518  4.58477  3.61503
          0.02449  4.11747  4.83982  0.61958  0.77255  0.50469  0.92557
    131   2.41912  4.92622  2.84357  2.22734  4.20470  3.41960  3.54284  3.63716  2.24626  3.19626  3.98823  2.92384  3.81100  2.62583  2.16612  2.62748  2.77779  3.28136  4.06539  4.04326    156 r - - -
          2.68618  4.42225  2.77519  2.73123  3.46354  2.40513  3.72494  3.29354  2.67741  2.69355  4.24690  2.90347  2.73739  3.18146  2.89801  2.37887  2.77519  2.98518  4.58477  3.61503
          0.02449  4.11747  4.83982  0.61958  0.77255  0.50469  0.92557
    132   2.35763  4.12167  3.94753  3.36658  2.64756  3.69822  3.98752  2.31115  2.95937  1.80411  3.09750  3.62594  4.06355  3.50280  3.48241  2.97796  2.84468  2.29041  4.72266  3.30810    157 l - - -
          2.68618  4.42225  2.77519  2.73123  3.46354  2.40513  3.72494  3.29354  2.67741  2.69355  4.24690  2.90347  2.73739  3.18146  2.89801  2.37887  2.77519  2.98518  4.58477  3.61503
          0.02449  4.11747  4.83982  0.61958  0.77255  0.50469  0.92557
    133   2.62512  3.86601  2.73643  1.65951  4.11757  3.15240  3.66047  3.52391  2.46849  2.90903  3.95132  2.94057  3.82428  2.81182  2.93283  2.65106  2.86917  3.19112  5.37358  4.02914    158 e - - -
          2.68618  4.42225  2.77519  2.73123  3.46354  2.40513  3.72494  3.29354  2.67741  2.69355  4.24690  2.90347  2.73739  3.18146  2.89801  2.37887  2.77519  2.98518  4.58477  3.61503
          0.02449  4.11747  4.83982  0.61958  0.77255  0.50469  0.92557
    134   2.61496  4.93716  2.94471  2.04238  4.22026  3.20229  3.59742  3.42292  2.20662  3.05256  3.77416  2.87308  3.80356  2.46026  2.49275  2.61564  2.84372  3.18310  5.40387  4.04677    159 e - - -
          2.68618  4.42225  2.77519  2.73123  3.46354  2.40513  3.72494  3.29354  2.67741  2.69355  4.24690  2.90347  2.73739  3.18146  2.89801  2.37887  2.77519  2.98518  4.58477  3.61503
          0.02449  4.11747  4.83982  0.61958  0.77255  0.50469  0.92557
    135   2.40028  4.86508  3.05119  2.39418  4.13061  3.46276  3.62677  3.54164  2.19247  3.12272  3.93769  2.76459  3.84914  2.77103  1.96976  2.68426  2.88216  3.06493  4.64433  4.02039    160 r - - -
          2.68618  4.42225  2.77519  2.73123  3.46354  2.40513  3.72494  3.29354  2.67741  2.69355  4.24690  2.90347  2.73739  3.18146  2.89801  2.37887  2.77519  2.98518  4.58477  3.61503
          0.02449  4.11747  4.83982  0.61958  0.77255  0.50469  0.92557
    136   2.39316  4.15205  3.73644  3.16048  3.18346  3.62045  3.22750  2.42999  3.07816  1.96954  3.17190  3.47818  3.99448  3.26318  3.35157  2.80325  2.58139  2.41180  3.66354  3.53583    161 l - - -
          2.68618  4.42225  2.77519  2.73123  3.46354  2.40513  3.72494  3.29354  2.67741  2.69355  4.24690  2.90347  2.73739  3.18146  2.89801  2.37887  2.77519  2.98518  4.58477  3.61503
          0.02449  4.11747  4.83982  0.61958  0.77255  0.50469  0.92557
    137   2.82680  5.27980  2.31887  1.34551  4.59000  3.35254  3.70584  4.06411  2.51390  3.57174  4.37745  2.82776  3.86478  2.84410  2.54079  2.76619  3.07856  3.66297  5.72385  4.30970    162 e - - -
          2.68618  4.42225  2.77519  2.73123  3.46354  2.40513  3.72494  3.29354  2.67741  2.69355  4.24690  2.90347  2.73739  3.18146  2.89801  2.37887  2.77519  2.98518  4.58477  3.61503
          0.06559  4.11747  3.05338  0.61958  0.77255  0.50469  0.92557
    138   2.59211  4.54565  3.15511  2.54721  2.87536  3.34774  2.85683  3.11011  2.44258  2.77538  3.63632  2.95769  3.86578  2.92255  2.99586  2.54220  2.82349  2.84617  5.05813  3.09701    163 k - - -
          2.68618  4.42225  2.77519  2.73123  3.46354  2.40513  3.72494  3.29354  2.67741  2.69355  4.24690  2.90347  2.73739  3.18146  2.89801  2.37887  2.77519  2.98518  4.58477  3.61503
          0.05134  4.07739  3.40846  0.61958  0.77255  0.54868  0.86206
    139   2.20967  4.41014  3.28493  2.72374  3.59119  3.48122  3.74391  2.79638  2.67134  2.65429  3.52923  3.10821  3.87844  3.00771  2.80012  2.43698  2.36182  2.71385  4.14717  3.73643    164 a - - -
          2.68618  4.42225  2.77519  2.73123  3.46354  2.40513  3.72494  3.29354  2.67741  2.69355  4.24690  2.90347  2.73739  3.18146  2.89801  2.37887  2.77519  2.98518  4.58477  3.61503
          0.16465  4.05222  2.00675  0.61958  0.77255  0.50265  0.92868
    140   2.59654  4.75921  2.97168  2.45723  4.06313  3.38236  3.62564  3.47246  2.21711  3.07109  3.89385  2.78392  2.57266  2.78229  2.56973  2.48082  2.84044  2.93160  5.30097  3.98682    165 k - - -
          2.68630  4.42237  2.77513  2.73135  3.46320  2.40524  3.72506  3.29357  2.67736  2.69358  4.24701  2.90358  2.73692  3.18158  2.89810  2.37889  2.77516  2.98508  4.58489  3.61501
          0.56717  0.99573  2.75805  0.78497  0.60905  0.45325  1.00939
    141   2.65814  4.21277  4.00266  3.42187  2.97287  3.78849  4.05814  2.46835  3.30152  1.42347  2.88537  3.69854  4.13493  3.54892  3.20089  3.07079  2.93410  2.25616  4.41888  3.56627    174 l - - -
          2.68618  4.42225  2.77519  2.73123  3.46354  2.40513  3.72494  3.29354  2.67741  2.69355  4.24690  2.90347  2.73739  3.18146  2.89801  2.37887  2.77519  2.98518  4.58477  3.61503
          0.02637  4.04448  4.76683  0.61958  0.77255  0.58219  0.81797
    142   2.62370  4.88905  2.94109  2.40698  4.17421  3.24335  3.60362  3.59970  2.07818  3.16675  3.96884  2.92669  2.86997  2.67414  2.57305  2.27111  2.85453  3.25240  5.37004  3.80711    175 k - - -
          2.68618  4.42225  2.77519  2.73123  3.46354  2.40513  3.72494  3.29354  2.67741  2.69355  4.24690  2.90347  2.73739  3.18146  2.89801  2.37887  2.77519  2.98518  4.58477  3.61503
          0.02637  4.04448  4.76683  0.61958  0.77255  0.53789  0.87702
    143   2.40748  4.46940  3.22389  2.66088  3.32292  3.41204  3.71637  3.01454  2.54171  2.55425  3.56307  3.12517  3.35213  2.79411  2.74031  2.59786  2.64928  2.76146  3.67945  3.75751    176 a - - -
          2.68618  4.42225  2.77519  2.73123  3.46354  2.40513  3.72494  3.29354  2.67741  2.69355  4.24690  2.90347  2.73739  3.18146  2.89801  2.37887  2.77519  2.98518  4.58477  3.61503
          0.02570  4.06985  4.79220  0.61958  0.77255  0.47204  0.97744
    144   3.27461  4.61613  4.84457  4.30632  3.23875  4.52942  4.91260  1.99799  4.15236  0.94555  3.04574  4.55928  4.76749  4.33069  4.30485  3.89264  3.51606  1.77168  5.29239  4.17401    177 l - - -
          2.68618  4.42225  2.77519  2.73123  3.46354  2.40513  3.72494  3.29354  2.67741  2.69355  4.24690  2.90347  2.73739  3.18146  2.89801  2.37887  2.77519  2.98518  4.58477  3.61503
          0.02449  4.11747  4.83982  0.61958  0.77255  0.50469  0.92557
    145   1.95899  3.76378  3.32929  2.77799  3.69021  3.17481  3.80859  2.96329  2.74444  2.75399  3.62141  3.19535  3.35470  3.06638  2.92700  2.32219  2.67906  2.63236  5.08550  3.82938    178 a - - -
          2.68618  4.42225  2.77519  2.73123  3.46354  2.40513  3.72494  3.29354  2.67741  2.69355  4.24690  2.90347  2.73739  3.18146  2.89801  2.37887  2.77519  2.98518  4.58477  3.61503
          0.02449  4.11747  4.83982  0.61958  0.77255  0.50469  0.92557
    146   2.37570  5.07782  3.07573  2.42585  4.42825  3.43986  3.61484  3.83889  1.76840  3.34180  4.14599  3.00701  3.89689  2.58333  1.96047  2.73060  2.98989  3.47742  5.47335  4.17381    179 k - - -
          2.68618  4.42225  2.77519  2.73123  3.46354  2.40513  3.72494  3.29354  2.67741  2.69355  4.24690  2.90347  2.73739  3.18146  2.89801  2.37887  2.77519  2.98518  4.58477  3.61503
          0.02449  4.11747  4.83982  0.61958  0.77255  0.50469  0.92557
    147   2.20064  4.24085  4.02334  3.45293  3.16306  3.78901  4.07568  2.45484  3.31534  1.44550  3.18335  3.71809  4.15657  3.58053  3.53865  3.08293  2.96206  2.34090  3.70690  3.54140    180 l - - -
          2.68618  4.42225  2.77519  2.73123  3.46354  2.40513  3.72494  3.29354  2.67741  2.69355  4.24690  2.90347  2.73739  3.18146  2.89801  2.37887  2.77519  2.98518  4.58477  3.61503
          0.02449  4.11747  4.83982  0.61958  0.77255  0.50469  0.92557
    148   2.83107  4.35875  4.06945  3.50875  3.34892  3.91590  4.27212  2.24995  3.39685  1.50765  3.09237  3.82248  4.27924  3.67713  3.65912  3.21626  2.06592  2.07329  5.05513  3.87288    181 l - - -
          2.68618  4.42225  2.77519  2.73123  3.46354  2.40513  3.72494  3.29354  2.67741  2.69355  4.24690  2.90347  2.73739  3.18146  2.89801  2.37887  2.77519  2.98518  4.58477  3.61503
          0.02449  4.11747  4.83982  0.61958  0.77255  0.50469  0.92557
    149   2.36740  4.51806  2.81546  2.40380  4.11906  3.10316  3.61475  3.54667  2.39627  3.12878  3.53647  2.73936  3.80241  2.65444  2.47402  2.32386  2.79365  3.20301  5.35113  4.00239    182 s - - -
          2.68618  4.42225  2.77519  2.73123  3.46354  2.40513  3.72494  3.29354  2.67741  2.69355  4.24690  2.90347  2.73739  3.18146  2.89801  2.37887  2.77519  2.98518  4.58477  3.61503
          0.02449  4.11747  4.83982  0.61958  0.77255  0.50469  0.92557
    150   2.50112  4.37978  3.36059  2.79282  3.53003  3.53466  3.77303  2.89702  2.54792  2.37010  3.29465  3.22521  3.91605  3.00627  2.90498  2.49372  2.49616  2.62696  3.26402  3.70305    183 l - - -
          2.68618  4.42225  2.77519  2.73123  3.46354  2.40513  3.72494  3.29354  2.67741  2.69355  4.24690  2.90347  2.73739  3.18146  2.89801  2.37887  2.77519  2.98518  4.58477  3.61503
          0.02449  4.11747  4.83982  0.61958  0.77255  0.50469  0.92557
    151   2.76862  5.23610  1.61168  2.20147  4.56089  3.03227  3.69512  4.04268  2.55545  3.55308  4.34386  2.55431  3.17069  2.82944  2.94622  2.55026  3.02689  3.62861  5.71944  4.28763    184 d - - -
          2.68618  4.42225  2.77519  2.73123  3.46354  2.40513  3.72494  3.29354  2.67741  2.69355  4.24690  2.90347  2.73739  3.18146  2.89801  2.37887  2.77519  2.98518  4.58477  3.61503
          0.02449  4.11747  4.83982  0.61958  0.77255  0.50469  0.92557
    152   2.52006  4.67565  3.07835  2.52857  3.91629  3.19980  3.47314  3.31531  2.43363  2.94940  3.70339  2.98344  3.84060  2.85265  2.70667  1.97485  2.76299  2.68874  5.22313  3.91852    185 s - - -
          2.68618  4.42225  2.77519  2.73123  3.46354  2.40513  3.72494  3.29354  2.67741  2.69355  4.24690  2.90347  2.73739  3.18146  2.89801  2.37887  2.77519  2.98518  4.58477  3.61503
          0.02449  4.11747  4.83982  0.61958  0.77255  0.50469  0.92557
    153   2.35942  4.58107  3.17205  2.61102  3.78298  3.47669  3.70136  3.16865  2.39311  2.82765  3.68242  3.08851  2.59156  2.91021  2.72041  2.68191  2.69688  2.85213  3.57034  3.84764    186 a - - -
          2.68618  4.42225  2.77519  2.73123  3.46354  2.40513  3.72494  3.29354  2.67741  2.69355  4.24690  2.90347  2.73739  3.18146  2.89801  2.37887  2.77519  2.98518  4.58477  3.61503
          0.02449  4.11747  4.83982  0.61958  0.77255  0.50469  0.92557
    154   2.58184  4.18015  4.28933  3.71493  2.50111  3.86220  4.01834  2.41483  3.57238  1.50655  3.14342  3.85586  4.20734  3.74841  3.70613  3.16130  2.98212  2.37992  3.02063  3.01254    187 l - - -
          2.68618  4.42225  2.77519  2.73123  3.46354  2.40513  3.72494  3.29354  2.67741  2.69355  4.24690  2.90347  2.73739  3.18146  2.89801  2.37887  2.77519  2.98518  4.58477  3.61503
          0.02449  4.11747  4.83982  0.61958  0.77255  0.50469  0.92557
    155   2.94763  4.93986  2.87580  2.78977  4.34427  3.36548  4.14894  4.11554  3.07781  3.73607  4.69530  0.78766  4.03245  3.42807  3.43575  3.00915  3.34120  3.71233  5.62207  4.27963    188 n - - -
          2.68618  4.42225  2.77519  2.73123  3.46354  2.40513  3.72494  3.29354  2.67741  2.69355  4.24690  2.90347  2.73739  3.18146  2.89801  2.37887  2.77519  2.98518  4.58477  3.61503
          0.02449  4.11747  4.83982  0.61958  0.77255  0.50469  0.92557
    156   3.11056  4.81941  3.74532  3.62475  4.58746  3.49341  4.67603  4.20370  3.70459  3.80061  4.86545  3.90354  0.47647  4.08563  3.91628  3.28723  3.57263  3.81967  5.69937  4.71363    189 P - - -
          2.68618  4.42225  2.77519  2.73123  3.46354  2.40513  3.72494  3.29354  2.67741  2.69355  4.24690  2.90347  2.73739  3.18146  2.89801  2.37887  2.77519  2.98518  4.58477  3.61503
          0.02449  4.11747  4.83982  0.61958  0.77255  0.50469  0.92557
    157   2.69347  4.32053  4.45998  3.90902  2.59264  4.10320  4.46917  2.07492  3.79517  1.87036  3.23903  4.11988  4.44271  4.01090  3.97719  3.42891  3.16231  1.29041  5.04119  3.81288    190 v - - -
          2.68618  4.42225  2.77519  2.73123  3.46354  2.40513  3.72494  3.29354  2.67741  2.69355  4.24690  2.90347  2.73739  3.18146  2.89801  2.37887  2.77519  2.98518  4.58477  3.61503
          0.02449  4.11747  4.83982  0.61958  0.77255  0.47411  0.97402
    158   2.18587  4.70830  3.29003  2.78372  4.29138  3.38925  3.80965  3.67101  2.37879  3.27495  4.12413  3.18447  3.90891  2.98237  1.43621  2.51375  2.97300  3.30278  5.46597  4.21532    191 r - - -
          2.68618  4.42225  2.77519  2.73123  3.46354  2.40513  3.72494  3.29354  2.67741  2.69355  4.24690  2.90347  2.73739  3.18146  2.89801  2.37887  2.77519  2.98518  4.58477  3.61503
          0.02409  4.13372  4.85606  0.61958  0.77255  0.48576  0.95510
    159   2.66623  4.73101  2.84356  2.38030  4.29987  3.29294  3.91620  3.66223  2.74810  3.32498  4.20086  3.07292  1.42120  3.11717  3.13617  2.74260  2.72997  3.29784  5.58550  4.28044    192 p - - -
          2.68618  4.42225  2.77519  2.73123  3.46354  2.40513  3.72494  3.29354  2.67741  2.69355  4.24690  2.90347  2.73739  3.18146  2.89801  2.37887  2.77519  2.98518  4.58477  3.61503
          0.04073  4.13372  3.73421  0.61958  0.77255  0.48576  0.95510
    160   2.59656  4.37194  3.36423  2.62447  3.51342  3.27218  3.79041  2.73251  2.76056  1.84397  3.47065  3.24327  3.27192  3.04181  3.12512  2.79049  2.82935  2.64488  4.94381  3.48538    193 l - - -
          2.68618  4.42225  2.77519  2.73123  3.46354  2.40513  3.72494  3.29354  2.67741  2.69355  4.24690  2.90347  2.73739  3.18146  2.89801  2.37887  2.77519  2.98518  4.58477  3.61503
          0.02449  4.11747  4.83982  0.61958  0.77255  0.47411  0.97402
    161   2.20678  4.29833  3.46884  3.10651  4.16194  3.12792  4.16221  3.43800  3.09229  3.20803  4.08601  3.34522  1.36960  3.42557  3.41909  2.44544  2.71678  2.72071  5.54030  4.30845    194 p - - -
          2.68618  4.42225  2.77519  2.73123  3.46354  2.40513  3.72494  3.29354  2.67741  2.69355  4.24690  2.90347  2.73739  3.18146  2.89801  2.37887  2.77519  2.98518  4.58477  3.61503
          0.02409  4.13372  4.85606  0.61958  0.77255  0.48576  0.95510
    162   2.30287  4.82583  2.21845  2.44601  4.37558  3.26692  3.81550  3.79747  2.69724  3.40322  4.22178  2.94985  1.84148  2.98114  3.17696  2.62636  2.82896  3.39116  5.62497  4.26618    195 p - - -
          2.68618  4.42225  2.77519  2.73123  3.46354  2.40513  3.72494  3.29354  2.67741  2.69355  4.24690  2.90347  2.73739  3.18146  2.89801  2.37887  2.77519  2.98518  4.58477  3.61503
          0.02409  4.13372  4.85606  0.61958  0.77255  0.48576  0.95510
    163   2.78240  4.31212  4.15828  3.66413  3.52227  3.83393  4.39829  2.16608  3.52782  2.07171  3.46866  3.89808  4.29424  3.84145  3.76412  2.81780  3.07922  1.17250  5.18458  3.94447    196 v - - -
          2.68618  4.42225  2.77519  2.73123  3.46354  2.40513  3.72494  3.29354  2.67741  2.69355  4.24690  2.90347  2.73739  3.18146  2.89801  2.37887  2.77519  2.98518  4.58477  3.61503
          0.02409  4.13372  4.85606  0.61958  0.77255  0.48576  0.95510
    164   3.02344  4.76468  3.75005  3.68657  4.80840  0.41994  4.78300  4.47936  3.90293  4.09782  5.08136  3.91543  4.16354  4.20689  4.10277  3.20409  3.52491  3.95710  5.82653  4.92185    197 G - - -
          2.68618  4.42225  2.77519  2.73123  3.46354  2.40513  3.72494  3.29354  2.67741  2.69355  4.24690  2.90347  2.73739  3.18146  2.89801  2.37887  2.77519  2.98518  4.58477  3.61503
          0.02409  4.13372  4.85606  0.61958  0.77255  0.48576  0.95510
    165   3.02344  4.76468  3.75005  3.68657  4.80840  0.41994  4.78300  4.47936  3.90293  4.09782  5.08136  3.91543  4.16354  4.20689  4.10277  3.20409  3.52491  3.95710  5.82653  4.92185    198 G - - -
          2.68618  4.42225  2.77519  2.73123  3.46354  2.40513  3.72494  3.29354  2.67741  2.69355  4.24690  2.90347  2.73739  3.18146  2.89801  2.37887  2.77519  2.98518  4.58477  3.61503
          0.02409  4.13372  4.85606  0.61958  0.77255  0.48576  0.95510
    166   2.59529  4.69034  2.85468  2.50593  3.90145  3.44956  3.66220  3.15486  2.37324  2.48685  3.70840  2.54104  3.83882  2.83840  2.94021  2.42321  2.67725  2.92935  5.21328  3.57849    199 k - - -
          2.68618  4.42225  2.77519  2.73123  3.46354  2.40513  3.72494  3.29354  2.67741  2.69355  4.24690  2.90347  2.73739  3.18146  2.89801  2.37887  2.77519  2.98518  4.58477  3.61503
          0.02409  4.13372  4.85606  0.61958  0.77255  0.48576  0.95510
    167   2.16972  4.40601  3.38482  3.18660  4.36475  3.14535  4.32187  3.70556  3.26154  3.43348  4.36973  3.41938  1.02650  3.60666  3.55507  2.65565  2.95999  3.26290  5.71230  4.49773    200 p - - -
          2.68618  4.42225  2.77519  2.73123  3.46354  2.40513  3.72494  3.29354  2.67741  2.69355  4.24690  2.90347  2.73739  3.18146  2.89801  2.37887  2.77519  2.98518  4.58477  3.61503
          0.02409  4.13372  4.85606  0.61958  0.77255  0.48576  0.95510
    168   2.17045  4.28660  3.53920  2.96998  3.08479  3.59389  3.85638  2.59412  2.89862  2.41016  3.38185  3.35814  3.97353  3.10523  2.62790  2.84715  2.83473  2.09660  4.88042  3.65167    201 v - - -
          2.68618  4.42225  2.77519  2.73123  3.46354  2.40513  3.72494  3.29354  2.67741  2.69355  4.24690  2.90347  2.73739  3.18146  2.89801  2.37887  2.77519  2.98518  4.58477  3.61503
          0.02409  4.13372  4.85606  0.61958  0.77255  0.48576  0.95510
    169   3.22009  4.56447  4.80584  4.23374  3.13493  4.45779  4.74331  1.70850  4.08823  1.01807  2.77398  4.46664  4.67744  4.22263  4.21343  3.78958  3.44237  2.23853  5.12040  3.72493    202 l - - -
          2.68618  4.42225  2.77519  2.73123  3.46354  2.40513  3.72494  3.29354  2.67741  2.69355  4.24690  2.90347  2.73739  3.18146  2.89801  2.37887  2.77519  2.98518  4.58477  3.61503
          0.02409  4.13372  4.85606  0.61958  0.77255  0.48576  0.95510
    170   3.32493  5.08141  3.42255  3.21646  3.50177  3.69745  0.69344  4.06903  3.05397  3.52614  4.59589  3.61201  4.26811  3.58837  3.29988  3.39564  3.64052  3.79945  4.96124  3.44689    203 h - - -
          2.68618  4.42225  2.77519  2.73123  3.46354  2.40513  3.72494  3.29354  2.67741  2.69355  4.24690  2.90347  2.73739  3.18146  2.89801  2.37887  2.77519  2.98518  4.58477  3.61503
          0.02409  4.13372  4.85606  0.61958  0.77255  0.48576  0.95510
    171   1.92768  4.29624  3.43755  3.28319  4.53021  0.98120  4.42599  3.91734  3.45199  3.65168  4.50828  3.42961  3.81065  3.72276  3.73676  2.54259  2.87582  3.34540  5.84951  4.66610    204 g - - -
          2.68618  4.42225  2.77519  2.73123  3.46354  2.40513  3.72494  3.29354  2.67741  2.69355  4.24690  2.90347  2.73739  3.18146  2.89801  2.37887  2.77519  2.98518  4.58477  3.61503
          0.02409  4.13372  4.85606  0.61958  0.77255  0.48576  0.95510
    172   3.17941  4.46683  4.97323  4.48510  3.67370  4.57831  5.19308  1.28758  4.37997  2.16354  3.46571  4.68502  4.87805  4.64010  4.56783  3.97744  3.44597  1.04883  5.66680  4.45906    205 v - - -
          2.68618  4.42225  2.77519  2.73123  3.46354  2.40513  3.72494  3.29354  2.67741  2.69355  4.24690  2.90347  2.73739  3.18146  2.89801  2.37887  2.77519  2.98518  4.58477  3.61503
          0.02409  4.13372  4.85606  0.61958  0.77255  0.48576  0.95510
    173   2.90676  5.34913  2.26078  1.26095  4.71214  2.27176  3.81108  4.20177  2.75672  3.72739  4.56032  2.80742  3.89377  2.97215  3.29914  2.83502  3.19463  3.78604  5.89176  4.44514    206 e - - -
          2.68618  4.42225  2.77519  2.73123  3.46354  2.40513  3.72494  3.29354  2.67741  2.69355  4.24690  2.90347  2.73739  3.18146  2.89801  2.37887  2.77519  2.98518  4.58477  3.61503
          0.02409  4.13372  4.85606  0.61958  0.77255  0.48576  0.95510
    174   2.60938  4.37470  3.41348  2.65173  3.49560  3.56489  3.81056  2.71921  2.78599  2.20301  3.45538  3.27337  2.31940  3.11429  3.14823  2.80993  2.84223  2.50689  4.45932  3.69611    207 l - - -
          2.68618  4.42225  2.77519  2.73123  3.46354  2.40513  3.72494  3.29354  2.67741  2.69355  4.24690  2.90347  2.73739  3.18146  2.89801  2.37887  2.77519  2.98518  4.58477  3.61503
          0.02409  4.13372  4.85606  0.61958  0.77255  0.48576  0.95510
    175   2.60039  5.06134  2.38341  2.11781  4.37584  3.19994  3.21296  3.84215  2.20812  2.98025  4.11195  2.65043  3.78661  2.66020  2.76074  2.59446  2.85356  3.43587  5.51012  3.92416    208 e - - -
          2.68620  4.42227  2.77521  2.73108  3.46356  2.40509  3.72496  3.29356  2.67743  2.69357  4.24692  2.90349  2.73742  3.18148  2.89793  2.37889  2.77521  2.98520  4.58479  3.61505
          0.12211  2.23337  4.85606  0.46871  0.98298  0.48576  0.95510
    176   3.03188  5.54032  2.04366  0.99648  4.84273  3.31071  3.85916  4.35364  2.85838  3.87407  4.73935  2.79264  3.93165  3.03063  3.42719  2.92509  3.32275  3.94027  6.01306  4.53925    211 e - - -
          2.68618  4.42225  2.77519  2.73123  3.46354  2.40513  3.72494  3.29354  2.67741  2.69355  4.24690  2.90347  2.73739  3.18146  2.89801  2.37887  2.77519  2.98518  4.58477  3.61503
          0.02409  4.13372  4.85606  0.61958  0.77255  0.48576  0.95510
    177   2.58738  4.77632  3.04667  2.44477  4.01346  3.21946  3.64578  3.41935  2.23529  2.94463  3.85379  2.99525  3.84165  2.54570  2.51261  2.57056  2.71381  2.44672  5.27873  3.96230    212 k - - -
          2.68618  4.42225  2.77519  2.73123  3.46354  2.40513  3.72494  3.29354  2.67741  2.69355  4.24690  2.90347  2.73739  3.18146  2.89801  2.37887  2.77519  2.98518  4.58477  3.61503
          0.02409  4.13372  4.85606  0.61958  0.77255  0.48576  0.95510
    178   2.77739  5.25580  1.76971  2.16977  4.56188  3.33484  3.48024  4.04440  2.55036  3.55325  4.34297  2.48013  2.56933  2.82640  3.07584  2.63364  2.93872  3.63314  5.71851  4.28550    213 d - - -
          2.68618  4.42225  2.77519  2.73123  3.46354  2.40513  3.72494  3.29354  2.67741  2.69355  4.24690  2.90347  2.73739  3.18146  2.89801  2.37887  2.77519  2.98518  4.58477  3.61503
          0.02409  4.13372  4.85606  0.61958  0.77255  0.48576  0.95510
    179   2.74732  4.40334  4.57677  4.11493  3.71049  4.14859  4.88249  1.80283  3.99393  2.30827  3.54431  4.30716  4.59414  4.30044  4.21557  3.54973  3.28376  0.90959  5.56708  4.34281    214 v - - -
          2.68618  4.42225  2.77519  2.73123  3.46354  2.40513  3.72494  3.29354  2.67741  2.69355  4.24690  2.90347  2.73739  3.18146  2.89801  2.37887  2.77519  2.98518  4.58477  3.61503
          0.02409  4.13372  4.85606  0.61958  0.77255  0.48576  0.95510
    180   2.58392  4.26467  3.52873  2.95935  3.30622  3.57927  3.83556  2.75319  2.75249  2.37306  3.09028  3.34479  3.95748  3.19847  3.23502  2.30085  2.34891  2.53436  3.93818  3.03763    215 s - - -
          2.68618  4.42225  2.77519  2.73123  3.46354  2.40513  3.72494  3.29354  2.67741  2.69355  4.24690  2.90347  2.73739  3.18146  2.89801  2.37887  2.77519  2.98518  4.58477  3.61503
          0.02409  4.13372  4.85606  0.61958  0.77255  0.48576  0.95510
    181   3.21235  4.57457  4.75523  4.17635  3.08873  4.41941  4.68867  2.09061  4.03378  1.03832  2.03537  4.41799  4.63870  4.15974  4.15989  3.74351  3.43088  2.37752  5.07268  3.70338    216 l - - -
          2.68618  4.42225  2.77519  2.73123  3.46354  2.40513  3.72494  3.29354  2.67741  2.69355  4.24690  2.90347  2.73739  3.18146  2.89801  2.37887  2.77519  2.98518  4.58477  3.61503
          0.02409  4.13372  4.85606  0.61958  0.77255  0.48576  0.95510
    182   2.47291  5.00953  2.37542  2.34428  4.33563  3.07442  3.65408  3.78460  2.34183  3.33196  4.12187  2.88355  2.25533  2.78552  2.75665  2.65113  2.91105  3.40338  5.52178  4.14334    217 p - - -
          2.68618  4.42225  2.77519  2.73123  3.46354  2.40513  3.72494  3.29354  2.67741  2.69355  4.24690  2.90347  2.73739  3.18146  2.89801  2.37887  2.77519  2.98518  4.58477  3.61503
          0.02409  4.13372  4.85606  0.61958  0.77255  0.48576  0.95510
    183   2.92433  4.57836  3.79827  3.25389  3.32997  3.88728  4.10599  2.64232  2.99827  1.23453  3.04342  3.64139  4.23779  2.53175  3.27282  3.18667  3.15408  2.62672  5.04785  3.82981    218 l - - -
          2.68618  4.42225  2.77519  2.73123  3.46354  2.40513  3.72494  3.29354  2.67741  2.69355  4.24690  2.90347  2.73739  3.18146  2.89801  2.37887  2.77519  2.98518  4.58477  3.61503
          0.02409  4.13372  4.85606  0.61958  0.77255  0.48576  0.95510
    184   2.59156  4.94369  2.67756  2.37917  4.25611  2.36613  3.62809  3.69654  2.28406  3.18967  4.04054  2.90963  3.80906  2.75700  2.53105  2.36395  2.72215  3.32633  5.44748  4.08424    219 k - - -
          2.68618  4.42225  2.77519  2.73123  3.46354  2.40513  3.72494  3.29354  2.67741  2.69355  4.24690  2.90347  2.73739  3.18146  2.89801  2.37887  2.77519  2.98518  4.58477  3.61503
          0.02409  4.13372  4.85606  0.61958  0.77255  0.48576  0.95510
    185   2.71657  5.13881  2.33142  1.57448  4.43093  3.36019  3.26311  3.89849  2.47519  3.42657  4.21360  2.84027  3.82617  2.78840  2.97673  2.53685  2.96107  3.10521  5.60080  4.19446    220 e - - -
          2.68618  4.42225  2.77519  2.73123  3.46354  2.40513  3.72494  3.29354  2.67741  2.69355  4.24690  2.90347  2.73739  3.18146  2.89801  2.37887  2.77519  2.98518  4.58477  3.61503
          0.02409  4.13372  4.85606  0.61958  0.77255  0.48576  0.95510
    186   3.32472  5.12947  3.84434  3.31046  4.55176  3.75180  4.04836  4.11876  2.38933  3.58731  4.58749  3.64654  4.24787  3.26169  0.64363  3.40058  3.57680  3.83304  5.53233  4.42990    221 R - - -
          2.68618  4.42225  2.77519  2.73123  3.46354  2.40513  3.72494  3.29354  2.67741  2.69355  4.24690  2.90347  2.73739  3.18146  2.89801  2.37887  2.77519  2.98518  4.58477  3.61503
          0.02409  4.13372  4.85606  0.61958  0.77255  0.48576  0.95510
    187   2.44857  4.23302  3.61916  3.19847  3.75314  3.03352  4.11439  2.96173  3.16094  2.80960  3.71937  3.44038  2.99841  3.46450  3.45708  2.48202  2.82559  1.37297  5.20752  3.98895    222 v - - -
          2.68618  4.42225  2.77519  2.73123  3.46354  2.40513  3.72494  3.29354  2.67741  2.69355  4.24690  2.90347  2.73739  3.18146  2.89801  2.37887  2.77519  2.98518  4.58477  3.61503
          0.02409  4.13372  4.85606  0.61958  0.77255  0.48576  0.95510
    188   3.02344  4.76468  3.75005  3.68657  4.80840  0.41994  4.78300  4.47936  3.90293  4.09782  5.08136  3.91543  4.16354  4.20689  4.10277  3.20409  3.52491  3.95710  5.82653  4.92185    223 G - - -
          2.68618  4.42225  2.77519  2.73123  3.46354  2.40513  3.72494  3.29354  2.67741  2.69355  4.24690  2.90347  2.73739  3.18146  2.89801  2.37887  2.77519  2.98518  4.58477  3.61503
          0.02409  4.13372  4.85606  0.61958  0.77255  0.48576  0.95510
    189   3.32493  5.08141  3.42255  3.21646  3.50177  3.69745  0.69344  4.06903  3.05397  3.52614  4.59589  3.61201  4.26811  3.58837  3.29988  3.39564  3.64052  3.79945  4.96124  3.44689    224 h - - -
          2.68618  4.42225  2.77519  2.73123  3.46354  2.40513  3.72494  3.29354  2.67741  2.69355  4.24690  2.90347  2.73739  3.18146  2.89801  2.37887  2.77519  2.98518  4.58477  3.61503
          0.02409  4.13372  4.85606  0.61958  0.77255  0.48576  0.95510
    190   2.58530  4.31604  3.53317  2.98336  3.50665  3.53409  3.90027  2.77500  2.90743  2.24577  2.84600  3.36009  3.96356  3.22973  3.24451  2.36156  1.99175  2.55703  4.97547  3.74317    225 t - - -
          2.68618  4.42225  2.77519  2.73123  3.46354  2.40513  3.72494  3.29354  2.67741  2.69355  4.24690  2.90347  2.73739  3.18146  2.89801  2.37887  2.77519  2.98518  4.58477  3.61503
          0.02409  4.13372  4.85606  0.61958  0.77255  0.48576  0.95510
    191   3.32147  4.63340  4.96959  4.40432  2.71009  4.59534  4.87575  1.94275  4.28412  0.91269  2.93934  4.62934  4.77870  4.35713  4.38257  3.94044  3.54263  2.08533  5.16152  4.04795    226 l - - -
          2.68618  4.42225  2.77519  2.73123  3.46354  2.40513  3.72494  3.29354  2.67741  2.69355  4.24690  2.90347  2.73739  3.18146  2.89801  2.37887  2.77519  2.98518  4.58477  3.61503
          0.02409  4.13372  4.85606  0.61958  0.77255  0.48576  0.95510
    192   2.85369  3.72780  4.61416  4.17407  3.73197  3.90856  4.84957  1.99094  4.02577  2.41126  3.61768  4.24597  4.45493  4.31588  4.20954  3.34667  3.20891  0.86081  5.52541  4.29364    227 v - - -
          2.68618  4.42225  2.77519  2.73123  3.46354  2.40513  3.72494  3.29354  2.67741  2.69355  4.24690  2.90347  2.73739  3.18146  2.89801  2.37887  2.77519  2.98518  4.58477  3.61503
          0.02409  4.13372  4.85606  0.61958  0.77255  0.48576  0.95510
    193   2.76688  4.21060  4.25855  3.47421  2.96312  3.89912  4.19584  2.23902  3.55125  1.38236  2.68092  3.88622  4.23363  3.74771  3.71828  3.19375  2.99605  2.14479  4.80075  3.31666    228 l - - -
          2.68618  4.42225  2.77519  2.73123  3.46354  2.40513  3.72494  3.29354  2.67741  2.69355  4.24690  2.90347  2.73739  3.18146  2.89801  2.37887  2.77519  2.98518  4.58477  3.61503
          0.02409  4.13372  4.85606  0.61958  0.77255  0.48576  0.95510
    194   2.22043  4.36563  3.39908  3.28278  4.56198  0.83777  4.45530  3.98213  3.48211  3.70938  4.59000  3.45748  3.85538  3.76321  3.75938  2.61810  2.95546  3.41853  5.85689  4.68417    229 g - - -
          2.68618  4.42225  2.77519  2.73123  3.46354  2.40513  3.72494  3.29354  2.67741  2.69355  4.24690  2.90347  2.73739  3.18146  2.89801  2.37887  2.77519  2.98518  4.58477  3.61503
          0.02409  4.13372  4.85606  0.61958  0.77255  0.48576  0.95510
    195   2.56149  4.46450  3.43196  3.06813  4.10430  3.28439  4.08651  3.40548  2.85632  3.13714  4.07513  3.36716  3.91846  3.34368  2.82894  2.72627  1.10558  3.06875  5.46216  4.22044    230 t - - -
          2.68618  4.42225  2.77519  2.73123  3.46354  2.40513  3.72494  3.29354  2.67741  2.69355  4.24690  2.90347  2.73739  3.18146  2.89801  2.37887  2.77519  2.98518  4.58477  3.61503
          0.02409  4.13372  4.85606  0.61958  0.77255  0.48576  0.95510
    196   2.57633  4.41917  3.68549  3.46010  4.22486  3.24727  4.45421  3.38519  3.40832  3.23911  4.27909  3.61985  3.97462  3.79156  3.64863  2.78136  0.79521  3.05074  5.63866  4.44403    231 t - - -
          2.68618  4.42225  2.77519  2.73123  3.46354  2.40513  3.72494  3.29354  2.67741  2.69355  4.24690  2.90347  2.73739  3.18146  2.89801  2.37887  2.77519  2.98518  4.58477  3.61503
          0.02409  4.13372  4.85606  0.61958  0.77255  0.48576  0.95510
    197   3.05136  4.99572  3.55848  3.05629  4.55502  3.13712  3.92085  4.02590  2.30536  3.54160  4.44805  3.42281  4.11088  3.10582  0.86021  3.12039  3.32701  3.67902  5.54292  4.39550    232 r - - -
          2.68618  4.42225  2.77519  2.73123  3.46354  2.40513  3.72494  3.29354  2.67741  2.69355  4.24690  2.90347  2.73739  3.18146  2.89801  2.37887  2.77519  2.98518  4.58477  3.61503
          0.02409  4.13372  4.85606  0.61958  0.77255  0.48576  0.95510
    198   2.78032  4.40206  3.79960  3.39743  3.40244  3.68248  3.54520  2.54183  3.22312  2.50490  3.58955  3.67607  4.18176  3.61924  3.46526  3.08256  3.08593  1.10419  4.99589  3.63851    233 v - - -
          2.68618  4.42225  2.77519  2.73123  3.46354  2.40513  3.72494  3.29354  2.67741  2.69355  4.24690  2.90347  2.73739  3.18146  2.89801  2.37887  2.77519  2.98518  4.58477  3.61503
          0.02409  4.13372  4.85606  0.61958  0.77255  0.48576  0.95510
    199   3.02344  4.76468  3.75005  3.68657  4.80840  0.41994  4.78300  4.47936  3.90293  4.09782  5.08136  3.91543  4.16354  4.20689  4.10277  3.20409  3.52491  3.95710  5.82653  4.92185    234 G - - -
          2.68618  4.42225  2.77519  2.73123  3.46354  2.40513  3.72494  3.29354  2.67741  2.69355  4.24690  2.90347  2.73739  3.18146  2.89801  2.37887  2.77519  2.98518  4.58477  3.61503
          0.02409  4.13372  4.85606  0.61958  0.77255  0.48576  0.95510
    200   3.23186  5.18759  3.42400  3.00666  4.63461  3.68344  3.93328  4.08268  0.72866  3.59451  4.54957  3.41652  4.17165  3.11546  2.51901  3.26130  3.46938  3.77857  5.58719  4.44176    235 k - - -
          2.68618  4.42225  2.77519  2.73123  3.46354  2.40513  3.72494  3.29354  2.67741  2.69355  4.24690  2.90347  2.73739  3.18146  2.89801  2.37887  2.77519  2.98518  4.58477  3.61503
          0.02409  4.13372  4.85606  0.61958  0.77255  0.48576  0.95510
    201   2.38250  4.28518  3.53776  3.28498  4.23154  3.10051  4.31602  3.47918  3.25904  3.31159  4.23166  3.44085  3.83949  3.61771  3.52874  2.41204  0.98849  3.06024  5.63693  4.39839    236 t - - -
          2.68618  4.42225  2.77519  2.73123  3.46354  2.40513  3.72494  3.29354  2.67741  2.69355  4.24690  2.90347  2.73739  3.18146  2.89801  2.37887  2.77519  2.98518  4.58477  3.61503
          0.02409  4.13372  4.85606  0.61958  0.77255  0.48576  0.95510
    202   3.32472  5.12947  3.84434  3.31046  4.55176  3.75180  4.04836  4.11876  2.38933  3.58731  4.58749  3.64654  4.24787  3.26169  0.64363  3.40058  3.57680  3.83304  5.53233  4.42990    237 R - - -
          2.68618  4.42225  2.77519  2.73123  3.46354  2.40513  3.72494  3.29354  2.67741  2.69355  4.24690  2.90347  2.73739  3.18146  2.89801  2.37887  2.77519  2.98518  4.58477  3.61503
          0.02409  4.13372  4.85606  0.61958  0.77255  0.48576  0.95510
    203   2.74611  4.30831  3.87861  3.35333  2.76725  3.28418  4.03178  2.59443  3.23773  1.31754  3.25253  3.65079  4.14740  3.34171  3.48668  3.06623  2.99090  2.47509  4.76996  3.47276    238 l - - -
          2.68618  4.42225  2.77519  2.73123  3.46354  2.40513  3.72494  3.29354  2.67741  2.69355  4.24690  2.90347  2.73739  3.18146  2.89801  2.37887  2.77519  2.98518  4.58477  3.61503
          0.02409  4.13372  4.85606  0.61958  0.77255  0.48576  0.95510
    204   1.33172  4.37649  3.74430  3.24682  3.61094  3.55110  4.15523  2.62103  3.13077  2.28783  3.08705  3.55695  4.06797  3.47838  3.43655  2.90302  2.97092  2.44557  5.20170  3.96575    239 a - - -
          2.68618  4.42225  2.77519  2.73123  3.46354  2.40513  3.72494  3.29354  2.67741  2.69355  4.24690  2.90347  2.73739  3.18146  2.89801  2.37887  2.77519  2.98518  4.58477  3.61503
          0.02409  4.13372  4.85606  0.61958  0.77255  0.48576  0.95510
    205   2.89271  5.21264  2.44192  1.07944  4.61951  3.31555  3.85023  4.08668  2.73783  3.66354  4.52835  2.87849  3.91633  3.02484  3.20929  2.51249  3.19893  3.69227  5.82636  4.41182    240 e - - -
          2.68618  4.42225  2.77519  2.73123  3.46354  2.40513  3.72494  3.29354  2.67741  2.69355  4.24690  2.90347  2.73739  3.18146  2.89801  2.37887  2.77519  2.98518  4.58477  3.61503
          0.02409  4.13372  4.85606  0.61958  0.77255  0.48576  0.95510
    206   3.31646  4.62548  4.97204  4.40421  3.17972  4.61234  4.94491  1.87773  4.28091  0.95740  2.58673  4.64616  4.79390  4.37422  4.39141  3.95875  3.53904  1.97340  5.25255  4.20007    241 l - - -
          2.68618  4.42225  2.77519  2.73123  3.46354  2.40513  3.72494  3.29354  2.67741  2.69355  4.24690  2.90347  2.73739  3.18146  2.89801  2.37887  2.77519  2.98518  4.58477  3.61503
          0.02409  4.13372  4.85606  0.61958  0.77255  0.48576  0.95510
    207   3.40598  4.72509  4.95089  4.40230  2.14414  4.60988  4.70102  2.32480  4.25971  0.86408  2.77083  4.60311  4.78476  4.31676  4.34688  3.95793  3.62196  2.49098  4.93233  3.65333    242 l - - -
          2.68618  4.42225  2.77519  2.73123  3.46354  2.40513  3.72494  3.29354  2.67741  2.69355  4.24690  2.90347  2.73739  3.18146  2.89801  2.37887  2.77519  2.98518  4.58477  3.61503
          0.02409  4.13372  4.85606  0.61958  0.77255  0.48576  0.95510
    208   2.58004  4.27476  4.33109  3.80835  3.54580  3.95658  4.49431  1.30928  3.70069  2.34805  3.44634  4.02329  4.37436  3.97065  3.92012  2.99298  3.09441  1.58239  5.21644  4.00900    243 i - - -
          2.68618  4.42225  2.77519  2.73123  3.46354  2.40513  3.72494  3.29354  2.67741  2.69355  4.24690  2.90347  2.73739  3.18146  2.89801  2.37887  2.77519  2.98518  4.58477  3.61503
          0.02409  4.13372  4.85606  0.61958  0.77255  0.48576  0.95510
    209   2.33729  4.59755  2.99138  2.53533  4.12968  3.29048  3.87852  3.48570  2.73533  3.16930  4.02179  2.73941  3.85493  3.08446  3.13511  2.67276  1.48365  3.13444  5.44625  4.15556    244 t - - -
          2.68618  4.42225  2.77519  2.73123  3.46354  2.40513  3.72494  3.29354  2.67741  2.69355  4.24690  2.90347  2.73739  3.18146  2.89801  2.37887  2.77519  2.98518  4.58477  3.61503
          0.02409  4.13372  4.85606  0.61958  0.77255  0.48576  0.95510
    210   3.11854  5.09452  3.10534  2.87296  4.29675  3.55837  4.03049  3.97666  2.67729  3.45179  4.48067  3.33186  4.12090  0.83178  2.95260  3.15912  3.41925  3.69240  5.52537  4.24050    245 q - - -
          2.68618  4.42225  2.77519  2.73123  3.46354  2.40513  3.72494  3.29354  2.67741  2.69355  4.24690  2.90347  2.73739  3.18146  2.89801  2.37887  2.77519  2.98518  4.58477  3.61503
          0.02409  4.13372  4.85606  0.61958  0.77255  0.48576  0.95510
    211   3.29333  5.43657  0.60528  2.53790  4.85407  3.42950  4.19156  4.50668  3.32965  4.07104  5.06273  3.10453  4.10128  3.43657  3.87550  3.23146  3.64011  4.12042  5.96917  4.69390    246 D - - -
          2.68618  4.42225  2.77519  2.73123  3.46354  2.40513  3.72494  3.29354  2.67741  2.69355  4.24690  2.90347  2.73739  3.18146  2.89801  2.37887  2.77519  2.98518  4.58477  3.61503
          0.02409  4.13372  4.85606  0.61958  0.77255  0.48576  0.95510
    212   3.24002  4.59692  4.69143  4.32366  3.56407  4.33717  5.01085  0.80238  4.15712  2.10502  3.46741  4.53374  4.75062  4.48348  4.32502  3.86489  3.53751  1.88955  5.50336  4.25913    247 i - - -
          2.68618  4.42225  2.77519  2.73123  3.46354  2.40513  3.72494  3.29354  2.67741  2.69355  4.24690  2.90347  2.73739  3.18146  2.89801  2.37887  2.77519  2.98518  4.58477  3.61503
          0.02409  4.13372  4.85606  0.61958  0.77255  0.48576  0.95510
    213   2.58366  4.99353  3.25604  2.68770  4.28715  3.57371  2.64008  3.75008  2.15089  3.28126  4.13180  3.13858  3.97791  2.83170  1.47566  2.88987  3.08012  3.42748  5.39214  4.11703    248 r - - -
          2.68618  4.42225  2.77519  2.73123  3.46354  2.40513  3.72494  3.29354  2.67741  2.69355  4.24690  2.90347  2.73739  3.18146  2.89801  2.37887  2.77519  2.98518  4.58477  3.61503
          0.02409  4.13372  4.85606  0.61958  0.77255  0.48576  0.95510
    214   2.58248  5.03003  2.63968  2.44797  4.39586  3.42306  3.68147  3.82794  2.34607  3.36796  4.18013  2.68645  3.87883  2.82049  1.56303  2.74552  2.99525  3.45845  5.52942  4.19435    249 r - - -
          2.68618  4.42225  2.77519  2.73123  3.46354  2.40513  3.72494  3.29354  2.67741  2.69355  4.24690  2.90347  2.73739  3.18146  2.89801  2.37887  2.77519  2.98518  4.58477  3.61503
          0.02409  4.13372  4.85606  0.61958  0.77255  0.48576  0.95510
    215   2.68745  4.89470  2.99157  2.49578  4.23047  1.99430  3.66850  3.64385  2.09852  3.21521  4.03200  2.86963  3.86544  2.77655  2.52484  2.71111  2.82183  3.16977  5.41574  4.10088    250 g - - -
          2.68608  4.42244  2.77518  2.73090  3.46373  2.40502  3.72377  3.29373  2.67742  2.69372  4.24709  2.90337  2.73751  3.18163  2.89801  2.37905  2.77523  2.98518  4.58496  3.61522
          0.29974  1.38148  4.85606  1.36540  0.29474  0.48576  0.95510
    216   2.81994  5.36803  1.86255  1.64444  4.67409  3.12007  3.29084  4.17438  2.39144  3.65586  4.44176  2.56583  3.84718  2.83339  3.10655  2.74143  3.07491  3.74214  5.80228  4.34556    257 e - - -
          2.68618  4.42225  2.77519  2.73123  3.46354  2.40513  3.72494  3.29354  2.67741  2.69355  4.24690  2.90347  2.73739  3.18146  2.89801  2.37887  2.77519  2.98518  4.58477  3.61503
          0.02409  4.13372  4.85606  0.61958  0.77255  0.48576  0.95510
    217   2.42003  3.66132  4.09312  3.54731  3.45169  3.68643  4.22683  2.19017  3.44734  2.41082  3.40320  3.76095  3.73393  3.70397  3.67827  3.01965  2.72309  1.34144  5.01170  3.81066    258 v - - -
          2.68618  4.42225  2.77519  2.73123  3.46354  2.40513  3.72494  3.29354  2.67741  2.69355  4.24690  2.90347  2.73739  3.18146  2.89801  2.37887  2.77519  2.98518  4.58477  3.61503
          0.02409  4.13372  4.85606  0.61958  0.77255  0.48576  0.95510
    218   2.77481  4.34423  4.27056  3.86841  3.77369  3.76486  4.67553  2.10302  3.74806  2.47614  3.65000  4.02110  4.33319  4.07546  3.97410  3.19212  2.57233  0.97664  5.51202  4.28813    259 v - - -
          2.68618  4.42225  2.77519  2.73123  3.46354  2.40513  3.72494  3.29354  2.67741  2.69355  4.24690  2.90347  2.73739  3.18146  2.89801  2.37887  2.77519  2.98518  4.58477  3.61503
          0.02409  4.13372  4.85606  0.61958  0.77255  0.48576  0.95510
    219   3.19270  4.50707  4.90854  4.43634  3.59154  4.52226  5.13749  0.93979  4.30352  2.06137  3.40035  4.64063  4.84414  4.57085  4.48681  3.93217  3.46694  1.54368  5.60426  4.39797    260 i - - -
          2.68618  4.42225  2.77519  2.73123  3.46354  2.40513  3.72494  3.29354  2.67741  2.69355  4.24690  2.90347  2.73739  3.18146  2.89801  2.37887  2.77519  2.98518  4.58477  3.61503
          0.02409  4.13372  4.85606  0.61958  0.77255  0.48576  0.95510
    220   2.92476  3.90196  4.58111  4.06143  2.98408  4.09829  4.62990  1.98438  3.94469  2.19469  3.39495  4.22270  4.50158  4.17643  4.12638  3.46364  3.20658  1.00560  5.20016  3.93459    261 v - - -
          2.68618  4.42225  2.77519  2.73123  3.46354  2.40513  3.72494  3.29354  2.67741  2.69355  4.24690  2.90347  2.73739  3.18146  2.89801  2.37887  2.77519  2.98518  4.58477  3.61503
          0.02409  4.13372  4.85606  0.61958  0.77255  0.48576  0.95510
    221   3.13804  4.47788  4.78385  4.22907  1.65037  4.36588  4.58247  1.75138  4.09891  1.66845  3.07511  4.39370  4.62683  4.22270  4.21052  3.70060  3.36889  1.97336  4.94416  3.66147    262 f - - -
          2.68618  4.42225  2.77519  2.73123  3.46354  2.40513  3.72494  3.29354  2.67741  2.69355  4.24690  2.90347  2.73739  3.18146  2.89801  2.37887  2.77519  2.98518  4.58477  3.61503
          0.02409  4.13372  4.85606  0.61958  0.77255  0.48576  0.95510
    222   3.29333  5.43657  0.60528  2.53790  4.85407  3.42950  4.19156  4.50668  3.32965  4.07104  5.06273  3.10453  4.10128  3.43657  3.87550  3.23146  3.64011  4.12042  5.96917  4.69390    263 D - - -
          2.68618  4.42225  2.77519  2.73123  3.46354  2.40513  3.72494  3.29354  2.67741  2.69355  4.24690  2.90347  2.73739  3.18146  2.89801  2.37887  2.77519  2.98518  4.58477  3.61503
          0.02409  4.13372  4.85606  0.61958  0.77255  0.48576  0.95510
    223   3.13703  4.84202  3.77367  3.65615  4.61583  3.51516  4.70515  4.23751  3.73764  3.83208  4.89826  3.93285  0.45927  4.11811  3.94655  3.31443  3.60053  3.85137  5.72211  4.74253    264 P - - -
          2.68618  4.42225  2.77519  2.73123  3.46354  2.40513  3.72494  3.29354  2.67741  2.69355  4.24690  2.90347  2.73739  3.18146  2.89801  2.37887  2.77519  2.98518  4.58477  3.61503
          0.02409  4.13372  4.85606  0.61958  0.77255  0.48576  0.95510
    224   3.23186  5.18759  3.42400  3.00666  4.63461  3.68344  3.93328  4.08268  0.72866  3.59451  4.54957  3.41652  4.17165  3.11546  2.51901  3.26130  3.46938  3.77857  5.58719  4.44176    265 k - - -
          2.68618  4.42225  2.77519  2.73123  3.46354  2.40513  3.72494  3.29354  2.67741  2.69355  4.24690  2.90347  2.73739  3.18146  2.89801  2.37887  2.77519  2.98518  4.58477  3.61503
          0.02409  4.13372  4.85606  0.61958  0.77255  0.48576  0.95510
    225   2.43582  4.37475  3.30880  3.20570  4.53935  0.85041  4.40958  4.06592  3.43137  3.75333  4.61210  3.40626  3.84269  3.71361  3.71971  2.40515  2.94744  3.46802  5.84216  4.62408    266 g - - -
          2.68618  4.42225  2.77519  2.73123  3.46354  2.40513  3.72494  3.29354  2.67741  2.69355  4.24690  2.90347  2.73739  3.18146  2.89801  2.37887  2.77519  2.98518  4.58477  3.61503
          0.02409  4.13372  4.85606  0.61958  0.77255  0.48576  0.95510
    226   3.29333  5.43657  0.60528  2.53790  4.85407  3.42950  4.19156  4.50668  3.32965  4.07104  5.06273  3.10453  4.10128  3.43657  3.87550  3.23146  3.64011  4.12042  5.96917  4.69390    267 D - - -
          2.68618  4.42225  2.77519  2.73123  3.46354  2.40513  3.72494  3.29354  2.67741  2.69355  4.24690  2.90347  2.73739  3.18146  2.89801  2.37887  2.77519  2.98518  4.58477  3.61503
          0.02409  4.13372  4.85606  0.61958  0.77255  0.48576  0.95510
    227   1.29216  4.51557  3.12213  2.76835  4.14402  3.24491  3.94099  3.53056  2.79080  3.18906  4.04957  3.16426  3.07116  2.75284  3.16566  2.63831  2.88292  3.15458  5.46779  4.19172    268 a - - -
          2.68618  4.42225  2.77519  2.73123  3.46354  2.40513  3.72494  3.29354  2.67741  2.69355  4.24690  2.90347  2.73739  3.18146  2.89801  2.37887  2.77519  2.98518  4.58477  3.61503
          0.02409  4.13372  4.85606  0.61958  0.77255  0.48576  0.95510
    228   3.04299  5.64715  1.13786  1.74271  4.94495  3.01675  3.85079  4.47754  2.90160  3.96387  4.82099  2.73973  3.91718  3.02011  3.52178  2.91478  3.33877  4.03579  6.11736  4.59085    269 d - - -
          2.68618  4.42225  2.77519  2.73123  3.46354  2.40513  3.72494  3.29354  2.67741  2.69355  4.24690  2.90347  2.73739  3.18146  2.89801  2.37887  2.77519  2.98518  4.58477  3.61503
          0.02409  4.13372  4.85606  0.61958  0.77255  0.48576  0.95510
    229   3.43165  4.78359  4.87210  4.34225  3.10497  4.61130  4.90461  2.26522  4.11464  0.73352  2.59086  4.61910  4.81195  4.30286  4.24612  3.99369  3.66279  2.41660  5.21407  4.10152    270 l - - -
          2.68618  4.42225  2.77519  2.73123  3.46354  2.40513  3.72494  3.29354  2.67741  2.69355  4.24690  2.90347  2.73739  3.18146  2.89801  2.37887  2.77519  2.98518  4.58477  3.61503
          0.02409  4.13372  4.85606  0.61958  0.77255  0.48576  0.95510
    230   3.31984  4.66285  4.87342  4.30718  3.13084  4.55394  4.86620  2.21264  4.15811  0.95438  2.09343  4.56733  4.75056  4.28072  4.28426  3.89817  3.54356  2.11403  5.20109  4.14075    271 l - - -
          2.68618  4.42225  2.77519  2.73123  3.46354  2.40513  3.72494  3.29354  2.67741  2.69355  4.24690  2.90347  2.73739  3.18146  2.89801  2.37887  2.77519  2.98518  4.58477  3.61503
          0.02409  4.13372  4.85606  0.61958  0.77255  0.48576  0.95510
    231   2.88575  5.01183  3.35468  2.70734  4.34171  3.62329  3.65393  3.69962  1.50570  2.58547  4.09140  3.15493  3.98992  2.79730  1.91404  2.91005  2.92037  3.39420  5.39806  4.16413    272 k - - -
          2.68618  4.42225  2.77519  2.73123  3.46354  2.40513  3.72494  3.29354  2.67741  2.69355  4.24690  2.90347  2.73739  3.18146  2.89801  2.37887  2.77519  2.98518  4.58477  3.61503
          0.02409  4.13372  4.85606  0.61958  0.77255  0.48576  0.95510
    232   2.93714  5.09344  2.61535  2.64070  4.46369  3.51672  3.78875  3.93644  2.34888  3.46685  4.33179  3.12342  3.99668  2.95076  1.14247  2.94365  3.18427  3.59026  5.54808  4.27441    273 r - - -
          2.68618  4.42225  2.77519  2.73123  3.46354  2.40513  3.72494  3.29354  2.67741  2.69355  4.24690  2.90347  2.73739  3.18146  2.89801  2.37887  2.77519  2.98518  4.58477  3.61503
          0.02409  4.13372  4.85606  0.61958  0.77255  0.48576  0.95510
    233   3.10796  4.46777  4.70483  4.14979  3.31189  4.35753  4.74819  1.86317  4.02181  1.80395  1.70089  4.38152  4.63635  4.21414  4.18638  3.69619  3.34844  1.57590  5.23389  4.10288    274 v - - -
          2.68618  4.42225  2.77519  2.73123  3.46354  2.40513  3.72494  3.29354  2.67741  2.69355  4.24690  2.90347  2.73739  3.18146  2.89801  2.37887  2.77519  2.98518  4.58477  3.61503
          0.02409  4.13372  4.85606  0.61958  0.77255  0.48576  0.95510
    234   2.65017  4.20673  3.48021  2.91324  3.25912  3.60328  3.14742  2.89857  2.60705  2.58803  3.49080  3.31280  3.97995  2.94673  3.15496  2.85148  2.87957  2.60694  3.32237  2.18702    275 y - - -
          2.68618  4.42225  2.77519  2.73123  3.46354  2.40513  3.72494  3.29354  2.67741  2.69355  4.24690  2.90347  2.73739  3.18146  2.89801  2.37887  2.77519  2.98518  4.58477  3.61503
          0.02409  4.13372  4.85606  0.61958  0.77255  0.48576  0.95510
    235   1.82254  4.27709  3.70954  3.14347  3.42399  3.67346  3.98630  2.35488  3.05780  2.34611  3.19476  3.50034  4.06073  3.36232  3.11619  2.94595  2.89408  1.99418  4.94138  3.72336    276 a - - -
          2.68618  4.42225  2.77519  2.73123  3.46354  2.40513  3.72494  3.29354  2.67741  2.69355  4.24690  2.90347  2.73739  3.18146  2.89801  2.37887  2.77519  2.98518  4.58477  3.61503
          0.02409  4.13372  4.85606  0.61958  0.77255  0.48576  0.95510
    236   2.39108  5.11083  2.52671  1.14220  4.54571  3.32873  3.85710  3.89809  2.72992  3.54233  4.42424  2.91849  3.91518  3.03014  3.19224  2.83459  3.15486  3.53583  5.77310  4.38891    277 e - - -
          2.68618  4.42225  2.77519  2.73123  3.46354  2.40513  3.72494  3.29354  2.67741  2.69355  4.24690  2.90347  2.73739  3.18146  2.89801  2.37887  2.77519  2.98518  4.58477  3.61503
          0.02409  4.13372  4.85606  0.61958  0.77255  0.48576  0.95510
    237   0.95154  2.95735  4.02609  3.65968  4.12601  3.03680  4.45261  3.32083  3.56122  3.19546  4.08920  3.58849  3.79755  3.82572  3.77689  2.39809  2.75624  2.90184  5.56832  4.39192    278 a - - -
          2.68618  4.42225  2.77519  2.73123  3.46354  2.40513  3.72494  3.29354  2.67741  2.69355  4.24690  2.90347  2.73739  3.18146  2.89801  2.37887  2.77519  2.98518  4.58477  3.61503
          0.02409  4.13372  4.85606  0.61958  0.77255  0.48576  0.95510
    238   2.57915  5.04500  3.08361  2.50072  4.37233  3.50484  2.82655  3.59083  1.63642  3.30554  4.10795  3.00270  3.88652  2.47150  2.41172  2.74541  2.96383  3.43205  5.45013  4.14200    279 k - - -
          2.68618  4.42225  2.77519  2.73123  3.46354  2.40513  3.72494  3.29354  2.67741  2.69355  4.24690  2.90347  2.73739  3.18146  2.89801  2.37887  2.77519  2.98518  4.58477  3.61503
          0.02409  4.13372  4.85606  0.61958  0.77255  0.48576  0.95510
    239   2.90546  4.84614  3.59117  2.99294  4.15405  3.61095  3.83002  3.47811  2.25474  3.09163  4.07884  3.35782  4.06936  3.02003  1.13511  3.00400  3.16585  2.76985  5.37530  4.13515    280 r - - -
          2.68618  4.42225  2.77519  2.73123  3.46354  2.40513  3.72494  3.29354  2.67741  2.69355  4.24690  2.90347  2.73739  3.18146  2.89801  2.37887  2.77519  2.98518  4.58477  3.61503
          0.02409  4.13372  4.85606  0.61958  0.77255  0.48576  0.95510
    240   0.96988  4.18869  3.68606  3.37393  4.29228  3.02244  4.35719  3.56191  3.36576  3.36421  4.22578  3.45369  3.77762  3.65804  3.64327  2.18575  2.58044  3.00004  5.67827  4.48368    281 a - - -
          2.68618  4.42225  2.77519  2.73123  3.46354  2.40513  3.72494  3.29354  2.67741  2.69355  4.24690  2.90347  2.73739  3.18146  2.89801  2.37887  2.77519  2.98518  4.58477  3.61503
          0.02409  4.13372  4.85606  0.61958  0.77255  0.48576  0.95510
    241   2.72723  4.79039  2.68458  2.63546  4.49060  1.09042  4.02451  3.95374  2.64082  3.57967  4.44587  3.09713  3.91476  3.24102  3.30602  2.79641  3.10985  3.52479  5.73078  4.43556    282 g - - -
          2.68618  4.42225  2.77519  2.73123  3.46354  2.40513  3.72494  3.29354  2.67741  2.69355  4.24690  2.90347  2.73739  3.18146  2.89801  2.37887  2.77519  2.98518  4.58477  3.61503
          0.02409  4.13372  4.85606  0.61958  0.77255  0.48576  0.95510
    242   3.32472  5.12947  3.84434  3.31046  4.55176  3.75180  4.04836  4.11876  2.38933  3.58731  4.58749  3.64654  4.24787  3.26169  0.64363  3.40058  3.57680  3.83304  5.53233  4.42990    283 R - - -
          2.68618  4.42225  2.77519  2.73123  3.46354  2.40513  3.72494  3.29354  2.67741  2.69355  4.24690  2.90347  2.73739  3.18146  2.89801  2.37887  2.77519  2.98518  4.58477  3.61503
          0.05262  4.13372  3.34568  0.61958  0.77255  0.48576  0.95510
    243   2.59189  4.79391  2.91565  1.96691  4.05845  2.82513  3.66585  3.46690  2.47549  2.58922  3.90402  2.95984  3.82956  2.76672  2.92700  2.55561  2.57390  3.14548  5.33043  4.00043    284 e - - -
          2.68618  4.42225  2.77519  2.73123  3.46354  2.40513  3.72494  3.29354  2.67741  2.69355  4.24690  2.90347  2.73739  3.18146  2.89801  2.37887  2.77519  2.98518  4.58477  3.61503
          0.02478  4.10588  4.82822  0.61958  0.77255  0.51780  0.90592
    244   2.81875  5.35101  1.75310  1.91928  4.65902  2.63339  3.70648  4.15677  2.59340  3.64747  4.44042  2.35381  3.84095  2.84219  3.00190  2.64542  3.07837  3.72931  5.80240  4.34480    285 d - - -
          2.68618  4.42225  2.77519  2.73123  3.46354  2.40513  3.72494  3.29354  2.67741  2.69355  4.24690  2.90347  2.73739  3.18146  2.89801  2.37887  2.77519  2.98518  4.58477  3.61503
          0.02478  4.10588  4.82822  0.61958  0.77255  0.46624  0.98714
    245   2.64455  5.15640  2.36309  1.74909  4.47052  3.36122  3.46570  3.94693  2.41426  3.44871  4.21477  2.77011  3.49508  2.46361  2.91661  2.48178  2.92308  3.38146  5.60286  4.18963    286 e - - -
          2.68618  4.42225  2.77519  2.73123  3.46354  2.40513  3.72494  3.29354  2.67741  2.69355  4.24690  2.90347  2.73739  3.18146  2.89801  2.37887  2.77519  2.98518  4.58477  3.61503
          0.02409  4.13372  4.85606  0.61958  0.77255  0.48576  0.95510
    246   3.42124  4.74528  4.81954  4.35195  1.36864  4.49437  4.28862  2.48776  4.19706  1.26126  3.12094  4.43245  4.74420  4.26900  4.28107  3.86862  3.65123  2.59592  4.49524  2.96054    287 l - - -
          2.68618  4.42225  2.77519  2.73123  3.46354  2.40513  3.72494  3.29354  2.67741  2.69355  4.24690  2.90347  2.73739  3.18146  2.89801  2.37887  2.77519  2.98518  4.58477  3.61503
          0.02409  4.13372  4.85606  0.61958  0.77255  0.48576  0.95510
    247   2.79830  4.38430  3.81428  3.26340  2.65806  3.77492  3.58092  2.87838  2.80173  2.37131  3.49636  3.54880  4.13987  3.42561  3.41511  3.04688  2.95563  2.67856  3.72351  1.59759    288 y - - -
          2.68618  4.42225  2.77519  2.73123  3.46354  2.40513  3.72494  3.29354  2.67741  2.69355  4.24690  2.90347  2.73739  3.18146  2.89801  2.37887  2.77519  2.98518  4.58477  3.61503
          0.02409  4.13372  4.85606  0.61958  0.77255  0.48576  0.95510
    248   3.09540  4.15811  4.87393  4.32313  3.43301  4.43990  4.86943  1.45622  4.21093  1.62790  3.03850  4.50556  4.70900  4.39130  4.34946  3.78726  3.33593  1.38483  5.32450  4.17292    289 v - - -
          2.68618  4.42225  2.77519  2.73123  3.46354  2.40513  3.72494  3.29354  2.67741  2.69355  4.24690  2.90347  2.73739  3.18146  2.89801  2.37887  2.77519  2.98518  4.58477  3.61503
          0.02409  4.13372  4.85606  0.61958  0.77255  0.48576  0.95510
    249   3.24033  4.65711  4.57641  4.16718  1.07440  4.20631  4.12853  2.56370  4.03290  2.01304  3.36516  4.21558  4.59433  4.16655  4.15482  3.60653  3.52202  2.26462  4.38927  2.79456    290 f - - -
          2.68618  4.42225  2.77519  2.73123  3.46354  2.40513  3.72494  3.29354  2.67741  2.69355  4.24690  2.90347  2.73739  3.18146  2.89801  2.37887  2.77519  2.98518  4.58477  3.61503
          0.02409  4.13372  4.85606  0.61958  0.77255  0.48576  0.95510
    250   3.32493  5.08141  3.42255  3.21646  3.50177  3.69745  0.69344  4.06903  3.05397  3.52614  4.59589  3.61201  4.26811  3.58837  3.29988  3.39564  3.64052  3.79945  4.96124  3.44689    291 h - - -
          2.68618  4.42225  2.77519  2.73123  3.46354  2.40513  3.72494  3.29354  2.67741  2.69355  4.24690  2.90347  2.73739  3.18146  2.89801  2.37887  2.77519  2.98518  4.58477  3.61503
          0.02409  4.13372  4.85606  0.61958  0.77255  0.48576  0.95510
    251   3.46166  4.85102  4.60824  4.25718  3.25656  4.31100  4.83189  2.48251  4.02270  0.60926  3.21184  4.50751  4.70642  4.32747  4.15274  3.92473  3.74676  2.58620  5.22221  4.00321    292 L - - -
          2.68618  4.42225  2.77519  2.73123  3.46354  2.40513  3.72494  3.29354  2.67741  2.69355  4.24690  2.90347  2.73739  3.18146  2.89801  2.37887  2.77519  2.98518  4.58477  3.61503
          0.02409  4.13372  4.85606  0.61958  0.77255  0.48576  0.95510
    252   3.02344  4.76468  3.75005  3.68657  4.80840  0.41994  4.78300  4.47936  3.90293  4.09782  5.08136  3.91543  4.16354  4.20689  4.10277  3.20409  3.52491  3.95710  5.82653  4.92185    293 G - - -
          2.68618  4.42225  2.77519  2.73123  3.46354  2.40513  3.72494  3.29354  2.67741  2.69355  4.24690  2.90347  2.73739  3.18146  2.89801  2.37887  2.77519  2.98518  4.58477  3.61503
          0.02409  4.13372  4.85606  0.61958  0.77255  0.48576  0.95510
    253   3.76766  4.95412  4.80285  4.49972  1.55459  4.50421  3.06943  3.54839  4.32760  2.90745  4.11977  4.15394  4.79734  4.23430  4.31699  3.85889  3.97812  3.42819  1.64031  1.38254    294 y - - -
          2.68618  4.42225  2.77519  2.73123  3.46354  2.40513  3.72494  3.29354  2.67741  2.69355  4.24690  2.90347  2.73739  3.18146  2.89801  2.37887  2.77519  2.98518  4.58477  3.61503
          0.02409  4.13372  4.85606  0.61958  0.77255  0.48576  0.95510
    254   3.13703  4.84202  3.77367  3.65615  4.61583  3.51516  4.70515  4.23751  3.73764  3.83208  4.89826  3.93285  0.45927  4.11811  3.94655  3.31443  3.60053  3.85137  5.72211  4.74253    295 P - - -
          2.68618  4.42225  2.77519  2.73123  3.46354  2.40513  3.72494  3.29354  2.67741  2.69355  4.24690  2.90347  2.73739  3.18146  2.89801  2.37887  2.77519  2.98518  4.58477  3.61503
          0.02409  4.13372  4.85606  0.61958  0.77255  0.48576  0.95510
    255   3.03830  5.63619  1.58307  1.21456  4.92319  3.29057  3.84429  4.45324  2.87323  3.94250  4.79776  2.75067  3.91862  3.01094  3.47908  2.91273  3.32875  4.01696  6.08663  4.57183    296 e - - -
          2.68618  4.42225  2.77519  2.73123  3.46354  2.40513  3.72494  3.29354  2.67741  2.69355  4.24690  2.90347  2.73739  3.18146  2.89801  2.37887  2.77519  2.98518  4.58477  3.61503
          0.02409  4.13372  4.85606  0.61958  0.77255  0.48576  0.95510
    256   2.69521  4.23003  3.91773  3.34583  3.19592  3.76283  3.80719  1.61232  3.21328  2.02566  3.23381  3.64388  4.12418  3.09871  3.45915  3.04454  2.92750  2.20700  4.81818  3.59973    297 i - - -
          2.68618  4.42225  2.77519  2.73123  3.46354  2.40513  3.72494  3.29354  2.67741  2.69355  4.24690  2.90347  2.73739  3.18146  2.89801  2.37887  2.77519  2.98518  4.58477  3.61503
          0.02409  4.13372  4.85606  0.61958  0.77255  0.48576  0.95510
    257   2.46427  4.38380  3.45688  3.29340  4.34944  3.10999  4.39149  3.91185  3.38537  3.61448  4.52353  3.46946  3.87209  3.71511  3.65718  0.75574  2.96549  3.38811  5.70213  4.43688    298 s - - -
          2.68618  4.42225  2.77519  2.73123  3.46354  2.40513  3.72494  3.29354  2.67741  2.69355  4.24690  2.90347  2.73739  3.18146  2.89801  2.37887  2.77519  2.98518  4.58477  3.61503
          0.02409  4.13372  4.85606  0.61958  0.77255  0.48576  0.95510
    258   0.82471  4.22712  3.62988  3.42069  4.33107  3.03584  4.43633  3.57140  3.45407  3.42095  4.33131  3.48962  3.81158  3.75815  3.70472  2.39926  2.83199  3.10258  5.73984  4.52326    299 a - - -
          2.68618  4.42225  2.77519  2.73123  3.46354  2.40513  3.72494  3.29354  2.67741  2.69355  4.24690  2.90347  2.73739  3.18146  2.89801  2.37887  2.77519  2.98518  4.58477  3.61503
          0.02409  4.13372  4.85606  0.61958  0.77255  0.48576  0.95510
    259   3.13035  5.17861  3.52037  2.91357  4.56657  3.71713  3.71960  3.99515  2.00175  3.43834  4.34430  3.30107  4.11758  2.52368  1.03876  3.14351  3.31542  3.69212  5.48612  4.30139    300 r - - -
          2.68618  4.42225  2.77519  2.73123  3.46354  2.40513  3.72494  3.29354  2.67741  2.69355  4.24690  2.90347  2.73739  3.18146  2.89801  2.37887  2.77519  2.98518  4.58477  3.61503
          0.02409  4.13372  4.85606  0.61958  0.77255  0.48576  0.95510
    260   3.64639  5.02851  4.23490  4.02032  2.35374  4.14309  3.77330  3.62199  3.87102  3.00637  4.27085  4.06047  4.61404  4.11244  3.99775  3.75389  3.93616  3.50579  4.00503  0.62177    301 Y - - -
          2.68618  4.42225  2.77519  2.73123  3.46354  2.40513  3.72494  3.29354  2.67741  2.69355  4.24690  2.90347  2.73739  3.18146  2.89801  2.37887  2.77519  2.98518  4.58477  3.61503
          0.02409  4.13372  4.85606  0.61958  0.77255  0.48576  0.95510
    261   2.96452  4.95546  2.88965  2.80580  4.36285  3.37922  4.16672  4.13888  3.09768  3.75770  4.71763  0.76700  4.04741  3.44675  3.45546  3.02595  3.35915  3.73389  5.63869  4.29771    302 n - - -
          2.68618  4.42225  2.77519  2.73123  3.46354  2.40513  3.72494  3.29354  2.67741  2.69355  4.24690  2.90347  2.73739  3.18146  2.89801  2.37887  2.77519  2.98518  4.58477  3.61503
          0.02409  4.13372  4.85606  0.61958  0.77255  0.48576  0.95510
    262   1.20168  4.28386  3.42543  3.10249  4.33127  2.42165  4.20728  3.73491  3.16930  3.41648  4.24273  3.32330  2.50393  3.45966  3.51351  2.49353  2.79120  3.22196  5.66425  4.44019    303 a - - -
          2.68618  4.42225  2.77519  2.73123  3.46354  2.40513  3.72494  3.29354  2.67741  2.69355  4.24690  2.90347  2.73739  3.18146  2.89801  2.37887  2.77519  2.98518  4.58477  3.61503
          0.02409  4.13372  4.85606  0.61958  0.77255  0.48576  0.95510
    263   3.19338  4.46978  4.98739  4.47159  3.59947  4.61425  5.14121  1.38943  4.36736  1.92226  3.39126  4.68284  4.87472  4.59921  4.54454  3.99336  3.44591  1.07746  5.58856  4.40359    304 v - - -
          2.68618  4.42225  2.77519  2.73123  3.46354  2.40513  3.72494  3.29354  2.67741  2.69355  4.24690  2.90347  2.73739  3.18146  2.89801  2.37887  2.77519  2.98518  4.58477  3.61503
          0.02409  4.13372  4.85606  0.61958  0.77255  0.48576  0.95510
    264   2.74829  4.74281  3.00297  2.82570  4.50164  1.00331  4.09756  3.97166  2.44047  3.59666  4.47804  3.23999  3.95468  3.32620  3.22249  2.84426  3.14336  3.53991  5.70041  4.46946    305 g - - -
          2.68618  4.42225  2.77519  2.73123  3.46354  2.40513  3.72494  3.29354  2.67741  2.69355  4.24690  2.90347  2.73739  3.18146  2.89801  2.37887  2.77519  2.98518  4.58477  3.61503
          0.02409  4.13372  4.85606  0.61958  0.77255  0.48576  0.95510
    265   2.82325  5.08502  3.01153  2.53258  4.45883  3.49981  3.66154  3.88284  2.20211  3.38937  4.20807  2.18630  3.92451  2.62129  1.67255  2.65803  3.04723  3.52117  5.51308  4.21617    306 r - - -
          2.68618  4.42225  2.77519  2.73123  3.46354  2.40513  3.72494  3.29354  2.67741  2.69355  4.24690  2.90347  2.73739  3.18146  2.89801  2.37887  2.77519  2.98518  4.58477  3.61503
          0.02409  4.13372  4.85606  0.61958  0.77255  0.48576  0.95510
    266   3.61094  4.93822  4.59893  4.37011  0.66470  4.22442  4.02155  3.11092  4.27270  2.42367  3.80649  4.32416  4.68241  4.37005  4.32736  3.86229  3.91489  3.11965  4.20635  2.54605    307 F - - -
          2.68618  4.42225  2.77519  2.73123  3.46354  2.40513  3.72494  3.29354  2.67741  2.69355  4.24690  2.90347  2.73739  3.18146  2.89801  2.37887  2.77519  2.98518  4.58477  3.61503
          0.02409  4.13372  4.85606  0.61958  0.77255  0.48576  0.95510
    267   2.29733  4.81330  2.53999  2.37399  4.30525  2.00812  3.76597  3.74248  2.62201  3.33001  4.13828  2.94903  3.81836  2.92374  3.09983  2.23628  2.71417  3.34680  5.54923  4.19631    308 g - - -
          2.68618  4.42225  2.77519  2.73123  3.46354  2.40513  3.72494  3.29354  2.67741  2.69355  4.24690  2.90347  2.73739  3.18146  2.89801  2.37887  2.77519  2.98518  4.58477  3.61503
          0.02409  4.13372  4.85606  0.61958  0.77255  0.48576  0.95510
    268   3.13035  5.17861  3.52037  2.91357  4.56657  3.71713  3.71960  3.99515  2.00175  3.43834  4.34430  3.30107  4.11758  2.52368  1.03876  3.14351  3.31542  3.69212  5.48612  4.30139    309 r - - -
          2.68618  4.42225  2.77519  2.73123  3.46354  2.40513  3.72494  3.29354  2.67741  2.69355  4.24690  2.90347  2.73739  3.18146  2.89801  2.37887  2.77519  2.98518  4.58477  3.61503
          0.02409  4.13372  4.85606  0.61958  0.77255  0.48576  0.95510
    269   3.19280  4.49105  4.95185  4.46964  3.62355  4.56125  5.17241  0.99227  4.35155  2.09450  3.42071  4.67280  4.86696  4.61021  4.53532  3.96511  3.46200  1.41281  5.63410  4.43276    310 i - - -
          2.68618  4.42225  2.77519  2.73123  3.46354  2.40513  3.72494  3.29354  2.67741  2.69355  4.24690  2.90347  2.73739  3.18146  2.89801  2.37887  2.77519  2.98518  4.58477  3.61503
          0.02409  4.13372  4.85606  0.61958  0.77255  0.48576  0.95510
    270   2.32697  4.27209  3.48522  3.17146  4.31390  3.05444  4.24208  3.68125  3.18684  3.40671  4.25460  3.36040  3.78389  3.50633  3.50358  1.26631  1.76611  3.18490  5.66590  4.43513    311 s - - -
          2.68618  4.42225  2.77519  2.73123  3.46354  2.40513  3.72494  3.29354  2.67741  2.69355  4.24690  2.90347  2.73739  3.18146  2.89801  2.37887  2.77519  2.98518  4.58477  3.61503
          0.02409  4.13372  4.85606  0.61958  0.77255  0.48576  0.95510
    271   3.20421  5.34440  2.63225  0.70346  4.72759  3.46240  4.08291  4.23535  2.99877  3.81376  4.78512  3.11581  4.08206  3.29869  3.42854  3.16485  3.51330  3.89535  5.84921  4.58257    312 e - - -
          2.68618  4.42225  2.77519  2.73123  3.46354  2.40513  3.72494  3.29354  2.67741  2.69355  4.24690  2.90347  2.73739  3.18146  2.89801  2.37887  2.77519  2.98518  4.58477  3.61503
          0.02409  4.13372  4.85606  0.61958  0.77255  0.48576  0.95510
    272   3.07726  4.46717  4.70098  4.25994  3.65903  4.28121  4.99809  1.78778  4.11454  2.21696  3.51337  4.44715  4.70253  4.43045  4.31960  3.70429  3.38162  0.84619  5.58927  4.33542    313 v - - -
          2.68618  4.42225  2.77519  2.73123  3.46354  2.40513  3.72494  3.29354  2.67741  2.69355  4.24690  2.90347  2.73739  3.18146  2.89801  2.37887  2.77519  2.98518  4.58477  3.61503
          0.02409  4.13372  4.85606  0.61958  0.77255  0.48576  0.95510
    273   0.69416  4.34393  3.74851  3.56165  4.33279  3.15971  4.54982  3.49897  3.58524  3.36773  4.37717  3.63858  3.92446  3.90347  3.81177  2.69527  2.99123  3.10700  5.73308  4.56565    314 a - - -
          2.68618  4.42225  2.77519  2.73123  3.46354  2.40513  3.72494  3.29354  2.67741  2.69355  4.24690  2.90347  2.73739  3.18146  2.89801  2.37887  2.77519  2.98518  4.58477  3.61503
          0.02409  4.13372  4.85606  0.61958  0.77255  0.48576  0.95510
    274   2.40781  4.42730  3.19212  2.82630  4.27713  2.26718  4.00765  3.70290  2.90403  3.34195  4.15934  2.80258  3.78596  3.21564  3.30337  2.01954  1.70255  3.23860  5.57994  4.30747    315 t - - -
          2.68618  4.42225  2.77519  2.73123  3.46354  2.40513  3.72494  3.29354  2.67741  2.69355  4.24690  2.90347  2.73739  3.18146  2.89801  2.37887  2.77519  2.98518  4.58477  3.61503
          0.02409  4.13372  4.85606  0.61958  0.77255  0.48576  0.95510
    275   3.32472  5.12947  3.84434  3.31046  4.55176  3.75180  4.04836  4.11876  2.38933  3.58731  4.58749  3.64654  4.24787  3.26169  0.64363  3.40058  3.57680  3.83304  5.53233  4.42990    316 R - - -
          2.68618  4.42225  2.77519  2.73123  3.46354  2.40513  3.72494  3.29354  2.67741  2.69355  4.24690  2.90347  2.73739  3.18146  2.89801  2.37887  2.77519  2.98518  4.58477  3.61503
          0.02409  4.13372  4.85606  0.61958  0.77255  0.48576  0.95510
    276   2.73052  4.34543  4.56476  4.02842  3.57670  4.22621  4.71131  1.20339  3.92236  2.14754  3.42673  4.25686  4.57220  4.18369  4.13449  3.56910  2.88022  1.54941  5.35385  4.15584    317 i - - -
          2.68618  4.42225  2.77519  2.73123  3.46354  2.40513  3.72494  3.29354  2.67741  2.69355  4.24690  2.90347  2.73739  3.18146  2.89801  2.37887  2.77519  2.98518  4.58477  3.61503
          0.02409  4.13372  4.85606  0.61958  0.77255  0.48576  0.95510
    277   1.28929  4.21487  3.61765  3.24846  4.25294  3.04238  4.25932  3.59522  3.24431  3.33254  4.17242  3.39528  3.77020  3.53667  3.55817  1.99938  1.96215  3.11187  5.61826  4.41165    318 a - - -
          2.68618  4.42225  2.77519  2.73123  3.46354  2.40513  3.72494  3.29354  2.67741  2.69355  4.24690  2.90347  2.73739  3.18146  2.89801  2.37887  2.77519  2.98518  4.58477  3.61503
          0.02409  4.13372  4.85606  0.61958  0.77255  0.48576  0.95510
    278   2.74813  5.04349  2.25087  2.33117  4.58684  1.61518  3.84010  4.06828  2.78070  3.62238  4.44386  2.24600  3.85600  3.00734  3.30169  2.55580  3.07457  3.62870  5.80915  4.39813    319 g - - -
          2.68618  4.42225  2.77519  2.73123  3.46354  2.40513  3.72494  3.29354  2.67741  2.69355  4.24690  2.90347  2.73739  3.18146  2.89801  2.37887  2.77519  2.98518  4.58477  3.61503
          0.02409  4.13372  4.85606  0.61958  0.77255  0.48576  0.95510
    279   2.22709  4.80614  2.92126  2.53918  4.27670  3.34620  3.77278  3.69206  2.51941  3.28262  4.12045  3.02189  3.15847  1.61351  2.91527  2.69640  2.94626  3.32350  5.50514  4.18378    320 q - - -
          2.68618  4.42225  2.77519  2.73123  3.46354  2.40513  3.72494  3.29354  2.67741  2.69355  4.24690  2.90347  2.73739  3.18146  2.89801  2.37887  2.77519  2.98518  4.58477  3.61503
          0.02409  4.13372  4.85606  0.61958  0.77255  0.48576  0.95510
    280   3.43046  4.74205  4.99875  4.43688  3.12636  4.70203  4.99242  1.99718  4.27170  0.78620  2.65627  4.71098  4.85367  4.38249  4.38695  4.06010  3.64986  2.30303  5.25732  4.20034    321 l - - -
          2.68618  4.42225  2.77519  2.73123  3.46354  2.40513  3.72494  3.29354  2.67741  2.69355  4.24690  2.90347  2.73739  3.18146  2.89801  2.37887  2.77519  2.98518  4.58477  3.61503
          0.02409  4.13372  4.85606  0.61958  0.77255  0.48576  0.95510
    281   2.31110  4.35123  3.29208  3.00204  4.37493  3.07226  4.16184  3.81167  3.08331  3.47293  4.30165  3.27150  2.06711  3.39818  3.43637  1.30113  2.82475  3.29007  5.69208  4.43682    322 s - - -
          2.68618  4.42225  2.77519  2.73123  3.46354  2.40513  3.72494  3.29354  2.67741  2.69355  4.24690  2.90347  2.73739  3.18146  2.89801  2.37887  2.77519  2.98518  4.58477  3.61503
          0.02409  4.13372  4.85606  0.61958  0.77255  0.48576  0.95510
    282   2.29897  4.62496  2.86747  2.59542  4.28846  1.84721  3.86054  3.72196  2.72579  3.32939  4.14111  2.78343  3.80398  3.03640  3.09197  2.05677  2.75198  3.29593  5.55636  4.23887    323 g - - -
          2.68618  4.42225  2.77519  2.73123  3.46354  2.40513  3.72494  3.29354  2.67741  2.69355  4.24690  2.90347  2.73739  3.18146  2.89801  2.37887  2.77519  2.98518  4.58477  3.61503
          0.02409  4.13372  4.85606  0.61958  0.77255  0.48576  0.95510
    283   2.42349  5.16881  2.36830  1.40555  4.51762  3.32531  3.72926  3.97395  2.60044  3.51871  4.32498  2.83317  3.85003  2.87371  3.11570  2.52374  2.92029  3.57626  5.70579  4.29037    324 e - - -
          2.68618  4.42225  2.77519  2.73123  3.46354  2.40513  3.72494  3.29354  2.67741  2.69355  4.24690  2.90347  2.73739  3.18146  2.89801  2.37887  2.77519  2.98518  4.58477  3.61503
          0.02409  4.13372  4.85606  0.61958  0.77255  0.48576  0.95510
    284   3.02344  4.76468  3.75005  3.68657  4.80840  0.41994  4.78300  4.47936  3.90293  4.09782  5.08136  3.91543  4.16354  4.20689  4.10277  3.20409  3.52491  3.95710  5.82653  4.92185    325 G - - -
          2.68618  4.42225  2.77519  2.73123  3.46354  2.40513  3.72494  3.29354  2.67741  2.69355  4.24690  2.90347  2.73739  3.18146  2.89801  2.37887  2.77519  2.98518  4.58477  3.61503
          0.02409  4.13372  4.85606  0.61958  0.77255  0.48576  0.95510
    285   2.65795  5.32122  2.23508  2.05575  4.65345  3.30891  3.78686  4.12993  2.71528  3.66559  4.49604  1.38974  3.88538  2.94589  3.24837  2.81717  3.16491  3.72738  5.84596  4.40090    326 n - - -
          2.68618  4.42225  2.77519  2.73123  3.46354  2.40513  3.72494  3.29354  2.67741  2.69355  4.24690  2.90347  2.73739  3.18146  2.89801  2.37887  2.77519  2.98518  4.58477  3.61503
          0.02409  4.13372  4.85606  0.61958  0.77255  0.48576  0.95510
    286   2.13534  4.25807  3.41322  3.18199  4.48287  2.53528  4.31510  3.91935  3.30222  3.59887  4.41353  3.34995  3.76004  3.57968  3.62042  0.99468  2.79573  3.32217  5.80763  4.58875    327 s - - -
          2.68618  4.42225  2.77519  2.73123  3.46354  2.40513  3.72494  3.29354  2.67741  2.69355  4.24690  2.90347  2.73739  3.18146  2.89801  2.37887  2.77519  2.98518  4.58477  3.61503
          0.02409  4.13372  4.85606  0.61958  0.77255  0.48576  0.95510
    287   1.43368  4.67478  3.01572  2.63244  4.13204  3.35164  3.81304  3.52129  2.36322  3.15900  4.00833  3.08714  3.87412  2.77972  2.94993  2.55763  2.93053  3.18089  5.41133  4.12367    328 a - - -
          2.68618  4.42225  2.77519  2.73123  3.46354  2.40513  3.72494  3.29354  2.67741  2.69355  4.24690  2.90347  2.73739  3.18146  2.89801  2.37887  2.77519  2.98518  4.58477  3.61503
          0.02409  4.13372  4.85606  0.61958  0.77255  0.48576  0.95510
    288   1.08930  4.49028  3.19152  2.91071  4.15382  3.23619  4.06172  3.50034  2.90906  3.19561  4.11809  3.25969  3.88269  2.78810  3.23691  2.68369  2.94032  3.13931  5.51777  4.24673    329 a - - -
          2.68618  4.42225  2.77519  2.73123  3.46354  2.40513  3.72494  3.29354  2.67741  2.69355  4.24690  2.90347  2.73739  3.18146  2.89801  2.37887  2.77519  2.98518  4.58477  3.61503
          0.02409  4.13372  4.85606  0.61958  0.77255  0.48576  0.95510
    289   3.61094  4.93822  4.59893  4.37011  0.66470  4.22442  4.02155  3.11092  4.27270  2.42367  3.80649  4.32416  4.68241  4.37005  4.32736  3.86229  3.91489  3.11965  4.20635  2.54605    330 F - - -
          2.68618  4.42225  2.77519  2.73123  3.46354  2.40513  3.72494  3.29354  2.67741  2.69355  4.24690  2.90347  2.73739  3.18146  2.89801  2.37887  2.77519  2.98518  4.58477  3.61503
          0.02409  4.13372  4.85606  0.61958  0.77255  0.48576  0.95510
    290   2.66722  5.15652  3.41177  2.76347  4.60287  3.66052  3.65684  3.95125  1.51216  3.42077  4.26972  3.19106  4.03582  2.78824  1.49419  2.99520  3.18081  3.61871  5.49828  4.29787    331 r - - -
          2.68618  4.42225  2.77519  2.73123  3.46354  2.40513  3.72494  3.29354  2.67741  2.69355  4.24690  2.90347  2.73739  3.18146  2.89801  2.37887  2.77519  2.98518  4.58477  3.61503
          0.02409  4.13372  4.85606  0.61958  0.77255  0.48576  0.95510
    291   2.52830  5.15343  2.50115  1.08187  4.57697  3.33284  3.86961  3.93380  2.74742  3.57464  4.46706  2.91595  3.92716  3.04518  3.20909  2.86069  3.18940  3.57360  5.80105  4.41265    332 e - - -
          2.68618  4.42225  2.77519  2.73123  3.46354  2.40513  3.72494  3.29354  2.67741  2.69355  4.24690  2.90347  2.73739  3.18146  2.89801  2.37887  2.77519  2.98518  4.58477  3.61503
          0.02409  4.13372  4.85606  0.61958  0.77255  0.48576  0.95510
    292   3.61094  4.93822  4.59893  4.37011  0.66470  4.22442  4.02155  3.11092  4.27270  2.42367  3.80649  4.32416  4.68241  4.37005  4.32736  3.86229  3.91489  3.11965  4.20635  2.54605    333 F - - -
          2.68618  4.42225  2.77519  2.73123  3.46354  2.40513  3.72494  3.29354  2.67741  2.69355  4.24690  2.90347  2.73739  3.18146  2.89801  2.37887  2.77519  2.98518  4.58477  3.61503
          0.02409  4.13372  4.85606  0.61958  0.77255  0.48576  0.95510
    293   1.00579  4.19816  3.72069  3.37779  4.17239  3.07126  4.33323  3.36658  3.34665  3.22471  4.12104  3.47404  3.80707  3.64494  3.62472  2.24719  2.78788  2.64729  5.59223  4.38423    334 a - - -
          2.68618  4.42225  2.77519  2.73123  3.46354  2.40513  3.72494  3.29354  2.67741  2.69355  4.24690  2.90347  2.73739  3.18146  2.89801  2.37887  2.77519  2.98518  4.58477  3.61503
          0.02409  4.13372  4.85606  0.61958  0.77255  0.48576  0.95510
    294   3.80706  5.08165  4.51438  4.29078  2.98432  4.04336  4.26102  3.85115  4.01253  3.19723  4.47129  4.38956  4.58432  4.38621  4.09202  4.00801  4.12251  3.74831  0.49059  2.97407    335 W - - -
          2.68618  4.42225  2.77519  2.73123  3.46354  2.40513  3.72494  3.29354  2.67741  2.69355  4.24690  2.90347  2.73739  3.18146  2.89801  2.37887  2.77519  2.98518  4.58477  3.61503
          0.02409  4.13372  4.85606  0.61958  0.77255  0.48576  0.95510
    295   3.16250  5.25445  3.57186  2.89284  4.71673  3.75965  3.66805  4.05351  1.77324  3.47956  4.35630  3.28106  4.12024  2.60831  1.09819  3.15523  3.31600  3.74262  5.51217  4.36118    336 r - - -
          2.68618  4.42225  2.77519  2.73123  3.46354  2.40513  3.72494  3.29354  2.67741  2.69355  4.24690  2.90347  2.73739  3.18146  2.89801  2.37887  2.77519  2.98518  4.58477  3.61503
          0.02409  4.13372  4.85606  0.61958  0.77255  0.48576  0.95510
    296   3.72485  4.95227  4.73190  4.43411  0.85150  4.47638  3.57356  3.34596  4.27395  2.65187  3.94469  4.17635  4.78615  4.23388  4.29303  3.85765  3.95002  3.29517  3.70873  1.66546    337 f - - -
          2.68618  4.42225  2.77519  2.73123  3.46354  2.40513  3.72494  3.29354  2.67741  2.69355  4.24690  2.90347  2.73739  3.18146  2.89801  2.37887  2.77519  2.98518  4.58477  3.61503
          0.02409  4.13372  4.85606  0.61958  0.77255  0.48576  0.95510
    297   2.87036  4.35291  4.37407  3.88346  3.67231  3.98431  4.65586  1.90882  3.76493  2.36107  3.53266  4.10023  4.44333  4.07071  4.00411  3.36140  2.51206  1.04961  5.42488  4.20823    338 v - - -
          2.68618  4.42225  2.77519  2.73123  3.46354  2.40513  3.72494  3.29354  2.67741  2.69355  4.24690  2.90347  2.73739  3.18146  2.89801  2.37887  2.77519  2.98518  4.58477  3.61503
          0.02409  4.13372  4.85606  0.61958  0.77255  0.48576  0.95510
    298   2.96452  4.95546  2.88965  2.80580  4.36285  3.37922  4.16672  4.13888  3.09768  3.75770  4.71763  0.76700  4.04741  3.44675  3.45546  3.02595  3.35915  3.73389  5.63869  4.29771    339 n - - -
          2.68618  4.42225  2.77519  2.73123  3.46354  2.40513  3.72494  3.29354  2.67741  2.69355  4.24690  2.90347  2.73739  3.18146  2.89801  2.37887  2.77519  2.98518  4.58477  3.61503
          0.02409  4.13372  4.85606  0.61958  0.77255  0.48576  0.95510
    299   3.21942  4.50162  4.97939  4.44734  3.48884  4.61681  5.08619  1.06769  4.33517  1.81446  3.09943  4.66934  4.85508  4.53564  4.49790  3.98559  3.46410  1.54666  5.49989  4.35129    340 i - - -
          2.68618  4.42225  2.77519  2.73123  3.46354  2.40513  3.72494  3.29354  2.67741  2.69355  4.24690  2.90347  2.73739  3.18146  2.89801  2.37887  2.77519  2.98518  4.58477  3.61503
          0.02409  4.13372  4.85606  0.61958  0.77255  0.48576  0.95510
    300   3.18679  4.47142  4.98608  4.49791  3.66538  4.58965  5.20219  1.15856  4.39235  2.14794  3.45556  4.69726  4.88505  4.64883  4.57733  3.98950  3.45259  1.16562  5.66577  4.46166    341 i - - -
          2.68618  4.42225  2.77519  2.73123  3.46354  2.40513  3.72494  3.29354  2.67741  2.69355  4.24690  2.90347  2.73739  3.18146  2.89801  2.37887  2.77519  2.98518  4.58477  3.61503
          0.02409  4.13372  4.85606  0.61958  0.77255  0.48576  0.95510
    301   0.91758  4.19339  3.66074  3.38979  4.33228  3.01600  4.38906  3.57945  3.39935  3.40176  4.27092  3.46069  3.78166  3.69370  3.66700  2.31689  2.52290  3.09339  5.72028  4.52678    342 a - - -
          2.68618  4.42225  2.77519  2.73123  3.46354  2.40513  3.72494  3.29354  2.67741  2.69355  4.24690  2.90347  2.73739  3.18146  2.89801  2.37887  2.77519  2.98518  4.58477  3.61503
          0.02409  4.13372  4.85606  0.61958  0.77255  0.48576  0.95510
    302   2.56380  4.74140  3.21706  2.63358  3.97825  3.52376  3.69117  2.99922  2.36126  2.96237  3.83114  3.10613  3.91203  2.54296  1.78729  2.77105  2.92218  2.80613  5.24936  3.97458    343 r - - -
          2.68618  4.42225  2.77519  2.73123  3.46354  2.40513  3.72494  3.29354  2.67741  2.69355  4.24690  2.90347  2.73739  3.18146  2.89801  2.37887  2.77519  2.98518  4.58477  3.61503
          0.02409  4.13372  4.85606  0.61958  0.77255  0.48576  0.95510
    303   0.99962  2.74411  4.02852  3.65572  4.10230  3.03818  4.44057  3.32084  3.55844  3.17799  4.06613  3.58604  3.79564  3.81860  3.77340  2.36533  2.75130  2.90197  5.54347  4.36869    344 a - - -
          2.68618  4.42225  2.77519  2.73123  3.46354  2.40513  3.72494  3.29354  2.67741  2.69355  4.24690  2.90347  2.73739  3.18146  2.89801  2.37887  2.77519  2.98518  4.58477  3.61503
          0.02409  4.13372  4.85606  0.61958  0.77255  0.48576  0.95510
    304   2.81547  4.62054  3.48487  2.93222  3.65078  3.66831  3.83120  3.03712  2.50685  1.50828  3.60018  3.34051  4.05497  2.53887  2.52290  2.97731  3.03826  2.86930  5.09270  3.84462    345 l - - -
          2.68618  4.42225  2.77519  2.73123  3.46354  2.40513  3.72494  3.29354  2.67741  2.69355  4.24690  2.90347  2.73739  3.18146  2.89801  2.37887  2.77519  2.98518  4.58477  3.61503
          0.02409  4.13372  4.85606  0.61958  0.77255  0.48576  0.95510
    305   2.63819  4.38946  3.36363  2.64676  3.54095  3.56102  3.63473  2.71753  2.79844  2.60520  3.51312  3.05646  3.96851  3.15391  3.13942  2.84458  2.87883  1.61424  4.98136  3.73070    346 v - - -
          2.68618  4.42225  2.77519  2.73123  3.46354  2.40513  3.72494  3.29354  2.67741  2.69355  4.24690  2.90347  2.73739  3.18146  2.89801  2.37887  2.77519  2.98518  4.58477  3.61503
          0.02409  4.13372  4.85606  0.61958  0.77255  0.48576  0.95510
    306   1.71843  4.92406  2.70861  1.81736  4.31379  3.34608  3.75582  3.71912  2.50332  3.32552  4.15470  2.93592  3.86056  2.91843  3.02945  2.60469  2.98482  3.35979  5.55137  4.19958    347 a - - -
          2.68618  4.42225  2.77519  2.73123  3.46354  2.40513  3.72494  3.29354  2.67741  2.69355  4.24690  2.90347  2.73739  3.18146  2.89801  2.37887  2.77519  2.98518  4.58477  3.61503
          0.02409  4.13372  4.85606  0.61958  0.77255  0.48576  0.95510
    307   3.42807  4.77112  4.90214  4.35786  3.09597  4.62828  4.91394  2.26619  4.15241  0.77808  2.31763  4.63463  4.81151  4.30911  4.27657  3.99868  3.65296  2.42797  5.20996  4.12537    348 l - - -
          2.68618  4.42225  2.77519  2.73123  3.46354  2.40513  3.72494  3.29354  2.67741  2.69355  4.24690  2.90347  2.73739  3.18146  2.89801  2.37887  2.77519  2.98518  4.58477  3.61503
          0.02409  4.13372  4.85606  0.61958  0.77255  0.48576  0.95510
    308   2.65686  4.73951  2.75955  2.61156  4.47726  1.21666  3.98889  3.95736  2.69572  3.56755  4.41811  2.62403  3.87780  3.19743  3.24401  2.72890  3.04653  3.50461  5.73162  4.40959    349 g - - -
          2.68618  4.42225  2.77519  2.73123  3.46354  2.40513  3.72494  3.29354  2.67741  2.69355  4.24690  2.90347  2.73739  3.18146  2.89801  2.37887  2.77519  2.98518  4.58477  3.61503
          0.02409  4.13372  4.85606  0.61958  0.77255  0.48576  0.95510
    309   2.68019  5.00787  2.99692  2.21682  4.31697  3.45401  3.50593  3.74758  2.15964  3.27711  3.77217  2.94934  3.84119  2.00052  2.35745  2.67335  2.90168  3.15475  5.44250  4.10371    350 q - - -
          2.68618  4.42225  2.77519  2.73123  3.46354  2.40513  3.72494  3.29354  2.67741  2.69355  4.24690  2.90347  2.73739  3.18146  2.89801  2.37887  2.77519  2.98518  4.58477  3.61503
          0.02409  4.13372  4.85606  0.61958  0.77255  0.48576  0.95510
    310   2.70021  4.69331  3.30264  2.72175  3.95539  3.52179  3.74134  3.01819  2.39692  2.93006  3.82967  3.16854  3.34830  2.93110  1.59428  2.79651  2.94318  2.77168  5.25235  3.98607    351 r - - -
          2.68618  4.42225  2.77519  2.73123  3.46354  2.40513  3.72494  3.29354  2.67741  2.69355  4.24690  2.90347  2.73739  3.18146  2.89801  2.37887  2.77519  2.98518  4.58477  3.61503
          0.02409  4.13372  4.85606  0.61958  0.77255  0.48576  0.95510
    311   2.66583  4.49459  3.53416  3.17946  3.83268  3.41629  4.18161  2.59560  3.09235  2.78942  3.87976  3.49085  1.21922  3.48882  3.39141  2.86184  3.04448  2.81770  5.34778  4.06239    352 p - - -
          2.68618  4.42225  2.77519  2.73123  3.46354  2.40513  3.72494  3.29354  2.67741  2.69355  4.24690  2.90347  2.73739  3.18146  2.89801  2.37887  2.77519  2.98518  4.58477  3.61503
          0.02409  4.13372  4.85606  0.61958  0.77255  0.48576  0.95510
    312   2.73549  5.03354  1.41814  2.33381  4.55649  2.94882  3.82276  4.01072  2.75014  3.58281  4.40251  2.87107  3.85160  2.98556  3.27010  2.62147  2.30180  3.58344  5.77849  4.37130    353 d - - -
          2.68618  4.42225  2.77519  2.73123  3.46354  2.40513  3.72494  3.29354  2.67741  2.69355  4.24690  2.90347  2.73739  3.18146  2.89801  2.37887  2.77519  2.98518  4.58477  3.61503
          0.02409  4.13372  4.85606  0.61958  0.77255  0.48576  0.95510
    313   3.41561  4.77122  4.48627  4.06869  1.99982  4.29117  3.65230  2.74167  3.92300  2.52408  3.74993  4.03267  4.61446  4.01784  4.04680  3.62722  3.64363  2.99388  3.86012  0.96646    354 y - - -
          2.68618  4.42225  2.77519  2.73123  3.46354  2.40513  3.72494  3.29354  2.67741  2.69355  4.24690  2.90347  2.73739  3.18146  2.89801  2.37887  2.77519  2.98518  4.58477  3.61503
          0.02409  4.13372  4.85606  0.61958  0.77255  0.48576  0.95510
    314   2.48150  4.82872  2.80595  2.22475  4.07556  3.33075  3.62403  3.49706  2.37436  2.67886  3.37506  2.85112  3.63804  2.51898  2.88197  2.62448  2.66340  3.03921  5.32529  3.98340    355 e - - -
          2.68618  4.42225  2.77519  2.73123  3.46354  2.40513  3.72494  3.29354  2.67741  2.69355  4.24690  2.90347  2.73739  3.18146  2.89801  2.37887  2.77519  2.98518  4.58477  3.61503
          0.02409  4.13372  4.85606  0.61958  0.77255  0.48576  0.95510
    315   2.65423  4.68650  3.14436  2.59114  3.90298  3.49503  3.68651  3.28978  2.32028  2.11727  3.77679  2.95209  3.88551  2.45986  2.70368  2.66124  2.54768  3.00791  5.20279  3.91934    356 l - - -
          2.68618  4.42225  2.77519  2.73123  3.46354  2.40513  3.72494  3.29354  2.67741  2.69355  4.24690  2.90347  2.73739  3.18146  2.89801  2.37887  2.77519  2.98518  4.58477  3.61503
          0.02409  4.13372  4.85606  0.61958  0.77255  0.48576  0.95510
    316   3.27618  4.57892  4.91691  4.42181  3.40639  4.59560  5.04343  0.99196  4.24718  1.65364  3.24231  4.65189  4.85611  4.49306  4.40802  3.99439  3.52917  1.83161  5.43871  4.24036    357 i - - -
          2.68618  4.42225  2.77519  2.73123  3.46354  2.40513  3.72494  3.29354  2.67741  2.69355  4.24690  2.90347  2.73739  3.18146  2.89801  2.37887  2.77519  2.98518  4.58477  3.61503
          0.02409  4.13372  4.85606  0.61958  0.77255  0.48576  0.95510
    317   2.36477  4.65001  3.12749  2.56394  3.85539  3.47493  3.68051  3.24478  2.39911  2.40885  3.47228  3.05494  3.86205  2.40933  2.71386  2.60879  2.63460  2.96264  5.17760  3.88453    358 a - - -
          2.68618  4.42225  2.77519  2.73123  3.46354  2.40513  3.72494  3.29354  2.67741  2.69355  4.24690  2.90347  2.73739  3.18146  2.89801  2.37887  2.77519  2.98518  4.58477  3.61503
          0.02409  4.13372  4.85606  0.61958  0.77255  0.48576  0.95510
    318   2.70366  4.74073  3.21445  2.63077  3.38450  3.53305  3.67654  3.34980  2.25874  2.96703  3.82374  3.10366  3.91372  2.79300  1.70303  2.77670  2.83684  3.06904  5.19584  3.51547    359 r - - -
          2.68618  4.42225  2.77519  2.73123  3.46354  2.40513  3.72494  3.29354  2.67741  2.69355  4.24690  2.90347  2.73739  3.18146  2.89801  2.37887  2.77519  2.98518  4.58477  3.61503
          0.02409  4.13372  4.85606  0.61958  0.77255  0.48576  0.95510
    319   2.79189  4.80011  2.46406  2.68116  2.90150  3.59145  2.59750  3.41899  2.70762  2.98699  3.89853  3.14814  3.99070  3.02540  3.13482  2.84491  3.02471  3.14890  4.60701  1.98977    360 y - - -
          2.68618  4.42225  2.77519  2.73123  3.46354  2.40513  3.72494  3.29354  2.67741  2.69355  4.24690  2.90347  2.73739  3.18146  2.89801  2.37887  2.77519  2.98518  4.58477  3.61503
          0.02409  4.13372  4.85606  0.61958  0.77255  0.48576  0.95510
    320   2.80038  4.40493  4.78149  4.28081  3.68737  4.38845  4.99571  1.44240  4.18013  2.25843  3.49763  4.48460  4.73535  4.44980  4.38509  3.76795  3.34060  1.03581  5.57641  4.36836    361 v - - -
          2.68618  4.42225  2.77519  2.73123  3.46354  2.40513  3.72494  3.29354  2.67741  2.69355  4.24690  2.90347  2.73739  3.18146  2.89801  2.37887  2.77519  2.98518  4.58477  3.61503
          0.02409  4.13372  4.85606  0.61958  0.77255  0.48576  0.95510
    321   2.60000  4.60922  3.11589  2.47283  3.81223  3.46578  3.69929  2.63032  2.55461  2.85561  3.70631  2.64588  3.86215  2.72271  2.98212  2.53130  2.29781  2.78023  5.15659  3.86522    362 t - - -
          2.68618  4.42225  2.77519  2.73123  3.46354  2.40513  3.72494  3.29354  2.67741  2.69355  4.24690  2.90347  2.73739  3.18146  2.89801  2.37887  2.77519  2.98518  4.58477  3.61503
          0.02409  4.13372  4.85606  0.61958  0.77255  0.48576  0.95510
    322   2.76292  5.21314  2.15787  2.26816  4.52277  3.06312  3.48280  4.00355  2.50727  3.51529  4.30539  1.75114  3.84089  2.81577  2.72168  2.71302  3.01382  3.59805  5.67581  4.25747    363 n - - -
          2.68618  4.42225  2.77519  2.73123  3.46354  2.40513  3.72494  3.29354  2.67741  2.69355  4.24690  2.90347  2.73739  3.18146  2.89801  2.37887  2.77519  2.98518  4.58477  3.61503
          0.02409  4.13372  4.85606  0.61958  0.77255  0.48576  0.95510
    323   3.09245  4.47173  4.60337  4.08935  3.39305  4.30697  4.73247  1.09749  3.91789  1.72531  3.25815  4.32840  4.21150  4.19299  4.10425  3.66967  3.34719  1.90927  5.28282  4.08578    364 i - - -
          2.68618  4.42225  2.77519  2.73123  3.46354  2.40513  3.72494  3.29354  2.67741  2.69355  4.24690  2.90347  2.73739  3.18146  2.89801  2.37887  2.77519  2.98518  4.58477  3.61503
          0.02409  4.13372  4.85606  0.61958  0.77255  0.48576  0.95510
    324   2.62266  5.40151  1.61589  1.65456  4.72178  2.95850  3.75589  4.22155  2.68645  3.71898  4.52681  2.77251  3.86698  2.90136  3.24807  2.61531  3.14416  3.79264  5.88124  4.41084    365 d - - -
          2.68618  4.42225  2.77519  2.73123  3.46354  2.40513  3.72494  3.29354  2.67741  2.69355  4.24690  2.90347  2.73739  3.18146  2.89801  2.37887  2.77519  2.98518  4.58477  3.61503
          0.02409  4.13372  4.85606  0.61958  0.77255  0.48576  0.95510
    325   2.23380  5.07709  2.49126  2.07595  4.38352  3.24747  3.64911  3.84197  2.45577  3.37716  4.16206  2.85560  2.54533  2.57396  2.95250  2.58911  2.92724  3.45350  5.55944  4.16469    366 e - - -
          2.68618  4.42225  2.77519  2.73123  3.46354  2.40513  3.72494  3.29354  2.67741  2.69355  4.24690  2.90347  2.73739  3.18146  2.89801  2.37887  2.77519  2.98518  4.58477  3.61503
          0.02409  4.13372  4.85606  0.61958  0.77255  0.48576  0.95510
    326   3.40264  4.77761  4.77596  4.30625  3.13387  4.51629  4.86049  2.19052  4.05700  0.72228  3.01492  4.56147  4.78676  4.30220  4.19657  3.94080  3.65690  2.36544  5.20169  4.00237    367 l - - -
          2.68618  4.42225  2.77519  2.73123  3.46354  2.40513  3.72494  3.29354  2.67741  2.69355  4.24690  2.90347  2.73739  3.18146  2.89801  2.37887  2.77519  2.98518  4.58477  3.61503
          0.02409  4.13372  4.85606  0.61958  0.77255  0.48576  0.95510
    327   3.11391  4.48919  4.51203  4.00505  1.47869  4.15719  3.89456  2.68430  3.86243  1.75930  3.33077  4.04979  4.47096  3.97174  3.97224  3.47435  3.33952  2.43590  4.17731  2.13574    368 f - - -
          2.68618  4.42225  2.77519  2.73123  3.46354  2.40513  3.72494  3.29354  2.67741  2.69355  4.24690  2.90347  2.73739  3.18146  2.89801  2.37887  2.77519  2.98518  4.58477  3.61503
          0.02409  4.13372  4.85606  0.61958  0.77255  0.48576  0.95510
    328   2.59676  4.20151  3.68567  2.88479  3.31984  3.62934  3.90206  2.06447  3.03165  2.15803  2.80288  3.28183  4.00331  3.07461  3.32480  2.89237  2.75670  2.27602  4.80534  3.59220    369 i - - -
          2.68618  4.42225  2.77519  2.73123  3.46354  2.40513  3.72494  3.29354  2.67741  2.69355  4.24690  2.90347  2.73739  3.18146  2.89801  2.37887  2.77519  2.98518  4.58477  3.61503
          0.02409  4.13372  4.85606  0.61958  0.77255  0.48576  0.95510
    329   2.66549  5.12277  2.41436  1.86088  4.44125  3.37542  3.50286  3.91179  2.37069  3.41426  4.17848  2.84929  3.80296  2.63690  2.41679  2.46578  2.71326  3.50073  5.56626  4.16482    370 e - - -
          2.68618  4.42225  2.77519  2.73123  3.46354  2.40513  3.72494  3.29354  2.67741  2.69355  4.24690  2.90347  2.73739  3.18146  2.89801  2.37887  2.77519  2.98518  4.58477  3.61503
          0.02409  4.13372  4.85606  0.61958  0.77255  0.48576  0.95510
    330   3.64639  5.02851  4.23490  4.02032  2.35374  4.14309  3.77330  3.62199  3.87102  3.00637  4.27085  4.06047  4.61404  4.11244  3.99775  3.75389  3.93616  3.50579  4.00503  0.62177    371 Y - - -
          2.68618  4.42225  2.77519  2.73123  3.46354  2.40513  3.72494  3.29354  2.67741  2.69355  4.24690  2.90347  2.73739  3.18146  2.89801  2.37887  2.77519  2.98518  4.58477  3.61503
          0.02409  4.13372  4.85606  0.61958  0.77255  0.48576  0.95510
    331   1.53006  4.04059  3.53644  2.99881  3.58385  3.16804  3.92346  2.89076  2.93554  2.42049  3.55070  3.34604  3.91442  3.24884  3.27489  2.67634  2.81545  2.57690  5.02832  3.57503    372 a - - -
          2.68618  4.42225  2.77519  2.73123  3.46354  2.40513  3.72494  3.29354  2.67741  2.69355  4.24690  2.90347  2.73739  3.18146  2.89801  2.37887  2.77519  2.98518  4.58477  3.61503
          0.02409  4.13372  4.85606  0.61958  0.77255  0.48576  0.95510
    332   2.58990  5.07331  2.56150  2.15525  4.39764  3.20718  3.36548  3.86880  2.22667  3.36850  3.96729  2.72970  3.78086  2.39236  2.63233  2.54061  2.60269  3.45303  5.51675  4.11889    373 e - - -
          2.68618  4.42225  2.77519  2.73123  3.46354  2.40513  3.72494  3.29354  2.67741  2.69355  4.24690  2.90347  2.73739  3.18146  2.89801  2.37887  2.77519  2.98518  4.58477  3.61503
          0.02409  4.13372  4.85606  0.61958  0.77255  0.48576  0.95510
    333   2.59652  4.59068  3.14962  2.58739  3.47357  3.47858  2.66489  3.16688  2.24049  2.72938  3.39588  3.00616  3.86421  2.72089  2.93082  2.65616  2.82732  2.82344  4.47936  3.55088    374 k - - -
          2.68618  4.42225  2.77519  2.73123  3.46354  2.40513  3.72494  3.29354  2.67741  2.69355  4.24690  2.90347  2.73739  3.18146  2.89801  2.37887  2.77519  2.98518  4.58477  3.61503
          0.02409  4.13372  4.85606  0.61958  0.77255  0.48576  0.95510
    334   2.57975  3.75291  4.25753  3.66124  2.77212  3.71371  3.69247  2.24182  3.50379  2.07617  3.05095  3.77527  4.07954  3.68541  3.61052  3.01200  2.73627  1.96653  3.43339  2.78374    375 v - - -
          2.68618  4.42225  2.77519  2.73123  3.46354  2.40513  3.72494  3.29354  2.67741  2.69355  4.24690  2.90347  2.73739  3.18146  2.89801  2.37887  2.77519  2.98518  4.58477  3.61503
          0.02409  4.13372  4.85606  0.61958  0.77255  0.48576  0.95510
    335   2.96179  4.48335  4.74853  4.17378  2.03517  4.33630  4.59668  2.00601  4.04169  1.18563  2.88227  4.36519  4.58473  4.15427  4.14969  3.66078  3.35073  2.28973  4.98098  3.81132    376 l - - -
          2.68618  4.42225  2.77519  2.73123  3.46354  2.40513  3.72494  3.29354  2.67741  2.69355  4.24690  2.90347  2.73739  3.18146  2.89801  2.37887  2.77519  2.98518  4.58477  3.61503
          0.02409  4.13372  4.85606  0.61958  0.77255  0.48576  0.95510
    336   2.31831  5.05975  2.57319  2.12180  4.37249  3.25852  3.59469  3.83701  2.32318  3.35143  4.11445  2.86127  3.04291  2.56903  2.57839  2.52350  2.82075  3.43399  5.51298  4.11946    377 e - - -
          2.68618  4.42225  2.77519  2.73123  3.46354  2.40513  3.72494  3.29354  2.67741  2.69355  4.24690  2.90347  2.73739  3.18146  2.89801  2.37887  2.77519  2.98518  4.58477  3.61503
          0.02409  4.13372  4.85606  0.61958  0.77255  0.48576  0.95510
    337   2.50378  5.01897  2.82555  2.17128  4.32723  3.28569  3.58411  3.78443  2.04680  3.30606  3.80991  2.70080  3.78853  2.51879  2.60874  2.59300  2.63657  3.27183  5.47214  4.08996    378 k - - -
          2.68618  4.42225  2.77519  2.73123  3.46354  2.40513  3.72494  3.29354  2.67741  2.69355  4.24690  2.90347  2.73739  3.18146  2.89801  2.37887  2.77519  2.98518  4.58477  3.61503
          0.02409  4.13372  4.85606  0.61958  0.77255  0.48576  0.95510
    338   2.52707  4.87935  2.96067  2.30130  4.14161  3.41843  2.96850  3.57003  2.34748  2.97782  3.94404  2.76608  3.80941  2.47007  2.70130  2.59893  2.52603  3.01022  5.36287  3.84203    379 e - - -
          2.68618  4.42225  2.77519  2.73123  3.46354  2.40513  3.72494  3.29354  2.67741  2.69355  4.24690  2.90347  2.73739  3.18146  2.89801  2.37887  2.77519  2.98518  4.58477  3.61503
          0.02409  4.13372  4.85606  0.61958  0.77255  0.48576  0.95510
    339   2.41235  4.09830  2.80279  2.22342  3.74901  2.85429  3.55500  3.33489  2.47782  2.79386  3.54346  2.99682  3.83230  2.71572  2.93075  2.65172  2.82510  3.03352  5.23208  3.47011    380 e - - -
          2.68618  4.42225  2.77519  2.73123  3.46354  2.40513  3.72494  3.29354  2.67741  2.69355  4.24690  2.90347  2.73739  3.18146  2.89801  2.37887  2.77519  2.98518  4.58477  3.61503
          0.02409  4.13372  4.85606  0.61958  0.77255  0.48576  0.95510
    340   2.50506  4.83597  2.85271  2.43763  4.11187  3.41440  3.64553  3.38107  2.35474  3.12375  3.93418  2.82333  2.27150  2.79258  2.67050  2.64515  2.66277  3.19543  5.35426  4.01743    381 p - - -
          2.68618  4.42225  2.77519  2.73123  3.46354  2.40513  3.72494  3.29354  2.67741  2.69355  4.24690  2.90347  2.73739  3.18146  2.89801  2.37887  2.77519  2.98518  4.58477  3.61503
          0.02409  4.13372  4.85606  0.61958  0.77255  0.48576  0.95510
    341   2.60564  5.15506  2.50710  2.03447  4.47718  2.93996  3.61436  3.95559  1.98895  3.44991  4.21013  2.63327  3.61864  2.60763  2.88639  2.48106  2.91015  3.53495  5.59689  4.18430    382 k - - -
          2.68618  4.42225  2.77519  2.73123  3.46354  2.40513  3.72494  3.29354  2.67741  2.69355  4.24690  2.90347  2.73739  3.18146  2.89801  2.37887  2.77519  2.98518  4.58477  3.61503
          0.02409  4.13372  4.85606  0.61958  0.77255  0.48576  0.95510
    342   2.11442  4.54578  3.07845  2.61953  3.72794  2.94427  3.71415  2.98356  2.60065  2.43699  3.64021  2.89831  3.87253  2.81035  3.02187  2.70872  2.79982  2.84644  5.09651  3.38661    383 a - - -
          2.68616  4.42232  2.77517  2.73118  3.46343  2.40519  3.72468  3.29361  2.67747  2.69354  4.24696  2.90343  2.73738  3.18134  2.89797  2.37888  2.77526  2.98525  4.58484  3.61510
          0.14301  2.07569  4.85606  1.03210  0.44046  0.48576  0.95510
    343   2.63430  4.21745  3.75362  3.11564  3.05501  3.66234  3.86408  2.49550  3.07709  2.35731  3.21704  3.40654  4.03380  3.09271  3.35013  2.93045  2.86505  2.48020  2.14287  3.08086    388 w - - -
          2.68618  4.42225  2.77519  2.73123  3.46354  2.40513  3.72494  3.29354  2.67741  2.69355  4.24690  2.90347  2.73739  3.18146  2.89801  2.37887  2.77519  2.98518  4.58477  3.61503
          0.02409  4.13372  4.85606  0.61958  0.77255  0.48576  0.95510
    344   2.46993  5.04792  2.59533  1.84661  4.35618  3.38374  3.59352  3.81821  2.27190  3.20353  3.82195  2.81022  3.55799  2.52268  2.83686  2.56954  2.85725  3.41910  5.50154  4.11071    389 e - - -
          2.68618  4.42225  2.77519  2.73123  3.46354  2.40513  3.72494  3.29354  2.67741  2.69355  4.24690  2.90347  2.73739  3.18146  2.89801  2.37887  2.77519  2.98518  4.58477  3.61503
          0.02409  4.13372  4.85606  0.61958  0.77255  0.48576  0.95510
    345   2.50896  4.89937  2.78600  2.16194  4.16544  3.40866  3.61358  3.46280  2.27133  3.17002  3.96426  2.84675  3.80536  2.47547  2.86190  2.55958  2.65915  2.63081  5.38313  4.02662    390 e - - -
          2.68618  4.42225  2.77519  2.73123  3.46354  2.40513  3.72494  3.29354  2.67741  2.69355  4.24690  2.90347  2.73739  3.18146  2.89801  2.37887  2.77519  2.98518  4.58477  3.61503
          0.02409  4.13372  4.85606  0.61958  0.77255  0.48576  0.95510
    346   2.60024  4.33050  3.27814  2.75960  3.47237  3.56970  3.82082  1.97627  2.81961  2.28807  3.43189  3.29700  3.95103  3.04822  2.97676  2.81917  2.64522  2.51787  4.91597  3.68039    391 i - - -
          2.68618  4.42225  2.77519  2.73123  3.46354  2.40513  3.72494  3.29354  2.67741  2.69355  4.24690  2.90347  2.73739  3.18146  2.89801  2.37887  2.77519  2.98518  4.58477  3.61503
          0.02409  4.13372  4.85606  0.61958  0.77255  0.48576  0.95510
    347   2.37624  4.30286  3.33903  2.71431  3.44438  3.57487  3.83394  2.40506  2.86431  2.32565  3.40916  3.24429  3.95597  3.11287  3.15150  2.82499  2.82621  2.00161  4.89546  3.66250    392 v - - -
          2.68618  4.42225  2.77519  2.73123  3.46354  2.40513  3.72494  3.29354  2.67741  2.69355  4.24690  2.90347  2.73739  3.18146  2.89801  2.37887  2.77519  2.98518  4.58477  3.61503
          0.02409  4.13372  4.85606  0.61958  0.77255  0.48576  0.95510
    348   2.36240  5.11193  2.62416  2.05265  4.42765  3.37371  3.24952  3.89836  2.37241  3.40325  4.16630  2.47063  3.79843  2.31907  2.78831  2.53626  2.89149  3.48794  5.55775  4.15543    393 e - - -
          2.68618  4.42225  2.77519  2.73123  3.46354  2.40513  3.72494  3.29354  2.67741  2.69355  4.24690  2.90347  2.73739  3.18146  2.89801  2.37887  2.77519  2.98518  4.58477  3.61503
          0.02409  4.13372  4.85606  0.61958  0.77255  0.48576  0.95510
    349   2.44675  4.78723  2.72903  2.21787  4.02268  3.42888  3.63421  2.90237  2.43653  2.81656  3.57369  2.73790  3.81935  2.64520  2.83162  2.60039  2.82840  2.99584  5.29186  3.95926    394 e - - -
          2.68618  4.42225  2.77519  2.73123  3.46354  2.40513  3.72494  3.29354  2.67741  2.69355  4.24690  2.90347  2.73739  3.18146  2.89801  2.37887  2.77519  2.98518  4.58477  3.61503
          0.02409  4.13372  4.85606  0.61958  0.77255  0.48576  0.95510
    350   2.38106  4.42699  3.29776  2.28551  3.35539  3.51956  3.34595  2.88040  2.70115  2.42386  3.26227  3.18372  3.90223  2.91946  2.99974  2.75039  2.77156  2.57164  4.20766  3.73372    395 e - - -
          2.68618  4.42225  2.77519  2.73123  3.46354  2.40513  3.72494  3.29354  2.67741  2.69355  4.24690  2.90347  2.73739  3.18146  2.89801  2.37887  2.77519  2.98518  4.58477  3.61503
          0.02409  4.13372  4.85606  0.61958  0.77255  0.48576  0.95510
    351   2.09923  4.98022  2.64738  2.35166  4.28536  2.95106  3.62051  3.73312  2.37050  3.27961  4.06204  2.79510  3.80297  2.39387  2.75205  2.49274  2.77175  3.35552  5.46890  4.09416    396 a - - -
          2.68595  4.42229  2.77524  2.73127  3.46358  2.40513  3.72499  3.29358  2.67737  2.69359  4.24694  2.90342  2.73744  3.18150  2.89805  2.37880  2.77524  2.98522  4.58481  3.61507
          0.31004  1.35170  4.85606  0.20779  1.67333  0.48576  0.95510
    352   2.29446  4.96947  2.74150  2.36422  4.26426  3.20658  3.60055  3.70931  1.98863  3.25335  4.03271  2.79803  3.79936  2.66285  2.59226  2.55795  2.80193  3.06534  5.43913  4.07014    398 k - - -
          2.68618  4.42225  2.77519  2.73123  3.46354  2.40513  3.72494  3.29354  2.67741  2.69355  4.24690  2.90347  2.73739  3.18146  2.89801  2.37887  2.77519  2.98518  4.58477  3.61503
          0.02409  4.13372  4.85606  0.61958  0.77255  0.48576  0.95510
    353   2.80581  4.34449  4.56211  3.98685  2.74437  4.15004  4.43366  1.61236  3.85392  1.38288  3.05939  4.17096  4.44622  4.01429  3.98511  3.46434  3.18990  2.18165  4.91440  3.48070    399 l - - -
          2.68618  4.42225  2.77519  2.73123  3.46354  2.40513  3.72494  3.29354  2.67741  2.69355  4.24690  2.90347  2.73739  3.18146  2.89801  2.37887  2.77519  2.98518  4.58477  3.61503
          0.02409  4.13372  4.85606  0.61958  0.77255  0.48576  0.95510
    354   2.69568  5.16397  2.43573  2.11023  4.47591  2.96505  3.63537  3.95131  2.34069  3.45632  4.22660  2.13688  3.81131  2.60946  2.93707  2.52467  2.62292  3.53926  5.61392  4.19990    400 e - - -
          2.68618  4.42225  2.77519  2.73123  3.46354  2.40513  3.72494  3.29354  2.67741  2.69355  4.24690  2.90347  2.73739  3.18146  2.89801  2.37887  2.77519  2.98518  4.58477  3.61503
          0.02409  4.13372  4.85606  0.61958  0.77255  0.48576  0.95510
    355   2.53658  5.08421  2.29996  1.89913  4.39262  3.37880  3.61273  3.85372  2.15522  3.37250  4.14295  2.85841  3.80325  2.72918  2.76694  2.62754  2.89222  3.02186  5.53741  4.14304    401 e - - -
          2.68618  4.42225  2.77519  2.73123  3.46354  2.40513  3.72494  3.29354  2.67741  2.69355  4.24690  2.90347  2.73739  3.18146  2.89801  2.37887  2.77519  2.98518  4.58477  3.61503
          0.02409  4.13372  4.85606  0.61958  0.77255  0.48576  0.95510
    356   2.57953  5.12670  2.78293  2.23837  4.46684  3.43036  3.60529  3.91736  1.71485  3.40762  4.18168  2.65221  3.83778  2.62752  2.35095  2.67759  2.93352  3.51749  5.54022  4.17732    402 k - - -
          2.68618  4.42225  2.77519  2.73123  3.46354  2.40513  3.72494  3.29354  2.67741  2.69355  4.24690  2.90347  2.73739  3.18146  2.89801  2.37887  2.77519  2.98518  4.58477  3.61503
          0.02409  4.13372  4.85606  0.61958  0.77255  0.48576  0.95510
    357   2.71197  5.16508  2.22868  2.27969  4.46796  3.36239  3.64509  3.94202  2.33105  3.45278  4.23024  1.97564  3.82073  2.46670  2.93976  2.55134  2.95365  3.53750  5.61318  3.83253    403 n - - -
          2.68615  4.42230  2.77525  2.73112  3.46342  2.40518  3.72500  3.29359  2.67738  2.69350  4.24695  2.90352  2.73736  3.18151  2.89796  2.37885  2.77525  2.98523  4.58482  3.61508
          0.13485  2.13395  4.85606  0.88483  0.53236  0.48576  0.95510
    358   2.63184  4.23844  3.70915  3.13423  3.36929  3.66483  3.93708  2.19768  2.63605  2.11821  3.33659  3.48248  4.03768  3.33460  3.15319  2.93111  2.63515  1.95131  4.86425  3.65002    409 v - - -
          2.68618  4.42225  2.77519  2.73123  3.46354  2.40513  3.72494  3.29354  2.67741  2.69355  4.24690  2.90347  2.73739  3.18146  2.89801  2.37887  2.77519  2.98518  4.58477  3.61503
          0.02409  4.13372  4.85606  0.61958  0.77255  0.48576  0.95510
    359   2.37761  4.33737  3.32251  3.05266  4.33220  3.08377  4.18812  3.71928  3.10376  3.41779  4.26870  3.30353  1.28175  3.44046  3.43025  2.28505  2.45999  3.23174  5.66878  4.42568    410 p - - -
          2.68618  4.42225  2.77519  2.73123  3.46354  2.40513  3.72494  3.29354  2.67741  2.69355  4.24690  2.90347  2.73739  3.18146  2.89801  2.37887  2.77519  2.98518  4.58477  3.61503
          0.02409  4.13372  4.85606  0.61958  0.77255  0.48576  0.95510
    360   2.77345  4.90508  3.19247  2.61163  3.39287  3.54383  3.65661  3.58173  2.05360  3.15361  3.99473  2.83597  3.92938  2.81462  1.60629  2.80845  2.98744  3.27255  5.32404  4.03172    411 r - - -
          2.68618  4.42225  2.77519  2.73123  3.46354  2.40513  3.72494  3.29354  2.67741  2.69355  4.24690  2.90347  2.73739  3.18146  2.89801  2.37887  2.77519  2.98518  4.58477  3.61503
          0.02409  4.13372  4.85606  0.61958  0.77255  0.48576  0.95510
    361   2.47602  4.80232  2.95716  2.44944  4.12476  3.38435  3.07231  3.54930  2.46116  3.14319  3.95140  2.19246  3.57607  2.81437  2.91908  2.29450  2.63822  3.02869  5.37297  4.03439    412 n - - -
          2.68618  4.42225  2.77519  2.73123  3.46354  2.40513  3.72494  3.29354  2.67741  2.69355  4.24690  2.90347  2.73739  3.18146  2.89801  2.37887  2.77519  2.98518  4.58477  3.61503
          0.02409  4.13372  4.85606  0.61958  0.77255  0.48576  0.95510
    362   2.63417  4.31121  3.56628  2.85152  3.41208  3.61762  3.87339  2.74178  2.87566  1.98566  2.18243  3.38547  3.44294  3.22370  3.04496  2.88215  2.86652  2.54805  4.89349  3.67259    413 l - - -
          2.68618  4.42225  2.77519  2.73123  3.46354  2.40513  3.72494  3.29354  2.67741  2.69355  4.24690  2.90347  2.73739  3.18146  2.89801  2.37887  2.77519  2.98518  4.58477  3.61503
          0.02409  4.13372  4.85606  0.61958  0.77255  0.48576  0.95510
    363   2.50271  4.63100  3.13690  2.53879  3.82982  3.24567  3.68649  2.70559  2.35263  2.86742  3.07393  3.06416  3.86582  2.26055  2.84172  2.70089  2.84095  2.93892  5.16104  3.87123    414 q - - -
          2.68618  4.42225  2.77519  2.73123  3.46354  2.40513  3.72494  3.29354  2.67741  2.69355  4.24690  2.90347  2.73739  3.18146  2.89801  2.37887  2.77519  2.98518  4.58477  3.61503
          0.02409  4.13372  4.85606  0.61958  0.77255  0.48576  0.95510
    364   2.70038  5.29534  1.89947  2.05533  4.65440  1.75743  3.77943  4.13877  2.72006  3.66402  4.48311  2.73120  3.87017  2.93412  3.27157  2.71023  3.13477  3.72306  5.84553  4.39655    415 g - - -
          2.68618  4.42225  2.77519  2.73123  3.46354  2.40513  3.72494  3.29354  2.67741  2.69355  4.24690  2.90347  2.73739  3.18146  2.89801  2.37887  2.77519  2.98518  4.58477  3.61503
          0.02409  4.13372  4.85606  0.61958  0.77255  0.48576  0.95510
    365   2.97956  5.19908  3.13662  2.67377  4.60590  3.62996  3.64743  3.98061  1.88686  3.44073  4.27868  3.12978  4.01186  2.42540  1.33038  2.96285  3.16447  3.63946  5.51717  4.28935    416 r - - -
          2.68618  4.42230  2.77517  2.73126  3.46359  2.40518  3.72451  3.29359  2.67743  2.69360  4.24695  2.90340  2.73721  3.18132  2.89806  2.37892  2.77525  2.98524  4.58482  3.61508
          0.22567  1.76764  3.46478  0.66683  0.72017  0.48576  0.95510
    366   2.18005  5.07779  2.43821  2.02269  4.38439  3.24944  3.46762  3.84567  2.44431  3.37696  4.15892  2.73870  3.63188  2.76393  2.94408  2.21942  2.91665  3.45379  5.55618  4.15839    419 e - - -
          2.68618  4.42225  2.77519  2.73123  3.46354  2.40513  3.72494  3.29354  2.67741  2.69355  4.24690  2.90347  2.73739  3.18146  2.89801  2.37887  2.77519  2.98518  4.58477  3.61503
          0.02468  4.10994  4.83228  0.61958  0.77255  0.46895  0.98258
    367   2.59841  4.63278  3.11383  2.43704  3.68258  3.46674  3.68355  3.21889  2.20585  2.78249  3.55014  3.04948  2.88131  2.87634  2.95748  2.52243  2.83024  2.47422  5.16773  3.87119    420 k - - -
          2.68618  4.42225  2.77519  2.73123  3.46354  2.40513  3.72494  3.29354  2.67741  2.69355  4.24690  2.90347  2.73739  3.18146  2.89801  2.37887  2.77519  2.98518  4.58477  3.61503
          0.02409  4.13372  4.85606  0.61958  0.77255  0.48576  0.95510
    368   2.58596  4.86148  2.85848  2.25978  4.11828  3.36479  3.62399  3.09758  2.29807  2.99537  3.92961  2.95422  3.82554  2.76525  2.04585  2.64591  2.85314  3.20345  5.34521  3.80512    421 r - - -
          2.68618  4.42225  2.77519  2.73123  3.46354  2.40513  3.72494  3.29354  2.67741  2.69355  4.24690  2.90347  2.73739  3.18146  2.89801  2.37887  2.77519  2.98518  4.58477  3.61503
          0.02409  4.13372  4.85606  0.61958  0.77255  0.48576  0.95510
    369   2.37284  4.21571  3.90822  3.33928  3.34419  3.76002  4.07257  2.06842  3.24434  2.06635  3.29933  3.64555  4.13006  3.11480  3.50759  3.04127  2.79811  1.74731  4.89423  3.69019    422 v - - -
          2.68618  4.42225  2.77519  2.73123  3.46354  2.40513  3.72494  3.29354  2.67741  2.69355  4.24690  2.90347  2.73739  3.18146  2.89801  2.37887  2.77519  2.98518  4.58477  3.61503
          0.02409  4.13372  4.85606  0.61958  0.77255  0.48576  0.95510
    370   2.50023  4.03667  4.15145  3.36195  3.01569  3.70888  4.01534  2.11322  3.42321  2.19868  2.94694  3.72780  4.07484  3.62672  3.57043  3.00129  2.82027  1.82828  3.48984  3.09862    423 v - - -
          2.68618  4.42225  2.77519  2.73123  3.46354  2.40513  3.72494  3.29354  2.67741  2.69355  4.24690  2.90347  2.73739  3.18146  2.89801  2.37887  2.77519  2.98518  4.58477  3.61503
          0.02409  4.13372  4.85606  0.61958  0.77255  0.48576  0.95510
    371   1.11926  4.21340  3.78342  3.40185  4.01259  3.17225  4.31989  3.02815  3.34881  3.00705  3.95622  3.52534  3.87228  3.65013  3.62519  2.47306  2.82473  2.18393  5.48512  4.27264    424 a - - -
          2.68618  4.42225  2.77519  2.73123  3.46354  2.40513  3.72494  3.29354  2.67741  2.69355  4.24690  2.90347  2.73739  3.18146  2.89801  2.37887  2.77519  2.98518  4.58477  3.61503
          0.02409  4.13372  4.85606  0.61958  0.77255  0.48576  0.95510
    372   2.63803  3.83891  4.01731  3.43581  3.22809  3.73917  4.04368  2.11796  2.99032  1.66843  2.92784  3.68350  4.10388  3.56408  3.53090  2.94642  2.81238  2.16376  4.76828  3.57497    425 l - - -
          2.68618  4.42225  2.77519  2.73123  3.46354  2.40513  3.72494  3.29354  2.67741  2.69355  4.24690  2.90347  2.73739  3.18146  2.89801  2.37887  2.77519  2.98518  4.58477  3.61503
          0.02409  4.13372  4.85606  0.61958  0.77255  0.48576  0.95510
    373   2.59796  4.13363  2.74529  1.93984  4.01243  3.43049  3.63766  3.42446  2.44240  3.03550  3.66813  2.86112  3.82169  2.79242  2.81233  2.63748  2.82961  2.67979  5.28592  3.60913    426 e - - -
          2.68618  4.42225  2.77519  2.73123  3.46354  2.40513  3.72494  3.29354  2.67741  2.69355  4.24690  2.90347  2.73739  3.18146  2.89801  2.37887  2.77519  2.98518  4.58477  3.61503
          0.02409  4.13372  4.85606  0.61958  0.77255  0.48576  0.95510
    374   2.64579  4.89003  3.02275  2.40431  4.15805  3.45121  2.95888  3.57730  2.19565  2.91284  3.55295  2.96717  3.83706  2.18441  2.52251  2.66335  2.87070  3.06968  5.35892  4.02914    427 q - - -
          2.68618  4.42225  2.77519  2.73123  3.46354  2.40513  3.72494  3.29354  2.67741  2.69355  4.24690  2.90347  2.73739  3.18146  2.89801  2.37887  2.77519  2.98518  4.58477  3.61503
          0.02409  4.13372  4.85606  0.61958  0.77255  0.48576  0.95510
    375   2.37507  4.07835  4.10307  3.51962  2.78357  3.71994  3.97863  2.33891  3.39288  2.17565  3.17424  3.70598  4.08542  3.60249  3.56010  3.00955  2.79537  2.13618  3.91111  2.22430    428 v - - -
          2.68618  4.42225  2.77519  2.73123  3.46354  2.40513  3.72494  3.29354  2.67741  2.69355  4.24690  2.90347  2.73739  3.18146  2.89801  2.37887  2.77519  2.98518  4.58477  3.61503
          0.02409  4.13372  4.85606  0.61958  0.77255  0.48576  0.95510
    376   2.69633  4.22853  3.92541  3.35712  3.21700  3.76414  4.03202  2.27843  3.24098  1.48769  3.23994  3.19276  4.12756  3.51457  3.48726  3.04659  2.93005  2.20670  4.79267  3.24472    429 l - - -
          2.68618  4.42225  2.77519  2.73123  3.46354  2.40513  3.72494  3.29354  2.67741  2.69355  4.24690  2.90347  2.73739  3.18146  2.89801  2.37887  2.77519  2.98518  4.58477  3.61503
          0.02409  4.13372  4.85606  0.61958  0.77255  0.48576  0.95510
    377   2.67176  4.96253  2.92427  2.35344  4.26498  3.23707  3.63189  3.69301  1.88670  3.08635  4.04661  2.94214  3.83925  2.62128  2.75938  2.04813  2.81591  3.33628  5.43698  4.09459    430 k - - -
          2.68618  4.42237  2.77512  2.73115  3.46366  2.40525  3.72484  3.29345  2.67731  2.69367  4.24702  2.90320  2.73744  3.18159  2.89813  2.37869  2.77519  2.98528  4.58489  3.61516
          0.24270  1.57162  4.85606  1.15672  0.37763  0.48576  0.95510
    378   2.50748  5.15404  2.27072  2.07481  4.46759  2.72213  3.64479  3.93981  2.44984  3.45164  4.22663  2.83306  3.81515  2.19388  2.95453  2.65931  2.71431  3.53203  5.61488  4.20296    437 e - - -
          2.68618  4.42225  2.77519  2.73123  3.46354  2.40513  3.72494  3.29354  2.67741  2.69355  4.24690  2.90347  2.73739  3.18146  2.89801  2.37887  2.77519  2.98518  4.58477  3.61503
          0.02409  4.13372  4.85606  0.61958  0.77255  0.48576  0.95510
    379   2.39433  4.84481  2.97429  2.29979  4.09699  3.42072  3.37160  3.39829  2.18742  2.91904  3.68408  2.77611  3.81095  2.62864  2.79258  2.46930  2.71550  3.01146  5.33662  3.99262    438 k - - -
          2.68618  4.42225  2.77519  2.73123  3.46354  2.40513  3.72494  3.29354  2.67741  2.69355  4.24690  2.90347  2.73739  3.18146  2.89801  2.37887  2.77519  2.98518  4.58477  3.61503
          0.02409  4.13372  4.85606  0.61958  0.77255  0.48576  0.95510
    380   2.46307  5.01005  3.04000  2.46982  4.33206  3.33664  3.61438  3.75266  2.02376  3.28144  4.07948  2.89030  3.86384  2.34638  1.99905  2.70874  2.93098  3.17648  5.44204  4.12064    439 r - - -
          2.68618  4.42225  2.77519  2.73123  3.46354  2.40513  3.72494  3.29354  2.67741  2.69355  4.24690  2.90347  2.73739  3.18146  2.89801  2.37887  2.77519  2.98518  4.58477  3.61503
          0.02409  4.13372  4.85606  0.61958  0.77255  0.48576  0.95510
    381   2.63778  4.21356  3.77250  3.01888  3.19532  3.68893  3.97121  2.16570  3.12145  1.78774  3.29355  2.98795  4.05942  3.40032  3.40356  2.95898  2.87115  2.15093  4.83608  3.62217    440 l - - -
          2.68618  4.42225  2.77519  2.73123  3.46354  2.40513  3.72494  3.29354  2.67741  2.69355  4.24690  2.90347  2.73739  3.18146  2.89801  2.37887  2.77519  2.98518  4.58477  3.61503
          0.02409  4.13372  4.85606  0.61958  0.77255  0.48576  0.95510
    382   2.55786  4.42132  3.34016  2.64679  3.08891  3.54384  2.92626  2.94648  2.74147  2.63585  3.52057  3.21806  3.49686  3.06156  3.12533  2.62815  2.83959  2.70800  4.51410  2.42404    441 y - - -
          2.68618  4.42225  2.77519  2.73123  3.46354  2.40513  3.72494  3.29354  2.67741  2.69355  4.24690  2.90347  2.73739  3.18146  2.89801  2.37887  2.77519  2.98518  4.58477  3.61503
          0.02409  4.13372  4.85606  0.61958  0.77255  0.48576  0.95510
    383   3.29333  5.43657  0.60528  2.53790  4.85407  3.42950  4.19156  4.50668  3.32965  4.07104  5.06273  3.10453  4.10128  3.43657  3.87550  3.23146  3.64011  4.12042  5.96917  4.69390    442 D - - -
          2.68618  4.42225  2.77519  2.73123  3.46354  2.40513  3.72494  3.29354  2.67741  2.69355  4.24690  2.90347  2.73739  3.18146  2.89801  2.37887  2.77519  2.98518  4.58477  3.61503
          0.02409  4.13372  4.85606  0.61958  0.77255  0.48576  0.95510
    384   2.41523  4.80870  2.94115  2.49249  4.17149  3.38657  3.70673  3.58419  2.35035  3.18164  4.00314  2.99243  2.08927  2.51265  2.88707  2.60470  2.73021  3.23895  5.41030  4.08855    443 p - - -
          2.68618  4.42225  2.77519  2.73123  3.46354  2.40513  3.72494  3.29354  2.67741  2.69355  4.24690  2.90347  2.73739  3.18146  2.89801  2.37887  2.77519  2.98518  4.58477  3.61503
          0.02409  4.13372  4.85606  0.61958  0.77255  0.48576  0.95510
    385   3.03958  3.62187  4.85523  4.33387  3.63955  4.37568  4.95070  1.42487  4.22608  2.26276  3.47199  4.49581  4.71282  4.46604  4.39708  3.74716  3.30519  1.06103  5.48494  4.27911    444 v - - -
          2.68618  4.42225  2.77519  2.73123  3.46354  2.40513  3.72494  3.29354  2.67741  2.69355  4.24690  2.90347  2.73739  3.18146  2.89801  2.37887  2.77519  2.98518  4.58477  3.61503
          0.02409  4.13372  4.85606  0.61958  0.77255  0.48576  0.95510
    386   2.67972  4.55408  4.38963  3.88090  3.26413  4.14165  4.57826  2.28732  3.68541  0.94199  2.97826  4.15207  4.50304  3.97703  3.88776  3.50358  3.33804  2.29280  5.18297  4.02471    445 l - - -
          2.68618  4.42225  2.77519  2.73123  3.46354  2.40513  3.72494  3.29354  2.67741  2.69355  4.24690  2.90347  2.73739  3.18146  2.89801  2.37887  2.77519  2.98518  4.58477  3.61503
          0.02409  4.13372  4.85606  0.61958  0.77255  0.48576  0.95510
    387   2.66054  5.04108  1.94989  2.07702  4.32313  3.38369  3.42425  3.33245  2.41040  3.09417  4.10303  2.87044  3.81151  2.59474  2.89579  2.64088  2.89685  3.39979  5.50257  4.11685    446 d - - -
          2.68618  4.42225  2.77519  2.73123  3.46354  2.40513  3.72494  3.29354  2.67741  2.69355  4.24690  2.90347  2.73739  3.18146  2.89801  2.37887  2.77519  2.98518  4.58477  3.61503
          0.02409  4.13372  4.85606  0.61958  0.77255  0.48576  0.95510
    388   2.63219  4.75797  2.32696  2.52601  4.56194  1.23622  4.00751  4.04181  3.00266  3.65180  4.49012  2.99900  3.84941  3.21198  3.48069  2.46138  3.03537  3.55423  5.83573  4.47845    447 g - - -
          2.68618  4.42225  2.77519  2.73123  3.46354  2.40513  3.72494  3.29354  2.67741  2.69355  4.24690  2.90347  2.73739  3.18146  2.89801  2.37887  2.77519  2.98518  4.58477  3.61503
          0.02409  4.13372  4.85606  0.61958  0.77255  0.48576  0.95510
    389   3.46166  4.85102  4.60824  4.25718  3.25656  4.31100  4.83189  2.48251  4.02270  0.60926  3.21184  4.50751  4.70642  4.32747  4.15274  3.92473  3.74676  2.58620  5.22221  4.00321    448 L - - -
          2.68618  4.42225  2.77519  2.73123  3.46354  2.40513  3.72494  3.29354  2.67741  2.69355  4.24690  2.90347  2.73739  3.18146  2.89801  2.37887  2.77519  2.98518  4.58477  3.61503
          0.02409  4.13372  4.85606  0.61958  0.77255  0.48576  0.95510
    390   2.37878  4.46570  3.32737  2.75677  3.61997  3.53728  3.75956  2.63132  2.63845  2.53733  3.56355  3.20065  3.92179  3.01939  2.09347  2.67802  2.85010  2.73978  5.01907  3.32278    449 r - - -
          2.68618  4.42225  2.77519  2.73123  3.46354  2.40513  3.72494  3.29354  2.67741  2.69355  4.24690  2.90347  2.73739  3.18146  2.89801  2.37887  2.77519  2.98518  4.58477  3.61503
          0.02409  4.13372  4.85606  0.61958  0.77255  0.48576  0.95510
    391   2.34163  4.59536  2.62498  2.62750  4.29831  3.20682  3.90083  3.70686  2.78591  3.34379  4.16352  3.06501  3.80716  3.08512  3.22813  1.42655  2.43229  3.27935  5.58034  4.26663    450 s - - -
          2.68618  4.42225  2.77519  2.73123  3.46354  2.40513  3.72494  3.29354  2.67741  2.69355  4.24690  2.90347  2.73739  3.18146  2.89801  2.37887  2.77519  2.98518  4.58477  3.61503
          0.02409  4.13372  4.85606  0.61958  0.77255  0.48576  0.95510
    392   0.90109  4.19865  3.66990  3.40679  4.32207  3.02688  4.40269  3.51780  3.41019  3.37552  4.26372  3.47430  3.79301  3.71065  3.67221  2.41366  2.51147  3.05405  5.72284  4.52738    451 a - - -
          2.68618  4.42225  2.77519  2.73123  3.46354  2.40513  3.72494  3.29354  2.67741  2.69355  4.24690  2.90347  2.73739  3.18146  2.89801  2.37887  2.77519  2.98518  4.58477  3.61503
          0.02409  4.13372  4.85606  0.61958  0.77255  0.48576  0.95510
    393   2.60140  4.29360  4.43855  3.88229  2.44837  4.07128  4.43741  2.04913  3.76850  2.01868  3.25711  4.08870  4.41546  3.98536  3.94954  3.39286  3.13137  1.31577  5.02453  3.80013    452 v - - -
          2.68618  4.42225  2.77519  2.73123  3.46354  2.40513  3.72494  3.29354  2.67741  2.69355  4.24690  2.90347  2.73739  3.18146  2.89801  2.37887  2.77519  2.98518  4.58477  3.61503
          0.02409  4.13372  4.85606  0.61958  0.77255  0.48576  0.95510
    394   2.66715  4.71929  3.16498  2.53412  3.55976  3.50455  3.67601  3.01649  2.34102  2.95691  3.80463  3.07503  3.88929  2.79533  1.79010  2.60539  2.89108  3.04215  5.21915  3.93316    453 r - - -
          2.68618  4.42225  2.77519  2.73123  3.46354  2.40513  3.72494  3.29354  2.67741  2.69355  4.24690  2.90347  2.73739  3.18146  2.89801  2.37887  2.77519  2.98518  4.58477  3.61503
          0.02409  4.13372  4.85606  0.61958  0.77255  0.48576  0.95510
    395   3.19436  4.68643  4.15691  3.71307  2.44548  4.06857  3.76897  2.97280  3.50466  2.44283  2.97039  3.86228  4.44436  3.78431  3.70149  3.42008  3.44088  2.87915  4.11345  1.06133    454 y - - -
          2.68618  4.42225  2.77519  2.73123  3.46354  2.40513  3.72494  3.29354  2.67741  2.69355  4.24690  2.90347  2.73739  3.18146  2.89801  2.37887  2.77519  2.98518  4.58477  3.61503
          0.02409  4.13372  4.85606  0.61958  0.77255  0.48576  0.95510
    396   3.09741  5.67969  0.98903  1.85907  4.96730  3.28703  3.89001  4.50406  2.96925  4.00776  4.89229  2.75620  3.94096  3.06954  3.59449  2.96348  3.40104  4.07326  6.14747  4.62629    455 d - - -
          2.68618  4.42225  2.77519  2.73123  3.46354  2.40513  3.72494  3.29354  2.67741  2.69355  4.24690  2.90347  2.73739  3.18146  2.89801  2.37887  2.77519  2.98518  4.58477  3.61503
          0.02409  4.13372  4.85606  0.61958  0.77255  0.48576  0.95510
    397   3.03441  5.21026  3.44824  2.77405  4.65993  3.69009  3.64413  4.00593  1.38126  3.44954  4.29670  3.19887  4.05034  2.69928  1.57973  3.02348  2.92146  3.67270  5.50733  4.31678    456 k - - -
          2.68618  4.42225  2.77519  2.73123  3.46354  2.40513  3.72494  3.29354  2.67741  2.69355  4.24690  2.90347  2.73739  3.18146  2.89801  2.37887  2.77519  2.98518  4.58477  3.61503
          0.02409  4.13372  4.85606  0.61958  0.77255  0.48576  0.95510
    398   2.50424  4.73582  2.96824  2.41352  4.02550  3.40983  3.25257  3.42923  2.47833  3.05522  3.89108  3.01217  3.85409  2.88822  2.94549  2.40835  1.83831  3.11531  5.31589  4.00468    457 t - - -
          2.68618  4.42225  2.77519  2.73123  3.46354  2.40513  3.72494  3.29354  2.67741  2.69355  4.24690  2.90347  2.73739  3.18146  2.89801  2.37887  2.77519  2.98518  4.58477  3.61503
          0.02409  4.13372  4.85606  0.61958  0.77255  0.48576  0.95510
    399   3.19064  4.67727  4.09537  3.64548  1.98365  4.06017  3.63266  3.15926  3.05791  2.68401  3.77812  3.78600  4.41793  3.72842  3.70986  3.37938  3.42071  3.00211  3.95629  1.12053    458 y - - -
          2.68618  4.42225  2.77519  2.73123  3.46354  2.40513  3.72494  3.29354  2.67741  2.69355  4.24690  2.90347  2.73739  3.18146  2.89801  2.37887  2.77519  2.98518  4.58477  3.61503
          0.02409  4.13372  4.85606  0.61958  0.77255  0.48576  0.95510
    400   3.73788  4.95828  4.74360  4.44892  0.86567  4.48459  3.56464  3.36574  4.28772  2.67161  3.96211  4.17837  4.79228  4.23948  4.30183  3.86473  3.96173  3.31182  3.69751  1.61362    459 f - - -
          2.68618  4.42225  2.77519  2.73123  3.46354  2.40513  3.72494  3.29354  2.67741  2.69355  4.24690  2.90347  2.73739  3.18146  2.89801  2.37887  2.77519  2.98518  4.58477  3.61503
          0.02409  4.13372  4.85606  0.61958  0.77255  0.48576  0.95510
    401   3.01587  5.63815  1.17870  1.87686  4.91268  3.28570  3.81905  4.44495  2.83406  3.92020  4.76287  2.51747  3.90567  2.73976  3.43714  2.88938  3.30066  4.00464  6.07512  4.55172    460 d - - -
          2.68618  4.42225  2.77519  2.73123  3.46354  2.40513  3.72494  3.29354  2.67741  2.69355  4.24690  2.90347  2.73739  3.18146  2.89801  2.37887  2.77519  2.98518  4.58477  3.61503
          0.02409  4.13372  4.85606  0.61958  0.77255  0.48576  0.95510
    402   2.94309  4.99834  3.37410  2.80304  4.26559  3.63554  3.73830  3.58500  1.10672  3.15775  3.49685  3.23166  4.04451  2.89919  2.41419  2.98797  3.15956  3.32540  5.41380  4.16616    461 k - - -
          2.68618  4.42225  2.77519  2.73123  3.46354  2.40513  3.72494  3.29354  2.67741  2.69355  4.24690  2.90347  2.73739  3.18146  2.89801  2.37887  2.77519  2.98518  4.58477  3.61503
          0.02409  4.13372  4.85606  0.61958  0.77255  0.48576  0.95510
    403   3.26770  4.57524  4.89466  4.40889  3.42544  4.57680  5.03960  0.96121  4.22899  1.72972  3.26984  4.63780  4.85092  4.49083  4.39461  3.98180  3.52466  1.81776  5.44962  4.23712    462 i - - -
          2.68618  4.42225  2.77519  2.73123  3.46354  2.40513  3.72494  3.29354  2.67741  2.69355  4.24690  2.90347  2.73739  3.18146  2.89801  2.37887  2.77519  2.98518  4.58477  3.61503
          0.02409  4.13372  4.85606  0.61958  0.77255  0.48576  0.95510
    404   2.91035  4.36217  4.44171  3.94436  3.66629  4.06336  4.70509  1.83729  3.82776  2.33455  3.51800  4.16421  4.49747  4.12770  4.06258  3.43672  2.61013  1.02812  5.44097  4.22602    463 v - - -
          2.68618  4.42225  2.77519  2.73123  3.46354  2.40513  3.72494  3.29354  2.67741  2.69355  4.24690  2.90347  2.73739  3.18146  2.89801  2.37887  2.77519  2.98518  4.58477  3.61503
          0.02409  4.13372  4.85606  0.61958  0.77255  0.48576  0.95510
    405   0.94982  4.20336  3.74515  3.42569  4.17186  3.08225  4.37355  3.29380  3.38797  3.20260  4.12951  3.50435  3.82490  3.69330  3.65292  2.40884  2.80659  2.63616  5.61411  4.40147    464 a - - -
          2.68618  4.42225  2.77519  2.73123  3.46354  2.40513  3.72494  3.29354  2.67741  2.69355  4.24690  2.90347  2.73739  3.18146  2.89801  2.37887  2.77519  2.98518  4.58477  3.61503
          0.02409  4.13372  4.85606  0.61958  0.77255  0.48576  0.95510
    406   2.15750  4.27266  3.44859  3.24478  4.41139  3.02193  4.34982  3.81848  3.32921  3.55318  4.41671  3.39390  3.79041  3.63679  3.61835  0.89782  2.83245  3.27305  5.77306  4.53045    465 s - - -
          2.68618  4.42225  2.77519  2.73123  3.46354  2.40513  3.72494  3.29354  2.67741  2.69355  4.24690  2.90347  2.73739  3.18146  2.89801  2.37887  2.77519  2.98518  4.58477  3.61503
          0.02409  4.13372  4.85606  0.61958  0.77255  0.48576  0.95510
    407   3.26457  4.64235  4.76629  4.26456  3.23686  4.44060  4.87337  2.13868  4.08335  0.89640  3.07163  4.50577  4.73197  4.29793  4.23829  3.83008  3.52344  1.82345  5.27658  4.12585    466 l - - -
          2.68618  4.42225  2.77519  2.73123  3.46354  2.40513  3.72494  3.29354  2.67741  2.69355  4.24690  2.90347  2.73739  3.18146  2.89801  2.37887  2.77519  2.98518  4.58477  3.61503
          0.02409  4.13372  4.85606  0.61958  0.77255  0.48576  0.95510
    408   2.64355  4.35161  3.53309  2.99596  3.47597  2.64395  3.89332  2.77255  2.71247  1.66122  3.16513  3.37838  3.99965  3.22659  3.16844  2.87748  2.89024  2.57422  4.95618  3.72373    467 l - - -
          2.68618  4.42225  2.77519  2.73123  3.46354  2.40513  3.72494  3.29354  2.67741  2.69355  4.24690  2.90347  2.73739  3.18146  2.89801  2.37887  2.77519  2.98518  4.58477  3.61503
          0.02409  4.13372  4.85606  0.61958  0.77255  0.48576  0.95510
    409   3.13703  4.84202  3.77367  3.65615  4.61583  3.51516  4.70515  4.23751  3.73764  3.83208  4.89826  3.93285  0.45927  4.11811  3.94655  3.31443  3.60053  3.85137  5.72211  4.74253    468 P - - -
          2.68618  4.42225  2.77519  2.73123  3.46354  2.40513  3.72494  3.29354  2.67741  2.69355  4.24690  2.90347  2.73739  3.18146  2.89801  2.37887  2.77519  2.98518  4.58477  3.61503
          0.02409  4.13372  4.85606  0.61958  0.77255  0.48576  0.95510
    410   3.31443  4.65057  4.87907  4.33088  2.32314  4.52270  4.70621  2.26331  4.19924  0.91483  2.95028  4.53584  4.73367  4.28477  4.30416  3.86893  3.53949  2.15048  4.99148  3.74617    469 l - - -
          2.68618  4.42225  2.77519  2.73123  3.46354  2.40513  3.72494  3.29354  2.67741  2.69355  4.24690  2.90347  2.73739  3.18146  2.89801  2.37887  2.77519  2.98518  4.58477  3.61503
          0.02409  4.13372  4.85606  0.61958  0.77255  0.48576  0.95510
    411   3.43148  4.77693  4.89423  4.35447  3.09907  4.62589  4.91357  2.26504  4.14174  0.75618  2.43255  4.63205  4.81370  4.30857  4.26850  4.00021  3.65824  2.42376  5.21298  4.11989    470 l - - -
          2.68618  4.42225  2.77519  2.73123  3.46354  2.40513  3.72494  3.29354  2.67741  2.69355  4.24690  2.90347  2.73739  3.18146  2.89801  2.37887  2.77519  2.98518  4.58477  3.61503
          0.02409  4.13372  4.85606  0.61958  0.77255  0.48576  0.95510
    412   2.89271  5.21264  2.44192  1.07944  4.61951  3.31555  3.85023  4.08668  2.73783  3.66354  4.52835  2.87849  3.91633  3.02484  3.20929  2.51249  3.19893  3.69227  5.82636  4.41182    471 e - - -
          2.68618  4.42225  2.77519  2.73123  3.46354  2.40513  3.72494  3.29354  2.67741  2.69355  4.24690  2.90347  2.73739  3.18146  2.89801  2.37887  2.77519  2.98518  4.58477  3.61503
          0.02409  4.13372  4.85606  0.61958  0.77255  0.48576  0.95510
    413   3.04986  5.25819  3.00521  2.35958  4.67151  3.58068  3.72792  4.04842  1.05704  3.53572  4.40391  3.10792  4.03437  2.87205  2.41830  3.02318  3.25916  3.71002  5.61160  4.37112    472 k - - -
          2.68618  4.42225  2.77519  2.73123  3.46354  2.40513  3.72494  3.29354  2.67741  2.69355  4.24690  2.90347  2.73739  3.18146  2.89801  2.37887  2.77519  2.98518  4.58477  3.61503
          0.02409  4.13372  4.85606  0.61958  0.77255  0.48576  0.95510
    414   3.41388  4.74914  4.90185  4.38956  3.14953  4.62302  4.94711  1.98972  4.18129  0.76892  2.98123  4.65154  4.83559  4.36630  4.31214  4.01612  3.65190  2.27007  5.25005  4.10892    473 l - - -
          2.68618  4.42225  2.77519  2.73123  3.46354  2.40513  3.72494  3.29354  2.67741  2.69355  4.24690  2.90347  2.73739  3.18146  2.89801  2.37887  2.77519  2.98518  4.58477  3.61503
          0.02409  4.13372  4.85606  0.61958  0.77255  0.48576  0.95510
    415   2.45676  3.61108  3.56054  3.06171  3.79354  3.30181  4.01894  2.91397  2.98010  2.85029  3.74628  2.91271  3.87786  3.31589  3.31236  2.65802  1.41733  2.74938  5.21896  3.98096    474 t - - -
          2.68618  4.42225  2.77519  2.73123  3.46354  2.40513  3.72494  3.29354  2.67741  2.69355  4.24690  2.90347  2.73739  3.18146  2.89801  2.37887  2.77519  2.98518  4.58477  3.61503
          0.02409  4.13372  4.85606  0.61958  0.77255  0.48576  0.95510
    416   2.52852  4.53766  3.15380  2.74831  4.13167  3.27523  3.89196  3.50827  2.43922  3.17300  4.01984  3.15338  3.84558  3.09696  3.06446  2.06064  1.58511  3.13955  5.43438  4.15995    475 t - - -
          2.68618  4.42225  2.77519  2.73123  3.46354  2.40513  3.72494  3.29354  2.67741  2.69355  4.24690  2.90347  2.73739  3.18146  2.89801  2.37887  2.77519  2.98518  4.58477  3.61503
          0.02409  4.13372  4.85606  0.61958  0.77255  0.48576  0.95510
    417   2.38329  4.33424  3.30213  3.17894  4.53947  0.94252  4.38082  4.04619  3.39879  3.72492  4.56419  3.37286  3.81009  3.67162  3.69830  2.19787  2.89401  3.43419  5.85190  4.62787    476 g - - -
          2.68618  4.42225  2.77519  2.73123  3.46354  2.40513  3.72494  3.29354  2.67741  2.69355  4.24690  2.90347  2.73739  3.18146  2.89801  2.37887  2.77519  2.98518  4.58477  3.61503
          0.02409  4.13372  4.85606  0.61958  0.77255  0.48576  0.95510
    418   2.57752  5.05364  2.97297  2.43839  4.39208  3.45725  3.61590  3.82248  1.63208  3.33655  4.12716  2.60153  3.41751  2.66503  2.45649  2.70219  2.84289  3.44734  5.48528  4.15085    477 k - - -
          2.68618  4.42225  2.77519  2.73123  3.46354  2.40513  3.72494  3.29354  2.67741  2.69355  4.24690  2.90347  2.73739  3.18146  2.89801  2.37887  2.77519  2.98518  4.58477  3.61503
          0.02409  4.13372  4.85606  0.61958  0.77255  0.48576  0.95510
    419   2.51121  3.63185  4.25695  3.69145  3.38291  3.89028  4.29218  1.59467  3.58368  2.30178  3.19639  3.90500  4.26782  3.82096  3.78349  3.20193  2.37563  1.76388  4.98028  3.78250    478 i - - -
          2.68618  4.42225  2.77519  2.73123  3.46354  2.40513  3.72494  3.29354  2.67741  2.69355  4.24690  2.90347  2.73739  3.18146  2.89801  2.37887  2.77519  2.98518  4.58477  3.61503
          0.02409  4.13372  4.85606  0.61958  0.77255  0.48576  0.95510
    420   1.11420  4.20536  3.59130  3.27120  4.34591  2.24305  4.30676  3.74115  3.31010  3.44439  4.26776  3.39541  3.75499  3.58514  3.61957  2.14116  2.75845  3.08426  5.69801  4.49573    479 a - - -
          2.68618  4.42225  2.77519  2.73123  3.46354  2.40513  3.72494  3.29354  2.67741  2.69355  4.24690  2.90347  2.73739  3.18146  2.89801  2.37887  2.77519  2.98518  4.58477  3.61503
          0.02409  4.13372  4.85606  0.61958  0.77255  0.48576  0.95510
    421   2.38535  5.12517  2.79159  1.94007  4.45196  3.41400  3.63117  3.90016  1.95829  3.40790  4.19289  2.89653  3.84449  2.25724  2.75105  2.65375  2.95726  3.50981  5.55739  4.18921    480 e - - -
          2.68618  4.42225  2.77519  2.73123  3.46354  2.40513  3.72494  3.29354  2.67741  2.69355  4.24690  2.90347  2.73739  3.18146  2.89801  2.37887  2.77519  2.98518  4.58477  3.61503
          0.02409  4.13372  4.85606  0.61958  0.77255  0.48576  0.95510
    422   3.40765  4.72848  4.94506  4.42255  3.16507  4.65038  4.97884  1.86733  4.23154  0.80989  2.98231  4.68141  4.84889  4.39580  4.35722  4.03620  3.64208  2.22028  5.27082  4.14830    481 l - - -
          2.68618  4.42225  2.77519  2.73123  3.46354  2.40513  3.72494  3.29354  2.67741  2.69355  4.24690  2.90347  2.73739  3.18146  2.89801  2.37887  2.77519  2.98518  4.58477  3.61503
          0.02409  4.13372  4.85606  0.61958  0.77255  0.48576  0.95510
    423   3.37477  4.67711  4.99278  4.46295  3.21184  4.66512  5.01672  1.57793  4.29318  0.95218  3.01693  4.70805  4.85932  4.44280  4.41380  4.04511  3.60840  2.10645  5.30889  4.19685    482 l - - -
          2.68618  4.42225  2.77519  2.73123  3.46354  2.40513  3.72494  3.29354  2.67741  2.69355  4.24690  2.90347  2.73739  3.18146  2.89801  2.37887  2.77519  2.98518  4.58477  3.61503
          0.02409  4.13372  4.85606  0.61958  0.77255  0.48576  0.95510
    424   1.38855  4.22192  3.56492  3.28157  4.38278  3.00652  4.33353  3.75468  3.32673  3.48629  4.32438  3.40351  3.76548  3.61355  3.62694  1.32619  2.77974  3.21315  5.73838  4.52658    483 s - - -
          2.68618  4.42225  2.77519  2.73123  3.46354  2.40513  3.72494  3.29354  2.67741  2.69355  4.24690  2.90347  2.73739  3.18146  2.89801  2.37887  2.77519  2.98518  4.58477  3.61503
          0.02409  4.13372  4.85606  0.61958  0.77255  0.48576  0.95510
    425   2.46013  4.41022  3.27080  3.08329  4.36467  3.11538  4.25363  3.85230  3.18575  3.53142  4.41159  3.34261  1.07594  3.52976  3.49421  2.26428  2.93306  3.35136  5.69769  4.43669    484 p - - -
          2.68618  4.42225  2.77519  2.73123  3.46354  2.40513  3.72494  3.29354  2.67741  2.69355  4.24690  2.90347  2.73739  3.18146  2.89801  2.37887  2.77519  2.98518  4.58477  3.61503
          0.02409  4.13372  4.85606  0.61958  0.77255  0.48576  0.95510
    426   2.94739  5.49561  1.32827  2.18425  4.79621  3.30107  3.79127  4.31359  2.45303  3.80596  4.63438  2.07994  3.89283  2.94682  3.30414  2.84700  3.22575  3.88461  5.95714  4.47130    485 d - - -
          2.68618  4.42225  2.77519  2.73123  3.46354  2.40513  3.72494  3.29354  2.67741  2.69355  4.24690  2.90347  2.73739  3.18146  2.89801  2.37887  2.77519  2.98518  4.58477  3.61503
          0.02409  4.13372  4.85606  0.61958  0.77255  0.48576  0.95510
    427   2.59206  4.56146  3.84421  3.41192  2.68542  3.82239  3.80744  2.94706  3.25992  2.41092  3.67136  3.65649  4.25733  3.58533  3.50682  3.17316  3.22441  2.78400  4.31707  1.24656    486 y - - -
          2.68618  4.42225  2.77519  2.73123  3.46354  2.40513  3.72494  3.29354  2.67741  2.69355  4.24690  2.90347  2.73739  3.18146  2.89801  2.37887  2.77519  2.98518  4.58477  3.61503
          0.02409  4.13372  4.85606  0.61958  0.77255  0.48576  0.95510
    428   2.56098  4.41176  3.31788  2.75569  2.94612  3.38959  3.59835  2.93791  2.71756  2.40767  3.30548  3.19936  3.90813  2.68661  3.10533  2.27219  2.57475  2.69704  4.97874  3.72329    487 s - - -
          2.68618  4.42225  2.77519  2.73123  3.46354  2.40513  3.72494  3.29354  2.67741  2.69355  4.24690  2.90347  2.73739  3.18146  2.89801  2.37887  2.77519  2.98518  4.58477  3.61503
          0.02409  4.13372  4.85606  0.61958  0.77255  0.48576  0.95510
    429   2.95827  5.47390  1.13390  2.14432  4.80852  3.28307  3.82633  4.32395  2.82963  3.83264  4.67436  2.54773  3.14387  2.99161  3.41407  2.86169  3.25247  3.89386  5.99724  4.50504    488 d - - -
          2.68618  4.42225  2.77519  2.73123  3.46354  2.40513  3.72494  3.29354  2.67741  2.69355  4.24690  2.90347  2.73739  3.18146  2.89801  2.37887  2.77519  2.98518  4.58477  3.61503
          0.02409  4.13372  4.85606  0.61958  0.77255  0.48576  0.95510
    430   2.59022  4.28166  3.51463  2.73646  3.41367  3.01752  3.84251  2.52964  2.89194  2.05802  2.90921  3.33979  3.25664  3.19269  3.23166  2.83172  2.82299  2.41560  4.87294  3.64446    489 l - - -
          2.68618  4.42225  2.77519  2.73123  3.46354  2.40513  3.72494  3.29354  2.67741  2.69355  4.24690  2.90347  2.73739  3.18146  2.89801  2.37887  2.77519  2.98518  4.58477  3.61503
          0.02409  4.13372  4.85606  0.61958  0.77255  0.48576  0.95510
    431   2.46108  5.06607  2.28485  2.24699  4.25895  3.27802  3.16029  3.84262  2.36090  3.35693  4.11990  2.58341  3.79014  2.57012  2.81151  2.48727  2.66593  3.43890  5.51899  4.12282    490 e - - -
          2.68618  4.42225  2.77519  2.73123  3.46354  2.40513  3.72494  3.29354  2.67741  2.69355  4.24690  2.90347  2.73739  3.18146  2.89801  2.37887  2.77519  2.98518  4.58477  3.61503
          0.07210  4.13372  2.92733  0.61958  0.77255  0.48576  0.95510
    432   2.96773  5.31505  1.02326  2.30021  4.63882  3.31583  3.86855  4.19208  2.82265  3.73450  4.61469  2.86408  3.92438  3.05199  2.90893  2.90497  3.26793  3.79824  5.83450  4.42044    491 d - - -
          2.68618  4.42225  2.77519  2.73123  3.46354  2.40513  3.72494  3.29354  2.67741  2.69355  4.24690  2.90347  2.73739  3.18146  2.89801  2.37887  2.77519  2.98518  4.58477  3.61503
          0.02526  4.08688  4.80922  0.61958  0.77255  0.53860  0.87602
    433   2.50377  4.94434  2.76463  2.24606  4.22347  3.38802  3.34133  3.66382  2.28743  3.15653  4.00930  2.88814  2.63722  2.62713  2.84748  2.54934  2.57331  3.30029  5.41985  4.05357    492 e - - -
          2.68618  4.42225  2.77519  2.73123  3.46354  2.40513  3.72494  3.29354  2.67741  2.69355  4.24690  2.90347  2.73739  3.18146  2.89801  2.37887  2.77519  2.98518  4.58477  3.61503
          0.02526  4.08688  4.80922  0.61958  0.77255  0.53860  0.87602
    434   3.26275  5.07648  3.77676  3.24946  4.48625  3.70266  4.00199  4.04741  2.35408  3.52451  4.52359  3.59041  4.19889  3.21560  0.69526  3.33939  3.51670  3.76319  5.48473  4.37194    493 r - - -
          2.68618  4.42225  2.77519  2.73123  3.46354  2.40513  3.72494  3.29354  2.67741  2.69355  4.24690  2.90347  2.73739  3.18146  2.89801  2.37887  2.77519  2.98518  4.58477  3.61503
          0.02526  4.08688  4.80922  0.61958  0.77255  0.53860  0.87602
    435   3.06151  4.77743  3.69271  3.56650  4.53468  3.45306  4.62190  4.14092  3.64328  3.74211  4.80452  3.84917  0.51064  4.02537  3.86002  3.23684  3.52090  3.76081  5.65699  4.65990    494 P - - -
          2.68618  4.42225  2.77519  2.73123  3.46354  2.40513  3.72494  3.29354  2.67741  2.69355  4.24690  2.90347  2.73739  3.18146  2.89801  2.37887  2.77519  2.98518  4.58477  3.61503
          0.02526  4.08688  4.80922  0.61958  0.77255  0.53860  0.87602
    436   3.15855  4.48944  4.82661  4.35757  3.54682  4.45545  5.06164  0.96895  4.21668  2.02551  3.36672  4.56797  4.78985  4.49238  4.40410  3.86492  3.43533  1.58100  5.54802  4.33662    495 i - - -
          2.68618  4.42225  2.77519  2.73123  3.46354  2.40513  3.72494  3.29354  2.67741  2.69355  4.24690  2.90347  2.73739  3.18146  2.89801  2.37887  2.77519  2.98518  4.58477  3.61503
          0.02526  4.08688  4.80922  0.61958  0.77255  0.45408  1.00794
    437   3.29977  4.63611  4.78211  4.27315  1.28997  4.43906  4.34856  2.07194  4.12747  1.62515  3.11732  4.38902  4.69189  4.22598  4.23230  3.78541  3.52898  2.39910  4.60472  3.11648    496 f - - -
          2.68618  4.42225  2.77519  2.73123  3.46354  2.40513  3.72494  3.29354  2.67741  2.69355  4.24690  2.90347  2.73739  3.18146  2.89801  2.37887  2.77519  2.98518  4.58477  3.61503
          0.02409  4.13372  4.85606  0.61958  0.77255  0.48576  0.95510
    438   2.98020  5.53026  1.18788  1.83673  4.83507  3.28919  3.82147  4.32765  2.82487  3.84458  4.69068  2.75599  3.90277  2.98473  3.41398  2.87340  2.92546  3.90542  6.01695  4.51704    497 d - - -
          2.68618  4.42225  2.77519  2.73123  3.46354  2.40513  3.72494  3.29354  2.67741  2.69355  4.24690  2.90347  2.73739  3.18146  2.89801  2.37887  2.77519  2.98518  4.58477  3.61503
          0.02409  4.13372  4.85606  0.61958  0.77255  0.48576  0.95510
    439   3.35550  4.78666  4.38141  3.95795  2.50937  4.12907  3.87623  3.06567  3.60799  2.13060  3.70634  4.04051  4.53000  3.94807  3.75348  3.59169  3.61331  3.01712  1.08949  2.53823    498 w - - -
          2.68618  4.42225  2.77519  2.73123  3.46354  2.40513  3.72494  3.29354  2.67741  2.69355  4.24690  2.90347  2.73739  3.18146  2.89801  2.37887  2.77519  2.98518  4.58477  3.61503
          0.02409  4.13372  4.85606  0.61958  0.77255  0.48576  0.95510
    440   2.42489  4.64841  3.11319  2.30283  3.84948  3.47507  3.56004  3.23920  2.50463  2.81326  2.45434  3.05550  3.86512  2.58902  2.84704  2.70134  2.75497  2.95922  5.17615  3.88351    499 e - - -
          2.68618  4.42225  2.77519  2.73123  3.46354  2.40513  3.72494  3.29354  2.67741  2.69355  4.24690  2.90347  2.73739  3.18146  2.89801  2.37887  2.77519  2.98518  4.58477  3.61503
          0.02409  4.13372  4.85606  0.61958  0.77255  0.48576  0.95510
    441   2.71794  5.16976  2.38786  2.14056  4.47623  3.36446  3.35723  3.94704  2.43919  3.45690  4.23547  2.77044  3.82384  1.82188  2.93167  2.57145  2.77727  3.54299  5.61740  4.20943    500 q - - -
          2.68618  4.42225  2.77519  2.73123  3.46354  2.40513  3.72494  3.29354  2.67741  2.69355  4.24690  2.90347  2.73739  3.18146  2.89801  2.37887  2.77519  2.98518  4.58477  3.61503
          0.02409  4.13372  4.85606  0.61958  0.77255  0.48576  0.95510
    442   2.69833  4.39156  4.74219  4.23727  3.67881  4.34999  4.94769  1.43748  4.13794  2.27053  3.49597  4.44200  4.70325  4.40594  4.34467  3.72470  3.31753  1.07456  5.54432  4.33672    501 v - - -
          2.68618  4.42225  2.77519  2.73123  3.46354  2.40513  3.72494  3.29354  2.67741  2.69355  4.24690  2.90347  2.73739  3.18146  2.89801  2.37887  2.77519  2.98518  4.58477  3.61503
          0.02409  4.13372  4.85606  0.61958  0.77255  0.48576  0.95510
    443   3.18323  4.48828  4.90461  4.38126  3.02954  4.52237  4.95272  1.03891  4.27383  1.93028  3.26517  4.58345  4.79002  4.46171  4.43079  3.88946  3.43230  1.63523  5.36497  4.15284    502 i - - -
          2.68618  4.42225  2.77519  2.73123  3.46354  2.40513  3.72494  3.29354  2.67741  2.69355  4.24690  2.90347  2.73739  3.18146  2.89801  2.37887  2.77519  2.98518  4.58477  3.61503
          0.02409  4.13372  4.85606  0.61958  0.77255  0.48576  0.95510
    444   3.19026  5.23093  3.64402  2.96273  4.70364  3.76699  3.70460  4.05260  1.74557  3.49005  4.38389  3.33296  4.14366  2.84706  1.02642  3.19592  3.35333  3.74728  5.51313  4.37354    503 r - - -
          2.68618  4.42225  2.77519  2.73123  3.46354  2.40513  3.72494  3.29354  2.67741  2.69355  4.24690  2.90347  2.73739  3.18146  2.89801  2.37887  2.77519  2.98518  4.58477  3.61503
          0.02409  4.13372  4.85606  0.61958  0.77255  0.48576  0.95510
    445   2.69979  5.10731  2.74104  2.37442  4.44224  3.42604  3.60708  3.89197  1.68943  3.39017  4.16577  2.68830  3.83437  2.39450  2.56027  2.61929  2.76901  3.49584  5.53006  4.16650    504 k - - -
          2.68618  4.42225  2.77519  2.73123  3.46354  2.40513  3.72494  3.29354  2.67741  2.69355  4.24690  2.90347  2.73739  3.18146  2.89801  2.37887  2.77519  2.98518  4.58477  3.61503
          0.02409  4.13372  4.85606  0.61958  0.77255  0.48576  0.95510
    446   2.71684  5.11667  2.70841  2.39275  4.45848  2.97338  3.60825  3.90383  1.94316  3.39722  4.17572  2.86601  3.84545  2.51185  1.97777  2.68866  2.94035  3.50958  5.53077  4.17623    505 k - - -
          2.68618  4.42225  2.77519  2.73123  3.46354  2.40513  3.72494  3.29354  2.67741  2.69355  4.24690  2.90347  2.73739  3.18146  2.89801  2.37887  2.77519  2.98518  4.58477  3.61503
          0.02409  4.13372  4.85606  0.61958  0.77255  0.48576  0.95510
    447   1.76893  4.52058  3.08373  2.76557  4.27611  1.68308  3.97309  3.66882  2.49907  3.32484  4.16289  3.15458  3.82861  3.18055  3.19817  2.61530  2.88613  3.24599  5.56765  4.29252    506 g - - -
          2.68618  4.42225  2.77519  2.73123  3.46354  2.40513  3.72494  3.29354  2.67741  2.69355  4.24690  2.90347  2.73739  3.18146  2.89801  2.37887  2.77519  2.98518  4.58477  3.61503
          0.02409  4.13372  4.85606  0.61958  0.77255  0.48576  0.95510
    448   3.18909  4.47508  4.98369  4.49614  3.65760  4.58796  5.19962  1.10607  4.38888  2.13684  3.44826  4.69609  4.88380  4.64472  4.57319  3.98837  3.45517  1.22756  5.66097  4.45824    507 i - - -
          2.68618  4.42225  2.77519  2.73123  3.46354  2.40513  3.72494  3.29354  2.67741  2.69355  4.24690  2.90347  2.73739  3.18146  2.89801  2.37887  2.77519  2.98518  4.58477  3.61503
          0.02409  4.13372  4.85606  0.61958  0.77255  0.48576  0.95510
    449   3.09586  4.48576  4.65979  4.20558  3.57150  4.28927  4.91289  1.90214  4.04105  1.96381  3.44974  4.41231  4.68768  4.35755  4.24204  3.70431  3.38870  0.90264  5.48903  4.23318    508 v - - -
          2.68618  4.42225  2.77519  2.73123  3.46354  2.40513  3.72494  3.29354  2.67741  2.69355  4.24690  2.90347  2.73739  3.18146  2.89801  2.37887  2.77519  2.98518  4.58477  3.61503
          0.02409  4.13372  4.85606  0.61958  0.77255  0.48576  0.95510
    450   3.64639  5.02851  4.23490  4.02032  2.35374  4.14309  3.77330  3.62199  3.87102  3.00637  4.27085  4.06047  4.61404  4.11244  3.99775  3.75389  3.93616  3.50579  4.00503  0.62177    509 Y - - -
          2.68618  4.42225  2.77519  2.73123  3.46354  2.40513  3.72494  3.29354  2.67741  2.69355  4.24690  2.90347  2.73739  3.18146  2.89801  2.37887  2.77519  2.98518  4.58477  3.61503
          0.02409  4.13372  4.85606  0.61958  0.77255  0.48576  0.95510
    451   2.79078  4.40356  4.78157  4.28018  3.68646  4.38810  4.99340  1.42923  4.17984  2.25910  3.49707  4.48368  4.73438  4.44874  4.38439  3.76703  3.33922  1.04683  5.57376  4.36599    510 v - - -
          2.68618  4.42225  2.77519  2.73123  3.46354  2.40513  3.72494  3.29354  2.67741  2.69355  4.24690  2.90347  2.73739  3.18146  2.89801  2.37887  2.77519  2.98518  4.58477  3.61503
          0.02409  4.13372  4.85606  0.61958  0.77255  0.48576  0.95510
    452   3.02344  4.76468  3.75005  3.68657  4.80840  0.41994  4.78300  4.47936  3.90293  4.09782  5.08136  3.91543  4.16354  4.20689  4.10277  3.20409  3.52491  3.95710  5.82653  4.92185    511 G - - -
          2.68618  4.42225  2.77519  2.73123  3.46354  2.40513  3.72494  3.29354  2.67741  2.69355  4.24690  2.90347  2.73739  3.18146  2.89801  2.37887  2.77519  2.98518  4.58477  3.61503
          0.02409  4.13372  4.85606  0.61958  0.77255  0.48576  0.95510
    453   3.46166  4.85102  4.60824  4.25718  3.25656  4.31100  4.83189  2.48251  4.02270  0.60926  3.21184  4.50751  4.70642  4.32747  4.15274  3.92473  3.74676  2.58620  5.22221  4.00321    512 L - - -
          2.68618  4.42225  2.77519  2.73123  3.46354  2.40513  3.72494  3.29354  2.67741  2.69355  4.24690  2.90347  2.73739  3.18146  2.89801  2.37887  2.77519  2.98518  4.58477  3.61503
          0.02409  4.13372  4.85606  0.61958  0.77255  0.48576  0.95510
    454   3.29333  5.43657  0.60528  2.53790  4.85407  3.42950  4.19156  4.50668  3.32965  4.07104  5.06273  3.10453  4.10128  3.43657  3.87550  3.23146  3.64011  4.12042  5.96917  4.69390    513 D - - -
          2.68618  4.42225  2.77519  2.73123  3.46354  2.40513  3.72494  3.29354  2.67741  2.69355  4.24690  2.90347  2.73739  3.18146  2.89801  2.37887  2.77519  2.98518  4.58477  3.61503
          0.02409  4.13372  4.85606  0.61958  0.77255  0.48576  0.95510
    455   0.88417  4.20791  3.61737  3.38487  4.35664  3.01086  4.40656  3.66160  3.42565  3.45890  4.33003  3.45872  3.78481  3.71669  3.68970  2.17800  2.79982  3.15314  5.74292  4.53560    514 a - - -
          2.68618  4.42225  2.77519  2.73123  3.46354  2.40513  3.72494  3.29354  2.67741  2.69355  4.24690  2.90347  2.73739  3.18146  2.89801  2.37887  2.77519  2.98518  4.58477  3.61503
          0.02409  4.13372  4.85606  0.61958  0.77255  0.48576  0.95510
    456   3.42315  4.78846  4.82669  4.31706  3.11319  4.57126  4.87869  2.27248  4.06593  0.71782  2.76071  4.58800  4.79976  4.28902  4.20298  3.96922  3.66308  2.41152  5.20722  4.05909    515 l - - -
          2.68618  4.42225  2.77519  2.73123  3.46354  2.40513  3.72494  3.29354  2.67741  2.69355  4.24690  2.90347  2.73739  3.18146  2.89801  2.37887  2.77519  2.98518  4.58477  3.61503
          0.02409  4.13372  4.85606  0.61958  0.77255  0.48576  0.95510
    457   2.32409  4.27030  3.48221  3.18564  4.33986  3.04569  4.26120  3.71106  3.20805  3.43747  4.28585  3.36585  3.78294  3.52740  3.51999  1.12626  2.00642  3.20313  5.69084  4.46001    516 s - - -
          2.68618  4.42225  2.77519  2.73123  3.46354  2.40513  3.72494  3.29354  2.67741  2.69355  4.24690  2.90347  2.73739  3.18146  2.89801  2.37887  2.77519  2.98518  4.58477  3.61503
          0.02409  4.13372  4.85606  0.61958  0.77255  0.48576  0.95510
    458   3.04738  5.53242  0.95236  2.20363  4.85651  3.27632  3.90931  4.45345  2.99059  3.97623  4.86166  2.42594  3.93736  3.09810  3.59884  2.94164  3.36965  4.01368  6.07798  4.56458    517 d - - -
          2.68618  4.42225  2.77519  2.73123  3.46354  2.40513  3.72494  3.29354  2.67741  2.69355  4.24690  2.90347  2.73739  3.18146  2.89801  2.37887  2.77519  2.98518  4.58477  3.61503
          0.02409  4.13372  4.85606  0.61958  0.77255  0.48576  0.95510
    459   1.93396  4.45725  3.26764  2.73101  3.61046  3.21470  3.81055  3.20683  2.70970  2.88283  3.54182  3.15683  2.75687  3.03777  3.11815  2.33050  2.48190  2.90323  5.19240  3.92240    518 a - - -
          2.68618  4.42225  2.77519  2.73123  3.46354  2.40513  3.72494  3.29354  2.67741  2.69355  4.24690  2.90347  2.73739  3.18146  2.89801  2.37887  2.77519  2.98518  4.58477  3.61503
          0.02409  4.13372  4.85606  0.61958  0.77255  0.48576  0.95510
    460   2.58933  4.92932  2.75205  1.72151  4.22680  3.38368  3.66600  3.64088  2.47205  3.23350  4.04067  2.68758  3.82712  2.80900  2.94584  2.66076  2.47580  2.88632  5.45464  4.09403    519 e - - -
          2.68618  4.42225  2.77519  2.73123  3.46354  2.40513  3.72494  3.29354  2.67741  2.69355  4.24690  2.90347  2.73739  3.18146  2.89801  2.37887  2.77519  2.98518  4.58477  3.61503
          0.02409  4.13372  4.85606  0.61958  0.77255  0.48576  0.95510
    461   3.14863  4.46701  4.87463  4.39470  3.66621  4.48708  5.11852  1.55814  4.27769  2.17612  3.47515  4.59923  4.82172  4.55645  4.47662  3.88876  3.42408  0.90312  5.63756  4.41650    520 v - - -
          2.68618  4.42225  2.77519  2.73123  3.46354  2.40513  3.72494  3.29354  2.67741  2.69355  4.24690  2.90347  2.73739  3.18146  2.89801  2.37887  2.77519  2.98518  4.58477  3.61503
          0.02409  4.13372  4.85606  0.61958  0.77255  0.48576  0.95510
    462   0.89901  4.20646  3.61595  3.37850  4.35894  3.00866  4.40116  3.67266  3.41985  3.46199  4.32848  3.45439  3.78175  3.70918  3.68660  2.13133  2.79605  3.15951  5.74216  4.53583    521 a - - -
          2.68618  4.42225  2.77519  2.73123  3.46354  2.40513  3.72494  3.29354  2.67741  2.69355  4.24690  2.90347  2.73739  3.18146  2.89801  2.37887  2.77519  2.98518  4.58477  3.61503
          0.02409  4.13372  4.85606  0.61958  0.77255  0.48576  0.95510
    463   1.62144  4.51714  3.12832  2.73168  4.17315  3.23024  3.90748  3.57549  2.75603  3.22140  4.05560  3.13556  3.81832  2.63445  3.15256  1.85817  2.78217  3.17826  5.47632  4.19264    522 a - - -
          2.68618  4.42225  2.77519  2.73123  3.46354  2.40513  3.72494  3.29354  2.67741  2.69355  4.24690  2.90347  2.73739  3.18146  2.89801  2.37887  2.77519  2.98518  4.58477  3.61503
          0.02409  4.13372  4.85606  0.61958  0.77255  0.48576  0.95510
    464   0.69416  4.34393  3.74851  3.56165  4.33279  3.15971  4.54982  3.49897  3.58524  3.36773  4.37717  3.63858  3.92446  3.90347  3.81177  2.69527  2.99123  3.10700  5.73308  4.56565    523 a - - -
          2.68618  4.42225  2.77519  2.73123  3.46354  2.40513  3.72494  3.29354  2.67741  2.69355  4.24690  2.90347  2.73739  3.18146  2.89801  2.37887  2.77519  2.98518  4.58477  3.61503
          0.02409  4.13372  4.85606  0.61958  0.77255  0.48576  0.95510
    465   3.02005  4.49954  4.48122  4.16014  3.75588  3.98767  4.92157  2.07579  4.03227  2.40209  3.68839  4.30609  4.53929  4.37675  4.21865  3.51384  3.37877  0.74883  5.58194  4.32667    524 v - - -
          2.68618  4.42225  2.77519  2.73123  3.46354  2.40513  3.72494  3.29354  2.67741  2.69355  4.24690  2.90347  2.73739  3.18146  2.89801  2.37887  2.77519  2.98518  4.58477  3.61503
          0.02409  4.13372  4.85606  0.61958  0.77255  0.48576  0.95510
    466   3.02344  4.76468  3.75005  3.68657  4.80840  0.41994  4.78300  4.47936  3.90293  4.09782  5.08136  3.91543  4.16354  4.20689  4.10277  3.20409  3.52491  3.95710  5.82653  4.92185    525 G - - -
          2.68618  4.42225  2.77519  2.73123  3.46354  2.40513  3.72494  3.29354  2.67741  2.69355  4.24690  2.90347  2.73739  3.18146  2.89801  2.37887  2.77519  2.98518  4.58477  3.61503
          0.02409  4.13372  4.85606  0.61958  0.77255  0.48576  0.95510
    467   2.92266  5.26807  2.51604  2.21878  4.60594  3.38039  3.77157  4.06606  2.29021  3.59638  4.44180  1.34073  3.92746  2.93104  2.92983  2.87261  3.18600  3.68980  5.74278  4.36307    526 n - - -
          2.68618  4.42225  2.77519  2.73123  3.46354  2.40513  3.72494  3.29354  2.67741  2.69355  4.24690  2.90347  2.73739  3.18146  2.89801  2.37887  2.77519  2.98518  4.58477  3.61503
          0.02409  4.13372  4.85606  0.61958  0.77255  0.48576  0.95510
    468   2.04823  4.25674  3.47501  3.25378  4.41844  3.01370  4.34870  3.80868  3.33138  3.54451  4.39858  3.39454  3.78121  3.63206  3.62372  0.93493  2.81574  3.25977  5.77589  4.54456    527 s - - -
          2.68618  4.42225  2.77519  2.73123  3.46354  2.40513  3.72494  3.29354  2.67741  2.69355  4.24690  2.90347  2.73739  3.18146  2.89801  2.37887  2.77519  2.98518  4.58477  3.61503
          0.02409  4.13372  4.85606  0.61958  0.77255  0.48576  0.95510
    469   3.22220  4.64321  4.57544  4.06484  2.62792  4.30861  4.53363  2.37759  3.91192  1.63525  1.25063  4.30033  4.60691  4.09981  4.07508  3.67182  3.46839  2.46568  4.93044  3.62202    528 m - - -
          2.68618  4.42225  2.77519  2.73123  3.46354  2.40513  3.72494  3.29354  2.67741  2.69355  4.24690  2.90347  2.73739  3.18146  2.89801  2.37887  2.77519  2.98518  4.58477  3.61503
          0.02409  4.13372  4.85606  0.61958  0.77255  0.48576  0.95510
    470   3.43608  4.76330  4.77342  4.33173  1.18871  4.46248  4.17424  2.55591  4.17285  1.46436  3.21006  4.37872  4.73538  4.25173  4.25931  3.84475  3.67144  2.64251  4.37514  2.79300    529 f - - -
          2.68618  4.42225  2.77519  2.73123  3.46354  2.40513  3.72494  3.29354  2.67741  2.69355  4.24690  2.90347  2.73739  3.18146  2.89801  2.37887  2.77519  2.98518  4.58477  3.61503
          0.02409  4.13372  4.85606  0.61958  0.77255  0.48576  0.95510
    471   1.28700  4.21832  3.57442  3.29031  4.37689  3.00626  4.33709  3.74593  3.33334  3.48000  4.31901  3.40776  3.76566  3.61928  3.63153  1.43064  2.77862  3.20684  5.73461  4.52435    530 a - - -
          2.68618  4.42225  2.77519  2.73123  3.46354  2.40513  3.72494  3.29354  2.67741  2.69355  4.24690  2.90347  2.73739  3.18146  2.89801  2.37887  2.77519  2.98518  4.58477  3.61503
          0.02409  4.13372  4.85606  0.61958  0.77255  0.48576  0.95510
    472   3.29333  5.43657  0.60528  2.53790  4.85407  3.42950  4.19156  4.50668  3.32965  4.07104  5.06273  3.10453  4.10128  3.43657  3.87550  3.23146  3.64011  4.12042  5.96917  4.69390    531 D - - -
          2.68618  4.42225  2.77519  2.73123  3.46354  2.40513  3.72494  3.29354  2.67741  2.69355  4.24690  2.90347  2.73739  3.18146  2.89801  2.37887  2.77519  2.98518  4.58477  3.61503
          0.02409  4.13372  4.85606  0.61958  0.77255  0.48576  0.95510
    473   3.40332  4.79129  4.74519  4.27611  3.12509  4.49111  4.83331  2.29961  4.00314  0.70731  2.92195  4.53389  4.76971  4.26908  4.14428  3.91945  3.65892  2.42323  5.18892  3.99022    532 l - - -
          2.68618  4.42225  2.77519  2.73123  3.46354  2.40513  3.72494  3.29354  2.67741  2.69355  4.24690  2.90347  2.73739  3.18146  2.89801  2.37887  2.77519  2.98518  4.58477  3.61503
          0.02409  4.13372  4.85606  0.61958  0.77255  0.48576  0.95510
    474   2.78311  4.34846  4.28266  3.88388  3.77559  3.77581  4.69058  2.09351  3.76243  2.47122  3.65057  4.03477  4.34373  4.09108  3.98683  3.20503  2.61767  0.96290  5.52139  4.29650    533 v - - -
          2.68618  4.42225  2.77519  2.73123  3.46354  2.40513  3.72494  3.29354  2.67741  2.69355  4.24690  2.90347  2.73739  3.18146  2.89801  2.37887  2.77519  2.98518  4.58477  3.61503
          0.02409  4.13372  4.85606  0.61958  0.77255  0.48576  0.95510
    475   2.46427  4.38380  3.45688  3.29340  4.34944  3.10999  4.39149  3.91185  3.38537  3.61448  4.52353  3.46946  3.87209  3.71511  3.65718  0.75574  2.96549  3.38811  5.70213  4.43688    534 s - - -
          2.68618  4.42225  2.77519  2.73123  3.46354  2.40513  3.72494  3.29354  2.67741  2.69355  4.24690  2.90347  2.73739  3.18146  2.89801  2.37887  2.77519  2.98518  4.58477  3.61503
          0.02409  4.13372  4.85606  0.61958  0.77255  0.48576  0.95510
    476   2.63146  4.22602  3.76654  3.11245  3.39361  3.33803  4.00065  2.48466  3.11749  2.31331  3.04173  3.53548  4.06028  3.41186  3.40475  2.94821  2.51303  1.58173  4.90268  3.68880    535 v - - -
          2.68618  4.42225  2.77519  2.73123  3.46354  2.40513  3.72494  3.29354  2.67741  2.69355  4.24690  2.90347  2.73739  3.18146  2.89801  2.37887  2.77519  2.98518  4.58477  3.61503
          0.02409  4.13372  4.85606  0.61958  0.77255  0.48576  0.95510
    477   1.10337  3.54423  3.82636  3.43505  4.25095  2.28902  4.35079  3.63813  3.39310  3.35311  4.18295  3.46952  3.75031  3.66003  3.67190  2.15332  2.72864  3.11977  5.62792  4.44588    536 a - - -
          2.68618  4.42225  2.77519  2.73123  3.46354  2.40513  3.72494  3.29354  2.67741  2.69355  4.24690  2.90347  2.73739  3.18146  2.89801  2.37887  2.77519  2.98518  4.58477  3.61503
          0.02409  4.13372  4.85606  0.61958  0.77255  0.48576  0.95510
    478   3.02344  4.76468  3.75005  3.68657  4.80840  0.41994  4.78300  4.47936  3.90293  4.09782  5.08136  3.91543  4.16354  4.20689  4.10277  3.20409  3.52491  3.95710  5.82653  4.92185    537 G - - -
          2.68618  4.42225  2.77519  2.73123  3.46354  2.40513  3.72494  3.29354  2.67741  2.69355  4.24690  2.90347  2.73739  3.18146  2.89801  2.37887  2.77519  2.98518  4.58477  3.61503
          0.02409  4.13372  4.85606  0.61958  0.77255  0.48576  0.95510
    479   2.72154  4.93765  3.03550  2.44321  4.19326  3.48719  2.13024  3.62587  1.98446  2.98174  4.00967  3.00397  3.88121  2.69200  2.65347  2.64209  2.94132  3.29650  5.37280  3.87875    538 k - - -
          2.68618  4.42225  2.77519  2.73123  3.46354  2.40513  3.72494  3.29354  2.67741  2.69355  4.24690  2.90347  2.73739  3.18146  2.89801  2.37887  2.77519  2.98518  4.58477  3.61503
          0.02409  4.13372  4.85606  0.61958  0.77255  0.48576  0.95510
    480   3.28772  4.58602  4.94218  4.43696  3.37780  4.61460  5.04506  1.04362  4.26834  1.54260  3.20401  4.66770  4.85965  4.49283  4.42155  4.00689  3.53618  1.85828  5.42053  4.24115    539 i - - -
          2.68618  4.42225  2.77519  2.73123  3.46354  2.40513  3.72494  3.29354  2.67741  2.69355  4.24690  2.90347  2.73739  3.18146  2.89801  2.37887  2.77519  2.98518  4.58477  3.61503
          0.02409  4.13372  4.85606  0.61958  0.77255  0.48576  0.95510
    481   3.64639  5.02851  4.23490  4.02032  2.35374  4.14309  3.77330  3.62199  3.87102  3.00637  4.27085  4.06047  4.61404  4.11244  3.99775  3.75389  3.93616  3.50579  4.00503  0.62177    540 Y - - -
          2.68618  4.42225  2.77519  2.73123  3.46354  2.40513  3.72494  3.29354  2.67741  2.69355  4.24690  2.90347  2.73739  3.18146  2.89801  2.37887  2.77519  2.98518  4.58477  3.61503
          0.02409  4.13372  4.85606  0.61958  0.77255  0.48576  0.95510
    482   3.23186  5.18759  3.42400  3.00666  4.63461  3.68344  3.93328  4.08268  0.72866  3.59451  4.54957  3.41652  4.17165  3.11546  2.51901  3.26130  3.46938  3.77857  5.58719  4.44176    541 k - - -
          2.68618  4.42225  2.77519  2.73123  3.46354  2.40513  3.72494  3.29354  2.67741  2.69355  4.24690  2.90347  2.73739  3.18146  2.89801  2.37887  2.77519  2.98518  4.58477  3.61503
          0.02409  4.13372  4.85606  0.61958  0.77255  0.48576  0.95510
    483   2.63586  4.51646  3.25008  2.53338  2.73681  3.53216  2.33530  3.06055  2.67467  2.72952  3.61258  3.16927  3.92137  3.01401  3.06928  2.77322  2.56209  2.81222  4.92589  3.32143    542 h - - -
          2.68618  4.42225  2.77519  2.73123  3.46354  2.40513  3.72494  3.29354  2.67741  2.69355  4.24690  2.90347  2.73739  3.18146  2.89801  2.37887  2.77519  2.98518  4.58477  3.61503
          0.02409  4.13372  4.85606  0.61958  0.77255  0.48576  0.95510
    484   2.57590  4.49254  3.36027  3.21710  4.61010  0.81193  4.41847  4.12494  3.42217  3.76975  4.63801  3.47030  2.83315  3.71349  3.72632  2.73588  3.06430  3.56455  5.81951  4.69200    543 g - - -
          2.68618  4.42225  2.77519  2.73123  3.46354  2.40513  3.72494  3.29354  2.67741  2.69355  4.24690  2.90347  2.73739  3.18146  2.89801  2.37887  2.77519  2.98518  4.58477  3.61503
          0.02409  4.13372  4.85606  0.61958  0.77255  0.48576  0.95510
    485   2.52180  4.13237  4.05061  3.47164  3.08901  3.76501  4.07620  1.83858  3.36578  2.02495  2.97513  3.25304  4.12816  3.60237  3.57603  3.05150  2.74567  1.99785  4.79180  3.59635    544 i - - -
          2.68618  4.42225  2.77519  2.73123  3.46354  2.40513  3.72494  3.29354  2.67741  2.69355  4.24690  2.90347  2.73739  3.18146  2.89801  2.37887  2.77519  2.98518  4.58477  3.61503
          0.02409  4.13372  4.85606  0.61958  0.77255  0.48576  0.95510
    486   2.43493  5.09883  2.10499  2.23873  4.40339  3.08251  3.30428  3.86968  2.40871  3.38831  3.90279  2.34062  3.80434  2.69267  2.90573  2.63332  2.90362  3.46964  5.55568  4.15476    545 d - - -
          2.68618  4.42225  2.77519  2.73123  3.46354  2.40513  3.72494  3.29354  2.67741  2.69355  4.24690  2.90347  2.73739  3.18146  2.89801  2.37887  2.77519  2.98518  4.58477  3.61503
          0.02409  4.13372  4.85606  0.61958  0.77255  0.48576  0.95510
    487   2.45725  5.09119  2.11368  2.24147  4.40220  3.18706  3.08808  3.86930  2.37865  3.38199  4.14819  2.85218  3.17646  2.65347  2.67160  2.61968  2.88668  3.46493  5.54318  4.14428    546 d - - -
          2.68618  4.42225  2.77519  2.73123  3.46354  2.40513  3.72494  3.29354  2.67741  2.69355  4.24690  2.90347  2.73739  3.18146  2.89801  2.37887  2.77519  2.98518  4.58477  3.61503
          0.02409  4.13372  4.85606  0.61958  0.77255  0.48576  0.95510
    488   2.69054  4.84885  2.85481  2.40895  4.01021  1.94184  3.04064  3.51880  2.51333  3.12412  3.96120  2.72270  3.86831  2.87408  2.94935  2.72337  2.93414  3.20324  5.31344  3.38136    547 g - - -
          2.68618  4.42225  2.77519  2.73123  3.46354  2.40513  3.72494  3.29354  2.67741  2.69355  4.24690  2.90347  2.73739  3.18146  2.89801  2.37887  2.77519  2.98518  4.58477  3.61503
          0.02409  4.13372  4.85606  0.61958  0.77255  0.48576  0.95510
    489   2.59073  4.34446  3.41051  2.79439  3.49304  3.39202  3.41471  2.85525  2.78993  1.82546  3.17351  3.26912  3.60865  3.11595  3.14629  2.66057  2.63318  2.62514  4.92603  3.68651    548 l - - -
          2.68618  4.42225  2.77519  2.73123  3.46354  2.40513  3.72494  3.29354  2.67741  2.69355  4.24690  2.90347  2.73739  3.18146  2.89801  2.37887  2.77519  2.98518  4.58477  3.61503
          0.02409  4.13372  4.85606  0.61958  0.77255  0.48576  0.95510
    490   2.55904  4.64344  3.08001  2.56008  3.91568  3.43930  3.75392  3.28007  2.56278  2.59264  3.80761  3.08912  1.97677  2.77097  2.95338  2.73068  2.74437  2.99596  5.24767  3.96199    549 p - - -
          2.68618  4.42225  2.77519  2.73123  3.46354  2.40513  3.72494  3.29354  2.67741  2.69355  4.24690  2.90347  2.73739  3.18146  2.89801  2.37887  2.77519  2.98518  4.58477  3.61503
          0.07210  4.13372  2.92733  0.61958  0.77255  0.48576  0.95510
    491   2.56439  4.87507  2.49505  2.29568  3.74059  2.64650  3.60610  3.56899  2.39028  3.14585  3.94265  2.90895  3.79484  2.52127  2.86337  2.60695  2.61847  3.16009  5.03740  4.00840    550 e - - -
          2.68618  4.42225  2.77519  2.73123  3.46354  2.40513  3.72494  3.29354  2.67741  2.69355  4.24690  2.90347  2.73739  3.18146  2.89801  2.37887  2.77519  2.98518  4.58477  3.61503
          0.19732  4.08688  1.81843  0.61958  0.77255  0.53860  0.87602
    492   1.57532  4.28832  2.90962  2.76681  4.19472  2.17588  3.98187  3.59932  2.93504  3.27164  4.10238  3.09746  3.68478  3.21371  3.32402  2.24341  2.72886  3.12856  5.52210  4.25867    551 a - - -
          2.68618  4.42225  2.77519  2.73123  3.46354  2.40513  3.72494  3.29354  2.67741  2.69355  4.24690  2.90347  2.73739  3.18146  2.89801  2.37887  2.77519  2.98518  4.58477  3.61503
          0.02993  3.91949  4.64184  0.61958  0.77255  0.53047  0.88753
    493   2.52154  4.71797  3.01530  2.40010  3.67164  3.34890  3.62452  3.34983  2.18427  2.88572  3.79616  2.93525  3.81037  2.64762  2.74905  2.31262  2.81213  2.75892  5.22973  3.91249    552 k - - -
          2.68618  4.42225  2.77519  2.73123  3.46354  2.40513  3.72494  3.29354  2.67741  2.69355  4.24690  2.90347  2.73739  3.18146  2.89801  2.37887  2.77519  2.98518  4.58477  3.61503
          0.11172  4.02605  2.43202  0.61958  0.77255  0.49698  0.93743
    494   2.23462  4.84214  2.92823  2.34033  4.10813  3.06138  3.40824  3.53219  2.19895  3.11289  3.91661  2.91276  3.63902  2.66636  2.65650  2.51650  2.72233  3.11681  5.33257  3.99038    553 k - - -
          2.68618  4.42225  2.77519  2.73123  3.46354  2.40513  3.72494  3.29354  2.67741  2.69355  4.24690  2.90347  2.73739  3.18146  2.89801  2.37887  2.77519  2.98518  4.58477  3.61503
          0.02732  4.00943  4.73178  0.61958  0.77255  0.61554  0.77728
    495   2.55411  4.99438  2.44770  2.13971  4.34088  2.40752  3.65539  3.79396  2.49609  3.34683  4.14580  2.53543  3.78801  2.79632  2.99572  2.37887  2.68552  3.40841  5.54433  4.15540    554 e - - -
          2.68618  4.42225  2.77519  2.73123  3.46354  2.40513  3.72494  3.29354  2.67741  2.69355  4.24690  2.90347  2.73739  3.18146  2.89801  2.37887  2.77519  2.98518  4.58477  3.61503
          0.04567  4.00943  3.63051  0.61958  0.77255  0.61554  0.77728
    496   2.38385  4.82131  2.92222  2.27368  4.08727  2.87266  3.59942  3.50822  2.25466  3.09518  3.90307  2.91464  3.78915  2.60800  2.68197  2.55555  2.62589  3.00550  5.32071  3.98210    555 k - - -
          2.68619  4.42226  2.77520  2.73124  3.46355  2.40513  3.72495  3.29355  2.67742  2.69356  4.24690  2.90347  2.73740  3.18140  2.89790  2.37888  2.77520  2.98519  4.58478  3.61504
          0.08748  3.24967  3.10165  0.71599  0.67082  0.47710  0.96910
    497   2.62288  4.76506  3.06375  2.49149  4.00199  3.45055  3.33214  3.12977  1.88958  2.81724  3.60185  2.88854  3.83530  2.78517  2.59420  2.51973  2.84816  3.09818  5.25599  3.94770    559 k - - -
          2.68618  4.42225  2.77519  2.73123  3.46354  2.40513  3.72494  3.29354  2.67741  2.69355  4.24690  2.90347  2.73739  3.18146  2.89801  2.37887  2.77519  2.98518  4.58477  3.61503
          0.02613  4.05360  4.77594  0.61958  0.77255  0.57313  0.82956
    498   2.49183  4.52799  3.10086  2.54784  3.71003  3.46637  3.69256  2.95896  2.44046  2.61426  3.61991  3.02770  3.38228  2.76735  2.98983  2.62542  2.76081  2.26606  5.07664  3.79731    560 v - - -
          2.68618  4.42225  2.77519  2.73123  3.46354  2.40513  3.72494  3.29354  2.67741  2.69355  4.24690  2.90347  2.73739  3.18146  2.89801  2.37887  2.77519  2.98518  4.58477  3.61503
          0.02613  4.05360  4.77594  0.61958  0.77255  0.51467  0.91055
    499   2.41043  4.53287  3.21185  2.65205  3.72930  3.48388  3.71833  2.98476  2.43398  2.44134  3.63782  3.11821  2.48300  2.94153  2.80203  2.72091  2.83364  2.74370  5.09507  3.82367    561 a - - -
          2.68623  4.42230  2.77525  2.73118  3.46359  2.40518  3.72500  3.29359  2.67740  2.69360  4.24695  2.90343  2.73711  3.18152  2.89806  2.37889  2.77507  2.98518  4.58482  3.61508
          0.23062  1.62047  4.80922  0.61350  0.77969  0.53860  0.87602
    500   3.15785  4.45860  4.90689  4.41857  3.60717  4.52610  5.12457  1.09035  4.30494  2.08900  3.40525  4.62647  4.83128  4.56400  4.49337  3.92375  3.42523  1.31559  5.60261  4.40088    564 i - - -
          2.68618  4.42225  2.77519  2.73123  3.46354  2.40513  3.72494  3.29354  2.67741  2.69355  4.24690  2.90347  2.73739  3.18146  2.89801  2.37887  2.77519  2.98518  4.58477  3.61503
          0.02526  4.08688  4.80922  0.61958  0.77255  0.45408  1.00794
    501   2.41012  3.58770  3.24578  2.70816  3.75097  3.42094  3.77992  3.13056  2.68056  2.81612  3.67861  1.98301  3.86699  3.01506  3.08556  2.46533  2.82044  2.71602  5.12922  3.48417    565 n - - -
          2.68618  4.42225  2.77519  2.73123  3.46354  2.40513  3.72494  3.29354  2.67741  2.69355  4.24690  2.90347  2.73739  3.18146  2.89801  2.37887  2.77519  2.98518  4.58477  3.61503
          0.02409  4.13372  4.85606  0.61958  0.77255  0.48576  0.95510
    502   2.95154  3.15224  4.65903  4.09384  3.32402  4.19315  4.59178  1.83514  3.96208  1.34927  3.19915  4.26084  4.50947  4.14795  4.09764  3.52429  3.19397  1.68558  5.10669  3.94499    566 l - - -
          2.68618  4.42225  2.77519  2.73123  3.46354  2.40513  3.72494  3.29354  2.67741  2.69355  4.24690  2.90347  2.73739  3.18146  2.89801  2.37887  2.77519  2.98518  4.58477  3.61503
          0.02409  4.13372  4.85606  0.61958  0.77255  0.48576  0.95510
    503   3.32493  5.08141  3.42255  3.21646  3.50177  3.69745  0.69344  4.06903  3.05397  3.52614  4.59589  3.61201  4.26811  3.58837  3.29988  3.39564  3.64052  3.79945  4.96124  3.44689    567 h - - -
          2.68618  4.42225  2.77519  2.73123  3.46354  2.40513  3.72494  3.29354  2.67741  2.69355  4.24690  2.90347  2.73739  3.18146  2.89801  2.37887  2.77519  2.98518  4.58477  3.61503
          0.02409  4.13372  4.85606  0.61958  0.77255  0.48576  0.95510
    504   1.77878  2.24647  3.93126  3.41472  2.79961  3.10147  4.10593  2.75046  3.32236  2.54373  3.46660  3.57968  3.94440  3.57308  3.55636  2.75351  2.80068  2.50467  4.95213  3.74128    568 a - - -
          2.68618  4.42225  2.77519  2.73123  3.46354  2.40513  3.72494  3.29354  2.67741  2.69355  4.24690  2.90347  2.73739  3.18146  2.89801  2.37887  2.77519  2.98518  4.58477  3.61503
          0.02409  4.13372  4.85606  0.61958  0.77255  0.48576  0.95510
    505   3.29333  5.43657  0.60528  2.53790  4.85407  3.42950  4.19156  4.50668  3.32965  4.07104  5.06273  3.10453  4.10128  3.43657  3.87550  3.23146  3.64011  4.12042  5.96917  4.69390    569 D - - -
          2.68618  4.42225  2.77519  2.73123  3.46354  2.40513  3.72494  3.29354  2.67741  2.69355  4.24690  2.90347  2.73739  3.18146  2.89801  2.37887  2.77519  2.98518  4.58477  3.61503
          0.02409  4.13372  4.85606  0.61958  0.77255  0.48576  0.95510
    506   3.20421  5.34440  2.63225  0.70346  4.72759  3.46240  4.08291  4.23535  2.99877  3.81376  4.78512  3.11581  4.08206  3.29869  3.42854  3.16485  3.51330  3.89535  5.84921  4.58257    570 e - - -
          2.68618  4.42225  2.77519  2.73123  3.46354  2.40513  3.72494  3.29354  2.67741  2.69355  4.24690  2.90347  2.73739  3.18146  2.89801  2.37887  2.77519  2.98518  4.58477  3.61503
          0.02409  4.13372  4.85606  0.61958  0.77255  0.48576  0.95510
    507   3.20036  4.57363  4.66549  4.15681  1.34921  4.31681  4.32018  2.35231  4.01830  1.67858  3.15942  4.28885  4.61276  4.15084  4.14668  3.66270  3.44150  2.04002  4.62771  3.14991    571 f - - -
          2.68618  4.42225  2.77519  2.73123  3.46354  2.40513  3.72494  3.29354  2.67741  2.69355  4.24690  2.90347  2.73739  3.18146  2.89801  2.37887  2.77519  2.98518  4.58477  3.61503
          0.02409  4.13372  4.85606  0.61958  0.77255  0.48576  0.95510
    508   2.62248  4.73071  2.75724  2.59439  4.42783  3.20034  3.97368  3.98239  2.86644  3.59130  4.43553  1.28773  3.85811  3.18033  3.28028  2.09902  3.01668  3.51035  5.71173  4.34085    572 n - - -
          2.68618  4.42225  2.77519  2.73123  3.46354  2.40513  3.72494  3.29354  2.67741  2.69355  4.24690  2.90347  2.73739  3.18146  2.89801  2.37887  2.77519  2.98518  4.58477  3.61503
          0.02409  4.13372  4.85606  0.61958  0.77255  0.48576  0.95510
    509   3.03811  5.49840  2.15022  0.95553  4.81107  3.32334  3.87501  4.31467  2.86052  3.85081  4.72496  2.82035  3.94332  3.05058  3.40937  2.94069  3.33083  3.91214  5.98268  4.53101    573 e - - -
          2.68618  4.42225  2.77519  2.73123  3.46354  2.40513  3.72494  3.29354  2.67741  2.69355  4.24690  2.90347  2.73739  3.18146  2.89801  2.37887  2.77519  2.98518  4.58477  3.61503
          0.02409  4.13372  4.85606  0.61958  0.77255  0.48576  0.95510
    510   3.39176  4.70057  4.97847  4.45003  3.18864  4.66412  5.00386  1.70935  4.27303  0.87881  2.99667  4.70165  4.85683  4.42444  4.39447  4.04554  3.62487  2.15841  5.29214  4.17977    574 l - - -
          2.68618  4.42225  2.77519  2.73123  3.46354  2.40513  3.72494  3.29354  2.67741  2.69355  4.24690  2.90347  2.73739  3.18146  2.89801  2.37887  2.77519  2.98518  4.58477  3.61503
          0.02409  4.13372  4.85606  0.61958  0.77255  0.48576  0.95510
    511   2.47915  4.33729  4.35272  3.79278  3.32724  4.05255  4.43783  1.83839  3.67607  1.98546  1.80073  4.04151  4.39623  3.91055  3.88157  3.36949  3.14268  1.95544  5.08090  3.91732    575 m - - -
          2.68618  4.42225  2.77519  2.73123  3.46354  2.40513  3.72494  3.29354  2.67741  2.69355  4.24690  2.90347  2.73739  3.18146  2.89801  2.37887  2.77519  2.98518  4.58477  3.61503
          0.02409  4.13372  4.85606  0.61958  0.77255  0.48576  0.95510
    512   2.71185  4.72388  2.92624  2.77563  4.43887  1.03352  4.08890  3.97653  2.94614  3.57870  4.46732  3.19609  3.93154  2.70722  3.29548  2.80518  3.11554  3.53612  5.69105  4.41149    576 g - - -
          2.68618  4.42225  2.77519  2.73123  3.46354  2.40513  3.72494  3.29354  2.67741  2.69355  4.24690  2.90347  2.73739  3.18146  2.89801  2.37887  2.77519  2.98518  4.58477  3.61503
          0.02409  4.13372  4.85606  0.61958  0.77255  0.48576  0.95510
    513   2.88044  5.38260  1.36920  2.15497  4.68886  3.31367  3.75779  4.18066  2.49465  3.68809  4.50309  2.72001  2.75336  2.90643  3.21902  2.80022  3.14947  3.76570  5.85504  4.39705    577 d - - -
          2.68618  4.42225  2.77519  2.73123  3.46354  2.40513  3.72494  3.29354  2.67741  2.69355  4.24690  2.90347  2.73739  3.18146  2.89801  2.37887  2.77519  2.98518  4.58477  3.61503
          0.02409  4.13372  4.85606  0.61958  0.77255  0.48576  0.95510
    514   2.88994  5.28486  2.43685  1.19010  4.61762  3.33901  3.77691  4.09456  2.62122  3.62398  4.46220  2.84218  3.90035  2.72426  3.09010  2.53000  3.16367  3.70299  5.78889  4.37191    578 e - - -
          2.68618  4.42225  2.77519  2.73123  3.46354  2.40513  3.72494  3.29354  2.67741  2.69355  4.24690  2.90347  2.73739  3.18146  2.89801  2.37887  2.77519  2.98518  4.58477  3.61503
          0.02409  4.13372  4.85606  0.61958  0.77255  0.48576  0.95510
    515   3.61094  4.93822  4.59893  4.37011  0.66470  4.22442  4.02155  3.11092  4.27270  2.42367  3.80649  4.32416  4.68241  4.37005  4.32736  3.86229  3.91489  3.11965  4.20635  2.54605    579 F - - -
          2.68618  4.42225  2.77519  2.73123  3.46354  2.40513  3.72494  3.29354  2.67741  2.69355  4.24690  2.90347  2.73739  3.18146  2.89801  2.37887  2.77519  2.98518  4.58477  3.61503
          0.02409  4.13372  4.85606  0.61958  0.77255  0.48576  0.95510
    516   2.94848  4.34197  4.45140  3.90336  3.50109  4.17841  4.57472  1.27875  3.35847  2.12873  3.37677  4.15367  4.51066  4.04425  3.96276  3.50651  3.19463  1.49804  5.24383  4.04243    580 i - - -
          2.68618  4.42225  2.77519  2.73123  3.46354  2.40513  3.72494  3.29354  2.67741  2.69355  4.24690  2.90347  2.73739  3.18146  2.89801  2.37887  2.77519  2.98518  4.58477  3.61503
          0.02409  4.13372  4.85606  0.61958  0.77255  0.48576  0.95510
    517   2.64717  4.67929  3.02735  2.71474  4.26824  3.31633  3.90302  3.63732  2.36244  3.28608  4.15983  3.14084  1.43901  3.10161  2.96619  2.73991  2.75471  3.27281  5.52920  4.25138    581 p - - -
          2.68618  4.42225  2.77519  2.73123  3.46354  2.40513  3.72494  3.29354  2.67741  2.69355  4.24690  2.90347  2.73739  3.18146  2.89801  2.37887  2.77519  2.98518  4.58477  3.61503
          0.02409  4.13372  4.85606  0.61958  0.77255  0.48576  0.95510
    518   3.38845  4.70385  4.98608  4.41399  3.10681  4.65315  4.94207  2.02459  4.26697  0.94049  2.00223  4.67304  4.81031  4.35137  4.36964  4.00059  3.60458  2.34429  5.21390  4.17404    582 l - - -
          2.68618  4.42225  2.77519  2.73123  3.46354  2.40513  3.72494  3.29354  2.67741  2.69355  4.24690  2.90347  2.73739  3.18146  2.89801  2.37887  2.77519  2.98518  4.58477  3.61503
          0.02409  4.13372  4.85606  0.61958  0.77255  0.48576  0.95510
    519   3.22026  4.49735  5.00891  4.47962  3.48259  4.62252  5.09763  1.25426  4.37007  1.59725  3.27183  4.68930  4.85997  4.55931  4.52191  3.99418  3.46518  1.42351  5.49366  4.34611    583 i - - -
          2.68618  4.42225  2.77519  2.73123  3.46354  2.40513  3.72494  3.29354  2.67741  2.69355  4.24690  2.90347  2.73739  3.18146  2.89801  2.37887  2.77519  2.98518  4.58477  3.61503
          0.02409  4.13372  4.85606  0.61958  0.77255  0.48576  0.95510
    520   2.96452  4.95546  2.88965  2.80580  4.36285  3.37922  4.16672  4.13888  3.09768  3.75770  4.71763  0.76700  4.04741  3.44675  3.45546  3.02595  3.35915  3.73389  5.63869  4.29771    584 n - - -
          2.68618  4.42225  2.77519  2.73123  3.46354  2.40513  3.72494  3.29354  2.67741  2.69355  4.24690  2.90347  2.73739  3.18146  2.89801  2.37887  2.77519  2.98518  4.58477  3.61503
          0.02409  4.13372  4.85606  0.61958  0.77255  0.48576  0.95510
    521   3.23186  5.18759  3.42400  3.00666  4.63461  3.68344  3.93328  4.08268  0.72866  3.59451  4.54957  3.41652  4.17165  3.11546  2.51901  3.26130  3.46938  3.77857  5.58719  4.44176    585 k - - -
          2.68618  4.42225  2.77519  2.73123  3.46354  2.40513  3.72494  3.29354  2.67741  2.69355  4.24690  2.90347  2.73739  3.18146  2.89801  2.37887  2.77519  2.98518  4.58477  3.61503
          0.02409  4.13372  4.85606  0.61958  0.77255  0.48576  0.95510
    522   1.95386  4.33773  3.38374  2.96062  4.02019  1.76222  4.02739  3.38279  2.96271  2.53878  3.94712  3.27298  3.81777  3.28190  3.32527  2.26022  2.80332  3.00685  5.39242  4.14520    586 g - - -
          2.68618  4.42225  2.77519  2.73123  3.46354  2.40513  3.72494  3.29354  2.67741  2.69355  4.24690  2.90347  2.73739  3.18146  2.89801  2.37887  2.77519  2.98518  4.58477  3.61503
          0.02409  4.13372  4.85606  0.61958  0.77255  0.48576  0.95510
    523   2.71889  4.62673  3.32163  3.13793  4.50837  0.79031  4.30102  4.05592  3.15766  3.68020  4.57821  3.45555  3.98091  3.58021  2.96079  2.86076  3.16407  3.58041  5.70555  4.54418    587 g - - -
          2.68618  4.42225  2.77519  2.73123  3.46354  2.40513  3.72494  3.29354  2.67741  2.69355  4.24690  2.90347  2.73739  3.18146  2.89801  2.37887  2.77519  2.98518  4.58477  3.61503
          0.02409  4.13372  4.85606  0.61958  0.77255  0.48576  0.95510
    524   3.02344  4.76468  3.75005  3.68657  4.80840  0.41994  4.78300  4.47936  3.90293  4.09782  5.08136  3.91543  4.16354  4.20689  4.10277  3.20409  3.52491  3.95710  5.82653  4.92185    588 G - - -
          2.68618  4.42225  2.77519  2.73123  3.46354  2.40513  3.72494  3.29354  2.67741  2.69355  4.24690  2.90347  2.73739  3.18146  2.89801  2.37887  2.77519  2.98518  4.58477  3.61503
          0.02409  4.13372  4.85606  0.61958  0.77255  0.48576  0.95510
    525   1.00199  4.20612  3.60529  3.34306  4.36515  3.00423  4.37253  3.71086  3.38474  3.46921  4.31945  3.43402  3.77146  3.66949  3.66570  1.87028  2.78343  3.18252  5.73598  4.53079    589 a - - -
          2.68618  4.42225  2.77519  2.73123  3.46354  2.40513  3.72494  3.29354  2.67741  2.69355  4.24690  2.90347  2.73739  3.18146  2.89801  2.37887  2.77519  2.98518  4.58477  3.61503
          0.02409  4.13372  4.85606  0.61958  0.77255  0.48576  0.95510
    526   2.84383  4.70035  3.17651  3.26643  4.69826  0.58444  4.52817  4.29254  3.59416  3.94156  4.86510  3.58551  4.04969  3.86357  3.89137  2.99270  3.32382  3.77352  5.82378  4.76005    590 G - - -
          2.68618  4.42225  2.77519  2.73123  3.46354  2.40513  3.72494  3.29354  2.67741  2.69355  4.24690  2.90347  2.73739  3.18146  2.89801  2.37887  2.77519  2.98518  4.58477  3.61503
          0.02409  4.13372  4.85606  0.61958  0.77255  0.48576  0.95510
    527   2.80172  4.19856  4.47426  3.88411  2.23399  3.96084  4.24076  2.11716  3.73439  1.75322  2.38097  4.01558  4.28539  3.88407  3.83422  3.26734  3.02996  2.10306  4.73747  2.98424    591 l - - -
          2.68618  4.42225  2.77519  2.73123  3.46354  2.40513  3.72494  3.29354  2.67741  2.69355  4.24690  2.90347  2.73739  3.18146  2.89801  2.37887  2.77519  2.98518  4.58477  3.61503
          0.02409  4.13372  4.85606  0.61958  0.77255  0.48576  0.95510
    528   2.75580  5.07578  2.82412  2.27498  4.40947  3.14528  3.66021  3.84295  2.33208  3.37088  4.17629  2.93716  3.87235  1.67031  2.54242  2.55360  2.99038  3.47378  5.53306  4.19034    592 q - - -
          2.68618  4.42225  2.77519  2.73123  3.46354  2.40513  3.72494  3.29354  2.67741  2.69355  4.24690  2.90347  2.73739  3.18146  2.89801  2.37887  2.77519  2.98518  4.58477  3.61503
          0.02409  4.13372  4.85606  0.61958  0.77255  0.48576  0.95510
    529   3.18414  4.46938  4.95416  4.44432  3.62233  4.59071  5.13487  1.47528  4.33599  2.01142  3.41851  4.65989  4.86597  4.58485  4.52368  3.97299  3.44095  0.98809  5.60610  4.40830    593 v - - -
          2.68618  4.42225  2.77519  2.73123  3.46354  2.40513  3.72494  3.29354  2.67741  2.69355  4.24690  2.90347  2.73739  3.18146  2.89801  2.37887  2.77519  2.98518  4.58477  3.61503
          0.02409  4.13372  4.85606  0.61958  0.77255  0.48576  0.95510
    530   2.47107  4.39941  3.30560  3.05489  4.20074  3.16780  4.17281  3.52777  3.06619  3.31077  4.21163  2.95466  3.86346  3.44542  3.37242  2.63638  1.05698  3.12549  5.57305  4.30360    594 t - - -
          2.68618  4.42225  2.77519  2.73123  3.46354  2.40513  3.72494  3.29354  2.67741  2.69355  4.24690  2.90347  2.73739  3.18146  2.89801  2.37887  2.77519  2.98518  4.58477  3.61503
          0.02409  4.13372  4.85606  0.61958  0.77255  0.48576  0.95510
    531   0.96988  4.33432  3.70398  3.38060  3.96449  3.26262  4.33669  3.01635  3.30501  2.64127  3.97071  3.55725  3.95254  3.66333  3.57408  2.72052  2.94255  2.74342  5.49064  4.23399    595 a - - -
          2.68618  4.42225  2.77519  2.73123  3.46354  2.40513  3.72494  3.29354  2.67741  2.69355  4.24690  2.90347  2.73739  3.18146  2.89801  2.37887  2.77519  2.98518  4.58477  3.61503
          0.02409  4.13372  4.85606  0.61958  0.77255  0.48576  0.95510
    532   3.64639  5.02851  4.23490  4.02032  2.35374  4.14309  3.77330  3.62199  3.87102  3.00637  4.27085  4.06047  4.61404  4.11244  3.99775  3.75389  3.93616  3.50579  4.00503  0.62177    596 Y - - -
          2.68618  4.42225  2.77519  2.73123  3.46354  2.40513  3.72494  3.29354  2.67741  2.69355  4.24690  2.90347  2.73739  3.18146  2.89801  2.37887  2.77519  2.98518  4.58477  3.61503
          0.02409  4.13372  4.85606  0.61958  0.77255  0.48576  0.95510
    533   2.10726  4.26177  3.63021  3.34770  4.22237  3.11263  4.35531  3.31388  3.31741  3.21359  4.16471  3.48059  3.84902  3.65582  3.58809  2.57807  1.04293  2.93480  5.65392  4.44498    597 t - - -
          2.68618  4.42225  2.77519  2.73123  3.46354  2.40513  3.72494  3.29354  2.67741  2.69355  4.24690  2.90347  2.73739  3.18146  2.89801  2.37887  2.77519  2.98518  4.58477  3.61503
          0.02409  4.13372  4.85606  0.61958  0.77255  0.48576  0.95510
    534   3.11854  5.09452  3.10534  2.87296  4.29675  3.55837  4.03049  3.97666  2.67729  3.45179  4.48067  3.33186  4.12090  0.83178  2.95260  3.15912  3.41925  3.69240  5.52537  4.24050    598 q - - -
          2.68618  4.42225  2.77519  2.73123  3.46354  2.40513  3.72494  3.29354  2.67741  2.69355  4.24690  2.90347  2.73739  3.18146  2.89801  2.37887  2.77519  2.98518  4.58477  3.61503
          0.02409  4.13372  4.85606  0.61958  0.77255  0.48576  0.95510
    535   2.35193  4.26741  3.52282  3.24735  4.25463  3.07623  4.28778  3.55676  3.23903  3.34356  4.22818  3.40972  3.81266  3.57860  3.52390  2.18906  1.06230  3.10617  5.63895  4.40923    599 t - - -
          2.68618  4.42225  2.77519  2.73123  3.46354  2.40513  3.72494  3.29354  2.67741  2.69355  4.24690  2.90347  2.73739  3.18146  2.89801  2.37887  2.77519  2.98518  4.58477  3.61503
          0.02409  4.13372  4.85606  0.61958  0.77255  0.48576  0.95510
    536   2.58694  4.09628  3.93469  3.22261  3.18995  3.66876  3.95816  2.26762  3.23143  1.83708  2.87959  3.60241  4.03845  3.48086  3.27102  2.71847  2.81861  2.34270  3.24932  3.49760    600 l - - -
          2.68618  4.42225  2.77519  2.73123  3.46354  2.40513  3.72494  3.29354  2.67741  2.69355  4.24690  2.90347  2.73739  3.18146  2.89801  2.37887  2.77519  2.98518  4.58477  3.61503
          0.02409  4.13372  4.85606  0.61958  0.77255  0.48576  0.95510
    537   2.56449  4.62166  3.06663  2.58975  3.52382  3.17993  3.75649  3.39358  2.60309  3.03120  3.87000  3.06006  3.27508  2.69616  3.03128  1.65079  2.84784  3.06864  5.29278  3.98447    601 s - - -
          2.68618  4.42225  2.77519  2.73123  3.46354  2.40513  3.72494  3.29354  2.67741  2.69355  4.24690  2.90347  2.73739  3.18146  2.89801  2.37887  2.77519  2.98518  4.58477  3.61503
          0.02409  4.13372  4.85606  0.61958  0.77255  0.48576  0.95510
    538   3.29333  5.43657  0.60528  2.53790  4.85407  3.42950  4.19156  4.50668  3.32965  4.07104  5.06273  3.10453  4.10128  3.43657  3.87550  3.23146  3.64011  4.12042  5.96917  4.69390    602 D - - -
          2.68618  4.42225  2.77519  2.73123  3.46354  2.40513  3.72494  3.29354  2.67741  2.69355  4.24690  2.90347  2.73739  3.18146  2.89801  2.37887  2.77519  2.98518  4.58477  3.61503
          0.02409  4.13372  4.85606  0.61958  0.77255  0.48576  0.95510
    539   2.91672  4.32651  4.43543  3.87877  3.38509  4.11404  4.50723  1.26121  3.75675  2.06563  2.86812  4.11362  3.78130  3.99704  3.95418  3.43615  3.16260  1.75732  5.13485  3.95788    603 i - - -
          2.68618  4.42225  2.77519  2.73123  3.46354  2.40513  3.72494  3.29354  2.67741  2.69355  4.24690  2.90347  2.73739  3.18146  2.89801  2.37887  2.77519  2.98518  4.58477  3.61503
          0.02409  4.13372  4.85606  0.61958  0.77255  0.48576  0.95510
    540   2.74523  4.85506  2.91890  1.39707  4.07449  3.47127  3.79489  2.99350  2.58886  2.99386  3.95480  3.05427  3.93497  2.96769  3.00937  2.80074  3.00336  2.76838  5.43563  4.09415    604 e - - -
          2.68618  4.42225  2.77519  2.73123  3.46354  2.40513  3.72494  3.29354  2.67741  2.69355  4.24690  2.90347  2.73739  3.18146  2.89801  2.37887  2.77519  2.98518  4.58477  3.61503
          0.02409  4.13372  4.85606  0.61958  0.77255  0.48576  0.95510
    541   0.98317  4.24492  3.84238  3.50795  4.05101  3.19203  4.42757  2.96202  3.44772  2.96143  3.99720  3.59638  3.91289  3.76030  3.70496  2.64555  2.87713  2.33329  5.57922  4.36143    605 a - - -
          2.68618  4.42225  2.77519  2.73123  3.46354  2.40513  3.72494  3.29354  2.67741  2.69355  4.24690  2.90347  2.73739  3.18146  2.89801  2.37887  2.77519  2.98518  4.58477  3.61503
          0.02409  4.13372  4.85606  0.61958  0.77255  0.48576  0.95510
    542   2.64183  5.12389  3.25766  2.53134  4.52196  3.61448  3.65745  3.88565  1.89369  3.38048  4.22234  3.13479  4.00184  2.79231  1.36559  2.94137  3.13604  3.55409  5.48721  4.25815    606 r - - -
          2.68618  4.42225  2.77519  2.73123  3.46354  2.40513  3.72494  3.29354  2.67741  2.69355  4.24690  2.90347  2.73739  3.18146  2.89801  2.37887  2.77519  2.98518  4.58477  3.61503
          0.02409  4.13372  4.85606  0.61958  0.77255  0.48576  0.95510
    543   3.15596  4.47746  4.83486  4.29292  3.40656  4.47299  4.90494  1.28047  4.16585  1.44460  3.21370  4.51528  4.73821  4.36751  4.32724  3.82700  3.18545  1.74345  5.36288  4.22276    607 i - - -
          2.68618  4.42225  2.77519  2.73123  3.46354  2.40513  3.72494  3.29354  2.67741  2.69355  4.24690  2.90347  2.73739  3.18146  2.89801  2.37887  2.77519  2.98518  4.58477  3.61503
          0.02409  4.13372  4.85606  0.61958  0.77255  0.48576  0.95510
    544   3.02344  4.76468  3.75005  3.68657  4.80840  0.41994  4.78300  4.47936  3.90293  4.09782  5.08136  3.91543  4.16354  4.20689  4.10277  3.20409  3.52491  3.95710  5.82653  4.92185    608 G - - -
          2.68618  4.42225  2.77519  2.73123  3.46354  2.40513  3.72494  3.29354  2.67741  2.69355  4.24690  2.90347  2.73739  3.18146  2.89801  2.37887  2.77519  2.98518  4.58477  3.61503
          0.02409  4.13372  4.85606  0.61958  0.77255  0.48576  0.95510
    545   2.79235  5.18406  2.07973  2.27276  4.60439  3.28880  3.78033  4.10017  2.69332  3.63062  4.44237  1.73547  3.85775  2.93364  3.22329  2.00097  3.08644  3.67226  5.79828  4.36366    609 n - - -
          2.68618  4.42225  2.77519  2.73123  3.46354  2.40513  3.72494  3.29354  2.67741  2.69355  4.24690  2.90347  2.73739  3.18146  2.89801  2.37887  2.77519  2.98518  4.58477  3.61503
          0.02409  4.13372  4.85606  0.61958  0.77255  0.48576  0.95510
    546   2.32391  4.98457  2.97703  2.25919  4.29661  3.44478  3.61679  3.72408  2.07320  3.26444  4.05876  2.95115  3.71630  2.74307  2.08436  2.63123  2.67110  3.36176  5.43961  4.10187    610 k - - -
          2.68618  4.42225  2.77519  2.73123  3.46354  2.40513  3.72494  3.29354  2.67741  2.69355  4.24690  2.90347  2.73739  3.18146  2.89801  2.37887  2.77519  2.98518  4.58477  3.61503
          0.02409  4.13372  4.85606  0.61958  0.77255  0.48576  0.95510
    547   0.69416  4.34393  3.74851  3.56165  4.33279  3.15971  4.54982  3.49897  3.58524  3.36773  4.37717  3.63858  3.92446  3.90347  3.81177  2.69527  2.99123  3.10700  5.73308  4.56565    611 a - - -
          2.68618  4.42225  2.77519  2.73123  3.46354  2.40513  3.72494  3.29354  2.67741  2.69355  4.24690  2.90347  2.73739  3.18146  2.89801  2.37887  2.77519  2.98518  4.58477  3.61503
          0.02409  4.13372  4.85606  0.61958  0.77255  0.48576  0.95510
    548   3.09807  5.23585  3.22898  2.76144  4.64207  3.64947  3.71778  4.04625  0.99255  3.50027  4.38916  3.19729  4.07750  2.62211  2.28447  3.08618  3.29379  3.72356  5.55539  4.34363    612 k - - -
          2.68618  4.42225  2.77519  2.73123  3.46354  2.40513  3.72494  3.29354  2.67741  2.69355  4.24690  2.90347  2.73739  3.18146  2.89801  2.37887  2.77519  2.98518  4.58477  3.61503
          0.02409  4.13372  4.85606  0.61958  0.77255  0.48576  0.95510
    549   0.98599  4.19766  3.67657  3.37626  4.28796  3.03487  4.36487  3.50455  3.36854  3.34390  4.22058  3.46080  3.78930  3.66696  3.64282  2.41197  2.24653  3.04515  5.68252  4.48731    613 a - - -
          2.68618  4.42225  2.77519  2.73123  3.46354  2.40513  3.72494  3.29354  2.67741  2.69355  4.24690  2.90347  2.73739  3.18146  2.89801  2.37887  2.77519  2.98518  4.58477  3.61503
          0.02409  4.13372  4.85606  0.61958  0.77255  0.48576  0.95510
    550   2.29632  4.85239  2.85342  2.29144  4.25074  1.92155  3.72727  3.67234  2.50174  3.26011  4.07957  2.88759  3.84886  2.88486  2.59190  2.68925  2.93205  3.31163  5.47752  4.14556    614 g - - -
          2.68618  4.42225  2.77519  2.73123  3.46354  2.40513  3.72494  3.29354  2.67741  2.69355  4.24690  2.90347  2.73739  3.18146  2.89801  2.37887  2.77519  2.98518  4.58477  3.61503
          0.02409  4.13372  4.85606  0.61958  0.77255  0.48576  0.95510
    551   2.78895  4.80626  3.17679  2.74217  3.93111  3.51934  3.82683  3.30992  2.50029  2.83440  3.92193  3.19388  3.99099  1.40684  2.81993  2.87191  3.05947  2.73203  5.32178  3.98811    615 q - - -
          2.68618  4.42225  2.77519  2.73123  3.46354  2.40513  3.72494  3.29354  2.67741  2.69355  4.24690  2.90347  2.73739  3.18146  2.89801  2.37887  2.77519  2.98518  4.58477  3.61503
          0.02409  4.13372  4.85606  0.61958  0.77255  0.48576  0.95510
    552   2.76752  4.27230  4.14966  3.61247  3.51396  3.86691  4.34541  2.02446  3.50008  2.25811  3.43436  3.87050  4.28349  3.78994  3.74714  2.83182  2.86352  1.21956  5.13926  3.92529    616 v - - -
          2.68618  4.42225  2.77519  2.73123  3.46354  2.40513  3.72494  3.29354  2.67741  2.69355  4.24690  2.90347  2.73739  3.18146  2.89801  2.37887  2.77519  2.98518  4.58477  3.61503
          0.02409  4.13372  4.85606  0.61958  0.77255  0.48576  0.95510
    553   2.30494  4.28937  3.51840  2.64868  3.42688  3.59122  3.85157  2.33815  2.89616  2.36091  3.15555  3.34575  3.96933  3.02595  3.23828  2.84107  2.61543  2.21210  4.88813  3.65847    617 v - - -
          2.68618  4.42225  2.77519  2.73123  3.46354  2.40513  3.72494  3.29354  2.67741  2.69355  4.24690  2.90347  2.73739  3.18146  2.89801  2.37887  2.77519  2.98518  4.58477  3.61503
          0.02409  4.13372  4.85606  0.61958  0.77255  0.48576  0.95510
    554   2.81309  4.82493  2.46349  2.75779  4.65551  0.85118  4.21586  4.19312  3.25520  3.81627  4.70176  3.21248  3.96947  3.46545  3.68639  2.89182  3.23599  3.71274  5.84653  4.61656    618 g - - -
          2.68618  4.42225  2.77519  2.73123  3.46354  2.40513  3.72494  3.29354  2.67741  2.69355  4.24690  2.90347  2.73739  3.18146  2.89801  2.37887  2.77519  2.98518  4.58477  3.61503
          0.02409  4.13372  4.85606  0.61958  0.77255  0.48576  0.95510
    555   2.96452  4.95546  2.88965  2.80580  4.36285  3.37922  4.16672  4.13888  3.09768  3.75770  4.71763  0.76700  4.04741  3.44675  3.45546  3.02595  3.35915  3.73389  5.63869  4.29771    619 n - - -
          2.68618  4.42225  2.77519  2.73123  3.46354  2.40513  3.72494  3.29354  2.67741  2.69355  4.24690  2.90347  2.73739  3.18146  2.89801  2.37887  2.77519  2.98518  4.58477  3.61503
          0.02409  4.13372  4.85606  0.61958  0.77255  0.48576  0.95510
    556   3.36455  4.70504  4.74245  4.27254  1.13409  4.43172  4.18629  2.31754  4.11557  1.72616  3.21265  4.34184  4.70530  4.21426  4.22019  3.78953  3.59986  2.52742  4.41191  2.84076    620 f - - -
          2.68618  4.42225  2.77519  2.73123  3.46354  2.40513  3.72494  3.29354  2.67741  2.69355  4.24690  2.90347  2.73739  3.18146  2.89801  2.37887  2.77519  2.98518  4.58477  3.61503
          0.02409  4.13372  4.85606  0.61958  0.77255  0.48576  0.95510
    557   2.77095  4.85433  2.73441  2.63390  4.52279  2.86758  4.06035  4.12886  2.98041  3.73254  4.60746  0.98268  3.93159  3.28670  3.38451  2.82765  3.16908  3.66122  5.76805  4.42762    621 n - - -
          2.68618  4.42225  2.77519  2.73123  3.46354  2.40513  3.72494  3.29354  2.67741  2.69355  4.24690  2.90347  2.73739  3.18146  2.89801  2.37887  2.77519  2.98518  4.58477  3.61503
          0.02409  4.13372  4.85606  0.61958  0.77255  0.48576  0.95510
    558   2.62780  4.80069  2.87360  2.48143  4.19210  3.34636  3.34437  3.63629  2.54534  3.23318  4.05392  2.00253  3.83936  2.90296  2.98321  2.40817  2.10619  3.27491  5.44815  4.10860    622 n - - -
          2.68618  4.42225  2.77519  2.73123  3.46354  2.40513  3.72494  3.29354  2.67741  2.69355  4.24690  2.90347  2.73739  3.18146  2.89801  2.37887  2.77519  2.98518  4.58477  3.61503
          0.02409  4.13372  4.85606  0.61958  0.77255  0.48576  0.95510
    559   3.34434  4.69252  4.86707  4.31568  3.16130  4.57247  4.90643  2.18071  4.14550  0.82498  2.72872  4.58514  4.78085  4.30365  4.28645  3.93018  3.57635  2.05732  5.24926  4.16524    623 l - - -
          2.68618  4.42225  2.77519  2.73123  3.46354  2.40513  3.72494  3.29354  2.67741  2.69355  4.24690  2.90347  2.73739  3.18146  2.89801  2.37887  2.77519  2.98518  4.58477  3.61503
          0.02409  4.13372  4.85606  0.61958  0.77255  0.48576  0.95510
    560   3.05882  4.38764  4.82262  4.24942  2.40337  4.32830  4.67508  1.57725  4.11689  1.67408  2.77403  4.40336  4.59434  4.24312  4.21103  3.66034  3.28934  1.64671  5.08727  3.95002    624 i - - -
          2.68618  4.42225  2.77519  2.73123  3.46354  2.40513  3.72494  3.29354  2.67741  2.69355  4.24690  2.90347  2.73739  3.18146  2.89801  2.37887  2.77519  2.98518  4.58477  3.61503
          0.02409  4.13372  4.85606  0.61958  0.77255  0.48576  0.95510
    561   3.18980  4.63558  4.53953  4.03243  3.20933  4.27768  4.67522  2.14987  3.80546  1.67304  1.23068  4.29696  4.60674  4.08978  3.98685  3.65677  3.45179  2.31823  5.18552  4.00815    625 m - - -
          2.68618  4.42225  2.77519  2.73123  3.46354  2.40513  3.72494  3.29354  2.67741  2.69355  4.24690  2.90347  2.73739  3.18146  2.89801  2.37887  2.77519  2.98518  4.58477  3.61503
          0.02409  4.13372  4.85606  0.61958  0.77255  0.48576  0.95510
    562   3.44314  4.76617  4.96333  4.40534  2.81491  4.67348  4.88496  2.27504  4.26023  0.75263  2.54583  4.66867  4.82617  4.33915  4.36827  4.02543  3.65873  2.45251  5.13165  3.99869    626 l - - -
          2.68618  4.42225  2.77519  2.73123  3.46354  2.40513  3.72494  3.29354  2.67741  2.69355  4.24690  2.90347  2.73739  3.18146  2.89801  2.37887  2.77519  2.98518  4.58477  3.61503
          0.02409  4.13372  4.85606  0.61958  0.77255  0.48576  0.95510
    563   3.03124  4.98439  3.53629  3.03794  4.54917  3.07583  3.91467  4.01568  2.30718  3.53398  4.43587  3.40763  4.10033  3.09840  0.88122  3.10018  3.30912  3.66565  5.54299  4.39080    627 r - - -
          2.68618  4.42225  2.77519  2.73123  3.46354  2.40513  3.72494  3.29354  2.67741  2.69355  4.24690  2.90347  2.73739  3.18146  2.89801  2.37887  2.77519  2.98518  4.58477  3.61503
          0.02409  4.13372  4.85606  0.61958  0.77255  0.48576  0.95510
    564   3.00508  4.39928  4.61999  4.12883  3.68421  4.23288  4.87655  1.71699  4.00926  2.28331  3.51171  4.34002  4.63164  4.30572  4.23017  3.61571  2.96495  0.94437  5.53602  4.32090    628 v - - -
          2.68618  4.42225  2.77519  2.73123  3.46354  2.40513  3.72494  3.29354  2.67741  2.69355  4.24690  2.90347  2.73739  3.18146  2.89801  2.37887  2.77519  2.98518  4.58477  3.61503
          0.02409  4.13372  4.85606  0.61958  0.77255  0.48576  0.95510
    565   2.99913  5.12710  3.47931  2.78876  4.51197  3.68798  3.65283  3.37752  1.51625  3.34867  4.21033  3.21095  4.04509  2.78875  1.47633  3.00776  3.17537  3.54609  5.45205  4.25103    629 r - - -
          2.68618  4.42225  2.77519  2.73123  3.46354  2.40513  3.72494  3.29354  2.67741  2.69355  4.24690  2.90347  2.73739  3.18146  2.89801  2.37887  2.77519  2.98518  4.58477  3.61503
          0.02409  4.13372  4.85606  0.61958  0.77255  0.48576  0.95510
    566   2.89151  5.43641  2.10064  1.29617  4.72938  3.31104  3.56717  4.23542  2.67529  3.72673  4.53677  2.49371  3.87271  2.89826  3.23013  2.59203  3.15825  3.81016  5.88354  4.41145    630 e - - -
          2.68618  4.42225  2.77519  2.73123  3.46354  2.40513  3.72494  3.29354  2.67741  2.69355  4.24690  2.90347  2.73739  3.18146  2.89801  2.37887  2.77519  2.98518  4.58477  3.61503
          0.02409  4.13372  4.85606  0.61958  0.77255  0.48576  0.95510
    567   2.59633  4.67601  3.07461  2.38602  3.88428  3.45407  3.66700  3.11449  2.40171  2.73410  3.75736  2.67907  3.18896  2.84721  2.94290  2.66701  2.35458  2.84118  5.20146  3.57120    631 t - - -
          2.68618  4.42225  2.77519  2.73123  3.46354  2.40513  3.72494  3.29354  2.67741  2.69355  4.24690  2.90347  2.73739  3.18146  2.89801  2.37887  2.77519  2.98518  4.58477  3.61503
          0.02409  4.13372  4.85606  0.61958  0.77255  0.48576  0.95510
    568   1.99198  4.89062  2.85335  2.20277  4.15857  3.15473  3.61813  3.46655  2.32523  3.16352  3.82371  2.86707  3.80941  2.75284  2.64412  2.57638  2.84398  3.24045  5.37855  4.02599    632 a - - -
          2.68618  4.42225  2.77519  2.73123  3.46354  2.40513  3.72494  3.29354  2.67741  2.69355  4.24690  2.90347  2.73739  3.18146  2.89801  2.37887  2.77519  2.98518  4.58477  3.61503
          0.02409  4.13372  4.85606  0.61958  0.77255  0.48576  0.95510
    569   2.57633  4.41917  3.68549  3.46010  4.22486  3.24727  4.45421  3.38519  3.40832  3.23911  4.27909  3.61985  3.97462  3.79156  3.64863  2.78136  0.79521  3.05074  5.63866  4.44403    633 t - - -
          2.68618  4.42225  2.77519  2.73123  3.46354  2.40513  3.72494  3.29354  2.67741  2.69355  4.24690  2.90347  2.73739  3.18146  2.89801  2.37887  2.77519  2.98518  4.58477  3.61503
          0.02409  4.13372  4.85606  0.61958  0.77255  0.48576  0.95510
    570   1.13354  3.54464  3.95229  3.48754  3.81029  3.30534  4.31412  2.51648  3.38545  2.75233  3.75341  3.61770  3.95355  3.68083  3.64983  2.71252  2.86031  2.48097  5.33939  4.12879    634 a - - -
          2.68618  4.42225  2.77519  2.73123  3.46354  2.40513  3.72494  3.29354  2.67741  2.69355  4.24690  2.90347  2.73739  3.18146  2.89801  2.37887  2.77519  2.98518  4.58477  3.61503
          0.02409  4.13372  4.85606  0.61958  0.77255  0.48576  0.95510
    571   2.62861  5.06316  2.73668  1.55541  4.35579  3.39312  3.65263  3.79837  2.37833  3.34334  3.69103  2.52089  3.83836  2.70390  2.87485  2.68871  2.94693  3.42799  5.52861  4.15460    635 e - - -
          2.68618  4.42225  2.77519  2.73123  3.46354  2.40513  3.72494  3.29354  2.67741  2.69355  4.24690  2.90347  2.73739  3.18146  2.89801  2.37887  2.77519  2.98518  4.58477  3.61503
          0.02409  4.13372  4.85606  0.61958  0.77255  0.48576  0.95510
    572   3.13293  4.53202  4.59177  4.01668  2.58275  4.29074  4.52239  2.37518  3.88133  1.00411  2.35795  4.26156  4.54008  3.69163  4.02793  3.60404  3.35254  2.48261  4.95555  3.79502    636 l - - -
          2.68618  4.42225  2.77519  2.73123  3.46354  2.40513  3.72494  3.29354  2.67741  2.69355  4.24690  2.90347  2.73739  3.18146  2.89801  2.37887  2.77519  2.98518  4.58477  3.61503
          0.02409  4.13372  4.85606  0.61958  0.77255  0.48576  0.95510
    573   3.42268  4.74073  4.97438  4.41490  2.48317  4.64820  4.81376  2.29798  4.27751  0.79440  2.62237  4.64922  4.80555  4.33355  4.36980  3.99571  3.63654  2.47733  5.04883  3.86381    637 l - - -
          2.68618  4.42225  2.77519  2.73123  3.46354  2.40513  3.72494  3.29354  2.67741  2.69355  4.24690  2.90347  2.73739  3.18146  2.89801  2.37887  2.77519  2.98518  4.58477  3.61503
          0.02409  4.13372  4.85606  0.61958  0.77255  0.48576  0.95510
    574   2.24285  3.36260  3.91980  3.44322  3.81306  3.26362  4.26729  2.82232  3.35135  2.80485  3.75360  3.57372  3.91209  3.63556  3.61949  2.66487  1.34398  2.28749  5.30494  4.10609    638 t - - -
          2.68618  4.42225  2.77519  2.73123  3.46354  2.40513  3.72494  3.29354  2.67741  2.69355  4.24690  2.90347  2.73739  3.18146  2.89801  2.37887  2.77519  2.98518  4.58477  3.61503
          0.02409  4.13372  4.85606  0.61958  0.77255  0.48576  0.95510
    575   2.65792  5.10280  2.70864  2.17450  4.43135  3.39708  3.59495  3.89528  1.99844  3.39243  4.15489  2.46224  3.80556  2.67424  2.36922  2.55656  2.69424  3.48601  5.53618  4.14960    639 k - - -
          2.68618  4.42225  2.77519  2.73123  3.46354  2.40513  3.72494  3.29354  2.67741  2.69355  4.24690  2.90347  2.73739  3.18146  2.89801  2.37887  2.77519  2.98518  4.58477  3.61503
          0.02409  4.13372  4.85606  0.61958  0.77255  0.48576  0.95510
    576   2.77506  4.87229  3.16669  2.64361  4.10571  3.52550  3.70937  3.51012  2.30692  3.01748  3.98083  3.11225  3.94406  1.54098  2.47783  2.82403  3.00884  2.87581  5.34366  4.04802    640 q - - -
          2.68618  4.42225  2.77519  2.73123  3.46354  2.40513  3.72494  3.29354  2.67741  2.69355  4.24690  2.90347  2.73739  3.18146  2.89801  2.37887  2.77519  2.98518  4.58477  3.61503
          0.02409  4.13372  4.85606  0.61958  0.77255  0.48576  0.95510
    577   3.40450  4.77580  4.78833  4.31366  3.13403  4.52765  4.86808  2.17567  4.06733  0.72511  3.01014  4.56997  4.79189  4.30720  4.20640  3.94835  3.65695  2.35734  5.20557  4.01144    641 l - - -
          2.68618  4.42225  2.77519  2.73123  3.46354  2.40513  3.72494  3.29354  2.67741  2.69355  4.24690  2.90347  2.73739  3.18146  2.89801  2.37887  2.77519  2.98518  4.58477  3.61503
          0.02409  4.13372  4.85606  0.61958  0.77255  0.48576  0.95510
    578   2.72406  4.94274  2.70221  2.43205  4.22993  3.39994  3.31281  3.68838  2.47481  3.26686  4.09387  2.80346  1.78028  2.86931  2.71087  2.73691  2.97745  3.34443  5.46086  4.11182    642 p - - -
          2.68618  4.42225  2.77519  2.73123  3.46354  2.40513  3.72494  3.29354  2.67741  2.69355  4.24690  2.90347  2.73739  3.18146  2.89801  2.37887  2.77519  2.98518  4.58477  3.61503
          0.02409  4.13372  4.85606  0.61958  0.77255  0.48576  0.95510
    579   2.70114  5.17569  2.47244  1.97821  4.50625  3.38292  3.61814  3.97849  2.01760  3.46526  4.23059  2.85179  3.81803  2.15723  2.73575  2.65705  2.85110  3.56060  5.60263  4.20256    643 e - - -
          2.68618  4.42225  2.77519  2.73123  3.46354  2.40513  3.72494  3.29354  2.67741  2.69355  4.24690  2.90347  2.73739  3.18146  2.89801  2.37887  2.77519  2.98518  4.58477  3.61503
          0.02409  4.13372  4.85606  0.61958  0.77255  0.48576  0.95510
    580   2.86903  3.86185  4.61618  4.18349  3.73943  3.92116  4.86937  1.98856  4.03238  2.40689  3.62499  4.25949  4.46867  4.32974  4.21805  3.36456  3.22569  0.84560  5.54505  4.30915    644 v - - -
          2.68618  4.42225  2.77519  2.73123  3.46354  2.40513  3.72494  3.29354  2.67741  2.69355  4.24690  2.90347  2.73739  3.18146  2.89801  2.37887  2.77519  2.98518  4.58477  3.61503
          0.02409  4.13372  4.85606  0.61958  0.77255  0.48576  0.95510
    581   2.77561  5.29489  1.99870  1.71314  4.60743  2.95079  3.68320  4.09961  2.53488  3.59079  4.37062  2.54448  3.59672  2.73009  3.06600  2.57036  2.86593  3.67307  5.74282  4.29897    645 e - - -
          2.68618  4.42225  2.77519  2.73123  3.46354  2.40513  3.72494  3.29354  2.67741  2.69355  4.24690  2.90347  2.73739  3.18146  2.89801  2.37887  2.77519  2.98518  4.58477  3.61503
          0.02409  4.13372  4.85606  0.61958  0.77255  0.48576  0.95510
    582   3.16662  4.46586  4.93267  4.44692  3.67225  4.54253  5.16211  1.43296  4.33773  2.17093  3.47063  4.64960  4.85560  4.60546  4.53086  3.94189  3.43629  0.95757  5.65549  4.44236    646 v - - -
          2.68618  4.42225  2.77519  2.73123  3.46354  2.40513  3.72494  3.29354  2.67741  2.69355  4.24690  2.90347  2.73739  3.18146  2.89801  2.37887  2.77519  2.98518  4.58477  3.61503
          0.02409  4.13372  4.85606  0.61958  0.77255  0.48576  0.95510
    583   2.36342  4.23325  3.61216  3.04508  3.09248  3.60340  3.86179  2.70430  2.97739  2.32725  3.34028  3.40445  3.98275  3.01418  3.28908  2.66985  2.82697  2.25607  4.79092  2.37977    647 v - - -
          2.68618  4.42225  2.77519  2.73123  3.46354  2.40513  3.72494  3.29354  2.67741  2.69355  4.24690  2.90347  2.73739  3.18146  2.89801  2.37887  2.77519  2.98518  4.58477  3.61503
          0.02409  4.13372  4.85606  0.61958  0.77255  0.48576  0.95510
    584   2.56929  4.91123  2.89664  2.31917  4.18495  3.09439  2.92024  3.61480  2.35071  3.18790  3.98861  2.92531  3.82038  2.54923  2.85860  2.46698  2.20684  3.26651  5.40090  4.04957    648 t - - -
          2.68618  4.42225  2.77519  2.73123  3.46354  2.40513  3.72494  3.29354  2.67741  2.69355  4.24690  2.90347  2.73739  3.18146  2.89801  2.37887  2.77519  2.98518  4.58477  3.61503
          0.02409  4.13372  4.85606  0.61958  0.77255  0.48576  0.95510
    585   2.50139  4.64160  3.11663  2.55631  3.84334  3.46943  3.29978  2.96095  2.23987  2.49332  3.72676  2.88346  3.85701  2.87139  2.86126  2.55637  2.46479  2.95300  5.17145  3.87591    649 k - - -
          2.68618  4.42225  2.77519  2.73123  3.46354  2.40513  3.72494  3.29354  2.67741  2.69355  4.24690  2.90347  2.73739  3.18146  2.89801  2.37887  2.77519  2.98518  4.58477  3.61503
          0.02409  4.13372  4.85606  0.61958  0.77255  0.48576  0.95510
    586   2.44951  4.28462  3.61382  3.10807  3.61238  3.43286  4.01070  2.82280  3.01602  2.61405  2.27422  3.42154  3.94954  3.34719  3.32769  2.63254  1.77801  2.58622  5.08755  3.86486    650 t - - -
          2.68618  4.42225  2.77519  2.73123  3.46354  2.40513  3.72494  3.29354  2.67741  2.69355  4.24690  2.90347  2.73739  3.18146  2.89801  2.37887  2.77519  2.98518  4.58477  3.61503
          0.02409  4.13372  4.85606  0.61958  0.77255  0.48576  0.95510
    587   2.49727  4.43230  3.09294  2.67020  3.59221  3.51820  3.75742  2.68069  2.70026  2.25373  3.53016  3.18177  3.43353  2.80354  3.09582  2.68128  2.66430  2.38111  4.99949  3.74142    651 l - - -
          2.68618  4.42225  2.77519  2.73123  3.46354  2.40513  3.72494  3.29354  2.67741  2.69355  4.24690  2.90347  2.73739  3.18146  2.89801  2.37887  2.77519  2.98518  4.58477  3.61503
          0.02409  4.13372  4.85606  0.61958  0.77255  0.48576  0.95510
    588   2.62435  4.23845  4.13639  3.58276  3.44789  3.85578  4.28293  2.10617  3.47682  2.32903  2.89196  3.84001  4.25245  3.74804  3.71610  3.03695  2.76405  1.29189  5.05289  3.84947    652 v - - -
          2.68618  4.42225  2.77519  2.73123  3.46354  2.40513  3.72494  3.29354  2.67741  2.69355  4.24690  2.90347  2.73739  3.18146  2.89801  2.37887  2.77519  2.98518  4.58477  3.61503
          0.02409  4.13372  4.85606  0.61958  0.77255  0.48576  0.95510
    589   2.33029  4.27550  3.45698  3.21896  4.38610  3.03299  4.31165  3.77551  3.26638  3.50769  4.36730  3.38173  3.78932  3.58890  3.56167  0.94267  2.47491  3.24679  5.74257  4.50352    653 s - - -
          2.68618  4.42225  2.77519  2.73123  3.46354  2.40513  3.72494  3.29354  2.67741  2.69355  4.24690  2.90347  2.73739  3.18146  2.89801  2.37887  2.77519  2.98518  4.58477  3.61503
          0.02409  4.13372  4.85606  0.61958  0.77255  0.48576  0.95510
    590   2.44437  4.35935  3.37169  2.97971  3.98940  1.42605  4.03911  3.36192  2.96001  3.07112  3.01091  3.29105  3.84268  3.30500  3.30295  2.34810  2.83730  3.00275  5.37742  4.11774    654 g - - -
          2.68618  4.42225  2.77519  2.73123  3.46354  2.40513  3.72494  3.29354  2.67741  2.69355  4.24690  2.90347  2.73739  3.18146  2.89801  2.37887  2.77519  2.98518  4.58477  3.61503
          0.02409  4.13372  4.85606  0.61958  0.77255  0.48576  0.95510
    591   2.01941  4.30770  3.52840  2.98993  3.51710  3.52920  3.20095  2.70211  2.91562  2.56421  3.48291  3.36284  3.96434  3.23986  3.24920  2.81667  2.72509  1.84550  4.97763  3.74159    655 v - - -
          2.68618  4.42225  2.77519  2.73123  3.46354  2.40513  3.72494  3.29354  2.67741  2.69355  4.24690  2.90347  2.73739  3.18146  2.89801  2.37887  2.77519  2.98518  4.58477  3.61503
          0.02409  4.13372  4.85606  0.61958  0.77255  0.48576  0.95510
    592   2.54074  4.83453  2.75762  2.43066  4.21693  3.20997  3.70308  3.64857  2.52190  3.23505  4.04222  2.56615  3.81879  2.70924  2.99001  2.14224  2.05945  3.28180  5.45766  4.10928    656 t - - -
          2.68618  4.42225  2.77519  2.73123  3.46354  2.40513  3.72494  3.29354  2.67741  2.69355  4.24690  2.90347  2.73739  3.18146  2.89801  2.37887  2.77519  2.98518  4.58477  3.61503
          0.02409  4.13372  4.85606  0.61958  0.77255  0.48576  0.95510
    593   3.29333  5.43657  0.60528  2.53790  4.85407  3.42950  4.19156  4.50668  3.32965  4.07104  5.06273  3.10453  4.10128  3.43657  3.87550  3.23146  3.64011  4.12042  5.96917  4.69390    657 D - - -
          2.68618  4.42225  2.77519  2.73123  3.46354  2.40513  3.72494  3.29354  2.67741  2.69355  4.24690  2.90347  2.73739  3.18146  2.89801  2.37887  2.77519  2.98518  4.58477  3.61503
          0.02409  4.13372  4.85606  0.61958  0.77255  0.48576  0.95510
    594   2.50087  4.47433  3.25259  2.72667  3.83434  3.37505  3.81207  2.95317  2.70172  2.88443  3.74392  2.73862  3.85453  3.03773  3.10693  1.99376  2.15862  2.65395  5.20126  3.92928    658 s - - -
          2.68618  4.42225  2.77519  2.73123  3.46354  2.40513  3.72494  3.29354  2.67741  2.69355  4.24690  2.90347  2.73739  3.18146  2.89801  2.37887  2.77519  2.98518  4.58477  3.61503
          0.03353  4.13372  4.07749  0.61958  0.77255  0.48576  0.95510
    595   2.03988  4.61011  2.71184  2.59640  4.25507  3.22761  3.84364  3.67958  2.70531  3.29493  4.10615  3.04497  3.18827  3.01731  3.15314  1.63077  2.73779  3.26120  5.52637  4.20930    659 s - - -
          2.68618  4.42225  2.77519  2.73123  3.46354  2.40513  3.72494  3.29354  2.67741  2.69355  4.24690  2.90347  2.73739  3.18146  2.89801  2.37887  2.77519  2.98518  4.58477  3.61503
          0.02432  4.12450  4.84685  0.61958  0.77255  0.47906  0.96591
    596   2.58367  5.21781  1.74866  2.14774  4.52363  3.03061  3.19240  4.00284  2.49348  3.50899  4.28904  2.54604  3.82691  2.79127  2.92512  2.68842  2.89866  3.59130  5.67021  4.24572    660 d - - -
          2.68618  4.42225  2.77519  2.73123  3.46354  2.40513  3.72494  3.29354  2.67741  2.69355  4.24690  2.90347  2.73739  3.18146  2.89801  2.37887  2.77519  2.98518  4.58477  3.61503
          0.07944  4.13372  2.80776  0.61958  0.77255  0.48576  0.95510
    597   2.51762  4.47278  3.23278  2.67743  3.66759  3.13334  3.73262  2.59556  2.51195  2.72121  3.59012  3.13534  2.68205  2.97362  2.88215  2.71438  2.72103  2.55853  5.05186  3.78572    661 k - - -
          2.68618  4.42225  2.77519  2.73123  3.46354  2.40513  3.72494  3.29354  2.67741  2.69355  4.24690  2.90347  2.73739  3.18146  2.89801  2.37887  2.77519  2.98518  4.58477  3.61503
          0.02545  4.07972  4.80207  0.61958  0.77255  0.47436  0.97361
    598   2.62522  5.07837  2.37325  2.10761  4.39592  2.99106  3.36522  3.86582  2.34377  3.37117  4.12912  2.78351  3.78407  2.58994  2.57982  2.41673  2.78987  3.45472  5.52524  3.88337    662 e - - -
          2.68618  4.42225  2.77519  2.73123  3.46354  2.40513  3.72494  3.29354  2.67741  2.69355  4.24690  2.90347  2.73739  3.18146  2.89801  2.37887  2.77519  2.98518  4.58477  3.61503
          0.02444  4.11972  4.84206  0.61958  0.77255  0.47567  0.97145
    599   2.43517  4.99891  2.41228  2.30255  4.30779  2.56958  3.63024  3.75848  2.36824  3.30375  4.08673  2.87922  3.80489  2.62409  2.90635  2.33547  2.66760  3.30438  5.49287  4.11224    663 e - - -
          2.68618  4.42225  2.77519  2.73123  3.46354  2.40513  3.72494  3.29354  2.67741  2.69355  4.24690  2.90347  2.73739  3.18146  2.89801  2.37887  2.77519  2.98518  4.58477  3.61503
          0.02409  4.13372  4.85606  0.61958  0.77255  0.48576  0.95510
    600   2.51149  5.06880  2.60213  2.19439  4.37571  2.21283  3.57129  3.83133  2.42149  3.37295  4.16359  2.37522  3.61898  2.79350  2.97200  2.54568  2.90279  3.44777  5.56131  4.16949    664 e - - -
          2.68618  4.42225  2.77519  2.73123  3.46354  2.40513  3.72494  3.29354  2.67741  2.69355  4.24690  2.90347  2.73739  3.18146  2.89801  2.37887  2.77519  2.98518  4.58477  3.61503
          0.02409  4.13372  4.85606  0.61958  0.77255  0.48576  0.95510
    601   2.59763  4.43448  3.30954  2.75163  3.60177  3.52201  3.66224  2.68998  2.59832  2.66045  3.53988  3.19601  3.91116  2.69284  3.06791  2.67197  2.18013  2.28109  5.00660  3.75203    665 t - - -
          2.68618  4.42225  2.77519  2.73123  3.46354  2.40513  3.72494  3.29354  2.67741  2.69355  4.24690  2.90347  2.73739  3.18146  2.89801  2.37887  2.77519  2.98518  4.58477  3.61503
          0.02409  4.13372  4.85606  0.61958  0.77255  0.48576  0.95510
    602   2.40260  4.98770  1.81790  2.34393  4.26061  3.23643  3.47608  3.71649  2.49558  3.28437  4.08818  2.88541  3.82796  2.81184  2.98520  2.43680  2.92393  3.35605  5.48748  3.48517    666 d - - -
          2.68618  4.42225  2.77519  2.73123  3.46354  2.40513  3.72494  3.29354  2.67741  2.69355  4.24690  2.90347  2.73739  3.18146  2.89801  2.37887  2.77519  2.98518  4.58477  3.61503
          0.02409  4.13372  4.85606  0.61958  0.77255  0.48576  0.95510
    603   3.61094  4.93822  4.59893  4.37011  0.66470  4.22442  4.02155  3.11092  4.27270  2.42367  3.80649  4.32416  4.68241  4.37005  4.32736  3.86229  3.91489  3.11965  4.20635  2.54605    667 F - - -
          2.68618  4.42225  2.77519  2.73123  3.46354  2.40513  3.72494  3.29354  2.67741  2.69355  4.24690  2.90347  2.73739  3.18146  2.89801  2.37887  2.77519  2.98518  4.58477  3.61503
          0.02409  4.13372  4.85606  0.61958  0.77255  0.48576  0.95510
    604   2.58139  4.60008  3.10186  2.63789  3.96937  3.37551  3.78157  3.35317  2.52629  2.80695  3.86184  2.72497  3.85872  2.98229  3.00420  2.40259  1.73173  3.03818  5.29116  4.00265    668 t - - -
          2.68618  4.42225  2.77519  2.73123  3.46354  2.40513  3.72494  3.29354  2.67741  2.69355  4.24690  2.90347  2.73739  3.18146  2.89801  2.37887  2.77519  2.98518  4.58477  3.61503
          0.02409  4.13372  4.85606  0.61958  0.77255  0.48576  0.95510
    605   2.32791  4.27331  3.46243  3.21622  4.38273  3.03341  4.30603  3.76779  3.25969  3.49958  4.35685  3.38004  3.78764  3.58150  3.55708  0.95926  2.42174  3.24087  5.73783  4.50110    669 s - - -
          2.68618  4.42225  2.77519  2.73123  3.46354  2.40513  3.72494  3.29354  2.67741  2.69355  4.24690  2.90347  2.73739  3.18146  2.89801  2.37887  2.77519  2.98518  4.58477  3.61503
          0.02409  4.13372  4.85606  0.61958  0.77255  0.48576  0.95510
    606   2.66964  4.94110  2.92181  2.44359  4.30220  3.40642  3.65940  3.73426  2.36230  3.28615  4.08728  2.04951  3.84312  2.71749  2.29969  2.32041  2.68044  3.36509  5.46933  4.13049    670 n - - -
          2.68618  4.42225  2.77519  2.73123  3.46354  2.40513  3.72494  3.29354  2.67741  2.69355  4.24690  2.90347  2.73739  3.18146  2.89801  2.37887  2.77519  2.98518  4.58477  3.61503
          0.02409  4.13372  4.85606  0.61958  0.77255  0.48576  0.95510
    607   2.49176  4.52113  3.12154  2.71676  4.13950  3.08264  3.89394  3.52860  2.75365  3.19197  4.02709  2.12651  3.82027  3.09468  3.15886  2.52696  1.71359  2.93415  5.45095  4.16279    671 t - - -
          2.68618  4.42225  2.77519  2.73123  3.46354  2.40513  3.72494  3.29354  2.67741  2.69355  4.24690  2.90347  2.73739  3.18146  2.89801  2.37887  2.77519  2.98518  4.58477  3.61503
          0.02409  4.13372  4.85606  0.61958  0.77255  0.48576  0.95510
    608   2.78109  5.26870  2.38450  1.87368  4.57457  3.00746  3.49932  4.05646  2.50433  3.55522  4.34178  2.73996  3.84269  1.80908  3.00894  2.72079  3.02929  3.64342  5.70963  4.28278    672 q - - -
          2.68618  4.42225  2.77519  2.73123  3.46354  2.40513  3.72494  3.29354  2.67741  2.69355  4.24690  2.90347  2.73739  3.18146  2.89801  2.37887  2.77519  2.98518  4.58477  3.61503
          0.02409  4.13372  4.85606  0.61958  0.77255  0.48576  0.95510
    609   3.05025  5.62924  1.02253  2.05498  4.89775  3.28668  3.85107  4.43213  2.88644  3.92775  4.79595  2.74732  3.92365  2.72981  3.48443  2.92503  3.34444  4.00701  6.08565  4.56656    673 d - - -
          2.68618  4.42225  2.77519  2.73123  3.46354  2.40513  3.72494  3.29354  2.67741  2.69355  4.24690  2.90347  2.73739  3.18146  2.89801  2.37887  2.77519  2.98518  4.58477  3.61503
          0.02409  4.13372  4.85606  0.61958  0.77255  0.48576  0.95510
    610   2.95975  4.98245  3.48390  2.84527  4.24221  3.66961  3.70614  3.21022  2.09530  3.16069  4.08279  3.25404  4.05401  2.68744  1.22310  3.00964  3.15961  3.36503  5.36091  4.13019    674 r - - -
          2.68618  4.42225  2.77519  2.73123  3.46354  2.40513  3.72494  3.29354  2.67741  2.69355  4.24690  2.90347  2.73739  3.18146  2.89801  2.37887  2.77519  2.98518  4.58477  3.61503
          0.02409  4.13372  4.85606  0.61958  0.77255  0.48576  0.95510
    611   3.19642  4.47023  4.99909  4.48530  3.60883  4.62292  5.15734  1.32495  4.38174  1.95168  3.39888  4.69490  4.88306  4.61487  4.55874  4.00412  3.44955  1.10768  5.60175  4.41541    675 v - - -
          2.68618  4.42225  2.77519  2.73123  3.46354  2.40513  3.72494  3.29354  2.67741  2.69355  4.24690  2.90347  2.73739  3.18146  2.89801  2.37887  2.77519  2.98518  4.58477  3.61503
          0.02409  4.13372  4.85606  0.61958  0.77255  0.48576  0.95510
    612   2.51503  4.60222  3.04085  2.63237  4.21284  2.74022  3.84291  3.63498  2.67504  3.25246  4.07193  3.07295  3.81308  2.61814  3.09567  1.66061  2.28040  3.23385  5.48748  4.18335    676 s - - -
          2.68618  4.42225  2.77519  2.73123  3.46354  2.40513  3.72494  3.29354  2.67741  2.69355  4.24690  2.90347  2.73739  3.18146  2.89801  2.37887  2.77519  2.98518  4.58477  3.61503
          0.02409  4.13372  4.85606  0.61958  0.77255  0.48576  0.95510
    613   2.58878  4.37983  3.36762  2.70547  3.53557  3.53655  3.78925  2.75757  2.75906  2.52260  2.90938  3.23597  3.92277  3.00186  3.13506  2.30666  2.24814  2.52865  4.96145  3.71449    677 t - - -
          2.68618  4.42225  2.77519  2.73123  3.46354  2.40513  3.72494  3.29354  2.67741  2.69355  4.24690  2.90347  2.73739  3.18146  2.89801  2.37887  2.77519  2.98518  4.58477  3.61503
          0.02409  4.13372  4.85606  0.61958  0.77255  0.48576  0.95510
    614   2.52014  4.50889  3.21573  2.59601  3.68608  3.49563  3.72808  2.96235  2.54297  2.52419  3.60559  2.98994  3.88380  2.81640  3.03286  2.27589  2.67873  2.32520  5.06603  3.79452    678 s - - -
          2.68618  4.42225  2.77519  2.73123  3.46354  2.40513  3.72494  3.29354  2.67741  2.69355  4.24690  2.90347  2.73739  3.18146  2.89801  2.37887  2.77519  2.98518  4.58477  3.61503
          0.02409  4.13372  4.85606  0.61958  0.77255  0.48576  0.95510
    615   2.60556  5.01223  2.93999  2.29486  4.32174  3.42324  3.59542  3.76510  2.01197  3.29147  3.76429  2.71610  3.64255  2.65131  2.31391  2.28123  2.87215  3.38510  5.45780  4.09769    679 k - - -
          2.68618  4.42225  2.77519  2.73123  3.46354  2.40513  3.72494  3.29354  2.67741  2.69355  4.24690  2.90347  2.73739  3.18146  2.89801  2.37887  2.77519  2.98518  4.58477  3.61503
          0.02409  4.13372  4.85606  0.61958  0.77255  0.48576  0.95510
    616   2.59857  4.36615  3.39264  2.67203  3.52852  3.54537  3.81009  2.85176  2.72956  2.58760  3.21712  3.26352  3.93765  3.01588  3.13840  2.65937  2.46839  1.86151  4.95882  3.71730    680 v - - -
          2.68618  4.42225  2.77519  2.73123  3.46354  2.40513  3.72494  3.29354  2.67741  2.69355  4.24690  2.90347  2.73739  3.18146  2.89801  2.37887  2.77519  2.98518  4.58477  3.61503
          0.02409  4.13372  4.85606  0.61958  0.77255  0.48576  0.95510
    617   2.87259  4.86318  2.92527  2.46201  4.44311  3.37507  4.09644  3.88700  2.95107  3.52434  4.45295  3.23031  0.98918  3.33154  3.30711  2.94927  3.23683  3.52405  5.66910  4.43023    681 p - - -
          2.68618  4.42225  2.77519  2.73123  3.46354  2.40513  3.72494  3.29354  2.67741  2.69355  4.24690  2.90347  2.73739  3.18146  2.89801  2.37887  2.77519  2.98518  4.58477  3.61503
          0.02409  4.13372  4.85606  0.61958  0.77255  0.48576  0.95510
    618   2.75753  4.34200  3.86131  3.27795  3.31345  3.77684  4.02021  2.60007  2.90201  1.74081  1.93155  3.60690  4.13616  3.41034  3.00624  3.06523  2.98670  2.48465  4.90355  3.70586    682 l - - -
          2.68618  4.42225  2.77519  2.73123  3.46354  2.40513  3.72494  3.29354  2.67741  2.69355  4.24690  2.90347  2.73739  3.18146  2.89801  2.37887  2.77519  2.98518  4.58477  3.61503
          0.02409  4.13372  4.85606  0.61958  0.77255  0.48576  0.95510
    619   3.20603  4.50340  4.96166  4.40697  2.94945  4.53900  4.91221  1.33983  4.29286  1.41011  3.10638  4.60097  4.76508  4.41786  4.40630  3.88952  3.43894  1.72636  5.27016  4.14004    683 i - - -
          2.68618  4.42225  2.77519  2.73123  3.46354  2.40513  3.72494  3.29354  2.67741  2.69355  4.24690  2.90347  2.73739  3.18146  2.89801  2.37887  2.77519  2.98518  4.58477  3.61503
          0.02409  4.13372  4.85606  0.61958  0.77255  0.48576  0.95510
    620   2.62892  4.90673  2.91878  1.79810  4.17948  3.41355  3.35723  3.61011  2.38895  3.11423  3.77131  2.92858  3.81844  2.76209  2.78830  2.31155  2.63251  3.26140  5.39341  4.04227    684 e - - -
          2.68618  4.42225  2.77519  2.73123  3.46354  2.40513  3.72494  3.29354  2.67741  2.69355  4.24690  2.90347  2.73739  3.18146  2.89801  2.37887  2.77519  2.98518  4.58477  3.61503
          0.02409  4.13372  4.85606  0.61958  0.77255  0.48576  0.95510
    621   2.14709  4.31269  3.51921  3.16036  4.08576  3.17634  4.19656  3.26021  3.13405  3.07764  4.02331  3.39493  1.37494  3.47240  3.45051  2.60395  2.84896  2.53418  5.51525  4.27878    685 p - - -
          2.68618  4.42225  2.77519  2.73123  3.46354  2.40513  3.72494  3.29354  2.67741  2.69355  4.24690  2.90347  2.73739  3.18146  2.89801  2.37887  2.77519  2.98518  4.58477  3.61503
          0.02409  4.13372  4.85606  0.61958  0.77255  0.48576  0.95510
    622   1.58902  4.70389  2.56291  2.52365  4.30653  3.04162  3.83450  3.74195  2.71276  3.34507  4.15852  2.76879  3.81342  3.00627  3.17742  2.11744  2.89539  3.32715  5.57079  4.23577    686 a - - -
          2.68618  4.42225  2.77519  2.73123  3.46354  2.40513  3.72494  3.29354  2.67741  2.69355  4.24690  2.90347  2.73739  3.18146  2.89801  2.37887  2.77519  2.98518  4.58477  3.61503
          0.02409  4.13372  4.85606  0.61958  0.77255  0.48576  0.95510
    623   2.81892  5.28954  1.61067  2.19892  4.57696  3.33184  2.43114  4.07007  2.59481  3.58390  4.38687  2.63429  3.85709  2.86049  3.12027  2.66002  2.95174  3.66512  5.74789  4.30916    687 d - - -
          2.68618  4.42225  2.77519  2.73123  3.46354  2.40513  3.72494  3.29354  2.67741  2.69355  4.24690  2.90347  2.73739  3.18146  2.89801  2.37887  2.77519  2.98518  4.58477  3.61503
          0.02409  4.13372  4.85606  0.61958  0.77255  0.48576  0.95510
    624   3.17868  4.45984  4.96812  4.43735  3.53867  4.58383  5.07008  1.23147  4.33305  1.96596  3.02606  4.64520  4.83624  4.54130  4.49693  3.95082  3.42512  1.27001  5.51002  4.34766    688 i - - -
          2.68618  4.42225  2.77519  2.73123  3.46354  2.40513  3.72494  3.29354  2.67741  2.69355  4.24690  2.90347  2.73739  3.18146  2.89801  2.37887  2.77519  2.98518  4.58477  3.61503
          0.02409  4.13372  4.85606  0.61958  0.77255  0.48576  0.95510
    625   2.97439  4.32697  4.63497  4.07474  3.41390  4.24878  4.64435  1.60072  3.96157  1.87826  2.81008  4.27680  4.55393  4.17078  4.12793  3.57615  2.83675  1.37661  5.19716  4.02708    689 v - - -
          2.68618  4.42225  2.77519  2.73123  3.46354  2.40513  3.72494  3.29354  2.67741  2.69355  4.24690  2.90347  2.73739  3.18146  2.89801  2.37887  2.77519  2.98518  4.58477  3.61503
          0.02409  4.13372  4.85606  0.61958  0.77255  0.48576  0.95510
    626   2.27647  4.94521  2.87203  2.28300  4.24914  2.98584  3.62328  3.69098  2.39485  3.24655  4.03370  2.51696  3.80516  2.58973  2.73118  2.32691  2.66893  3.32117  5.44335  4.07722    690 a - - -
          2.68618  4.42225  2.77519  2.73123  3.46354  2.40513  3.72494  3.29354  2.67741  2.69355  4.24690  2.90347  2.73739  3.18146  2.89801  2.37887  2.77519  2.98518  4.58477  3.61503
          0.02409  4.13372  4.85606  0.61958  0.77255  0.48576  0.95510
    627   3.46166  4.85102  4.60824  4.25718  3.25656  4.31100  4.83189  2.48251  4.02270  0.60926  3.21184  4.50751  4.70642  4.32747  4.15274  3.92473  3.74676  2.58620  5.22221  4.00321    691 L - - -
          2.68618  4.42225  2.77519  2.73123  3.46354  2.40513  3.72494  3.29354  2.67741  2.69355  4.24690  2.90347  2.73739  3.18146  2.89801  2.37887  2.77519  2.98518  4.58477  3.61503
          0.02409  4.13372  4.85606  0.61958  0.77255  0.48576  0.95510
    628   3.13703  4.84202  3.77367  3.65615  4.61583  3.51516  4.70515  4.23751  3.73764  3.83208  4.89826  3.93285  0.45927  4.11811  3.94655  3.31443  3.60053  3.85137  5.72211  4.74253    692 P - - -
          2.68618  4.42225  2.77519  2.73123  3.46354  2.40513  3.72494  3.29354  2.67741  2.69355  4.24690  2.90347  2.73739  3.18146  2.89801  2.37887  2.77519  2.98518  4.58477  3.61503
          0.02409  4.13372  4.85606  0.61958  0.77255  0.48576  0.95510
    629   3.07087  5.24715  3.20757  2.72189  4.65724  3.64215  3.69421  4.05202  1.07711  3.49960  4.37155  3.16753  4.05804  2.38140  2.28031  3.05183  3.26143  3.72094  5.55678  4.33915    693 k - - -
          2.68618  4.42225  2.77519  2.73123  3.46354  2.40513  3.72494  3.29354  2.67741  2.69355  4.24690  2.90347  2.73739  3.18146  2.89801  2.37887  2.77519  2.98518  4.58477  3.61503
          0.02409  4.13372  4.85606  0.61958  0.77255  0.48576  0.95510
    630   3.02344  4.76468  3.75005  3.68657  4.80840  0.41994  4.78300  4.47936  3.90293  4.09782  5.08136  3.91543  4.16354  4.20689  4.10277  3.20409  3.52491  3.95710  5.82653  4.92185    694 G - - -
          2.68618  4.42225  2.77519  2.73123  3.46354  2.40513  3.72494  3.29354  2.67741  2.69355  4.24690  2.90347  2.73739  3.18146  2.89801  2.37887  2.77519  2.98518  4.58477  3.61503
          0.02409  4.13372  4.85606  0.61958  0.77255  0.48576  0.95510
    631   2.94938  5.12545  2.91464  2.58431  4.11790  3.52097  3.09099  3.90375  2.34420  3.39761  4.28788  3.07404  3.99756  1.28542  2.65015  2.94234  3.18718  3.57791  5.36613  3.96209    695 q - - -
          2.68618  4.42225  2.77519  2.73123  3.46354  2.40513  3.72494  3.29354  2.67741  2.69355  4.24690  2.90347  2.73739  3.18146  2.89801  2.37887  2.77519  2.98518  4.58477  3.61503
          0.02409  4.13372  4.85606  0.61958  0.77255  0.48576  0.95510
    632   1.01596  2.45285  4.10185  3.73917  4.07021  3.08643  4.49275  3.17127  3.62735  3.10118  4.03924  3.65033  3.84063  3.88959  3.82517  2.54641  2.79452  2.80216  5.54084  4.36855    696 a - - -
          2.68618  4.42225  2.77519  2.73123  3.46354  2.40513  3.72494  3.29354  2.67741  2.69355  4.24690  2.90347  2.73739  3.18146  2.89801  2.37887  2.77519  2.98518  4.58477  3.61503
          0.02409  4.13372  4.85606  0.61958  0.77255  0.48576  0.95510
    633   3.61094  4.93822  4.59893  4.37011  0.66470  4.22442  4.02155  3.11092  4.27270  2.42367  3.80649  4.32416  4.68241  4.37005  4.32736  3.86229  3.91489  3.11965  4.20635  2.54605    697 F - - -
          2.68618  4.42225  2.77519  2.73123  3.46354  2.40513  3.72494  3.29354  2.67741  2.69355  4.24690  2.90347  2.73739  3.18146  2.89801  2.37887  2.77519  2.98518  4.58477  3.61503
          0.02409  4.13372  4.85606  0.61958  0.77255  0.48576  0.95510
    634   1.13945  3.62018  4.02600  3.58212  3.89053  3.24754  4.38939  2.76860  3.48609  2.83125  3.82294  3.64643  3.93064  3.76316  3.73462  2.66998  2.84217  2.10226  5.41683  4.22011    698 a - - -
          2.68618  4.42225  2.77519  2.73123  3.46354  2.40513  3.72494  3.29354  2.67741  2.69355  4.24690  2.90347  2.73739  3.18146  2.89801  2.37887  2.77519  2.98518  4.58477  3.61503
          0.02409  4.13372  4.85606  0.61958  0.77255  0.48576  0.95510
    635   3.42917  4.78614  4.85500  4.33261  3.10847  4.59720  4.89538  2.26707  4.09521  0.72536  2.66816  4.60766  4.80816  4.29765  4.22925  3.98542  3.66360  2.41341  5.21235  4.08586    699 l - - -
          2.68618  4.42225  2.77519  2.73123  3.46354  2.40513  3.72494  3.29354  2.67741  2.69355  4.24690  2.90347  2.73739  3.18146  2.89801  2.37887  2.77519  2.98518  4.58477  3.61503
          0.02409  4.13372  4.85606  0.61958  0.77255  0.48576  0.95510
    636   2.59028  4.36779  4.17290  3.61364  3.30792  3.96274  4.32649  2.24442  3.48301  1.22229  2.94809  3.90299  4.31932  3.75290  3.71825  3.27177  2.78754  2.21001  5.04727  3.88300    700 l - - -
          2.68618  4.42225  2.77519  2.73123  3.46354  2.40513  3.72494  3.29354  2.67741  2.69355  4.24690  2.90347  2.73739  3.18146  2.89801  2.37887  2.77519  2.98518  4.58477  3.61503
          0.02409  4.13372  4.85606  0.61958  0.77255  0.48576  0.95510
    637   2.80945  5.32129  2.25463  1.46979  4.62763  3.33776  3.69715  4.11573  2.41735  3.60816  4.39776  2.79958  3.84939  2.45488  3.05834  2.50131  3.06165  3.69596  5.76022  4.32055    701 e - - -
          2.68618  4.42225  2.77519  2.73123  3.46354  2.40513  3.72494  3.29354  2.67741  2.69355  4.24690  2.90347  2.73739  3.18146  2.89801  2.37887  2.77519  2.98518  4.58477  3.61503
          0.02409  4.13372  4.85606  0.61958  0.77255  0.48576  0.95510
    638   3.02344  4.76468  3.75005  3.68657  4.80840  0.41994  4.78300  4.47936  3.90293  4.09782  5.08136  3.91543  4.16354  4.20689  4.10277  3.20409  3.52491  3.95710  5.82653  4.92185    702 G - - -
          2.68618  4.42225  2.77519  2.73123  3.46354  2.40513  3.72494  3.29354  2.67741  2.69355  4.24690  2.90347  2.73739  3.18146  2.89801  2.37887  2.77519  2.98518  4.58477  3.61503
          0.02409  4.13372  4.85606  0.61958  0.77255  0.48576  0.95510
    639   2.48067  4.52702  2.91170  2.74479  4.50129  1.29811  4.08827  3.98497  3.03113  3.60530  4.42822  2.46749  3.81088  3.30635  3.43465  2.26130  2.92151  3.45091  5.78674  4.48206    703 g - - -
          2.68618  4.42225  2.77519  2.73123  3.46354  2.40513  3.72494  3.29354  2.67741  2.69355  4.24690  2.90347  2.73739  3.18146  2.89801  2.37887  2.77519  2.98518  4.58477  3.61503
          0.02409  4.13372  4.85606  0.61958  0.77255  0.48576  0.95510
    640   2.66121  5.09103  2.90010  2.17761  4.42192  3.42960  3.53334  3.87001  2.19245  3.37121  4.14609  2.62561  3.83088  2.11917  2.35386  2.66365  2.66257  3.47637  5.51363  4.15222    704 q - - -
          2.68618  4.42225  2.77519  2.73123  3.46354  2.40513  3.72494  3.29354  2.67741  2.69355  4.24690  2.90347  2.73739  3.18146  2.89801  2.37887  2.77519  2.98518  4.58477  3.61503
          0.02409  4.13372  4.85606  0.61958  0.77255  0.48576  0.95510
    641   3.02310  4.51518  4.25701  3.69392  3.22097  4.09472  4.36162  2.18748  3.40433  1.03159  3.11855  3.99252  4.41640  3.77168  3.19072  3.41955  3.25789  2.38193  5.04110  3.85262    705 l - - -
          2.68618  4.42225  2.77519  2.73123  3.46354  2.40513  3.72494  3.29354  2.67741  2.69355  4.24690  2.90347  2.73739  3.18146  2.89801  2.37887  2.77519  2.98518  4.58477  3.61503
          0.02409  4.13372  4.85606  0.61958  0.77255  0.48576  0.95510
    642   3.22840  4.62638  4.36479  3.90819  1.91069  4.13707  3.61998  3.12607  3.76026  2.65023  3.74202  3.91494  4.47990  3.89009  3.90039  3.02070  3.45712  2.97240  1.43787  2.08184    706 w - - -
          2.68618  4.42225  2.77519  2.73123  3.46354  2.40513  3.72494  3.29354  2.67741  2.69355  4.24690  2.90347  2.73739  3.18146  2.89801  2.37887  2.77519  2.98518  4.58477  3.61503
          0.02409  4.13372  4.85606  0.61958  0.77255  0.48576  0.95510
    643   3.23186  5.18759  3.42400  3.00666  4.63461  3.68344  3.93328  4.08268  0.72866  3.59451  4.54957  3.41652  4.17165  3.11546  2.51901  3.26130  3.46938  3.77857  5.58719  4.44176    707 k - - -
          2.68618  4.42225  2.77519  2.73123  3.46354  2.40513  3.72494  3.29354  2.67741  2.69355  4.24690  2.90347  2.73739  3.18146  2.89801  2.37887  2.77519  2.98518  4.58477  3.61503
          0.02409  4.13372  4.85606  0.61958  0.77255  0.48576  0.95510
    644   3.22568  4.50218  5.00887  4.48406  3.50218  4.63216  5.11859  1.14980  4.37309  1.68781  3.29078  4.69789  4.87210  4.57290  4.53162  4.00739  3.47256  1.46921  5.51976  4.36496    708 i - - -
          2.68618  4.42225  2.77519  2.73123  3.46354  2.40513  3.72494  3.29354  2.67741  2.69355  4.24690  2.90347  2.73739  3.18146  2.89801  2.37887  2.77519  2.98518  4.58477  3.61503
          0.02409  4.13372  4.85606  0.61958  0.77255  0.48576  0.95510
    645   3.32472  5.12947  3.84434  3.31046  4.55176  3.75180  4.04836  4.11876  2.38933  3.58731  4.58749  3.64654  4.24787  3.26169  0.64363  3.40058  3.57680  3.83304  5.53233  4.42990    709 R - - -
          2.68618  4.42225  2.77519  2.73123  3.46354  2.40513  3.72494  3.29354  2.67741  2.69355  4.24690  2.90347  2.73739  3.18146  2.89801  2.37887  2.77519  2.98518  4.58477  3.61503
          0.02409  4.13372  4.85606  0.61958  0.77255  0.48576  0.95510
    646   3.19332  4.52946  4.85215  4.27569  2.62593  4.43280  4.71907  1.70965  4.14524  1.49681  1.72865  4.47445  4.65561  4.23832  4.24168  3.76378  3.41501  2.26472  5.06892  3.95233    710 l - - -
          2.68618  4.42225  2.77519  2.73123  3.46354  2.40513  3.72494  3.29354  2.67741  2.69355  4.24690  2.90347  2.73739  3.18146  2.89801  2.37887  2.77519  2.98518  4.58477  3.61503
          0.02409  4.13372  4.85606  0.61958  0.77255  0.48576  0.95510
    647   3.13703  4.84202  3.77367  3.65615  4.61583  3.51516  4.70515  4.23751  3.73764  3.83208  4.89826  3.93285  0.45927  4.11811  3.94655  3.31443  3.60053  3.85137  5.72211  4.74253    711 P - - -
          2.68618  4.42225  2.77519  2.73123  3.46354  2.40513  3.72494  3.29354  2.67741  2.69355  4.24690  2.90347  2.73739  3.18146  2.89801  2.37887  2.77519  2.98518  4.58477  3.61503
          0.02409  4.13372  4.85606  0.61958  0.77255  0.48576  0.95510
    648   3.43753  4.75765  4.96751  4.41174  2.62054  4.66239  4.83597  2.28915  4.27057  0.76360  2.66012  4.65753  4.81842  4.33793  4.37107  4.01310  3.65266  2.46667  5.07329  3.89337    712 l - - -
          2.68618  4.42225  2.77519  2.73123  3.46354  2.40513  3.72494  3.29354  2.67741  2.69355  4.24690  2.90347  2.73739  3.18146  2.89801  2.37887  2.77519  2.98518  4.58477  3.61503
          0.02409  4.13372  4.85606  0.61958  0.77255  0.48576  0.95510
    649   2.35251  4.43879  3.39547  3.03496  3.94256  3.30369  4.09108  3.19079  2.97207  2.55860  3.92573  3.35627  1.39413  3.36106  3.29236  2.72096  2.93367  2.90817  5.39594  4.12198    713 p - - -
          2.68618  4.42225  2.77519  2.73123  3.46354  2.40513  3.72494  3.29354  2.67741  2.69355  4.24690  2.90347  2.73739  3.18146  2.89801  2.37887  2.77519  2.98518  4.58477  3.61503
          0.04869  4.13372  3.45775  0.61958  0.77255  0.48576  0.95510
    650   2.14841  4.72844  2.46481  2.47353  3.98657  3.30738  3.65823  3.38862  2.42882  3.01405  3.39523  2.98188  3.82069  2.82192  2.93333  2.46162  2.68265  2.87574  5.27508  3.95224    714 a - - -
          2.68618  4.42225  2.77519  2.73123  3.46354  2.40513  3.72494  3.29354  2.67741  2.69355  4.24690  2.90347  2.73739  3.18146  2.89801  2.37887  2.77519  2.98518  4.58477  3.61503
          0.02468  4.10971  4.83206  0.61958  0.77255  0.46880  0.98284
    651   2.43010  4.92921  2.84681  2.31636  4.21232  3.10008  3.49333  3.65093  2.28082  3.21345  4.00301  2.61483  2.68052  2.74668  2.86965  2.55809  2.71653  3.14054  5.41754  4.05382    715 k - - -
          2.68618  4.42225  2.77519  2.73123  3.46354  2.40513  3.72494  3.29354  2.67741  2.69355  4.24690  2.90347  2.73739  3.18146  2.89801  2.37887  2.77519  2.98518  4.58477  3.61503
          0.07210  4.13372  2.92733  0.61958  0.77255  0.48576  0.95510
    652   2.21073  4.90974  1.91104  2.32994  4.23779  3.35204  3.67024  3.64772  2.48856  3.24500  4.05414  2.89822  3.81309  2.81518  2.86280  2.64740  2.72291  3.07859  5.46818  4.10502    716 d - - -
          2.68618  4.42225  2.77519  2.73123  3.46354  2.40513  3.72494  3.29354  2.67741  2.69355  4.24690  2.90347  2.73739  3.18146  2.89801  2.37887  2.77519  2.98518  4.58477  3.61503
          0.02526  4.08688  4.80922  0.61958  0.77255  0.53860  0.87602
    653   2.49485  5.04884  2.39733  2.23152  4.35714  3.17675  3.44601  3.71681  2.20771  3.29009  4.10429  2.58325  3.00296  2.70157  2.84295  2.59503  2.81371  3.42055  5.50369  4.10970    717 k - - -
          2.68618  4.42225  2.77519  2.73123  3.46354  2.40513  3.72494  3.29354  2.67741  2.69355  4.24690  2.90347  2.73739  3.18146  2.89801  2.37887  2.77519  2.98518  4.58477  3.61503
          0.02526  4.08688  4.80922  0.61958  0.77255  0.53860  0.87602
    654   2.84281  5.29257  1.36652  2.12583  4.58692  3.03439  3.74181  4.06736  2.66546  3.19416  4.42426  2.58486  3.85493  2.89583  3.20651  2.77580  3.11297  3.67054  5.78296  4.33774    718 d - - -
          2.68619  4.42226  2.77497  2.73125  3.46355  2.40514  3.72496  3.29355  2.67742  2.69356  4.24691  2.90348  2.73741  3.18148  2.89802  2.37888  2.77521  2.98520  4.58478  3.61504
          0.14955  2.22092  3.49345  0.36021  1.19578  0.53860  0.87602
    655   2.24443  4.98227  2.61062  2.01290  4.27798  3.37072  3.59460  3.72696  2.32028  3.26908  4.04879  2.86495  3.24202  2.71683  2.68157  2.60088  2.80738  3.21555  5.45440  4.07643    720 e - - -
          2.68618  4.42225  2.77519  2.73123  3.46354  2.40513  3.72494  3.29354  2.67741  2.69355  4.24690  2.90347  2.73739  3.18146  2.89801  2.37887  2.77519  2.98518  4.58477  3.61503
          0.02584  4.06438  4.78673  0.61958  0.77255  0.52210  0.89961
    656   2.37829  4.43146  2.87938  2.60345  3.01140  3.50338  3.37725  2.95991  2.67806  2.36777  3.44833  3.11917  3.88755  3.00084  3.07706  2.73445  2.80885  2.41636  4.99280  3.73077    721 l - - -
          2.68618  4.42225  2.77519  2.73123  3.46354  2.40513  3.72494  3.29354  2.67741  2.69355  4.24690  2.90347  2.73739  3.18146  2.89801  2.37887  2.77519  2.98518  4.58477  3.61503
          0.02526  4.08688  4.80922  0.61958  0.77255  0.53860  0.87602
    657   3.23966  4.58321  4.79987  4.23344  3.15068  4.48635  4.79995  1.78076  4.08729  1.39090  1.63909  4.48881  4.69904  4.23401  4.22589  3.82481  3.46466  2.18609  5.17840  4.09192    722 l - - -
          2.68618  4.42225  2.77519  2.73123  3.46354  2.40513  3.72494  3.29354  2.67741  2.69355  4.24690  2.90347  2.73739  3.18146  2.89801  2.37887  2.77519  2.98518  4.58477  3.61503
          0.02526  4.08688  4.80922  0.61958  0.77255  0.53860  0.87602
    658   3.06151  4.77743  3.69271  3.56650  4.53468  3.45306  4.62190  4.14092  3.64328  3.74211  4.80452  3.84917  0.51064  4.02537  3.86002  3.23684  3.52090  3.76081  5.65699  4.65990    723 P - - -
          2.68618  4.42225  2.77519  2.73123  3.46354  2.40513  3.72494  3.29354  2.67741  2.69355  4.24690  2.90347  2.73739  3.18146  2.89801  2.37887  2.77519  2.98518  4.58477  3.61503
          0.02526  4.08688  4.80922  0.61958  0.77255  0.53860  0.87602
    659   2.24236  5.05246  2.68772  2.06114  4.36332  3.37365  3.58783  3.82499  2.21563  3.34077  4.10758  2.77615  3.50409  2.44937  2.68916  2.60198  2.79833  3.42563  5.50296  4.11319    724 e - - -
          2.68618  4.42225  2.77519  2.73123  3.46354  2.40513  3.72494  3.29354  2.67741  2.69355  4.24690  2.90347  2.73739  3.18146  2.89801  2.37887  2.77519  2.98518  4.58477  3.61503
          0.02526  4.08688  4.80922  0.61958  0.77255  0.53860  0.87602
    660   2.72733  5.10973  1.87872  2.27067  4.52315  3.28377  3.72719  3.99800  2.60721  3.53256  4.33338  2.28341  3.82323  2.87206  3.12681  2.00573  2.78065  3.57872  5.71008  4.29216    725 d - - -
          2.68618  4.42225  2.77519  2.73123  3.46354  2.40513  3.72494  3.29354  2.67741  2.69355  4.24690  2.90347  2.73739  3.18146  2.89801  2.37887  2.77519  2.98518  4.58477  3.61503
          0.02526  4.08688  4.80922  0.61958  0.77255  0.53860  0.87602
    661   3.35813  4.67022  4.94031  4.39057  2.91236  4.62759  4.89068  1.81314  4.25666  0.88782  2.93128  4.63920  4.80307  4.35545  4.37308  3.98355  3.58166  2.21576  5.16635  4.02272    726 l - - -
          2.68618  4.42225  2.77519  2.73123  3.46354  2.40513  3.72494  3.29354  2.67741  2.69355  4.24690  2.90347  2.73739  3.18146  2.89801  2.37887  2.77519  2.98518  4.58477  3.61503
          0.02526  4.08688  4.80922  0.61958  0.77255  0.53860  0.87602
    662   2.47783  5.03847  2.79453  2.27952  4.35041  3.16675  3.62923  3.78920  2.20596  3.32419  4.12029  2.80881  3.83134  1.88297  2.74312  2.59088  2.93133  3.41784  5.49859  4.14041    727 q - - -
          2.68618  4.42225  2.77519  2.73123  3.46354  2.40513  3.72494  3.29354  2.67741  2.69355  4.24690  2.90347  2.73739  3.18146  2.89801  2.37887  2.77519  2.98518  4.58477  3.61503
          0.02526  4.08688  4.80922  0.61958  0.77255  0.53860  0.87602
    663   2.47749  5.05590  2.61722  1.96430  4.36770  3.37444  3.38884  3.83018  2.23890  3.34384  4.10944  2.85375  3.78490  2.32662  2.73457  2.60077  2.85998  3.19509  5.50402  4.11380    728 e - - -
          2.68618  4.42225  2.77519  2.73123  3.46354  2.40513  3.72494  3.29354  2.67741  2.69355  4.24690  2.90347  2.73739  3.18146  2.89801  2.37887  2.77519  2.98518  4.58477  3.61503
          0.02526  4.08688  4.80922  0.61958  0.77255  0.53860  0.87602
    664   3.20512  4.52230  4.88507  4.31736  3.19611  4.49764  4.84599  1.70622  4.19742  1.21665  2.36401  4.53839  4.71139  4.31130  4.31340  3.83819  3.43157  1.83907  5.20553  4.12787    729 l - - -
          2.68618  4.42225  2.77519  2.73123  3.46354  2.40513  3.72494  3.29354  2.67741  2.69355  4.24690  2.90347  2.73739  3.18146  2.89801  2.37887  2.77519  2.98518  4.58477  3.61503
          0.02526  4.08688  4.80922  0.61958  0.77255  0.53860  0.87602
    665   1.27915  4.24877  3.52962  3.10970  4.00068  3.14603  4.11132  3.25117  3.06816  2.78498  3.93261  3.34727  3.80587  3.39241  3.39371  2.26803  2.45919  2.88746  5.40224  4.17542    730 a - - -
          2.68618  4.42225  2.77519  2.73123  3.46354  2.40513  3.72494  3.29354  2.67741  2.69355  4.24690  2.90347  2.73739  3.18146  2.89801  2.37887  2.77519  2.98518  4.58477  3.61503
          0.02526  4.08688  4.80922  0.61958  0.77255  0.53860  0.87602
    666   2.53792  5.02643  2.54962  2.02968  4.32982  2.81114  3.45163  3.78818  2.35022  3.31340  4.08319  2.85756  3.78336  2.60406  2.58203  2.59722  2.81153  3.13334  5.48422  4.09700    731 e - - -
          2.68618  4.42225  2.77519  2.73123  3.46354  2.40513  3.72494  3.29354  2.67741  2.69355  4.24690  2.90347  2.73739  3.18146  2.89801  2.37887  2.77519  2.98518  4.58477  3.61503
          0.02526  4.08688  4.80922  0.61958  0.77255  0.53860  0.87602
    667   2.52455  4.90178  2.54285  2.16080  4.15589  3.39316  3.55865  3.59313  2.40880  3.00883  3.96944  2.90124  3.80338  2.51579  2.88201  2.53243  2.85222  3.24638  5.38358  2.80645    732 e - - -
          2.68618  4.42225  2.77519  2.73123  3.46354  2.40513  3.72494  3.29354  2.67741  2.69355  4.24690  2.90347  2.73739  3.18146  2.89801  2.37887  2.77519  2.98518  4.58477  3.61503
          0.02526  4.08688  4.80922  0.61958  0.77255  0.53860  0.87602
    668   3.15134  4.66901  4.28683  3.90174  3.32023  3.99809  4.58739  2.51811  3.65658  1.88698  1.01929  4.15116  4.46437  4.02687  3.83565  3.52042  3.46324  2.54810  5.18657  3.96488    733 m - - -
          2.68618  4.42225  2.77519  2.73123  3.46354  2.40513  3.72494  3.29354  2.67741  2.69355  4.24690  2.90347  2.73739  3.18146  2.89801  2.37887  2.77519  2.98518  4.58477  3.61503
          0.02526  4.08688  4.80922  0.61958  0.77255  0.53860  0.87602
    669   2.59818  5.09507  2.80342  2.28672  4.43299  3.45542  3.60785  3.86125  2.07452  3.36338  4.15818  2.94206  3.86106  2.53374  1.77673  2.72320  2.96398  3.48617  5.50044  4.17005    734 r - - -
          2.68618  4.42225  2.77519  2.73123  3.46354  2.40513  3.72494  3.29354  2.67741  2.69355  4.24690  2.90347  2.73739  3.18146  2.89801  2.37887  2.77519  2.98518  4.58477  3.61503
          0.02526  4.08688  4.80922  0.61958  0.77255  0.53860  0.87602
    670   2.62205  5.13359  3.12421  2.46639  4.51348  3.53975  3.60490  3.91325  1.73511  3.38827  4.19775  3.02978  3.92052  2.11321  1.99774  2.81538  3.03492  3.54996  5.49017  4.21295    735 k - - -
          2.68618  4.42225  2.77519  2.73123  3.46354  2.40513  3.72494  3.29354  2.67741  2.69355  4.24690  2.90347  2.73739  3.18146  2.89801  2.37887  2.77519  2.98518  4.58477  3.61503
          0.02526  4.08688  4.80922  0.61958  0.77255  0.53860  0.87602
    671   2.64342  5.00215  2.88371  2.36531  4.30818  3.19951  3.00261  3.75158  2.20803  3.28349  4.06596  2.33832  3.80687  2.65210  2.50748  2.38209  2.77822  3.37464  5.45552  4.09351    736 k - - -
          2.68618  4.42225  2.77519  2.73123  3.46354  2.40513  3.72494  3.29354  2.67741  2.69355  4.24690  2.90347  2.73739  3.18146  2.89801  2.37887  2.77519  2.98518  4.58477  3.61503
          0.02526  4.08688  4.80922  0.61958  0.77255  0.53860  0.87602
    672   3.57115  4.97265  4.16178  3.93602  2.33440  4.08540  3.74019  3.55219  3.78775  2.94942  4.20570  3.99747  4.55639  4.04123  3.92531  3.68446  3.86009  3.43349  3.98475  0.67217    737 Y - - -
          2.68619  4.42226  2.77520  2.73124  3.46355  2.40511  3.72495  3.29355  2.67738  2.69356  4.24691  2.90347  2.73740  3.18141  2.89802  2.37888  2.77520  2.98514  4.58478  3.61504
          0.04032  3.46225  4.80922  0.76379  0.62717  0.53860  0.87602
    673   2.59776  4.79007  2.92044  2.44134  4.03150  3.42423  2.98516  3.31561  2.40271  2.96864  3.86347  2.88261  3.81453  2.70600  2.34326  2.51570  2.59183  2.88889  5.28959  3.95998    742 r - - -
          2.68618  4.42225  2.77519  2.73123  3.46354  2.40513  3.72494  3.29354  2.67741  2.69355  4.24690  2.90347  2.73739  3.18146  2.89801  2.37887  2.77519  2.98518  4.58477  3.61503
          0.02526  4.08688  4.80922  0.61958  0.77255  0.53860  0.87602
    674   2.61668  4.83599  2.65779  2.18740  4.12324  3.37812  3.65783  3.32266  2.47293  3.14058  3.95546  2.92718  3.81416  2.80979  2.94066  2.26246  2.10457  3.19828  5.37836  4.03311    743 t - - -
          2.68618  4.42225  2.77519  2.73123  3.46354  2.40513  3.72494  3.29354  2.67741  2.69355  4.24690  2.90347  2.73739  3.18146  2.89801  2.37887  2.77519  2.98518  4.58477  3.61503
          0.02526  4.08688  4.80922  0.61958  0.77255  0.53860  0.87602
    675   2.07139  4.69483  2.67898  2.49428  4.17696  2.69429  3.73396  3.60385  2.56714  3.20553  4.01372  2.77457  3.78967  2.89313  3.02793  2.08820  2.79270  3.00709  5.43646  4.10462    744 a - - -
          2.68618  4.42225  2.77519  2.73123  3.46354  2.40513  3.72494  3.29354  2.67741  2.69355  4.24690  2.90347  2.73739  3.18146  2.89801  2.37887  2.77519  2.98518  4.58477  3.61503
          0.02526  4.08688  4.80922  0.61958  0.77255  0.53860  0.87602
    676   2.64713  5.11528  2.40694  1.80185  4.42519  2.99358  3.63004  3.89261  2.32798  3.41185  4.18962  2.82598  3.35915  2.75342  2.93542  2.64317  2.50263  3.49137  5.58090  4.17475    745 e - - -
          2.68618  4.42225  2.77519  2.73123  3.46354  2.40513  3.72494  3.29354  2.67741  2.69355  4.24690  2.90347  2.73739  3.18146  2.89801  2.37887  2.77519  2.98518  4.58477  3.61503
          0.02526  4.08688  4.80922  0.61958  0.77255  0.53860  0.87602
    677   2.57777  5.02919  2.60565  2.28620  4.33834  3.10769  3.04171  3.79963  2.33274  3.31837  4.08264  2.53756  3.77780  2.48096  2.63130  2.53221  2.67745  3.28662  5.48312  4.09414    746 e - - -
          2.68618  4.42225  2.77519  2.73123  3.46354  2.40513  3.72494  3.29354  2.67741  2.69355  4.24690  2.90347  2.73739  3.18146  2.89801  2.37887  2.77519  2.98518  4.58477  3.61503
          0.02526  4.08688  4.80922  0.61958  0.77255  0.53860  0.87602
    678   3.38381  4.81796  4.32234  3.94489  2.51003  4.05138  3.85948  3.21091  3.58639  2.41829  3.85116  4.02328  4.49404  3.95272  3.72705  3.59020  3.65949  3.14025  0.97428  2.51483    747 w - - -
          2.68618  4.42225  2.77519  2.73123  3.46354  2.40513  3.72494  3.29354  2.67741  2.69355  4.24690  2.90347  2.73739  3.18146  2.89801  2.37887  2.77519  2.98518  4.58477  3.61503
          0.02526  4.08688  4.80922  0.61958  0.77255  0.53860  0.87602
    679   2.34787  4.31153  3.66982  3.14644  3.01673  3.30015  3.80930  2.83224  3.02817  2.52169  3.46047  3.45951  4.03753  3.34454  3.31029  2.92244  2.92436  2.61937  2.02588  2.77408    748 w - - -
          2.68618  4.42225  2.77519  2.73123  3.46354  2.40513  3.72494  3.29354  2.67741  2.69355  4.24690  2.90347  2.73739  3.18146  2.89801  2.37887  2.77519  2.98518  4.58477  3.61503
          0.02526  4.08688  4.80922  0.61958  0.77255  0.53860  0.87602
    680   2.39740  5.02559  2.72587  2.04493  4.32650  3.10897  3.33099  3.78386  2.36474  3.31278  4.08558  2.70779  3.78600  2.59377  2.77280  2.30802  2.75353  3.39379  5.48741  4.10013    749 e - - -
          2.68618  4.42225  2.77519  2.73123  3.46354  2.40513  3.72494  3.29354  2.67741  2.69355  4.24690  2.90347  2.73739  3.18146  2.89801  2.37887  2.77519  2.98518  4.58477  3.61503
          0.04834  4.08688  3.49345  0.61958  0.77255  0.53860  0.87602
    681   2.42497  4.71785  2.95766  2.34079  3.10324  3.10207  3.63660  3.34659  2.45701  2.96987  3.79658  2.78964  3.81504  2.59257  2.83867  2.43427  2.81554  2.95188  5.23464  3.83400    750 e - - -
          2.68618  4.42225  2.77519  2.73123  3.46354  2.40513  3.72494  3.29354  2.67741  2.69355  4.24690  2.90347  2.73739  3.18146  2.89801  2.37887  2.77519  2.98518  4.58477  3.61503
          0.05459  4.06438  3.32549  0.61958  0.77255  0.56219  0.84387
    682   2.46375  4.72578  2.99583  2.45480  3.98721  3.22309  3.63448  3.39734  2.41558  2.97276  3.83300  2.82945  3.41561  2.54355  2.79854  2.52325  2.31615  2.90095  5.26479  3.94245    751 t - - -
          2.68618  4.42225  2.77519  2.73123  3.46354  2.40513  3.72494  3.29354  2.67741  2.69355  4.24690  2.90347  2.73739  3.18146  2.89801  2.37887  2.77519  2.98518  4.58477  3.61503
          0.02659  4.03638  4.75873  0.61958  0.77255  0.59010  0.80804
    683   2.42799  4.82444  2.47024  2.33741  3.78343  2.78870  3.62507  3.55146  2.42865  3.13846  3.94191  2.90822  3.58075  2.76842  2.90152  2.28185  2.75037  3.14048  5.36438  4.01455    752 s - - -
          2.68618  4.42225  2.77519  2.73123  3.46354  2.40513  3.72494  3.29354  2.67741  2.69355  4.24690  2.90347  2.73739  3.18146  2.89801  2.37887  2.77519  2.98518  4.58477  3.61503
          0.02659  4.03638  4.75873  0.61958  0.77255  0.59010  0.80804
    684   2.49328  3.68854  3.71391  3.13809  3.16382  3.50590  3.65939  2.46029  3.05956  2.23652  3.16088  3.45555  3.75506  3.32523  3.13557  2.49847  2.74543  2.33769  3.53826  3.25495    753 l - - -
          2.68618  4.42225  2.77519  2.73123  3.46354  2.40513  3.72494  3.29354  2.67741  2.69355  4.24690  2.90347  2.73739  3.18146  2.89801  2.37887  2.77519  2.98518  4.58477  3.61503
          0.05816  4.03638  3.24834  0.61958  0.77255  0.59010  0.80804
    685   2.48262  4.36450  3.14269  2.66710  3.26680  3.49707  3.73784  2.84099  2.70236  2.35655  3.32893  3.17755  2.98265  2.94582  3.08853  2.66036  2.69393  2.55366  4.42760  3.68211    754 l - - -
          2.68618  4.42225  2.77519  2.73123  3.46354  2.40513  3.72494  3.29354  2.67741  2.69355  4.24690  2.90347  2.73739  3.18146  2.89801  2.37887  2.77519  2.98518  4.58477  3.61503
          0.02743  4.00565  4.72800  0.61958  0.77255  0.61901  0.77322
    686   2.37582  4.61260  2.82938  2.50811  3.81317  2.99341  3.64594  3.20812  2.37983  2.85434  3.62400  3.00568  3.49497  2.79497  2.93398  2.64349  2.73772  2.72455  4.57046  3.34704    755 a - - -
          2.68618  4.42225  2.77519  2.73123  3.46354  2.40513  3.72494  3.29354  2.67741  2.69355  4.24690  2.90347  2.73739  3.18146  2.89801  2.37887  2.77519  2.98518  4.58477  3.61503
          0.02743  4.00565  4.72800  0.61958  0.77255  0.61901  0.77322
    687   2.32745  4.48631  2.81795  2.61841  3.66715  3.45968  3.52244  2.94308  2.59514  2.34558  3.52208  3.08984  3.74041  2.92793  3.01061  2.68815  2.53970  2.64471  5.04763  3.77261    756 a - - -
          2.68618  4.42225  2.77519  2.73123  3.46354  2.40513  3.72494  3.29354  2.67741  2.69355  4.24690  2.90347  2.73739  3.18146  2.89801  2.37887  2.77519  2.98518  4.58477  3.61503
          0.02743  4.00565  4.72800  0.61958  0.77255  0.61901  0.77322
    688   2.44190  4.81809  2.89393  2.30420  4.07209  3.29947  3.59399  3.41899  2.37221  3.03234  3.49497  2.84975  3.12008  2.33965  2.73960  2.60052  2.80959  3.15941  5.31101  3.96875    757 e - - -
          2.68618  4.42225  2.77519  2.73123  3.46354  2.40513  3.72494  3.29354  2.67741  2.69355  4.24690  2.90347  2.73739  3.18146  2.89801  2.37887  2.77519  2.98518  4.58477  3.61503
          0.04380  4.00565  3.70320  0.61958  0.77255  0.61901  0.77322
    689   2.53873  4.82930  2.66115  2.31517  4.08662  3.04899  3.33966  3.38716  2.32833  3.09708  3.76982  2.89710  3.19835  2.72387  2.80163  2.45827  2.80105  2.93991  5.32104  3.97173    758 e - - -
          2.68618  4.42225  2.77519  2.73123  3.46354  2.40513  3.72494  3.29354  2.67741  2.69355  4.24690  2.90347  2.73739  3.18146  2.89801  2.37887  2.77519  2.98518  4.58477  3.61503
          0.02788  3.98972  4.71207  0.61958  0.77255  0.60689  0.78755
    690   2.36780  4.77500  2.83417  2.34722  4.01594  3.20680  3.60132  3.29259  2.32567  2.87851  3.75482  2.77997  3.65552  2.55720  2.86109  2.54384  2.76306  2.91214  5.27700  3.94095    759 k - - -
          2.68618  4.42225  2.77519  2.73123  3.46354  2.40513  3.72494  3.29354  2.67741  2.69355  4.24690  2.90347  2.73739  3.18146  2.89801  2.37887  2.77519  2.98518  4.58477  3.61503
          0.02743  4.00565  4.72800  0.61958  0.77255  0.59965  0.79629
    691   2.33507  4.82589  2.67903  2.23405  3.69079  2.90179  3.60275  3.50964  2.32495  3.09852  3.90311  2.90470  3.54863  2.74524  2.86962  2.49424  2.81469  3.01923  5.32794  3.98032    760 e - - -
          2.68618  4.42225  2.77519  2.73123  3.46354  2.40513  3.72494  3.29354  2.67741  2.69355  4.24690  2.90347  2.73739  3.18146  2.89801  2.37887  2.77519  2.98518  4.58477  3.61503
          0.02711  4.01711  4.73946  0.61958  0.77255  0.60843  0.78571
    692   2.31860  4.55361  3.04079  2.44282  3.75046  3.10190  3.68111  2.99567  2.55155  2.26836  3.65344  2.88265  3.65250  2.89249  2.92726  2.67520  2.80691  2.86175  5.10609  3.82004    761 l - - -
          2.68618  4.42225  2.77519  2.73123  3.46354  2.40513  3.72494  3.29354  2.67741  2.69355  4.24690  2.90347  2.73739  3.18146  2.89801  2.37887  2.77519  2.98518  4.58477  3.61503
          0.03889  4.01711  3.90510  0.61958  0.77255  0.60843  0.78571
    693   2.36966  4.40554  3.24857  2.71140  3.71104  2.61189  3.76976  2.84777  2.68168  2.68466  3.63207  3.07196  2.81386  3.01236  3.07998  2.64634  2.62960  2.59370  5.09619  3.83267    762 a - - -
          2.68618  4.42225  2.77519  2.73123  3.46354  2.40513  3.72494  3.29354  2.67741  2.69355  4.24690  2.90347  2.73739  3.18146  2.89801  2.37887  2.77519  2.98518  4.58477  3.61503
          0.03820  4.00565  3.94943  0.61958  0.77255  0.61901  0.77322
    694   2.31060  4.68694  2.65839  2.37677  3.91862  3.28167  3.63074  3.31609  2.45628  2.66862  3.65682  2.91594  3.70874  2.80054  2.90859  2.62248  2.50801  2.92150  5.21874  3.90101    763 a - - -
          2.68618  4.42225  2.77519  2.73123  3.46354  2.40513  3.72494  3.29354  2.67741  2.69355  4.24690  2.90347  2.73739  3.18146  2.89801  2.37887  2.77519  2.98518  4.58477  3.61503
          0.03861  3.99517  3.93876  0.61958  0.77255  0.62848  0.76229
    695   2.31178  4.92234  2.43400  2.23574  4.20250  3.13148  3.57991  3.64486  2.27501  3.20158  3.98879  2.73576  3.39763  2.70764  2.83972  2.58405  2.79253  3.27922  4.73030  4.03106    764 e - - -
          2.68618  4.42225  2.77519  2.73123  3.46354  2.40513  3.72494  3.29354  2.67741  2.69355  4.24690  2.90347  2.73739  3.18146  2.89801  2.37887  2.77519  2.98518  4.58477  3.61503
          0.12736  3.98458  2.29284  0.61958  0.77255  0.63787  0.75167
    696   2.47189  4.25069  3.39529  2.78833  3.07416  3.21978  3.64904  2.74668  2.78227  2.07947  3.36070  3.24426  3.88625  3.01769  3.12689  2.67439  2.76594  2.42439  4.83006  3.58849    765 l - - -
          2.68618  4.42225  2.77519  2.73123  3.46354  2.40513  3.72494  3.29354  2.67741  2.69355  4.24690  2.90347  2.73739  3.18146  2.89801  2.37887  2.77519  2.98518  4.58477  3.61503
          0.04785  3.88813  3.64056  0.61958  0.77255  0.71544  0.67134
    697   2.39013  4.49922  3.04229  2.46331  3.71398  3.31239  3.68940  3.07013  2.53737  2.16852  3.63178  2.94099  3.83289  2.78220  2.91654  2.69353  2.72707  2.80822  5.07839  3.80735    766 l - - -
          2.68618  4.42225  2.77519  2.73123  3.46354  2.40513  3.72494  3.29354  2.67741  2.69355  4.24690  2.90347  2.73739  3.18146  2.89801  2.37887  2.77519  2.98518  4.58477  3.61503
          0.03142  3.87171  4.59405  0.61958  0.77255  0.72738  0.66004
    698   2.51665  4.91752  2.09082  2.19367  4.19426  3.21212  3.60527  3.27224  2.43922  3.20625  4.01746  2.76205  3.76096  2.66163  2.92586  2.47225  2.86789  3.27555  5.42451  4.05251    767 d - - -
          2.68618  4.42225  2.77519  2.73123  3.46354  2.40513  3.72494  3.29354  2.67741  2.69355  4.24690  2.90347  2.73739  3.18146  2.89801  2.37887  2.77519  2.98518  4.58477  3.61503
          0.04625  3.87171  3.71417  0.61958  0.77255  0.72738  0.66004
    699   2.57601  4.80243  2.28677  2.24265  4.06643  3.07260  3.59703  3.48216  2.41613  2.97200  3.46973  2.85807  3.76028  2.75026  2.88541  2.42849  2.81938  3.14930  5.32306  3.97434    768 e - - -
          2.68618  4.42225  2.77519  2.73123  3.46354  2.40513  3.72494  3.29354  2.67741  2.69355  4.24690  2.90347  2.73739  3.18146  2.89801  2.37887  2.77519  2.98518  4.58477  3.61503
          0.03189  3.85734  4.57969  0.61958  0.77255  0.66569  0.72138
    700   2.34592  4.36367  3.24986  2.54233  3.15859  3.44846  3.72392  2.88910  2.66876  2.46209  3.48656  3.08906  3.84999  2.99411  3.05705  2.47385  2.56700  2.54989  4.95696  3.70019    769 a - - -
          2.68618  4.42225  2.77519  2.73123  3.46354  2.40513  3.72494  3.29354  2.67741  2.69355  4.24690  2.90347  2.73739  3.18146  2.89801  2.37887  2.77519  2.98518  4.58477  3.61503
          0.06293  3.90705  3.19679  0.61958  0.77255  0.70127  0.68509
    701   2.42741  4.67912  2.95205  2.41225  3.93163  3.08415  3.30702  3.33665  2.26439  2.83273  3.78643  2.93748  3.21679  2.77582  2.83764  2.50575  2.71784  2.98780  5.21590  3.90141    770 k - - -
          2.68618  4.42225  2.77519  2.73123  3.46354  2.40513  3.72494  3.29354  2.67741  2.69355  4.24690  2.90347  2.73739  3.18146  2.89801  2.37887  2.77519  2.98518  4.58477  3.61503
          0.04387  3.87542  3.80886  0.61958  0.77255  0.72471  0.66255
    702   2.49400  4.49288  3.03701  2.55230  3.32496  3.41923  3.64861  2.98232  2.47920  2.57635  3.58658  2.82030  3.60713  2.72063  2.94561  2.64590  2.54579  2.76213  5.04163  3.75972    771 k - - -
          2.68618  4.42225  2.77519  2.73123  3.46354  2.40513  3.72494  3.29354  2.67741  2.69355  4.24690  2.90347  2.73739  3.18146  2.89801  2.37887  2.77519  2.98518  4.58477  3.61503
          0.03169  3.86325  4.58559  0.61958  0.77255  0.73340  0.65445
    703   2.26309  4.39425  3.15887  2.58647  3.57819  3.43576  3.69174  2.85761  2.60770  2.63295  3.23518  3.10324  3.62256  2.94408  2.87496  2.60335  2.71135  2.45342  4.97459  3.71276    772 a - - -
          2.68618  4.42225  2.77519  2.73123  3.46354  2.40513  3.72494  3.29354  2.67741  2.69355  4.24690  2.90347  2.73739  3.18146  2.89801  2.37887  2.77519  2.98518  4.58477  3.61503
          0.03169  3.86325  4.58559  0.61958  0.77255  0.73340  0.65445
    704   2.25583  4.84616  2.42499  2.13788  4.11748  3.32119  3.59505  3.35311  2.33048  3.12779  3.94183  2.84385  3.76117  2.74336  2.87844  2.56996  2.80044  3.13853  5.35857  4.00335    773 e - - -
          2.68618  4.42225  2.77519  2.73123  3.46354  2.40513  3.72494  3.29354  2.67741  2.69355  4.24690  2.90347  2.73739  3.18146  2.89801  2.37887  2.77519  2.98518  4.58477  3.61503
          0.03169  3.86325  4.58559  0.61958  0.77255  0.71780  0.66909
    705   2.46687  4.75827  2.71397  2.26229  3.89661  3.15696  3.43489  3.28772  2.38319  2.97905  3.83619  2.81514  3.15461  2.73024  2.84776  2.55561  2.78344  3.01618  5.26461  3.92612    774 e - - -
          2.68506  4.42295  2.77368  2.73068  3.46414  2.40491  3.72452  3.29423  2.67813  2.69411  4.24612  2.90355  2.73727  3.18185  2.89872  2.37920  2.77512  2.98510  4.58563  3.61589
          0.51182  0.91480        *  2.60435  0.07683  0.00000        *
//
