# Supplementary material for: T346Hunter: A Novel Web-Based Tool for the Prediction of Type III, Type IV and Type VI Secretion Systems in Bacterial Genomes
Source: PLoS One. 2015 Apr 13;10(4):e0119317. doi: 10.1371/journal.pone.0119317 (PMC4395097; doi:10.1371/journal.pone.0119317)
Supplement: S1 Data — (ZIP) [file pone.0119317.s009.zip › T346Hunter_profiles/GI.Tfc7.fasta]

>gi|33152082|ref|NP_873435.1| hypothetical protein HD0942 [Haemophilus ducreyi 35000HP]
MDNYNLLDLPDMQIDFNQPVSLSCGLKNQDELMDYFVPYLNDWSEHQYSIHEFAQKYVDKFSLWSANDIV
PIMEVAKTEELACFRIYINHPSGEVVFHCRIKTKGLVQ
>gi|209947551|ref|YP_002291048.1| hypothetical protein p1056.36 [Haemophilus influenzae]
MNLLDIPDMSVDFNSVTSCSCGLENADELLNYFLPYLEDWNNQRYTTHEFAKKYANKGISLWTANDVKKS
ENGIQAIQIFLDGEVKGYLFFHCKLSPAGTLQ
>gi|345429770|ref|YP_004822888.1| hypothetical protein PARA_11940 [Haemophilus parainfluenzae T3T1]
MINQPDMNLLDIPDMSVDFNSVTSCSCGLENADELLNYFLPYLEDWNNQRYTTHEFAKKYANKGISLWTA
NDVKKSENGIQAIQIFLDGEVKGYLFFHCKLSPAGTLQ
>gi|113461888|ref|YP_719957.1| hypothetical protein HS_1752 [Haemophilus somnus 129PT]
MSFEKETNLLDLPNQYIDFAADFAVSCALPNSKELLFYFEPYLNSWVESNDSVHQFATKYADEGISLWTA
SDVPITEEDIQHQRAYFYLVSNKNEQGYALIHCSVSQKEFLQ
>gi|170717984|ref|YP_001785029.1| hypothetical protein HSM_1709 [Haemophilus somnus 2336]
MSSAKMREEKRTNLLDLPNKYRNFNGEFSASCGLDNAEELLIHSQSYFIEWFEQGYSFHQFAEKFADQGL
SLWSADEVSMRHSDKSKDIFAFYLAFDNNPSGYILVQCQLDREDSLQ
