# Supplementary material for: T346Hunter: A Novel Web-Based Tool for the Prediction of Type III, Type IV and Type VI Secretion Systems in Bacterial Genomes
Source: PLoS One. 2015 Apr 13;10(4):e0119317. doi: 10.1371/journal.pone.0119317 (PMC4395097; doi:10.1371/journal.pone.0119317)
Supplement: S1 Data — (ZIP) [file pone.0119317.s009.zip › T346Hunter_profiles/GI.Tfc8.fasta]

>gi|238918300|ref|YP_002931814.1| unnamed protein product [Edwardsiella ictaluri 93-146] [Tfc8]
MAELQRNGPPQPRPEKPHDLLYNVFWGWPWALIGMLLGSLMLSLLIEYTGIAFFWPEAGAAHSEAVMNTE
LGWLSTEFTRSLLLSEPSVTVSRWVTTAYQWLFVDSGFTGWIKQHVLQTGSGNELTRNLSSWSGWLAGYL
HEYLTATVWICVITLVRVTILVLSVPLFLMVVLVALVEGLGRRDLRRYGAGYESSFVYHHAKKRVKPAIV
VPIILYLSWPTAVYPNLLLLPAAILLGVAITVTMASFKKYL
>gi|152986494|ref|YP_001349852.1| hypothetical protein PSPA7_4502 [Pseudomonas aeruginosa PA7] [Tfc8]
MAEVTQRAEQQQESQKTLVGTIISTPFQFLGVMFGSLVGAIIVEWVCLYFFWPDAGWKHAQAMFEYELSW
LSQGLLHSVVVQEPGRTATWLAQLAYDWLFVKTGIVDWMTNMTTIAQAGPRSPLDVRYLTAQGVSTLQNY
GLAALYTVLTFVVRLVILVMTIPLFLMAAFTGLVDGLVRRDLRKFGAGRESSYLYHKARGSIIPLAVVPW
TLYLAIPISINPLLILLPCAALLGVAVCITASTFKKYL
>gi|134095198|ref|YP_001100273.1| hypothetical protein HEAR2006 [Herminiimonas arsenicoxydans] [Tfc8]
MKDAASTAQREQNQRQGLIVGTITLPFRLLGVLIGSLLFSIVVECVGMHLFWKDEGWRHSQQMLQYELGH
LSNHFTRSVVVQEPGRTAHELVDTGYEWVFVRSGLLERMSQTAERARAPSHGQTRNFRYYISQAYVWTES
YLIAAAFTTLTFLVRLLVLVLTLPLILTAAFVGLIDGLVRRDVRRFGAGRESGFIYHRAKASLMPLAVLP
WVTYLALPISVHPLLILLPSAALLGLAVSLTAGSFKKYL
>gi|66768358|ref|YP_243120.1| hypothetical protein XC_2039 [Xanthomonas campestris pv. campestris str. 8004] [Tfc8]
MRDVASTAQREQNQSQGLIVGTLTLPFRLLAVLIGSLLFSIVVECVGMHLFWKDQGWRHSQQMLQSELGH
LSSHFTRSMVVQEPGRTAHELVDTGYEWVFVRSGLLERMSQTAERAHAPSNGQTRNFRYYISQVYVLTES
YLIAAAFTMLTFIVRLLVLVLTLPLIFTAAFVGLIDGLVRRDVRRFGAGRESGFIYHRAKASLMPLVVLP
WVTYLALPISVHPLLILLPSAALLGWAVSLTAGSFKKYL
>gi|220936007|ref|YP_002514906.1| hypothetical protein Tgr7_2846 [Thioalkalivibrio sulfidophilus HL-EbGr7] [Tfc8]
MSDPAVAAQRQQVRQRGFLASLVTLPFRFFGVLCGSLLLCILIEWIGMHLFWPEQGWRHAQDMVAYELDQ
LSTYFTRSVVVQEPGRTAHRVVEWAYEWVFLKTGLLEWVQNASAQASAGSHGQTRDFRYYLSQVYVHLES
YLIAAAYTVLVFLVRLLVLCLMLPLFLMAAFTGLVDGLVRRDIRRFGAGRESGFVYHRAKAALMPLVVLP
WAVYLALPISVSPILILLPSAVLLGVVVDIAAGSFKKYL
>gi|163855377|ref|YP_001629675.1| unnamed protein product [Bordetella petrii DSM 12804] [Tfc8]
MKDAASTAQREQNQRQGLIVGTITLPFRLLGVLIGSLLFSIVVECVGMHLFWKDQGWRHSQQMLQYELGH
LSNHFTRSVVVQEPGRTAHELVDTGYEWVFVRSGLLERMSRTAERARAPSHGQTRNFRYYISQAYVWTES
YLIAAAFTTLTFLVRLLVLVLTLPLIFTAAFVGLIDGLVRRDVRRFGAGRESGFVYHRAKASLMPLAVLP
WITYLALPISVHPLVILLPSAALLGLAVSLTAGSFKKYL
>gi|94311273|ref|YP_584483.1| unnamed protein product [Cupriavidus metallidurans CH34] [Tfc8]
MKDAASTAQREQNQRQGLIVGTITLPFRLLGVLIGSLLFSIVVECVGMHLFWKDQGWRHSQQMLQYELGH
LSNHFTRSVVVQEPGRTAHELVDTGYEWVFVRSGLLERMSQTAERARAASHGQSRNFRYYISQVYVWAES
YLIAAAFTTLTFLVRLLVLVLTLPLILTAAFVGLIDGLVRRDVRRFGAGRESGFIYHRAKASLMPLAVLP
WVTYLALPIAVHPLVILLPSAALLGMAVSLTAGSFKKYL
>gi|218691220|ref|YP_002399432.1| hypothetical protein ECED1_3573 [Escherichia coli ED1a] [Tfc8]
MTMAEARRDAERSPQSRPPRQHGLLYNLVWGWPWALVGLLLSSLLLSLLIEYAGMTFFWPDEGAAHSRAV
MNTELGWLSTEFTRSLLLSTPSVTVPGWISVAYQWLFVESGMQSWLQSQQAVTAAGRSVSQFSGELSQWL
AYHLHDYLLATVYVAVVTMVRVIILVLSVPLFVMVILVAVVEGLGRRDLRRYGAAYESSFVYHHAKKSIK
PAIYIPCILYLSWPTAVYPNLLIWPAAMLLGMAVTVTMASFKKYL
>gi|304311448|ref|YP_003811046.1| unnamed protein product [gamma proteobacterium HdN1] [Tfc8]
MASNESAGAQSAPQPLHWQIAFLPFVLLGLAIGACVSAIMIEWAGMALGVWDLPGAGHARETLVGDIQYL
NADFTRSILGVSPVELAVIASRTTTEWIVLKIESLGVMEMMQQLGQEGSSGVFSSLFKSVDTGLSSISAN
AAETSASLAAPNQLYHGLMQYFDAAIYAVQTVVVRIVVAILSLPAYLLIGLVCLLDGIVARDLRRFTAAN
ESSFAYHRYKPWVVRFFVVSWYAYIAWPTSIHPNAVFVPSALLCGWATFNTAKWFKKFF
>gi|56475644|ref|YP_157233.1| hypothetical protein ebA405 [Aromatoleum aromaticum EbN1] [Tfc8]
MISAANPATQRPPPRASTAPGAAHSRGPLGALAGLVLGLVFATFSSWVFGTALMIVGDYSFWKERGLDRA
RAAVDEDLGYIRGFPRSLMVEDTVGFAAGLAERMTRPYTWLGAPAFIARAQAVEPDSATNRHARIAVQAI
KEGGRWMEISLHVARDTAIRLAVAFYALPAFVMAVCIGLIDGLVRRDLRKWSGGRESSYVYHHAKRFTWW
FLTAGFTAYLAWPFGGFNPAYLVLVFALLVAASVSTTASTFKKYL
>gi|333930129|ref|YP_004503707.1| integrating conjugative element membrane protein [Serratia plymuthica AS9] [Tfc8]
MSQAVNNQPQQPVQPRKHGVFYNVLWGWPWMLIGMFFASLLVSLVIEYVGMAFFWPELGASHSEAVMHTE
MGYLSSEFTRSLMLSEPSVTVTRWIGQAYQWTFVDSGFLDWIQRAYDSQVHSQNAVARELNNWSGWLAAT
LKEYLVATVYVTVITLVRVTILVLSIPLFILVVLVALTEGLGRRDIRRYGAGYESSFVYHHAKRMVKPAI
YIPCMLYLSWPTAVYPNLLLLPAAILLGIAVTVTTASFKKYL
>gi|91784605|ref|YP_559811.1| hypothetical protein Bxe_A1194 [Burkholderia xenovorans LB400] [Tfc8]
MKDAASTAQREQNQRQGLIVGTITLPFRLLGVLIGSLLFSIVVECVGMHLFWKDQGWRHSQQMLQYELGH
LSNHFTRSVVVREPGRTAHELVDTGYEWVFVRSGLLERMSQTAERARAPSHGQTRNFRYYISQVYVWTES
YLIAAAFTTLTFLVRLLVLVLTLPLISTAAFVGLIDGLVRRDVRRFGAGRESGFIYHRAKASLMPIAVLP
WVTYLALPISVHPLLILLPSAALLGLAVSLTAGSFKKYL
>gi|120537073|ref|YP_957130.1| hypothetical protein Maqu_3936 [Marinobacter aquaeolei VT8] [Tfc8]
MAEASTEHPARRRGPIGKTIELVLKIIGLLLFSAFMSVVIEWVGMAFFYDEPGYAHAESMMQTEIGYLSE
SLTGGDGMNEGAISSASETVSTVANFLFIDSGIVDNLQAVKTVSPDDGEIKAAVKRLVAGYYDYLMAAVY
VLIMFLVRMAILFLSMPAFILFGIVGISDGLMQRDLRRWCGGNESGYVYHWAKRFSLPVLALAWILYLSI
PNSIHPNFIITPFAVLFGLCLMVMTSKFKKYL
>gi|241662287|ref|YP_002980647.1| hypothetical protein Rpic12D_0674 [Ralstonia pickettii 12D] [Tfc8]
MSDPAVAVQRQQVRQQGLIASLVTLPFRLFGVLCGSLLLCIVIECIGMHFLWPEQGWRHAQGMLNYELSQ
VSEHFTRSVLVQEPGRSARQLVEWAYQGLFVKTGLLDWIRDAASQSRAGARSQVQDFRYYLGQVYVHVES
YLIASAYTVLVFLVRLLVLILILPLFLMAAFVGLVDGLVRRDVRGFGAGRESGFVYHRARASLMPLAVLP
WVTYLALPVSVHPLLILLPSAALLGVAVAISAATFKKYL
>gi|160899604|ref|YP_001565186.1| hypothetical protein Daci_4170 [Delftia acidovorans SPH-1] [Tfc8]
MSDAASTAQREQNRRQGLIVGTITLPLRLLGVLVGSLLFSILMECIGMHLFWKDQGWQHSQQMLQYELGH
LSKHFTRSVVVQEPGRTAHELVDTGYEWVFVRSGLLERMSQTAERARAPSQGKNQDGGRNFRYFISQVYV
WTESYLIAAAFTTLTFLVRLLVLALTLPLIFTAAFVGLIDGLVRRDVRRFGAGRESGFIYHRAKASLMPL
AVLPWVTYLALPISVHPLLILLPSAGLLGLAVSLTAGSFKKYL
>gi|114330128|ref|YP_746350.1| hypothetical protein Neut_0097 [Nitrosomonas eutropha C91] [Tfc8]
MSDAASTAQQQQKRRQGVLASIIGLPLQLFGVLIGSLLISILVECVGMHLFWKEQGWRHSQSMLQYELSH
LSSHFRRSVIVREPGRTAHQLVDTGHEWIFVKTGVGDRMSHTADRARVPSQSGTKNFRYYLSQAYVWSER
YLIAAAFTTLTFLVRLLILVLTLPLILLAAFVGLVDGLVRRDVRKFGAGRESGFFYHRAKASLMPLAVLP
WVVYLALPISLHPLLILLPSAALLGLAVNLTAGSFKKYL
>gi|251788092|ref|YP_003002813.1| hypothetical protein Dd1591_0447 [Dickeya zeae Ech1591] [Tfc8]
MSDPAAAAQHQQTRRQSLLASVITLPFRLLGVLIGSLLISIIVECAGMNLFWKDQGWRHSQAMLQYELGH
LSNNFTRSAIVQEPGRTAHQIVDTGYEWMFVKTGLFERIKQIAERARAPSQTPKHDFRYSVSQVYIWLEN
YLIAAAFTTLTFMVRLLVLVLTLPLILMAVFVGLVDGLVRRDVRRFGAGRESGFIYHRAKAALLPLAMLP
WVTYLALPISVHPLLILLPGAALLGFAVNLTVGSFKKYL
>gi|33152081|ref|NP_873434.1| hypothetical protein HD0941 [Haemophilus ducreyi 35000HP] [Tfc8]
MSEQVPVKKKKGPCHYINALFAALFISLFLSIIFEWLGIAFIWTDEGHLHSQQMMIKELGWLSEDLTQGI
ASRSPKELAEELILTLNHWLFVKTGLRGWLDNPAQHNSWELWIYHYARAYIESVIYVSITFVIRLIVIVF
SSPLFLLAAFAGLTEGMMMRDLRKFGAGRESSFVYHHARRLIGPVMIGAWIFYLSIPVSIYPNLVLMPAA
FLFGLSICVTFASFKKYL
>gi|294502421|ref|YP_003566483.1| hypothetical protein YPZ3_0311 [Yersinia pestis Z176003] [Tfc8]
MFFASLFVSLVIEYVGMAFFWPELGASHSEAVMNTELGYLSSEFTRSLLLSEPSVTVTRWIMMAYQWTFV
DSGFLDWIQRAYDTQVHSQNAVARELNSWSGWLAATLKEYLVATVYVTVITLVRTTILVLSIPLFVLVVL
VALTEGLGRRDVRRYGAGYESSFVYHHAKRMVKPAVYIPCMLYLSWPTAVYPNLLLLPAAILLGVAVTVT
TASFKKYL
>gi|333895605|ref|YP_004469480.1| hypothetical protein ambt_20935 [Alteromonas sp. SN2] [Tfc8]
MANSSEYRPPPRKEPSLIGKTISSTVALIVWLILSLLISVIIEWIGMIWFWPEQGADHAKAVLTSDQGYL
NTQLYQNSLNAKRAVAENAKSAVKWIEKQTAFKRHSPRFNPKSSSTVSTVSEWSSKYYRKAKPYLEAAST
VAQTFVVRLALIVFSLPVFVLAGLIGAVDGLVERDLRRWGGGRESSNVFNLAKRSVVPAFVGACVIYISL
PLSINPALVLLPFALLLGLVVRISFERLKKYF
>gi|37525057|ref|NP_928401.1| hypothetical protein plu1074 [Photorhabdus luminescens subsp. laumondii TTO1] [Tfc8]
MTQQNTKSQQMPAKKSGPLKTVLWDMPWMLIGFLLVSLFFSLVIEYLGIAFFWPEQGERHSQQVMITESG
WLSKEFTRSLLLSEPATTLSIGLKWSYQWVFVDSGALDWINQQHTVQARSHYEMVRELSDWSVLLAESLR
KYLLATVYVTVTFIIRLTILVLSLPLFVMVIGVAVVEGLNRRDLRRYGAAYESSFVYHHAKRFVKPAFCV
PCLLYLSWPSAVYPNLLLLPAAILLGVAITVMMSTFKKYL
>gi|77164157|ref|YP_342682.1| hypothetical protein Noc_0633 [Nitrosococcus oceani ATCC 19707] [Tfc8]
MAEPTDPRRPVTRPGTFSRVLTGLAQCLKWLFLSLIFSVLIEWIGMVFWWEEQGLDHSRQMLVNELQFLG
ADFHRSWLTAHPMQFASDLSDRFYHIAFEWTGIVDLIQWITPAPGLEESGVRPVLHRFYRPVADYVLAGM
QITQVFAVRLAILTLATPVFGLFTLVALVDGLVRRDLRRWGGGRESSFVYHYAKKAAIPLIIMAWVLYLA
LPFSLHPSWIILPFALAFAFAVTITASTFKKYL
>gi|307546641|ref|YP_003899120.1| unnamed protein product [Halomonas elongata DSM 2581] [Tfc8]
MAVDRAERAQQKRPSALGTLLGLPWRIAMVVLVSLLCSIVIEWVGMYWDWWSLPGSGHAEQTMTTEMGWL
DTQFTRSLLFADPVATASALVEWLHTWLFVKTGIAGWLDHNETTGGWVGTLHTYLEAAVYVTLMTLTRCV
ILVLTSPLFVMAALVGFIDGLVRRDLRRFGAGRESAFIYHHAKRAVTPIFILGWLVYLSVPFSFHPNVFL
LPCAVLFGLMISIATGSFKKYL
>gi|311104303|ref|YP_003977156.1| hypothetical protein AXYL_01097 [Achromobacter xylosoxidans A8] [Tfc8]
MKDAASTAQREQNQRQGLIVGTITLPFRLLGVLIGSLLFSIVVECVGMHLFWKDQGWRHSQQMLQYELGH
LSNHFTRSVVVQEPGRTAHELVDTGYGWVFVRSGLLERMSQTAERARAPSREPTRNFRYYISQAYVWAES
YLIAAAFTTLTFLVRLLVLVLTLPLILTAAFVGLIDGLVRRDVRRFGAGRESGFIYHRAKASLMPLAVLP
WITYLALPISVHPLLILLPSAALLGLAVSLTAGSFKKYL
>gi|120611427|ref|YP_971105.1| unnamed protein product [Acidovorax citrulli AAC00-1] [Tfc8]
MTPAPPPKPQTVGPIGLAFSVSFGLVSVAVGAWIVGMLIEIGGGYFLWKGQGIRHAQSLVQQDLEYIAAA
PRSLLVRDTVAFSLQLAGWVRMPYEKLGVLRWYQRMHAPTAAAPTAMPLTGQTVAPQLRGIGVATTDAAR
VLSEWIVISMFVAQDVLLRMAIGAFAMPAFVLACLIGVVDGLVRRDRRRWTGGRESSFVYHHAKRYTGWA
LTGGFGLYLSWPFGGFNPAHMVLVFTVLVAVTLSTTVGAFKKYA
>gi|217969390|ref|YP_002354624.1| hypothetical protein Tmz1t_0962 [Thauera sp. MZ1T] [Tfc8]
MSDPAVAAQRQQQRQQGLIAGLVTLPFRFFGVLCGALLLCILIECVGMHFFWPEQGWRHAQGMLHYELDQ
LSTHFTRSALLQEPGRTAHRLVEQGYDWLFVKSGLLDWIRDASAQASAGSHRPTKDFRYYLGLVSVNVES
YLIAAAYTTLVFLVRLLVLCLTLPLFLMAAFVGLVDGLVRRDIRRFGAGRESGFIYHRARASLIPLAVLP
WVTYLALPVSVNPLLILLPSAALLGVAVCIAAATFKKYL
>gi|161504981|ref|YP_001572093.1| hypothetical protein SARI_03111 [Salmonella enterica subsp. arizonae serovar 62:z4,z23:-- str. RSK2980] [Tfc8]
MPDHAPQPVRRPGLLGWIALLPGVLVGFCLGAWMLAIALEWLGDAFFWRNTCASHSEQVLQATWQWWRGS
AGAPVWLVENLALISDTLQQGIAALIHSLNGQSGLFWTETVTTVIRCALMSAGNVTLTFLLRLAILLQAL
PLFALTITIGLIDGLVRRDLRRFGAGHESGFVYHHARRMISSCLIATGLMWLAVPIFLVPEYVFIPAAAG
IGLAVSMTGGSFKKYV
>gi|378980670|ref|YP_005228811.1| hypothetical protein KPHS_45110 [Klebsiella pneumoniae subsp. pneumoniae HS11286] [Tfc8]
MLLVSLIFSLIVEYVGIAFFWPEEGALHSKAVMETESRYFSEEFTRSLLLSDPVVTVECWLTLAYQWLFV
DSGFLGWLNAPHADQGNDFTRTLNGGAAWLLVKLREYLLATVYVTLVFLIRVTILVLSVPLFVMVAAIGI
VDGLVRRDLRRYGAAYESSFIYHHAKRWIKPATCLPCVIYLSMPFAVYPNILLLPAALLLGLVISLTTGA
FKKYL
>gi|296100804|ref|YP_003610950.1| putative inner membrane protein [Enterobacter cloacae subsp. cloacae ATCC 13047] [Tfc8]
MPQQDSENGQRSATPRQRQSGPIGLLLWDFPMGLIGVLLGSLLVSLLIEYVCIALLWPEEGAAHSYQVMV
AESHWLSEGYTRSLLMAAPVETVSRWVHVAWQWLFVDSGFSGWLQSFKSLSEKGSGLIPALNGIGATLVS
WLGVYLQATVWVTLIFFIRVMILFLSLPLFALVVITGVVDGLVRRDLRRYGAGYESSFVYHHAKRFIKPA
LYGPCMLYLAWPTAVWPNLLLLPSALLVGGVLAVVTGSFKKYL
>gi|332288436|ref|YP_004419288.1| integrating conjugative element membrane protein [Gallibacterium anatis UMN179] [Tfc8]
MAEQQVKEPRRGLLGNLLSLLGRTFGVLVVSLFVSIVIEWIGMIWFWPELGAQHSKQMMLDEVQYFSVHF
TQSILHADPVVLATYVMDTVHQYVFVKSGLLAWLNSVQDPSSPGYALIIYIRGYIEAVIYITMTFIIRLL
ILFFTSPLFILVAVVGFTDGLVRRDLRRFGYGYESSFMYHHAKKAIFPLLIGSWMLYLSLPFSIYPNLLL
IPAAFLVGTAISIASASFKKYL
>gi|237809175|ref|YP_002893615.1| hypothetical protein Tola_2434 [Tolumonas auensis DSM 9187] [Tfc8]
MSDPASTAQRQQQRRQGLIATAISLPLRLFGVLIASLMLSILIECVGMHLFWKDQGWRHAQSMLQYELGH
LSNHFTRSAIVQEPGRTAHRLVETGYEWVFVKTGLLDKMNDTAERARAPGQGQSRDFRYFISQVYVWAER
YLIAAAFITLTFMVRLLVLVLTLPLVLTAVFVGLVDGLVRRDVRKFGAGRESGFVYHRAKASLLPLAILP
WVIYLAMPVSVHPLLILLPSAALLGLAVSLTAGSFKKYL
>gi|154253851|ref|YP_001414675.1| hypothetical protein Plav_3415 [Parvibaculum lavamentivorans DS-1] [Tfc8]
MKDAASTAQREQNQRQGLIVGTITLPFRLLGVLIGSLLFSIVVECVGMHLFWKEQGWRHSQQMLQYELGH
LSNHFTRSVVVQEPGRTAHELVDTGYEWVFVRSGLLERMSQTAERARTPSQGQTRNFRYFISQVYVWAES
YLIAAAFTTLTFLVRLLVLALTLPLIFTAAFVGLIDGLVRRDVRRFGAGRESGFIYHRAKASLMPLAVLP
WITYLALPISVHPLLILLPSAALLGLAVSLTAGSFKKYL
>gi|330824383|ref|YP_004387686.1| integrating conjugative element membrane protein [Alicycliphilus denitrificans K601] [Tfc8]
MSDPAVAAQRQQQRQQGLIAGLVTLPFRFFGVLCGALLLCILIECVGMHFFWPEQGWRHAQGMLHYELDQ
LSTHFTRSALVQEPGRTAHRLVEQGYDWLFVKSGLLDWIRDASAQASAGSHRPTKDFRYYIGLVYVNVES
YLIAAAYTTLVFLVRLLVLCLTLPLFLMAAFVGLVDGLVRRDIRRFGAGRESGFIYHRARASLIPLAVLP
WVTYLALPVSVNPLLILLPSAALLGVAVCIAAATFKKYL
>gi|296106596|ref|YP_003618296.1| hypothetical protein lpa_01523 [Legionella pneumophila 2300/99 Alcoy] [Tfc8]
MAVKQYSRQLTMQLTIVLFLGWLAIIIWALSQWMLHGYPIAFEKVNILVNTQREAISPVYQGSLLAVLPL
NAKPDWALAIPYVNKLVINDLAKDLIEKSQQFLQILLLSSQCLLIKLIILFAALPLFALTMIAGLVDGLN
QRAIRTACLGRESSYVFHRLNHYLKKGLVILLMLWLALPVSITPAYVFVPISLLMGLMVAMTASRFKKYL
>gi|124267567|ref|YP_001021571.1| hypothetical protein Mpe_A2381 [Methylibium petroleiphilum PM1] [Tfc8]
MSDPAVAAQRQQQRQQGLIASLVTLPFRFFGVLCGALLLCILIECVGMHFFWPEQGWRHAQGMLHYELDQ
LSTHFTRSALVQEPGRTAHRLVEQGYDWLFVKSGLLDWIRDASAQASAGSHRPTKDFRYYIGLVYVNVES
YLIAAAYTTLVFLVRLLVLCLTLPLFLMAAFVGLVDGLVRRDIRRFGAGRESGFIYHRARASLIPLAVLP
WVTYLALPVSVNPLLILLPSAALLGVAVCIAAATFKKYL
>gi|197286434|ref|YP_002152306.1| hypothetical protein PMI2587 [Proteus mirabilis HI4320] [Tfc8]
MATAEVRQETPRHPAKDPGLPAKLLWHWPWAIIGVLLASWVCSLLIEWVGIAFFWADEGAEHSRQVMLTE
SGYLSEGFTRSLLMSSPAQWLAHTVEQAYRWLFVESGLMESWQNVYPVSGNAVARELDDWRIWFVSELRD
YLLATVYVTLTFFIRVTILVLSMPLFVMVLLVGMVEGFNRRDLRRYGAGYESSFVYHHAKRFVKPAFFVP
CMIYLSWPSAIYPNLVLLPAALLFGLAVAVATASFKKYL
>gi|300781882|ref|YP_003739117.1| hypothetical protein EbC_pEb10200600 [Erwinia billingiae Eb661] [Tfc8]
MAEARRTSPQQYPQQQPMPPRENGLLYNLVWGWPWKLIGVILASLMVSLVIEYIGIAFFWPEQGAAHSQA
VMDTEFGYLSSDFTRSLLLSEPAATVTRWITDAYQWAFVDSGILSWIQEKYQAEMNSGNEVSRNLKGASS
WLGNYLQQYMLATVYVSIVTLIRVTIIALSVPLFVLVICVAVVEGLGRRDLRRFGAGYESSFLYHRAKRL
IKPAVYLPVMAYLSWPSAVYPNLLLLPAALMLGLTITVTTASFKKYL
