# Supplementary material for: T346Hunter: A Novel Web-Based Tool for the Prediction of Type III, Type IV and Type VI Secretion Systems in Bacterial Genomes
Source: PLoS One. 2015 Apr 13;10(4):e0119317. doi: 10.1371/journal.pone.0119317 (PMC4395097; doi:10.1371/journal.pone.0119317)
Supplement: S1 Data — (ZIP) [file pone.0119317.s009.zip › T346Hunter_profiles/GI.Tfc8.hmm]

HMMER3/f [3.1b1 | May 2013]
NAME  Tfc8
LENG  249
ALPH  amino
RF    no
MM    no
CONS  yes
CS    no
MAP   yes
DATE  Tue Mar  4 13:35:15 2014
NSEQ  37
EFFN  1.684692
CKSUM 13892077
STATS LOCAL MSV      -10.9976  0.70294
STATS LOCAL VITERBI  -11.6940  0.70294
STATS LOCAL FORWARD   -5.0604  0.70294
HMM          A        C        D        E        F        G        H        I        K        L        M        N        P        Q        R        S        T        V        W        Y   
            m->m     m->i     m->d     i->m     i->i     d->m     d->d
  COMPO   2.43048  4.37690  3.36082  2.90201  3.12380  2.97554  3.74339  2.71074  2.85419  2.23038  3.44428  3.37101  3.34461  3.18625  2.97452  2.65996  2.84237  2.45601  4.14261  3.33235
          2.68586  4.42235  2.77530  2.73133  3.46364  2.40523  3.72504  3.29332  2.67751  2.69365  4.24554  2.90335  2.73731  3.18156  2.89811  2.37884  2.77523  2.98528  4.58487  3.61513
          0.39130  2.36880  1.46867  1.27846  0.32638  0.00000        *
      1   2.34584  4.37656  4.00089  3.53989  3.57706  3.64386  4.33616  2.60888  3.38927  2.33085  1.31504  3.76780  4.17747  3.72294  3.63136  3.02651  2.84115  2.46317  5.22575  4.03647      8 m - - -
          2.68618  4.42225  2.77519  2.73123  3.46354  2.40513  3.72494  3.29354  2.67741  2.69355  4.24690  2.90347  2.73739  3.18146  2.89801  2.37887  2.77519  2.98518  4.58477  3.61503
          0.02137  4.25220  4.97455  0.61958  0.77255  0.73990  0.64848
      2   2.07039  4.71249  3.12426  2.57282  3.97539  3.46566  3.72602  3.37622  2.39492  3.00991  3.45821  3.06742  3.12654  2.90237  2.93933  2.28520  2.36341  3.07009  5.28279  3.97460      9 a - - -
          2.68618  4.42225  2.77519  2.73123  3.46354  2.40513  3.72494  3.29354  2.67741  2.69355  4.24690  2.90347  2.73739  3.18146  2.89801  2.37887  2.77519  2.98518  4.58477  3.61503
          0.02064  4.28661  5.00896  0.61958  0.77255  0.56400  0.84148
      3   2.56835  5.15945  2.17908  2.02250  4.47986  3.44563  3.65950  3.95237  2.41737  3.45418  3.12139  2.74424  3.37325  2.34962  2.91040  2.66517  2.93100  3.53728  5.60549  4.20315     10 e - - -
          2.68618  4.42225  2.77519  2.73123  3.46354  2.40513  3.72494  3.29354  2.67741  2.69355  4.24690  2.90347  2.73739  3.18146  2.89801  2.37887  2.77519  2.98518  4.58477  3.61503
          0.01863  4.38801  5.11036  0.61958  0.77255  0.66232  0.72496
      4   1.87259  4.91593  3.03927  2.38249  4.17066  3.48807  3.24619  3.59470  2.46838  3.07429  3.98485  3.00841  3.20445  2.64855  2.67280  2.55414  2.90184  2.94255  5.40867  4.06460     11 a - - -
          2.68618  4.42225  2.77519  2.73123  3.46354  2.40513  3.72494  3.29354  2.67741  2.69355  4.24690  2.90347  2.73739  3.18146  2.89801  2.37887  2.77519  2.98518  4.58477  3.61503
          0.01863  4.38801  5.11036  0.61958  0.77255  0.66232  0.72496
      5   2.07987  4.96023  2.87662  2.45950  4.25148  3.46648  3.68414  3.68734  2.45915  3.25510  4.04497  2.89328  2.83472  2.73784  2.62684  2.20924  2.79972  3.06767  5.46319  4.10494     12 a - - -
          2.68618  4.42225  2.77519  2.73123  3.46354  2.40513  3.72494  3.29354  2.67741  2.69355  4.24690  2.90347  2.73739  3.18146  2.89801  2.37887  2.77519  2.98518  4.58477  3.61503
          0.01863  4.38801  5.11036  0.61958  0.77255  0.55565  0.85261
      6   2.63038  5.06386  2.86355  2.31998  4.36089  3.47140  3.66491  3.81398  2.42163  3.34849  3.54290  2.57081  2.79184  2.61378  2.63807  2.32053  2.57996  3.08757  5.52683  4.14729     13 e - - -
          2.68618  4.42225  2.77519  2.73123  3.46354  2.40513  3.72494  3.29354  2.67741  2.69355  4.24690  2.90347  2.73739  3.18146  2.89801  2.37887  2.77519  2.98518  4.58477  3.61503
          0.04624  4.43231  3.40214  0.61958  0.77255  0.60252  0.79281
      7   2.39226  5.13663  2.69766  2.07469  4.46178  3.45083  3.64280  3.93419  2.33675  3.43328  4.18297  2.78006  3.02428  2.55739  2.68697  2.55173  2.47631  3.51661  5.58113  3.69386     14 e - - -
          2.68618  4.42225  2.77519  2.73123  3.46354  2.40513  3.72494  3.29354  2.67741  2.69355  4.24690  2.90347  2.73739  3.18146  2.89801  2.37887  2.77519  2.98518  4.58477  3.61503
          0.01833  4.40439  5.12674  0.61958  0.77255  0.64092  0.74825
      8   2.09879  5.07962  2.96044  2.27539  4.38705  3.32589  3.65652  3.84415  2.27705  3.36930  4.13475  2.83096  3.13686  2.70721  2.51451  2.27226  2.80689  3.35423  5.53894  4.15599     15 a - - -
          2.68618  4.42225  2.77519  2.73123  3.46354  2.40513  3.72494  3.29354  2.67741  2.69355  4.24690  2.90347  2.73739  3.18146  2.89801  2.37887  2.77519  2.98518  4.58477  3.61503
          0.01833  4.40439  5.12674  0.61958  0.77255  0.64092  0.74825
      9   2.24301  5.03008  2.97999  2.25249  4.32392  3.27420  3.67648  3.76781  2.43366  3.31616  4.09684  2.97399  2.71957  2.11791  2.75234  2.68047  2.91762  3.04547  5.50609  4.13777     16 q - - -
          2.68618  4.42225  2.77519  2.73123  3.46354  2.40513  3.72494  3.29354  2.67741  2.69355  4.24690  2.90347  2.73739  3.18146  2.89801  2.37887  2.77519  2.98518  4.58477  3.61503
          0.09910  4.40439  2.49955  0.61958  0.77255  0.57185  0.83122
     10   2.69690  5.08536  2.97417  2.33026  4.39948  2.91705  3.51988  3.84971  2.36596  3.37082  4.14267  2.96002  3.65389  2.27740  1.97211  2.46391  2.92558  3.24372  5.53384  4.16392     17 r - - -
          2.68609  4.42241  2.77536  2.73139  3.46370  2.40529  3.72465  3.29370  2.67757  2.69371  4.24641  2.90363  2.73695  3.18083  2.89793  2.37888  2.77508  2.98528  4.58493  3.61499
          0.34471  1.44270  2.89529  1.09494  0.40731  0.62115  0.77073
     11   2.31390  5.01836  2.94658  2.22887  4.31801  3.03086  3.66584  3.76246  2.42528  3.31029  4.09189  2.95625  2.43360  2.34371  2.77484  2.66880  2.90852  3.21512  5.49973  4.13080     26 e - - -
          2.68618  4.42225  2.77519  2.73123  3.46354  2.40513  3.72494  3.29354  2.67741  2.69355  4.24690  2.90347  2.73739  3.18146  2.89801  2.37887  2.77519  2.98518  4.58477  3.61503
          0.01953  4.34151  5.06386  0.61958  0.77255  0.71892  0.66802
     12   2.23647  4.93236  3.00523  2.42061  4.21059  3.47470  3.69306  3.63223  2.38287  3.21492  4.01941  3.00250  2.99223  1.90907  2.90782  2.70023  2.91765  2.90002  5.43503  4.09179     27 q - - -
          2.68618  4.42225  2.77519  2.73123  3.46354  2.40513  3.72494  3.29354  2.67741  2.69355  4.24690  2.90347  2.73739  3.18146  2.89801  2.37887  2.77519  2.98518  4.58477  3.61503
          0.01953  4.34151  5.06386  0.61958  0.77255  0.71892  0.66802
     13   2.46496  5.10361  2.94335  2.26691  4.42487  3.44926  3.63315  3.88749  2.11835  3.39480  4.15340  2.63862  3.84237  2.51553  2.28874  2.37696  2.69497  3.28448  5.54775  4.16178     28 k - - -
          2.68618  4.42225  2.77519  2.73123  3.46354  2.40513  3.72494  3.29354  2.67741  2.69355  4.24690  2.90347  2.73739  3.18146  2.89801  2.37887  2.77519  2.98518  4.58477  3.61503
          0.01953  4.34151  5.06386  0.61958  0.77255  0.61680  0.77581
     14   2.40997  5.15852  2.83146  2.31094  4.49477  3.45669  3.17256  3.96752  2.06349  3.45529  4.20371  2.92943  3.44352  2.26688  2.27910  2.57563  2.91607  3.54489  5.59187  4.19640     29 k - - -
          2.68618  4.42225  2.77519  2.73123  3.46354  2.40513  3.72494  3.29354  2.67741  2.69355  4.24690  2.90347  2.73739  3.18146  2.89801  2.37887  2.77519  2.98518  4.58477  3.61503
          0.01867  4.38583  5.10818  0.61958  0.77255  0.55358  0.85540
     15   2.70198  5.15322  2.96230  2.30582  4.48229  3.47515  3.21956  3.94925  2.30350  3.44660  4.20076  2.82345  2.86285  2.49485  2.15090  2.31818  2.72072  3.53581  5.59089  4.20129     30 r - - -
          2.68618  4.42225  2.77519  2.73123  3.46354  2.40513  3.72494  3.29354  2.67741  2.69355  4.24690  2.90347  2.73739  3.18146  2.89801  2.37887  2.77519  2.98518  4.58477  3.61503
          0.01782  4.43231  5.15465  0.61958  0.77255  0.47725  0.96887
     16   2.69935  5.07542  2.91620  2.44684  4.37160  2.52805  3.68369  3.82179  2.30202  3.35849  3.47254  2.98368  3.00712  2.14517  2.54601  2.68896  2.93011  3.12063  5.53818  4.16290     31 q - - -
          2.68618  4.42225  2.77519  2.73123  3.46354  2.40513  3.72494  3.29354  2.67741  2.69355  4.24690  2.90347  2.73739  3.18146  2.89801  2.37887  2.77519  2.98518  4.58477  3.61503
          0.01694  4.48240  5.20475  0.61958  0.77255  0.52665  0.89301
     17   2.36363  4.59478  3.40185  2.87397  4.04344  1.85401  3.96828  3.43365  2.85742  2.56754  3.94371  3.28965  2.58367  3.18533  3.26904  2.39786  2.61709  2.98909  5.39443  4.12143     32 g - - -
          2.68618  4.42225  2.77519  2.73123  3.46354  2.40513  3.72494  3.29354  2.67741  2.69355  4.24690  2.90347  2.73739  3.18146  2.89801  2.37887  2.77519  2.98518  4.58477  3.61503
          0.01694  4.48240  5.20475  0.61958  0.77255  0.52665  0.89301
     18   2.72453  4.29572  4.42453  3.83920  2.82799  4.00377  4.32173  2.26442  3.70893  1.30874  3.23371  4.02221  2.69115  3.90057  3.85803  3.30325  3.09564  2.13091  4.91803  3.74751     33 l - - -
          2.68618  4.42225  2.77519  2.73123  3.46354  2.40513  3.72494  3.29354  2.67741  2.69355  4.24690  2.90347  2.73739  3.18146  2.89801  2.37887  2.77519  2.98518  4.58477  3.61503
          0.01694  4.48240  5.20475  0.61958  0.77255  0.52665  0.89301
     19   2.59433  3.81098  3.87147  3.29485  3.36798  3.20727  3.17269  2.08177  2.76695  1.94721  3.36418  3.60477  4.11040  3.47586  3.47962  2.82401  2.91753  2.43798  4.85421  3.00137     34 l - - -
          2.68618  4.42225  2.77519  2.73123  3.46354  2.40513  3.72494  3.29354  2.67741  2.69355  4.24690  2.90347  2.73739  3.18146  2.89801  2.37887  2.77519  2.98518  4.58477  3.61503
          0.06765  4.48240  2.91677  0.61958  0.77255  0.52665  0.89301
     20   2.39127  4.76380  3.15639  2.59741  3.97385  2.30261  3.74722  3.37315  2.50121  2.88053  3.84481  2.70717  3.92405  2.66755  2.85147  2.74724  2.82312  2.75000  3.61346  3.98002     35 g - - -
          2.68618  4.42225  2.77519  2.73123  3.46354  2.40513  3.72494  3.29354  2.67741  2.69355  4.24690  2.90347  2.73739  3.18146  2.89801  2.37887  2.77519  2.98518  4.58477  3.61503
          0.01781  4.43256  5.15491  0.61958  0.77255  0.53308  0.88381
     21   2.46920  4.54866  3.36073  2.79771  3.71052  2.98483  3.83829  3.08487  2.50457  2.28417  3.64348  3.10588  3.98831  2.69112  3.17159  2.59494  2.66529  2.50201  3.89458  3.28241     36 l - - -
          2.68618  4.42225  2.77519  2.73123  3.46354  2.40513  3.72494  3.29354  2.67741  2.69355  4.24690  2.90347  2.73739  3.18146  2.89801  2.37887  2.77519  2.98518  4.58477  3.61503
          0.01733  4.45971  5.18206  0.61958  0.77255  0.56220  0.84386
     22   2.48098  4.18232  4.26584  3.68064  3.15275  3.85499  4.17962  1.98550  3.55346  1.68958  3.29169  3.86558  4.22279  3.76595  3.71698  2.78260  2.34907  2.11765  4.83118  3.64189     37 l - - -
          2.68618  4.42225  2.77519  2.73123  3.46354  2.40513  3.72494  3.29354  2.67741  2.69355  4.24690  2.90347  2.73739  3.18146  2.89801  2.37887  2.77519  2.98518  4.58477  3.61503
          0.01733  4.45971  5.18206  0.61958  0.77255  0.56220  0.84386
     23   2.06028  4.13194  4.24987  3.65805  2.91599  3.80220  4.11225  2.01861  3.51991  2.15376  3.24322  3.82355  4.16971  3.72346  3.13188  3.09439  2.74119  2.21600  2.92445  3.55841     38 i - - -
          2.68618  4.42225  2.77519  2.73123  3.46354  2.40513  3.72494  3.29354  2.67741  2.69355  4.24690  2.90347  2.73739  3.18146  2.89801  2.37887  2.77519  2.98518  4.58477  3.61503
          0.01733  4.45971  5.18206  0.61958  0.77255  0.50273  0.92856
     24   2.69391  4.96877  2.83234  2.39800  3.33876  2.48658  3.29291  3.65867  2.49048  2.94500  4.03371  3.01946  3.89909  2.61292  2.96292  2.28051  2.43734  3.31295  5.45653  4.10365     39 s - - -
          2.68618  4.42225  2.77519  2.73123  3.46354  2.40513  3.72494  3.29354  2.67741  2.69355  4.24690  2.90347  2.73739  3.18146  2.89801  2.37887  2.77519  2.98518  4.58477  3.61503
          0.01694  4.48240  5.20475  0.61958  0.77255  0.52665  0.89301
     25   2.72120  4.14318  4.39580  3.80009  3.00765  3.85614  4.15711  2.55324  3.64171  1.32015  3.08916  3.91623  4.21847  3.82196  3.74839  2.90973  2.82933  2.22920  3.18278  3.26890     40 l - - -
          2.68618  4.42225  2.77519  2.73123  3.46354  2.40513  3.72494  3.29354  2.67741  2.69355  4.24690  2.90347  2.73739  3.18146  2.89801  2.37887  2.77519  2.98518  4.58477  3.61503
          0.01694  4.48240  5.20475  0.61958  0.77255  0.52665  0.89301
     26   2.51615  4.45430  3.58511  3.03719  3.72104  3.58479  4.00176  2.84131  2.99115  2.66080  3.66890  3.42245  1.73188  3.30384  3.35316  2.62321  2.46770  2.37142  5.15505  3.91601     41 p - - -
          2.68618  4.42225  2.77519  2.73123  3.46354  2.40513  3.72494  3.29354  2.67741  2.69355  4.24690  2.90347  2.73739  3.18146  2.89801  2.37887  2.77519  2.98518  4.58477  3.61503
          0.01694  4.48240  5.20475  0.61958  0.77255  0.52665  0.89301
     27   2.69034  4.14524  4.23411  3.64381  2.10825  3.10194  4.10671  2.58825  3.50885  2.00519  2.74850  3.49942  4.17295  3.36605  3.66159  3.09576  2.92237  2.27891  2.93867  3.54650     42 l - - -
          2.68618  4.42225  2.77519  2.73123  3.46354  2.40513  3.72494  3.29354  2.67741  2.69355  4.24690  2.90347  2.73739  3.18146  2.89801  2.37887  2.77519  2.98518  4.58477  3.61503
          0.01694  4.48240  5.20475  0.61958  0.77255  0.52665  0.89301
     28   2.29620  4.06647  3.16627  2.60585  4.00807  2.75670  3.75893  3.40853  2.39493  3.04120  3.51786  3.11013  3.93754  2.56022  2.31982  2.75978  2.92645  2.52779  5.31558  4.00514     43 a - - -
          2.68618  4.42225  2.77519  2.73123  3.46354  2.40513  3.72494  3.29354  2.67741  2.69355  4.24690  2.90347  2.73739  3.18146  2.89801  2.37887  2.77519  2.98518  4.58477  3.61503
          0.01694  4.48240  5.20475  0.61958  0.77255  0.52665  0.89301
     29   3.49523  4.79664  5.24125  4.66737  2.69790  4.76459  5.04946  2.05394  4.52555  0.71332  3.07740  4.84671  4.94564  4.56156  4.57614  4.11304  3.35078  2.49791  5.29796  4.20720     44 l - - -
          2.68618  4.42225  2.77519  2.73123  3.46354  2.40513  3.72494  3.29354  2.67741  2.69355  4.24690  2.90347  2.73739  3.18146  2.89801  2.37887  2.77519  2.98518  4.58477  3.61503
          0.01694  4.48240  5.20475  0.61958  0.77255  0.52665  0.89301
     30   2.64633  4.16663  4.49830  3.90355  2.54880  3.92774  4.25897  1.87511  3.36092  1.81661  3.26005  4.00726  4.28546  3.92007  3.83896  3.23251  2.67027  1.80165  4.82256  3.64153     45 v - - -
          2.68618  4.42225  2.77519  2.73123  3.46354  2.40513  3.72494  3.29354  2.67741  2.69355  4.24690  2.90347  2.73739  3.18146  2.89801  2.37887  2.77519  2.98518  4.58477  3.61503
          0.01694  4.48240  5.20475  0.61958  0.77255  0.52665  0.89301
     31   2.54003  4.24073  3.91970  3.34292  2.94706  1.76016  4.03596  2.46824  3.25593  2.43920  3.16802  3.63616  4.12127  3.51240  3.51005  2.76433  2.92163  2.37013  4.02679  3.63746     46 g - - -
          2.68618  4.42225  2.77519  2.73123  3.46354  2.40513  3.72494  3.29354  2.67741  2.69355  4.24690  2.90347  2.73739  3.18146  2.89801  2.37887  2.77519  2.98518  4.58477  3.61503
          0.01694  4.48240  5.20475  0.61958  0.77255  0.46102  0.99599
     32   2.40664  4.17328  4.58320  3.98133  2.75594  3.94344  4.26593  2.49005  3.80389  1.78580  2.79381  4.04965  4.29605  3.95689  3.86834  3.25062  3.01285  1.47849  3.88098  3.61166     47 v - - -
          2.68618  4.42225  2.77519  2.73123  3.46354  2.40513  3.72494  3.29354  2.67741  2.69355  4.24690  2.90347  2.73739  3.18146  2.89801  2.37887  2.77519  2.98518  4.58477  3.61503
          0.01653  4.50694  5.22928  0.61958  0.77255  0.48576  0.95510
     33   2.25454  3.43473  4.48400  3.88735  2.83180  3.90982  4.23793  2.38354  3.72588  1.38707  3.07645  3.99030  4.26946  3.89930  3.82060  3.21340  2.67159  2.23984  4.80062  3.62275     48 l - - -
          2.68618  4.42225  2.77519  2.73123  3.46354  2.40513  3.72494  3.29354  2.67741  2.69355  4.24690  2.90347  2.73739  3.18146  2.89801  2.37887  2.77519  2.98518  4.58477  3.61503
          0.01653  4.50694  5.22928  0.61958  0.77255  0.48576  0.95510
     34   3.03397  3.42001  4.94968  4.35725  2.18945  4.26874  4.61760  1.71393  4.17962  1.41529  3.22893  4.40838  4.57807  4.29395  4.21289  3.59496  3.26564  1.95079  5.04592  3.89432     49 l - - -
          2.68618  4.42225  2.77519  2.73123  3.46354  2.40513  3.72494  3.29354  2.67741  2.69355  4.24690  2.90347  2.73739  3.18146  2.89801  2.37887  2.77519  2.98518  4.58477  3.61503
          0.04450  4.50694  3.42680  0.61958  0.77255  0.48576  0.95510
     35   2.35538  4.33337  3.73548  3.16998  3.21362  1.94425  4.00303  2.67789  3.10853  2.23699  3.46621  3.52194  4.08490  3.39283  3.42160  2.57303  2.92921  2.30272  4.95780  3.73805     50 g - - -
          2.68618  4.42225  2.77519  2.73123  3.46354  2.40513  3.72494  3.29354  2.67741  2.69355  4.24690  2.90347  2.73739  3.18146  2.89801  2.37887  2.77519  2.98518  4.58477  3.61503
          0.01699  4.47943  5.20177  0.61958  0.77255  0.45823  1.00077
     36   1.56636  4.43287  3.92368  3.64546  4.81419  2.57465  4.68316  4.26433  3.71153  3.93334  4.72203  3.68987  3.98802  3.95963  4.00477  0.90213  3.00154  3.59388  6.13608  4.95645     51 s - - -
          2.68618  4.42225  2.77519  2.73123  3.46354  2.40513  3.72494  3.29354  2.67741  2.69355  4.24690  2.90347  2.73739  3.18146  2.89801  2.37887  2.77519  2.98518  4.58477  3.61503
          0.01653  4.50694  5.22928  0.61958  0.77255  0.48576  0.95510
     37   2.64735  3.14713  4.50756  3.92094  3.20174  3.93933  4.25711  2.56564  3.73796  1.29094  3.25953  4.02369  4.31040  3.92682  3.84018  3.25279  3.05781  2.42483  2.38533  3.56807     52 l - - -
          2.68618  4.42225  2.77519  2.73123  3.46354  2.40513  3.72494  3.29354  2.67741  2.69355  4.24690  2.90347  2.73739  3.18146  2.89801  2.37887  2.77519  2.98518  4.58477  3.61503
          0.01653  4.50694  5.22928  0.61958  0.77255  0.48576  0.95510
     38   3.34696  4.64701  5.25300  4.66094  2.43754  4.62033  4.94759  1.99082  4.49843  1.14055  2.38599  4.75949  4.84052  4.52792  4.50533  3.96119  3.56806  1.76989  5.23340  4.16124     53 l - - -
          2.68618  4.42225  2.77519  2.73123  3.46354  2.40513  3.72494  3.29354  2.67741  2.69355  4.24690  2.90347  2.73739  3.18146  2.89801  2.37887  2.77519  2.98518  4.58477  3.61503
          0.01653  4.50694  5.22928  0.61958  0.77255  0.48576  0.95510
     39   2.46252  3.48351  4.49204  3.88865  2.29989  3.57951  4.17701  2.30954  3.71068  1.85662  3.00292  3.95525  4.21607  3.87429  3.78011  2.69425  2.93212  1.94369  4.72509  3.54474     54 l - - -
          2.68618  4.42225  2.77519  2.73123  3.46354  2.40513  3.72494  3.29354  2.67741  2.69355  4.24690  2.90347  2.73739  3.18146  2.89801  2.37887  2.77519  2.98518  4.58477  3.61503
          0.01653  4.50694  5.22928  0.61958  0.77255  0.48576  0.95510
     40   1.93448  3.36346  3.80028  3.29070  4.00036  2.53230  4.23017  2.80895  3.24508  3.07942  3.94685  3.54758  4.01235  3.53716  3.58155  1.34637  2.94852  3.02710  5.41421  4.19301     55 s - - -
          2.68618  4.42225  2.77519  2.73123  3.46354  2.40513  3.72494  3.29354  2.67741  2.69355  4.24690  2.90347  2.73739  3.18146  2.89801  2.37887  2.77519  2.98518  4.58477  3.61503
          0.01653  4.50694  5.22928  0.61958  0.77255  0.48576  0.95510
     41   3.20079  4.50760  5.06198  4.50039  3.54995  4.52385  4.93777  1.17543  4.36608  1.66254  2.93240  4.62723  4.80727  4.52475  4.46191  3.86673  2.86906  1.70088  5.37824  4.22658     56 i - - -
          2.68618  4.42225  2.77519  2.73123  3.46354  2.40513  3.72494  3.29354  2.67741  2.69355  4.24690  2.90347  2.73739  3.18146  2.89801  2.37887  2.77519  2.98518  4.58477  3.61503
          0.01653  4.50694  5.22928  0.61958  0.77255  0.48576  0.95510
     42   2.40837  4.41496  4.91334  4.33843  3.46294  4.34684  4.72915  1.69315  4.19194  1.56413  2.69763  4.44858  4.65579  4.35053  4.28013  3.67616  3.31607  1.53155  5.20577  4.04650     57 v - - -
          2.68618  4.42225  2.77519  2.73123  3.46354  2.40513  3.72494  3.29354  2.67741  2.69355  4.24690  2.90347  2.73739  3.18146  2.89801  2.37887  2.77519  2.98518  4.58477  3.61503
          0.01653  4.50694  5.22928  0.61958  0.77255  0.48576  0.95510
     43   3.00443  4.35624  4.87231  4.27652  3.02208  4.21467  4.53950  1.26078  4.09957  1.73348  3.07758  4.33879  4.52774  4.21647  4.14079  3.53505  3.23413  1.93287  3.52826  3.81688     58 i - - -
          2.68618  4.42225  2.77519  2.73123  3.46354  2.40513  3.72494  3.29354  2.67741  2.69355  4.24690  2.90347  2.73739  3.18146  2.89801  2.37887  2.77519  2.98518  4.58477  3.61503
          0.01653  4.50694  5.22928  0.61958  0.77255  0.48576  0.95510
     44   2.54149  5.06080  2.96078  1.12035  4.35756  3.54919  3.87907  3.66889  2.67529  3.31425  3.32535  3.11237  4.01966  3.03441  3.12027  2.87228  3.10906  3.36034  5.63107  4.28286     59 e - - -
          2.68618  4.42225  2.77519  2.73123  3.46354  2.40513  3.72494  3.29354  2.67741  2.69355  4.24690  2.90347  2.73739  3.18146  2.89801  2.37887  2.77519  2.98518  4.58477  3.61503
          0.01653  4.50694  5.22928  0.61958  0.77255  0.48576  0.95510
     45   2.80075  2.76720  4.54726  3.96062  3.03375  3.93540  4.13596  2.20292  3.78046  2.13624  3.29107  4.00937  4.29463  3.93361  3.84946  3.24200  3.03232  2.42851  1.99823  2.39906     60 w - - -
          2.68618  4.42225  2.77519  2.73123  3.46354  2.40513  3.72494  3.29354  2.67741  2.69355  4.24690  2.90347  2.73739  3.18146  2.89801  2.37887  2.77519  2.98518  4.58477  3.61503
          0.01653  4.50694  5.22928  0.61958  0.77255  0.48576  0.95510
     46   2.28413  4.20853  4.21763  3.63850  3.34441  3.30664  4.18173  2.03669  3.52031  2.10822  3.34248  3.84086  4.21907  3.74420  3.70346  2.77591  2.86985  1.60110  4.86789  3.67480     61 v - - -
          2.68618  4.42225  2.77519  2.73123  3.46354  2.40513  3.72494  3.29354  2.67741  2.69355  4.24690  2.90347  2.73739  3.18146  2.89801  2.37887  2.77519  2.98518  4.58477  3.61503
          0.06621  4.50694  2.93683  0.61958  0.77255  0.48576  0.95510
     47   2.68880  3.04050  4.44035  4.24646  4.84263  0.50359  5.03472  4.27376  4.19537  4.02936  4.90314  4.06667  4.16552  4.45105  4.33805  2.90661  3.23232  3.68125  6.12330  5.07203     62 G - - -
          2.68618  4.42225  2.77519  2.73123  3.46354  2.40513  3.72494  3.29354  2.67741  2.69355  4.24690  2.90347  2.73739  3.18146  2.89801  2.37887  2.77519  2.98518  4.58477  3.61503
          0.01736  4.45809  5.18043  0.61958  0.77255  0.56467  0.84059
     48   2.72241  4.39723  2.80922  3.09756  3.52162  3.24536  3.99265  2.21324  3.05332  2.46366  1.81059  3.48548  4.09865  3.34926  3.38811  2.97644  2.95830  2.58030  5.00388  3.77604     63 m - - -
          2.68618  4.42225  2.77519  2.73123  3.46354  2.40513  3.72494  3.29354  2.67741  2.69355  4.24690  2.90347  2.73739  3.18146  2.89801  2.37887  2.77519  2.98518  4.58477  3.61503
          0.01736  4.45809  5.18043  0.61958  0.77255  0.56467  0.84059
     49   1.77905  4.42035  3.54117  2.97740  3.54738  3.65463  2.80938  2.64287  2.92681  2.63553  3.52750  3.28025  4.03817  3.23649  3.28287  2.90129  2.81297  2.56162  4.99174  2.69493     64 a - - -
          2.68618  4.42225  2.77519  2.73123  3.46354  2.40513  3.72494  3.29354  2.67741  2.69355  4.24690  2.90347  2.73739  3.18146  2.89801  2.37887  2.77519  2.98518  4.58477  3.61503
          0.01736  4.45809  5.18043  0.61958  0.77255  0.56467  0.84059
     50   3.03559  4.42358  4.59667  4.06076  1.42161  4.10806  4.01118  2.81643  3.89353  1.68388  3.46289  4.08351  4.45486  4.02262  3.97866  2.84332  3.26578  2.67508  3.00660  2.81787     65 f - - -
          2.68620  4.42227  2.77514  2.73125  3.46356  2.40496  3.72496  3.29356  2.67743  2.69357  4.24692  2.90349  2.73742  3.18148  2.89803  2.37889  2.77522  2.98520  4.58479  3.61505
          0.11330  2.28781  5.18043  0.30668  1.33137  0.43940  1.03401
     51   2.84522  4.25992  4.48111  3.89652  1.48838  3.97179  4.18460  2.49199  3.73908  1.97980  3.26506  4.00802  4.32214  3.20263  3.84631  3.27334  3.07529  2.18303  3.52913  3.38245     67 f - - -
          2.68618  4.42225  2.77519  2.73123  3.46354  2.40513  3.72494  3.29354  2.67741  2.69355  4.24690  2.90347  2.73739  3.18146  2.89801  2.37887  2.77519  2.98518  4.58477  3.61503
          0.01653  4.50694  5.22928  0.61958  0.77255  0.48576  0.95510
     52   4.14155  5.36074  4.97990  4.71824  2.38350  4.70487  3.90181  3.94170  4.37913  3.21288  4.50455  4.48616  5.07467  4.52610  4.41717  4.21410  4.38227  3.86514  0.59583  2.12772     68 W - - -
          2.68618  4.42225  2.77519  2.73123  3.46354  2.40513  3.72494  3.29354  2.67741  2.69355  4.24690  2.90347  2.73739  3.18146  2.89801  2.37887  2.77519  2.98518  4.58477  3.61503
          0.01653  4.50694  5.22928  0.61958  0.77255  0.48576  0.95510
     53   2.62757  5.15233  2.52972  2.33159  4.47208  3.48692  3.67838  3.93912  1.96100  3.44599  3.51450  2.96538  2.37605  2.78455  2.69107  2.59814  2.81859  3.52955  5.60000  4.20673     69 k - - -
          2.68618  4.42225  2.77519  2.73123  3.46354  2.40513  3.72494  3.29354  2.67741  2.69355  4.24690  2.90347  2.73739  3.18146  2.89801  2.37887  2.77519  2.98518  4.58477  3.61503
          0.01653  4.50694  5.22928  0.61958  0.77255  0.48576  0.95510
     54   2.87551  5.35715  2.06910  1.49862  4.66199  3.06260  3.80160  4.14184  2.62905  2.49874  4.42533  2.66205  3.96446  2.92620  3.14641  2.82312  3.12190  3.72892  5.80738  4.38158     70 e - - -
          2.68618  4.42225  2.77519  2.73123  3.46354  2.40513  3.72494  3.29354  2.67741  2.69355  4.24690  2.90347  2.73739  3.18146  2.89801  2.37887  2.77519  2.98518  4.58477  3.61503
          0.01653  4.50694  5.22928  0.61958  0.77255  0.48576  0.95510
     55   2.57366  5.13988  2.98798  2.13847  4.45534  3.49492  3.21667  3.91703  2.41911  3.09406  4.19008  2.97619  2.89512  1.96830  2.65644  2.69178  2.72033  3.51488  5.58847  4.20198     71 q - - -
          2.68618  4.42225  2.77519  2.73123  3.46354  2.40513  3.72494  3.29354  2.67741  2.69355  4.24690  2.90347  2.73739  3.18146  2.89801  2.37887  2.77519  2.98518  4.58477  3.61503
          0.01653  4.50694  5.22928  0.61958  0.77255  0.48576  0.95510
     56   2.73519  2.99905  4.51884  4.33683  4.91261  0.47326  5.10915  4.35025  4.28467  4.10411  4.97582  4.13026  4.21407  4.53355  4.41546  2.95411  3.28265  3.74509  6.18743  5.14705     72 G - - -
          2.68618  4.42225  2.77519  2.73123  3.46354  2.40513  3.72494  3.29354  2.67741  2.69355  4.24690  2.90347  2.73739  3.18146  2.89801  2.37887  2.77519  2.98518  4.58477  3.61503
          0.01653  4.50694  5.22928  0.61958  0.77255  0.48576  0.95510
     57   1.76897  4.25456  3.91614  3.19757  3.35026  3.75605  3.66345  2.52638  3.24999  2.17977  3.36599  3.63667  4.12922  3.51004  3.50648  2.89071  2.93157  2.51432  2.83252  2.93492     73 a - - -
          2.68618  4.42225  2.77519  2.73123  3.46354  2.40513  3.72494  3.29354  2.67741  2.69355  4.24690  2.90347  2.73739  3.18146  2.89801  2.37887  2.77519  2.98518  4.58477  3.61503
          0.01653  4.50694  5.22928  0.61958  0.77255  0.48576  0.95510
     58   2.32923  5.16874  2.47517  2.35165  4.49489  2.86288  3.67352  3.96745  2.35758  3.16582  4.21537  2.95681  3.34141  2.64235  2.24687  2.42053  2.93649  3.54937  5.61300  4.21389     74 r - - -
          2.68618  4.42225  2.77519  2.73123  3.46354  2.40513  3.72494  3.29354  2.67741  2.69355  4.24690  2.90347  2.73739  3.18146  2.89801  2.37887  2.77519  2.98518  4.58477  3.61503
          0.01653  4.50694  5.22928  0.61958  0.77255  0.48576  0.95510
     59   3.01186  4.94797  3.53822  2.98667  3.83858  3.78663  1.19859  2.95368  2.51685  3.14129  4.06332  3.40828  4.18860  3.14065  2.46634  3.10217  3.23517  3.29588  5.20957  3.82274     75 h - - -
          2.68618  4.42225  2.77519  2.73123  3.46354  2.40513  3.72494  3.29354  2.67741  2.69355  4.24690  2.90347  2.73739  3.18146  2.89801  2.37887  2.77519  2.98518  4.58477  3.61503
          0.01653  4.50694  5.22928  0.61958  0.77255  0.48576  0.95510
     60   1.07198  4.42262  4.00243  3.74689  4.77707  3.20819  4.73954  4.18661  3.78709  3.90258  4.71536  3.74116  4.00486  4.04089  4.04833  1.15451  3.01533  3.55079  6.12472  4.94913     76 a - - -
          2.68618  4.42225  2.77519  2.73123  3.46354  2.40513  3.72494  3.29354  2.67741  2.69355  4.24690  2.90347  2.73739  3.18146  2.89801  2.37887  2.77519  2.98518  4.58477  3.61503
          0.01653  4.50694  5.22928  0.61958  0.77255  0.48576  0.95510
     61   2.74582  5.15611  3.03077  2.07528  3.60969  3.52182  3.69195  3.93211  2.18834  3.44089  4.20703  3.00407  3.91215  1.97378  2.14990  2.72475  2.97248  3.53523  5.59177  3.84195     77 q - - -
          2.68618  4.42225  2.77519  2.73123  3.46354  2.40513  3.72494  3.29354  2.67741  2.69355  4.24690  2.90347  2.73739  3.18146  2.89801  2.37887  2.77519  2.98518  4.58477  3.61503
          0.01653  4.50694  5.22928  0.61958  0.77255  0.48576  0.95510
     62   2.01497  5.20722  2.80304  2.04267  4.53509  3.16848  3.73660  4.00366  2.51202  3.51585  4.28214  2.97148  3.91790  1.94405  3.00519  2.36905  3.01082  3.59475  5.67638  4.27606     78 q - - -
          2.68618  4.42225  2.77519  2.73123  3.46354  2.40513  3.72494  3.29354  2.67741  2.69355  4.24690  2.90347  2.73739  3.18146  2.89801  2.37887  2.77519  2.98518  4.58477  3.61503
          0.01653  4.50694  5.22928  0.61958  0.77255  0.48576  0.95510
     63   2.48874  4.26434  4.01624  3.43887  3.38522  3.80900  4.10995  2.61252  2.92304  2.27839  2.09478  3.71841  4.18242  3.59554  3.57470  3.08801  2.47843  1.76665  4.89635  3.69536     79 v - - -
          2.68618  4.42225  2.77519  2.73123  3.46354  2.40513  3.72494  3.29354  2.67741  2.69355  4.24690  2.90347  2.73739  3.18146  2.89801  2.37887  2.77519  2.98518  4.58477  3.61503
          0.01653  4.50694  5.22928  0.61958  0.77255  0.48576  0.95510
     64   3.48762  4.78095  5.29882  4.71478  3.04670  4.77184  5.08308  2.39093  4.57170  1.05577  1.73745  4.87700  4.94992  4.59011  4.60227  4.11881  3.70494  1.80403  5.32570  4.27799     80 l - - -
          2.68618  4.42225  2.77519  2.73123  3.46354  2.40513  3.72494  3.29354  2.67741  2.69355  4.24690  2.90347  2.73739  3.18146  2.89801  2.37887  2.77519  2.98518  4.58477  3.61503
          0.01653  4.50694  5.22928  0.61958  0.77255  0.48576  0.95510
     65   2.65501  5.06181  2.64790  2.34935  4.34955  3.49833  3.34086  3.38702  2.45578  3.06618  4.11823  2.51451  3.89099  2.13721  2.93629  2.69446  2.67825  2.69066  5.53030  4.15685     81 q - - -
          2.68618  4.42225  2.77519  2.73123  3.46354  2.40513  3.72494  3.29354  2.67741  2.69355  4.24690  2.90347  2.73739  3.18146  2.89801  2.37887  2.77519  2.98518  4.58477  3.61503
          0.01653  4.50694  5.22928  0.61958  0.77255  0.48576  0.95510
     66   2.44446  4.97376  2.93880  2.33287  4.23304  2.98668  3.71527  3.20434  2.41758  3.24168  4.03849  2.86615  3.90643  2.66151  2.96971  2.55023  2.24654  3.31748  5.46166  2.84562     82 t - - -
          2.68618  4.42225  2.77519  2.73123  3.46354  2.40513  3.72494  3.29354  2.67741  2.69355  4.24690  2.90347  2.73739  3.18146  2.89801  2.37887  2.77519  2.98518  4.58477  3.61503
          0.01653  4.50694  5.22928  0.61958  0.77255  0.48576  0.95510
     67   2.90789  5.39071  1.90020  1.32354  4.69738  3.48983  3.82729  4.16555  2.66693  3.07391  4.46862  2.95973  3.98214  2.95563  3.18689  2.85175  2.79489  3.75583  5.84726  4.41642     83 e - - -
          2.68618  4.42225  2.77519  2.73123  3.46354  2.40513  3.72494  3.29354  2.67741  2.69355  4.24690  2.90347  2.73739  3.18146  2.89801  2.37887  2.77519  2.98518  4.58477  3.61503
          0.01653  4.50694  5.22928  0.61958  0.77255  0.48576  0.95510
     68   2.71231  4.12873  4.42490  3.82556  3.02084  3.85336  4.17150  2.17803  3.66217  1.49678  2.95703  3.92880  4.21674  3.40907  3.75780  2.68583  2.94414  2.13022  3.69995  3.56130     84 l - - -
          2.68618  4.42225  2.77519  2.73123  3.46354  2.40513  3.72494  3.29354  2.67741  2.69355  4.24690  2.90347  2.73739  3.18146  2.89801  2.37887  2.77519  2.98518  4.58477  3.61503
          0.01653  4.50694  5.22928  0.61958  0.77255  0.48576  0.95510
     69   2.79353  5.28117  2.63982  2.25506  4.60459  1.89319  3.46104  4.08448  2.50932  3.57661  4.33555  2.66447  3.92147  2.16699  2.91121  2.56134  3.03140  3.66175  5.72182  4.30776     85 g - - -
          2.68618  4.42225  2.77519  2.73123  3.46354  2.40513  3.72494  3.29354  2.67741  2.69355  4.24690  2.90347  2.73739  3.18146  2.89801  2.37887  2.77519  2.98518  4.58477  3.61503
          0.01653  4.50694  5.22928  0.61958  0.77255  0.48576  0.95510
     70   3.00195  4.58059  4.00550  3.46368  2.62552  3.97105  2.80358  3.08438  3.37659  2.73654  3.69939  3.73636  4.33429  3.05320  3.65204  3.24230  2.76438  2.88427  2.35866  1.57698     86 y - - -
          2.68618  4.42225  2.77519  2.73123  3.46354  2.40513  3.72494  3.29354  2.67741  2.69355  4.24690  2.90347  2.73739  3.18146  2.89801  2.37887  2.77519  2.98518  4.58477  3.61503
          0.01653  4.50694  5.22928  0.61958  0.77255  0.48576  0.95510
     71   2.92146  4.32629  4.58480  3.99160  2.88755  4.06924  4.34713  2.15621  3.83320  1.09557  3.17305  4.12247  4.39887  3.22369  3.93365  3.37365  3.14927  2.43653  3.62565  3.65894     87 l - - -
          2.68618  4.42225  2.77519  2.73123  3.46354  2.40513  3.72494  3.29354  2.67741  2.69355  4.24690  2.90347  2.73739  3.18146  2.89801  2.37887  2.77519  2.98518  4.58477  3.61503
          0.01653  4.50694  5.22928  0.61958  0.77255  0.48576  0.95510
     72   2.54210  5.11254  2.83118  2.47261  4.48629  3.20503  3.74593  3.94581  2.50680  3.47152  4.24159  2.47405  3.91424  2.86419  2.30123  1.65243  2.98531  3.53924  5.63948  4.25749     88 s - - -
          2.68618  4.42225  2.77519  2.73123  3.46354  2.40513  3.72494  3.29354  2.67741  2.69355  4.24690  2.90347  2.73739  3.18146  2.89801  2.37887  2.77519  2.98518  4.58477  3.61503
          0.10803  4.50694  2.39285  0.61958  0.77255  0.48576  0.95510
     73   2.31558  5.09188  2.94140  1.95638  4.40161  3.09757  3.66704  3.86032  2.33332  3.38530  4.15099  2.65749  3.86300  2.69138  2.90887  2.41479  2.39761  3.28982  5.55534  4.16939     89 e - - -
          2.68618  4.42225  2.77519  2.73123  3.46354  2.40513  3.72494  3.29354  2.67741  2.69355  4.24690  2.90347  2.73739  3.18146  2.89801  2.37887  2.77519  2.98518  4.58477  3.61503
          0.01809  4.41700  5.13934  0.61958  0.77255  0.40817  1.09323
     74   2.37332  5.21844  2.30933  2.13994  4.54921  2.74061  2.74582  4.02902  2.44110  3.51771  4.26509  2.88485  3.88671  2.55762  2.93640  2.41197  2.96363  3.60181  5.65811  4.04029     90 e - - -
          2.68618  4.42225  2.77519  2.73123  3.46354  2.40513  3.72494  3.29354  2.67741  2.69355  4.24690  2.90347  2.73739  3.18146  2.89801  2.37887  2.77519  2.98518  4.58477  3.61503
          0.01653  4.50694  5.22928  0.61958  0.77255  0.48576  0.95510
     75   2.40609  4.33779  4.56398  3.98534  1.43338  4.07076  4.28674  2.30695  3.83452  1.82800  3.26292  4.10600  4.40976  3.99606  3.94361  3.37713  3.16316  2.44842  4.77008  3.20616     91 f - - -
          2.68618  4.42225  2.77519  2.73123  3.46354  2.40513  3.72494  3.29354  2.67741  2.69355  4.24690  2.90347  2.73739  3.18146  2.89801  2.37887  2.77519  2.98518  4.58477  3.61503
          0.01653  4.50694  5.22928  0.61958  0.77255  0.48576  0.95510
     76   2.70214  4.75568  3.20381  2.65411  3.97375  3.15590  3.45412  3.37158  2.63557  2.90190  3.85649  3.14875  3.03687  2.98217  3.01256  2.55243  1.65932  3.08214  5.30073  3.55697     92 t - - -
          2.68618  4.42225  2.77519  2.73123  3.46354  2.40513  3.72494  3.29354  2.67741  2.69355  4.24690  2.90347  2.73739  3.18146  2.89801  2.37887  2.77519  2.98518  4.58477  3.61503
          0.01653  4.50694  5.22928  0.61958  0.77255  0.48576  0.95510
     77   2.60103  5.16951  3.15034  2.59460  4.51437  3.28890  3.49173  3.94035  2.35253  3.45524  4.24941  3.10444  3.29695  2.47352  1.39804  2.84268  3.07319  3.56939  5.60219  4.27814     93 r - - -
          2.68618  4.42225  2.77519  2.73123  3.46354  2.40513  3.72494  3.29354  2.67741  2.69355  4.24690  2.90347  2.73739  3.18146  2.89801  2.37887  2.77519  2.98518  4.58477  3.61503
          0.01653  4.50694  5.22928  0.61958  0.77255  0.48576  0.95510
     78   2.59810  4.63336  3.40727  2.97414  4.41337  2.79884  4.13499  3.83893  3.01150  3.47181  4.28542  2.95993  3.17183  3.33113  3.42338  1.07981  2.98645  2.81954  5.71119  4.43060     94 s - - -
          2.68618  4.42225  2.77519  2.73123  3.46354  2.40513  3.72494  3.29354  2.67741  2.69355  4.24690  2.90347  2.73739  3.18146  2.89801  2.37887  2.77519  2.98518  4.58477  3.61503
          0.01653  4.50694  5.22928  0.61958  0.77255  0.48576  0.95510
     79   2.49577  4.12999  3.78679  3.73559  3.22719  3.82512  4.13957  2.14923  3.58668  1.65574  3.17514  3.87206  4.19209  3.77795  3.70974  2.89279  2.92798  1.94232  3.97465  3.07533     95 l - - -
          2.68618  4.42225  2.77519  2.73123  3.46354  2.40513  3.72494  3.29354  2.67741  2.69355  4.24690  2.90347  2.73739  3.18146  2.89801  2.37887  2.77519  2.98518  4.58477  3.61503
          0.01653  4.50694  5.22928  0.61958  0.77255  0.48576  0.95510
     80   2.59148  4.15436  4.28323  3.69071  3.24293  3.46346  4.13871  2.45434  3.54945  1.44825  2.79451  3.85312  4.19471  3.18543  3.69204  3.12153  2.93948  2.10503  3.71679  3.58143     96 l - - -
          2.68618  4.42225  2.77519  2.73123  3.46354  2.40513  3.72494  3.29354  2.67741  2.69355  4.24690  2.90347  2.73739  3.18146  2.89801  2.37887  2.77519  2.98518  4.58477  3.61503
          0.01653  4.50694  5.22928  0.61958  0.77255  0.48576  0.95510
     81   2.69426  4.23610  3.95015  3.37179  3.16550  2.74209  3.72595  2.69511  3.28137  1.94309  2.84259  3.30296  4.13220  3.53403  3.52734  2.88004  2.75861  1.82078  4.84105  3.63830     97 v - - -
          2.68618  4.42225  2.77519  2.73123  3.46354  2.40513  3.72494  3.29354  2.67741  2.69355  4.24690  2.90347  2.73739  3.18146  2.89801  2.37887  2.77519  2.98518  4.58477  3.61503
          0.01653  4.50694  5.22928  0.61958  0.77255  0.48576  0.95510
     82   2.27104  5.05210  3.02140  2.30744  4.33999  3.50572  3.70329  3.78285  2.46113  3.33342  4.11453  2.85404  3.90055  2.31056  2.56391  2.11475  2.94211  2.69916  5.52556  4.15840     98 s - - -
          2.68618  4.42225  2.77519  2.73123  3.46354  2.40513  3.72494  3.29354  2.67741  2.69355  4.24690  2.90347  2.73739  3.18146  2.89801  2.37887  2.77519  2.98518  4.58477  3.61503
          0.01653  4.50694  5.22928  0.61958  0.77255  0.48576  0.95510
     83   2.63874  5.21298  2.29648  1.69402  4.53777  3.48172  3.38810  4.01369  2.34353  3.08590  4.26211  2.95401  3.89339  2.80348  2.94820  2.28212  2.86859  3.59327  5.65600  4.25022     99 e - - -
          2.68623  4.42230  2.77524  2.73128  3.46359  2.40511  3.72499  3.29359  2.67746  2.69342  4.24695  2.90332  2.73744  3.18151  2.89806  2.37892  2.77490  2.98523  4.58482  3.61508
          0.28519  1.54919  3.33229  0.18306  1.78809  0.48576  0.95510
     84   2.25552  4.45710  3.80000  3.29944  3.82649  3.58863  4.22581  2.90327  3.23041  2.48469  3.76294  3.60737  1.43203  3.54918  3.55328  2.93414  3.02763  2.18134  5.32372  4.09671    101 p - - -
          2.68618  4.42225  2.77519  2.73123  3.46354  2.40513  3.72494  3.29354  2.67741  2.69355  4.24690  2.90347  2.73739  3.18146  2.89801  2.37887  2.77519  2.98518  4.58477  3.61503
          0.01705  4.47611  5.19846  0.61958  0.77255  0.53672  0.87867
     85   2.13549  4.40708  3.58517  3.02287  3.57344  2.35302  3.94510  2.75439  2.82817  2.64412  3.24369  3.41843  4.04707  3.27772  3.32470  2.59550  2.92376  1.99283  5.01913  3.78586    102 v - - -
          2.68618  4.42225  2.77519  2.73123  3.46354  2.40513  3.72494  3.29354  2.67741  2.69355  4.24690  2.90347  2.73739  3.18146  2.89801  2.37887  2.77519  2.98518  4.58477  3.61503
          0.01705  4.47611  5.19846  0.61958  0.77255  0.45517  1.00606
     86   2.51680  4.71303  3.23626  2.26077  3.03187  3.57783  3.79529  3.29424  2.65362  2.50486  3.79826  3.16659  3.96445  2.73701  2.28738  2.66610  2.84419  2.56384  5.24988  3.95731    103 e - - -
          2.68618  4.42225  2.77519  2.73123  3.46354  2.40513  3.72494  3.29354  2.67741  2.69355  4.24690  2.90347  2.73739  3.18146  2.89801  2.37887  2.77519  2.98518  4.58477  3.61503
          0.01653  4.50694  5.22928  0.61958  0.77255  0.48576  0.95510
     87   2.34816  4.27356  3.85539  3.28024  3.13714  3.73873  4.02135  2.52981  3.20281  2.10138  3.38514  3.59846  3.39833  3.46874  3.47794  2.57665  1.88206  2.53409  4.26152  3.66616    104 t - - -
          2.68618  4.42225  2.77519  2.73123  3.46354  2.40513  3.72494  3.29354  2.67741  2.69355  4.24690  2.90347  2.73739  3.18146  2.89801  2.37887  2.77519  2.98518  4.58477  3.61503
          0.01653  4.50694  5.22928  0.61958  0.77255  0.48576  0.95510
     88   1.44325  4.34192  4.04506  3.51156  3.60795  3.70820  4.26099  2.68190  3.42401  2.04865  3.57484  3.75845  4.19161  3.69623  3.68474  2.69712  3.02238  1.89934  5.13004  3.92410    105 a - - -
          2.68618  4.42225  2.77519  2.73123  3.46354  2.40513  3.72494  3.29354  2.67741  2.69355  4.24690  2.90347  2.73739  3.18146  2.89801  2.37887  2.77519  2.98518  4.58477  3.61503
          0.01653  4.50694  5.22928  0.61958  0.77255  0.48576  0.95510
     89   2.50214  5.14767  2.74537  2.30278  4.46648  3.09487  2.81330  3.93442  2.42206  3.44182  4.19581  2.71314  3.65414  2.60728  2.85559  2.24343  2.55145  3.00120  5.59664  4.20183    106 s - - -
          2.68618  4.42225  2.77519  2.73123  3.46354  2.40513  3.72494  3.29354  2.67741  2.69355  4.24690  2.90347  2.73739  3.18146  2.89801  2.37887  2.77519  2.98518  4.58477  3.61503
          0.01653  4.50694  5.22928  0.61958  0.77255  0.48576  0.95510
     90   2.42253  4.40183  2.95619  2.13846  4.06036  3.37274  3.53298  2.86568  2.56919  2.61906  3.91413  3.09071  3.93222  2.75750  2.44758  2.74980  2.70552  3.16112  4.57372  3.74772    107 e - - -
          2.68618  4.42225  2.77519  2.73123  3.46354  2.40513  3.72494  3.29354  2.67741  2.69355  4.24690  2.90347  2.73739  3.18146  2.89801  2.37887  2.77519  2.98518  4.58477  3.61503
          0.01653  4.50694  5.22928  0.61958  0.77255  0.48576  0.95510
     91   2.10828  4.31884  3.75578  3.18325  3.44226  3.52154  3.98966  2.73534  2.79000  1.82055  3.42820  3.22010  4.09529  3.39570  3.41481  2.97802  2.67441  2.45776  3.06983  3.69778    108 l - - -
          2.68618  4.42225  2.77519  2.73123  3.46354  2.40513  3.72494  3.29354  2.67741  2.69355  4.24690  2.90347  2.73739  3.18146  2.89801  2.37887  2.77519  2.98518  4.58477  3.61503
          0.01653  4.50694  5.22928  0.61958  0.77255  0.48576  0.95510
     92   2.48011  4.49524  3.45974  2.63889  3.64557  3.23953  3.88730  2.55599  2.86020  2.57678  3.39057  3.33189  3.38059  2.88073  3.24280  2.43253  2.92808  1.98511  5.06710  3.81790    109 v - - -
          2.68618  4.42225  2.77519  2.73123  3.46354  2.40513  3.72494  3.29354  2.67741  2.69355  4.24690  2.90347  2.73739  3.18146  2.89801  2.37887  2.77519  2.98518  4.58477  3.61503
          0.04450  4.50694  3.42680  0.61958  0.77255  0.48576  0.95510
     93   2.69241  5.16274  2.35619  2.14206  4.49161  3.35671  3.44190  3.96590  2.25815  3.26705  4.01023  2.94600  3.86510  2.50764  2.40241  2.49130  2.67327  3.54468  4.16946  4.20458    110 e - - -
          2.68618  4.42225  2.77519  2.73123  3.46354  2.40513  3.72494  3.29354  2.67741  2.69355  4.24690  2.90347  2.73739  3.18146  2.89801  2.37887  2.77519  2.98518  4.58477  3.61503
          0.01699  4.47943  5.20177  0.61958  0.77255  0.53143  0.88615
     94   2.68631  4.43318  3.29438  2.95739  3.57443  3.20699  3.90473  2.93782  2.91488  2.50478  3.00948  3.37419  4.03522  2.84865  3.27881  2.72190  2.01847  2.37660  3.16774  3.77265    111 t - - -
          2.68618  4.42225  2.77519  2.73123  3.46354  2.40513  3.72494  3.29354  2.67741  2.69355  4.24690  2.90347  2.73739  3.18146  2.89801  2.37887  2.77519  2.98518  4.58477  3.61503
          0.01699  4.47943  5.20177  0.61958  0.77255  0.53143  0.88615
     95   1.86151  4.48010  3.47400  2.91175  3.65400  2.75806  3.89882  2.74586  2.87236  2.51843  3.60291  3.33902  4.01932  3.18856  2.94846  2.77819  2.36095  2.54911  5.07620  3.82883    112 a - - -
          2.68618  4.42225  2.77519  2.73123  3.46354  2.40513  3.72494  3.29354  2.67741  2.69355  4.24690  2.90347  2.73739  3.18146  2.89801  2.37887  2.77519  2.98518  4.58477  3.61503
          0.01699  4.47943  5.20177  0.61958  0.77255  0.45823  1.00077
     96   2.40312  4.49309  3.20491  2.89735  3.64169  3.64515  3.31775  3.01013  2.86158  2.49263  3.20473  3.14419  4.02673  3.17643  2.89727  2.88050  2.57764  2.62116  4.32236  2.22126    113 y - - -
          2.68618  4.42225  2.77519  2.73123  3.46354  2.40513  3.72494  3.29354  2.67741  2.69355  4.24690  2.90347  2.73739  3.18146  2.89801  2.37887  2.77519  2.98518  4.58477  3.61503
          0.01653  4.50694  5.22928  0.61958  0.77255  0.48576  0.95510
     97   2.36064  5.20708  2.73387  1.98215  4.54619  3.41890  3.43397  4.02834  2.30856  3.50940  4.24998  2.80599  3.05007  2.20579  2.67318  2.67275  2.83267  3.59465  5.64246  4.23434    114 e - - -
          2.68618  4.42225  2.77519  2.73123  3.46354  2.40513  3.72494  3.29354  2.67741  2.69355  4.24690  2.90347  2.73739  3.18146  2.89801  2.37887  2.77519  2.98518  4.58477  3.61503
          0.01653  4.50694  5.22928  0.61958  0.77255  0.48576  0.95510
     98   3.14087  4.50760  4.68773  4.17279  2.28156  3.88061  3.95905  2.54126  4.00585  2.30950  3.60346  4.13912  4.53546  4.10338  4.07160  3.50703  3.36851  2.78819  1.41866  2.05941    115 w - - -
          2.68618  4.42225  2.77519  2.73123  3.46354  2.40513  3.72494  3.29354  2.67741  2.69355  4.24690  2.90347  2.73739  3.18146  2.89801  2.37887  2.77519  2.98518  4.58477  3.61503
          0.01653  4.50694  5.22928  0.61958  0.77255  0.48576  0.95510
     99   2.58836  4.19051  4.11869  3.13846  3.29653  3.79888  4.09945  2.06049  3.42134  1.79422  3.20159  3.76102  3.40944  3.64970  3.61761  3.08229  2.53594  2.05820  4.80527  3.29619    116 l - - -
          2.68618  4.42225  2.77519  2.73123  3.46354  2.40513  3.72494  3.29354  2.67741  2.69355  4.24690  2.90347  2.73739  3.18146  2.89801  2.37887  2.77519  2.98518  4.58477  3.61503
          0.01653  4.50694  5.22928  0.61958  0.77255  0.48576  0.95510
    100   2.74776  4.29781  3.95250  3.08433  1.70273  3.79576  3.10371  2.76466  2.95249  2.49006  3.41037  3.66649  4.16688  3.54376  3.53957  3.06791  2.97907  2.27665  3.60996  2.98277    117 f - - -
          2.68618  4.42225  2.77519  2.73123  3.46354  2.40513  3.72494  3.29354  2.67741  2.69355  4.24690  2.90347  2.73739  3.18146  2.89801  2.37887  2.77519  2.98518  4.58477  3.61503
          0.01653  4.50694  5.22928  0.61958  0.77255  0.48576  0.95510
    101   2.82396  4.27136  4.32868  3.75073  3.40354  3.96249  4.29521  2.17796  3.22526  1.83260  3.37775  3.95629  4.32554  3.85147  3.78862  2.88398  3.06113  1.31672  4.96663  3.77334    118 v - - -
          2.68618  4.42225  2.77519  2.73123  3.46354  2.40513  3.72494  3.29354  2.67741  2.69355  4.24690  2.90347  2.73739  3.18146  2.89801  2.37887  2.77519  2.98518  4.58477  3.61503
          0.01653  4.50694  5.22928  0.61958  0.77255  0.48576  0.95510
    102   2.59468  5.20838  2.35698  2.28838  4.54625  2.85196  3.67348  4.02657  1.85601  3.14393  4.25215  2.69906  3.87859  2.63191  2.62962  2.67959  2.94693  3.59539  5.64356  4.23748    119 k - - -
          2.68605  4.42241  2.77535  2.73103  3.46323  2.40517  3.72510  3.29325  2.67756  2.69370  4.24705  2.90343  2.73755  3.18136  2.89816  2.37873  2.77523  2.98515  4.58425  3.61519
          0.31220  1.33632  5.22928  0.85917  0.55080  0.48576  0.95510
    103   2.69829  4.84213  3.15024  2.60446  4.11909  3.12592  3.77983  3.52852  2.28233  2.53893  3.96730  3.10814  3.32893  2.94219  3.03546  1.87000  2.31805  3.20816  5.40091  4.08033    126 s - - -
          2.68618  4.42225  2.77519  2.73123  3.46354  2.40513  3.72494  3.29354  2.67741  2.69355  4.24690  2.90347  2.73739  3.18146  2.89801  2.37887  2.77519  2.98518  4.58477  3.61503
          0.06032  4.50694  3.04689  0.61958  0.77255  0.48576  0.95510
    104   2.40098  4.69215  3.38619  2.90069  4.16618  1.34653  3.98233  3.54398  2.75009  2.74295  4.05966  3.31237  4.00980  3.18861  2.53709  2.82067  3.01929  3.21202  5.47651  4.20779    127 g - - -
          2.68618  4.42225  2.77519  2.73123  3.46354  2.40513  3.72494  3.29354  2.67741  2.69355  4.24690  2.90347  2.73739  3.18146  2.89801  2.37887  2.77519  2.98518  4.58477  3.61503
          0.01726  4.46387  5.18622  0.61958  0.77255  0.55584  0.85236
    105   2.62174  4.09746  4.54399  3.93791  2.41838  3.86295  3.60649  2.07370  3.75008  1.73606  3.03535  3.98255  4.22364  3.90074  3.80107  3.16959  2.93727  1.92862  3.72495  3.52294    128 l - - -
          2.68618  4.42225  2.77519  2.73123  3.46354  2.40513  3.72494  3.29354  2.67741  2.69355  4.24690  2.90347  2.73739  3.18146  2.89801  2.37887  2.77519  2.98518  4.58477  3.61503
          0.01726  4.46387  5.18622  0.61958  0.77255  0.55584  0.85236
    106   2.57681  4.13105  4.23226  3.64088  3.13512  3.66120  4.10407  2.18904  3.50573  1.76380  2.65211  3.81142  4.16310  3.48004  3.37987  2.73708  2.81639  2.13051  4.74502  3.14801    129 l - - -
          2.68618  4.42225  2.77519  2.73123  3.46354  2.40513  3.72494  3.29354  2.67741  2.69355  4.24690  2.90347  2.73739  3.18146  2.89801  2.37887  2.77519  2.98518  4.58477  3.61503
          0.01726  4.46387  5.18622  0.61958  0.77255  0.55584  0.85236
    107   2.44488  5.29761  2.11126  1.87392  4.62868  2.73124  3.72030  4.11764  2.50277  3.59830  4.35102  2.63786  3.45473  2.61037  3.01115  2.52948  3.02109  3.68249  5.73536  4.31054    130 e - - -
          2.68621  4.42228  2.77523  2.73126  3.46357  2.40516  3.72498  3.29357  2.67744  2.69358  4.24693  2.90350  2.73743  3.18150  2.89751  2.37885  2.77523  2.98522  4.58480  3.61506
          0.23218  1.88499  2.89377  0.23867  1.54964  0.55584  0.85236
    108   2.44236  4.26420  3.79052  3.21422  3.08760  3.70503  3.97403  2.73381  3.05840  2.35102  2.61517  3.26022  4.07951  3.40668  2.80487  2.96949  2.90135  2.52652  2.25119  3.63476    132 w - - -
          2.68618  4.42225  2.77519  2.73123  3.46354  2.40513  3.72494  3.29354  2.67741  2.69355  4.24690  2.90347  2.73739  3.18146  2.89801  2.37887  2.77519  2.98518  4.58477  3.61503
          0.01817  4.41282  5.13516  0.61958  0.77255  0.62960  0.76101
    109   2.67312  4.25289  3.82575  3.24938  3.36123  3.71648  3.41613  2.11851  3.15683  1.97577  2.37868  3.23118  4.08971  2.86844  3.43018  2.98338  2.90460  2.46188  4.84913  3.63957    133 l - - -
          2.68618  4.42225  2.77519  2.73123  3.46354  2.40513  3.72494  3.29354  2.67741  2.69355  4.24690  2.90347  2.73739  3.18146  2.89801  2.37887  2.77519  2.98518  4.58477  3.61503
          0.01817  4.41282  5.13516  0.61958  0.77255  0.62960  0.76101
    110   2.34345  5.15414  2.69531  2.38249  4.48267  3.45366  3.65140  3.95641  2.31046  3.45258  4.20244  2.56330  3.47234  2.02441  2.71514  2.40114  2.81840  3.53655  5.59803  4.19743    134 q - - -
          2.68618  4.42225  2.77519  2.73123  3.46354  2.40513  3.72494  3.29354  2.67741  2.69355  4.24690  2.90347  2.73739  3.18146  2.89801  2.37887  2.77519  2.98518  4.58477  3.61503
          0.11604  4.41282  2.32854  0.61958  0.77255  0.62960  0.76101
    111   2.53659  5.07517  2.71284  2.29880  4.38765  3.43278  3.33077  3.85085  2.27116  3.36612  4.12473  2.65466  3.37472  2.20363  2.70595  2.54687  2.87803  3.05326  4.36185  4.13772    135 q - - -
          2.68618  4.42225  2.77519  2.73123  3.46354  2.40513  3.72494  3.29354  2.67741  2.69355  4.24690  2.90347  2.73739  3.18146  2.89801  2.37887  2.77519  2.98518  4.58477  3.61503
          0.02002  4.31680  5.03915  0.61958  0.77255  0.61169  0.78183
    112   2.38595  4.68991  3.17772  2.41894  3.88579  3.53056  3.74750  2.98696  2.50696  2.58016  3.54427  2.97471  3.60186  2.77093  3.04073  2.44028  2.38125  2.73782  5.22413  3.92691    136 t - - -
          2.68618  4.42225  2.77519  2.73123  3.46354  2.40513  3.72494  3.29354  2.67741  2.69355  4.24690  2.90347  2.73739  3.18146  2.89801  2.37887  2.77519  2.98518  4.58477  3.61503
          0.01883  4.37740  5.09974  0.61958  0.77255  0.67576  0.71084
    113   2.12569  4.90564  3.03249  2.40375  3.80133  2.95015  3.36266  3.58113  2.37777  3.16997  3.97298  3.00155  3.31498  2.64701  2.94064  2.42290  2.65873  3.24484  5.39954  3.44215    137 a - - -
          2.68618  4.42225  2.77519  2.73123  3.46354  2.40513  3.72494  3.29354  2.67741  2.69355  4.24690  2.90347  2.73739  3.18146  2.89801  2.37887  2.77519  2.98518  4.58477  3.61503
          0.01883  4.37740  5.09974  0.61958  0.77255  0.63829  0.75119
    114   2.34422  5.14600  2.44634  2.14763  4.47136  3.44662  3.64729  3.94463  2.32516  3.44332  4.19427  2.92152  3.50018  2.25155  2.88699  2.47921  2.53069  3.37957  5.59126  4.19020    138 e - - -
          2.68618  4.42225  2.77519  2.73123  3.46354  2.40513  3.72494  3.29354  2.67741  2.69355  4.24690  2.90347  2.73739  3.18146  2.89801  2.37887  2.77519  2.98518  4.58477  3.61503
          0.05001  4.39280  3.31267  0.61958  0.77255  0.60689  0.78755
    115   2.35688  4.95553  3.01079  2.23159  4.22150  3.47464  3.42656  3.45604  2.44745  3.11640  4.01849  2.98348  3.46461  2.60170  2.52287  2.35325  2.59182  2.88805  5.43887  4.08247    139 e - - -
          2.68618  4.42225  2.77519  2.73123  3.46354  2.40513  3.72494  3.29354  2.67741  2.69355  4.24690  2.90347  2.73739  3.18146  2.89801  2.37887  2.77519  2.98518  4.58477  3.61503
          0.01873  4.38255  5.10490  0.61958  0.77255  0.66927  0.71761
    116   2.05396  4.89005  3.04268  2.40546  4.13696  2.83560  3.52579  3.55830  2.48370  3.00701  3.95995  2.87517  3.40263  2.57973  2.95014  2.45862  2.89469  2.89732  5.38840  3.75561    140 a - - -
          2.68618  4.42225  2.77519  2.73123  3.46354  2.40513  3.72494  3.29354  2.67741  2.69355  4.24690  2.90347  2.73739  3.18146  2.89801  2.37887  2.77519  2.98518  4.58477  3.61503
          0.01873  4.38255  5.10490  0.61958  0.77255  0.66927  0.71761
    117   2.53408  4.85917  3.06811  2.51105  4.10728  3.29767  3.60411  3.52393  2.49781  3.12691  3.62097  3.02851  3.35037  2.75531  2.52829  2.03768  2.36136  3.02736  5.37009  4.03638    141 s - - -
          2.68638  4.42260  2.77527  2.73158  3.46282  2.40510  3.72529  3.29344  2.67751  2.69340  4.24657  2.90359  2.73774  3.18181  2.89835  2.37796  2.77527  2.98487  4.58512  3.61538
          0.34649  1.68855  2.22518  1.94552  0.15422  0.59606  0.80068
    118   1.89680  5.01141  2.71541  2.32629  4.30182  3.30099  3.38453  3.74911  2.40737  3.29452  4.07209  2.80606  3.36801  2.76385  2.56662  2.64528  2.84880  3.14118  5.48275  4.10928    161 a - - -
          2.68618  4.42225  2.77519  2.73123  3.46354  2.40513  3.72494  3.29354  2.67741  2.69355  4.24690  2.90347  2.73739  3.18146  2.89801  2.37887  2.77519  2.98518  4.58477  3.61503
          0.08124  4.30863  2.73987  0.61958  0.77255  0.75563  0.63434
    119   2.53623  5.01092  2.74112  2.37706  4.30910  2.92189  3.63520  3.75902  2.32732  2.98707  4.07854  2.55607  2.84541  2.68252  2.88727  2.26001  2.87968  3.37908  5.48737  4.11018    162 s - - -
          2.68618  4.42225  2.77519  2.73123  3.46354  2.40513  3.72494  3.29354  2.67741  2.69355  4.24690  2.90347  2.73739  3.18146  2.89801  2.37887  2.77519  2.98518  4.58477  3.61503
          0.02144  4.24883  4.97118  0.61958  0.77255  0.81634  0.58348
    120   2.22860  4.76039  3.03284  2.53929  4.16748  2.24277  3.50628  3.59044  2.56255  3.19286  4.00364  3.03147  3.54139  2.73872  3.01626  2.14951  2.61593  3.23015  5.42886  4.10075    163 s - - -
          2.68618  4.42225  2.77519  2.73123  3.46354  2.40513  3.72494  3.29354  2.67741  2.69355  4.24690  2.90347  2.73739  3.18146  2.89801  2.37887  2.77519  2.98518  4.58477  3.61503
          0.05582  4.24883  3.21867  0.61958  0.77255  0.81634  0.58348
    121   2.35395  4.94894  2.95162  2.40008  4.22644  3.08587  3.08063  3.66488  2.38245  3.01213  4.01036  2.43823  3.82202  2.53671  2.58646  2.53747  2.85983  3.30358  5.42298  3.80049    164 a - - -
          2.68618  4.42225  2.77519  2.73123  3.46354  2.40513  3.72494  3.29354  2.67741  2.69355  4.24690  2.90347  2.73739  3.18146  2.89801  2.37887  2.77519  2.98518  4.58477  3.61503
          0.02219  4.21520  4.93755  0.61958  0.77255  0.84746  0.55949
    122   2.46349  5.09621  2.70933  1.86406  4.41078  2.70240  3.63449  3.87509  2.40546  3.39269  4.16109  2.88049  3.82150  2.54144  2.75401  2.38893  2.83432  3.47365  5.55774  4.16229    165 e - - -
          2.68618  4.42225  2.77519  2.73123  3.46354  2.40513  3.72494  3.29354  2.67741  2.69355  4.24690  2.90347  2.73739  3.18146  2.89801  2.37887  2.77519  2.98518  4.58477  3.61503
          0.02219  4.21520  4.93755  0.61958  0.77255  0.84746  0.55949
    123   2.61236  4.57982  3.18839  2.50144  3.57094  3.40579  3.72611  3.14520  2.55357  2.62348  3.47839  3.10975  3.20608  2.57267  3.02945  2.72310  2.34604  2.46627  5.12525  3.84219    166 t - - -
          2.68618  4.42225  2.77519  2.73123  3.46354  2.40513  3.72494  3.29354  2.67741  2.69355  4.24690  2.90347  2.73739  3.18146  2.89801  2.37887  2.77519  2.98518  4.58477  3.61503
          0.02219  4.21520  4.93755  0.61958  0.77255  0.72237  0.66476
    124   2.43929  4.55437  3.24653  2.68740  3.73852  3.52538  3.20827  2.96208  2.60611  2.69428  3.65555  3.06981  3.91631  2.99393  3.07446  2.14899  2.34848  2.52053  5.11524  3.84077    167 s - - -
          2.68592  4.42231  2.77521  2.73129  3.46360  2.40513  3.72500  3.29360  2.67747  2.69347  4.24696  2.90353  2.73731  3.18122  2.89807  2.37893  2.77526  2.98524  4.58483  3.61509
          0.33123  1.99707  1.92259  0.81791  0.58224  0.78867  0.60596
    125   2.95564  5.15800  3.30653  2.68680  4.55194  3.63449  3.42698  3.92611  1.89505  3.39727  4.23374  3.13784  3.50263  2.54531  1.36106  2.94713  3.13921  3.59045  5.48348  4.25751    172 r - - -
          2.68618  4.42225  2.77519  2.73123  3.46354  2.40513  3.72494  3.29354  2.67741  2.69355  4.24690  2.90347  2.73739  3.18146  2.89801  2.37887  2.77519  2.98518  4.58477  3.61503
          0.09827  4.12676  2.55800  0.61958  0.77255  0.53753  0.87753
    126   2.29798  5.09877  2.44125  2.08357  4.00076  2.87136  3.64617  3.87425  2.41753  3.39406  4.16033  2.39751  3.83473  2.76058  2.91031  2.64903  2.65285  3.47366  5.56088  4.16604    173 e - - -
          2.68618  4.42225  2.77519  2.73123  3.46354  2.40513  3.72494  3.29354  2.67741  2.69355  4.24690  2.90347  2.73739  3.18146  2.89801  2.37887  2.77519  2.98518  4.58477  3.61503
          0.02062  4.28737  5.00972  0.61958  0.77255  0.65296  0.73502
    127   2.77043  4.18086  4.43684  3.84824  2.34817  3.92784  4.24997  1.94143  3.70080  1.75680  3.20362  3.98355  4.27891  3.88262  3.81842  2.56554  3.00396  1.95286  4.81659  3.62853    174 l - - -
          2.68618  4.42225  2.77519  2.73123  3.46354  2.40513  3.72494  3.29354  2.67741  2.69355  4.24690  2.90347  2.73739  3.18146  2.89801  2.37887  2.77519  2.98518  4.58477  3.61503
          0.01946  4.34498  5.06732  0.61958  0.77255  0.60337  0.79179
    128   2.47304  5.02691  2.87335  2.43527  4.31670  3.01050  3.66749  3.76080  2.25945  2.62821  4.08785  2.65763  3.86638  2.78872  2.20110  2.42415  2.90986  3.38856  5.49712  4.12892    175 r - - -
          2.68618  4.42225  2.77519  2.73123  3.46354  2.40513  3.72494  3.29354  2.67741  2.69355  4.24690  2.90347  2.73739  3.18146  2.89801  2.37887  2.77519  2.98518  4.58477  3.61503
          0.01853  4.39335  5.11569  0.61958  0.77255  0.53017  0.88796
    129   2.31738  4.79694  2.65829  2.39045  3.44637  3.04388  3.74133  3.41701  2.56787  3.04567  3.87516  2.99928  3.54978  2.91194  3.02076  2.62072  2.91184  2.62501  5.31641  2.74366    176 a - - -
          2.68618  4.42225  2.77519  2.73123  3.46354  2.40513  3.72494  3.29354  2.67741  2.69355  4.24690  2.90347  2.73739  3.18146  2.89801  2.37887  2.77519  2.98518  4.58477  3.61503
          0.01758  4.44538  5.16773  0.61958  0.77255  0.47696  0.96934
    130   2.09053  4.20713  4.00508  3.42393  3.09112  3.56934  4.05490  2.56128  3.32537  2.11750  3.32003  3.68683  3.78594  3.08775  3.55206  2.96260  2.91913  2.35367  2.68449  2.82817    177 a - - -
          2.68618  4.42225  2.77519  2.73123  3.46354  2.40513  3.72494  3.29354  2.67741  2.69355  4.24690  2.90347  2.73739  3.18146  2.89801  2.37887  2.77519  2.98518  4.58477  3.61503
          0.01686  4.48726  5.20960  0.61958  0.77255  0.51877  0.90449
    131   2.25736  4.58037  3.34576  2.67125  3.75049  3.21168  3.83960  2.66523  2.75817  2.50634  3.67747  3.24705  3.19987  3.08466  3.03229  2.30455  2.44337  2.67825  5.14150  3.87414    178 a - - -
          2.68618  4.42225  2.77519  2.73123  3.46354  2.40513  3.72494  3.29354  2.67741  2.69355  4.24690  2.90347  2.73739  3.18146  2.89801  2.37887  2.77519  2.98518  4.58477  3.61503
          0.01686  4.48726  5.20960  0.61958  0.77255  0.51877  0.90449
    132   2.47973  5.01553  3.02510  2.32443  4.29045  2.96262  3.40258  3.11331  2.22773  3.12212  4.07548  2.65469  3.89073  2.73640  2.94244  2.18672  2.72327  3.24165  5.49262  3.82524    179 s - - -
          2.68618  4.42225  2.77519  2.73123  3.46354  2.40513  3.72494  3.29354  2.67741  2.69355  4.24690  2.90347  2.73739  3.18146  2.89801  2.37887  2.77519  2.98518  4.58477  3.61503
          0.01686  4.48726  5.20960  0.61958  0.77255  0.51877  0.90449
    133   2.62052  5.07086  2.57231  2.45392  4.36408  3.49735  3.68715  3.81227  2.18901  3.06779  4.12648  2.98972  3.88918  2.13023  2.64338  2.69436  2.61834  3.43361  3.10681  4.16124    180 q - - -
          2.68618  4.42225  2.77519  2.73123  3.46354  2.40513  3.72494  3.29354  2.67741  2.69355  4.24690  2.90347  2.73739  3.18146  2.89801  2.37887  2.77519  2.98518  4.58477  3.61503
          0.01686  4.48726  5.20960  0.61958  0.77255  0.46566  0.98811
    134   2.39173  4.13968  4.28590  3.15680  2.88152  3.55817  4.12897  2.47669  3.55165  1.59770  3.25385  3.84818  4.18547  3.75044  3.68958  3.11114  2.92749  1.94170  4.14445  3.23055    181 l - - -
          2.68618  4.42225  2.77519  2.73123  3.46354  2.40513  3.72494  3.29354  2.67741  2.69355  4.24690  2.90347  2.73739  3.18146  2.89801  2.37887  2.77519  2.98518  4.58477  3.61503
          0.01653  4.50694  5.22928  0.61958  0.77255  0.48576  0.95510
    135   2.23571  4.23531  3.97748  3.40057  3.35347  3.01962  4.06531  2.37704  3.30759  2.38217  3.35464  3.67682  4.14108  3.55825  3.54808  2.98461  2.67742  2.11158  4.84982  2.10188    182 y - - -
          2.68618  4.42225  2.77519  2.73123  3.46354  2.40513  3.72494  3.29354  2.67741  2.69355  4.24690  2.90347  2.73739  3.18146  2.89801  2.37887  2.77519  2.98518  4.58477  3.61503
          0.06613  4.50694  2.93818  0.61958  0.77255  0.48576  0.95510
    136   2.47927  4.89239  3.07953  2.29939  4.13291  3.20426  2.94735  3.27111  2.51390  3.15179  3.96264  2.90527  3.90348  2.86508  2.50609  2.47615  2.69314  2.52434  5.39341  3.78448    183 e - - -
          2.68618  4.42225  2.77519  2.73123  3.46354  2.40513  3.72494  3.29354  2.67741  2.69355  4.24690  2.90347  2.73739  3.18146  2.89801  2.37887  2.77519  2.98518  4.58477  3.61503
          0.01736  4.45816  5.18051  0.61958  0.77255  0.56456  0.84074
    137   2.68267  4.71783  3.20047  2.56067  3.91414  2.83418  3.34526  3.30712  2.27594  2.91012  3.80143  2.98374  3.56335  2.96447  3.06250  2.69354  2.60350  2.58985  3.31719  3.11595    184 k - - -
          2.68618  4.42225  2.77519  2.73123  3.46354  2.40513  3.72494  3.29354  2.67741  2.69355  4.24690  2.90347  2.73739  3.18146  2.89801  2.37887  2.77519  2.98518  4.58477  3.61503
          0.01736  4.45816  5.18051  0.61958  0.77255  0.56456  0.84074
    138   2.32923  4.17694  4.15208  3.56795  3.28408  3.80152  4.11316  2.30080  3.44941  1.54702  3.28729  3.78133  4.17251  3.67392  3.63551  2.70067  2.70049  2.15754  4.80226  3.29996    185 l - - -
          2.68618  4.42225  2.77519  2.73123  3.46354  2.40513  3.72494  3.29354  2.67741  2.69355  4.24690  2.90347  2.73739  3.18146  2.89801  2.37887  2.77519  2.98518  4.58477  3.61503
          0.01736  4.45816  5.18051  0.61958  0.77255  0.43946  1.03390
    139   2.58702  5.15004  2.97857  2.06714  4.47063  2.96622  3.19636  3.93792  2.24639  3.44367  3.34295  2.96501  3.87956  2.42144  2.35685  2.52059  2.93505  3.52756  5.59654  3.78158    186 e - - -
          2.68618  4.42225  2.77519  2.73123  3.46354  2.40513  3.72494  3.29354  2.67741  2.69355  4.24690  2.90347  2.73739  3.18146  2.89801  2.37887  2.77519  2.98518  4.58477  3.61503
          0.01653  4.50694  5.22928  0.61958  0.77255  0.48576  0.95510
    140   2.60589  3.99324  2.54489  2.14218  4.51098  3.31237  3.66726  3.98774  2.35839  3.47874  4.22340  2.79916  3.50511  2.26314  2.59564  2.31719  2.82621  3.36429  5.61977  4.21688    187 e - - -
          2.68618  4.42225  2.77519  2.73123  3.46354  2.40513  3.72494  3.29354  2.67741  2.69355  4.24690  2.90347  2.73739  3.18146  2.89801  2.37887  2.77519  2.98518  4.58477  3.61503
          0.01653  4.50694  5.22928  0.61958  0.77255  0.48576  0.95510
    141   2.93674  5.02114  4.95613  4.58713  1.99859  4.60617  3.79250  3.55541  4.41937  3.00908  4.15949  4.34582  4.91937  4.39261  4.44051  3.94857  3.97841  3.42022  2.52646  0.78866    188 y - - -
          2.68618  4.42225  2.77519  2.73123  3.46354  2.40513  3.72494  3.29354  2.67741  2.69355  4.24690  2.90347  2.73739  3.18146  2.89801  2.37887  2.77519  2.98518  4.58477  3.61503
          0.01653  4.50694  5.22928  0.61958  0.77255  0.48576  0.95510
    142   3.04871  4.41074  4.85205  4.25453  2.64479  3.78159  4.56371  2.08757  4.08761  1.06000  2.56598  4.35028  4.54537  4.19837  4.14162  3.56195  3.27549  2.28382  5.00012  3.86921    189 l - - -
          2.68618  4.42225  2.77519  2.73123  3.46354  2.40513  3.72494  3.29354  2.67741  2.69355  4.24690  2.90347  2.73739  3.18146  2.89801  2.37887  2.77519  2.98518  4.58477  3.61503
          0.01653  4.50694  5.22928  0.61958  0.77255  0.48576  0.95510
    143   2.70024  4.64578  2.83187  2.20394  3.82217  3.59849  3.82384  2.50437  2.71448  2.30556  3.07290  3.21311  3.98376  2.65869  3.13637  2.81976  2.84709  2.61058  5.19578  3.91697    190 e - - -
          2.68618  4.42225  2.77519  2.73123  3.46354  2.40513  3.72494  3.29354  2.67741  2.69355  4.24690  2.90347  2.73739  3.18146  2.89801  2.37887  2.77519  2.98518  4.58477  3.61503
          0.01653  4.50694  5.22928  0.61958  0.77255  0.48576  0.95510
    144   1.09220  4.39573  3.98200  3.52513  3.91757  3.50698  4.37798  2.08271  3.46195  2.93324  3.87603  3.71992  4.11936  3.75011  3.74147  2.39512  3.02397  2.73824  5.40538  4.19433    191 a - - -
          2.68618  4.42225  2.77519  2.73123  3.46354  2.40513  3.72494  3.29354  2.67741  2.69355  4.24690  2.90347  2.73739  3.18146  2.89801  2.37887  2.77519  2.98518  4.58477  3.61503
          0.01653  4.50694  5.22928  0.61958  0.77255  0.48576  0.95510
    145   1.52990  4.47269  3.60916  3.07643  3.87985  3.14883  4.06655  3.23456  3.03982  2.60028  3.81996  3.43215  4.01365  3.34916  3.40804  2.25985  2.13634  2.64255  5.28889  4.04852    192 a - - -
          2.68618  4.42225  2.77519  2.73123  3.46354  2.40513  3.72494  3.29354  2.67741  2.69355  4.24690  2.90347  2.73739  3.18146  2.89801  2.37887  2.77519  2.98518  4.58477  3.61503
          0.01653  4.50694  5.22928  0.61958  0.77255  0.48576  0.95510
    146   2.18197  4.16548  4.30912  3.71945  3.27600  3.28648  4.17243  2.11158  3.58176  1.97291  2.77119  3.88045  4.21890  3.78459  3.72565  2.90742  2.95693  1.77811  4.80193  3.61427    193 v - - -
          2.68618  4.42225  2.77519  2.73123  3.46354  2.40513  3.72494  3.29354  2.67741  2.69355  4.24690  2.90347  2.73739  3.18146  2.89801  2.37887  2.77519  2.98518  4.58477  3.61503
          0.01653  4.50694  5.22928  0.61958  0.77255  0.48576  0.95510
    147   2.82465  4.37528  3.98756  3.42490  2.33244  3.85432  3.24548  2.85082  3.33787  2.32684  3.49015  3.15818  4.22275  3.23947  3.59359  3.12689  2.81486  2.65015  3.70890  1.73941    194 y - - -
          2.68618  4.42225  2.77519  2.73123  3.46354  2.40513  3.72494  3.29354  2.67741  2.69355  4.24690  2.90347  2.73739  3.18146  2.89801  2.37887  2.77519  2.98518  4.58477  3.61503
          0.01653  4.50694  5.22928  0.61958  0.77255  0.48576  0.95510
    148   2.38512  4.30135  4.20285  3.64999  3.53279  3.83012  4.30591  2.17545  3.55262  2.53457  3.50121  3.87142  4.26618  3.80112  3.77753  2.74829  2.23702  1.34942  5.07337  3.87317    195 v - - -
          2.68618  4.42225  2.77519  2.73123  3.46354  2.40513  3.72494  3.29354  2.67741  2.69355  4.24690  2.90347  2.73739  3.18146  2.89801  2.37887  2.77519  2.98518  4.58477  3.61503
          0.01653  4.50694  5.22928  0.61958  0.77255  0.48576  0.95510
    149   2.09216  3.97610  3.79546  3.23802  3.57069  3.64452  4.07195  2.85988  3.17479  2.50306  3.44406  3.56225  4.09117  3.45767  3.48436  2.40522  1.76167  2.16855  5.04029  3.82333    196 t - - -
          2.68618  4.42225  2.77519  2.73123  3.46354  2.40513  3.72494  3.29354  2.67741  2.69355  4.24690  2.90347  2.73739  3.18146  2.89801  2.37887  2.77519  2.98518  4.58477  3.61503
          0.01653  4.50694  5.22928  0.61958  0.77255  0.48576  0.95510
    150   2.76345  4.40205  3.77596  3.20066  3.47593  3.77819  4.03592  2.43327  3.10236  1.69696  3.23592  3.56838  4.14665  2.18863  2.97594  3.03698  2.99364  2.30817  4.98862  3.77787    197 l - - -
          2.68618  4.42225  2.77519  2.73123  3.46354  2.40513  3.72494  3.29354  2.67741  2.69355  4.24690  2.90347  2.73739  3.18146  2.89801  2.37887  2.77519  2.98518  4.58477  3.61503
          0.01653  4.50694  5.22928  0.61958  0.77255  0.48576  0.95510
    151   2.72617  3.47753  2.92664  3.25932  3.46353  3.76475  4.05286  2.41176  3.19187  2.51681  3.02205  3.60008  4.14220  3.46829  3.48851  3.03006  1.79079  2.05013  4.95384  3.73896    198 t - - -
          2.68618  4.42225  2.77519  2.73123  3.46354  2.40513  3.72494  3.29354  2.67741  2.69355  4.24690  2.90347  2.73739  3.18146  2.89801  2.37887  2.77519  2.98518  4.58477  3.61503
          0.01653  4.50694  5.22928  0.61958  0.77255  0.48576  0.95510
    152   2.92987  4.35681  4.51766  3.94791  1.56228  4.06835  4.39017  2.44181  3.81225  2.01808  3.31958  4.10979  4.42664  4.00561  3.95719  3.38205  2.22460  1.91815  4.94860  3.71036    199 f - - -
          2.68618  4.42225  2.77519  2.73123  3.46354  2.40513  3.72494  3.29354  2.67741  2.69355  4.24690  2.90347  2.73739  3.18146  2.89801  2.37887  2.77519  2.98518  4.58477  3.61503
          0.01653  4.50694  5.22928  0.61958  0.77255  0.48576  0.95510
    153   2.48534  4.40747  4.84993  4.26017  2.90195  4.26773  4.60753  2.15873  4.10325  1.19897  2.85716  4.36688  4.57301  4.23305  4.17388  3.58764  3.28117  1.78056  5.06510  3.92658    200 l - - -
          2.68618  4.42225  2.77519  2.73123  3.46354  2.40513  3.72494  3.29354  2.67741  2.69355  4.24690  2.90347  2.73739  3.18146  2.89801  2.37887  2.77519  2.98518  4.58477  3.61503
          0.01653  4.50694  5.22928  0.61958  0.77255  0.48576  0.95510
    154   3.35952  4.60495  5.32222  4.81044  3.86415  4.84198  5.41219  1.28458  4.71463  1.99008  3.65086  4.96242  5.09768  4.93191  4.85580  4.22865  3.27576  1.00147  5.82177  4.63175    201 v - - -
          2.68618  4.42225  2.77519  2.73123  3.46354  2.40513  3.72494  3.29354  2.67741  2.69355  4.24690  2.90347  2.73739  3.18146  2.89801  2.37887  2.77519  2.98518  4.58477  3.61503
          0.01653  4.50694  5.22928  0.61958  0.77255  0.48576  0.95510
    155   3.57899  5.57000  4.12535  3.33079  5.14143  4.08824  3.93179  4.45222  1.85487  3.82022  4.72928  3.65074  4.44297  3.06909  0.67253  3.57102  3.70598  4.15167  5.77671  4.69942    202 R - - -
          2.68618  4.42225  2.77519  2.73123  3.46354  2.40513  3.72494  3.29354  2.67741  2.69355  4.24690  2.90347  2.73739  3.18146  2.89801  2.37887  2.77519  2.98518  4.58477  3.61503
          0.01653  4.50694  5.22928  0.61958  0.77255  0.48576  0.95510
    156   3.10525  3.84079  4.96703  4.38367  3.38064  4.35933  4.72393  1.97723  4.22528  1.12477  2.65831  4.47686  4.65633  4.35244  4.28651  3.68858  3.19992  1.75024  5.15848  4.02001    203 l - - -
          2.68618  4.42225  2.77519  2.73123  3.46354  2.40513  3.72494  3.29354  2.67741  2.69355  4.24690  2.90347  2.73739  3.18146  2.89801  2.37887  2.77519  2.98518  4.58477  3.61503
          0.01653  4.50694  5.22928  0.61958  0.77255  0.48576  0.95510
    157   1.91448  4.27039  4.38907  3.80919  3.39551  3.99190  4.33025  2.03587  3.68746  1.86580  3.14028  4.00131  4.34960  3.90291  3.85637  3.29166  2.40028  1.86315  4.97352  3.78489    204 v - - -
          2.68618  4.42225  2.77519  2.73123  3.46354  2.40513  3.72494  3.29354  2.67741  2.69355  4.24690  2.90347  2.73739  3.18146  2.89801  2.37887  2.77519  2.98518  4.58477  3.61503
          0.01653  4.50694  5.22928  0.61958  0.77255  0.48576  0.95510
    158   3.47205  4.68362  5.48944  5.00704  3.94102  5.04391  5.70624  0.96455  4.93151  2.19608  3.68932  5.17888  5.26209  5.16002  5.08798  4.46357  3.72833  1.11941  6.03260  4.83768    205 i - - -
          2.68618  4.42225  2.77519  2.73123  3.46354  2.40513  3.72494  3.29354  2.67741  2.69355  4.24690  2.90347  2.73739  3.18146  2.89801  2.37887  2.77519  2.98518  4.58477  3.61503
          0.01653  4.50694  5.22928  0.61958  0.77255  0.48576  0.95510
    159   2.20405  4.32131  4.24424  3.69257  3.42866  3.28265  4.30279  2.18644  3.57200  1.22926  3.38840  3.91109  4.29520  3.81713  3.77323  3.20504  3.07505  2.37369  5.01448  3.82644    206 l - - -
          2.68618  4.42225  2.77519  2.73123  3.46354  2.40513  3.72494  3.29354  2.67741  2.69355  4.24690  2.90347  2.73739  3.18146  2.89801  2.37887  2.77519  2.98518  4.58477  3.61503
          0.01653  4.50694  5.22928  0.61958  0.77255  0.48576  0.95510
    160   2.37922  3.55860  4.63908  4.04375  2.27444  3.99049  4.33961  2.05836  3.86935  2.14968  3.29457  4.10606  4.34652  4.03315  3.93656  3.30308  2.82726  1.51466  4.86978  3.68841    207 v - - -
          2.68618  4.42225  2.77519  2.73123  3.46354  2.40513  3.72494  3.29354  2.67741  2.69355  4.24690  2.90347  2.73739  3.18146  2.89801  2.37887  2.77519  2.98518  4.58477  3.61503
          0.01653  4.50694  5.22928  0.61958  0.77255  0.48576  0.95510
    161   2.51618  4.24564  4.28417  3.69878  2.47686  3.89868  4.17411  2.61350  3.56662  1.30766  3.08913  3.88987  4.25546  3.21945  3.72948  3.19005  3.01895  2.46633  4.79269  3.05006    208 l - - -
          2.68618  4.42225  2.77519  2.73123  3.46354  2.40513  3.72494  3.29354  2.67741  2.69355  4.24690  2.90347  2.73739  3.18146  2.89801  2.37887  2.77519  2.98518  4.58477  3.61503
          0.01653  4.50694  5.22928  0.61958  0.77255  0.48576  0.95510
    162   1.73020  4.52379  3.59196  3.07698  4.10256  3.41753  4.12071  3.30209  3.04361  3.16016  3.76393  3.42117  3.99301  3.36423  3.42529  1.56712  2.02445  3.10435  5.47574  4.22503    209 s - - -
          2.68618  4.42225  2.77519  2.73123  3.46354  2.40513  3.72494  3.29354  2.67741  2.69355  4.24690  2.90347  2.73739  3.18146  2.89801  2.37887  2.77519  2.98518  4.58477  3.61503
          0.01653  4.50694  5.22928  0.61958  0.77255  0.48576  0.95510
    163   2.83331  4.25664  4.45063  3.86247  3.29928  3.98120  4.30857  2.27789  3.72033  1.29113  2.62118  4.02066  4.33315  3.91225  3.85439  2.77101  2.84796  2.06690  4.90050  3.72701    210 l - - -
          2.68618  4.42225  2.77519  2.73123  3.46354  2.40513  3.72494  3.29354  2.67741  2.69355  4.24690  2.90347  2.73739  3.18146  2.89801  2.37887  2.77519  2.98518  4.58477  3.61503
          0.01653  4.50694  5.22928  0.61958  0.77255  0.48576  0.95510
    164   3.80575  5.40623  4.48170  4.43694  5.31119  4.06085  5.41632  5.08055  4.56017  4.60701  5.71054  4.66368  0.19848  4.92335  4.69143  4.00171  4.29967  4.64079  6.26903  5.45281    211 P - - -
          2.68618  4.42225  2.77519  2.73123  3.46354  2.40513  3.72494  3.29354  2.67741  2.69355  4.24690  2.90347  2.73739  3.18146  2.89801  2.37887  2.77519  2.98518  4.58477  3.61503
          0.01653  4.50694  5.22928  0.61958  0.77255  0.48576  0.95510
    165   1.95164  4.52608  4.56862  4.04518  3.52206  4.12759  4.67392  2.40621  3.91545  1.05952  3.39580  4.23876  4.54533  4.14706  4.10143  3.48367  3.32668  2.04632  5.30314  4.14495    212 l - - -
          2.68618  4.42225  2.77519  2.73123  3.46354  2.40513  3.72494  3.29354  2.67741  2.69355  4.24690  2.90347  2.73739  3.18146  2.89801  2.37887  2.77519  2.98518  4.58477  3.61503
          0.01653  4.50694  5.22928  0.61958  0.77255  0.48576  0.95510
    166   3.50095  4.80282  4.97154  4.52144  0.89113  4.51753  4.03541  2.33117  4.35017  2.42632  3.66515  4.39940  4.81802  4.37041  4.37778  3.85512  3.72507  2.84290  4.22957  2.14285    213 f - - -
          2.68618  4.42225  2.77519  2.73123  3.46354  2.40513  3.72494  3.29354  2.67741  2.69355  4.24690  2.90347  2.73739  3.18146  2.89801  2.37887  2.77519  2.98518  4.58477  3.61503
          0.01653  4.50694  5.22928  0.61958  0.77255  0.48576  0.95510
    167   2.23403  4.18368  4.42303  3.83342  3.01291  3.47945  4.24583  2.21303  3.68665  1.71586  3.29377  3.96810  4.27596  3.87894  3.80987  3.15462  2.99835  1.62684  4.84312  3.65751    214 v - - -
          2.68618  4.42225  2.77519  2.73123  3.46354  2.40513  3.72494  3.29354  2.67741  2.69355  4.24690  2.90347  2.73739  3.18146  2.89801  2.37887  2.77519  2.98518  4.58477  3.61503
          0.01653  4.50694  5.22928  0.61958  0.77255  0.48576  0.95510
    168   3.29621  4.68476  4.86638  4.29698  3.30987  4.46725  4.80852  2.47731  4.12683  0.95935  1.83083  4.50978  4.74021  4.28820  4.25117  3.80082  2.76334  2.54277  5.24467  4.15572    215 l - - -
          2.68618  4.42225  2.77519  2.73123  3.46354  2.40513  3.72494  3.29354  2.67741  2.69355  4.24690  2.90347  2.73739  3.18146  2.89801  2.37887  2.77519  2.98518  4.58477  3.61503
          0.01653  4.50694  5.22928  0.61958  0.77255  0.48576  0.95510
    169   1.68400  4.26861  4.29897  3.72528  2.90292  3.92868  4.29172  2.14177  3.61347  2.40684  3.39277  3.93396  4.30666  3.84039  3.80364  3.23029  2.46451  1.74163  4.97595  3.78120    216 a - - -
          2.68618  4.42225  2.77519  2.73123  3.46354  2.40513  3.72494  3.29354  2.67741  2.69355  4.24690  2.90347  2.73739  3.18146  2.89801  2.37887  2.77519  2.98518  4.58477  3.61503
          0.01653  4.50694  5.22928  0.61958  0.77255  0.48576  0.95510
    170   1.96133  3.51012  4.21975  3.63428  3.29708  2.68471  4.14647  2.17384  3.51049  2.30159  2.90255  3.82668  4.19703  3.72644  3.68157  3.11530  2.76950  1.96083  4.81481  3.62380    217 v - - -
          2.68618  4.42225  2.77519  2.73123  3.46354  2.40513  3.72494  3.29354  2.67741  2.69355  4.24690  2.90347  2.73739  3.18146  2.89801  2.37887  2.77519  2.98518  4.58477  3.61503
          0.01653  4.50694  5.22928  0.61958  0.77255  0.48576  0.95510
    171   2.65114  3.14052  4.55368  3.95076  2.26822  3.64049  4.22296  2.11677  3.76865  1.59936  3.22610  4.00583  4.25255  3.92662  3.82900  3.19740  2.68697  2.23106  4.75685  3.57814    218 l - - -
          2.68618  4.42225  2.77519  2.73123  3.46354  2.40513  3.72494  3.29354  2.67741  2.69355  4.24690  2.90347  2.73739  3.18146  2.89801  2.37887  2.77519  2.98518  4.58477  3.61503
          0.01653  4.50694  5.22928  0.61958  0.77255  0.48576  0.95510
    172   2.52738  4.47802  4.91930  4.39300  3.81061  4.43077  4.99019  1.47674  4.28780  2.53029  3.66830  4.54779  4.79065  4.52767  4.45839  3.79163  2.83744  1.01604  5.57036  4.36308    219 v - - -
          2.68618  4.42225  2.77519  2.73123  3.46354  2.40513  3.72494  3.29354  2.67741  2.69355  4.24690  2.90347  2.73739  3.18146  2.89801  2.37887  2.77519  2.98518  4.58477  3.61503
          0.01653  4.50694  5.22928  0.61958  0.77255  0.48576  0.95510
    173   1.73201  2.75022  4.37823  4.08156  4.65763  0.88218  4.85965  4.02443  4.01439  3.77904  4.60712  3.87181  4.00851  4.23190  4.19693  2.67234  2.98934  3.43581  6.04739  4.91553    220 g - - -
          2.68618  4.42225  2.77519  2.73123  3.46354  2.40513  3.72494  3.29354  2.67741  2.69355  4.24690  2.90347  2.73739  3.18146  2.89801  2.37887  2.77519  2.98518  4.58477  3.61503
          0.01653  4.50694  5.22928  0.61958  0.77255  0.48576  0.95510
    174   2.89604  4.56335  5.04614  4.46151  2.88882  4.48768  4.82756  2.13577  4.31325  0.96350  2.96878  4.58914  4.74745  4.40736  4.37347  3.81873  3.46173  1.84498  5.20748  4.10264    221 l - - -
          2.68618  4.42225  2.77519  2.73123  3.46354  2.40513  3.72494  3.29354  2.67741  2.69355  4.24690  2.90347  2.73739  3.18146  2.89801  2.37887  2.77519  2.98518  4.58477  3.61503
          0.01653  4.50694  5.22928  0.61958  0.77255  0.48576  0.95510
    175   3.00131  4.36586  4.73455  4.17176  3.58085  4.24777  4.66175  1.61332  4.04033  2.12456  3.50205  4.31962  4.59271  4.25531  4.18232  3.21499  2.67482  1.16944  5.23901  4.04422    222 v - - -
          2.68618  4.42225  2.77519  2.73123  3.46354  2.40513  3.72494  3.29354  2.67741  2.69355  4.24690  2.90347  2.73739  3.18146  2.89801  2.37887  2.77519  2.98518  4.58477  3.61503
          0.01653  4.50694  5.22928  0.61958  0.77255  0.48576  0.95510
    176   3.40708  6.10880  0.76613  1.69230  5.38111  3.50589  4.15007  4.96300  3.29692  4.41876  5.32051  2.95763  4.18740  3.33360  3.98126  3.23883  3.72073  4.49652  6.54851  4.96735    223 d - - -
          2.68618  4.42225  2.77519  2.73123  3.46354  2.40513  3.72494  3.29354  2.67741  2.69355  4.24690  2.90347  2.73739  3.18146  2.89801  2.37887  2.77519  2.98518  4.58477  3.61503
          0.01653  4.50694  5.22928  0.61958  0.77255  0.48576  0.95510
    177   3.63480  5.30143  4.43043  4.42532  5.47031  0.19278  5.45651  5.27174  4.68727  4.82107  5.83317  4.59801  4.70431  4.96227  4.80968  3.83087  4.16088  4.67765  6.35252  5.60844    224 G - - -
          2.68618  4.42225  2.77519  2.73123  3.46354  2.40513  3.72494  3.29354  2.67741  2.69355  4.24690  2.90347  2.73739  3.18146  2.89801  2.37887  2.77519  2.98518  4.58477  3.61503
          0.01653  4.50694  5.22928  0.61958  0.77255  0.48576  0.95510
    178   3.82643  5.05364  5.63995  5.06189  3.00353  5.18797  5.44410  2.04779  4.93351  0.57359  2.77088  5.29338  5.21906  4.83330  4.91874  4.56952  4.02802  2.64706  5.47699  4.49406    225 L - - -
          2.68618  4.42225  2.77519  2.73123  3.46354  2.40513  3.72494  3.29354  2.67741  2.69355  4.24690  2.90347  2.73739  3.18146  2.89801  2.37887  2.77519  2.98518  4.58477  3.61503
          0.01653  4.50694  5.22928  0.61958  0.77255  0.48576  0.95510
    179   2.71811  4.38434  3.76508  3.24458  3.59821  2.86287  4.09926  2.81010  3.17989  2.64981  3.03621  2.78424  4.12851  3.48080  3.48534  2.98843  2.98863  1.30788  5.07722  3.85444    226 v - - -
          2.68618  4.42225  2.77519  2.73123  3.46354  2.40513  3.72494  3.29354  2.67741  2.69355  4.24690  2.90347  2.73739  3.18146  2.89801  2.37887  2.77519  2.98518  4.58477  3.61503
          0.01653  4.50694  5.22928  0.61958  0.77255  0.48576  0.95510
    180   2.50006  5.15468  3.24452  2.49808  4.48253  3.64771  3.75723  3.88831  2.31927  3.41464  3.75314  3.15512  4.03038  2.46126  1.33784  2.89399  3.10542  3.54057  5.57035  4.27235    227 r - - -
          2.68618  4.42225  2.77519  2.73123  3.46354  2.40513  3.72494  3.29354  2.67741  2.69355  4.24690  2.90347  2.73739  3.18146  2.89801  2.37887  2.77519  2.98518  4.58477  3.61503
          0.01653  4.50694  5.22928  0.61958  0.77255  0.48576  0.95510
    181   3.89076  5.59151  4.45780  3.88612  5.12142  4.19247  4.50536  4.75346  2.77951  4.15133  5.16966  4.17843  4.69655  3.72609  0.33576  3.96828  4.13387  4.45669  5.96228  4.95504    228 R - - -
          2.68618  4.42225  2.77519  2.73123  3.46354  2.40513  3.72494  3.29354  2.67741  2.69355  4.24690  2.90347  2.73739  3.18146  2.89801  2.37887  2.77519  2.98518  4.58477  3.61503
          0.01653  4.50694  5.22928  0.61958  0.77255  0.48576  0.95510
    182   2.61030  5.57515  0.65128  2.53085  5.14264  3.49678  4.24097  4.61166  3.35685  4.21932  5.13107  3.09443  4.18703  3.44010  3.96254  3.16845  3.59413  4.16349  6.37639  4.90341    229 D - - -
          2.68618  4.42225  2.77519  2.73123  3.46354  2.40513  3.72494  3.29354  2.67741  2.69355  4.24690  2.90347  2.73739  3.18146  2.89801  2.37887  2.77519  2.98518  4.58477  3.61503
          0.01653  4.50694  5.22928  0.61958  0.77255  0.48576  0.95510
    183   3.10764  4.48962  4.74377  4.16045  3.36518  4.30533  4.63496  1.96206  3.98577  1.04284  3.24237  4.34142  4.60754  4.18198  3.34195  3.62338  3.33867  1.88666  5.14941  4.00937    230 l - - -
          2.68618  4.42225  2.77519  2.73123  3.46354  2.40513  3.72494  3.29354  2.67741  2.69355  4.24690  2.90347  2.73739  3.18146  2.89801  2.37887  2.77519  2.98518  4.58477  3.61503
          0.01653  4.50694  5.22928  0.61958  0.77255  0.48576  0.95510
    184   3.89076  5.59151  4.45780  3.88612  5.12142  4.19247  4.50536  4.75346  2.77951  4.15133  5.16966  4.17843  4.69655  3.72609  0.33576  3.96828  4.13387  4.45669  5.96228  4.95504    231 R - - -
          2.68618  4.42225  2.77519  2.73123  3.46354  2.40513  3.72494  3.29354  2.67741  2.69355  4.24690  2.90347  2.73739  3.18146  2.89801  2.37887  2.77519  2.98518  4.58477  3.61503
          0.01653  4.50694  5.22928  0.61958  0.77255  0.48576  0.95510
    185   3.22877  5.38221  3.68566  2.99575  4.87620  3.64748  3.83581  4.21265  1.74655  3.65111  4.50099  3.40631  4.24369  2.96389  1.00343  3.22335  2.83568  3.87546  5.69893  4.52288    232 r - - -
          2.68618  4.42225  2.77519  2.73123  3.46354  2.40513  3.72494  3.29354  2.67741  2.69355  4.24690  2.90347  2.73739  3.18146  2.89801  2.37887  2.77519  2.98518  4.58477  3.61503
          0.01653  4.50694  5.22928  0.61958  0.77255  0.48576  0.95510
    186   2.84333  4.93648  4.99734  4.61989  1.11502  4.56842  3.81185  3.45313  4.44074  2.94067  4.06879  4.35358  4.88316  4.40074  4.43458  3.91052  3.89701  3.31407  1.99787  1.67484    233 f - - -
          2.68618  4.42225  2.77519  2.73123  3.46354  2.40513  3.72494  3.29354  2.67741  2.69355  4.24690  2.90347  2.73739  3.18146  2.89801  2.37887  2.77519  2.98518  4.58477  3.61503
          0.01653  4.50694  5.22928  0.61958  0.77255  0.48576  0.95510
    187   2.46178  2.72493  4.20514  3.83119  4.52128  1.02424  4.68328  3.92410  3.77341  3.63397  4.46131  3.77495  3.99509  4.02028  4.01751  2.26942  2.06655  3.38220  5.90717  4.74416    234 g - - -
          2.68618  4.42225  2.77519  2.73123  3.46354  2.40513  3.72494  3.29354  2.67741  2.69355  4.24690  2.90347  2.73739  3.18146  2.89801  2.37887  2.77519  2.98518  4.58477  3.61503
          0.01653  4.50694  5.22928  0.61958  0.77255  0.48576  0.95510
    188   1.29831  4.52083  3.54560  3.05811  3.87536  2.21631  4.06823  3.24411  3.02807  2.60145  3.84886  3.42806  4.03934  3.35297  3.39117  2.84478  2.98512  2.96041  5.29452  3.63644    235 a - - -
          2.68618  4.42225  2.77519  2.73123  3.46354  2.40513  3.72494  3.29354  2.67741  2.69355  4.24690  2.90347  2.73739  3.18146  2.89801  2.37887  2.77519  2.98518  4.58477  3.61503
          0.01653  4.50694  5.22928  0.61958  0.77255  0.48576  0.95510
    189   1.78079  4.50477  3.92558  3.80768  4.95455  0.69124  4.88029  4.37829  3.98407  4.10071  4.92546  3.80824  4.07276  4.20747  4.21700  2.77228  3.12373  3.69778  6.26609  5.13353    236 G - - -
          2.68618  4.42225  2.77519  2.73123  3.46354  2.40513  3.72494  3.29354  2.67741  2.69355  4.24690  2.90347  2.73739  3.18146  2.89801  2.37887  2.77519  2.98518  4.58477  3.61503
          0.01653  4.50694  5.22928  0.61958  0.77255  0.48576  0.95510
    190   2.91806  5.10306  3.27988  2.71366  4.07100  3.68009  3.20047  3.80140  2.40123  3.34306  4.18132  2.53579  4.06453  2.94836  1.50950  2.93351  3.13228  3.47904  5.34316  2.44050    237 r - - -
          2.68618  4.42225  2.77519  2.73123  3.46354  2.40513  3.72494  3.29354  2.67741  2.69355  4.24690  2.90347  2.73739  3.18146  2.89801  2.37887  2.77519  2.98518  4.58477  3.61503
          0.01653  4.50694  5.22928  0.61958  0.77255  0.48576  0.95510
    191   3.69715  5.79593  2.98057  0.38087  5.25477  3.83360  4.53906  4.85936  3.52198  4.38460  5.38239  3.52143  4.48186  3.77358  3.96484  3.63885  4.02229  4.49236  6.28975  5.08644    238 E - - -
          2.68618  4.42225  2.77519  2.73123  3.46354  2.40513  3.72494  3.29354  2.67741  2.69355  4.24690  2.90347  2.73739  3.18146  2.89801  2.37887  2.77519  2.98518  4.58477  3.61503
          0.01653  4.50694  5.22928  0.61958  0.77255  0.48576  0.95510
    192   2.76345  4.66961  3.91927  3.81314  4.81114  3.39531  4.87374  4.44865  3.93650  4.12978  5.02422  3.88915  4.19285  4.23402  4.16386  0.43299  3.29742  3.82742  6.13208  4.91480    239 S - - -
          2.68618  4.42225  2.77519  2.73123  3.46354  2.40513  3.72494  3.29354  2.67741  2.69355  4.24690  2.90347  2.73739  3.18146  2.89801  2.37887  2.77519  2.98518  4.58477  3.61503
          0.01653  4.50694  5.22928  0.61958  0.77255  0.48576  0.95510
    193   2.33795  4.46538  3.80077  3.59424  4.89484  1.68677  4.70177  4.36475  3.73788  4.02529  4.81103  3.67024  3.99974  3.97657  4.03447  0.87922  3.03150  3.66034  6.20585  5.01916    240 s - - -
          2.68618  4.42225  2.77519  2.73123  3.46354  2.40513  3.72494  3.29354  2.67741  2.69355  4.24690  2.90347  2.73739  3.18146  2.89801  2.37887  2.77519  2.98518  4.58477  3.61503
          0.01653  4.50694  5.22928  0.61958  0.77255  0.48576  0.95510
    194   4.00930  5.22231  4.97129  4.69271  0.72996  4.73181  3.76133  3.80411  4.54386  3.16470  4.38551  3.35202  5.04496  4.48036  4.55245  4.10021  4.23012  3.68626  3.89386  1.51916    241 f - - -
          2.68618  4.42225  2.77519  2.73123  3.46354  2.40513  3.72494  3.29354  2.67741  2.69355  4.24690  2.90347  2.73739  3.18146  2.89801  2.37887  2.77519  2.98518  4.58477  3.61503
          0.01653  4.50694  5.22928  0.61958  0.77255  0.48576  0.95510
    195   2.58015  4.47950  5.02181  4.47165  3.51536  4.52066  4.96780  1.63908  4.35259  2.16078  3.25583  4.61175  4.82022  4.55041  4.47960  3.86622  3.41833  0.98152  5.46160  4.27658    242 v - - -
          2.68618  4.42225  2.77519  2.73123  3.46354  2.40513  3.72494  3.29354  2.67741  2.69355  4.24690  2.90347  2.73739  3.18146  2.89801  2.37887  2.77519  2.98518  4.58477  3.61503
          0.01653  4.50694  5.22928  0.61958  0.77255  0.48576  0.95510
    196   4.41629  5.45629  5.26408  5.11799  1.73049  4.96962  3.75370  4.01915  4.92314  3.22098  4.57294  4.56249  5.25150  4.70169  4.81427  4.38146  4.62695  3.97229  3.84347  0.52085    243 Y - - -
          2.68618  4.42225  2.77519  2.73123  3.46354  2.40513  3.72494  3.29354  2.67741  2.69355  4.24690  2.90347  2.73739  3.18146  2.89801  2.37887  2.77519  2.98518  4.58477  3.61503
          0.01653  4.50694  5.22928  0.61958  0.77255  0.48576  0.95510
    197   3.29628  5.32027  3.14462  2.98679  3.83882  3.75171  0.74434  4.29923  2.95968  3.78718  4.75010  2.92324  4.33444  3.47128  3.25798  3.31347  3.60899  3.95698  5.30025  3.73822    244 h - - -
          2.68618  4.42225  2.77519  2.73123  3.46354  2.40513  3.72494  3.29354  2.67741  2.69355  4.24690  2.90347  2.73739  3.18146  2.89801  2.37887  2.77519  2.98518  4.58477  3.61503
          0.01653  4.50694  5.22928  0.61958  0.77255  0.48576  0.95510
    198   2.85246  4.90220  3.36506  2.76856  3.92827  3.67919  1.93701  3.52411  2.40139  2.88774  3.98413  3.23949  4.05416  2.99265  1.82469  2.91704  3.06930  3.23895  4.17989  3.47026    245 r - - -
          2.68618  4.42225  2.77519  2.73123  3.46354  2.40513  3.72494  3.29354  2.67741  2.69355  4.24690  2.90347  2.73739  3.18146  2.89801  2.37887  2.77519  2.98518  4.58477  3.61503
          0.01653  4.50694  5.22928  0.61958  0.77255  0.48576  0.95510
    199   1.11531  4.50263  3.82098  3.32080  3.45345  3.72967  4.11431  2.94648  3.22554  2.38469  3.67060  3.64057  4.19651  3.54832  3.52455  3.05404  3.09546  2.74502  4.99770  2.84187    246 a - - -
          2.68618  4.42225  2.77519  2.73123  3.46354  2.40513  3.72494  3.29354  2.67741  2.69355  4.24690  2.90347  2.73739  3.18146  2.89801  2.37887  2.77519  2.98518  4.58477  3.61503
          0.01653  4.50694  5.22928  0.61958  0.77255  0.48576  0.95510
    200   3.31405  5.51035  3.68145  3.00069  5.02442  3.91846  3.83001  4.35854  0.91118  3.74318  4.59355  2.82910  4.27460  2.95167  1.81745  3.28311  3.46901  4.01373  5.74562  4.58030    247 k - - -
          2.68618  4.42225  2.77519  2.73123  3.46354  2.40513  3.72494  3.29354  2.67741  2.69355  4.24690  2.90347  2.73739  3.18146  2.89801  2.37887  2.77519  2.98518  4.58477  3.61503
          0.01653  4.50694  5.22928  0.61958  0.77255  0.48576  0.95510
    201   2.25220  5.15255  3.10481  2.53840  4.48292  3.36367  3.18523  3.91985  2.10978  3.43527  4.21736  3.05919  3.14918  2.83573  1.69420  2.78458  3.02080  3.53984  5.58742  4.24284    248 r - - -
          2.68618  4.42225  2.77519  2.73123  3.46354  2.40513  3.72494  3.29354  2.67741  2.69355  4.24690  2.90347  2.73739  3.18146  2.89801  2.37887  2.77519  2.98518  4.58477  3.61503
          0.01653  4.50694  5.22928  0.61958  0.77255  0.48576  0.95510
    202   2.31192  4.16588  4.19662  3.60865  2.45559  3.80643  4.10330  2.61245  3.48244  2.19973  2.78456  3.80022  4.17522  3.69596  3.46535  2.23212  2.93135  2.41914  3.26646  2.80584    249 l - - -
          2.68618  4.42225  2.77519  2.73123  3.46354  2.40513  3.72494  3.29354  2.67741  2.69355  4.24690  2.90347  2.73739  3.18146  2.89801  2.37887  2.77519  2.98518  4.58477  3.61503
          0.01653  4.50694  5.22928  0.61958  0.77255  0.48576  0.95510
    203   2.67340  4.26083  4.54070  3.96140  3.41740  4.04325  4.40802  1.73143  3.82174  1.79218  3.38501  4.10371  4.40184  4.02375  3.95462  3.07945  2.49767  1.59746  5.00305  3.81435    250 v - - -
          2.68618  4.42225  2.77519  2.73123  3.46354  2.40513  3.72494  3.29354  2.67741  2.69355  4.24690  2.90347  2.73739  3.18146  2.89801  2.37887  2.77519  2.98518  4.58477  3.61503
          0.01653  4.50694  5.22928  0.61958  0.77255  0.48576  0.95510
    204   2.69429  4.25831  3.88929  3.31242  3.19734  3.09686  4.02921  2.41303  2.22630  2.28898  2.74607  3.61934  4.12095  3.49129  3.49467  2.74711  2.80372  2.16071  3.69635  3.65346    251 v - - -
          2.68618  4.42225  2.77519  2.73123  3.46354  2.40513  3.72494  3.29354  2.67741  2.69355  4.24690  2.90347  2.73739  3.18146  2.89801  2.37887  2.77519  2.98518  4.58477  3.61503
          0.01653  4.50694  5.22928  0.61958  0.77255  0.48576  0.95510
    205   2.79502  4.86571  3.28109  2.71255  4.09835  3.61988  3.79988  3.50432  2.30570  3.12297  3.96520  3.19475  1.72061  2.97627  2.50590  2.61608  3.02264  3.20975  3.29408  4.07625    252 p - - -
          2.68618  4.42225  2.77519  2.73123  3.46354  2.40513  3.72494  3.29354  2.67741  2.69355  4.24690  2.90347  2.73739  3.18146  2.89801  2.37887  2.77519  2.98518  4.58477  3.61503
          0.01653  4.50694  5.22928  0.61958  0.77255  0.48576  0.95510
    206   1.91552  3.44257  4.36928  3.77529  2.49535  3.22857  4.16874  2.42168  3.62389  1.78850  3.25385  3.90204  4.21135  3.81191  3.74102  3.14124  2.94400  2.17812  4.76688  3.58226    253 l - - -
          2.68618  4.42225  2.77519  2.73123  3.46354  2.40513  3.72494  3.29354  2.67741  2.69355  4.24690  2.90347  2.73739  3.18146  2.89801  2.37887  2.77519  2.98518  4.58477  3.61503
          0.01653  4.50694  5.22928  0.61958  0.77255  0.48576  0.95510
    207   2.20981  4.26032  4.65113  4.05516  2.27470  4.05393  4.38491  2.12512  3.89045  1.49598  3.00539  4.14874  4.39275  4.04305  3.96769  3.36402  2.98296  2.10289  4.89964  3.73701    254 l - - -
          2.68618  4.42225  2.77519  2.73123  3.46354  2.40513  3.72494  3.29354  2.67741  2.69355  4.24690  2.90347  2.73739  3.18146  2.89801  2.37887  2.77519  2.98518  4.58477  3.61503
          0.01653  4.50694  5.22928  0.61958  0.77255  0.48576  0.95510
    208   2.59264  3.60671  4.51793  3.91860  3.07586  3.89672  4.22833  1.96977  3.74667  2.30568  3.15045  3.99541  4.25897  3.91538  3.82429  3.20228  2.46639  1.54700  4.77965  2.82238    255 v - - -
          2.68618  4.42225  2.77519  2.73123  3.46354  2.40513  3.72494  3.29354  2.67741  2.69355  4.24690  2.90347  2.73739  3.18146  2.89801  2.37887  2.77519  2.98518  4.58477  3.61503
          0.01653  4.50694  5.22928  0.61958  0.77255  0.48576  0.95510
    209   2.31854  4.21982  4.30680  3.72281  3.33096  2.63281  4.22839  2.12358  3.59660  1.73034  3.05719  3.91068  4.26671  3.81006  3.76191  3.19714  3.00654  1.87468  4.87844  3.69005    256 l - - -
          2.68618  4.42225  2.77519  2.73123  3.46354  2.40513  3.72494  3.29354  2.67741  2.69355  4.24690  2.90347  2.73739  3.18146  2.89801  2.37887  2.77519  2.98518  4.58477  3.61503
          0.01653  4.50694  5.22928  0.61958  0.77255  0.48576  0.95510
    210   2.09358  4.62150  3.41621  2.90432  4.18877  2.49087  4.02144  3.59251  2.89634  2.78617  4.07301  3.30695  1.87426  3.22425  3.31224  2.25301  2.62815  3.22282  5.51550  4.23706    257 p - - -
          2.68618  4.42225  2.77519  2.73123  3.46354  2.40513  3.72494  3.29354  2.67741  2.69355  4.24690  2.90347  2.73739  3.18146  2.89801  2.37887  2.77519  2.98518  4.58477  3.61503
          0.01653  4.50694  5.22928  0.61958  0.77255  0.48576  0.95510
    211   2.72035  2.67061  4.45419  3.85723  2.58597  3.28615  4.15966  2.48564  3.68796  2.13065  3.24102  3.94242  4.22569  3.85845  3.77449  3.16249  2.95339  2.28403  2.01984  3.48770    258 w - - -
          2.68618  4.42225  2.77519  2.73123  3.46354  2.40513  3.72494  3.29354  2.67741  2.69355  4.24690  2.90347  2.73739  3.18146  2.89801  2.37887  2.77519  2.98518  4.58477  3.61503
          0.01653  4.50694  5.22928  0.61958  0.77255  0.48576  0.95510
    212   2.65309  4.12935  4.40314  3.80584  3.22699  3.32948  4.17102  2.14965  3.64719  2.05004  2.34691  3.91854  4.21552  3.82908  3.75159  3.14993  2.55832  1.83774  4.75426  2.93442    259 v - - -
          2.68618  4.42225  2.77519  2.73123  3.46354  2.40513  3.72494  3.29354  2.67741  2.69355  4.24690  2.90347  2.73739  3.18146  2.89801  2.37887  2.77519  2.98518  4.58477  3.61503
          0.01653  4.50694  5.22928  0.61958  0.77255  0.48576  0.95510
    213   2.15340  4.22538  4.44941  3.85906  3.07249  3.95848  4.28314  2.16643  3.71609  1.53617  2.89065  4.00504  4.31185  3.90304  3.84188  3.25930  2.43623  2.15460  4.87061  3.69392    260 l - - -
          2.68618  4.42225  2.77519  2.73123  3.46354  2.40513  3.72494  3.29354  2.67741  2.69355  4.24690  2.90347  2.73739  3.18146  2.89801  2.37887  2.77519  2.98518  4.58477  3.61503
          0.01653  4.50694  5.22928  0.61958  0.77255  0.48576  0.95510
    214   4.42844  5.46619  5.25586  5.09064  2.16466  4.95517  3.74613  4.12022  4.82850  3.32317  4.65205  4.54999  5.24177  4.67667  4.74165  4.37762  4.63405  4.04765  2.36650  0.52802    261 Y - - -
          2.68618  4.42225  2.77519  2.73123  3.46354  2.40513  3.72494  3.29354  2.67741  2.69355  4.24690  2.90347  2.73739  3.18146  2.89801  2.37887  2.77519  2.98518  4.58477  3.61503
          0.01653  4.50694  5.22928  0.61958  0.77255  0.48576  0.95510
    215   3.80465  5.04092  5.56777  5.03522  3.33640  5.15696  5.48558  1.85864  4.86056  0.58919  3.10384  5.26984  5.23976  4.86710  4.89037  4.57092  4.02484  2.48119  5.55670  4.52766    262 L - - -
          2.68618  4.42225  2.77519  2.73123  3.46354  2.40513  3.72494  3.29354  2.67741  2.69355  4.24690  2.90347  2.73739  3.18146  2.89801  2.37887  2.77519  2.98518  4.58477  3.61503
          0.01653  4.50694  5.22928  0.61958  0.77255  0.48576  0.95510
    216   0.96704  4.42018  4.01125  3.75774  4.77385  3.20792  4.74539  4.18124  3.79688  3.89959  4.71348  3.74594  4.00552  4.04947  4.05504  1.27984  3.01532  3.54718  6.12360  4.94950    263 a - - -
          2.68618  4.42225  2.77519  2.73123  3.46354  2.40513  3.72494  3.29354  2.67741  2.69355  4.24690  2.90347  2.73739  3.18146  2.89801  2.37887  2.77519  2.98518  4.58477  3.61503
          0.01653  4.50694  5.22928  0.61958  0.77255  0.48576  0.95510
    217   3.09412  4.45544  4.86798  4.27315  3.22326  4.28812  4.58518  2.14580  4.10502  1.30577  2.91754  4.38061  4.58045  4.21727  4.16549  3.60626  3.31976  2.15117  1.92842  3.85743    264 l - - -
          2.68618  4.42225  2.77519  2.73123  3.46354  2.40513  3.72494  3.29354  2.67741  2.69355  4.24690  2.90347  2.73739  3.18146  2.89801  2.37887  2.77519  2.98518  4.58477  3.61503
          0.01653  4.50694  5.22928  0.61958  0.77255  0.48576  0.95510
    218   3.80575  5.40623  4.48170  4.43694  5.31119  4.06085  5.41632  5.08055  4.56017  4.60701  5.71054  4.66368  0.19848  4.92335  4.69143  4.00171  4.29967  4.64079  6.26903  5.45281    265 P - - -
          2.68618  4.42225  2.77519  2.73123  3.46354  2.40513  3.72494  3.29354  2.67741  2.69355  4.24690  2.90347  2.73739  3.18146  2.89801  2.37887  2.77519  2.98518  4.58477  3.61503
          0.01653  4.50694  5.22928  0.61958  0.77255  0.48576  0.95510
    219   2.70787  4.16182  4.25541  3.66647  2.30223  3.82579  4.14033  2.03290  3.53365  2.23594  3.27876  3.47123  4.19508  3.74153  3.68814  2.73555  2.24690  2.00818  4.78512  3.59509    266 v - - -
          2.68618  4.42225  2.77519  2.73123  3.46354  2.40513  3.72494  3.29354  2.67741  2.69355  4.24690  2.90347  2.73739  3.18146  2.89801  2.37887  2.77519  2.98518  4.58477  3.61503
          0.01653  4.50694  5.22928  0.61958  0.77255  0.48576  0.95510
    220   1.83386  4.50364  3.63341  3.16619  3.25815  2.49354  4.21413  3.60806  3.16363  3.28841  4.13266  3.46658  3.98923  3.46655  3.53690  1.26176  2.96569  3.21531  5.57264  4.32262    267 s - - -
          2.68620  4.42227  2.77522  2.73125  3.46356  2.40491  3.72496  3.29356  2.67743  2.69357  4.24692  2.90349  2.73742  3.18148  2.89803  2.37889  2.77522  2.98520  4.58479  3.61505
          0.10803  2.33259  5.22928  0.30598  1.33334  0.48576  0.95510
    221   3.30864  4.58401  5.25556  4.70102  2.44802  4.67422  5.08548  1.35687  4.56583  1.77953  3.36835  4.80551  4.92408  4.68288  4.62802  4.03147  3.54552  1.32183  5.43463  4.28236    269 v - - -
          2.68618  4.42225  2.77519  2.73123  3.46354  2.40513  3.72494  3.29354  2.67741  2.69355  4.24690  2.90347  2.73739  3.18146  2.89801  2.37887  2.77519  2.98518  4.58477  3.61503
          0.01653  4.50694  5.22928  0.61958  0.77255  0.48576  0.95510
    222   2.72217  4.64792  3.33027  2.77193  3.71120  3.61999  2.29331  3.20600  2.73985  2.87361  3.74107  2.37792  4.00530  3.07578  3.15218  2.78670  2.67979  2.70307  4.33855  2.54154    270 h - - -
          2.68618  4.42225  2.77519  2.73123  3.46354  2.40513  3.72494  3.29354  2.67741  2.69355  4.24690  2.90347  2.73739  3.18146  2.89801  2.37887  2.77519  2.98518  4.58477  3.61503
          0.01653  4.50694  5.22928  0.61958  0.77255  0.48576  0.95510
    223   3.80575  5.40623  4.48170  4.43694  5.31119  4.06085  5.41632  5.08055  4.56017  4.60701  5.71054  4.66368  0.19848  4.92335  4.69143  4.00171  4.29967  4.64079  6.26903  5.45281    271 P - - -
          2.68618  4.42225  2.77519  2.73123  3.46354  2.40513  3.72494  3.29354  2.67741  2.69355  4.24690  2.90347  2.73739  3.18146  2.89801  2.37887  2.77519  2.98518  4.58477  3.61503
          0.01653  4.50694  5.22928  0.61958  0.77255  0.48576  0.95510
    224   2.09731  4.83620  3.12658  2.42840  4.07678  3.54556  3.79063  3.36322  2.61455  2.40691  3.94007  1.91962  3.95513  2.96295  3.06114  2.63881  2.96125  3.16750  5.37774  4.06145    272 n - - -
          2.68618  4.42225  2.77519  2.73123  3.46354  2.40513  3.72494  3.29354  2.67741  2.69355  4.24690  2.90347  2.73739  3.18146  2.89801  2.37887  2.77519  2.98518  4.58477  3.61503
          0.01653  4.50694  5.22928  0.61958  0.77255  0.48576  0.95510
    225   2.39693  4.16120  4.34199  3.75181  2.95265  3.84983  3.47075  2.52958  3.60380  1.49481  3.27019  3.88497  4.21516  3.79235  3.72851  3.14576  2.95916  2.28463  3.93112  2.46595    273 l - - -
          2.68618  4.42225  2.77519  2.73123  3.46354  2.40513  3.72494  3.29354  2.67741  2.69355  4.24690  2.90347  2.73739  3.18146  2.89801  2.37887  2.77519  2.98518  4.58477  3.61503
          0.01653  4.50694  5.22928  0.61958  0.77255  0.48576  0.95510
    226   3.36355  4.63724  5.30281  4.73884  3.17116  4.72030  5.12026  1.50101  4.60160  1.38567  2.83106  4.85458  4.94527  4.68246  4.64677  4.07682  3.59514  1.39697  5.42898  4.32915    274 l - - -
          2.68618  4.42225  2.77519  2.73123  3.46354  2.40513  3.72494  3.29354  2.67741  2.69355  4.24690  2.90347  2.73739  3.18146  2.89801  2.37887  2.77519  2.98518  4.58477  3.61503
          0.01653  4.50694  5.22928  0.61958  0.77255  0.48576  0.95510
    227   3.48026  4.76089  5.35352  4.77310  2.06905  4.78030  5.08025  2.00814  4.62531  0.95057  3.10312  4.90328  4.96091  4.63200  4.63686  4.13179  3.69913  1.98962  5.30655  4.21892    275 l - - -
          2.68618  4.42225  2.77519  2.73123  3.46354  2.40513  3.72494  3.29354  2.67741  2.69355  4.24690  2.90347  2.73739  3.18146  2.89801  2.37887  2.77519  2.98518  4.58477  3.61503
          0.01653  4.50694  5.22928  0.61958  0.77255  0.48576  0.95510
    228   3.00112  4.37125  4.78344  4.18739  3.25778  4.19262  4.51704  2.15151  4.02124  1.07522  2.95052  4.28950  4.50539  4.15207  4.08888  3.50757  2.96540  1.91831  4.21492  3.84365    276 l - - -
          2.68618  4.42225  2.77519  2.73123  3.46354  2.40513  3.72494  3.29354  2.67741  2.69355  4.24690  2.90347  2.73739  3.18146  2.89801  2.37887  2.77519  2.98518  4.58477  3.61503
          0.01653  4.50694  5.22928  0.61958  0.77255  0.48576  0.95510
    229   2.79126  4.61657  4.00101  3.71692  4.28290  3.52637  4.66631  3.37205  3.65937  3.23575  4.30543  3.87031  0.79800  4.01109  3.91147  3.01334  3.24630  2.20866  5.79005  4.55700    277 p - - -
          2.68618  4.42225  2.77519  2.73123  3.46354  2.40513  3.72494  3.29354  2.67741  2.69355  4.24690  2.90347  2.73739  3.18146  2.89801  2.37887  2.77519  2.98518  4.58477  3.61503
          0.01653  4.50694  5.22928  0.61958  0.77255  0.48576  0.95510
    230   1.89630  3.53394  4.02565  3.45756  2.29674  3.55222  4.10856  2.47470  3.36237  2.48175  3.39719  3.70126  4.13242  3.60719  3.59386  2.05434  2.93466  2.51899  4.88981  3.68893    278 a - - -
          2.68618  4.42225  2.77519  2.73123  3.46354  2.40513  3.72494  3.29354  2.67741  2.69355  4.24690  2.90347  2.73739  3.18146  2.89801  2.37887  2.77519  2.98518  4.58477  3.61503
          0.01653  4.50694  5.22928  0.61958  0.77255  0.48576  0.95510
    231   0.64823  4.39228  4.09990  3.83506  4.71476  3.20827  4.76669  4.06558  3.83828  3.82109  4.64648  3.77773  4.00648  4.08955  4.07453  2.25892  2.54432  3.47193  6.08332  4.92558    279 A - - -
          2.68618  4.42225  2.77519  2.73123  3.46354  2.40513  3.72494  3.29354  2.67741  2.69355  4.24690  2.90347  2.73739  3.18146  2.89801  2.37887  2.77519  2.98518  4.58477  3.61503
          0.01653  4.50694  5.22928  0.61958  0.77255  0.48576  0.95510
    232   2.06306  4.21528  4.49851  3.90635  2.91626  3.75522  4.29518  2.21858  3.75477  1.48074  3.09372  4.03120  4.31954  3.93408  3.86445  3.27003  3.04019  1.96178  4.86411  3.68744    280 l - - -
          2.68618  4.42225  2.77519  2.73123  3.46354  2.40513  3.72494  3.29354  2.67741  2.69355  4.24690  2.90347  2.73739  3.18146  2.89801  2.37887  2.77519  2.98518  4.58477  3.61503
          0.01653  4.50694  5.22928  0.61958  0.77255  0.48576  0.95510
    233   2.67905  4.43762  4.24004  3.71739  3.45554  3.20635  4.37956  2.63829  3.56531  0.94303  3.11132  3.95120  4.34581  3.84677  3.77475  3.25468  3.16859  2.52951  5.11227  3.93134    281 l - - -
          2.68618  4.42225  2.77519  2.73123  3.46354  2.40513  3.72494  3.29354  2.67741  2.69355  4.24690  2.90347  2.73739  3.18146  2.89801  2.37887  2.77519  2.98518  4.58477  3.61503
          0.01653  4.50694  5.22928  0.61958  0.77255  0.48576  0.95510
    234   2.95655  3.12920  4.86429  4.26269  2.40677  4.16283  4.49984  2.19939  4.07603  1.35091  2.75846  4.30368  4.48355  4.18922  4.10319  3.48251  3.18655  1.84946  4.94400  3.79670    282 l - - -
          2.68618  4.42225  2.77519  2.73123  3.46354  2.40513  3.72494  3.29354  2.67741  2.69355  4.24690  2.90347  2.73739  3.18146  2.89801  2.37887  2.77519  2.98518  4.58477  3.61503
          0.01653  4.50694  5.22928  0.61958  0.77255  0.48576  0.95510
    235   1.77300  4.50402  3.92645  3.80779  4.95368  0.69427  4.87973  4.37728  3.98339  4.09965  4.92419  3.80796  4.07222  4.20679  4.21642  2.77151  3.12287  3.69685  6.26546  5.13278    283 g - - -
          2.68618  4.42225  2.77519  2.73123  3.46354  2.40513  3.72494  3.29354  2.67741  2.69355  4.24690  2.90347  2.73739  3.18146  2.89801  2.37887  2.77519  2.98518  4.58477  3.61503
          0.01653  4.50694  5.22928  0.61958  0.77255  0.48576  0.95510
    236   2.46824  4.11455  4.47334  3.87135  2.89946  3.54324  4.17920  2.47006  3.69836  1.53300  3.02134  3.95081  4.22014  3.86552  3.77651  3.15918  2.81660  1.91070  3.30296  3.55322    284 l - - -
          2.68618  4.42225  2.77519  2.73123  3.46354  2.40513  3.72494  3.29354  2.67741  2.69355  4.24690  2.90347  2.73739  3.18146  2.89801  2.37887  2.77519  2.98518  4.58477  3.61503
          0.01653  4.50694  5.22928  0.61958  0.77255  0.48576  0.95510
    237   1.48928  3.71530  3.91745  3.36075  3.52137  3.64825  4.11708  2.82341  3.28385  2.59655  2.84472  3.63657  4.10651  3.54974  3.55841  2.51123  2.55144  2.24674  5.00347  3.79683    285 a - - -
          2.68618  4.42225  2.77519  2.73123  3.46354  2.40513  3.72494  3.29354  2.67741  2.69355  4.24690  2.90347  2.73739  3.18146  2.89801  2.37887  2.77519  2.98518  4.58477  3.61503
          0.01653  4.50694  5.22928  0.61958  0.77255  0.48576  0.95510
    238   3.24120  4.53028  5.10586  4.57172  3.77374  4.62829  5.12786  1.56350  4.46046  1.99700  3.60536  4.72493  4.92128  4.67820  4.60438  3.98865  2.72507  0.97819  5.61531  4.42335    286 v - - -
          2.68618  4.42225  2.77519  2.73123  3.46354  2.40513  3.72494  3.29354  2.67741  2.69355  4.24690  2.90347  2.73739  3.18146  2.89801  2.37887  2.77519  2.98518  4.58477  3.61503
          0.01653  4.50694  5.22928  0.61958  0.77255  0.48576  0.95510
    239   2.29523  3.43269  3.36996  2.91351  3.01601  3.64219  3.89704  3.00649  2.87716  2.70830  3.31441  3.17266  4.02886  3.19034  3.01653  1.97236  2.36346  2.76988  5.06378  3.81675    287 s - - -
          2.68618  4.42225  2.77519  2.73123  3.46354  2.40513  3.72494  3.29354  2.67741  2.69355  4.24690  2.90347  2.73739  3.18146  2.89801  2.37887  2.77519  2.98518  4.58477  3.61503
          0.01653  4.50694  5.22928  0.61958  0.77255  0.48576  0.95510
    240   2.77241  4.20772  4.34974  3.76308  3.32131  3.91418  4.23742  1.90892  3.62947  2.01107  2.62848  3.08183  4.27541  3.83701  3.78088  3.21078  2.48029  1.74815  4.86846  3.68058    288 v - - -
          2.68618  4.42225  2.77519  2.73123  3.46354  2.40513  3.72494  3.29354  2.67741  2.69355  4.24690  2.90347  2.73739  3.18146  2.89801  2.37887  2.77519  2.98518  4.58477  3.61503
          0.01653  4.50694  5.22928  0.61958  0.77255  0.48576  0.95510
    241   2.16481  4.42897  3.74466  3.22151  3.85157  3.50641  4.15348  3.12807  3.16435  2.90405  3.17070  3.53003  4.05048  3.47044  3.50085  2.55307  1.25810  2.69229  5.28950  4.06368    289 t - - -
          2.68618  4.42225  2.77519  2.73123  3.46354  2.40513  3.72494  3.29354  2.67741  2.69355  4.24690  2.90347  2.73739  3.18146  2.89801  2.37887  2.77519  2.98518  4.58477  3.61503
          0.01653  4.50694  5.22928  0.61958  0.77255  0.48576  0.95510
    242   1.67328  4.32147  3.77874  3.21251  2.98768  3.19924  4.02146  2.81898  3.14719  2.55801  3.02455  3.54960  4.09307  3.42587  3.44974  2.83792  2.23983  2.38023  4.95144  3.73580    290 a - - -
          2.68618  4.42225  2.77519  2.73123  3.46354  2.40513  3.72494  3.29354  2.67741  2.69355  4.24690  2.90347  2.73739  3.18146  2.89801  2.37887  2.77519  2.98518  4.58477  3.61503
          0.01653  4.50694  5.22928  0.61958  0.77255  0.48576  0.95510
    243   2.03991  5.01805  2.99396  2.39866  4.42182  2.12301  3.80600  3.86442  2.29324  3.42510  4.21587  3.05816  3.93826  2.94147  3.05800  2.00373  3.00407  3.47615  5.62226  4.26238    291 s - - -
          2.68618  4.42225  2.77519  2.73123  3.46354  2.40513  3.72494  3.29354  2.67741  2.69355  4.24690  2.90347  2.73739  3.18146  2.89801  2.37887  2.77519  2.98518  4.58477  3.61503
          0.01653  4.50694  5.22928  0.61958  0.77255  0.48576  0.95510
    244   2.47512  4.77475  3.21642  2.65681  4.00138  3.56471  3.79000  3.39820  2.49547  3.03683  3.87576  3.15049  3.96095  2.97308  2.59576  1.79587  2.30679  3.10563  3.60010  4.01527    292 s - - -
          2.68618  4.42225  2.77519  2.73123  3.46354  2.40513  3.72494  3.29354  2.67741  2.69355  4.24690  2.90347  2.73739  3.18146  2.89801  2.37887  2.77519  2.98518  4.58477  3.61503
          0.01653  4.50694  5.22928  0.61958  0.77255  0.48576  0.95510
    245   3.97065  5.21359  5.18195  4.89520  0.58776  4.80377  4.17365  3.13172  4.70821  2.13405  3.77631  4.68685  5.11644  4.67917  4.70052  4.26188  4.22428  3.21791  4.29392  2.61060    293 F - - -
          2.68618  4.42225  2.77519  2.73123  3.46354  2.40513  3.72494  3.29354  2.67741  2.69355  4.24690  2.90347  2.73739  3.18146  2.89801  2.37887  2.77519  2.98518  4.58477  3.61503
          0.01653  4.50694  5.22928  0.61958  0.77255  0.48576  0.95510
    246   3.71441  5.59384  3.92808  3.48110  5.13731  4.07457  4.30751  4.62611  0.41316  4.06757  5.03530  3.85920  4.56277  3.49167  2.79055  3.73945  3.93802  4.31310  5.95214  4.88708    294 K - - -
          2.68618  4.42225  2.77519  2.73123  3.46354  2.40513  3.72494  3.29354  2.67741  2.69355  4.24690  2.90347  2.73739  3.18146  2.89801  2.37887  2.77519  2.98518  4.58477  3.61503
          0.01653  4.50694  5.22928  0.61958  0.77255  0.48576  0.95510
    247   3.71441  5.59384  3.92808  3.48110  5.13731  4.07457  4.30751  4.62611  0.41316  4.06757  5.03530  3.85920  4.56277  3.49167  2.79055  3.73945  3.93802  4.31310  5.95214  4.88708    295 K - - -
          2.68618  4.42225  2.77519  2.73123  3.46354  2.40513  3.72494  3.29354  2.67741  2.69355  4.24690  2.90347  2.73739  3.18146  2.89801  2.37887  2.77519  2.98518  4.58477  3.61503
          0.01653  4.50694  5.22928  0.61958  0.77255  0.48576  0.95510
    248   4.40537  5.45359  5.24911  5.09867  1.78869  4.96064  3.75680  4.01266  4.90535  3.21771  4.56906  4.55816  5.24573  4.69505  4.80395  4.37399  4.61781  3.96533  3.84803  0.50609    296 Y - - -
          2.68618  4.42225  2.77519  2.73123  3.46354  2.40513  3.72494  3.29354  2.67741  2.69355  4.24690  2.90347  2.73739  3.18146  2.89801  2.37887  2.77519  2.98518  4.58477  3.61503
          0.01653  4.50694  5.22928  0.61958  0.77255  0.48576  0.95510
    249   2.84598  4.64388  4.98546  4.41449  2.40356  4.49337  4.80257  2.43327  4.27167  0.83854  3.14545  4.57179  4.75841  4.37092  4.35507  3.82792  3.51987  2.23320  5.17308  4.02443    297 l - - -
          2.68618  4.42225  2.77519  2.73123  3.46354  2.40513  3.72494  3.29354  2.67741  2.69355  4.24690  2.90347  2.73739  3.18146  2.89801  2.37887  2.77519  2.98518  4.58477  3.61503
          0.01115  4.50156        *  0.61958  0.77255  0.00000        *
//
