# Supplementary material for: T346Hunter: A Novel Web-Based Tool for the Prediction of Type III, Type IV and Type VI Secretion Systems in Bacterial Genomes
Source: PLoS One. 2015 Apr 13;10(4):e0119317. doi: 10.1371/journal.pone.0119317 (PMC4395097; doi:10.1371/journal.pone.0119317)
Supplement: S1 Data — (ZIP) [file pone.0119317.s009.zip › T346Hunter_profiles/GI.Tfc9.fasta]

>gi|238918302|ref|YP_002931816.1| unnamed protein product [Edwardsiella ictaluri 93-146] [Tfc9]
MNHPHPVRSLSARIPGITGLLLLATLSTTVQAAEKDELASALRQLDQVQASLERARVAAAQAAPAEQGRF
FFDYRQATSDLNTIRIGIDRYLEPSRSQPRASFVSGNYRRERP
>gi|152988450|ref|YP_001349857.1| hypothetical protein PSPA7_4507 [Pseudomonas aeruginosa PA7] [Tfc9]
MNTPHQPLRRTCLAVLACGALVAQGAFAASASEQANLAVMIRQLNALEDTARRSAQGADEPGQRFYFDYS
RLAADLQRIRQGLQDYMTPSRAQPRDPSDLSGNYTLRGGPMP
>gi|134095204|ref|YP_001100279.1| signal peptide [Herminiimonas arsenicoxydans] [Tfc9]
MLAPIWLRAAHRGVPTFLVTALLLGQSPMALAEPPTQRQELVAALRQLDALERTVADSAAHAPIQPGERY
HFDYPRLLADLARVRAGIQAHLSPSRAQPRDPSELAGDYRTERAVEPSPTTAEVKP
>gi|66768357|ref|YP_243119.1| hypothetical protein XC_2038 [Xanthomonas campestris pv. campestris str. 8004] [Tfc9]
MVASTWLRAAHRGVPTFLLTALLMGQSPMALAESPAQRQELVAALRQLDALERTVANSAAHTPITPGERY
HFDYPRLLADLARVRVGIQDHLTPSRAQPRDSSELAGDYRTEQRTELPRTTAEGEP
>gi|220936012|ref|YP_002514911.1| hypothetical protein Tgr7_2851 [Thioalkalivibrio sulfidophilus HL-EbGr7] [Tfc9]
MGHTNSHELARRLPIAALLAIPLLAFQASVFAGDATEPERLAVLMRQLDMLDRLAEHSERLPKQDASRYH
FDYARLREDIERVRSGIRDYLTPQRAQPRDPTTLIGDYRQEAEDAP
>gi|163855378|ref|YP_001629676.1| unnamed protein product [Bordetella petrii DSM 12804] [Tfc9]
MVASIWLRAAHRGVPTFLVTALVLGQSPMALAESPAQRQELVAALRQLDALERTVADSAAHTPITPGERY
HFDYPRLLADLARVRAGIQAHLTPSRAQPRDPSELASDYRTERTASPPPKTTAEGKQ
>gi|94311281|ref|YP_584491.1| unnamed protein product [Cupriavidus metallidurans CH34] [Tfc9]
MVASIWLRAAHRGVPTFLVTALLLGQSQMALAESPAQRQELVAALRQLDALERTVADSAAHAPIQPGERY
HFDYPRLLADLARVRAGIQFHLTPSRAQPRDPSELAGDYRTERAAEPLPATTAGGKQ
>gi|218691217|ref|YP_002399429.1| hypothetical protein ECED1_3570 [Escherichia coli ED1a] [Tfc9]
MILTEVCMFSLPALSRKTAGLTGTAGMMLLVTLVLPVQAAEKDELATVMRQLDQVRAALDRARTASLQAT
PHDGRYFFDYPRAQADIQTMQEGIDRYLTPSRAQPRNGSAVTGEYRRERP
>gi|304311447|ref|YP_003811045.1| unnamed protein product [gamma proteobacterium HdN1] [Tfc9]
MMPLIPYSCDGSTLMLFARHDHPKHKKHKIIVPILLGSTLALALGVASVQAQPYASPAAEMERAKLAEIV
SALDQLVVQVDDASKTGASGRVRFNYDALRRDLLGRRALIQRYVNGAWDEAHDLPPLAKTYQR
>gi|56476787|ref|YP_158376.1| hypothetical protein ebA2412 [Aromatoleum aromaticum EbN1] [Tfc9]
MGHTNRHASTLHHLMAVLPLALVVSFSVVPPAHAADDTPEREQLAALARQLDLLDRLAEHATNTAPQYRS
RYHFDYARLRTDLKRVRAGVQDYLVPRRAQPRDSVPLTGDYVRRDDREESTP
>gi|333930131|ref|YP_004503709.1| hypothetical protein SerAS9_0286 [Serratia plymuthica AS9] [Tfc9]
MRIPVVVTRGLGASCLLGLSFLIALPACAAEKDELASAQRMLIQVQAALERARVAAVQADQSERGRFFFD
YARATSDLKTINAGIDRYLEPSRAQPRDGSAVAGNYRRERP
>gi|91784607|ref|YP_559813.1| hypothetical protein Bxe_A1192 [Burkholderia xenovorans LB400] [Tfc9]
MVALTWLRAAHRGVPTFLVMALLLGQSPMALGESPAQRQELVAALRQLDALERTVADSAAHASIQPGERY
HFDYPRLLADLARMRAGIQAHLTPSRAQPRDTSELAGGYRTERAVEGSLPTTVENKP
>gi|241662288|ref|YP_002980648.1| hypothetical protein Rpic12D_0675 [Ralstonia pickettii 12D] [Tfc9]
METSRSPAHVRRHAIAALLAALLLAAAGLQPAVAADAADNAAEREMLAAVTRQLELLDRLAERGATTAPQ
ERSRYHFDYARLRADLQRMRAGVRDYLVPQRAQPRDPVPLAGDYTRSGAASDKEAPSP
>gi|160899605|ref|YP_001565187.1| hypothetical protein Daci_4171 [Delftia acidovorans SPH-1] [Tfc9]
MLAPIWLRAAHRGVPTFLVTALLMGQFPVALAESPAQRQELVAALRQLDALERTIADGAAHAPIQPGERY
HFDYPRLLADLARVRAGIQAYLTPSRAQPRDLSELAGEYRTERTAPPSLPTTAQGRP
>gi|114330125|ref|YP_746347.1| hypothetical protein Neut_0094 [Nitrosomonas eutropha C91] [Tfc9]
MVLSIRCRAVHGGVSLLLTAVLAVPLAAHADVPAQRQDLAAVLRQLDALERFVAHSAAATPIVPGDRYHF
DYPRLLADLARVRTGIQSHLTPSRAQPRDLTELAGDYRSERAPQHNPLPQAQP
>gi|251788088|ref|YP_003002809.1| hypothetical protein Dd1591_0443 [Dickeya zeae Ech1591] [Tfc9]
MGISIYAGAVRYSAVLLIATFWMGTSLPVSADTPAQRQELAAALRQLDALQRVVAQSAATTPLAPNERYY
FDYPRLLDDLAHVRSGIQFYLSPSRAQPRDTTELNSDYRLESAPKHRSTSQEDQP
>gi|333983719|ref|YP_004512929.1| unnamed protein product [Methylomonas methanica MC09] [Tfc9]
MLCNKRLLLILLCLPWPVLADLDGERTALAKLMHELDGLKPLIAEAQGQADQSGRLQFQYDWLRLDIERI
KLGIQEHLTAPRQARSFPPLKGDYRR
>gi|33152080|ref|NP_873433.1| hypothetical protein HD0940 [Haemophilus ducreyi 35000HP] [Tfc9]
MPRNKRGKSLFILCGCLGMTMLAQATEQEQLEQAIKQMDAAKLSLQRAAQQAKTSVKSREFFDYTAAQRD
ITTVQEGIKQYINPSRAIPRNPKAVRALTEDYTKLREQ
>gi|226945669|ref|YP_002800742.1| unnamed protein product [Azotobacter vinelandii DJ] [Tfc9]
MNRYPLLLASPCRLARHGLLAIAGCVLVAPQANAASASEQAHIEVMIRQLNALEESARRSARIADEPGQR
YFFDYRRLATDIQRIRQGLQDYLTPSRAQPRDPADLSGSYTLNGGRMP
>gi|294502422|ref|YP_003566484.1| hypothetical protein YPZ3_0312 [Yersinia pestis Z176003] [Tfc9]
MTISVVRGLGAGCLLGLTLLTALPAQAAEKDELASAQRMLIQVQAALERARVAAVQADPSERGRFFFDYA
RATADLKTINAGIDRYLEPSRAQPRGGSAVAGNYRRERP
>gi|37525059|ref|NP_928403.1| hypothetical protein plu1078 [Photorhabdus luminescens subsp. laumondii TTO1] [Tfc9]
MSWPVLAGEKDELATTLKQLDQVQASLERARVLAIQEGQADRFYFDYLRANRDLNIVREGINRYLTPSRA
QPGISAAALDVTGQYRQERIR
>gi|77164164|ref|YP_342689.1| hypothetical protein Noc_0640 [Nitrosococcus oceani ATCC 19707] [Tfc9]
MKRQFWPSTFLILGLCVAPAAFADADAEREALAKIIHELNALETLINRAEVNADRDSRIRFRYDWLRQDL
KQIKDGIQSHIDSPRAQPRSFPPLRGDYRR
>gi|311104304|ref|YP_003977157.1| hypothetical protein AXYL_01098 [Achromobacter xylosoxidans A8] [Tfc9]
MLASIWLRAAHRGVPTFLVTALVLGRSPMALAESPAQRQELVAALRQLDALERTVADSAAHTPITPGERY
HFDYPRLQADLARVRAGIQFHLTPSRAQPRAPSELAGEYRTERATEPLPATTAEGKQ
>gi|120609212|ref|YP_968890.1| unnamed protein product [Acidovorax citrulli AAC00-1] [Tfc9]
MTSRATASHAASPRLPLSGVLAVALLCGATSASADTALERERLAGAQRLLDQADRLAATAAPAAASEPSR
YHFDYARLHDDVRRMQTGFASYLIPVRAQPRDPSALAGQYTRENAPGPAPAEQRR
>gi|217969384|ref|YP_002354618.1| hypothetical protein Tmz1t_0956 [Thauera sp. MZ1T] [Tfc9]
MGQTNRRTSAWPALAVVLAVSFSALQPAVAADSLASEREQLAALTRQLDLLDRLAEHAANTSPQARARYH
FDYARLRADLKRVRAGLQDYLVPQRAQPRDPVPLAGDYVRRDRADDEEPSP
>gi|161504985|ref|YP_001572097.1| hypothetical protein SARI_03115 [Salmonella enterica subsp. arizonae serovar 62:z4,z23:-- str. RSK2980] [Tfc9]
MAIAFSANLQVKPILLQATSMLKVLLNIVSLFITSSAFAASLTEREELTLSLNQLTQIEASLHRAQKSAR
TGINERYYFDYPRIHSDITTLRSGIEHYLTPTRAQPRDTPTLVGQYREEKTTP
>gi|378980667|ref|YP_005228808.1| hypothetical protein KPHS_45080 [Klebsiella pneumoniae subsp. pneumoniae HS11286] [Tfc9]
MRMTKVRALCLSGALFTVLPCAQGSEKDELALVMKQLDQLQASLERAKVVAVQEHTSHRFYFDYPQATDD
IAKIKRGISTYLEPSRAQPVLPQDISGQYQREGEQ
>gi|296100805|ref|YP_003610951.1| hypothetical protein ECL_00436 [Enterobacter cloacae subsp. cloacae ATCC 13047] [Tfc9]
MPHTRILTALLMAVLPALQCHASEKDELALVMRQLDQVQAGLDRARVVANQTQDARFYFDYQQATRDITT
MKQGISTYLEPSRAQPASPSSSVTGQYRAQAPAWR
>gi|332288425|ref|YP_004419277.1| integrative conjugative element protein [Gallibacterium anatis UMN179] [Tfc9]
MCKKLKSISLVASLIAVFAFSSSALASEQSELAQAVKQLQAAKQSLQRAQAQARNIPTNRFYFDYRQAHA
DINVVAAGINHFLNNDRAQPRQPAQLQSLDGDYLQQNKTAR
>gi|237809177|ref|YP_002893617.1| hypothetical protein Tola_2436 [Tolumonas auensis DSM 9187] [Tfc9]
MVFSFPRHAAHRGVAALLLMALTASPPLAAHAGTPAQRQELAAALRQLDALERFVAQSAANTPITAGERY
HFDYPRLLDDLARVRAGIQFHLAPSRAQPRDPAVLSGDYRNESAPDVFSAPEAQP
>gi|154253852|ref|YP_001414676.1| hypothetical protein Plav_3416 [Parvibaculum lavamentivorans DS-1] [Tfc9]
MVASTWLRAAHRGVPTFLVTALLMGQSPMAVAESPAQRQELAGALRQLDALERTVTDSAAHTAVIPGERY
HFDYPRLLADLARVRAGIQAHLTPSRAQPRDPSELAGDYRTERPAEPLPATTAEGKP
>gi|330824392|ref|YP_004387695.1| hypothetical protein Alide2_1793 [Alicycliphilus denitrificans K601] [Tfc9]
MGQTNRRTSARPALAVVLAVSFSALQPAAAADSLASEREQLAALTRQLDLIDRLAEHAANTAPQERTRYH
FDYARLRADLNRVRAGLQDYLVPQRAQPRDPVPLAGDYVRRDRADDEEPSP
>gi|296106595|ref|YP_003618295.1| hypothetical protein lpa_01522 [Legionella pneumophila 2300/99 Alcoy] [Tfc9]
MKRLLCLTLIMISLQCSANNPDLNETLVRIINQINAIMPLLDEAQTQVTPNARIQLQIEGFEDLQGQHHS
GLREDLLNIRNGLIDYINQPIIAPRKIKPLEMDFVRKP
>gi|124267572|ref|YP_001021576.1| hypothetical protein Mpe_A2386 [Methylibium petroleiphilum PM1] [Tfc9]
MNTLTFRRLMGLLSVLLMASPAPVLASEVIEREQLAALARQLDLIDRLAEHAANTAPQERARYHFDYARL
RADLKRVRAGLQDYLVPQRAQPRDPVPLAGDYVRRDRTDDEEPSP
>gi|197286432|ref|YP_002152304.1| hypothetical protein PMI2585 [Proteus mirabilis HI4320] [Tfc9]
MRLFSPLISLFALVVSAFGVLPAQAAEKDELALTLKQLDHIQASLERARIQANQDNHARFYFDYSRASRE
VEIIRQGIVRYLEPSRAQPTVPVNVAEPLRGDYRREQR
>gi|300781880|ref|YP_003739115.1| hypothetical protein EbC_pEb10200580 [Erwinia billingiae Eb661] [Tfc9]
MNPFNPAFALVFKFSFSQKELTAELVSVISHAYPTQQPLGVHMKSLCPATRLLLCGGVLGLTSLASSPAS
ASEKDELASAQRMIVQVQASLERARIAAVQADPSERGRYFFDYQRANSDLKTISSGIDRYLEPTRAQPRD
LSGVAGNYRRERP
>gi|50119513|ref|YP_048680.1| unnamed protein product [Pectobacterium atrosepticum SCRI1043] [Tfc9]
MFYPFLRLVCLLGASLLFTHSASASEKDELASTQRLLDQVQASLERARVVAAQSDPADRARYHFDYQRIT
ADLNAIRAGIDTYLAPSRAQPREASSIAGNYRREQP
>gi|290474560|ref|YP_003467440.1| unnamed protein product [Xenorhabdus bovienii SS-2004] [Tfc9]
MRGDFSLSRSVCLLGLTVLCMPLAQAAEKDELASAKNLIEQVQMALERANLAEKQADTPTRPRYDFDYLR
IKADLNTIKAGIDHYLTPSRARQQASGTLSGHYRQEHPQ
