# Supplementary material for: T346Hunter: A Novel Web-Based Tool for the Prediction of Type III, Type IV and Type VI Secretion Systems in Bacterial Genomes
Source: PLoS One. 2015 Apr 13;10(4):e0119317. doi: 10.1371/journal.pone.0119317 (PMC4395097; doi:10.1371/journal.pone.0119317)
Supplement: S1 Data — (ZIP) [file pone.0119317.s009.zip › T346Hunter_profiles/GI.Tfc9.hmm]

HMMER3/f [3.1b1 | May 2013]
NAME  Tfc9
LENG  116
ALPH  amino
RF    no
MM    no
CONS  yes
CS    no
MAP   yes
DATE  Tue Mar  4 13:35:15 2014
NSEQ  38
EFFN  2.945557
CKSUM 2915919068
STATS LOCAL MSV       -9.8655  0.71417
STATS LOCAL VITERBI  -10.3931  0.71417
STATS LOCAL FORWARD   -4.4285  0.71417
HMM          A        C        D        E        F        G        H        I        K        L        M        N        P        Q        R        S        T        V        W        Y   
            m->m     m->i     m->d     i->m     i->i     d->m     d->d
  COMPO   2.34793  4.59625  2.91176  2.69532  3.47210  3.10810  3.71117  2.96090  2.75879  2.35052  3.69223  3.17734  3.26957  2.84157  2.62818  2.66862  2.88342  2.81064  5.09181  3.35203
          2.68587  4.42153  2.77606  2.73140  3.45916  2.40611  3.72619  3.29415  2.67763  2.69288  4.24239  2.90343  2.73682  3.18186  2.89925  2.37872  2.77588  2.98433  4.58602  3.61540
          0.76431  1.81227  0.99138  2.84253  0.06005  0.00000        *
      1   2.84761  4.34454  4.26651  3.71332  3.40077  3.92765  4.32334  1.90668  3.57443  2.26065  1.53933  3.93834  4.32239  3.83098  3.77460  2.49022  3.10346  2.34939  5.02164  3.82957     29 m - - -
          2.68618  4.42225  2.77519  2.73123  3.46354  2.40513  3.72494  3.29354  2.67741  2.69355  4.24690  2.90347  2.73739  3.18146  2.89801  2.37887  2.77519  2.98518  4.58477  3.61503
          0.01742  4.45458  5.17693  0.61958  0.77255  1.04642  0.43262
      2   2.69296  4.68204  3.25353  2.59853  3.87577  2.77307  3.80536  3.26171  2.67747  2.70669  3.31638  2.68800  3.96619  3.01364  3.10756  2.22997  2.34399  2.45944  5.23084  3.94316     30 s - - -
          2.68555  4.42263  2.77558  2.73161  3.46316  2.40551  3.72386  3.29365  2.67779  2.69296  4.24563  2.90385  2.73709  3.18184  2.89807  2.37916  2.77493  2.98556  4.58515  3.61376
          0.52549  0.97005  3.51761  1.34409  0.30216  1.04775  0.43190
      3   2.06746  4.71504  3.23052  2.66951  3.62761  3.57403  3.26734  3.07754  2.64620  2.56756  3.48104  3.16097  3.96049  2.24845  2.56824  2.78954  2.80937  3.02080  5.25057  3.95703     36 a - - -
          2.68618  4.42225  2.77519  2.73123  3.46354  2.40513  3.72494  3.29354  2.67741  2.69355  4.24690  2.90347  2.73739  3.18146  2.89801  2.37887  2.77519  2.98518  4.58477  3.61503
          0.01668  4.49787  5.22021  0.61958  0.77255  1.11558  0.39709
      4   2.53863  4.82684  3.14168  2.58357  3.49362  3.54268  2.92778  3.22262  2.57237  2.96918  3.90452  3.09373  3.56485  2.31371  3.02621  2.18912  2.35196  3.14919  5.34383  4.02468     37 s - - -
          2.68618  4.42225  2.77519  2.73123  3.46354  2.40513  3.72494  3.29354  2.67741  2.69355  4.24690  2.90347  2.73739  3.18146  2.89801  2.37887  2.77519  2.98518  4.58477  3.61503
          0.01668  4.49787  5.22021  0.61958  0.77255  1.05057  0.43038
      5   2.55452  4.87133  2.60877  2.56587  3.53740  3.54133  3.74853  2.73740  2.55836  2.95704  3.94552  2.66053  2.75108  2.90611  2.89271  2.42840  2.60123  3.19850  5.38119  4.05348     38 s - - -
          2.68618  4.42225  2.77519  2.73123  3.46354  2.40513  3.72494  3.29354  2.67741  2.69355  4.24690  2.90347  2.73739  3.18146  2.89801  2.37887  2.77519  2.98518  4.58477  3.61503
          0.01628  4.52179  5.24414  0.61958  0.77255  1.09332  0.40812
      6   2.52074  4.57823  3.37537  2.81200  3.74058  3.62433  2.94878  3.11681  2.77934  2.23138  3.67269  3.27133  3.10759  3.10764  2.65113  2.46301  2.78585  2.86747  3.18617  3.50355     39 l - - -
          2.68618  4.42225  2.77519  2.73123  3.46354  2.40513  3.72494  3.29354  2.67741  2.69355  4.24690  2.90347  2.73739  3.18146  2.89801  2.37887  2.77519  2.98518  4.58477  3.61503
          0.01628  4.52179  5.24414  0.61958  0.77255  1.09332  0.40812
      7   2.58195  3.69814  3.10908  2.45299  4.13832  2.61220  2.86442  3.55401  2.54050  2.57585  3.97264  2.82775  2.88493  2.89307  2.64055  2.74156  2.93713  3.23232  5.40434  4.07121     40 e - - -
          2.68618  4.42225  2.77519  2.73123  3.46354  2.40513  3.72494  3.29354  2.67741  2.69355  4.24690  2.90347  2.73739  3.18146  2.89801  2.37887  2.77519  2.98518  4.58477  3.61503
          0.01628  4.52179  5.24414  0.61958  0.77255  1.09332  0.40812
      8   2.40975  4.94631  3.09831  2.43239  4.19665  3.27124  3.49835  3.61736  2.19506  2.82017  4.01444  3.05946  3.92636  2.74820  2.27303  2.74067  2.78580  2.40595  5.43810  4.09917     41 k - - -
          2.68618  4.42225  2.77519  2.73123  3.46354  2.40513  3.72494  3.29354  2.67741  2.69355  4.24690  2.90347  2.73739  3.18146  2.89801  2.37887  2.77519  2.98518  4.58477  3.61503
          0.01628  4.52179  5.24414  0.61958  0.77255  1.09332  0.40812
      9   1.99764  4.01100  3.30837  2.74746  3.82604  3.60023  2.24353  3.20813  2.72069  2.56113  3.49499  3.22215  3.63124  2.80599  3.13908  2.58491  2.93602  2.94538  5.19812  3.92059     42 a - - -
          2.68618  4.42225  2.77519  2.73123  3.46354  2.40513  3.72494  3.29354  2.67741  2.69355  4.24690  2.90347  2.73739  3.18146  2.89801  2.37887  2.77519  2.98518  4.58477  3.61503
          0.01628  4.52179  5.24414  0.61958  0.77255  0.90499  0.51843
     10   1.96595  4.44038  3.62892  3.06226  3.58520  3.46224  3.97399  2.93670  2.50778  2.54757  2.20189  3.46013  4.09174  3.31275  3.35448  2.75512  2.84012  2.27066  5.03281  3.80089     43 a - - -
          2.68618  4.42225  2.77519  2.73123  3.46354  2.40513  3.72494  3.29354  2.67741  2.69355  4.24690  2.90347  2.73739  3.18146  2.89801  2.37887  2.77519  2.98518  4.58477  3.61503
          0.03388  4.59220  3.76436  0.61958  0.77255  1.02135  0.44646
     11   2.76372  5.11520  3.08563  2.51845  3.89243  3.55361  2.64811  3.85605  1.73829  3.21895  4.17175  2.89639  3.49553  2.84387  2.11393  2.75620  2.99034  3.48225  4.77258  4.20377     44 k - - -
          2.68618  4.42225  2.77519  2.73123  3.46354  2.40513  3.72494  3.29354  2.67741  2.69355  4.24690  2.90347  2.73739  3.18146  2.89801  2.37887  2.77519  2.98518  4.58477  3.61503
          0.07060  4.57376  2.84995  0.61958  0.77255  0.73702  0.65112
     12   2.75145  4.96110  3.14765  2.58871  4.20772  3.12660  2.57562  3.44551  2.56229  3.22368  2.87018  3.10746  3.46439  2.92587  2.11734  2.18232  2.98275  3.29897  5.46121  4.12624     45 r - - -
          2.68638  4.41968  2.77543  2.73160  3.46349  2.40550  3.72464  3.29212  2.67743  2.69279  4.24692  2.90384  2.73670  3.18183  2.89807  2.37911  2.77550  2.98538  4.58514  3.61522
          1.10684  0.72415  1.68923  0.97183  0.47544  0.57114  0.83213
     13   2.05167  4.22496  4.14970  3.56468  2.87935  3.82927  3.70426  2.67232  3.45156  2.02686  2.32993  3.79131  3.68501  3.23295  3.64746  3.11229  2.96698  1.98694  4.83447  3.64047     49 v - - -
          2.68618  4.42225  2.77519  2.73123  3.46354  2.40513  3.72494  3.29354  2.67741  2.69355  4.24690  2.90347  2.73739  3.18146  2.89801  2.37887  2.77519  2.98518  4.58477  3.61503
          0.01489  4.61046  5.33281  0.61958  0.77255  0.46574  0.98797
     14   2.44772  3.94079  3.34408  2.78411  4.01976  2.55208  3.90656  3.41049  2.61273  2.84488  3.91251  3.27520  2.59804  3.10577  3.04428  2.38897  2.15163  2.91901  5.36438  3.68137     50 t - - -
          2.68618  4.42225  2.77519  2.73123  3.46354  2.40513  3.72494  3.29354  2.67741  2.69355  4.24690  2.90347  2.73739  3.18146  2.89801  2.37887  2.77519  2.98518  4.58477  3.61503
          0.03419  4.81582  3.66853  0.61958  0.77255  0.44662  1.02105
     15   2.83962  3.92562  4.04513  3.46774  3.51355  3.89475  4.17729  2.35542  2.89708  2.09085  2.78393  3.77101  3.65587  3.64345  1.99786  2.84085  2.83247  2.16151  5.00172  3.79607     51 r - - -
          2.68618  4.42225  2.77519  2.73123  3.46354  2.40513  3.72494  3.29354  2.67741  2.69355  4.24690  2.90347  2.73739  3.18146  2.89801  2.37887  2.77519  2.98518  4.58477  3.61503
          0.01148  4.86835  5.59069  0.61958  0.77255  0.49684  0.93764
     16   2.43533  4.90927  3.32942  2.76999  4.11397  3.38414  3.91560  3.30745  2.20378  1.87406  3.55969  3.00563  2.95634  2.89658  3.20120  2.35252  3.07043  3.03509  5.43678  4.13129     52 l - - -
          2.68618  4.42225  2.77519  2.73123  3.46354  2.40513  3.72494  3.29354  2.67741  2.69355  4.24690  2.90347  2.73739  3.18146  2.89801  2.37887  2.77519  2.98518  4.58477  3.61503
          0.04133  4.89286  3.41149  0.61958  0.77255  0.53514  0.88089
     17   2.31572  4.36463  4.13411  3.55366  3.16292  3.48421  4.20072  2.63881  3.11414  1.65913  3.13446  3.82465  4.28248  3.70427  2.71307  3.01820  2.43247  2.18026  4.97044  3.77027     53 l - - -
          2.68618  4.42225  2.77519  2.73123  3.46354  2.40513  3.72494  3.29354  2.67741  2.69355  4.24690  2.90347  2.73739  3.18146  2.89801  2.37887  2.77519  2.98518  4.58477  3.61503
          0.04932  4.86307  3.20898  0.61958  0.77255  0.55166  0.85800
     18   2.32473  3.65970  4.50404  3.90653  2.66647  2.81141  4.28050  2.53625  3.31908  1.53505  3.37218  4.02532  4.33023  3.93455  3.36783  2.98164  3.06130  2.20964  3.94379  3.68800     54 l - - -
          2.68618  4.42225  2.77519  2.73123  3.46354  2.40513  3.72494  3.29354  2.67741  2.69355  4.24690  2.90347  2.73739  3.18146  2.89801  2.37887  2.77519  2.98518  4.58477  3.61503
          0.20372  4.83947  1.73501  0.61958  0.77255  0.65325  0.73470
     19   2.59070  4.77921  3.27906  2.73166  3.98992  3.03013  3.85710  3.38107  2.52772  1.64243  3.87999  2.96776  3.51959  3.05474  2.96977  2.29510  2.99443  3.09961  5.32800  4.03498     55 l - - -
          2.68618  4.42225  2.77519  2.73123  3.46354  2.40513  3.72494  3.29354  2.67741  2.69355  4.24690  2.90347  2.73739  3.18146  2.89801  2.37887  2.77519  2.98518  4.58477  3.61503
          0.01431  4.65005  5.37240  0.61958  0.77255  0.55847  0.84883
     20   2.21816  2.36633  4.30741  3.71885  3.37823  3.45116  4.22260  2.34388  2.94124  2.14405  3.21338  3.91179  4.28528  3.80740  3.76180  2.94729  2.54241  2.03772  4.88866  3.69829     56 v - - -
          2.68618  4.42225  2.77519  2.73123  3.46354  2.40513  3.72494  3.29354  2.67741  2.69355  4.24690  2.90347  2.73739  3.18146  2.89801  2.37887  2.77519  2.98518  4.58477  3.61503
          0.01243  4.78989  5.51223  0.61958  0.77255  0.66806  0.71888
     21   2.58670  3.43248  4.13050  3.54958  3.44589  2.65113  4.18394  2.65732  3.45195  1.76331  3.13677  3.81340  3.82505  3.69491  3.30570  2.61121  2.27944  2.29039  4.94349  3.74436     57 l - - -
          2.68618  4.42225  2.77519  2.73123  3.46354  2.40513  3.72494  3.29354  2.67741  2.69355  4.24690  2.90347  2.73739  3.18146  2.89801  2.37887  2.77519  2.98518  4.58477  3.61503
          0.03926  4.81175  3.49446  0.61958  0.77255  0.57061  0.83283
     22   1.84939  2.99688  3.97519  3.40681  3.21972  2.38045  4.17050  2.92723  3.33387  2.10653  3.56544  3.71992  3.74297  3.60257  3.61685  2.69764  2.40664  2.71198  5.05326  3.84330     58 a - - -
          2.68618  4.42225  2.77519  2.73123  3.46354  2.40513  3.72494  3.29354  2.67741  2.69355  4.24690  2.90347  2.73739  3.18146  2.89801  2.37887  2.77519  2.98518  4.58477  3.61503
          0.02678  4.82384  3.99600  0.61958  0.77255  0.44161  1.03002
     23   2.67426  4.31650  4.71337  4.11405  2.61739  4.08279  4.41528  2.51821  3.93940  1.19718  3.40273  3.54763  4.44243  4.10294  4.01184  3.38997  2.96966  1.80245  4.95564  3.77690     59 l - - -
          2.68618  4.42225  2.77519  2.73123  3.46354  2.40513  3.72494  3.29354  2.67741  2.69355  4.24690  2.90347  2.73739  3.18146  2.89801  2.37887  2.77519  2.98518  4.58477  3.61503
          0.01136  4.87925  5.60159  0.61958  0.77255  0.56722  0.83725
     24   2.16042  4.25641  4.66065  4.05619  3.04888  4.00811  4.33399  1.96816  3.87532  1.41378  3.36980  4.11681  4.37293  4.03610  3.93992  2.78920  2.69533  2.40133  4.09853  3.69739     60 l - - -
          2.68618  4.42225  2.77519  2.73123  3.46354  2.40513  3.72494  3.29354  2.67741  2.69355  4.24690  2.90347  2.73739  3.18146  2.89801  2.37887  2.77519  2.98518  4.58477  3.61503
          0.04056  4.87925  3.43752  0.61958  0.77255  0.56722  0.83725
     25   2.21060  3.69125  4.47353  3.87969  3.37901  2.08229  4.28853  2.54489  3.73195  1.90845  2.41702  4.01641  4.33652  3.92412  3.85672  2.97666  3.07336  2.12120  4.89797  3.71267     61 l - - -
          2.68618  4.42225  2.77519  2.73123  3.46354  2.40513  3.72494  3.29354  2.67741  2.69355  4.24690  2.90347  2.73739  3.18146  2.89801  2.37887  2.77519  2.98518  4.58477  3.61503
          0.01169  4.85038  5.57273  0.61958  0.77255  0.52134  0.90073
     26   2.38384  4.30338  4.44886  3.85696  3.16633  2.16916  4.29754  2.31696  3.71678  1.46905  3.19245  4.01306  4.34975  3.91600  3.85597  2.86310  3.09168  2.38990  4.92322  3.73680     62 l - - -
          2.68618  4.42225  2.77519  2.73123  3.46354  2.40513  3.72494  3.29354  2.67741  2.69355  4.24690  2.90347  2.73739  3.18146  2.89801  2.37887  2.77519  2.98518  4.58477  3.61503
          0.01136  4.87925  5.60159  0.61958  0.77255  0.56722  0.83725
     27   2.67889  3.74150  3.84589  3.27506  3.61686  3.85230  4.11796  2.76434  3.21629  2.08061  3.34800  3.64371  3.14303  2.41600  3.41694  2.44197  2.19011  2.26910  5.08210  3.86085     63 l - - -
          2.68618  4.42225  2.77519  2.73123  3.46354  2.40513  3.72494  3.29354  2.67741  2.69355  4.24690  2.90347  2.73739  3.18146  2.89801  2.37887  2.77519  2.98518  4.58477  3.61503
          0.02470  4.87925  4.08671  0.61958  0.77255  0.51304  0.91297
     28   2.22549  3.35951  4.10942  3.53032  2.78418  3.21181  4.19965  2.84311  3.43979  2.01050  3.27477  3.81259  3.04604  3.32186  3.68324  2.10301  2.87058  2.37228  4.98795  3.78593     64 l - - -
          2.68618  4.42225  2.77519  2.73123  3.46354  2.40513  3.72494  3.29354  2.67741  2.69355  4.24690  2.90347  2.73739  3.18146  2.89801  2.37887  2.77519  2.98518  4.58477  3.61503
          0.01135  4.87985  5.60220  0.61958  0.77255  0.51398  0.91158
     29   2.20153  3.72342  3.93741  3.36457  3.58245  3.87679  4.15426  2.72617  3.29629  1.68932  3.57064  3.70652  3.14426  2.76506  3.59272  2.27941  2.90362  2.42415  5.05816  3.84397     65 l - - -
          2.68618  4.42225  2.77519  2.73123  3.46354  2.40513  3.72494  3.29354  2.67741  2.69355  4.24690  2.90347  2.73739  3.18146  2.89801  2.37887  2.77519  2.98518  4.58477  3.61503
          0.01120  4.89286  5.61521  0.61958  0.77255  0.53514  0.88089
     30   1.82870  2.86929  4.52004  3.92305  2.81021  3.98680  3.92405  2.64212  3.76857  2.32999  2.77232  3.54621  3.23837  3.95422  3.88082  3.28401  2.75717  1.84077  4.89827  3.71414     66 a - - -
          2.68618  4.42225  2.77519  2.73123  3.46354  2.40513  3.72494  3.29354  2.67741  2.69355  4.24690  2.90347  2.73739  3.18146  2.89801  2.37887  2.77519  2.98518  4.58477  3.61503
          0.01120  4.89286  5.61521  0.61958  0.77255  0.53514  0.88089
     31   1.82948  4.58451  3.69364  3.12691  3.13290  3.37537  4.06761  3.08732  3.08434  2.56678  3.35953  3.54080  3.66035  2.78942  3.44583  1.96079  2.70946  2.63956  4.11980  3.92624     67 a - - -
          2.68618  4.42225  2.77519  2.73123  3.46354  2.40513  3.72494  3.29354  2.67741  2.69355  4.24690  2.90347  2.73739  3.18146  2.89801  2.37887  2.77519  2.98518  4.58477  3.61503
          0.01120  4.89286  5.61521  0.61958  0.77255  0.53514  0.88089
     32   1.69509  4.58789  3.69078  3.12452  3.33607  3.40090  3.36965  3.09326  3.08218  2.12907  3.29262  3.53898  2.97236  3.38785  3.44462  2.21871  3.07756  2.80310  5.16878  3.93038     68 a - - -
          2.68618  4.42225  2.77519  2.73123  3.46354  2.40513  3.72494  3.29354  2.67741  2.69355  4.24690  2.90347  2.73739  3.18146  2.89801  2.37887  2.77519  2.98518  4.58477  3.61503
          0.17966  4.89286  1.85188  0.61958  0.77255  0.45608  1.00448
     33   1.95528  4.21823  2.61483  2.57574  4.33078  3.21408  3.79345  3.76285  2.57234  3.33726  4.13087  2.59903  3.98520  2.51912  3.04586  2.33745  2.79634  2.78941  4.39727  4.19743     69 a - - -
          2.68611  4.42236  2.77531  2.73134  3.46303  2.40524  3.72506  3.29365  2.67752  2.69320  4.24628  2.90358  2.73714  3.18157  2.89812  2.37887  2.77521  2.98529  4.58488  3.61514
          1.30866  1.02085  0.99552  0.09858  2.36578  0.32454  1.28322
     34   2.20145  4.66687  3.29957  2.74425  3.85561  3.60032  3.83701  3.24010  2.72053  2.53565  3.76670  3.22109  2.23446  2.73619  3.14123  2.54210  2.80425  2.97360  5.22254  2.98350     71 a - - -
          2.68618  4.42225  2.77519  2.73123  3.46354  2.40513  3.72494  3.29354  2.67741  2.69355  4.24690  2.90347  2.73739  3.18146  2.89801  2.37887  2.77519  2.98518  4.58477  3.61503
          0.04520  4.54097  3.39532  0.61958  0.77255  0.55852  0.84876
     35   1.57021  4.28901  2.37763  2.22630  4.35881  3.38249  3.81272  3.79096  2.59718  3.36596  4.15933  3.11046  3.98782  2.94640  3.07142  2.57763  3.02153  2.87471  5.57971  4.22372     72 a - - -
          2.68618  4.42225  2.77519  2.73123  3.46354  2.40513  3.72494  3.29354  2.67741  2.69355  4.24690  2.90347  2.73739  3.18146  2.89801  2.37887  2.77519  2.98518  4.58477  3.61503
          0.01323  4.72740  5.44974  0.61958  0.77255  0.46941  0.98182
     36   2.66552  4.58964  2.96067  2.49454  4.50270  3.61205  3.54607  3.95615  2.56216  2.70793  4.25932  2.54254  3.83068  2.27873  3.04528  1.79533  2.58999  3.40121  5.66819  4.28824     73 s - - -
          2.68618  4.42225  2.77519  2.73123  3.46354  2.40513  3.72494  3.29354  2.67741  2.69355  4.24690  2.90347  2.73739  3.18146  2.89801  2.37887  2.77519  2.98518  4.58477  3.61503
          0.01168  4.85138  5.57373  0.61958  0.77255  0.40580  1.09794
     37   1.31497  4.97688  2.82660  2.87779  4.40222  3.32748  4.07400  3.80747  2.91412  3.07970  4.25884  3.35458  1.90245  3.24553  3.36374  2.93843  3.15752  3.26103  5.69278  4.37723     74 a - - -
          2.68618  4.42225  2.77519  2.73123  3.46354  2.40513  3.72494  3.29354  2.67741  2.69355  4.24690  2.90347  2.73739  3.18146  2.89801  2.37887  2.77519  2.98518  4.58477  3.61503
          0.02437  4.91264  4.09128  0.61958  0.77255  0.48576  0.95510
     38   1.63037  5.06526  2.67241  2.70893  4.39834  3.09392  3.91782  3.58616  2.71150  3.14734  4.21386  3.22133  4.06853  3.05993  3.17842  1.84908  2.50710  3.46988  5.63900  4.29586     75 a - - -
          2.68618  4.42225  2.77519  2.73123  3.46354  2.40513  3.72494  3.29354  2.67741  2.69355  4.24690  2.90347  2.73739  3.18146  2.89801  2.37887  2.77519  2.98518  4.58477  3.61503
          0.01113  4.89941  5.62176  0.61958  0.77255  0.46542  0.98851
     39   2.51828  5.37003  3.06794  1.11818  4.67404  3.69011  3.93478  4.11866  2.69059  2.83234  4.44081  3.18063  4.12399  2.28013  3.15570  2.96041  3.22099  3.73778  5.83289  4.45125     76 e - - -
          2.68618  4.42225  2.77519  2.73123  3.46354  2.40513  3.72494  3.29354  2.67741  2.69355  4.24690  2.90347  2.73739  3.18146  2.89801  2.37887  2.77519  2.98518  4.58477  3.61503
          0.01098  4.91264  5.63499  0.61958  0.77255  0.48576  0.95510
     40   3.04237  5.48957  3.30220  2.34664  4.87912  3.77478  3.88589  4.32680  1.54559  3.77088  4.53528  2.63061  3.70781  2.34970  1.65860  3.00317  3.25583  3.90760  5.85852  4.51562     77 k - - -
          2.68618  4.42225  2.77519  2.73123  3.46354  2.40513  3.72494  3.29354  2.67741  2.69355  4.24690  2.90347  2.73739  3.18146  2.89801  2.37887  2.77519  2.98518  4.58477  3.61503
          0.01098  4.91264  5.63499  0.61958  0.77255  0.48576  0.95510
     41   2.61782  5.36671  1.85209  1.70776  4.69964  3.62735  3.83490  4.18003  2.58512  3.66711  3.26628  3.09751  4.03398  2.29221  3.07993  2.66904  2.90927  3.75125  5.80596  4.39700     78 e - - -
          2.68618  4.42225  2.77519  2.73123  3.46354  2.40513  3.72494  3.29354  2.67741  2.69355  4.24690  2.90347  2.73739  3.18146  2.89801  2.37887  2.77519  2.98518  4.58477  3.61503
          0.01098  4.91264  5.63499  0.61958  0.77255  0.48576  0.95510
     42   2.56440  5.33747  2.98768  1.30425  4.67298  3.62216  3.45318  4.15188  2.55062  3.63808  4.01567  2.96117  4.01781  2.48247  2.74427  2.81642  2.61292  3.72310  5.77511  4.37036     79 e - - -
          2.68618  4.42225  2.77519  2.73123  3.46354  2.40513  3.72494  3.29354  2.67741  2.69355  4.24690  2.90347  2.73739  3.18146  2.89801  2.37887  2.77519  2.98518  4.58477  3.61503
          0.01098  4.91264  5.63499  0.61958  0.77255  0.48576  0.95510
     43   3.70238  5.09933  5.16803  4.55456  3.58337  4.82082  5.04536  2.59137  4.03122  0.51287  3.41610  4.78943  5.06836  4.45274  2.85502  4.18096  3.92264  2.95798  5.54977  4.44315     80 L - - -
          2.68618  4.42225  2.77519  2.73123  3.46354  2.40513  3.72494  3.29354  2.67741  2.69355  4.24690  2.90347  2.73739  3.18146  2.89801  2.37887  2.77519  2.98518  4.58477  3.61503
          0.01098  4.91264  5.63499  0.61958  0.77255  0.48576  0.95510
     44   0.94089  4.73221  3.79826  2.72499  4.15767  3.75962  4.36969  3.29991  3.34480  3.18056  4.08824  3.70377  4.29693  3.65703  3.70400  3.10445  2.89621  2.07533  5.59228  4.35184     81 a - - -
          2.68618  4.42225  2.77519  2.73123  3.46354  2.40513  3.72494  3.29354  2.67741  2.69355  4.24690  2.90347  2.73739  3.18146  2.89801  2.37887  2.77519  2.98518  4.58477  3.61503
          0.01098  4.91264  5.63499  0.61958  0.77255  0.48576  0.95510
     45   2.07678  5.16130  3.18155  2.62422  4.43564  3.26013  3.84830  3.87340  2.14079  2.69265  4.22255  3.15607  4.04360  2.62172  2.61575  2.07917  2.79805  2.93091  5.63969  4.27781     82 a - - -
          2.68618  4.42225  2.77519  2.73123  3.46354  2.40513  3.72494  3.29354  2.67741  2.69355  4.24690  2.90347  2.73739  3.18146  2.89801  2.37887  2.77519  2.98518  4.58477  3.61503
          0.01098  4.91264  5.63499  0.61958  0.77255  0.48576  0.95510
     46   1.53128  4.32390  4.59896  4.00420  3.43063  4.05130  4.37953  2.16536  3.84845  1.86054  2.96674  4.11997  4.41665  4.03246  3.95635  3.03528  2.63820  2.10133  4.96448  3.78079     83 a - - -
          2.68618  4.42225  2.77519  2.73123  3.46354  2.40513  3.72494  3.29354  2.67741  2.69355  4.24690  2.90347  2.73739  3.18146  2.89801  2.37887  2.77519  2.98518  4.58477  3.61503
          0.01098  4.91264  5.63499  0.61958  0.77255  0.48576  0.95510
     47   2.32197  4.37025  4.24913  3.66550  3.47421  3.95954  4.25630  2.00272  3.25115  1.75731  2.58930  3.90660  4.32942  2.37612  3.76398  3.24054  2.80917  2.45864  4.98098  3.78575     84 l - - -
          2.68618  4.42225  2.77519  2.73123  3.46354  2.40513  3.72494  3.29354  2.67741  2.69355  4.24690  2.90347  2.73739  3.18146  2.89801  2.37887  2.77519  2.98518  4.58477  3.61503
          0.01098  4.91264  5.63499  0.61958  0.77255  0.48576  0.95510
     48   3.17700  5.57414  3.43533  2.39481  4.99188  3.87600  3.10324  4.41195  1.88430  3.83866  4.62428  2.32683  4.25502  3.04698  1.21892  3.13713  3.37752  4.00986  5.90321  4.60476     85 r - - -
          2.68618  4.42225  2.77519  2.73123  3.46354  2.40513  3.72494  3.29354  2.67741  2.69355  4.24690  2.90347  2.73739  3.18146  2.89801  2.37887  2.77519  2.98518  4.58477  3.61503
          0.01098  4.91264  5.63499  0.61958  0.77255  0.48576  0.95510
     49   2.92676  4.79769  3.58656  2.65237  3.90974  3.84259  4.06488  2.69305  2.95304  2.47942  2.59158  3.48438  4.22127  1.33249  3.34019  3.07676  3.15630  3.03517  5.34784  4.09303     86 q - - -
          2.68618  4.42225  2.77519  2.73123  3.46354  2.40513  3.72494  3.29354  2.67741  2.69355  4.24690  2.90347  2.73739  3.18146  2.89801  2.37887  2.77519  2.98518  4.58477  3.61503
          0.01098  4.91264  5.63499  0.61958  0.77255  0.48576  0.95510
     50   4.01146  5.21334  6.00655  5.44649  3.64494  5.46473  5.83899  1.56359  5.32757  0.69313  2.93439  5.62863  5.51977  5.23839  5.29754  4.86451  4.22687  2.13349  5.86513  4.89141     87 L - - -
          2.68618  4.42225  2.77519  2.73123  3.46354  2.40513  3.72494  3.29354  2.67741  2.69355  4.24690  2.90347  2.73739  3.18146  2.89801  2.37887  2.77519  2.98518  4.58477  3.61503
          0.01098  4.91264  5.63499  0.61958  0.77255  0.48576  0.95510
     51   2.86834  5.31628  1.59539  2.38881  4.63355  3.63224  3.83769  3.66383  2.59275  3.61009  4.36670  2.30890  4.03561  2.75922  3.08367  2.47442  2.88062  2.75631  5.76605  4.36861     88 d - - -
          2.68618  4.42225  2.77519  2.73123  3.46354  2.40513  3.72494  3.29354  2.67741  2.69355  4.24690  2.90347  2.73739  3.18146  2.89801  2.37887  2.77519  2.98518  4.58477  3.61503
          0.01098  4.91264  5.63499  0.61958  0.77255  0.48576  0.95510
     52   1.54758  4.96777  3.32872  2.77491  4.18964  3.36412  3.48808  3.59257  2.74038  2.72924  3.67964  3.27764  4.10577  1.78154  3.17803  2.92965  3.09980  3.29404  5.49280  4.18182     89 a - - -
          2.68618  4.42225  2.77519  2.73123  3.46354  2.40513  3.72494  3.29354  2.67741  2.69355  4.24690  2.90347  2.73739  3.18146  2.89801  2.37887  2.77519  2.98518  4.58477  3.61503
          0.01098  4.91264  5.63499  0.61958  0.77255  0.48576  0.95510
     53   2.54479  4.76722  5.47651  4.93249  3.89170  4.88163  5.35800  1.61765  4.80069  1.20899  3.72431  5.02688  5.15694  4.95891  4.87936  4.24439  3.73791  1.34194  5.75655  4.59517     90 l - - -
          2.68618  4.42225  2.77519  2.73123  3.46354  2.40513  3.72494  3.29354  2.67741  2.69355  4.24690  2.90347  2.73739  3.18146  2.89801  2.37887  2.77519  2.98518  4.58477  3.61503
          0.01098  4.91264  5.63499  0.61958  0.77255  0.48576  0.95510
     54   2.87113  5.37437  2.17827  1.86097  4.71616  3.62800  3.82426  4.19932  2.21499  3.67646  3.21198  3.09583  4.02935  1.81381  2.90942  2.83245  3.10287  3.76360  5.80622  4.39742     91 q - - -
          2.68618  4.42225  2.77519  2.73123  3.46354  2.40513  3.72494  3.29354  2.67741  2.69355  4.24690  2.90347  2.73739  3.18146  2.89801  2.37887  2.77519  2.98518  4.58477  3.61503
          0.01098  4.91264  5.63499  0.61958  0.77255  0.48576  0.95510
     55   1.79761  5.25664  2.99716  2.45972  4.56368  3.63408  3.82482  4.02256  2.57362  3.22221  3.80752  3.11859  2.90540  2.42462  2.01492  2.82747  2.88675  3.62679  5.71259  4.32745     92 a - - -
          2.68618  4.42225  2.77519  2.73123  3.46354  2.40513  3.72494  3.29354  2.67741  2.69355  4.24690  2.90347  2.73739  3.18146  2.89801  2.37887  2.77519  2.98518  4.58477  3.61503
          0.16395  4.91264  1.93890  0.61958  0.77255  0.48576  0.95510
     56   2.37771  4.42253  3.88835  3.32301  3.19419  3.47931  4.12850  2.92702  3.25722  1.82671  3.56721  3.65678  4.19620  3.53502  3.55795  1.69869  2.47482  2.57632  5.05516  3.84010     93 s - - -
          2.68618  4.42225  2.77519  2.73123  3.46354  2.40513  3.72494  3.29354  2.67741  2.69355  4.24690  2.90347  2.73739  3.18146  2.89801  2.37887  2.77519  2.98518  4.58477  3.61503
          0.01279  4.76148  5.48383  0.61958  0.77255  0.33185  1.26442
     57   3.24385  4.58965  5.10695  4.53195  3.65805  4.48772  4.88572  2.09437  4.36826  0.94450  3.56810  4.61491  4.81701  4.52944  4.44345  3.32812  3.21907  1.60682  5.36758  4.20302     94 l - - -
          2.68618  4.42225  2.77519  2.73123  3.46354  2.40513  3.72494  3.29354  2.67741  2.69355  4.24690  2.90347  2.73739  3.18146  2.89801  2.37887  2.77519  2.98518  4.58477  3.61503
          0.01098  4.91264  5.63499  0.61958  0.77255  0.48576  0.95510
     58   1.78021  5.35474  2.42488  1.75209  4.68593  3.62636  3.41769  4.16479  2.57916  3.65420  4.40078  2.89862  4.03036  2.58582  3.07295  2.83416  3.02985  3.00420  5.79479  4.38777     95 e - - -
          2.68618  4.42225  2.77519  2.73123  3.46354  2.40513  3.72494  3.29354  2.67741  2.69355  4.24690  2.90347  2.73739  3.18146  2.89801  2.37887  2.77519  2.98518  4.58477  3.61503
          0.01098  4.91264  5.63499  0.61958  0.77255  0.48576  0.95510
     59   2.75542  5.43323  2.59603  1.88499  4.77736  3.65111  3.62533  4.26017  2.59197  3.73256  4.47931  3.02885  4.06587  2.37239  1.48376  2.88286  3.15912  3.82446  5.85823  4.44990     96 r - - -
          2.68618  4.42225  2.77519  2.73123  3.46354  2.40513  3.72494  3.29354  2.67741  2.69355  4.24690  2.90347  2.73739  3.18146  2.89801  2.37887  2.77519  2.98518  4.58477  3.61503
          0.01098  4.91264  5.63499  0.61958  0.77255  0.48576  0.95510
     60   1.33531  4.92918  3.37092  2.81808  4.19902  3.53587  3.04835  3.60003  2.79486  3.23550  4.06888  3.30866  4.11056  3.14485  2.76002  2.29512  2.89727  2.73441  5.51035  4.20498     97 a - - -
          2.68618  4.42225  2.77519  2.73123  3.46354  2.40513  3.72494  3.29354  2.67741  2.69355  4.24690  2.90347  2.73739  3.18146  2.89801  2.37887  2.77519  2.98518  4.58477  3.61503
          0.01098  4.91264  5.63499  0.61958  0.77255  0.48576  0.95510
     61   1.94829  5.35664  2.64562  2.42569  4.69789  3.43260  3.81347  4.18100  2.45394  3.65966  4.39934  2.91298  4.01867  2.18194  1.98451  2.48619  3.08645  3.74544  5.79066  4.38194     98 a - - -
          2.68618  4.42225  2.77519  2.73123  3.46354  2.40513  3.72494  3.29354  2.67741  2.69355  4.24690  2.90347  2.73739  3.18146  2.89801  2.37887  2.77519  2.98518  4.58477  3.61503
          0.01098  4.91264  5.63499  0.61958  0.77255  0.48576  0.95510
     62   1.81439  4.85996  2.81140  2.70270  4.05109  3.38058  3.94637  2.50174  2.63805  2.91181  3.94541  3.31660  4.11402  2.90911  3.24505  2.94296  2.43684  2.33324  5.39795  4.10514     99 a - - -
          2.68618  4.42225  2.77519  2.73123  3.46354  2.40513  3.72494  3.29354  2.67741  2.69355  4.24690  2.90347  2.73739  3.18146  2.89801  2.37887  2.77519  2.98518  4.58477  3.61503
          0.01098  4.91264  5.63499  0.61958  0.77255  0.48576  0.95510
     63   1.85622  5.24823  3.13560  2.57944  4.55266  3.63364  2.99350  4.01024  2.57737  3.29831  4.30055  2.56117  3.61629  2.05773  2.75285  2.66034  2.82797  3.07309  5.70655  4.32251    100 a - - -
          2.68618  4.42225  2.77519  2.73123  3.46354  2.40513  3.72494  3.29354  2.67741  2.69355  4.24690  2.90347  2.73739  3.18146  2.89801  2.37887  2.77519  2.98518  4.58477  3.61503
          0.01098  4.91264  5.63499  0.61958  0.77255  0.48576  0.95510
     64   1.40760  4.64614  3.65615  2.89759  3.82401  3.51419  4.07900  2.95027  3.05933  2.75105  3.77438  3.51934  4.19374  3.37212  3.43682  2.47882  2.22845  2.47901  5.24827  4.00203    101 a - - -
          2.68618  4.42225  2.77519  2.73123  3.46354  2.40513  3.72494  3.29354  2.67741  2.69355  4.24690  2.90347  2.73739  3.18146  2.89801  2.37887  2.77519  2.98518  4.58477  3.61503
          0.01098  4.91264  5.63499  0.61958  0.77255  0.48576  0.95510
     65   2.13733  5.22555  2.77783  2.58819  4.52145  3.63677  3.82990  3.62618  2.12114  3.30410  4.27968  2.80618  2.75565  2.94502  2.69486  2.69997  2.60861  2.50724  5.68903  4.31004    102 k - - -
          2.68618  4.42225  2.77519  2.73123  3.46354  2.40513  3.72494  3.29354  2.67741  2.69355  4.24690  2.90347  2.73739  3.18146  2.89801  2.37887  2.77519  2.98518  4.58477  3.61503
          0.01098  4.91264  5.63499  0.61958  0.77255  0.48576  0.95510
     66   2.69855  5.24007  2.82560  2.58238  4.54098  3.63476  3.82713  2.92334  2.48833  3.30163  4.29282  2.91011  2.67592  1.78536  2.87748  2.82826  2.37629  3.49323  5.70013  4.31788    103 q - - -
          2.68618  4.42225  2.77519  2.73123  3.46354  2.40513  3.72494  3.29354  2.67741  2.69355  4.24690  2.90347  2.73739  3.18146  2.89801  2.37887  2.77519  2.98518  4.58477  3.61503
          0.04770  4.91264  3.23846  0.61958  0.77255  0.48576  0.95510
     67   2.00159  5.30662  2.72380  2.26946  4.63825  2.76264  3.79592  3.50326  2.53692  3.60639  4.35143  2.60922  4.00000  2.28984  3.02761  2.34402  2.77049  3.50436  5.74792  4.34506    104 a - - -
          2.68618  4.42225  2.77519  2.73123  3.46354  2.40513  3.72494  3.29354  2.67741  2.69355  4.24690  2.90347  2.73739  3.18146  2.89801  2.37887  2.77519  2.98518  4.58477  3.61503
          0.06285  4.87634  2.93202  0.61958  0.77255  0.57389  0.82858
     68   2.03596  5.22366  2.15942  2.27042  4.52991  3.33846  3.79295  3.51803  2.54662  3.51266  4.27584  2.87606  2.42876  2.90399  3.03236  2.79379  2.90476  3.24641  5.68127  3.95856    105 a - - -
          2.68618  4.42225  2.77519  2.73123  3.46354  2.40513  3.72494  3.29354  2.67741  2.69355  4.24690  2.90347  2.73739  3.18146  2.89801  2.37887  2.77519  2.98518  4.58477  3.61503
          0.01199  4.82548  5.54783  0.61958  0.77255  0.54153  0.87193
     69   2.70695  5.31503  3.07912  2.43099  4.65206  2.49378  3.41428  4.13157  2.39468  3.61639  4.35828  2.73767  2.42677  2.68502  2.29458  2.44647  2.61807  3.70144  5.75216  4.34721    106 r - - -
          2.68618  4.42225  2.77519  2.73123  3.46354  2.40513  3.72494  3.29354  2.67741  2.69355  4.24690  2.90347  2.73739  3.18146  2.89801  2.37887  2.77519  2.98518  4.58477  3.61503
          0.01154  4.86364  5.58599  0.61958  0.77255  0.41925  1.07160
     70   2.33622  5.31505  2.99583  2.04363  4.64396  2.79720  3.30610  3.13573  2.55358  3.61350  4.36030  2.88934  3.62242  2.57043  3.04380  1.87516  2.99619  3.69704  5.75763  4.35632    107 s - - -
          2.68634  4.42257  2.77512  2.73079  3.46386  2.40482  3.72496  3.29386  2.67773  2.69349  4.24722  2.90379  2.73759  3.18039  2.89730  2.37911  2.77526  2.98550  4.58509  3.61535
          0.38296  1.15649  5.63499  0.97745  0.47204  0.48576  0.95510
     71   3.69612  5.49883  4.56754  3.80438  4.68875  4.35002  4.38929  2.63973  2.65141  3.51172  4.60939  4.08909  4.75620  3.58352  0.52559  3.81767  3.90644  3.73006  5.89522  4.70899    111 R - - -
          2.68618  4.42225  2.77519  2.73123  3.46354  2.40513  3.72494  3.29354  2.67741  2.69355  4.24690  2.90347  2.73739  3.18146  2.89801  2.37887  2.77519  2.98518  4.58477  3.61503
          0.01098  4.91264  5.63499  0.61958  0.77255  0.48576  0.95510
     72   2.99779  4.45387  4.46587  2.65466  2.10976  4.09371  4.28020  2.66003  3.76540  2.42295  3.54143  4.06532  4.45562  3.96717  3.92976  3.38537  3.22901  2.29205  4.84186  1.40906    112 y - - -
          2.68618  4.42225  2.77519  2.73123  3.46354  2.40513  3.72494  3.29354  2.67741  2.69355  4.24690  2.90347  2.73739  3.18146  2.89801  2.37887  2.77519  2.98518  4.58477  3.61503
          0.01098  4.91264  5.63499  0.61958  0.77255  0.48576  0.95510
     73   2.87433  4.94822  3.11226  2.79531  2.27107  2.92964  2.20801  3.55500  2.77644  3.18806  4.02988  3.29478  4.11806  2.91519  2.56133  2.94412  3.10539  3.26514  5.40132  2.41305    113 h - - -
          2.68618  4.42225  2.77519  2.73123  3.46354  2.40513  3.72494  3.29354  2.67741  2.69355  4.24690  2.90347  2.73739  3.18146  2.89801  2.37887  2.77519  2.98518  4.58477  3.61503
          0.01098  4.91264  5.63499  0.61958  0.77255  0.48576  0.95510
     74   4.87561  5.98023  5.70749  5.67185  0.18620  5.12222  4.77298  4.43663  5.59889  3.59405  5.03865  5.36132  5.61316  5.51354  5.46992  5.02489  5.20222  4.48038  4.87631  3.18385    114 F - - -
          2.68618  4.42225  2.77519  2.73123  3.46354  2.40513  3.72494  3.29354  2.67741  2.69355  4.24690  2.90347  2.73739  3.18146  2.89801  2.37887  2.77519  2.98518  4.58477  3.61503
          0.01098  4.91264  5.63499  0.61958  0.77255  0.48576  0.95510
     75   3.44853  6.11234  0.74427  2.11166  5.40103  3.74198  4.25156  4.94207  3.23964  4.39223  5.21690  2.48178  4.34908  3.01029  3.27536  3.31982  3.72769  4.48149  6.53058  5.00220    115 d - - -
          2.68618  4.42225  2.77519  2.73123  3.46354  2.40513  3.72494  3.29354  2.67741  2.69355  4.24690  2.90347  2.73739  3.18146  2.89801  2.37887  2.77519  2.98518  4.58477  3.61503
          0.01098  4.91264  5.63499  0.61958  0.77255  0.48576  0.95510
     76   4.14650  5.84770  2.48757  3.74415  3.18336  4.47406  4.38846  4.62732  4.27001  3.99672  5.17935  4.13248  5.03750  4.37378  4.61884  4.12203  4.44767  4.42418  4.82168  0.40267    116 Y - - -
          2.68618  4.42225  2.77519  2.73123  3.46354  2.40513  3.72494  3.29354  2.67741  2.69355  4.24690  2.90347  2.73739  3.18146  2.89801  2.37887  2.77519  2.98518  4.58477  3.61503
          0.01098  4.91264  5.63499  0.61958  0.77255  0.48576  0.95510
     77   2.23465  5.27825  2.42817  2.56674  4.59382  3.62841  3.82062  4.05867  2.56834  2.63080  4.32842  3.10932  2.41565  2.27889  2.61096  2.57677  2.86238  3.65328  5.73057  4.33902    117 a - - -
          2.68618  4.42225  2.77519  2.73123  3.46354  2.40513  3.72494  3.29354  2.67741  2.69355  4.24690  2.90347  2.73739  3.18146  2.89801  2.37887  2.77519  2.98518  4.58477  3.61503
          0.01098  4.91264  5.63499  0.61958  0.77255  0.48576  0.95510
     78   2.39858  5.32579  3.59377  2.96818  4.62626  3.90853  3.98064  4.04355  2.48414  3.57822  4.41024  3.43707  4.28281  2.10246  1.12024  3.17055  3.35713  3.71913  3.54755  4.45107    118 r - - -
          2.68633  4.42240  2.77535  2.73139  3.46369  2.40471  3.72295  3.29369  2.67756  2.69370  4.24705  2.90362  2.73755  3.18099  2.89816  2.37874  2.77535  2.98534  4.58492  3.61518
          0.08281  2.57833  5.63499  1.49275  0.25458  0.48576  0.95510
     79   1.54921  4.82109  5.14003  4.59305  3.65745  4.61610  5.07609  2.15868  4.44422  0.94463  3.50218  4.74351  4.94930  4.60247  4.55687  3.96910  3.69071  2.53598  5.53290  4.41179    125 l - - -
          2.68618  4.42225  2.77519  2.73123  3.46354  2.40513  3.72494  3.29354  2.67741  2.69355  4.24690  2.90347  2.73739  3.18146  2.89801  2.37887  2.77519  2.98518  4.58477  3.61503
          0.01098  4.91264  5.63499  0.61958  0.77255  0.48576  0.95510
     80   2.60888  5.27960  3.14025  2.58206  4.59462  3.64039  2.94983  4.05556  2.45198  2.63779  4.32952  2.41102  4.03225  2.59713  1.88546  2.67368  2.51669  3.65426  5.72823  4.34288    126 r - - -
          2.68618  4.42225  2.77519  2.73123  3.46354  2.40513  3.72494  3.29354  2.67741  2.69355  4.24690  2.90347  2.73739  3.18146  2.89801  2.37887  2.77519  2.98518  4.58477  3.61503
          0.01098  4.91264  5.63499  0.61958  0.77255  0.48576  0.95510
     81   1.88771  5.32697  2.59492  2.18061  4.66003  3.62101  3.81175  4.13736  2.55185  3.32293  4.37175  3.09343  4.01600  2.75003  2.22621  2.13003  2.79986  3.71134  5.76728  4.36379    127 a - - -
          2.68618  4.42225  2.77519  2.73123  3.46354  2.40513  3.72494  3.29354  2.67741  2.69355  4.24690  2.90347  2.73739  3.18146  2.89801  2.37887  2.77519  2.98518  4.58477  3.61503
          0.01098  4.91264  5.63499  0.61958  0.77255  0.48576  0.95510
     82   3.89793  6.58114  0.36155  2.45580  5.89371  3.87028  4.60411  5.54770  3.86139  4.98464  5.95893  3.34375  4.59256  3.81101  4.60821  3.70572  4.24039  5.06034  7.04375  5.46559    128 D - - -
          2.68618  4.42225  2.77519  2.73123  3.46354  2.40513  3.72494  3.29354  2.67741  2.69355  4.24690  2.90347  2.73739  3.18146  2.89801  2.37887  2.77519  2.98518  4.58477  3.61503
          0.01098  4.91264  5.63499  0.61958  0.77255  0.48576  0.95510
     83   4.03664  5.22499  6.04390  5.50676  3.71516  5.54068  5.96864  1.48339  5.39898  0.66890  3.44549  5.70670  5.58835  5.33341  5.39073  4.96045  4.25930  2.14421  5.96951  4.98490    129 L - - -
          2.68618  4.42225  2.77519  2.73123  3.46354  2.40513  3.72494  3.29354  2.67741  2.69355  4.24690  2.90347  2.73739  3.18146  2.89801  2.37887  2.77519  2.98518  4.58477  3.61503
          0.01098  4.91264  5.63499  0.61958  0.77255  0.48576  0.95510
     84   2.19081  5.31181  3.11517  2.25980  4.63947  3.62845  3.81518  4.11099  1.90908  2.53184  4.35780  2.43841  4.02149  2.49704  2.86152  2.82082  2.60176  3.69321  5.75366  4.35689    130 k - - -
          2.68618  4.42225  2.77519  2.73123  3.46354  2.40513  3.72494  3.29354  2.67741  2.69355  4.24690  2.90347  2.73739  3.18146  2.89801  2.37887  2.77519  2.98518  4.58477  3.61503
          0.01098  4.91264  5.63499  0.61958  0.77255  0.48576  0.95510
     85   2.76333  5.19887  3.16964  2.61196  4.48502  2.97030  3.54154  3.27377  2.49670  3.47746  4.25657  2.64872  4.04118  2.78973  1.88453  2.84642  1.94222  3.24301  5.66774  4.29920    131 r - - -
          2.68618  4.42225  2.77519  2.73123  3.46354  2.40513  3.72494  3.29354  2.67741  2.69355  4.24690  2.90347  2.73739  3.18146  2.89801  2.37887  2.77519  2.98518  4.58477  3.61503
          0.01098  4.91264  5.63499  0.61958  0.77255  0.48576  0.95510
     86   3.20439  4.54865  5.06016  4.47718  3.64602  4.45238  4.82488  1.20314  4.30455  2.29266  2.60278  4.56289  4.77832  4.47792  3.03444  3.77755  3.44068  1.41604  5.32225  4.15069    132 i - - -
          2.68618  4.42225  2.77519  2.73123  3.46354  2.40513  3.72494  3.29354  2.67741  2.69355  4.24690  2.90347  2.73739  3.18146  2.89801  2.37887  2.77519  2.98518  4.58477  3.61503
          0.01098  4.91264  5.63499  0.61958  0.77255  0.48576  0.95510
     87   2.84904  5.49993  3.40540  2.80844  4.89773  3.83439  3.91747  4.32423  1.95709  3.77363  4.55498  3.04436  4.21304  2.49180  1.20647  2.36838  3.31607  3.92493  5.85964  4.54776    133 r - - -
          2.68618  4.42225  2.77519  2.73123  3.46354  2.40513  3.72494  3.29354  2.67741  2.69355  4.24690  2.90347  2.73739  3.18146  2.89801  2.37887  2.77519  2.98518  4.58477  3.61503
          0.01098  4.91264  5.63499  0.61958  0.77255  0.48576  0.95510
     88   1.77699  5.30125  2.91554  2.27118  4.62554  3.62292  3.81271  3.77304  2.55613  3.30240  4.34763  2.62744  4.01621  2.44891  2.89430  2.10116  2.80864  3.54511  5.74671  4.34868    134 a - - -
          2.68618  4.42225  2.77519  2.73123  3.46354  2.40513  3.72494  3.29354  2.67741  2.69355  4.24690  2.90347  2.73739  3.18146  2.89801  2.37887  2.77519  2.98518  4.58477  3.61503
          0.01098  4.91264  5.63499  0.61958  0.77255  0.48576  0.95510
     89   3.45601  5.25905  4.52833  4.40489  4.97738  0.33097  5.35079  4.51277  4.43402  2.56921  5.24332  4.52060  4.79389  4.78351  4.62457  3.66093  3.95563  4.13680  6.35550  5.15867    135 G - - -
          2.68618  4.42225  2.77519  2.73123  3.46354  2.40513  3.72494  3.29354  2.67741  2.69355  4.24690  2.90347  2.73739  3.18146  2.89801  2.37887  2.77519  2.98518  4.58477  3.61503
          0.01098  4.91264  5.63499  0.61958  0.77255  0.48576  0.95510
     90   3.88312  5.09004  5.90157  5.37078  3.26287  5.37539  5.82051  0.69520  5.26633  1.52725  3.54473  5.52942  5.49755  5.28075  5.29386  4.77850  4.11454  2.14869  5.94168  4.87110    136 i - - -
          2.68618  4.42225  2.77519  2.73123  3.46354  2.40513  3.72494  3.29354  2.67741  2.69355  4.24690  2.90347  2.73739  3.18146  2.89801  2.37887  2.77519  2.98518  4.58477  3.61503
          0.01098  4.91264  5.63499  0.61958  0.77255  0.48576  0.95510
     91   2.70086  5.33039  2.13636  2.41705  4.66494  3.61975  3.80942  3.14447  2.41770  3.63101  4.37408  2.75552  4.01421  1.72571  2.80196  2.60001  3.07600  3.36868  5.76911  4.36446    137 q - - -
          2.68618  4.42225  2.77519  2.73123  3.46354  2.40513  3.72494  3.29354  2.67741  2.69355  4.24690  2.90347  2.73739  3.18146  2.89801  2.37887  2.77519  2.98518  4.58477  3.61503
          0.01098  4.91264  5.63499  0.61958  0.77255  0.48576  0.95510
     92   2.57159  5.31778  2.09937  2.43521  3.55857  3.62137  2.96000  4.12316  2.55185  3.61648  4.36267  3.09478  4.01534  2.72945  1.90108  2.48160  2.72564  3.70034  5.75941  4.35776    138 r - - -
          2.68618  4.42225  2.77519  2.73123  3.46354  2.40513  3.72494  3.29354  2.67741  2.69355  4.24690  2.90347  2.73739  3.18146  2.89801  2.37887  2.77519  2.98518  4.58477  3.61503
          0.01098  4.91264  5.63499  0.61958  0.77255  0.48576  0.95510
     93   4.92337  5.88998  5.62120  5.50395  2.21968  5.38110  2.01128  4.59464  5.29096  3.73536  5.10006  4.89601  5.64404  5.04930  5.17348  4.78315  5.11602  4.53144  4.12947  0.46875    139 Y - - -
          2.68618  4.42225  2.77519  2.73123  3.46354  2.40513  3.72494  3.29354  2.67741  2.69355  4.24690  2.90347  2.73739  3.18146  2.89801  2.37887  2.77519  2.98518  4.58477  3.61503
          0.01098  4.91264  5.63499  0.61958  0.77255  0.48576  0.95510
     94   4.06417  5.25850  6.04862  5.48829  3.63340  5.52559  5.88953  1.80892  5.37176  0.58036  3.08371  5.68799  5.55482  5.26131  5.33521  4.93130  4.27670  2.15814  5.88043  4.92268    140 L - - -
          2.68618  4.42225  2.77519  2.73123  3.46354  2.40513  3.72494  3.29354  2.67741  2.69355  4.24690  2.90347  2.73739  3.18146  2.89801  2.37887  2.77519  2.98518  4.58477  3.61503
          0.01098  4.91264  5.63499  0.61958  0.77255  0.48576  0.95510
     95   2.68197  5.25281  2.92551  1.87373  4.55763  3.63510  3.83406  3.60358  2.59089  3.54235  4.30838  2.13054  4.03175  2.94692  3.07616  2.66359  1.93766  2.98126  5.71475  4.33020    141 e - - -
          2.68618  4.42225  2.77519  2.73123  3.46354  2.40513  3.72494  3.29354  2.67741  2.69355  4.24690  2.90347  2.73739  3.18146  2.89801  2.37887  2.77519  2.98518  4.58477  3.61503
          0.01098  4.91264  5.63499  0.61958  0.77255  0.48576  0.95510
     96   2.73746  5.20698  3.18380  2.86418  4.83852  2.75211  4.19717  4.29444  3.02833  3.85538  4.65164  2.98397  1.01658  2.57015  3.48976  2.76159  3.31641  3.84789  6.04356  4.68812    142 p - - -
          2.68618  4.42225  2.77519  2.73123  3.46354  2.40513  3.72494  3.29354  2.67741  2.69355  4.24690  2.90347  2.73739  3.18146  2.89801  2.37887  2.77519  2.98518  4.58477  3.61503
          0.01098  4.91264  5.63499  0.61958  0.77255  0.48576  0.95510
     97   2.48171  5.23060  2.92508  2.59598  4.54695  3.63419  3.84156  4.00199  2.59887  3.53412  4.30207  3.13305  2.73088  2.54629  2.97116  1.59506  2.35421  3.31666  5.70973  4.32930    143 s - - -
          2.68618  4.42225  2.77519  2.73123  3.46354  2.40513  3.72494  3.29354  2.67741  2.69355  4.24690  2.90347  2.73739  3.18146  2.89801  2.37887  2.77519  2.98518  4.58477  3.61503
          0.01098  4.91264  5.63499  0.61958  0.77255  0.48576  0.95510
     98   3.38227  5.09435  4.31305  3.59884  3.87436  4.22039  4.20032  2.63500  2.76273  3.12601  4.13844  3.91354  4.57522  3.52371  0.77640  3.55911  3.58151  3.37440  3.11641  3.94516    144 r - - -
          2.68618  4.42225  2.77519  2.73123  3.46354  2.40513  3.72494  3.29354  2.67741  2.69355  4.24690  2.90347  2.73739  3.18146  2.89801  2.37887  2.77519  2.98518  4.58477  3.61503
          0.03528  4.91264  3.60049  0.61958  0.77255  0.48576  0.95510
     99   0.87347  4.84883  2.69611  3.11286  4.29876  3.69182  4.27348  2.67202  3.21268  3.34019  4.21678  3.53508  4.23568  3.50999  3.62449  2.86103  3.23194  3.26339  5.68259  4.40631    145 a - - -
          2.68618  4.42225  2.77519  2.73123  3.46354  2.40513  3.72494  3.29354  2.67741  2.69355  4.24690  2.90347  2.73739  3.18146  2.89801  2.37887  2.77519  2.98518  4.58477  3.61503
          0.01125  4.88862  5.61096  0.61958  0.77255  0.45026  1.01463
    100   2.48348  5.29868  3.20210  2.33324  4.60862  3.71385  3.90303  3.49861  2.59799  3.57830  4.36836  3.21260  4.11879  1.12600  2.83412  2.94969  3.18805  3.67177  5.75286  4.40002    146 q - - -
          2.68618  4.42225  2.77519  2.73123  3.46354  2.40513  3.72494  3.29354  2.67741  2.69355  4.24690  2.90347  2.73739  3.18146  2.89801  2.37887  2.77519  2.98518  4.58477  3.61503
          0.01098  4.91264  5.63499  0.61958  0.77255  0.48576  0.95510
    101   2.13369  4.96829  3.71373  3.54732  5.04367  3.64166  4.77190  4.48452  3.66279  4.12560  4.98399  3.82870  0.61063  3.34590  3.97637  3.13994  3.46458  3.94978  6.34453  5.10320    147 P - - -
          2.68618  4.42225  2.77519  2.73123  3.46354  2.40513  3.72494  3.29354  2.67741  2.69355  4.24690  2.90347  2.73739  3.18146  2.89801  2.37887  2.77519  2.98518  4.58477  3.61503
          0.01098  4.91264  5.63499  0.61958  0.77255  0.48576  0.95510
    102   2.90285  5.31207  3.43766  2.84901  4.64912  3.45074  2.97999  4.05790  2.51450  3.58913  4.39886  3.34236  4.20968  2.86194  1.00377  3.06891  2.98737  3.37135  5.74670  4.44916    148 r - - -
          2.68618  4.42225  2.77519  2.73123  3.46354  2.40513  3.72494  3.29354  2.67741  2.69355  4.24690  2.90347  2.73739  3.18146  2.89801  2.37887  2.77519  2.98518  4.58477  3.61503
          0.02734  4.91264  3.93114  0.61958  0.77255  0.48576  0.95510
    103   2.65403  5.31312  1.49855  2.48008  4.64113  3.46940  3.80968  3.72115  2.24958  3.35531  4.35888  2.75754  4.01272  2.73570  3.04354  2.45516  3.07393  3.34982  5.75593  4.35457    149 d - - -
          2.68618  4.42225  2.77519  2.73123  3.46354  2.40513  3.72494  3.29354  2.67741  2.69355  4.24690  2.90347  2.73739  3.18146  2.89801  2.37887  2.77519  2.98518  4.58477  3.61503
          0.01116  4.89646  5.61881  0.61958  0.77255  0.46116  0.99574
    104   2.64878  4.39522  4.14729  3.56910  2.95611  3.27441  4.22693  2.41650  3.47609  1.85172  3.51284  3.84256  1.89266  3.72400  3.71387  2.65625  2.63899  2.65474  5.00618  3.80531    150 l - - -
          2.68618  4.42225  2.77519  2.73123  3.46354  2.40513  3.72494  3.29354  2.67741  2.69355  4.24690  2.90347  2.73739  3.18146  2.89801  2.37887  2.77519  2.98518  4.58477  3.61503
          0.01098  4.91264  5.63499  0.61958  0.77255  0.48576  0.95510
    105   2.38124  5.14122  3.19938  2.64585  4.43656  3.35093  3.86769  3.87286  2.19782  3.43995  4.22872  3.17306  2.60044  2.84685  3.11463  1.73417  2.71136  2.73449  5.64720  4.28890    151 s - - -
          2.68579  4.42238  2.77532  2.73121  3.46366  2.40525  3.72507  3.29367  2.67753  2.69342  4.24702  2.90342  2.73752  3.18111  2.89794  2.37893  2.77532  2.98491  4.58490  3.61516
          0.13421  2.10354  5.63499  0.97662  0.47254  0.48576  0.95510
    106   2.36536  5.28730  2.57402  2.13734  4.11001  2.74658  3.82354  4.07669  2.57227  3.58589  4.34099  3.10821  2.08900  2.93014  3.06055  2.50576  2.61722  3.47816  5.74215  4.34807    156 p - - -
          2.68618  4.42225  2.77519  2.73123  3.46354  2.40513  3.72494  3.29354  2.67741  2.69355  4.24690  2.90347  2.73739  3.18146  2.89801  2.37887  2.77519  2.98518  4.58477  3.61503
          0.01098  4.91264  5.63499  0.61958  0.77255  0.48576  0.95510
    107   3.97247  5.17706  5.95943  5.42369  3.73134  5.44972  5.88859  2.19579  5.30788  0.64417  3.47162  5.61024  5.53761  5.28463  5.31995  4.86099  4.19994  1.53693  5.94897  4.93731    157 L - - -
          2.68618  4.42225  2.77519  2.73123  3.46354  2.40513  3.72494  3.29354  2.67741  2.69355  4.24690  2.90347  2.73739  3.18146  2.89801  2.37887  2.77519  2.98518  4.58477  3.61503
          0.01098  4.91264  5.63499  0.61958  0.77255  0.48576  0.95510
    108   1.63484  5.26523  2.91352  2.26547  4.57576  3.62969  3.82146  3.68916  2.45480  3.55586  4.31577  2.95869  4.02274  2.93045  2.70733  2.26833  2.48344  3.29616  5.71978  4.33101    158 a - - -
          2.68618  4.42225  2.77519  2.73123  3.46354  2.40513  3.72494  3.29354  2.67741  2.69355  4.24690  2.90347  2.73739  3.18146  2.89801  2.37887  2.77519  2.98518  4.58477  3.61503
          0.01098  4.91264  5.63499  0.61958  0.77255  0.48576  0.95510
    109   2.98164  5.14481  3.25029  2.59534  4.44602  1.13251  4.00916  3.85496  2.36243  3.45705  3.03141  3.30698  4.17567  3.17075  3.18240  2.77285  3.22956  3.52789  5.69293  4.37397    159 g - - -
          2.68618  4.42225  2.77519  2.73123  3.46354  2.40513  3.72494  3.29354  2.67741  2.69355  4.24690  2.90347  2.73739  3.18146  2.89801  2.37887  2.77519  2.98518  4.58477  3.61503
          0.01098  4.91264  5.63499  0.61958  0.77255  0.48576  0.95510
    110   2.98161  5.51332  1.49754  2.35850  4.84652  3.46598  3.49431  4.34001  2.69845  3.81369  4.56463  2.11317  4.09546  2.31748  3.20924  2.73528  2.66476  3.89901  5.94574  4.51562    160 d - - -
          2.68618  4.42225  2.77519  2.73123  3.46354  2.40513  3.72494  3.29354  2.67741  2.69355  4.24690  2.90347  2.73739  3.18146  2.89801  2.37887  2.77519  2.98518  4.58477  3.61503
          0.01098  4.91264  5.63499  0.61958  0.77255  0.48576  0.95510
    111   5.03496  5.92715  5.77769  5.75451  1.92929  5.44529  4.07089  4.57436  5.53098  3.68443  5.09003  4.97926  5.70580  5.16422  5.31568  4.87929  5.23186  4.54860  4.14149  0.33950    161 Y - - -
          2.68618  4.42225  2.77519  2.73123  3.46354  2.40513  3.72494  3.29354  2.67741  2.69355  4.24690  2.90347  2.73739  3.18146  2.89801  2.37887  2.77519  2.98518  4.58477  3.61503
          0.01098  4.91264  5.63499  0.61958  0.77255  0.48576  0.95510
    112   2.98749  5.04901  3.50122  2.91072  4.29004  3.81755  3.97596  3.65726  2.65012  2.99742  4.13699  3.38833  4.20067  2.49865  1.32124  3.05587  2.40675  2.41916  5.54889  4.27118    162 r - - -
          2.68618  4.42225  2.77519  2.73123  3.46354  2.40513  3.72494  3.29354  2.67741  2.69355  4.24690  2.90347  2.73739  3.18146  2.89801  2.37887  2.77519  2.98518  4.58477  3.61503
          0.02984  4.91264  3.81465  0.61958  0.77255  0.48576  0.95510
    113   2.79967  5.31361  3.22370  2.49776  4.64003  3.69685  3.85173  4.08563  2.37689  2.93068  4.36657  3.04977  4.08417  2.50703  1.34764  2.80796  2.59897  3.69577  5.74201  4.38405    163 r - - -
          2.68618  4.42225  2.77519  2.73123  3.46354  2.40513  3.72494  3.29354  2.67741  2.69355  4.24690  2.90347  2.73739  3.18146  2.89801  2.37887  2.77519  2.98518  4.58477  3.61503
          0.13186  4.89400  2.15377  0.61958  0.77255  0.53240  0.88478
    114   2.87675  5.34538  3.09883  1.30883  4.69655  3.62550  3.79422  4.16347  2.14856  3.24011  4.39154  2.87597  4.02188  2.59217  2.48510  2.73607  3.10251  3.74087  5.75916  4.37717    164 e - - -
          2.68618  4.42225  2.77519  2.73123  3.46354  2.40513  3.72494  3.29354  2.67741  2.69355  4.24690  2.90347  2.73739  3.18146  2.89801  2.37887  2.77519  2.98518  4.58477  3.61503
          0.01262  4.77475  5.49710  0.61958  0.77255  0.77306  0.61915
    115   2.69187  5.29851  2.70028  2.48833  4.64007  2.82875  3.42421  4.12296  2.36346  3.60161  4.34082  2.68017  3.03880  2.55581  1.80490  2.56873  3.02863  3.68741  5.73246  4.32432    165 r - - -
          2.68618  4.42225  2.77519  2.73123  3.46354  2.40513  3.72494  3.29354  2.67741  2.69355  4.24690  2.90347  2.73739  3.18146  2.89801  2.37887  2.77519  2.98518  4.58477  3.61503
          0.09565  4.77475  2.49155  0.61958  0.77255  0.69833  0.68799
    116   2.18480  5.21190  2.93136  2.27178  4.52950  3.08486  3.74475  3.61936  2.36378  3.50526  4.26052  3.03300  2.22104  2.72245  2.52931  2.74678  2.67300  3.58782  5.66149  4.26840    166 a - - -
          2.68534  4.42323  2.77540  2.73040  3.46436  2.40572  3.72544  3.29452  2.67788  2.69416  4.24682  2.90428  2.73494  3.18050  2.89774  2.37919  2.77462  2.98577  4.58515  3.61601
          0.72247  0.66466        *  1.77329  0.18606  0.00000        *
//
