# Supplementary material for: T346Hunter: A Novel Web-Based Tool for the Prediction of Type III, Type IV and Type VI Secretion Systems in Bacterial Genomes
Source: PLoS One. 2015 Apr 13;10(4):e0119317. doi: 10.1371/journal.pone.0119317 (PMC4395097; doi:10.1371/journal.pone.0119317)
Supplement: S1 Data — (ZIP) [file pone.0119317.s009.zip › T346Hunter_profiles/GI.Tfc10.fasta]

>gi|28868088|ref|NP_790707.1| unnamed protein product [Pseudomonas syringae pv. tomato str. DC3000] [Tfc10]
MTLLSLFTQARAFLKHRPYPVLLMAATPGSSFAALPGAQAPTRGTGTSFLQTFQNYAFDGFTLLGLCLCA
FGIILVGRHALGVYHEIHMGKAKWADLGSTAVVGVCLIGVTIYLVTTASNIL
>gi|224586117|ref|YP_002639916.1| hypothetical protein SPC_4422 [Salmonella enterica subsp. enterica serovar Paratyphi C strain RKS4594] [Tfc10]
MILLLLVASFSSHAGLPTVNIPGGGGGGDMMQTIKLLFSGFLVLMGLIICAVGFYMVSGAILATFSEIRS
GKAEWGKFVAIVVVGIAILVVIVWLCTEAAKILN
>gi|251788086|ref|YP_003002807.1| hypothetical protein Dd1591_0441 [Dickeya zeae Ech1591] [Tfc10]
MKHYRYPTRLVQRAALVLGLTTLPALSFAQGLPQLENPSRGTGGGIMETIRNYGYDIVLLVALLVVASMF
IGVCYHAYGTYAEIHNGKKTWGQFGLTVAVGAVLLVIGIWLLTEATGIL
>gi|333983721|ref|YP_004512931.1| unnamed protein product [Methylomonas methanica MC09] [Tfc10]
MLKRLRHTLFSQSLALAAGLTLLSGNLYAALPTAVAPSNAPKAGDWLTLIKGYAKDAGLVIGLVLAVVAF
LWIAWITISKFNEARTGRAEWGEVGLTAVVAAGVMIFISYLLTEASKVI
>gi|218691215|ref|YP_002399427.1| hypothetical protein ECED1_3568 [Escherichia coli ED1a] [Tfc10]
MRKKGLTVSRLRLMARLAGMVMVTFLLGSLTPALADLPQIEPPSSGGGGGLFGQIKGYFQDGIVLIGLVI
AAAAFVKVAEAAITTFSEVRDDKKGWGQFGAIVVVGVVLLVAVIWLLGKSASIIL
>gi|33152079|ref|NP_873432.1| hypothetical protein HD0939 [Haemophilus ducreyi 35000HP] [Tfc10]
MKHIKSCLTFLSKHYLAFSVLLFGSIQNAFATGIDTGKIPDFKIPGVDNNTKDPIQIVYIVGKALVALAA
VLFSAWAIFNVVKALIKTYNDATDDNSKKGWGPFIAALIIGFVVIFFCLYLVKLAIGLF
>gi|222110378|ref|YP_002552642.1| hypothetical protein Dtpsy_1170 [Acidovorax ebreus TPSY] [Tfc10]
MQNRILHSRLAQRAAVALGSAALPALSFAQGLPQLENPTRGTGNGIMETIRNYGYDIIMLVALLVVASMF
IGVCYHAYGTYAEIHTGRKTWGQFGLTVAIGAVLLVIGIWLLTEATGIL
>gi|226945671|ref|YP_002800744.1| unnamed protein product [Azotobacter vinelandii DJ] [Tfc10]
MPKKTKTLRHIAIAVALAVPQLTFAALPQAQAPSRGEGTNIIQTLQNYGYDGAMLLALLLLAAMFLGVAA
HAYGVYHEIHEGKKKWRDLGATAAVGVCIIGVGIFLATRATNIL
>gi|261820923|ref|YP_003259029.1| hypothetical protein Pecwa_1632 [Pectobacterium wasabiae WPP163] [Tfc10]
MKHHLSPARLAQHAALAMGLTLPALSFAQGLPQLENPSRGTGGGIMETIRNYGYDIVLLVALLVVASMFI
GVCYHAYGTYAEIHNGKKTWGQFGLTVAVGAVLLVIGIWLLTEATGIL
>gi|259909662|ref|YP_002650018.1| hypothetical protein EpC_30370 [Erwinia pyrifoliae Ep1/96] [Tfc10]
MKFVTLYRAALLRARLLLLPGLLWGGQVMADLPSVEQPTTGGGGGTYNTVMGYIKMGGLALGLLVCVAAF
LAVAHAVITSFHDIRRGKGSWTEFLLYLVVGIGLILLVIYLATKAADII
>gi|378980665|ref|YP_005228806.1| hypothetical protein KPHS_45070 [Klebsiella pneumoniae subsp. pneumoniae HS11286] [Tfc10]
MNALFLRARKTVCTALVLGLSSPALADLPTVEGPKSKTDGTFYGKIAGYINDGLVLGGLVVAAVAFIVVA
MSCVSTFAEVRDGKATWGKFGAMVAVGVVLIVAVIWLANEAATIVAG
>gi|21243005|ref|NP_642587.1| unnamed protein product [Xanthomonas axonopodis pv. citri str. 306] [Tfc10]
MNRGSAMTVPNPFGRGAWRAACIAIATALPPVVSPAIAAGLPTMEDPSRGAGKGILQTLQNYGYDIVLLV
ALLVVASMFVGVCYHAYTRYSEIHTGRATWGQFGLTVAVGAMLLVVGIWLLTKATAIL
