# Supplementary material for: T346Hunter: A Novel Web-Based Tool for the Prediction of Type III, Type IV and Type VI Secretion Systems in Bacterial Genomes
Source: PLoS One. 2015 Apr 13;10(4):e0119317. doi: 10.1371/journal.pone.0119317 (PMC4395097; doi:10.1371/journal.pone.0119317)
Supplement: S1 Data — (ZIP) [file pone.0119317.s009.zip › T346Hunter_profiles/GI.Tfc10.hmm]

HMMER3/f [3.1b1 | May 2013]
NAME  Tfc10
LENG  120
ALPH  amino
RF    no
MM    no
CONS  yes
CS    no
MAP   yes
DATE  Fri Feb  7 13:52:32 2014
NSEQ  12
EFFN  1.573242
CKSUM 1133467712
STATS LOCAL MSV       -9.8270  0.71351
STATS LOCAL VITERBI  -10.4844  0.71351
STATS LOCAL FORWARD   -4.7489  0.71351
HMM          A        C        D        E        F        G        H        I        K        L        M        N        P        Q        R        S        T        V        W        Y   
            m->m     m->i     m->d     i->m     i->i     d->m     d->d
  COMPO   2.33461  4.30888  3.34666  2.99859  3.20427  2.82671  3.89556  2.53415  2.86716  2.18873  3.48593  3.36584  3.40983  3.27825  3.23926  2.83302  2.80339  2.34329  4.18344  3.49074
          2.68641  4.42248  2.77543  2.73147  3.46377  2.40521  3.72415  3.29310  2.67688  2.69378  4.24254  2.90345  2.73763  3.18170  2.89775  2.37910  2.77521  2.98542  4.58500  3.61526
          0.93733  1.25595  1.12849  1.17981  0.36721  0.00000        *
      1   2.59692  4.57290  3.16414  2.61015  3.77946  2.93587  3.69891  3.15581  2.12228  2.50530  3.01119  3.08524  3.86445  2.90864  2.92797  2.42210  2.83291  2.88504  5.12636  3.84610      5 k - - -
          2.68618  4.42225  2.77519  2.73123  3.46354  2.40513  3.72494  3.29354  2.67741  2.69355  4.24690  2.90347  2.73739  3.18146  2.89801  2.37887  2.77519  2.98518  4.58477  3.61503
          0.02546  4.07909  4.80144  0.61958  0.77255  0.90664  0.51731
      2   2.30133  4.53379  3.19561  2.67862  3.79863  3.43869  3.75399  3.14513  2.26697  2.21018  3.70793  3.12974  3.87637  2.97628  2.95560  2.18421  2.85117  2.87245  5.15550  3.88482      6 s - - -
          2.68618  4.42225  2.77519  2.73123  3.46354  2.40513  3.72494  3.29354  2.67741  2.69355  4.24690  2.90347  2.73739  3.18146  2.89801  2.37887  2.77519  2.98518  4.58477  3.61503
          0.02546  4.07909  4.80144  0.61958  0.77255  0.55842  0.84889
      3   2.61984  2.84428  4.11504  3.53515  2.73669  3.70580  4.06157  2.54210  3.41112  2.30001  2.08042  3.72625  4.09854  3.63152  3.58802  2.62339  2.52809  2.34904  4.74276  3.54917      7 m - - -
          2.68618  4.42225  2.77519  2.73123  3.46354  2.40513  3.72494  3.29354  2.67741  2.69355  4.24690  2.90347  2.73739  3.18146  2.89801  2.37887  2.77519  2.98518  4.58477  3.61503
          0.02068  4.28469  5.00704  0.61958  0.77255  0.57814  0.82312
      4   2.67154  4.28765  3.73842  3.16342  3.39898  3.69614  3.96311  2.71632  2.68288  1.77222  2.88800  3.51219  4.06975  3.05900  3.35879  2.95877  2.58145  2.08303  4.88525  3.67270      8 l - - -
          2.68618  4.42225  2.77519  2.73123  3.46354  2.40513  3.72494  3.29354  2.67741  2.69355  4.24690  2.90347  2.73739  3.18146  2.89801  2.37887  2.77519  2.98518  4.58477  3.61503
          0.01933  4.35165  5.07400  0.61958  0.77255  0.52511  0.89524
      5   2.66560  4.66236  3.21587  2.65573  3.22689  3.54819  3.16974  3.23887  2.38410  2.89812  3.24984  2.62153  3.93484  2.97404  3.06714  2.51059  2.22010  2.66389  5.20251  3.91294      9 t - - -
          2.68618  4.42225  2.77519  2.73123  3.46354  2.40513  3.72494  3.29354  2.67741  2.69355  4.24690  2.90347  2.73739  3.18146  2.89801  2.37887  2.77519  2.98518  4.58477  3.61503
          0.01835  4.40302  5.12537  0.61958  0.77255  0.57543  0.82659
      6   2.42033  4.51734  3.36354  2.79976  2.81578  3.59386  3.45987  3.04951  2.76371  2.46134  3.61330  3.25241  2.93325  3.09012  2.36826  2.82418  2.60121  2.80424  5.07750  3.44606     10 r - - -
          2.68618  4.42225  2.77519  2.73123  3.46354  2.40513  3.72494  3.29354  2.67741  2.69355  4.24690  2.90347  2.73739  3.18146  2.89801  2.37887  2.77519  2.98518  4.58477  3.61503
          0.01835  4.40302  5.12537  0.61958  0.77255  0.57543  0.82659
      7   2.68912  4.56089  3.36217  2.79358  3.72328  3.60288  3.81947  2.87283  2.48365  1.78050  3.65455  2.84450  3.98471  2.71748  2.87937  2.83654  2.91807  2.85199  5.11020  3.15592     11 l - - -
          2.68618  4.42225  2.77519  2.73123  3.46354  2.40513  3.72494  3.29354  2.67741  2.69355  4.24690  2.90347  2.73739  3.18146  2.89801  2.37887  2.77519  2.98518  4.58477  3.61503
          0.01835  4.40302  5.12537  0.61958  0.77255  0.57543  0.82659
      8   2.43680  4.76280  3.14412  2.58426  3.28792  3.52583  3.73571  3.37469  2.38292  2.81248  3.84300  3.08799  3.27217  2.91222  2.22832  2.23431  2.90149  3.07995  5.28465  3.56729     12 r - - -
          2.68618  4.42225  2.77519  2.73123  3.46354  2.40513  3.72494  3.29354  2.67741  2.69355  4.24690  2.90347  2.73739  3.18146  2.89801  2.37887  2.77519  2.98518  4.58477  3.61503
          0.01835  4.40302  5.12537  0.61958  0.77255  0.57543  0.82659
      9   2.41873  4.75164  3.15383  2.59338  3.29478  3.52971  2.90317  3.35849  2.20865  2.44535  3.83213  3.09515  3.25291  2.91905  2.69363  2.74151  2.65888  3.06678  5.27517  3.96855     13 k - - -
          2.68618  4.42225  2.77519  2.73123  3.46354  2.40513  3.72494  3.29354  2.67741  2.69355  4.24690  2.90347  2.73739  3.18146  2.89801  2.37887  2.77519  2.98518  4.58477  3.61503
          0.01835  4.40302  5.12537  0.61958  0.77255  0.57543  0.82659
     10   2.15720  4.89202  3.06196  2.50434  4.14056  3.03693  2.86001  3.56013  2.32148  3.15576  3.30279  3.02486  3.88828  2.84500  2.64735  2.55555  2.47588  3.23061  5.39145  4.05354     14 a - - -
          2.68618  4.42225  2.77519  2.73123  3.46354  2.40513  3.72494  3.29354  2.67741  2.69355  4.24690  2.90347  2.73739  3.18146  2.89801  2.37887  2.77519  2.98518  4.58477  3.61503
          0.01835  4.40302  5.12537  0.61958  0.77255  0.57543  0.82659
     11   2.20939  4.31856  3.67450  3.10319  2.94435  3.67859  3.93887  2.79451  3.03131  2.07708  3.42209  3.47002  4.05581  3.32613  2.43464  2.93483  2.63655  2.58195  4.89730  2.77895     15 l - - -
          2.68618  4.42225  2.77519  2.73123  3.46354  2.40513  3.72494  3.29354  2.67741  2.69355  4.24690  2.90347  2.73739  3.18146  2.89801  2.37887  2.77519  2.98518  4.58477  3.61503
          0.01835  4.40302  5.12537  0.61958  0.77255  0.57543  0.82659
     12   2.73055  4.35632  3.77847  3.21024  2.83712  3.07855  3.99078  2.79082  3.06369  1.47816  3.42342  3.55342  4.11524  3.39951  2.52273  3.00789  2.96612  2.60336  4.89977  3.65014     16 l - - -
          2.68618  4.42225  2.77519  2.73123  3.46354  2.40513  3.72494  3.29354  2.67741  2.69355  4.24690  2.90347  2.73739  3.18146  2.89801  2.37887  2.77519  2.98518  4.58477  3.61503
          0.01835  4.40302  5.12537  0.61958  0.77255  0.57543  0.82659
     13   1.95080  4.85235  3.13664  2.57218  4.10253  3.52688  3.72658  3.50580  2.10379  2.75910  3.94033  3.07769  3.91946  2.88447  2.39330  2.45682  2.93001  2.97483  5.36388  4.04829     17 a - - -
          2.68618  4.42225  2.77519  2.73123  3.46354  2.40513  3.72494  3.29354  2.67741  2.69355  4.24690  2.90347  2.73739  3.18146  2.89801  2.37887  2.77519  2.98518  4.58477  3.61503
          0.01835  4.40302  5.12537  0.61958  0.77255  0.57543  0.82659
     14   2.21539  4.52767  3.36327  2.80121  2.80005  3.59740  2.86467  3.06219  2.76391  2.74848  3.62407  3.25375  3.98109  2.32313  3.15978  2.82848  2.59867  2.81646  3.67669  3.78549     18 a - - -
          2.68618  4.42225  2.77519  2.73123  3.46354  2.40513  3.72494  3.29354  2.67741  2.69355  4.24690  2.90347  2.73739  3.18146  2.89801  2.37887  2.77519  2.98518  4.58477  3.61503
          0.13901  4.40302  2.14098  0.61958  0.77255  0.57543  0.82659
     15   2.72916  4.96055  3.07055  2.55482  4.33584  2.89626  3.30296  3.76982  2.37638  3.32203  4.12959  3.05164  3.91091  2.85734  1.79448  1.99611  2.97742  3.40535  5.49569  4.17442     19 r - - -
          2.68618  4.42225  2.77519  2.73123  3.46354  2.40513  3.72494  3.29354  2.67741  2.69355  4.24690  2.90347  2.73739  3.18146  2.89801  2.37887  2.77519  2.98518  4.58477  3.61503
          0.02068  4.28469  5.00704  0.61958  0.77255  0.72244  0.66469
     16   2.04376  4.23705  3.91081  3.34023  3.34611  3.74051  4.06187  2.53894  3.25261  1.90192  2.81877  3.63972  3.22625  3.51585  3.51361  3.02160  2.92305  1.98779  4.88041  3.67966     20 l - - -
          2.68618  4.42225  2.77519  2.73123  3.46354  2.40513  3.72494  3.29354  2.67741  2.69355  4.24690  2.90347  2.73739  3.18146  2.89801  2.37887  2.77519  2.98518  4.58477  3.61503
          0.02068  4.28469  5.00704  0.61958  0.77255  0.47437  0.97360
     17   1.90080  4.21516  4.27379  3.69162  3.29281  3.89552  4.21387  2.22890  3.56752  1.76267  3.27521  3.89190  4.25494  3.78389  3.74023  3.19049  2.99933  1.89107  4.86347  3.02222     21 l - - -
          2.68618  4.42225  2.77519  2.73123  3.46354  2.40513  3.72494  3.29354  2.67741  2.69355  4.24690  2.90347  2.73739  3.18146  2.89801  2.37887  2.77519  2.98518  4.58477  3.61503
          0.01835  4.40302  5.12537  0.61958  0.77255  0.43352  1.04477
     18   2.47774  2.82617  4.32421  3.73517  3.25272  3.84277  4.17789  2.52519  3.59274  1.54918  2.49884  3.88753  3.30819  3.79098  3.73023  3.14261  2.95701  2.22457  4.79615  3.61367     22 l - - -
          2.68618  4.42225  2.77519  2.73123  3.46354  2.40513  3.72494  3.29354  2.67741  2.69355  4.24690  2.90347  2.73739  3.18146  2.89801  2.37887  2.77519  2.98518  4.58477  3.61503
          0.01730  4.46170  5.18405  0.61958  0.77255  0.48576  0.95510
     19   2.19302  4.21338  4.55823  3.97051  2.54398  4.00675  4.35373  1.79629  3.81845  2.06480  3.30424  4.08433  4.35903  4.00055  3.92379  3.31625  2.64558  1.73148  4.91545  3.73287     23 v - - -
          2.68618  4.42225  2.77519  2.73123  3.46354  2.40513  3.72494  3.29354  2.67741  2.69355  4.24690  2.90347  2.73739  3.18146  2.89801  2.37887  2.77519  2.98518  4.58477  3.61503
          0.01730  4.46170  5.18405  0.61958  0.77255  0.48576  0.95510
     20   1.88552  4.43431  3.54123  2.98517  3.63529  2.73476  3.94044  2.98788  2.94167  2.02768  3.26645  3.38589  3.20677  3.25096  3.30432  2.86871  2.59593  2.74774  5.06932  3.83073     24 a - - -
          2.68618  4.42225  2.77519  2.73123  3.46354  2.40513  3.72494  3.29354  2.67741  2.69355  4.24690  2.90347  2.73739  3.18146  2.89801  2.37887  2.77519  2.98518  4.58477  3.61503
          0.01730  4.46170  5.18405  0.61958  0.77255  0.48576  0.95510
     21   2.69311  4.22525  3.98771  3.41116  2.87862  2.27885  4.06691  2.39382  3.31685  1.87793  3.33519  3.68255  4.13959  3.56487  3.55330  2.46068  2.92944  2.27017  4.84011  3.63682     25 l - - -
          2.68618  4.42225  2.77519  2.73123  3.46354  2.40513  3.72494  3.29354  2.67741  2.69355  4.24690  2.90347  2.73739  3.18146  2.89801  2.37887  2.77519  2.98518  4.58477  3.61503
          0.01730  4.46170  5.18405  0.61958  0.77255  0.48576  0.95510
     22   2.27589  4.21872  4.43282  3.84533  3.29795  3.95327  4.28550  2.02441  3.70393  1.48614  2.79646  3.99725  4.30860  3.89764  3.83647  2.95423  3.03379  2.04608  4.88124  3.70207     26 l - - -
          2.68618  4.42225  2.77519  2.73123  3.46354  2.40513  3.72494  3.29354  2.67741  2.69355  4.24690  2.90347  2.73739  3.18146  2.89801  2.37887  2.77519  2.98518  4.58477  3.61503
          0.08250  4.46170  2.69346  0.61958  0.77255  0.48576  0.95510
     23   2.27503  4.52783  3.41686  2.87931  3.72446  3.59166  3.89636  3.04993  2.80741  1.90861  3.65525  3.31123  4.00935  2.50008  3.17821  2.85672  2.10839  2.81246  5.14282  3.89169     27 l - - -
          2.68618  4.42225  2.77519  2.73123  3.46354  2.40513  3.72494  3.29354  2.67741  2.69355  4.24690  2.90347  2.73739  3.18146  2.89801  2.37887  2.77519  2.98518  4.58477  3.61503
          0.05048  4.39765  3.29906  0.61958  0.77255  0.42943  1.05234
     24   1.94513  4.53847  3.38075  2.83768  3.79243  2.63496  3.88784  3.15016  2.81318  2.25698  3.71989  2.57197  3.97682  3.13804  3.21264  2.80219  2.72941  2.56148  5.18544  3.92337     28 a - - -
          2.68618  4.42225  2.77519  2.73123  3.46354  2.40513  3.72494  3.29354  2.67741  2.69355  4.24690  2.90347  2.73739  3.18146  2.89801  2.37887  2.77519  2.98518  4.58477  3.61503
          0.01782  4.43225  5.15459  0.61958  0.77255  0.45765  1.00177
     25   2.06470  4.20120  4.02574  3.44720  3.31730  3.75131  4.06887  2.65194  3.34185  1.66648  3.32158  3.69822  4.13397  3.58550  3.56248  2.67938  2.59367  2.27150  3.48625  3.62114     29 l - - -
          2.68618  4.42225  2.77519  2.73123  3.46354  2.40513  3.72494  3.29354  2.67741  2.69355  4.24690  2.90347  2.73739  3.18146  2.89801  2.37887  2.77519  2.98518  4.58477  3.61503
          0.01730  4.46170  5.18405  0.61958  0.77255  0.48576  0.95510
     26   2.66367  4.49221  3.46588  2.92623  2.75570  2.96638  3.92687  3.09589  2.89707  2.49369  3.67289  3.34133  2.17763  3.21284  3.27713  2.07461  2.92893  2.84066  5.12490  3.86276     30 s - - -
          2.68618  4.42225  2.77519  2.73123  3.46354  2.40513  3.72494  3.29354  2.67741  2.69355  4.24690  2.90347  2.73739  3.18146  2.89801  2.37887  2.77519  2.98518  4.58477  3.61503
          0.01730  4.46170  5.18405  0.61958  0.77255  0.48576  0.95510
     27   1.98790  4.72680  3.20555  2.66007  3.27396  2.37715  3.80563  3.40589  2.65169  3.04707  3.88328  3.14537  3.24618  2.71032  3.09284  2.47670  2.61193  3.10107  5.32809  4.02599     31 a - - -
          2.68618  4.42225  2.77519  2.73123  3.46354  2.40513  3.72494  3.29354  2.67741  2.69355  4.24690  2.90347  2.73739  3.18146  2.89801  2.37887  2.77519  2.98518  4.58477  3.61503
          0.01730  4.46170  5.18405  0.61958  0.77255  0.48576  0.95510
     28   2.68443  4.75458  3.17591  2.62158  3.97142  3.54215  3.76816  3.36833  2.60650  2.36639  3.84740  2.74220  2.88041  2.62983  3.04929  2.30512  2.44210  2.74766  5.29265  3.98761     32 s - - -
          2.68618  4.42225  2.77519  2.73123  3.46354  2.40513  3.72494  3.29354  2.67741  2.69355  4.24690  2.90347  2.73739  3.18146  2.89801  2.37887  2.77519  2.98518  4.58477  3.61503
          0.01730  4.46170  5.18405  0.61958  0.77255  0.48576  0.95510
     29   2.12175  4.44801  3.56470  3.02258  3.76963  2.62626  4.00190  3.11800  2.98556  2.46670  3.71596  3.39839  4.00496  3.29421  3.35351  1.93057  2.61280  2.23603  5.18886  3.94831     33 s - - -
          2.68611  4.42237  2.77492  2.73136  3.46295  2.40525  3.72507  3.29263  2.67753  2.69367  4.24702  2.90359  2.73731  3.18159  2.89813  2.37885  2.77532  2.98531  4.58489  3.61516
          0.31327  1.33430  5.18405  0.71075  0.67585  0.48576  0.95510
     30   2.11058  4.19024  4.03481  3.45261  2.59772  3.76505  3.28152  2.64157  3.34849  2.01601  2.83204  3.70192  4.13590  3.58579  3.56380  3.04431  2.39678  2.44474  4.78998  2.99016     38 l - - -
          2.68618  4.42225  2.77519  2.73123  3.46354  2.40513  3.72494  3.29354  2.67741  2.69355  4.24690  2.90347  2.73739  3.18146  2.89801  2.37887  2.77519  2.98518  4.58477  3.61503
          0.01730  4.46170  5.18405  0.61958  0.77255  0.48576  0.95510
     31   1.13211  4.71587  3.22184  2.88011  4.45195  2.39226  4.10156  3.87290  2.95044  3.50099  4.32804  3.28726  3.98384  2.43179  3.35014  2.76740  3.04043  3.44159  5.73302  4.44249     39 a - - -
          2.68618  4.42225  2.77519  2.73123  3.46354  2.40513  3.72494  3.29354  2.67741  2.69355  4.24690  2.90347  2.73739  3.18146  2.89801  2.37887  2.77519  2.98518  4.58477  3.61503
          0.01730  4.46170  5.18405  0.61958  0.77255  0.48576  0.95510
     32   2.05010  5.23438  1.99760  2.41903  4.60463  2.15687  3.79277  4.07529  2.15131  3.59286  4.37138  2.96844  3.93937  2.91893  3.10588  2.78281  3.07313  3.65906  5.75757  4.35005     40 d - - -
          2.68618  4.42225  2.77519  2.73123  3.46354  2.40513  3.72494  3.29354  2.67741  2.69355  4.24690  2.90347  2.73739  3.18146  2.89801  2.37887  2.77519  2.98518  4.58477  3.61503
          0.01730  4.46170  5.18405  0.61958  0.77255  0.48576  0.95510
     33   3.74863  4.99249  5.49782  4.96512  3.31655  5.09397  5.42599  1.81854  4.79101  0.62476  3.08763  5.19898  5.19117  4.81530  4.83161  4.50297  3.97045  2.43236  5.52302  4.48482     41 L - - -
          2.68618  4.42225  2.77519  2.73123  3.46354  2.40513  3.72494  3.29354  2.67741  2.69355  4.24690  2.90347  2.73739  3.18146  2.89801  2.37887  2.77519  2.98518  4.58477  3.61503
          0.01730  4.46170  5.18405  0.61958  0.77255  0.48576  0.95510
     34   3.72030  5.33485  4.39225  4.33886  5.22451  3.99155  5.32830  4.97396  4.45679  4.51016  5.60870  4.57149  0.21937  4.82252  4.59865  3.91387  4.21097  4.54107  6.20182  5.36412     42 P - - -
          2.68618  4.42225  2.77519  2.73123  3.46354  2.40513  3.72494  3.29354  2.67741  2.69355  4.24690  2.90347  2.73739  3.18146  2.89801  2.37887  2.77519  2.98518  4.58477  3.61503
          0.01730  4.46170  5.18405  0.61958  0.77255  0.48576  0.95510
     35   2.75448  5.16642  2.35028  2.42237  4.51503  2.95617  3.73996  3.98123  2.52484  3.50119  4.27178  2.96700  3.90770  2.05221  3.01841  2.43360  2.00299  3.57282  5.66751  4.27063     43 t - - -
          2.68618  4.42225  2.77519  2.73123  3.46354  2.40513  3.72494  3.29354  2.67741  2.69355  4.24690  2.90347  2.73739  3.18146  2.89801  2.37887  2.77519  2.98518  4.58477  3.61503
          0.01730  4.46170  5.18405  0.61958  0.77255  0.48576  0.95510
     36   2.05272  4.24436  4.63624  4.04337  2.50569  4.04947  4.38668  2.12805  3.88241  1.85967  2.75963  4.14128  4.38927  4.04194  3.96588  3.36059  3.09536  1.69320  4.90886  3.74123     44 v - - -
          2.68618  4.42225  2.77519  2.73123  3.46354  2.40513  3.72494  3.29354  2.67741  2.69355  4.24690  2.90347  2.73739  3.18146  2.89801  2.37887  2.77519  2.98518  4.58477  3.61503
          0.01730  4.46170  5.18405  0.61958  0.77255  0.48576  0.95510
     37   2.76584  5.21801  2.91010  1.60852  4.54734  3.49453  3.69992  4.01321  2.08427  3.50828  4.27069  2.64571  3.90810  2.34287  2.88167  2.73171  2.99701  3.01338  5.65046  4.26051     45 e - - -
          2.68618  4.42225  2.77519  2.73123  3.46354  2.40513  3.72494  3.29354  2.67741  2.69355  4.24690  2.90347  2.73739  3.18146  2.89801  2.37887  2.77519  2.98518  4.58477  3.61503
          0.01730  4.46170  5.18405  0.61958  0.77255  0.48576  0.95510
     38   2.11975  4.98208  2.70335  2.47981  4.25088  3.02533  3.71061  2.58319  2.49582  3.25821  4.05375  2.54795  3.26812  2.55589  2.97053  2.70863  2.93190  3.33278  5.47439  4.11799     46 a - - -
          2.68618  4.42225  2.77519  2.73123  3.46354  2.40513  3.72494  3.29354  2.67741  2.69355  4.24690  2.90347  2.73739  3.18146  2.89801  2.37887  2.77519  2.98518  4.58477  3.61503
          0.01730  4.46170  5.18405  0.61958  0.77255  0.48576  0.95510
     39   3.72030  5.33485  4.39225  4.33886  5.22451  3.99155  5.32830  4.97396  4.45679  4.51016  5.60870  4.57149  0.21937  4.82252  4.59865  3.91387  4.21097  4.54107  6.20182  5.36412     47 P - - -
          2.68618  4.42225  2.77519  2.73123  3.46354  2.40513  3.72494  3.29354  2.67741  2.69355  4.24690  2.90347  2.73739  3.18146  2.89801  2.37887  2.77519  2.98518  4.58477  3.61503
          0.01730  4.46170  5.18405  0.61958  0.77255  0.48576  0.95510
     40   2.64669  4.77997  3.18875  2.73348  4.39984  2.22775  3.94143  3.83024  2.39706  3.42715  4.23056  3.18531  3.93785  3.10269  3.17850  1.62648  2.10713  3.41311  5.64357  4.32743     48 s - - -
          2.68618  4.42225  2.77519  2.73123  3.46354  2.40513  3.72494  3.29354  2.67741  2.69355  4.24690  2.90347  2.73739  3.18146  2.89801  2.37887  2.77519  2.98518  4.58477  3.61503
          0.01730  4.46170  5.18405  0.61958  0.77255  0.48576  0.95510
     41   2.68623  4.88891  3.11074  2.56289  4.20415  3.00465  3.75318  3.62403  2.53158  3.21856  4.02633  2.69047  3.91449  2.90034  1.99374  2.25927  2.60216  2.62342  5.44904  4.11623     49 r - - -
          2.68618  4.42225  2.77519  2.73123  3.46354  2.40513  3.72494  3.29354  2.67741  2.69355  4.24690  2.90347  2.73739  3.18146  2.89801  2.37887  2.77519  2.98518  4.58477  3.61503
          0.01730  4.46170  5.18405  0.61958  0.77255  0.48576  0.95510
     42   2.45036  5.25881  2.13412  2.44574  4.68168  1.43583  3.89082  4.14912  2.39287  3.68524  4.48722  2.99406  3.98841  3.03580  3.26623  2.85964  3.17162  3.73211  5.86461  4.45484     50 g - - -
          2.68623  4.42230  2.77525  2.73129  3.46359  2.40502  3.72500  3.29359  2.67746  2.69360  4.24695  2.90307  2.73721  3.18152  2.89806  2.37892  2.77525  2.98524  4.58482  3.61508
          0.28256  1.42486  5.18405  0.17257  1.84198  0.48576  0.95510
     43   2.47363  5.10742  2.92205  2.27313  4.42950  2.39942  3.71979  3.88288  2.25594  3.41804  4.19476  2.45373  3.90147  2.84089  2.96711  2.71826  2.10489  3.49391  5.59654  4.21595     52 t - - -
          2.68618  4.42225  2.77519  2.73123  3.46354  2.40513  3.72494  3.29354  2.67741  2.69355  4.24690  2.90347  2.73739  3.18146  2.89801  2.37887  2.77519  2.98518  4.58477  3.61503
          0.01730  4.46170  5.18405  0.61958  0.77255  0.48576  0.95510
     44   2.26640  4.79272  2.53480  2.76144  4.56518  1.30975  4.08317  3.99631  2.98502  3.60978  4.41916  3.20631  3.96735  3.26207  3.44366  2.75548  2.26441  3.53369  5.82868  4.50271     53 g - - -
          2.68618  4.42225  2.77519  2.73123  3.46354  2.40513  3.72494  3.29354  2.67741  2.69355  4.24690  2.90347  2.73739  3.18146  2.89801  2.37887  2.77519  2.98518  4.58477  3.61503
          0.01730  4.46170  5.18405  0.61958  0.77255  0.48576  0.95510
     45   2.77895  5.01959  3.01800  2.60014  4.49374  1.67913  3.84607  3.92755  1.92276  3.48365  4.28586  2.81886  3.96983  2.98830  2.98631  2.80004  2.37936  3.53238  5.66605  4.32860     54 g - - -
          2.68618  4.42225  2.77519  2.73123  3.46354  2.40513  3.72494  3.29354  2.67741  2.69355  4.24690  2.90347  2.73739  3.18146  2.89801  2.37887  2.77519  2.98518  4.58477  3.61503
          0.01730  4.46170  5.18405  0.61958  0.77255  0.48576  0.95510
     46   2.82082  5.21558  1.80897  2.43581  4.65251  2.09779  3.84017  4.12983  2.68266  3.64944  4.43072  2.63669  3.95001  2.97219  3.19512  2.44962  2.32073  3.69718  5.81610  4.40432     55 d - - -
          2.68618  4.42225  2.77519  2.73123  3.46354  2.40513  3.72494  3.29354  2.67741  2.69355  4.24690  2.90347  2.73739  3.18146  2.89801  2.37887  2.77519  2.98518  4.58477  3.61503
          0.01730  4.46170  5.18405  0.61958  0.77255  0.48576  0.95510
     47   2.70579  4.10642  4.49153  3.89006  2.44992  3.85439  4.15845  1.87292  3.71191  2.06403  2.77793  3.95408  2.92512  3.87081  3.77967  3.15867  2.93752  2.34802  3.40791  2.91724     56 i - - -
          2.68618  4.42225  2.77519  2.73123  3.46354  2.40513  3.72494  3.29354  2.67741  2.69355  4.24690  2.90347  2.73739  3.18146  2.89801  2.37887  2.77519  2.98518  4.58477  3.61503
          0.01730  4.46170  5.18405  0.61958  0.77255  0.48576  0.95510
     48   2.72980  4.14694  4.41894  3.82258  2.76472  3.86994  4.17592  1.98622  3.66363  1.73889  2.32964  3.14152  4.22910  3.83915  3.76558  3.17012  2.96123  2.36483  4.73986  2.97561     57 l - - -
          2.68618  4.42225  2.77519  2.73123  3.46354  2.40513  3.72494  3.29354  2.67741  2.69355  4.24690  2.90347  2.73739  3.18146  2.89801  2.37887  2.77519  2.98518  4.58477  3.61503
          0.01730  4.46170  5.18405  0.61958  0.77255  0.48576  0.95510
     49   2.79942  5.19002  2.84660  2.10160  4.52853  2.59222  3.76168  3.98524  2.52850  3.51038  4.29311  2.98764  3.93637  1.71708  2.99870  2.77509  2.34273  3.58920  5.67920  4.29332     58 q - - -
          2.68618  4.42225  2.77519  2.73123  3.46354  2.40513  3.72494  3.29354  2.67741  2.69355  4.24690  2.90347  2.73739  3.18146  2.89801  2.37887  2.77519  2.98518  4.58477  3.61503
          0.01730  4.46170  5.18405  0.61958  0.77255  0.48576  0.95510
     50   2.70239  4.43730  3.55485  2.98674  3.57969  3.67348  3.92236  2.39724  2.60132  2.36639  3.53574  3.39846  4.05318  2.83660  3.26698  2.91966  1.83399  2.40304  5.02417  3.78816     59 t - - -
          2.68618  4.42225  2.77519  2.73123  3.46354  2.40513  3.72494  3.29354  2.67741  2.69355  4.24690  2.90347  2.73739  3.18146  2.89801  2.37887  2.77519  2.98518  4.58477  3.61503
          0.01730  4.46170  5.18405  0.61958  0.77255  0.48576  0.95510
     51   3.29491  4.58670  5.20890  4.63266  2.73706  4.60697  4.97411  1.26050  4.48371  1.55207  2.60304  4.73886  4.84276  4.55563  4.51936  3.95328  3.52328  1.78116  5.29615  4.19703     60 i - - -
          2.68618  4.42225  2.77519  2.73123  3.46354  2.40513  3.72494  3.29354  2.67741  2.69355  4.24690  2.90347  2.73739  3.18146  2.89801  2.37887  2.77519  2.98518  4.58477  3.61503
          0.01730  4.46170  5.18405  0.61958  0.77255  0.48576  0.95510
     52   2.48522  5.11474  3.04701  2.48326  4.42738  2.99959  3.68846  3.87173  1.89246  3.39399  4.17053  3.01198  3.91185  2.18010  2.40365  2.73013  2.96910  3.48967  5.55573  3.01887     61 k - - -
          2.68618  4.42225  2.77519  2.73123  3.46354  2.40513  3.72494  3.29354  2.67741  2.69355  4.24690  2.90347  2.73739  3.18146  2.89801  2.37887  2.77519  2.98518  4.58477  3.61503
          0.08250  4.46170  2.69346  0.61958  0.77255  0.48576  0.95510
     53   2.68937  4.60664  3.28875  2.78298  3.82468  2.32714  3.86941  2.49032  2.76360  2.54595  3.75995  1.98761  3.98576  3.10659  3.16460  2.82405  2.94529  2.89127  5.21576  3.93414     62 n - - -
          2.68618  4.42225  2.77519  2.73123  3.46354  2.40513  3.72494  3.29354  2.67741  2.69355  4.24690  2.90347  2.73739  3.18146  2.89801  2.37887  2.77519  2.98518  4.58477  3.61503
          0.01845  4.39765  5.12000  0.61958  0.77255  0.42943  1.05234
     54   3.22346  4.64235  4.54472  4.04425  2.78238  4.25545  4.11025  2.74967  3.86958  2.09839  3.58319  4.15313  4.60271  4.07248  4.02429  3.58273  3.46292  2.04528  4.45918  1.09674     63 y - - -
          2.68618  4.42225  2.77519  2.73123  3.46354  2.40513  3.72494  3.29354  2.67741  2.69355  4.24690  2.90347  2.73739  3.18146  2.89801  2.37887  2.77519  2.98518  4.58477  3.61503
          0.01730  4.46170  5.18405  0.61958  0.77255  0.48576  0.95510
     55   2.14670  4.28701  3.94410  3.39770  2.54698  1.91913  4.12111  2.15935  3.32020  2.50694  3.45118  3.67213  4.13879  3.58111  3.58068  3.00987  2.96157  2.50778  4.95406  3.73350     64 g - - -
          2.68618  4.42225  2.77519  2.73123  3.46354  2.40513  3.72494  3.29354  2.67741  2.69355  4.24690  2.90347  2.73739  3.18146  2.89801  2.37887  2.77519  2.98518  4.58477  3.61503
          0.01730  4.46170  5.18405  0.61958  0.77255  0.48576  0.95510
     56   2.70935  4.90169  3.09986  2.54791  3.35990  3.53240  3.72724  3.55750  1.86922  3.15746  3.97438  2.72949  3.92347  2.60311  2.95979  2.49418  2.93950  3.23654  5.37508  2.52210     65 k - - -
          2.68618  4.42225  2.77519  2.73123  3.46354  2.40513  3.72494  3.29354  2.67741  2.69355  4.24690  2.90347  2.73739  3.18146  2.89801  2.37887  2.77519  2.98518  4.58477  3.61503
          0.01730  4.46170  5.18405  0.61958  0.77255  0.48576  0.95510
     57   2.24914  5.00354  1.46939  2.52200  4.36869  2.91150  3.82942  3.78267  2.66482  3.38295  3.21149  3.04589  3.94622  2.97944  3.14620  2.77622  3.02763  3.42015  5.61171  4.25129     66 d - - -
          2.68618  4.42225  2.77519  2.73123  3.46354  2.40513  3.72494  3.29354  2.67741  2.69355  4.24690  2.90347  2.73739  3.18146  2.89801  2.37887  2.77519  2.98518  4.58477  3.61503
          0.01730  4.46170  5.18405  0.61958  0.77255  0.48576  0.95510
     58   2.41546  4.24256  4.10240  3.52920  2.85748  2.03821  4.14616  2.00871  3.42634  2.00779  3.33380  3.77614  4.19936  3.66540  3.64302  3.11027  2.97608  2.38477  4.87678  3.67551     67 l - - -
          2.68618  4.42225  2.77519  2.73123  3.46354  2.40513  3.72494  3.29354  2.67741  2.69355  4.24690  2.90347  2.73739  3.18146  2.89801  2.37887  2.77519  2.98518  4.58477  3.61503
          0.01730  4.46170  5.18405  0.61958  0.77255  0.48576  0.95510
     59   2.50016  4.18074  4.38007  3.79232  2.82116  2.67038  4.23097  2.09101  3.65214  1.93624  3.28272  3.94267  4.26301  3.84968  3.78711  3.20055  2.98931  1.65698  4.84017  3.65358     68 v - - -
          2.68618  4.42225  2.77519  2.73123  3.46354  2.40513  3.72494  3.29354  2.67741  2.69355  4.24690  2.90347  2.73739  3.18146  2.89801  2.37887  2.77519  2.98518  4.58477  3.61503
          0.01730  4.46170  5.18405  0.61958  0.77255  0.48576  0.95510
     60   2.28308  4.27002  4.40455  3.82491  3.35557  3.98494  4.33219  2.37595  3.69639  1.58350  2.65460  4.00877  4.34355  3.90575  3.85665  3.28871  2.65805  1.71274  4.95812  3.77790     69 l - - -
          2.68618  4.42225  2.77519  2.73123  3.46354  2.40513  3.72494  3.29354  2.67741  2.69355  4.24690  2.90347  2.73739  3.18146  2.89801  2.37887  2.77519  2.98518  4.58477  3.61503
          0.01730  4.46170  5.18405  0.61958  0.77255  0.48576  0.95510
     61   2.58649  4.61642  4.76671  4.25068  3.46779  4.31899  4.84995  2.32510  4.10224  0.84899  3.30347  4.44035  4.69096  4.31233  4.26019  3.68752  3.46117  1.98885  5.37098  4.24015     70 l - - -
          2.68618  4.42225  2.77519  2.73123  3.46354  2.40513  3.72494  3.29354  2.67741  2.69355  4.24690  2.90347  2.73739  3.18146  2.89801  2.37887  2.77519  2.98518  4.58477  3.61503
          0.01730  4.46170  5.18405  0.61958  0.77255  0.48576  0.95510
     62   2.26682  4.18802  4.39224  3.80440  3.29723  3.15243  4.24515  1.98826  3.66398  1.80144  2.81692  3.95572  4.27476  3.86198  3.79915  3.21453  2.99890  1.80035  4.85328  3.66832     71 v - - -
          2.68618  4.42225  2.77519  2.73123  3.46354  2.40513  3.72494  3.29354  2.67741  2.69355  4.24690  2.90347  2.73739  3.18146  2.89801  2.37887  2.77519  2.98518  4.58477  3.61503
          0.01730  4.46170  5.18405  0.61958  0.77255  0.48576  0.95510
     63   1.14524  4.43690  3.91531  3.73601  4.83349  1.13632  4.77666  4.24531  3.85772  3.96423  4.78343  3.74198  4.01001  4.09129  4.10784  2.70181  3.04332  3.59283  6.15944  5.01113     72 g - - -
          2.68618  4.42225  2.77519  2.73123  3.46354  2.40513  3.72494  3.29354  2.67741  2.69355  4.24690  2.90347  2.73739  3.18146  2.89801  2.37887  2.77519  2.98518  4.58477  3.61503
          0.01730  4.46170  5.18405  0.61958  0.77255  0.48576  0.95510
     64   3.58047  4.88812  5.27075  4.76359  3.37717  4.83649  5.27599  2.29311  4.58593  0.67413  3.17195  4.96866  5.05654  4.69909  4.67184  4.24444  3.82910  1.85063  5.50798  4.42094     73 L - - -
          2.68618  4.42225  2.77519  2.73123  3.46354  2.40513  3.72494  3.29354  2.67741  2.69355  4.24690  2.90347  2.73739  3.18146  2.89801  2.37887  2.77519  2.98518  4.58477  3.61503
          0.01730  4.46170  5.18405  0.61958  0.77255  0.48576  0.95510
     65   3.14628  3.21329  5.02629  4.46205  3.49460  4.44721  4.86441  1.88451  4.31743  1.20112  3.35832  4.56879  4.74378  4.47004  4.40085  3.79041  3.38685  1.47824  5.30319  4.14896     74 l - - -
          2.68618  4.42225  2.77519  2.73123  3.46354  2.40513  3.72494  3.29354  2.67741  2.69355  4.24690  2.90347  2.73739  3.18146  2.89801  2.37887  2.77519  2.98518  4.58477  3.61503
          0.01730  4.46170  5.18405  0.61958  0.77255  0.48576  0.95510
     66   3.28720  4.57554  5.19761  4.63100  2.43315  4.61472  4.98962  1.73309  4.48837  1.45214  3.25226  4.73999  4.85869  4.58178  4.53944  3.96425  3.51923  1.32464  5.32667  4.19419     75 v - - -
          2.68618  4.42225  2.77519  2.73123  3.46354  2.40513  3.72494  3.29354  2.67741  2.69355  4.24690  2.90347  2.73739  3.18146  2.89801  2.37887  2.77519  2.98518  4.58477  3.61503
          0.01730  4.46170  5.18405  0.61958  0.77255  0.48576  0.95510
     67   1.90781  2.39132  4.13058  3.57965  3.47309  3.65717  4.20771  2.69428  3.47534  2.30523  3.46576  3.76472  4.13709  3.71404  3.68872  2.34903  2.94624  1.90507  4.98049  3.78603     76 v - - -
          2.68618  4.42225  2.77519  2.73123  3.46354  2.40513  3.72494  3.29354  2.67741  2.69355  4.24690  2.90347  2.73739  3.18146  2.89801  2.37887  2.77519  2.98518  4.58477  3.61503
          0.01730  4.46170  5.18405  0.61958  0.77255  0.48576  0.95510
     68   0.87042  4.41675  4.25955  3.90060  4.16691  3.47527  4.72769  2.87891  3.82611  3.03313  4.08910  3.92726  4.18372  4.10587  4.05314  2.92466  3.10378  1.86147  5.74559  4.54730     77 a - - -
          2.68618  4.42225  2.77519  2.73123  3.46354  2.40513  3.72494  3.29354  2.67741  2.69355  4.24690  2.90347  2.73739  3.18146  2.89801  2.37887  2.77519  2.98518  4.58477  3.61503
          0.01730  4.46170  5.18405  0.61958  0.77255  0.48576  0.95510
     69   2.04573  4.19685  4.05249  3.47474  2.84691  3.75609  4.07204  2.64975  3.36915  2.39878  3.32094  3.71435  4.14013  3.60606  3.58216  2.28085  2.92193  1.88538  3.07494  3.59033     78 v - - -
          2.68618  4.42225  2.77519  2.73123  3.46354  2.40513  3.72494  3.29354  2.67741  2.69355  4.24690  2.90347  2.73739  3.18146  2.89801  2.37887  2.77519  2.98518  4.58477  3.61503
          0.01730  4.46170  5.18405  0.61958  0.77255  0.48576  0.95510
     70   1.36762  4.40249  3.76712  3.29687  3.89682  2.38878  4.22000  3.20173  3.24747  2.94418  2.08925  3.56031  4.03519  3.55075  3.56269  2.81443  2.96470  2.90927  5.34220  4.12320     79 a - - -
          2.68618  4.42225  2.77519  2.73123  3.46354  2.40513  3.72494  3.29354  2.67741  2.69355  4.24690  2.90347  2.73739  3.18146  2.89801  2.37887  2.77519  2.98518  4.58477  3.61503
          0.01730  4.46170  5.18405  0.61958  0.77255  0.48576  0.95510
     71   3.53834  4.83187  5.15035  4.68347  1.03282  4.69179  4.57567  1.70540  4.52921  1.96912  3.35693  4.70520  4.95190  4.57623  4.57551  4.07277  3.77679  2.50342  4.77205  3.25363     80 f - - -
          2.68618  4.42225  2.77519  2.73123  3.46354  2.40513  3.72494  3.29354  2.67741  2.69355  4.24690  2.90347  2.73739  3.18146  2.89801  2.37887  2.77519  2.98518  4.58477  3.61503
          0.01730  4.46170  5.18405  0.61958  0.77255  0.48576  0.95510
     72   2.95991  4.31702  4.81371  4.21917  2.43304  4.15849  4.46037  1.68154  4.04165  1.54821  3.17934  4.27639  4.47749  4.16032  4.08421  3.47690  3.18960  1.88780  4.89916  2.98556     81 l - - -
          2.68618  4.42225  2.77519  2.73123  3.46354  2.40513  3.72494  3.29354  2.67741  2.69355  4.24690  2.90347  2.73739  3.18146  2.89801  2.37887  2.77519  2.98518  4.58477  3.61503
          0.01730  4.46170  5.18405  0.61958  0.77255  0.48576  0.95510
     73   2.42209  4.51416  3.40465  2.84079  3.67015  2.39746  3.85622  3.04071  2.53831  2.48172  3.08605  2.64178  4.00101  3.12767  3.19735  2.85030  2.91418  2.52691  3.61027  3.82519     82 g - - -
          2.68618  4.42225  2.77519  2.73123  3.46354  2.40513  3.72494  3.29354  2.67741  2.69355  4.24690  2.90347  2.73739  3.18146  2.89801  2.37887  2.77519  2.98518  4.58477  3.61503
          0.01730  4.46170  5.18405  0.61958  0.77255  0.48576  0.95510
     74   3.38881  4.65281  5.29367  4.83816  3.93900  4.83220  5.56820  1.64496  4.73609  2.40431  3.71527  5.00403  5.14095  5.01152  4.91579  4.26322  3.66610  0.65629  5.98956  4.75997     83 V - - -
          2.68618  4.42225  2.77519  2.73123  3.46354  2.40513  3.72494  3.29354  2.67741  2.69355  4.24690  2.90347  2.73739  3.18146  2.89801  2.37887  2.77519  2.98518  4.58477  3.61503
          0.01730  4.46170  5.18405  0.61958  0.77255  0.48576  0.95510
     75   1.40350  2.31244  4.11442  3.63231  3.88195  2.70090  4.37949  3.21787  3.55185  2.97256  3.85971  3.71738  4.02206  3.79725  3.79422  2.34946  2.92617  2.16673  5.34141  4.15417     84 a - - -
          2.68618  4.42225  2.77519  2.73123  3.46354  2.40513  3.72494  3.29354  2.67741  2.69355  4.24690  2.90347  2.73739  3.18146  2.89801  2.37887  2.77519  2.98518  4.58477  3.61503
          0.01730  4.46170  5.18405  0.61958  0.77255  0.48576  0.95510
     76   2.49268  4.82325  3.13104  2.36456  4.04434  3.05973  3.14588  3.45107  2.20736  3.07337  3.26309  3.08183  3.92177  2.90468  2.69837  2.74089  2.91874  3.14574  3.70743  2.74781     85 k - - -
          2.68618  4.42225  2.77519  2.73123  3.46354  2.40513  3.72494  3.29354  2.67741  2.69355  4.24690  2.90347  2.73739  3.18146  2.89801  2.37887  2.77519  2.98518  4.58477  3.61503
          0.01730  4.46170  5.18405  0.61958  0.77255  0.48576  0.95510
     77   1.73793  4.59544  3.36025  2.83711  3.84374  3.54994  2.14040  2.74833  2.79573  2.91838  3.78804  3.27758  3.99517  3.14294  3.18828  2.50351  2.95072  2.95707  5.22886  3.95118     86 a - - -
          2.68618  4.42225  2.77519  2.73123  3.46354  2.40513  3.72494  3.29354  2.67741  2.69355  4.24690  2.90347  2.73739  3.18146  2.89801  2.37887  2.77519  2.98518  4.58477  3.61503
          0.01730  4.46170  5.18405  0.61958  0.77255  0.48576  0.95510
     78   1.67506  3.27080  4.29221  3.71457  3.36515  3.87973  4.24425  2.19378  3.59379  2.01126  3.34974  3.90350  4.26085  3.81334  3.76844  3.18246  2.58854  2.02828  4.91131  3.71956     87 a - - -
          2.68618  4.42225  2.77519  2.73123  3.46354  2.40513  3.72494  3.29354  2.67741  2.69355  4.24690  2.90347  2.73739  3.18146  2.89801  2.37887  2.77519  2.98518  4.58477  3.61503
          0.01730  4.46170  5.18405  0.61958  0.77255  0.48576  0.95510
     79   3.01515  4.37997  4.75058  4.17275  3.26702  4.21992  4.50801  1.45381  4.01531  1.73451  3.27308  4.28780  4.53796  4.17448  4.11029  3.53875  3.24774  1.98354  4.97659  2.15554     88 i - - -
          2.68618  4.42225  2.77519  2.73123  3.46354  2.40513  3.72494  3.29354  2.67741  2.69355  4.24690  2.90347  2.73739  3.18146  2.89801  2.37887  2.77519  2.98518  4.58477  3.61503
          0.01730  4.46170  5.18405  0.61958  0.77255  0.48576  0.95510
     80   2.36329  4.82770  3.15418  2.65096  4.34772  2.17771  3.85719  3.77928  2.17958  3.36687  4.16457  3.12849  3.91808  3.00634  3.09793  2.14678  2.08619  3.38152  5.58143  4.25156     89 t - - -
          2.68618  4.42225  2.77519  2.73123  3.46354  2.40513  3.72494  3.29354  2.67741  2.69355  4.24690  2.90347  2.73739  3.18146  2.89801  2.37887  2.77519  2.98518  4.58477  3.61503
          0.01730  4.46170  5.18405  0.61958  0.77255  0.48576  0.95510
     81   2.71282  4.74086  3.26022  2.70312  3.99291  3.56181  3.80812  3.37476  2.33626  3.02480  3.87147  3.18114  3.97040  2.99946  2.66356  2.49279  1.70320  2.49329  5.30835  4.02144     90 t - - -
          2.68618  4.42225  2.77519  2.73123  3.46354  2.40513  3.72494  3.29354  2.67741  2.69355  4.24690  2.90347  2.73739  3.18146  2.89801  2.37887  2.77519  2.98518  4.58477  3.61503
          0.01730  4.46170  5.18405  0.61958  0.77255  0.48576  0.95510
     82   4.38853  5.41019  5.27679  5.13848  1.03747  4.95326  3.71000  3.97885  4.93788  3.17990  4.52607  4.53760  5.22448  4.68167  4.80416  4.35694  4.59334  3.93110  3.79613  0.89306     91 y - - -
          2.68618  4.42225  2.77519  2.73123  3.46354  2.40513  3.72494  3.29354  2.67741  2.69355  4.24690  2.90347  2.73739  3.18146  2.89801  2.37887  2.77519  2.98518  4.58477  3.61503
          0.01730  4.46170  5.18405  0.61958  0.77255  0.48576  0.95510
     83   2.08631  4.98381  2.98584  2.53642  4.37681  3.46158  2.44153  3.82949  2.58949  3.39598  4.19145  2.18775  3.92624  2.93904  3.05329  2.03584  2.99072  3.44558  5.59126  4.23151     92 s - - -
          2.68618  4.42225  2.77519  2.73123  3.46354  2.40513  3.72494  3.29354  2.67741  2.69355  4.24690  2.90347  2.73739  3.18146  2.89801  2.37887  2.77519  2.98518  4.58477  3.61503
          0.01730  4.46170  5.18405  0.61958  0.77255  0.48576  0.95510
     84   3.29621  5.96085  1.59598  0.89323  5.24363  3.47429  4.06935  4.80433  3.15072  4.26692  5.13749  2.92725  4.12767  3.24176  3.79397  3.14773  3.59636  4.34618  6.39951  4.84909     93 e - - -
          2.68618  4.42225  2.77519  2.73123  3.46354  2.40513  3.72494  3.29354  2.67741  2.69355  4.24690  2.90347  2.73739  3.18146  2.89801  2.37887  2.77519  2.98518  4.58477  3.61503
          0.01730  4.46170  5.18405  0.61958  0.77255  0.48576  0.95510
     85   2.03388  4.49910  4.91118  4.39919  3.81098  4.43232  5.03970  1.09015  4.29806  2.46423  3.64884  4.56316  4.80302  4.54437  4.47990  3.80466  3.42132  1.48790  5.62146  4.41765     94 i - - -
          2.68618  4.42225  2.77519  2.73123  3.46354  2.40513  3.72494  3.29354  2.67741  2.69355  4.24690  2.90347  2.73739  3.18146  2.89801  2.37887  2.77519  2.98518  4.58477  3.61503
          0.01730  4.46170  5.18405  0.61958  0.77255  0.48576  0.95510
     86   2.96290  5.13050  3.36653  2.77929  4.44885  3.69071  1.99360  3.89004  2.28731  3.41837  4.25456  3.24176  4.08702  2.93946  1.56133  2.98199  2.42815  3.55756  5.54107  4.26392     95 r - - -
          2.68618  4.42225  2.77519  2.73123  3.46354  2.40513  3.72494  3.29354  2.67741  2.69355  4.24690  2.90347  2.73739  3.18146  2.89801  2.37887  2.77519  2.98518  4.58477  3.61503
          0.01730  4.46170  5.18405  0.61958  0.77255  0.48576  0.95510
     87   2.69882  5.13238  2.12734  2.26091  4.44649  3.47269  3.67224  3.91126  2.42406  3.42473  3.42221  2.65845  3.87178  2.78108  2.61269  2.45009  2.30132  3.50672  5.58491  4.19248     96 d - - -
          2.68618  4.42225  2.77519  2.73123  3.46354  2.40513  3.72494  3.29354  2.67741  2.69355  4.24690  2.90347  2.73739  3.18146  2.89801  2.37887  2.77519  2.98518  4.58477  3.61503
          0.01730  4.46170  5.18405  0.61958  0.77255  0.48576  0.95510
     88   3.19975  5.43881  1.64375  2.64730  5.14324  0.89142  4.30101  4.71664  3.39497  4.25246  5.13032  3.19229  4.19698  3.50779  3.95943  3.17393  3.57897  4.21667  6.29947  4.93307     97 g - - -
          2.68623  4.42230  2.77524  2.73128  3.46359  2.40518  3.72499  3.29359  2.67746  2.69360  4.24695  2.90306  2.73744  3.18151  2.89806  2.37865  2.77524  2.98523  4.58482  3.61508
          0.12846  2.16326  5.18405  0.66555  0.72153  0.48576  0.95510
     89   3.47664  5.55463  4.00082  3.19182  5.12795  4.02610  3.84705  4.41979  0.84067  3.77398  4.65862  3.54103  4.36139  2.97378  1.59191  3.45157  3.59894  4.10406  5.73754  4.64159    100 k - - -
          2.68618  4.42225  2.77519  2.73123  3.46354  2.40513  3.72494  3.29354  2.67741  2.69355  4.24690  2.90347  2.73739  3.18146  2.89801  2.37887  2.77519  2.98518  4.58477  3.61503
          0.01730  4.46170  5.18405  0.61958  0.77255  0.48576  0.95510
     90   1.59210  4.91071  3.17546  2.73162  4.49606  2.79986  3.91673  3.90844  1.53001  3.48883  4.30092  3.19335  3.98893  3.06964  2.99097  2.80585  3.06103  3.50395  5.67633  4.37086    101 k - - -
          2.68618  4.42225  2.77519  2.73123  3.46354  2.40513  3.72494  3.29354  2.67741  2.69355  4.24690  2.90347  2.73739  3.18146  2.89801  2.37887  2.77519  2.98518  4.58477  3.61503
          0.01730  4.46170  5.18405  0.61958  0.77255  0.48576  0.95510
     91   2.74076  5.12620  2.91799  2.05050  4.46004  2.44841  3.72308  3.91582  2.12224  3.44386  4.21841  2.98307  3.90548  2.84262  2.95715  2.43990  2.10027  3.52075  5.61527  4.23331    102 e - - -
          2.68618  4.42225  2.77519  2.73123  3.46354  2.40513  3.72494  3.29354  2.67741  2.69355  4.24690  2.90347  2.73739  3.18146  2.89801  2.37887  2.77519  2.98518  4.58477  3.61503
          0.01730  4.46170  5.18405  0.61958  0.77255  0.48576  0.95510
     92   4.48064  5.60861  5.08764  4.96278  3.51381  4.48131  4.81147  4.58917  4.71206  3.86373  5.18449  5.01567  5.05116  5.06276  4.72176  4.67987  4.81893  4.49026  0.23624  3.49212    103 W - - -
          2.68618  4.42225  2.77519  2.73123  3.46354  2.40513  3.72494  3.29354  2.67741  2.69355  4.24690  2.90347  2.73739  3.18146  2.89801  2.37887  2.77519  2.98518  4.58477  3.61503
          0.01730  4.46170  5.18405  0.61958  0.77255  0.48576  0.95510
     93   2.21957  4.58293  3.49037  3.08524  4.45047  1.13925  4.19969  3.85601  3.03572  3.50388  4.32825  3.40634  3.97476  3.41145  2.79390  2.72423  2.45180  3.39762  5.74350  4.49187    104 g - - -
          2.68618  4.42225  2.77519  2.73123  3.46354  2.40513  3.72494  3.29354  2.67741  2.69355  4.24690  2.90347  2.73739  3.18146  2.89801  2.37887  2.77519  2.98518  4.58477  3.61503
          0.01730  4.46170  5.18405  0.61958  0.77255  0.48576  0.95510
     94   2.78622  5.30331  2.31218  1.97841  4.63789  3.46784  3.71708  4.12569  2.08040  3.60176  4.35420  2.93153  2.85758  2.01578  2.98142  2.73603  3.02385  3.68977  5.73383  4.31289    105 e - - -
          2.68618  4.42225  2.77519  2.73123  3.46354  2.40513  3.72494  3.29354  2.67741  2.69355  4.24690  2.90347  2.73739  3.18146  2.89801  2.37887  2.77519  2.98518  4.58477  3.61503
          0.01730  4.46170  5.18405  0.61958  0.77255  0.48576  0.95510
     95   3.48136  4.79270  5.12437  4.60263  1.09695  4.66354  4.65720  2.48982  4.45106  1.50478  3.22006  4.68536  4.89943  4.49945  4.50681  4.01739  3.71005  2.16139  4.88343  3.45770    106 f - - -
          2.68618  4.42225  2.77519  2.73123  3.46354  2.40513  3.72494  3.29354  2.67741  2.69355  4.24690  2.90347  2.73739  3.18146  2.89801  2.37887  2.77519  2.98518  4.58477  3.61503
          0.01730  4.46170  5.18405  0.61958  0.77255  0.48576  0.95510
     96   2.84075  4.40361  4.09248  3.55096  3.56405  1.53976  4.31763  2.02670  3.45732  2.16639  3.50509  3.84193  4.30537  3.74156  3.72541  3.19999  3.10851  2.06610  5.15785  3.94494    107 g - - -
          2.68618  4.42225  2.77519  2.73123  3.46354  2.40513  3.72494  3.29354  2.67741  2.69355  4.24690  2.90347  2.73739  3.18146  2.89801  2.37887  2.77519  2.98518  4.58477  3.61503
          0.01730  4.46170  5.18405  0.61958  0.77255  0.48576  0.95510
     97   1.43241  4.38311  3.88384  3.41951  3.77275  3.52351  4.26749  3.00450  3.34221  1.58619  3.74568  3.65550  4.09754  3.64519  3.62204  2.46710  3.00102  2.75911  5.27006  4.05308    108 a - - -
          2.68618  4.42225  2.77519  2.73123  3.46354  2.40513  3.72494  3.29354  2.67741  2.69355  4.24690  2.90347  2.73739  3.18146  2.89801  2.37887  2.77519  2.98518  4.58477  3.61503
          0.01730  4.46170  5.18405  0.61958  0.77255  0.48576  0.95510
     98   2.25703  4.24109  3.98108  3.40488  3.35298  3.77503  4.07683  2.17321  3.30991  2.40775  2.87445  3.68505  4.15065  3.56409  3.55252  3.05328  1.78058  2.43460  4.86221  3.02700    109 t - - -
          2.68618  4.42225  2.77519  2.73123  3.46354  2.40513  3.72494  3.29354  2.67741  2.69355  4.24690  2.90347  2.73739  3.18146  2.89801  2.37887  2.77519  2.98518  4.58477  3.61503
          0.01730  4.46170  5.18405  0.61958  0.77255  0.48576  0.95510
     99   2.01449  4.44546  4.62075  4.09134  3.62805  4.18197  4.71423  2.16451  3.97322  1.72344  3.51375  4.27776  4.58104  4.21653  4.16220  3.53275  3.29057  1.22240  5.35521  4.16576    110 v - - -
          2.68618  4.42225  2.77519  2.73123  3.46354  2.40513  3.72494  3.29354  2.67741  2.69355  4.24690  2.90347  2.73739  3.18146  2.89801  2.37887  2.77519  2.98518  4.58477  3.61503
          0.01730  4.46170  5.18405  0.61958  0.77255  0.48576  0.95510
    100   1.73014  4.46666  4.75109  4.23276  3.78165  4.29352  4.89201  1.68557  4.13403  2.49324  3.64185  4.41153  4.69205  4.38580  4.33275  3.65682  3.35050  1.17426  5.53442  4.32873    111 v - - -
          2.68618  4.42225  2.77519  2.73123  3.46354  2.40513  3.72494  3.29354  2.67741  2.69355  4.24690  2.90347  2.73739  3.18146  2.89801  2.37887  2.77519  2.98518  4.58477  3.61503
          0.01730  4.46170  5.18405  0.61958  0.77255  0.48576  0.95510
    101   3.41206  4.65019  5.37264  4.90956  3.96014  4.91967  5.64292  1.42959  4.82415  2.41065  3.71965  5.07794  5.19263  5.08817  4.99994  4.34840  3.68111  0.73247  6.03031  4.80858    112 v - - -
          2.68618  4.42225  2.77519  2.73123  3.46354  2.40513  3.72494  3.29354  2.67741  2.69355  4.24690  2.90347  2.73739  3.18146  2.89801  2.37887  2.77519  2.98518  4.58477  3.61503
          0.01730  4.46170  5.18405  0.61958  0.77255  0.48576  0.95510
    102   2.05091  4.50942  3.82883  3.73119  4.92944  0.63011  4.83971  4.35622  3.93476  4.08083  4.91898  3.77034  4.06093  4.16676  4.17270  2.77507  3.12751  3.68973  6.23106  5.09621    113 G - - -
          2.68618  4.42225  2.77519  2.73123  3.46354  2.40513  3.72494  3.29354  2.67741  2.69355  4.24690  2.90347  2.73739  3.18146  2.89801  2.37887  2.77519  2.98518  4.58477  3.61503
          0.01730  4.46170  5.18405  0.61958  0.77255  0.48576  0.95510
    103   1.90418  4.31627  4.65014  4.07910  2.54249  4.14480  4.52928  1.79985  3.94479  2.30512  3.38755  4.21838  4.49331  4.13926  4.07411  3.46552  3.17734  1.47165  5.09232  3.90154    114 v - - -
          2.68618  4.42225  2.77519  2.73123  3.46354  2.40513  3.72494  3.29354  2.67741  2.69355  4.24690  2.90347  2.73739  3.18146  2.89801  2.37887  2.77519  2.98518  4.58477  3.61503
          0.01730  4.46170  5.18405  0.61958  0.77255  0.48576  0.95510
    104   2.38415  2.83960  4.22665  3.66295  3.39144  2.57520  4.21084  2.58376  3.54291  2.44960  2.86102  3.82915  4.17805  3.76577  3.72317  3.06042  2.95477  1.50658  4.91244  3.72175    115 v - - -
          2.68618  4.42225  2.77519  2.73123  3.46354  2.40513  3.72494  3.29354  2.67741  2.69355  4.24690  2.90347  2.73739  3.18146  2.89801  2.37887  2.77519  2.98518  4.58477  3.61503
          0.01730  4.46170  5.18405  0.61958  0.77255  0.48576  0.95510
    105   3.49196  4.74045  5.38954  4.84957  3.51227  4.91155  5.35478  1.68986  4.73144  0.99792  3.28218  5.02732  5.09205  4.82052  4.80894  4.29236  3.72714  1.48842  5.60159  4.52033    116 l - - -
          2.68618  4.42225  2.77519  2.73123  3.46354  2.40513  3.72494  3.29354  2.67741  2.69355  4.24690  2.90347  2.73739  3.18146  2.89801  2.37887  2.77519  2.98518  4.58477  3.61503
          0.01730  4.46170  5.18405  0.61958  0.77255  0.48576  0.95510
    106   3.61012  4.85621  5.47255  4.90751  3.34486  4.98782  5.33840  1.21661  4.77084  1.07136  2.50445  5.10089  5.10772  4.77452  4.80000  4.36287  3.82912  2.31367  5.49151  4.47258    117 l - - -
          2.68618  4.42225  2.77519  2.73123  3.46354  2.40513  3.72494  3.29354  2.67741  2.69355  4.24690  2.90347  2.73739  3.18146  2.89801  2.37887  2.77519  2.98518  4.58477  3.61503
          0.01730  4.46170  5.18405  0.61958  0.77255  0.48576  0.95510
    107   2.81712  4.22502  4.48727  3.90245  2.53579  2.78670  4.31821  2.11427  3.75788  2.05177  3.29618  4.03947  4.33795  3.94795  3.88128  3.28911  3.05302  1.41369  4.89661  3.70442    118 v - - -
          2.68618  4.42225  2.77519  2.73123  3.46354  2.40513  3.72494  3.29354  2.67741  2.69355  4.24690  2.90347  2.73739  3.18146  2.89801  2.37887  2.77519  2.98518  4.58477  3.61503
          0.01730  4.46170  5.18405  0.61958  0.77255  0.48576  0.95510
    108   2.26022  4.30261  4.72921  4.14714  2.21467  4.15945  4.51856  1.90241  3.99490  1.98211  3.31382  4.25241  4.49278  4.16307  4.08765  3.47854  3.17501  1.50531  5.03411  3.85618    119 v - - -
          2.68618  4.42225  2.77519  2.73123  3.46354  2.40513  3.72494  3.29354  2.67741  2.69355  4.24690  2.90347  2.73739  3.18146  2.89801  2.37887  2.77519  2.98518  4.58477  3.61503
          0.01730  4.46170  5.18405  0.61958  0.77255  0.48576  0.95510
    109   2.71635  2.84914  4.27775  3.71093  3.39583  2.26515  4.24544  2.02017  3.58922  2.43581  3.38646  3.87731  4.22092  3.80961  3.76352  3.11693  2.59760  1.74952  4.92901  3.73763    120 v - - -
          2.68618  4.42225  2.77519  2.73123  3.46354  2.40513  3.72494  3.29354  2.67741  2.69355  4.24690  2.90347  2.73739  3.18146  2.89801  2.37887  2.77519  2.98518  4.58477  3.61503
          0.01730  4.46170  5.18405  0.61958  0.77255  0.48576  0.95510
    110   3.02444  4.40034  4.70199  4.14474  3.53752  4.25383  4.66840  1.12597  4.01051  1.90094  3.44301  4.31444  4.59663  4.23092  4.16426  2.84435  3.27184  1.79929  5.24411  4.05514    121 i - - -
          2.68618  4.42225  2.77519  2.73123  3.46354  2.40513  3.72494  3.29354  2.67741  2.69355  4.24690  2.90347  2.73739  3.18146  2.89801  2.37887  2.77519  2.98518  4.58477  3.61503
          0.01730  4.46170  5.18405  0.61958  0.77255  0.48576  0.95510
    111   4.38808  5.39913  5.30259  5.15683  1.83266  4.95891  3.68777  4.03235  4.94368  3.24799  4.56853  4.52760  5.22218  4.67430  4.80075  4.34876  4.58582  3.96008  1.29567  1.03130    122 y - - -
          2.68618  4.42225  2.77519  2.73123  3.46354  2.40513  3.72494  3.29354  2.67741  2.69355  4.24690  2.90347  2.73739  3.18146  2.89801  2.37887  2.77519  2.98518  4.58477  3.61503
          0.01730  4.46170  5.18405  0.61958  0.77255  0.48576  0.95510
    112   3.89533  5.20377  5.13887  4.81785  3.47992  4.72880  5.29962  2.74470  4.58770  0.38652  3.38089  5.04335  5.08603  4.80411  4.65194  4.43273  4.17398  2.92748  5.52955  4.37768    123 L - - -
          2.68618  4.42225  2.77519  2.73123  3.46354  2.40513  3.72494  3.29354  2.67741  2.69355  4.24690  2.90347  2.73739  3.18146  2.89801  2.37887  2.77519  2.98518  4.58477  3.61503
          0.01730  4.46170  5.18405  0.61958  0.77255  0.48576  0.95510
    113   2.01421  3.23323  4.52134  3.95546  3.43172  3.97396  4.42828  2.32014  3.81736  1.53296  3.38731  4.08582  4.37358  4.02135  3.95727  3.30292  3.09716  1.67128  5.03738  3.85354    124 l - - -
          2.68618  4.42225  2.77519  2.73123  3.46354  2.40513  3.72494  3.29354  2.67741  2.69355  4.24690  2.90347  2.73739  3.18146  2.89801  2.37887  2.77519  2.98518  4.58477  3.61503
          0.01730  4.46170  5.18405  0.61958  0.77255  0.48576  0.95510
    114   2.76449  4.97461  3.03310  2.60560  4.40733  2.90547  3.84238  3.83302  2.12861  3.40915  4.21908  2.66635  3.96594  2.99161  3.00957  2.79468  1.45595  3.45795  5.61229  4.28033    125 t - - -
          2.68618  4.42225  2.77519  2.73123  3.46354  2.40513  3.72494  3.29354  2.67741  2.69355  4.24690  2.90347  2.73739  3.18146  2.89801  2.37887  2.77519  2.98518  4.58477  3.61503
          0.01730  4.46170  5.18405  0.61958  0.77255  0.48576  0.95510
    115   2.76907  5.13036  3.05595  1.74751  4.44616  3.53739  3.69947  3.88360  1.87720  2.68202  4.18764  3.02745  3.92894  2.81686  2.55551  2.75551  2.66552  3.50563  5.56612  4.21407    126 e - - -
          2.68618  4.42225  2.77519  2.73123  3.46354  2.40513  3.72494  3.29354  2.67741  2.69355  4.24690  2.90347  2.73739  3.18146  2.89801  2.37887  2.77519  2.98518  4.58477  3.61503
          0.01730  4.46170  5.18405  0.61958  0.77255  0.48576  0.95510
    116   0.61174  4.38592  4.00463  3.80731  4.72527  3.18356  4.77440  4.08847  3.85395  3.85446  4.69319  3.75515  3.99182  4.10628  4.07846  2.18395  3.00421  3.48282  6.09808  4.92736    127 A - - -
          2.68618  4.42225  2.77519  2.73123  3.46354  2.40513  3.72494  3.29354  2.67741  2.69355  4.24690  2.90347  2.73739  3.18146  2.89801  2.37887  2.77519  2.98518  4.58477  3.61503
          0.01730  4.46170  5.18405  0.61958  0.77255  0.48576  0.95510
    117   1.69322  4.40294  3.71660  3.19716  3.82166  3.48659  4.13013  2.36374  3.15033  2.87954  3.77253  3.50714  4.02887  3.45008  3.48844  2.15167  1.93129  2.81711  5.25999  4.03380    128 a - - -
          2.68618  4.42225  2.77519  2.73123  3.46354  2.40513  3.72494  3.29354  2.67741  2.69355  4.24690  2.90347  2.73739  3.18146  2.89801  2.37887  2.77519  2.98518  4.58477  3.61503
          0.01730  4.46170  5.18405  0.61958  0.77255  0.48576  0.95510
    118   2.47379  5.17100  2.58169  2.40424  4.50956  2.34981  3.69411  3.98179  2.07625  3.48548  4.24202  2.44764  3.88216  2.80317  2.94692  2.44978  2.64677  3.56424  5.63774  4.23689    129 k - - -
          2.68618  4.42225  2.77519  2.73123  3.46354  2.40513  3.72494  3.29354  2.67741  2.69355  4.24690  2.90347  2.73739  3.18146  2.89801  2.37887  2.77519  2.98518  4.58477  3.61503
          0.01730  4.46170  5.18405  0.61958  0.77255  0.48576  0.95510
    119   3.47764  4.70780  5.41758  4.90766  3.69952  4.97245  5.51500  0.86817  4.80544  1.70124  3.46181  5.09100  5.17058  4.96636  4.92627  4.37372  3.72448  1.63175  5.79744  4.66276    130 i - - -
          2.68618  4.42225  2.77519  2.73123  3.46354  2.40513  3.72494  3.29354  2.67741  2.69355  4.24690  2.90347  2.73739  3.18146  2.89801  2.37887  2.77519  2.98518  4.58477  3.61503
          0.01730  4.46170  5.18405  0.61958  0.77255  0.48576  0.95510
    120   3.44582  4.72203  5.33247  4.75636  2.35895  4.76391  5.08812  1.59229  4.61275  1.03991  3.10917  4.88890  4.94802  4.63159  4.63163  4.11810  3.66726  2.04127  5.32292  4.24076    131 l - - -
          2.68603  4.42230  2.77525  2.73129  3.46359  2.40503  3.72500  3.29359  2.67746  2.69340  4.24695  2.90327  2.73745  3.18152  2.89806  2.37892  2.77525  2.98524  4.58482  3.61508
          0.20355  1.69191        *  0.39207  1.12596  0.00000        *
//
