# Supplementary material for: T346Hunter: A Novel Web-Based Tool for the Prediction of Type III, Type IV and Type VI Secretion Systems in Bacterial Genomes
Source: PLoS One. 2015 Apr 13;10(4):e0119317. doi: 10.1371/journal.pone.0119317 (PMC4395097; doi:10.1371/journal.pone.0119317)
Supplement: S1 Data — (ZIP) [file pone.0119317.s009.zip › T346Hunter_profiles/GI.Tfc11.fasta]

>gi|238918305|ref|YP_002931819.1| unnamed protein product [Edwardsiella ictaluri 93-146] [Tfc11]
MQTIRFLPDRLNSEPVVFRGFTTPEMGLASLAGLGVGLLLSLPFIPLAGWVIIPTGMLLAPLLVIGFGGR
WLSRIKRGKPENYIWQRLEAFKRRHSLGNPTLIIDARGWSLKRTGREK
>gi|152989739|ref|YP_001349860.1| hypothetical protein PSPA7_4510 [Pseudomonas aeruginosa PA7] [Tfc11]
MPEEHLFQDGTLSFLPTRLNRQPVVIGGLTADEMWITVFTSGAAGFALGIPAALVVGNAACIPLGALLVG
ALGLGIGSRVLRRMKRGRPDTWFYRQVELALSLRFPVFGNRHLVTRSGAWTSRRTESP
>gi|134095207|ref|YP_001100282.1| hypothetical protein HEAR2015 [Herminiimonas arsenicoxydans] [Tfc11]
MSEQQHVRADGTVTFLPHRLNRHPVVVRGLTADELWICCGLSGAAGLLVGAPLSWVFRTIALAPTFVVLG
VAFGVFIGGGILRRLKRGRPDTWLYRQLQWRIATRYPLVAGWVGGHVLISRSGFWTTRRSAARGAR
>gi|66768355|ref|YP_243117.1| hypothetical protein XC_2036 [Xanthomonas campestris pv. campestris str. 8004] [Tfc11]
MSEHQHVRADGTVTFLPHRLNRHPVVVRGLTADELWICCGLSGGAGLLVGAPLSWVFRTIALAPTFVVLG
VAFGVFIGGGILRRLKRGRPDTWLYRQLQWRITMRHPLAANWVGGRTLISHSGFWSTRRSMPRGAR
>gi|220936015|ref|YP_002514914.1| hypothetical protein Tgr7_2854 [Thioalkalivibrio sulfidophilus HL-EbGr7] [Tfc11]
MSGSQDSLHDGTVAFLPHRLNRQPVVVRGLTADELWVCVGLSATVGLVLGIPLAWLASTLAMVPTVIVAA
IGMGVFVCGGALRSHKRGRPDTWLYRHLQWWVALRHPAFAPYTGGRSLVTRSGHWTTRRSAP
>gi|163855381|ref|YP_001629679.1| unnamed protein product [Bordetella petrii DSM 12804] [Tfc11]
MSEQQHVRADGTVTFLPHRLNRHPVVVRGLTADELWICCGLSGAAGLLVGAPLSWVFRTIAIAPTFVVLG
VALGVFIGGGILRRLKRGRPDTWLYRQLQWRIATRYPLMAGWVGGHVLISRSGFWTTRRSASRGAR
>gi|94311284|ref|YP_584494.1| unnamed protein product [Cupriavidus metallidurans CH34] [Tfc11]
MSEQQHVRADGTVTFLPHRLNRHPVVVRGLTADELWICCGLSGAAGLLVGAPLSWVFRTIAIAPTFVVLG
VALGVFIGGGILRRLKRGRPDTWLYRQLQWRIATGHPLMAGWVGGHVLISRSGFWSTRRSMR
>gi|218691214|ref|YP_002399426.1| hypothetical protein ECED1_3567 [Escherichia coli ED1a] [Tfc11]
MELVMETIRFLPDRLNAEPTVFRGFTTPELGLAALTGFFTGLLWSLPFVPVFGWVTIPTGALLTPLVLVW
TGGAWISRLKRGKPDNWLWQRLEEKKAALGVGRSGLIREAQGWSLRRTRVRGGKS
>gi|56476785|ref|YP_158374.1| hypothetical protein ebB69 [Aromatoleum aromaticum EbN1] [Tfc11]
MIGPSESPRDGLVTFLPHRLNRHPVVVRGLTADELWVCAGLSAAAGFVAGVPLAWLTHSIAMVPTLVVVG
IGVGVFAGGGFLRRQKRGRPDTWLYRQLQWRLALRFPSLGAHVGGGQLITRSGWWTTRRQRTSTFIRRGG
A
>gi|333930134|ref|YP_004503712.1| hypothetical protein SerAS9_0289 [Serratia plymuthica AS9] [Tfc11]
MQTIRFLPDRLNAEPVVFRGFTTPEMGLAALAGVGLGLLVSLPFFPLAGWVVIPTGMLVTPLLVIWFGGS
RLTRLKRGKPENYIWQRLEARKRRMGWGDPTLIIDKQGWSLRRSRVVKRST
>gi|91784610|ref|YP_559816.1| hypothetical protein Bxe_A1189 [Burkholderia xenovorans LB400] [Tfc11]
MSEQQHVRADGTVTFLPHRLNRHPVVVRGLTADELWICCGLSGAAGLLVGAPLSWVFRTIALAPTFVVLG
VAFGVFIGGGILRRLKRGRPDTWLYRQLQWRIATRHPLVAGWVGGHVLISRSGFWTTRRSAARGSR
>gi|120537069|ref|YP_957126.1| hypothetical protein Maqu_3931 [Marinobacter aquaeolei VT8] [Tfc11]
MNQPGMKGREIDFIPDRLIEEPVVFRGLTDTEVVVLISVGLVFWIPVSVLVLLPFGWGLFGVGIGVGMAI
ASLLVIGKYLQELKRRRPDGLHIVYLKKLAQKKFSFINFNYIETSQGWDIRREKPVVRIHMETEE
>gi|241662291|ref|YP_002980651.1| hypothetical protein Rpic12D_0678 [Ralstonia pickettii 12D] [Tfc11]
MAGALESPPRDGLVTFMPHRLNRHPVVVRGLTADELWVCAGLSGAVGFVAGVPLAWLTHSIAMVPTLVVA
GIGIGVFVGGGLLRRWKRGRPDTWLYRQLQWRLALRYPALAAHAGGGQLITRSGWWTTRRQRSGLAAHRG
TA
>gi|160899608|ref|YP_001565190.1| hypothetical protein Daci_4174 [Delftia acidovorans SPH-1] [Tfc11]
MSEQQHVRADGTVTFLPHRLNRHPVVVRGLTADELWICCGLSGAAGLVVGAPLSWVLRTIAIAPTFVVLG
VALGVFIGGGILRRLKRGRPDTWLYRQLQWRIATRHPLMAAWVGGHVLISRSGFWTIRRGMHGGAR
>gi|114330122|ref|YP_746344.1| hypothetical protein Neut_0091 [Nitrosomonas eutropha C91] [Tfc11]
MSEHQHIRSDGTVSFLPHRLNRHPVVVRGLTADELWMCCGLSGAVGLLTGAPLSWLFSTIALAPTFIVVG
IALGVFVGGGILRRKKRGRPDTWLYRQLQWRIAISYPLLAGWVRGHALVTRTGYWTVRRGVQ
>gi|251788085|ref|YP_003002806.1| hypothetical protein Dd1591_0440 [Dickeya zeae Ech1591] [Tfc11]
MSAYPHVRADGTVTFLPHRLNRHPVVVRGLTADELWICCGLFGCAGLLIGVPLSWLLSTIALAPTCIVLG
ITCGVFVGGGFLRRQKRGRPDTWLYRQLQWRITTRYPLLTGWVGGHLLITRSGFWSNRRTIR
>gi|333983722|ref|YP_004512932.1| unnamed protein product [Methylomonas methanica MC09] [Tfc11]
MDDSGETLADRLNQEPVIFRGSTHSELGFILLLATLFWLPVSLLIAACLGAPAMGLGMAMVGVLVTIVFG
STWFQRIKRGRPDYYYQHRLMIGLHRLGLRKSRLILSSGVWDLGRTVSSSLIRTM
>gi|33152078|ref|NP_873431.1| hypothetical protein HD0938 [Haemophilus ducreyi 35000HP] [Tfc11]
MPNEREQTIPFLPNRLNKEATVFGGMSMTEFFTVATIGFVIGAILGLLVVLLLGIDYWLFIPALAMLLCI
CVVLIGKTLIARLKRGKPEGYLNRVLEVKLSNLLGSNQFIAYEGHWSIRRQRKK
>gi|226945672|ref|YP_002800745.1| unnamed protein product [Azotobacter vinelandii DJ] [Tfc11]
MVEEHDSLLADGTLRFLPIRLNNQPVVIGGLTADEMWATLVASAGAGLALGVPVAILAGNLALVLAGGLL
GGVFGLAVASRILRRMKRGRPDTWFYRQVQLTLAQRLPALNSHRLIVRSGAWSCRRTERT
>gi|294502424|ref|YP_003566486.1| hypothetical protein YPZ3_0314 [Yersinia pestis Z176003] [Tfc11]
MQTIRFLPDRLNAEPVVFRGFTTPEMGLAALAGVGLGLLVSLPFFPLAGWVVIPTGMLVTPLLVIWFGGS
RLTRLKRGKPENYIWQRLEARKRRMGWGDPTLIIDKQGWSLRRSRVVKRSQ
>gi|333895586|ref|YP_004469461.1| hypothetical protein ambt_20840 [Alteromonas sp. SN2] [Tfc11]
MSMERNELLPLRLNAEPSIFRGCSLSELMMLVTIGAVVLVPASIIICGLFGYLMMGVGIGLLLVIGWVVI
GATVLQKLKRGRPLGFYQLRLRLWLEDCHLKKSPFIRHSRVWDVGRRVRP
>gi|37525062|ref|NP_928406.1| hypothetical protein plu1081 [Photorhabdus luminescens subsp. laumondii TTO1] [Tfc11]
MVQTIRFLPDRLNAEPVVFRGFTTPELGWTALTGLIAGAVIGLLLASVTGWVMIPTAALIAPLLLIAFGG
KYLARMKRGKPAHYLYRRLEVKKRCWGLGDPLLIITSQRWSLRRRHRVMTRMGRL
>gi|77164167|ref|YP_342692.1| hypothetical protein Noc_0643 [Nitrosococcus oceani ATCC 19707] [Tfc11]
MSNDHETLADRLNAEPAIFKGCSSSELGMIVGFAIVVWLPLSLLLAWLLGAITMGFGIAGVGVVATVVVM
ATLFQRIKRGRPEGYYQQWLRIRLQTMGLYRTPWVLRSGSWDIGRTHYAPLPTRNR
>gi|307546645|ref|YP_003899124.1| unnamed protein product [Halomonas elongata DSM 2581] [Tfc11]
MATIEFIPRRLNETPIVFRGMTGREVAMVAFGGFVAFVPPGIVLAWWVGMVAVVPTVAFAGLGLSLLVGG
SIMRRLRRGRPPSLLYRRLQYRLAAMGWDGSGEHLITRTTAYRLRRGRRRNGGVS
>gi|311104307|ref|YP_003977160.1| hypothetical protein AXYL_01101 [Achromobacter xylosoxidans A8] [Tfc11]
MSEQQHVRADGTVTFLPHRLNRHPVVVRGLTADELWICCGLSGAAGLLVGAPLSWVFRTIALAPTFVVLG
VALGVFIGGGILRRLKRGRPDTWLYRQLQWRIATRHPLMAGWVGGHVLISRSGFWSTRRSMR
>gi|120609209|ref|YP_968887.1| unnamed protein product [Acidovorax citrulli AAC00-1] [Tfc11]
MAPQDTTRDGLVAFLPHRLNRQPVVVRGLTADELWVCAGASAAAGLAAGLPLAWITRSIAMVPTMIVAGI
AAGVFIGGGILRRAKRGRPDTWLYRQLQWRLALRHPLWAARLGGHGLVTRSGCWTTRRTVPVRRLRGRRG
FHPHHANPRGRP
>gi|217969381|ref|YP_002354615.1| hypothetical protein Tmz1t_0953 [Thauera sp. MZ1T] [Tfc11]
MAVPSETPRDTLVAFLPHRLNRQPVVVRGLTADELWICAGLSAAAGFALGLPLAWLTHSIAMVPTLIVAG
IALGVFVGGGFLRAQKRGRPDTWLYRQLQWRLALRHPALAALLCGKRLITRSGCWTTRRNTDRGAP
>gi|161504988|ref|YP_001572100.1| hypothetical protein SARI_03118 [Salmonella enterica subsp. arizonae serovar 62:z4,z23:-- str. RSK2980] [Tfc11]
MSTIPFLPERLNREPAVFRGLTVSELLIALLVGLTAGAVVGVIPAILCRNWSLIPSSALPGGALAILCGG
RWLARLKRGRPESWLYRALELKLARFGIGTQRFVLHDGVWAIRRSRR
>gi|378980664|ref|YP_005228805.1| hypothetical protein KPHS_45050 [Klebsiella pneumoniae subsp. pneumoniae HS11286] [Tfc11]
MATIQFMPDRLNAEPVVFRGFTTPELGLTALFSTLAGIVISLPFLFFSWVMIPTIALILPLLVIVFGGKV
LARIKRGKPENYLYRRLEAALVQWGLGNPRLILVSRRWSLRRSRAVIQLEVNL
>gi|296100808|ref|YP_003610954.1| hypothetical protein ECL_00439 [Enterobacter cloacae subsp. cloacae ATCC 13047] [Tfc11]
MAVIDFLPDRLNNPPVVWKGFTSGEFLLAAITGVIAGIPLAVPLALVPFIGWLAFPTCMLLMPMFVIFFG
GGWIAGYKRGKPENYIWQRLEEIRCRTGLSRALILNSRAWEMKRTTAIKRGGLS
>gi|332288422|ref|YP_004419274.1| conjugative transfer region protein [Gallibacterium anatis UMN179] [Tfc11]
MEKDETIQFLPERLNRQPVVFRGMTISELLVVFGVGFVVGLLLGIVATVLIGDWALIPTCALGLAFLFTF
KGGNVIARLKRGKPDTWLPRYLEQRFKTNRLLIDKTDNRKYWSIRRG
>gi|237809180|ref|YP_002893620.1| hypothetical protein Tola_2439 [Tolumonas auensis DSM 9187] [Tfc11]
MSEHQHIRADGTVMFLPHRLNRHPVVVRGLTADELWICCGLSGAAGLLVGAPLSWLFSTIAIAPTFIVLG
IAFGVFIGGGILRRQKRGRPDTWLYRQLQWRIATRYPLMAGWIGGHALITRSGRWSNRRVAR
>gi|154253855|ref|YP_001414679.1| hypothetical protein Plav_3419 [Parvibaculum lavamentivorans DS-1] [Tfc11]
MSEQQHVRADGTVTFLPHRLNRHPIVVRGLTADELWICCGLSGGAGLLIGAPLSWVSRTIALAPTFIVLG
VAFGVFVGGGILRRLKRGRPDTWLYRQLQWRIATKHPLAAGWVGGHVLISRSGFWTTRRSVARGTR
>gi|330824395|ref|YP_004387698.1| conjugative transfer region protein [Alicycliphilus denitrificans K601] [Tfc11]
MAVPSETPQDTLVSFLPHRLNRQPVVVRGLTADELWICAGLSAAAGFALGLPLAWLTHSIAMVPTLIVAG
IALGVFVGGGFLRAQKRGRPDTWLYRQLQWRLALRHPALAALLGGQRLITRSGYWTTRRNADRVAP
>gi|296106592|ref|YP_003618292.1| hypothetical protein lpa_01518 [Legionella pneumophila 2300/99 Alcoy] [Tfc11]
MSQPSSRHLSHDFPAWKGLSLRELFWIVITTTPVTTLLFILLGTMAGYPLAAGCIGFVIGFIFSITVWPK
GVARIKAGKPYGYVMKKTIQWMVRLRLKHSPWIHYQGQWQKNKSVGEPHV
>gi|124267575|ref|YP_001021579.1| hypothetical protein Mpe_A2389 [Methylibium petroleiphilum PM1] [Tfc11]
MTVPSESPHDTLVTFLPHRLNRQPVVVRGLTADELWICAGLSAAAGFALGLPLAWLTHSIAMVPTLIVAG
IALGVFVGGGFLRAQKRGRPDTWLYRQLQWRLALRHPALAALLGGQRLITRSGYWTTRRNTNRGAP
>gi|197286429|ref|YP_002152301.1| hypothetical protein PMI2582 [Proteus mirabilis HI4320] [Tfc11]
MQTIDFMPDRLNAEPTVFRGFTTHEMFAAAGVGCVGGSVISIPLLPLAGWVILPTGALIMPLLVVFFGGT
FLTRIKRGKPENYLYRRLSWKLQTGFARTLPLTGRLTEKSLITVSQGWFLRRTQALSLCRYIAGGRHE
>gi|300781877|ref|YP_003739112.1| hypothetical protein EbC_pEb10200550 [Erwinia billingiae Eb661] [Tfc11]
MATIRFLPDRLNAEPVVFRGFTTPELGLAALIGALSGFVLSLPFAFVFGWLAIPTGTLLFPLVLIAFGGK
WLASKKRGKPDTFLWQRFDLKKRRMGLGDPRLIIDSRGWSLRRSKNSRSTK
>gi|50119516|ref|YP_048683.1| unnamed protein product [Pectobacterium atrosepticum SCRI1043] [Tfc11]
MRTIPFLPDRLNAEPVVFRGFTTPELGLAALFGILAGLLWSIFLISLAGWVIIPTGILLTPLLVVGFGGN
WIARIKRGKPENYIWQKLGEKKRRFGLGEGTLIIHSQGWSLRRSQSKGRS
>gi|290474557|ref|YP_003467437.1| unnamed protein product [Xenorhabdus bovienii SS-2004] [Tfc11]
MQTIPFLPDRLNAEPIVFRGFTTPEMGLAALLGLVFGLMVSLPFIPLAGWVMIPTGMLFMPLLLISFGGR
WLAQLKRGKPENYLWLTLEEKKRRLGIGDQALIIAAQGWSLRRSRLTHRNGSLR
