# Supplementary material for: T346Hunter: A Novel Web-Based Tool for the Prediction of Type III, Type IV and Type VI Secretion Systems in Bacterial Genomes
Source: PLoS One. 2015 Apr 13;10(4):e0119317. doi: 10.1371/journal.pone.0119317 (PMC4395097; doi:10.1371/journal.pone.0119317)
Supplement: S1 Data — (ZIP) [file pone.0119317.s009.zip › T346Hunter_profiles/GI.Tfc11.hmm]

HMMER3/f [3.1b1 | May 2013]
NAME  Tfc11
LENG  126
ALPH  amino
RF    no
MM    no
CONS  yes
CS    no
MAP   yes
DATE  Tue Mar  4 13:35:11 2014
NSEQ  40
EFFN  1.997070
CKSUM 810329557
STATS LOCAL MSV       -9.9895  0.71250
STATS LOCAL VITERBI  -10.5604  0.71250
STATS LOCAL FORWARD   -4.6339  0.71250
HMM          A        C        D        E        F        G        H        I        K        L        M        N        P        Q        R        S        T        V        W        Y   
            m->m     m->i     m->d     i->m     i->i     d->m     d->d
  COMPO   2.55642  4.35541  3.43566  2.92883  3.23669  2.73782  3.84428  2.69503  2.82096  2.22462  3.49908  3.34409  3.20028  3.23104  2.70292  2.80350  2.77801  2.48794  3.99342  3.64046
          2.68642  4.42292  2.77549  2.73071  3.46406  2.40554  3.72401  3.29397  2.67808  2.69380  4.23818  2.90376  2.73695  3.18069  2.89828  2.37888  2.77531  2.98527  4.58544  3.61560
          1.21868  0.80750  1.35321  1.61438  0.22191  0.00000        *
      1   2.28443  5.05913  2.77380  2.39322  4.36487  3.44588  3.36202  3.82073  2.12031  3.34561  3.81558  2.93191  3.83821  2.61246  2.29035  2.33740  2.88807  3.27265  5.51458  4.13377     10 k - - -
          2.68618  4.42225  2.77519  2.73123  3.46354  2.40513  3.72494  3.29354  2.67741  2.69355  4.24690  2.90347  2.73739  3.18146  2.89801  2.37887  2.77519  2.98518  4.58477  3.61503
          0.01973  4.33125  5.05359  0.61958  0.77255  0.40430  1.10095
      2   2.80214  5.10870  1.76277  2.34501  4.37694  3.08733  3.79319  3.81255  2.60581  3.38509  2.17838  2.81440  3.96537  2.93247  3.09156  2.79973  3.04185  3.27808  5.59966  4.23056     11 d - - -
          2.68618  4.42225  2.77519  2.73123  3.46354  2.40513  3.72494  3.29354  2.67741  2.69355  4.24690  2.90347  2.73739  3.18146  2.89801  2.37887  2.77519  2.98518  4.58477  3.61503
          0.01559  4.56471  5.28706  0.61958  0.77255  0.59108  0.80683
      3   2.37719  5.21085  2.77230  2.15574  4.54097  2.28843  3.70174  4.01647  2.44857  3.51068  4.25982  2.97352  3.90205  2.22575  2.64165  2.49665  2.81240  3.59434  5.65481  4.25183     12 e - - -
          2.68618  4.42225  2.77519  2.73123  3.46354  2.40513  3.72494  3.29354  2.67741  2.69355  4.24690  2.90347  2.73739  3.18146  2.89801  2.37887  2.77519  2.98518  4.58477  3.61503
          0.07848  4.56471  2.73235  0.61958  0.77255  0.42513  1.06041
      4   2.73703  4.48489  3.57167  2.73040  3.62497  3.70139  3.95011  2.96183  2.93535  2.22056  2.99100  3.42064  4.08252  3.26202  3.01863  2.94682  1.58304  2.60607  5.06668  3.82930     13 t - - -
          2.68618  4.42225  2.77519  2.73123  3.46354  2.40513  3.72494  3.29354  2.67741  2.69355  4.24690  2.90347  2.73739  3.18146  2.89801  2.37887  2.77519  2.98518  4.58477  3.61503
          0.01558  4.56557  5.28791  0.61958  0.77255  0.42587  1.05901
      5   2.74358  4.25837  4.07951  3.50186  3.37050  3.42034  3.58251  1.61429  3.39645  2.30269  3.37559  3.34608  4.19632  3.64097  3.61626  2.69339  2.97751  1.84622  4.87106  3.67238     14 i - - -
          2.68618  4.42225  2.77519  2.73123  3.46354  2.40513  3.72494  3.29354  2.67741  2.69355  4.24690  2.90347  2.73739  3.18146  2.89801  2.37887  2.77519  2.98518  4.58477  3.61503
          0.01469  4.62380  5.34614  0.61958  0.77255  0.48576  0.95510
      6   2.43058  5.23232  2.46365  2.07202  4.56971  3.51358  3.70339  4.05033  2.44174  3.53430  4.11409  2.98397  3.09826  2.35629  2.46608  2.54825  2.48992  3.61892  5.66961  4.26313     15 e - - -
          2.68618  4.42225  2.77519  2.73123  3.46354  2.40513  3.72494  3.29354  2.67741  2.69355  4.24690  2.90347  2.73739  3.18146  2.89801  2.37887  2.77519  2.98518  4.58477  3.61503
          0.01469  4.62380  5.34614  0.61958  0.77255  0.48576  0.95510
      7   2.90837  4.45758  4.22804  3.71095  1.12175  3.91090  4.24358  2.84162  3.59759  2.31613  3.53682  3.92035  3.16022  3.84457  3.80949  3.23957  2.65099  2.68290  4.88002  3.51621     16 f - - -
          2.68618  4.42225  2.77519  2.73123  3.46354  2.40513  3.72494  3.29354  2.67741  2.69355  4.24690  2.90347  2.73739  3.18146  2.89801  2.37887  2.77519  2.98518  4.58477  3.61503
          0.01469  4.62380  5.34614  0.61958  0.77255  0.48576  0.95510
      8   3.13853  4.52757  4.79705  4.21190  3.34613  4.31411  4.63986  2.14031  4.05456  0.90826  2.59158  4.37217  4.62045  4.21094  4.16250  2.87679  3.36892  2.48336  5.12708  3.99448     17 l - - -
          2.68618  4.42225  2.77519  2.73123  3.46354  2.40513  3.72494  3.29354  2.67741  2.69355  4.24690  2.90347  2.73739  3.18146  2.89801  2.37887  2.77519  2.98518  4.58477  3.61503
          0.01469  4.62380  5.34614  0.61958  0.77255  0.48576  0.95510
      9   2.14046  4.55372  3.90772  3.71176  4.90829  3.30944  4.79273  4.34333  3.82070  4.03163  4.84278  3.77872  0.74290  4.08313  4.09561  2.24658  3.13290  3.69508  6.24075  5.05569     18 p - - -
          2.68618  4.42225  2.77519  2.73123  3.46354  2.40513  3.72494  3.29354  2.67741  2.69355  4.24690  2.90347  2.73739  3.18146  2.89801  2.37887  2.77519  2.98518  4.58477  3.61503
          0.01469  4.62380  5.34614  0.61958  0.77255  0.48576  0.95510
     10   2.75291  5.21661  1.93692  2.27012  4.54214  3.52236  2.41419  3.70160  2.45993  3.21920  4.26358  2.79457  3.92062  2.82172  2.49883  2.72290  2.87821  3.59705  5.65934  4.26033     19 d - - -
          2.68618  4.42225  2.77519  2.73123  3.46354  2.40513  3.72494  3.29354  2.67741  2.69355  4.24690  2.90347  2.73739  3.18146  2.89801  2.37887  2.77519  2.98518  4.58477  3.61503
          0.01469  4.62380  5.34614  0.61958  0.77255  0.48576  0.95510
     11   3.60306  5.59577  4.07731  3.36831  4.80244  4.12959  2.86358  4.47940  2.23907  3.86094  4.77439  3.70984  4.50411  3.18841  0.63172  3.60187  3.75348  4.17693  5.72148  4.50043     20 R - - -
          2.68618  4.42225  2.77519  2.73123  3.46354  2.40513  3.72494  3.29354  2.67741  2.69355  4.24690  2.90347  2.73739  3.18146  2.89801  2.37887  2.77519  2.98518  4.58477  3.61503
          0.01469  4.62380  5.34614  0.61958  0.77255  0.48576  0.95510
     12   4.12574  5.39690  5.39916  5.09703  3.61726  4.93645  5.53983  2.90153  4.87498  0.30796  3.49842  5.31559  5.27907  5.04399  4.90529  4.69721  4.40189  3.12111  5.69905  4.57963     21 L - - -
          2.68618  4.42225  2.77519  2.73123  3.46354  2.40513  3.72494  3.29354  2.67741  2.69355  4.24690  2.90347  2.73739  3.18146  2.89801  2.37887  2.77519  2.98518  4.58477  3.61503
          0.01469  4.62380  5.34614  0.61958  0.77255  0.48576  0.95510
     13   2.83812  4.89255  3.21432  2.90973  4.39812  3.52665  4.15032  3.10447  3.00788  3.52185  4.38387  0.95050  4.11382  3.35946  3.40847  2.44636  3.18913  3.46431  5.72990  4.38502     22 n - - -
          2.68618  4.42225  2.77519  2.73123  3.46354  2.40513  3.72494  3.29354  2.67741  2.69355  4.24690  2.90347  2.73739  3.18146  2.89801  2.37887  2.77519  2.98518  4.58477  3.61503
          0.01469  4.62380  5.34614  0.61958  0.77255  0.48576  0.95510
     14   2.01383  5.24115  3.03600  2.22436  4.57844  3.55089  3.11313  4.04429  2.30100  3.53349  4.28835  2.75074  3.94492  2.67826  1.90965  2.68690  3.01397  3.62860  5.66932  4.28425     23 r - - -
          2.68618  4.42225  2.77519  2.73123  3.46354  2.40513  3.72494  3.29354  2.67741  2.69355  4.24690  2.90347  2.73739  3.18146  2.89801  2.37887  2.77519  2.98518  4.58477  3.61503
          0.01469  4.62380  5.34614  0.61958  0.77255  0.48576  0.95510
     15   2.82841  5.34104  2.53361  1.52895  4.67343  3.52380  2.75490  4.16064  2.53738  3.64028  4.39105  2.98874  3.56443  2.14217  3.03887  2.78097  2.84290  3.72611  5.77527  4.35488     24 e - - -
          2.68618  4.42225  2.77519  2.73123  3.46354  2.40513  3.72494  3.29354  2.67741  2.69355  4.24690  2.90347  2.73739  3.18146  2.89801  2.37887  2.77519  2.98518  4.58477  3.61503
          0.01469  4.62380  5.34614  0.61958  0.77255  0.48576  0.95510
     16   2.49615  4.62347  3.92087  3.57062  2.84018  3.58948  4.45722  3.44334  3.56654  3.11502  4.13424  3.78869  0.85711  3.86307  3.85662  3.01783  3.21575  3.16749  5.44104  4.07677     25 p - - -
          2.68618  4.42225  2.77519  2.73123  3.46354  2.40513  3.72494  3.29354  2.67741  2.69355  4.24690  2.90347  2.73739  3.18146  2.89801  2.37887  2.77519  2.98518  4.58477  3.61503
          0.01469  4.62380  5.34614  0.61958  0.77255  0.48576  0.95510
     17   2.47715  4.32339  4.11093  3.55275  3.52386  3.79427  4.23212  2.40298  3.46128  2.57629  3.50953  3.79838  3.21181  3.71365  3.70075  2.84173  2.42733  1.28433  5.03253  3.83158     26 v - - -
          2.68618  4.42225  2.77519  2.73123  3.46354  2.40513  3.72494  3.29354  2.67741  2.69355  4.24690  2.90347  2.73739  3.18146  2.89801  2.37887  2.77519  2.98518  4.58477  3.61503
          0.01469  4.62380  5.34614  0.61958  0.77255  0.48576  0.95510
     18   2.68585  4.65908  5.29653  4.81688  4.05568  4.77954  5.50068  1.63450  4.72820  2.60618  3.84048  4.95751  5.11834  4.98878  4.90270  4.18564  3.64984  0.69141  5.99474  4.77517     27 V - - -
          2.68618  4.42225  2.77519  2.73123  3.46354  2.40513  3.72494  3.29354  2.67741  2.69355  4.24690  2.90347  2.73739  3.18146  2.89801  2.37887  2.77519  2.98518  4.58477  3.61503
          0.01469  4.62380  5.34614  0.61958  0.77255  0.48576  0.95510
     19   3.10814  4.46151  4.88417  4.32422  1.33794  4.25164  4.30058  2.41943  4.13876  2.26297  3.39490  4.31481  4.58055  4.23664  4.17169  3.57198  3.33769  1.71681  2.93866  3.20447     28 f - - -
          2.68618  4.42225  2.77519  2.73123  3.46354  2.40513  3.72494  3.29354  2.67741  2.69355  4.24690  2.90347  2.73739  3.18146  2.89801  2.37887  2.77519  2.98518  4.58477  3.61503
          0.01469  4.62380  5.34614  0.61958  0.77255  0.48576  0.95510
     20   3.37903  5.52952  3.80109  3.11413  5.07048  2.82161  3.92144  4.39954  1.72121  3.80030  4.65670  3.51293  4.35343  3.04772  0.90838  3.36311  3.54471  4.05751  5.81154  4.65787     29 r - - -
          2.68618  4.42225  2.77519  2.73123  3.46354  2.40513  3.72494  3.29354  2.67741  2.69355  4.24690  2.90347  2.73739  3.18146  2.89801  2.37887  2.77519  2.98518  4.58477  3.61503
          0.01469  4.62380  5.34614  0.61958  0.77255  0.48576  0.95510
     21   3.83943  5.47841  4.65289  4.66420  5.67834  0.15213  5.66860  5.52433  4.93735  5.04748  6.07129  4.82075  4.88009  5.20369  5.03190  4.04053  4.37120  4.90995  6.51551  5.82506     30 G - - -
          2.68618  4.42225  2.77519  2.73123  3.46354  2.40513  3.72494  3.29354  2.67741  2.69355  4.24690  2.90347  2.73739  3.18146  2.89801  2.37887  2.77519  2.98518  4.58477  3.61503
          0.01469  4.62380  5.34614  0.61958  0.77255  0.48576  0.95510
     22   2.85677  3.20191  4.68761  4.08493  2.12844  4.01890  4.33958  2.55859  3.90024  1.32781  2.49821  4.13813  4.36893  4.04196  3.95149  3.03760  3.08865  2.42714  4.83921  3.66020     31 l - - -
          2.68618  4.42225  2.77519  2.73123  3.46354  2.40513  3.72494  3.29354  2.67741  2.69355  4.24690  2.90347  2.73739  3.18146  2.89801  2.37887  2.77519  2.98518  4.58477  3.61503
          0.01469  4.62380  5.34614  0.61958  0.77255  0.48576  0.95510
     23   2.60470  4.53133  4.04293  3.79322  4.79348  3.32401  4.78870  4.18518  3.80698  3.91538  4.74905  3.82055  4.11031  4.09378  4.06407  1.73673  0.75106  3.59917  6.15157  4.96379     32 t - - -
          2.68618  4.42225  2.77519  2.73123  3.46354  2.40513  3.72494  3.29354  2.67741  2.69355  4.24690  2.90347  2.73739  3.18146  2.89801  2.37887  2.77519  2.98518  4.58477  3.61503
          0.01469  4.62380  5.34614  0.61958  0.77255  0.48576  0.95510
     24   1.91884  4.62821  3.03358  2.82826  3.79552  3.30450  3.49441  2.91914  2.80306  2.41938  3.32324  3.29229  4.03680  3.12929  3.21234  2.58657  2.23129  2.81230  5.18655  3.91894     33 a - - -
          2.68618  4.42225  2.77519  2.73123  3.46354  2.40513  3.72494  3.29354  2.67741  2.69355  4.24690  2.90347  2.73739  3.18146  2.89801  2.37887  2.77519  2.98518  4.58477  3.61503
          0.01469  4.62380  5.34614  0.61958  0.77255  0.48576  0.95510
     25   2.75336  5.21932  2.04861  2.44978  4.55063  3.27688  3.26195  4.02474  2.46862  3.52175  4.27181  2.99570  2.82892  2.82571  2.50342  2.18391  2.58339  3.60433  5.66800  4.26678     34 d - - -
          2.68618  4.42225  2.77519  2.73123  3.46354  2.40513  3.72494  3.29354  2.67741  2.69355  4.24690  2.90347  2.73739  3.18146  2.89801  2.37887  2.77519  2.98518  4.58477  3.61503
          0.01469  4.62380  5.34614  0.61958  0.77255  0.48576  0.95510
     26   3.88274  5.95124  3.12315  0.30867  5.44030  3.97502  4.71313  5.08244  3.72179  4.58889  5.60066  3.68148  4.63230  3.95712  4.16596  3.82049  4.21431  4.70741  6.44202  5.27066     35 E - - -
          2.68618  4.42225  2.77519  2.73123  3.46354  2.40513  3.72494  3.29354  2.67741  2.69355  4.24690  2.90347  2.73739  3.18146  2.89801  2.37887  2.77519  2.98518  4.58477  3.61503
          0.01469  4.62380  5.34614  0.61958  0.77255  0.48576  0.95510
     27   3.72094  4.98232  5.58221  4.99038  2.62988  5.02483  5.29814  2.53394  4.84379  0.73420  2.09829  5.15445  5.13436  4.77439  4.82110  4.38435  3.92766  2.22468  5.42434  4.41554     36 l - - -
          2.68618  4.42225  2.77519  2.73123  3.46354  2.40513  3.72494  3.29354  2.67741  2.69355  4.24690  2.90347  2.73739  3.18146  2.89801  2.37887  2.77519  2.98518  4.58477  3.61503
          0.01469  4.62380  5.34614  0.61958  0.77255  0.48576  0.95510
     28   2.58047  4.19174  4.37934  3.78594  2.38818  2.40590  4.18880  2.61963  3.63805  2.07981  3.01152  3.92512  4.24886  3.82969  3.76383  3.17838  2.98837  2.26409  2.29238  3.59117     37 l - - -
          2.68618  4.42225  2.77519  2.73123  3.46354  2.40513  3.72494  3.29354  2.67741  2.69355  4.24690  2.90347  2.73739  3.18146  2.89801  2.37887  2.77519  2.98518  4.58477  3.61503
          0.01469  4.62380  5.34614  0.61958  0.77255  0.48576  0.95510
     29   2.43262  4.15384  4.66468  4.05557  2.98010  3.93879  4.27002  2.02922  3.85797  1.87759  2.52615  4.07715  4.29874  4.00035  3.89173  3.24822  2.75963  1.81541  3.25392  3.60404     38 v - - -
          2.68618  4.42225  2.77519  2.73123  3.46354  2.40513  3.72494  3.29354  2.67741  2.69355  4.24690  2.90347  2.73739  3.18146  2.89801  2.37887  2.77519  2.98518  4.58477  3.61503
          0.01469  4.62380  5.34614  0.61958  0.77255  0.48576  0.95510
     30   2.01706  2.30235  4.60420  4.01773  3.40087  4.02766  4.39383  1.94801  3.86283  2.11139  3.38836  4.12054  4.39422  4.04721  3.96616  3.34008  2.60588  1.87794  4.96426  3.77873     39 v - - -
          2.68618  4.42225  2.77519  2.73123  3.46354  2.40513  3.72494  3.29354  2.67741  2.69355  4.24690  2.90347  2.73739  3.18146  2.89801  2.37887  2.77519  2.98518  4.58477  3.61503
          0.01469  4.62380  5.34614  0.61958  0.77255  0.48576  0.95510
     31   1.60148  3.05491  4.51992  3.92629  2.98848  3.94728  4.28688  2.30733  3.76727  2.11789  3.32507  4.02984  4.31365  3.94766  3.86734  3.12167  3.02997  1.82299  4.86107  3.67719     40 a - - -
          2.68618  4.42225  2.77519  2.73123  3.46354  2.40513  3.72494  3.29354  2.67741  2.69355  4.24690  2.90347  2.73739  3.18146  2.89801  2.37887  2.77519  2.98518  4.58477  3.61503
          0.01469  4.62380  5.34614  0.61958  0.77255  0.48576  0.95510
     32   2.74763  4.25951  4.10559  3.52592  2.93746  1.96469  4.13790  2.29872  3.42285  1.89783  3.37542  3.77401  4.20482  3.66125  3.63952  2.80243  2.57957  2.40249  4.87830  3.68065     41 l - - -
          2.68618  4.42225  2.77519  2.73123  3.46354  2.40513  3.72494  3.29354  2.67741  2.69355  4.24690  2.90347  2.73739  3.18146  2.89801  2.37887  2.77519  2.98518  4.58477  3.61503
          0.01469  4.62380  5.34614  0.61958  0.77255  0.48576  0.95510
     33   2.26421  4.18949  4.44587  3.85108  2.82641  3.42953  4.23369  2.21091  3.69724  1.77143  3.30427  3.97211  4.27456  3.88291  3.80895  3.20871  2.27922  1.91029  4.82390  3.63985     42 l - - -
          2.68618  4.42225  2.77519  2.73123  3.46354  2.40513  3.72494  3.29354  2.67741  2.69355  4.24690  2.90347  2.73739  3.18146  2.89801  2.37887  2.77519  2.98518  4.58477  3.61503
          0.01469  4.62380  5.34614  0.61958  0.77255  0.48576  0.95510
     34   2.19325  4.56653  3.79971  3.36193  4.08008  1.33185  4.42660  3.97822  3.36531  3.63883  4.45210  3.59569  4.04771  3.66121  3.73154  1.54179  2.46338  3.47629  5.88661  4.65187     43 g - - -
          2.68618  4.42225  2.77519  2.73123  3.46354  2.40513  3.72494  3.29354  2.67741  2.69355  4.24690  2.90347  2.73739  3.18146  2.89801  2.37887  2.77519  2.98518  4.58477  3.61503
          0.01469  4.62380  5.34614  0.61958  0.77255  0.48576  0.95510
     35   2.03515  3.44777  4.35654  3.76354  2.49890  2.74831  4.18662  2.40705  3.61937  2.01901  3.30140  3.90890  4.23673  3.81479  3.75074  3.16259  2.40803  2.24259  4.80383  3.61778     44 l - - -
          2.68618  4.42225  2.77519  2.73123  3.46354  2.40513  3.72494  3.29354  2.67741  2.69355  4.24690  2.90347  2.73739  3.18146  2.89801  2.37887  2.77519  2.98518  4.58477  3.61503
          0.01469  4.62380  5.34614  0.61958  0.77255  0.48576  0.95510
     36   2.02247  3.99726  4.15983  3.57668  3.19439  3.04053  4.14736  2.46323  3.46577  2.17309  3.35714  3.80343  3.27741  3.69468  3.66418  3.12176  2.76092  1.68834  4.85792  3.66342     45 v - - -
          2.68618  4.42225  2.77519  2.73123  3.46354  2.40513  3.72494  3.29354  2.67741  2.69355  4.24690  2.90347  2.73739  3.18146  2.89801  2.37887  2.77519  2.98518  4.58477  3.61503
          0.01469  4.62380  5.34614  0.61958  0.77255  0.48576  0.95510
     37   1.68053  4.23323  4.22426  3.64161  2.68606  3.26820  4.17939  2.46324  3.52328  2.34490  3.35883  3.84612  4.22995  3.74494  3.70585  3.01780  2.87665  1.77730  4.86621  3.67357     46 a - - -
          2.68618  4.42225  2.77519  2.73123  3.46354  2.40513  3.72494  3.29354  2.67741  2.69355  4.24690  2.90347  2.73739  3.18146  2.89801  2.37887  2.77519  2.98518  4.58477  3.61503
          0.01469  4.62380  5.34614  0.61958  0.77255  0.48576  0.95510
     38   2.78761  4.41256  3.88401  3.32792  3.06975  1.44801  4.06703  2.90838  3.24500  2.45560  3.54654  3.64788  4.18888  3.52836  3.53412  3.06536  2.62020  2.69845  3.01133  3.59734     47 g - - -
          2.68618  4.42225  2.77519  2.73123  3.46354  2.40513  3.72494  3.29354  2.67741  2.69355  4.24690  2.90347  2.73739  3.18146  2.89801  2.37887  2.77519  2.98518  4.58477  3.61503
          0.01469  4.62380  5.34614  0.61958  0.77255  0.48576  0.95510
     39   2.41478  4.18850  4.49912  3.90203  2.62409  3.92380  4.25122  2.20552  3.73981  1.47042  3.29145  4.00365  4.28776  3.91638  3.83563  2.86790  2.61532  2.12968  4.82157  3.64019     48 l - - -
          2.68618  4.42225  2.77519  2.73123  3.46354  2.40513  3.72494  3.29354  2.67741  2.69355  4.24690  2.90347  2.73739  3.18146  2.89801  2.37887  2.77519  2.98518  4.58477  3.61503
          0.01469  4.62380  5.34614  0.61958  0.77255  0.48576  0.95510
     40   2.24607  4.31006  4.30129  3.72107  3.40655  3.96157  4.28554  2.36740  3.60661  1.67046  3.21849  3.94139  2.39133  3.83164  3.79729  3.25391  3.07852  1.84193  4.96756  3.77926     49 l - - -
          2.68618  4.42225  2.77519  2.73123  3.46354  2.40513  3.72494  3.29354  2.67741  2.69355  4.24690  2.90347  2.73739  3.18146  2.89801  2.37887  2.77519  2.98518  4.58477  3.61503
          0.01469  4.62380  5.34614  0.61958  0.77255  0.48576  0.95510
     41   2.23794  4.18110  4.49973  3.90114  3.27168  3.91663  4.24142  2.18135  3.73562  1.54908  3.28221  3.99860  3.64139  3.91078  3.82777  3.21884  2.92656  1.82039  3.94882  3.62787     50 l - - -
          2.68618  4.42225  2.77519  2.73123  3.46354  2.40513  3.72494  3.29354  2.67741  2.69355  4.24690  2.90347  2.73739  3.18146  2.89801  2.37887  2.77519  2.98518  4.58477  3.61503
          0.01469  4.62380  5.34614  0.61958  0.77255  0.48576  0.95510
     42   2.44753  4.55704  3.75231  3.33361  3.00846  1.36352  4.36882  3.73722  3.35269  3.42184  4.27043  3.59237  4.07328  3.64298  3.70788  1.48263  3.05559  3.32504  5.68748  4.43219     51 g - - -
          2.68618  4.42225  2.77519  2.73123  3.46354  2.40513  3.72494  3.29354  2.67741  2.69355  4.24690  2.90347  2.73739  3.18146  2.89801  2.37887  2.77519  2.98518  4.58477  3.61503
          0.01469  4.62380  5.34614  0.61958  0.77255  0.48576  0.95510
     43   2.60952  4.59567  5.22028  4.67387  3.70838  4.67413  5.13722  1.35941  4.54707  1.39169  3.54360  4.79513  4.95506  4.71736  4.64709  4.03088  3.55199  1.51162  5.56505  4.40304     52 i - - -
          2.68618  4.42225  2.77519  2.73123  3.46354  2.40513  3.72494  3.29354  2.67741  2.69355  4.24690  2.90347  2.73739  3.18146  2.89801  2.37887  2.77519  2.98518  4.58477  3.61503
          0.01469  4.62380  5.34614  0.61958  0.77255  0.48576  0.95510
     44   3.05718  4.50321  4.50682  3.93360  3.25740  4.19812  4.52249  2.24342  3.82214  1.52152  3.33562  4.17320  1.60931  4.03179  4.01263  3.49998  3.29233  2.10592  5.14293  3.97484     53 l - - -
          2.68620  4.42227  2.77522  2.73126  3.46356  2.40515  3.72497  3.29356  2.67743  2.69347  4.24692  2.90349  2.73742  3.18149  2.89803  2.37889  2.77522  2.98484  4.58479  3.61505
          0.52958  2.71065  1.06522  0.54104  0.87261  0.48576  0.95510
     45   2.17559  4.31665  3.92489  3.40733  3.45259  3.67892  4.19199  2.54664  3.30017  1.34143  3.38173  3.68527  3.63060  3.59623  3.56416  3.01347  2.98923  2.26936  5.05973  3.86244     56 l - - -
          2.68618  4.42225  2.77519  2.73123  3.46354  2.40513  3.72494  3.29354  2.67741  2.69355  4.24690  2.90347  2.73739  3.18146  2.89801  2.37887  2.77519  2.98518  4.58477  3.61503
          0.02234  4.20845  4.93080  0.61958  0.77255  0.26407  1.46066
     46   1.93518  4.20507  4.33812  3.74783  2.62914  3.88068  4.20015  2.32766  3.61042  1.72004  3.31580  3.90946  4.24978  3.81207  3.75445  2.62128  2.75169  2.24574  4.83053  3.64354     57 l - - -
          2.68618  4.42225  2.77519  2.73123  3.46354  2.40513  3.72494  3.29354  2.67741  2.69355  4.24690  2.90347  2.73739  3.18146  2.89801  2.37887  2.77519  2.98518  4.58477  3.61503
          0.01469  4.62380  5.34614  0.61958  0.77255  0.48576  0.95510
     47   2.31134  3.57680  4.54335  3.93925  3.05649  3.13354  4.22049  2.23421  3.75934  1.86169  3.26051  4.00188  4.25994  3.92124  3.82570  3.19907  2.97579  2.10780  2.31997  3.58518     58 l - - -
          2.68618  4.42225  2.77519  2.73123  3.46354  2.40513  3.72494  3.29354  2.67741  2.69355  4.24690  2.90347  2.73739  3.18146  2.89801  2.37887  2.77519  2.98518  4.58477  3.61503
          0.01469  4.62380  5.34614  0.61958  0.77255  0.48576  0.95510
     48   2.58338  4.20442  4.23835  3.64961  3.05584  3.07340  4.15193  2.41137  3.52376  1.76208  3.31985  3.84203  2.74145  3.73755  3.69180  2.91172  2.60360  2.19084  3.45665  3.62683     59 l - - -
          2.68618  4.42225  2.77519  2.73123  3.46354  2.40513  3.72494  3.29354  2.67741  2.69355  4.24690  2.90347  2.73739  3.18146  2.89801  2.37887  2.77519  2.98518  4.58477  3.61503
          0.01469  4.62380  5.34614  0.61958  0.77255  0.48576  0.95510
     49   2.55146  3.38454  4.58450  3.97786  2.58135  3.90068  4.22860  2.25882  3.78983  1.77968  2.78276  4.02165  3.49535  3.94430  3.84198  3.14087  2.38359  2.03904  4.76014  3.58127     60 l - - -
          2.68618  4.42225  2.77519  2.73123  3.46354  2.40513  3.72494  3.29354  2.67741  2.69355  4.24690  2.90347  2.73739  3.18146  2.89801  2.37887  2.77519  2.98518  4.58477  3.61503
          0.01469  4.62380  5.34614  0.61958  0.77255  0.48576  0.95510
     50   2.12731  4.81881  2.96631  2.65902  2.95185  2.77967  3.20080  3.20002  2.64649  2.71245  3.89926  3.16203  3.98469  2.98934  2.46381  2.54034  2.86980  3.13331  5.34431  4.03613     61 a - - -
          2.68618  4.42225  2.77519  2.73123  3.46354  2.40513  3.72494  3.29354  2.67741  2.69355  4.24690  2.90347  2.73739  3.18146  2.89801  2.37887  2.77519  2.98518  4.58477  3.61503
          0.02731  4.62380  4.06703  0.61958  0.77255  0.48576  0.95510
     51   2.73987  4.98358  2.86219  2.55608  4.25077  1.87859  3.77126  3.67674  2.56380  3.26493  3.58605  2.73706  3.95132  2.91280  3.03327  2.31194  2.49112  3.33636  5.49309  3.59446     62 g - - -
          2.68618  4.42225  2.77519  2.73123  3.46354  2.40513  3.72494  3.29354  2.67741  2.69355  4.24690  2.90347  2.73739  3.18146  2.89801  2.37887  2.77519  2.98518  4.58477  3.61503
          0.01487  4.61136  5.33371  0.61958  0.77255  0.47125  0.97875
     52   2.38337  4.20437  4.50547  3.91038  3.22114  3.93369  4.22363  1.89615  3.74330  2.19871  3.29692  4.00564  4.29557  3.91747  3.83659  3.23584  3.02491  2.28196  1.98985  2.72009     63 i - - -
          2.68618  4.42225  2.77519  2.73123  3.46354  2.40513  3.72494  3.29354  2.67741  2.69355  4.24690  2.90347  2.73739  3.18146  2.89801  2.37887  2.77519  2.98518  4.58477  3.61503
          0.01469  4.62380  5.34614  0.61958  0.77255  0.48576  0.95510
     53   1.70129  4.34952  3.87086  3.30361  3.50117  3.22775  4.08372  2.64098  3.23252  2.14970  3.48788  3.62790  2.99877  3.50619  3.52222  2.89703  2.98210  2.03431  4.98071  3.76858     64 a - - -
          2.68618  4.42225  2.77519  2.73123  3.46354  2.40513  3.72494  3.29354  2.67741  2.69355  4.24690  2.90347  2.73739  3.18146  2.89801  2.37887  2.77519  2.98518  4.58477  3.61503
          0.01469  4.62380  5.34614  0.61958  0.77255  0.48576  0.95510
     54   2.43198  3.80646  4.67742  4.07307  2.95288  3.98749  4.32168  2.10583  3.88552  1.62689  2.13287  4.11449  4.34292  4.03327  3.93250  3.29753  2.71104  2.13262  4.83500  3.66147     65 l - - -
          2.68618  4.42225  2.77519  2.73123  3.46354  2.40513  3.72494  3.29354  2.67741  2.69355  4.24690  2.90347  2.73739  3.18146  2.89801  2.37887  2.77519  2.98518  4.58477  3.61503
          0.01469  4.62380  5.34614  0.61958  0.77255  0.48576  0.95510
     55   2.16424  4.32619  4.84762  4.25551  2.74837  4.18914  4.54495  1.61346  4.08176  2.08565  2.56973  4.31440  4.52446  4.22964  4.13739  3.50853  3.20468  1.65784  5.03483  3.86628     66 i - - -
          2.68618  4.42225  2.77519  2.73123  3.46354  2.40513  3.72494  3.29354  2.67741  2.69355  4.24690  2.90347  2.73739  3.18146  2.89801  2.37887  2.77519  2.98518  4.58477  3.61503
          0.01469  4.62380  5.34614  0.61958  0.77255  0.48576  0.95510
     56   2.20518  4.60262  3.72079  3.38832  4.60237  2.11355  4.48888  4.00180  3.43478  3.25779  4.51854  3.62189  1.02214  3.73971  3.77779  2.81153  3.10300  3.50841  5.94132  4.70954     67 p - - -
          2.68618  4.42225  2.77519  2.73123  3.46354  2.40513  3.72494  3.29354  2.67741  2.69355  4.24690  2.90347  2.73739  3.18146  2.89801  2.37887  2.77519  2.98518  4.58477  3.61503
          0.01469  4.62380  5.34614  0.61958  0.77255  0.48576  0.95510
     57   2.43961  4.37972  3.82618  3.26501  3.20412  3.03484  4.08543  2.88435  3.20120  2.40873  3.54133  3.59868  4.13885  3.48211  3.50692  2.86793  1.46535  2.31406  5.03112  3.81444     68 t - - -
          2.68618  4.42225  2.77519  2.73123  3.46354  2.40513  3.72494  3.29354  2.67741  2.69355  4.24690  2.90347  2.73739  3.18146  2.89801  2.37887  2.77519  2.98518  4.58477  3.61503
          0.01469  4.62380  5.34614  0.61958  0.77255  0.48576  0.95510
     58   2.65214  2.72710  4.38182  3.78743  2.74382  1.98051  4.19220  2.53995  3.63868  2.05062  2.87361  3.92260  4.24104  3.82986  3.76166  3.01855  2.97702  2.23452  4.79883  3.61365     69 g - - -
          2.68618  4.42225  2.77519  2.73123  3.46354  2.40513  3.72494  3.29354  2.67741  2.69355  4.24690  2.90347  2.73739  3.18146  2.89801  2.37887  2.77519  2.98518  4.58477  3.61503
          0.01469  4.62380  5.34614  0.61958  0.77255  0.48576  0.95510
     59   1.87682  4.27434  4.45834  3.87765  3.41710  3.60388  4.34706  1.53677  3.74278  2.42711  2.57411  4.03492  4.35928  3.94969  3.88937  3.29265  2.95601  1.99925  4.97242  3.78371     70 i - - -
          2.68618  4.42225  2.77519  2.73123  3.46354  2.40513  3.72494  3.29354  2.67741  2.69355  4.24690  2.90347  2.73739  3.18146  2.89801  2.37887  2.77519  2.98518  4.58477  3.61503
          0.01469  4.62380  5.34614  0.61958  0.77255  0.48576  0.95510
     60   2.46565  4.23253  4.39409  3.80480  3.02137  2.61241  4.24923  2.56595  3.66514  1.57164  2.99403  3.96104  4.29014  3.86288  3.80368  3.22226  3.02857  1.75944  4.86593  3.68184     71 l - - -
          2.68618  4.42225  2.77519  2.73123  3.46354  2.40513  3.72494  3.29354  2.67741  2.69355  4.24690  2.90347  2.73739  3.18146  2.89801  2.37887  2.77519  2.98518  4.58477  3.61503
          0.01469  4.62380  5.34614  0.61958  0.77255  0.48576  0.95510
     61   2.14303  4.17279  4.44725  3.84956  2.70312  3.08163  4.21214  2.26805  3.69067  1.63679  3.02345  3.96103  3.86129  3.87120  3.79391  3.19122  2.98480  2.08336  4.79416  3.61171     72 l - - -
          2.68618  4.42225  2.77519  2.73123  3.46354  2.40513  3.72494  3.29354  2.67741  2.69355  4.24690  2.90347  2.73739  3.18146  2.89801  2.37887  2.77519  2.98518  4.58477  3.61503
          0.01469  4.62380  5.34614  0.61958  0.77255  0.48576  0.95510
     62   2.52085  4.26520  4.13126  3.55121  3.22414  1.99177  4.15741  2.66267  3.44686  2.03262  2.71835  3.79578  4.22064  3.68360  3.66037  3.12911  2.67727  1.98451  4.89080  3.69475     73 v - - -
          2.68618  4.42225  2.77519  2.73123  3.46354  2.40513  3.72494  3.29354  2.67741  2.69355  4.24690  2.90347  2.73739  3.18146  2.89801  2.37887  2.77519  2.98518  4.58477  3.61503
          0.01469  4.62380  5.34614  0.61958  0.77255  0.48576  0.95510
     63   2.55807  3.57340  4.26181  3.67416  3.32148  2.73042  4.17450  1.87884  3.54759  2.16742  2.95825  3.86302  2.44531  3.76096  3.71398  3.15063  2.98315  2.22950  4.83661  3.64651     74 i - - -
          2.68618  4.42225  2.77519  2.73123  3.46354  2.40513  3.72494  3.29354  2.67741  2.69355  4.24690  2.90347  2.73739  3.18146  2.89801  2.37887  2.77519  2.98518  4.58477  3.61503
          0.01469  4.62380  5.34614  0.61958  0.77255  0.48576  0.95510
     64   1.89892  4.22079  4.28741  3.69934  3.00293  2.61172  4.19223  2.43940  3.57139  1.86483  3.09141  3.88471  4.24702  3.78223  3.73390  3.17021  2.91899  2.02439  4.84618  3.65727     75 l - - -
          2.68618  4.42225  2.77519  2.73123  3.46354  2.40513  3.72494  3.29354  2.67741  2.69355  4.24690  2.90347  2.73739  3.18146  2.89801  2.37887  2.77519  2.98518  4.58477  3.61503
          0.01469  4.62380  5.34614  0.61958  0.77255  0.48576  0.95510
     65   2.55934  3.39281  4.80118  4.19750  2.32314  4.08445  4.42455  2.07951  4.00554  1.38444  3.11091  4.22593  4.42781  4.13836  4.03730  3.39983  3.12457  2.02373  4.90640  3.74114     76 l - - -
          2.68618  4.42225  2.77519  2.73123  3.46354  2.40513  3.72494  3.29354  2.67741  2.69355  4.24690  2.90347  2.73739  3.18146  2.89801  2.37887  2.77519  2.98518  4.58477  3.61503
          0.01469  4.62380  5.34614  0.61958  0.77255  0.48576  0.95510
     66   2.31635  4.25213  4.15850  3.57790  3.03798  2.07245  4.16250  2.36694  3.46968  2.20633  3.37392  3.80968  4.22168  3.70180  3.67362  2.88563  2.99143  1.83670  4.88141  3.68567     77 v - - -
          2.68625  4.42232  2.77526  2.73130  3.46309  2.40519  3.72501  3.29361  2.67747  2.69362  4.24696  2.90353  2.73746  3.18153  2.89807  2.37864  2.77500  2.98525  4.58400  3.61510
          0.22146  1.64048  5.34614  0.36255  1.19039  0.48576  0.95510
     67   3.39394  4.64371  5.37277  4.85504  3.90525  4.86081  5.41379  1.33022  4.75254  1.91789  3.70504  4.98918  5.12406  4.96136  4.87978  4.24198  3.09157  1.00056  5.82764  4.63787     80 v - - -
          2.68618  4.42225  2.77519  2.73123  3.46354  2.40513  3.72494  3.29354  2.67741  2.69355  4.24690  2.90347  2.73739  3.18146  2.89801  2.37887  2.77519  2.98518  4.58477  3.61503
          0.01469  4.62380  5.34614  0.61958  0.77255  0.48576  0.95510
     68   2.47408  4.16435  4.42464  3.82733  1.86446  3.28460  4.19373  2.60114  3.66912  1.94391  3.28152  3.94117  4.24205  3.85185  3.77518  3.04879  2.60069  2.04526  3.81040  3.59553     81 f - - -
          2.68618  4.42225  2.77519  2.73123  3.46354  2.40513  3.72494  3.29354  2.67741  2.69355  4.24690  2.90347  2.73739  3.18146  2.89801  2.37887  2.77519  2.98518  4.58477  3.61503
          0.01469  4.62380  5.34614  0.61958  0.77255  0.48576  0.95510
     69   2.72796  3.80941  4.63307  4.03662  2.12997  4.00069  4.34304  1.80189  3.33774  2.36590  3.33146  4.10747  4.35995  4.03169  3.93702  3.31037  2.93048  1.53119  4.88497  3.70243     82 v - - -
          2.68618  4.42225  2.77519  2.73123  3.46354  2.40513  3.72494  3.29354  2.67741  2.69355  4.24690  2.90347  2.73739  3.18146  2.89801  2.37887  2.77519  2.98518  4.58477  3.61503
          0.01469  4.62380  5.34614  0.61958  0.77255  0.48576  0.95510
     70   2.62661  3.95005  4.00507  3.43334  3.43711  1.39550  4.12369  2.53907  3.33560  2.51899  3.12232  3.71278  4.18402  3.59854  3.58620  3.07058  2.99213  2.57149  3.47722  3.72404     83 g - - -
          2.68618  4.42225  2.77519  2.73123  3.46354  2.40513  3.72494  3.29354  2.67741  2.69355  4.24690  2.90347  2.73739  3.18146  2.89801  2.37887  2.77519  2.98518  4.58477  3.61503
          0.01469  4.62380  5.34614  0.61958  0.77255  0.48576  0.95510
     71   2.28859  4.78662  3.33861  2.95884  4.60545  1.14286  4.18212  4.04455  2.69874  3.65023  4.45276  3.36147  2.97664  3.36136  3.45627  2.32774  3.08951  3.57159  5.86427  4.56574     84 g - - -
          2.68618  4.42225  2.77519  2.73123  3.46354  2.40513  3.72494  3.29354  2.67741  2.69355  4.24690  2.90347  2.73739  3.18146  2.89801  2.37887  2.77519  2.98518  4.58477  3.61503
          0.01469  4.62380  5.34614  0.61958  0.77255  0.48576  0.95510
     72   2.68417  5.16741  3.04730  2.50105  4.50428  2.24829  3.74076  3.96191  2.00804  3.47789  4.24248  2.74552  3.94139  2.85215  2.50560  2.50580  2.23575  3.56057  5.63708  4.25837     85 k - - -
          2.68618  4.42225  2.77519  2.73123  3.46354  2.40513  3.72494  3.29354  2.67741  2.69355  4.24690  2.90347  2.73739  3.18146  2.89801  2.37887  2.77519  2.98518  4.58477  3.61503
          0.01469  4.62380  5.34614  0.61958  0.77255  0.48576  0.95510
     73   2.65572  4.13644  4.57031  3.96411  2.57579  3.13417  4.21862  1.94617  3.77748  2.04867  3.25336  4.01160  4.25935  3.93340  3.52411  3.19996  2.97254  2.04305  2.75864  2.98390     86 i - - -
          2.68618  4.42225  2.77519  2.73123  3.46354  2.40513  3.72494  3.29354  2.67741  2.69355  4.24690  2.90347  2.73739  3.18146  2.89801  2.37887  2.77519  2.98518  4.58477  3.61503
          0.01469  4.62380  5.34614  0.61958  0.77255  0.48576  0.95510
     74   3.65822  4.91614  5.57760  4.98955  2.66054  4.98422  5.29581  1.84784  4.84173  0.78113  2.77204  5.13005  5.11583  4.79098  4.81913  4.34515  3.87062  2.20419  5.44586  4.43298     87 l - - -
          2.68618  4.42225  2.77519  2.73123  3.46354  2.40513  3.72494  3.29354  2.67741  2.69355  4.24690  2.90347  2.73739  3.18146  2.89801  2.37887  2.77519  2.98518  4.58477  3.61503
          0.01469  4.62380  5.34614  0.61958  0.77255  0.48576  0.95510
     75   1.88530  5.09067  3.16165  2.60798  4.44419  3.57996  3.79416  3.87513  2.48712  3.42238  4.21365  3.12086  3.99118  2.26777  1.85767  2.64463  2.63795  3.50328  5.60349  4.26362     88 r - - -
          2.68618  4.42225  2.77519  2.73123  3.46354  2.40513  3.72494  3.29354  2.67741  2.69355  4.24690  2.90347  2.73739  3.18146  2.89801  2.37887  2.77519  2.98518  4.58477  3.61503
          0.01469  4.62380  5.34614  0.61958  0.77255  0.48576  0.95510
     76   2.79055  5.32936  3.23125  2.45201  4.70149  3.34002  3.81529  4.11801  2.21673  3.60042  4.39946  3.19346  4.09797  2.82298  1.15156  2.74999  3.20749  3.74249  5.71422  4.40935     89 r - - -
          2.68618  4.42225  2.77519  2.73123  3.46354  2.40513  3.72494  3.29354  2.67741  2.69355  4.24690  2.90347  2.73739  3.18146  2.89801  2.37887  2.77519  2.98518  4.58477  3.61503
          0.01469  4.62380  5.34614  0.61958  0.77255  0.48576  0.95510
     77   2.48034  4.20203  4.25698  3.66686  3.30187  3.85064  3.85076  1.91609  3.25675  1.59540  2.86901  3.85256  4.21914  3.08315  3.69652  3.13977  2.97169  2.45399  4.27640  3.32247     90 l - - -
          2.68618  4.42225  2.77519  2.73123  3.46354  2.40513  3.72494  3.29354  2.67741  2.69355  4.24690  2.90347  2.73739  3.18146  2.89801  2.37887  2.77519  2.98518  4.58477  3.61503
          0.01469  4.62380  5.34614  0.61958  0.77255  0.48576  0.95510
     78   3.63309  5.66693  4.06747  3.34665  5.24527  4.13473  4.01241  4.56864  0.56149  3.92789  4.83006  3.69126  4.50207  3.14757  2.15663  3.61515  3.76921  4.25498  5.87701  4.78713     91 K - - -
          2.68618  4.42225  2.77519  2.73123  3.46354  2.40513  3.72494  3.29354  2.67741  2.69355  4.24690  2.90347  2.73739  3.18146  2.89801  2.37887  2.77519  2.98518  4.58477  3.61503
          0.01469  4.62380  5.34614  0.61958  0.77255  0.48576  0.95510
     79   2.52899  5.19931  3.98893  3.41283  4.91198  3.85420  4.18825  4.26632  2.49945  3.79785  4.71242  3.71776  4.38184  3.35818  0.64699  3.32356  3.54040  3.90180  5.88670  4.73651     92 R - - -
          2.68618  4.42225  2.77519  2.73123  3.46354  2.40513  3.72494  3.29354  2.67741  2.69355  4.24690  2.90347  2.73739  3.18146  2.89801  2.37887  2.77519  2.98518  4.58477  3.61503
          0.01469  4.62380  5.34614  0.61958  0.77255  0.48576  0.95510
     80   3.23062  5.11774  3.89118  3.71835  5.13740  0.42605  4.82800  4.73339  3.59741  4.30939  5.20366  3.99982  4.47174  4.10922  2.81939  3.37621  3.69174  4.19857  6.23661  5.14929     93 G - - -
          2.68618  4.42225  2.77519  2.73123  3.46354  2.40513  3.72494  3.29354  2.67741  2.69355  4.24690  2.90347  2.73739  3.18146  2.89801  2.37887  2.77519  2.98518  4.58477  3.61503
          0.01469  4.62380  5.34614  0.61958  0.77255  0.48576  0.95510
     81   3.68591  5.71900  4.31397  3.39770  5.34967  4.20100  3.95381  4.60176  1.12692  3.92034  4.81695  3.71026  4.51643  3.07919  0.99662  3.65526  3.78074  4.29659  5.85476  4.79790     94 r - - -
          2.68618  4.42225  2.77519  2.73123  3.46354  2.40513  3.72494  3.29354  2.67741  2.69355  4.24690  2.90347  2.73739  3.18146  2.89801  2.37887  2.77519  2.98518  4.58477  3.61503
          0.01469  4.62380  5.34614  0.61958  0.77255  0.48576  0.95510
     82   4.02925  5.59193  4.71386  4.69046  5.53481  4.24139  5.64213  5.35735  4.82727  4.85683  5.97354  4.90285  0.15386  5.18334  4.93020  4.23145  4.53074  4.89975  6.44143  5.68175     95 P - - -
          2.68618  4.42225  2.77519  2.73123  3.46354  2.40513  3.72494  3.29354  2.67741  2.69355  4.24690  2.90347  2.73739  3.18146  2.89801  2.37887  2.77519  2.98518  4.58477  3.61503
          0.01469  4.62380  5.34614  0.61958  0.77255  0.48576  0.95510
     83   2.73490  5.28287  1.62276  1.77014  4.58707  3.53205  3.78509  4.05986  2.57208  3.22210  4.34093  3.00700  3.48306  2.90190  3.07242  2.79667  3.07068  3.65401  5.73303  3.33000     96 d - - -
          2.68618  4.42225  2.77519  2.73123  3.46354  2.40513  3.72494  3.29354  2.67741  2.69355  4.24690  2.90347  2.73739  3.18146  2.89801  2.37887  2.77519  2.98518  4.58477  3.61503
          0.01469  4.62380  5.34614  0.61958  0.77255  0.48576  0.95510
     84   2.75944  4.98579  3.09440  2.58765  4.28231  2.29644  3.57874  3.71235  2.61043  3.30256  4.10891  2.28624  3.97299  2.95818  3.07540  2.53329  1.87150  3.36725  5.52910  3.66634     97 t - - -
          2.68618  4.42225  2.77519  2.73123  3.46354  2.40513  3.72494  3.29354  2.67741  2.69355  4.24690  2.90347  2.73739  3.18146  2.89801  2.37887  2.77519  2.98518  4.58477  3.61503
          0.01469  4.62380  5.34614  0.61958  0.77255  0.48576  0.95510
     85   4.27182  5.36685  5.37646  5.16079  1.97886  4.97546  3.84482  3.92317  4.95344  2.35269  4.48565  4.61865  5.24970  4.73730  4.83581  4.35005  4.47728  3.84049  1.38738  1.06720     98 y - - -
          2.68618  4.42225  2.77519  2.73123  3.46354  2.40513  3.72494  3.29354  2.67741  2.69355  4.24690  2.90347  2.73739  3.18146  2.89801  2.37887  2.77519  2.98518  4.58477  3.61503
          0.01469  4.62380  5.34614  0.61958  0.77255  0.48576  0.95510
     86   2.84343  4.24527  4.57733  3.98346  2.85319  3.98663  3.44208  2.27096  3.81357  1.24720  3.28277  4.06349  4.34076  3.97138  3.89344  3.29098  3.07423  2.20207  4.75817  2.68576     99 l - - -
          2.68618  4.42225  2.77519  2.73123  3.46354  2.40513  3.72494  3.29354  2.67741  2.69355  4.24690  2.90347  2.73739  3.18146  2.89801  2.37887  2.77519  2.98518  4.58477  3.61503
          0.01469  4.62380  5.34614  0.61958  0.77255  0.48576  0.95510
     87   2.75306  4.37213  3.81329  3.24127  3.44531  3.77475  4.02843  2.61024  3.16667  2.57323  2.93611  3.20772  3.54812  2.72848  3.46683  3.03473  2.98461  2.63811  2.99202  1.84073    100 y - - -
          2.68618  4.42225  2.77519  2.73123  3.46354  2.40513  3.72494  3.29354  2.67741  2.69355  4.24690  2.90347  2.73739  3.18146  2.89801  2.37887  2.77519  2.98518  4.58477  3.61503
          0.01469  4.62380  5.34614  0.61958  0.77255  0.48576  0.95510
     88   2.99024  5.26765  3.37149  2.74650  4.61718  3.73730  3.36778  4.02088  2.07705  3.01499  4.32797  3.23351  4.10656  2.20940  1.36513  2.98283  3.19261  3.13671  5.64476  4.36115    101 r - - -
          2.68618  4.42225  2.77519  2.73123  3.46354  2.40513  3.72494  3.29354  2.67741  2.69355  4.24690  2.90347  2.73739  3.18146  2.89801  2.37887  2.77519  2.98518  4.58477  3.61503
          0.01469  4.62380  5.34614  0.61958  0.77255  0.48576  0.95510
     89   2.68021  5.04521  3.13366  2.56757  4.31389  3.57914  3.56499  3.74170  2.23380  3.31105  4.10911  3.09004  3.96696  2.03157  1.97806  2.78398  2.90595  3.09677  4.24228  3.18299    102 r - - -
          2.68618  4.42225  2.77519  2.73123  3.46354  2.40513  3.72494  3.29354  2.67741  2.69355  4.24690  2.90347  2.73739  3.18146  2.89801  2.37887  2.77519  2.98518  4.58477  3.61503
          0.01469  4.62380  5.34614  0.61958  0.77255  0.48576  0.95510
     90   3.38305  4.75446  5.02677  4.46895  3.18627  4.57734  4.95451  2.46599  4.32625  0.69199  3.24393  4.65751  4.85700  4.45696  4.43885  3.92241  2.81282  2.26910  5.35395  4.24041    103 L - - -
          2.68618  4.42225  2.77519  2.73123  3.46354  2.40513  3.72494  3.29354  2.67741  2.69355  4.24690  2.90347  2.73739  3.18146  2.89801  2.37887  2.77519  2.98518  4.58477  3.61503
          0.01469  4.62380  5.34614  0.61958  0.77255  0.48576  0.95510
     91   2.74272  5.19800  2.91889  1.85473  4.52210  3.39498  3.71094  3.28187  2.30582  3.49319  3.75425  2.99906  3.91600  1.96451  2.61902  2.52710  2.97353  3.57743  5.64233  4.24672    104 e - - -
          2.68618  4.42225  2.77519  2.73123  3.46354  2.40513  3.72494  3.29354  2.67741  2.69355  4.24690  2.90347  2.73739  3.18146  2.89801  2.37887  2.77519  2.98518  4.58477  3.61503
          0.01469  4.62380  5.34614  0.61958  0.77255  0.48576  0.95510
     92   2.51052  4.45802  3.61854  2.64040  3.59416  3.71834  3.97084  2.61555  2.73734  2.24842  3.56102  3.45550  4.09751  2.65115  3.35223  2.96331  2.97031  2.48712  2.37193  3.39845    105 l - - -
          2.68618  4.42225  2.77519  2.73123  3.46354  2.40513  3.72494  3.29354  2.67741  2.69355  4.24690  2.90347  2.73739  3.18146  2.89801  2.37887  2.77519  2.98518  4.58477  3.61503
          0.01469  4.62380  5.34614  0.61958  0.77255  0.48576  0.95510
     93   2.60340  4.78983  3.27586  2.71062  3.76881  3.31095  3.82902  3.15860  2.05427  2.76767  3.87337  3.20258  4.00845  3.02066  1.89679  2.83984  2.85497  3.10023  3.18792  4.02302    106 r - - -
          2.68618  4.42225  2.77519  2.73123  3.46354  2.40513  3.72494  3.29354  2.67741  2.69355  4.24690  2.90347  2.73739  3.18146  2.89801  2.37887  2.77519  2.98518  4.58477  3.61503
          0.01469  4.62380  5.34614  0.61958  0.77255  0.48576  0.95510
     94   2.53684  4.24986  4.19412  3.60797  3.01319  3.86511  4.16426  2.29827  2.63363  1.43966  2.83325  3.83124  4.23137  3.71594  3.35789  3.14973  2.99777  2.41528  4.85927  3.66930    107 l - - -
          2.68618  4.42225  2.77519  2.73123  3.46354  2.40513  3.72494  3.29354  2.67741  2.69355  4.24690  2.90347  2.73739  3.18146  2.89801  2.37887  2.77519  2.98518  4.58477  3.61503
          0.01469  4.62380  5.34614  0.61958  0.77255  0.48576  0.95510
     95   1.89077  4.24061  3.07884  2.40296  4.32205  3.54758  3.41489  3.75844  2.38134  3.32297  4.11119  3.05251  3.93878  2.36468  2.52524  2.51352  2.86422  2.86700  5.52865  4.16856    108 a - - -
          2.68618  4.42225  2.77519  2.73123  3.46354  2.40513  3.72494  3.29354  2.67741  2.69355  4.24690  2.90347  2.73739  3.18146  2.89801  2.37887  2.77519  2.98518  4.58477  3.61503
          0.01469  4.62380  5.34614  0.61958  0.77255  0.48576  0.95510
     96   2.52735  4.42507  2.90270  2.54942  4.24823  3.55778  3.75709  3.55498  2.38087  2.48459  3.92603  2.85814  3.94822  2.71678  2.15167  2.75805  2.23793  3.33473  5.48458  4.13721    109 r - - -
          2.68618  4.42225  2.77519  2.73123  3.46354  2.40513  3.72494  3.29354  2.67741  2.69355  4.24690  2.90347  2.73739  3.18146  2.89801  2.37887  2.77519  2.98518  4.58477  3.61503
          0.30971  4.62380  1.36052  0.61958  0.77255  0.48576  0.95510
     97   2.66915  3.80471  3.28058  2.70999  3.79402  3.04152  3.77229  3.17169  2.37911  2.37316  3.30502  3.17925  3.94504  2.99391  2.00877  2.72756  2.89901  2.90982  5.15264  3.88125    110 r - - -
          2.68618  4.42225  2.77519  2.73123  3.46354  2.40513  3.72494  3.29354  2.67741  2.69355  4.24690  2.90347  2.73739  3.18146  2.89801  2.37887  2.77519  2.98518  4.58477  3.61503
          0.01968  4.33377  5.05611  0.61958  0.77255  0.88274  0.53383
     98   2.70520  4.51547  3.43180  2.87170  2.47979  2.96129  2.38906  3.04548  2.81372  2.59773  3.61584  3.30159  4.01330  3.14296  2.70513  2.87118  2.93578  2.80826  4.86490  2.90965    111 h - - -
          2.68618  4.42225  2.77519  2.73123  3.46354  2.40513  3.72494  3.29354  2.67741  2.69355  4.24690  2.90347  2.73739  3.18146  2.89801  2.37887  2.77519  2.98518  4.58477  3.61503
          0.10111  4.33377  2.48833  0.61958  0.77255  0.74497  0.64388
     99   2.41324  4.35276  3.56308  3.00166  3.27725  3.61415  3.90970  2.83395  2.94769  2.15198  3.11255  3.39175  2.12967  3.25090  3.29145  2.60020  2.88367  2.61579  4.95952  3.72685    112 p - - -
          2.68600  4.42244  2.77538  2.73142  3.46345  2.40531  3.72513  3.29373  2.67759  2.69248  4.24648  2.90365  2.73740  3.18165  2.89798  2.37901  2.77519  2.98521  4.58362  3.61522
          0.57839  0.97214  2.79806  0.85763  0.55194  0.53500  0.88110
    100   2.01379  4.53066  3.37035  2.80697  3.51945  2.86465  3.63375  3.06320  2.60760  2.59328  3.23227  3.08228  3.98727  3.09997  2.95250  2.83340  2.48487  2.81736  4.08779  3.41432    118 a - - -
          2.68618  4.42225  2.77519  2.73123  3.46354  2.40513  3.72494  3.29354  2.67741  2.69355  4.24690  2.90347  2.73739  3.18146  2.89801  2.37887  2.77519  2.98518  4.58477  3.61503
          0.20404  4.44457  1.75546  0.61958  0.77255  0.66281  0.72443
    101   2.09070  4.46778  3.37127  2.82958  3.70636  1.99322  3.85494  3.08679  2.79334  2.55724  3.64944  3.17199  3.65166  3.12074  3.17990  2.68148  2.87264  2.82422  3.91530  3.85031    119 g - - -
          2.68625  4.42232  2.77513  2.73131  3.46361  2.40520  3.72468  3.29361  2.67748  2.69352  4.24697  2.90354  2.73747  3.18154  2.89762  2.37894  2.77527  2.98526  4.58273  3.61495
          0.53306  0.98302  3.24391  0.13791  2.04932  0.59949  0.79649
    102   2.60024  4.10491  4.41357  3.81474  2.82600  3.35472  4.15666  2.30893  3.65039  1.48232  3.19749  3.91487  4.19889  3.82493  3.74384  3.13739  2.81326  1.95438  4.04586  3.54201    121 l - - -
          2.68618  4.42225  2.77519  2.73123  3.46354  2.40513  3.72494  3.29354  2.67741  2.69355  4.24690  2.90347  2.73739  3.18146  2.89801  2.37887  2.77519  2.98518  4.58477  3.61503
          0.01794  4.42541  5.14775  0.61958  0.77255  0.71277  0.67391
    103   2.68140  4.34301  3.28689  2.72841  3.85923  1.81373  3.81787  2.89679  2.39588  2.74863  3.76457  3.20021  3.96525  3.03416  3.01777  2.61739  2.65674  2.96691  5.21851  3.93920    122 g - - -
          2.68618  4.42225  2.77519  2.73123  3.46354  2.40513  3.72494  3.29354  2.67741  2.69355  4.24690  2.90347  2.73739  3.18146  2.89801  2.37887  2.77519  2.98518  4.58477  3.61503
          0.01743  4.45387  5.17622  0.61958  0.77255  0.35014  1.21938
    104   2.75636  5.25859  2.61592  2.24557  4.59780  2.24977  3.12465  4.08130  2.25116  3.56106  4.30212  2.40746  3.91659  2.81368  2.69664  2.38613  2.87993  3.64634  5.69348  4.28313    123 e - - -
          2.68618  4.42225  2.77519  2.73123  3.46354  2.40513  3.72494  3.29354  2.67741  2.69355  4.24690  2.90347  2.73739  3.18146  2.89801  2.37887  2.77519  2.98518  4.58477  3.61503
          0.01469  4.62380  5.34614  0.61958  0.77255  0.48576  0.95510
    105   2.73826  5.20433  3.00351  2.33973  3.72870  3.14618  2.66509  4.00472  2.27380  3.50166  4.24989  2.79646  3.11484  2.57901  2.47045  2.21355  2.79685  3.58542  5.64746  4.24825    124 s - - -
          2.68618  4.42225  2.77519  2.73123  3.46354  2.40513  3.72494  3.29354  2.67741  2.69355  4.24690  2.90347  2.73739  3.18146  2.89801  2.37887  2.77519  2.98518  4.58477  3.61503
          0.01469  4.62380  5.34614  0.61958  0.77255  0.48576  0.95510
    106   2.49062  5.10897  3.04526  2.48883  4.40125  2.99122  3.22852  3.85110  2.48641  2.93343  4.16454  2.78225  2.83719  2.54296  2.40956  2.47969  2.68026  3.09888  5.57513  4.19923    125 r - - -
          2.68618  4.42225  2.77519  2.73123  3.46354  2.40513  3.72494  3.29354  2.67741  2.69355  4.24690  2.90347  2.73739  3.18146  2.89801  2.37887  2.77519  2.98518  4.58477  3.61503
          0.01469  4.62380  5.34614  0.61958  0.77255  0.48576  0.95510
    107   3.56222  4.84681  5.13065  4.67866  2.05630  4.58660  4.09654  3.11647  4.48676  0.88076  3.68989  4.49553  4.88102  4.46851  4.46874  3.92407  3.78219  3.08257  2.64474  2.32545    126 l - - -
          2.68618  4.42225  2.77519  2.73123  3.46354  2.40513  3.72494  3.29354  2.67741  2.69355  4.24690  2.90347  2.73739  3.18146  2.89801  2.37887  2.77519  2.98518  4.58477  3.61503
          0.01469  4.62380  5.34614  0.61958  0.77255  0.48576  0.95510
    108   3.56058  4.77558  5.58674  5.13668  4.06810  5.12163  5.89087  0.69517  5.06225  2.47344  3.80863  5.29979  5.36748  5.31564  5.22884  4.56760  3.82891  1.36642  6.20402  4.99129    127 i - - -
          2.68618  4.42225  2.77519  2.73123  3.46354  2.40513  3.72494  3.29354  2.67741  2.69355  4.24690  2.90347  2.73739  3.18146  2.89801  2.37887  2.77519  2.98518  4.58477  3.61503
          0.01469  4.62380  5.34614  0.61958  0.77255  0.48576  0.95510
    109   2.57406  4.81425  2.96528  2.48015  4.02042  3.59816  3.16854  2.76249  2.64964  2.46427  3.89486  3.16496  3.98609  2.99241  2.79992  2.55862  2.02892  2.98371  5.34044  4.03341    128 t - - -
          2.68618  4.42225  2.77519  2.73123  3.46354  2.40513  3.72494  3.29354  2.67741  2.69355  4.24690  2.90347  2.73739  3.18146  2.89801  2.37887  2.77519  2.98518  4.58477  3.61503
          0.01469  4.62380  5.34614  0.61958  0.77255  0.48576  0.95510
    110   2.67085  5.14494  2.75379  2.41763  4.44930  3.52929  3.07279  3.90678  2.34693  3.43216  4.19682  2.86571  3.92187  2.83219  1.92803  2.59348  2.66270  3.04422  5.60224  3.10509    129 r - - -
          2.68618  4.42225  2.77519  2.73123  3.46354  2.40513  3.72494  3.29354  2.67741  2.69355  4.24690  2.90347  2.73739  3.18146  2.89801  2.37887  2.77519  2.98518  4.58477  3.61503
          0.01469  4.62380  5.34614  0.61958  0.77255  0.48576  0.95510
    111   2.56725  5.18838  2.84440  2.34729  4.50049  3.53563  3.77053  3.95747  2.45270  3.48724  4.26100  3.02832  3.95632  2.56261  3.02536  1.44271  2.58206  3.56588  5.66206  4.27582    130 s - - -
          2.68618  4.42225  2.77519  2.73123  3.46354  2.40513  3.72494  3.29354  2.67741  2.69355  4.24690  2.90347  2.73739  3.18146  2.89801  2.37887  2.77519  2.98518  4.58477  3.61503
          0.01469  4.62380  5.34614  0.61958  0.77255  0.48576  0.95510
    112   2.83593  5.24751  2.73250  2.50671  4.58976  1.68415  3.79000  4.05010  2.52575  3.56090  4.33312  3.04668  3.98211  2.14184  2.43448  2.81004  2.84377  3.64630  5.71600  4.33221    131 g - - -
          2.68621  4.42228  2.77522  2.73126  3.46357  2.40515  3.72497  3.29357  2.67730  2.69358  4.24692  2.90332  2.73742  3.18149  2.89786  2.37889  2.77522  2.98521  4.58480  3.61506
          0.04930  3.13862  5.34614  0.82932  0.57331  0.48576  0.95510
    113   2.31553  3.38531  3.74000  3.16918  2.95351  2.44023  3.32770  2.86911  3.11052  2.59308  3.49378  3.53829  4.12472  2.89781  3.08777  2.80109  2.96888  2.31889  4.03855  3.08212    135 a - - -
          2.68618  4.42225  2.77519  2.73123  3.46354  2.40513  3.72494  3.29354  2.67741  2.69355  4.24690  2.90347  2.73739  3.18146  2.89801  2.37887  2.77519  2.98518  4.58477  3.61503
          0.01469  4.62380  5.34614  0.61958  0.77255  0.48576  0.95510
    114   4.35222  5.51269  5.17462  4.95191  2.43426  4.87407  3.97497  4.12249  4.61097  3.36165  4.67398  4.63116  5.23246  4.69745  4.61392  4.39075  4.58836  4.05275  0.52269  2.12747    136 W - - -
          2.68618  4.42225  2.77519  2.73123  3.46354  2.40513  3.72494  3.29354  2.67741  2.69355  4.24690  2.90347  2.73739  3.18146  2.89801  2.37887  2.77519  2.98518  4.58477  3.61503
          0.01469  4.62380  5.34614  0.61958  0.77255  0.48576  0.95510
    115   2.65900  5.15276  2.38945  2.38166  3.67020  3.52776  3.72506  3.91677  2.48013  3.44155  4.20613  3.01312  3.92394  2.55190  2.78638  1.92982  2.21499  3.52229  5.61144  4.22558    137 s - - -
          2.68618  4.42225  2.77519  2.73123  3.46354  2.40513  3.72494  3.29354  2.67741  2.69355  4.24690  2.90347  2.73739  3.18146  2.89801  2.37887  2.77519  2.98518  4.58477  3.61503
          0.01469  4.62380  5.34614  0.61958  0.77255  0.48576  0.95510
    116   2.74296  3.79528  4.21021  3.62309  3.32320  3.84705  4.15136  2.01201  2.93912  1.74732  3.09957  3.55650  4.21645  3.72228  3.68090  2.99199  2.17059  2.28880  4.83303  3.64120    138 l - - -
          2.68618  4.42225  2.77519  2.73123  3.46354  2.40513  3.72494  3.29354  2.67741  2.69355  4.24690  2.90347  2.73739  3.18146  2.89801  2.37887  2.77519  2.98518  4.58477  3.61503
          0.01469  4.62380  5.34614  0.61958  0.77255  0.48576  0.95510
    117   3.14564  5.40713  3.38674  2.84699  4.85968  2.69159  3.87960  4.24955  2.12756  3.70424  4.52705  2.71219  4.20295  3.00475  1.04601  3.12725  3.35105  3.88086  5.77957  4.52943    139 r - - -
          2.68618  4.42225  2.77519  2.73123  3.46354  2.40513  3.72494  3.29354  2.67741  2.69355  4.24690  2.90347  2.73739  3.18146  2.89801  2.37887  2.77519  2.98518  4.58477  3.61503
          0.01469  4.62380  5.34614  0.61958  0.77255  0.48576  0.95510
    118   3.71299  5.69237  4.30482  3.45178  5.30145  4.20353  4.00408  4.58743  1.83928  3.92913  4.84089  3.75495  4.54457  3.13833  0.60979  3.69772  3.82251  4.28947  5.86631  4.81021    140 R - - -
          2.68618  4.42225  2.77519  2.73123  3.46354  2.40513  3.72494  3.29354  2.67741  2.69355  4.24690  2.90347  2.73739  3.18146  2.89801  2.37887  2.77519  2.98518  4.58477  3.61503
          0.01469  4.62380  5.34614  0.61958  0.77255  0.48576  0.95510
    119   2.75166  5.15888  3.01955  2.32684  4.47352  2.87354  3.73179  3.93223  2.48115  3.45474  4.21951  2.85683  3.92984  2.53423  2.69850  2.00331  2.00808  3.45217  5.62198  4.23745    141 s - - -
          2.68618  4.42225  2.77519  2.73123  3.46354  2.40513  3.72494  3.29354  2.67741  2.69355  4.24690  2.90347  2.73739  3.18146  2.89801  2.37887  2.77519  2.98518  4.58477  3.61503
          0.36218  4.62380  1.22407  0.61958  0.77255  0.48576  0.95510
    120   2.70462  4.96152  3.07183  2.49945  4.24180  3.33594  3.10944  3.66077  2.12857  3.22373  4.02774  3.01310  3.88635  2.48016  2.15650  2.71722  2.75600  2.51472  5.42114  4.09380    142 k - - -
          2.68584  4.42262  2.77556  2.73160  3.46335  2.40515  3.72361  3.29391  2.67778  2.69360  4.24727  2.90376  2.73704  3.18183  2.89684  2.37886  2.77544  2.98509  4.58514  3.61509
          0.93042  0.59334  2.93494  1.16755  0.37270  0.46488  0.98943
    121   2.44342  4.40569  3.56665  2.90345  3.54241  3.66647  3.91993  2.61157  2.86505  2.19528  3.22752  2.95402  3.53282  3.25420  2.91352  2.81486  2.71791  2.02730  4.98791  3.75392    159 v - - -
          2.68618  4.42225  2.77519  2.73123  3.46354  2.40513  3.72494  3.29354  2.67741  2.69355  4.24690  2.90347  2.73739  3.18146  2.89801  2.37887  2.77519  2.98518  4.58477  3.61503
          0.05277  4.48012  3.21706  0.61958  0.77255  0.47618  0.97061
    122   2.61954  5.14623  2.88309  2.30291  4.46120  2.83209  3.30387  3.40652  2.13877  3.43848  3.89893  2.92292  3.01160  2.74267  2.41916  2.47781  2.94196  3.14176  5.59725  4.20548    160 k - - -
          2.68618  4.42225  2.77519  2.73123  3.46354  2.40513  3.72494  3.29354  2.67741  2.69355  4.24690  2.90347  2.73739  3.18146  2.89801  2.37887  2.77519  2.98518  4.58477  3.61503
          0.07361  4.54304  2.80798  0.61958  0.77255  0.62568  0.76549
    123   2.77049  5.12310  3.07475  2.26723  4.43614  3.29382  3.70601  3.87392  2.24847  3.00360  4.18146  3.03758  3.93480  2.74562  1.64382  2.58478  2.69421  3.49831  5.56230  4.21208    161 r - - -
          2.68618  4.42225  2.77519  2.73123  3.46354  2.40513  3.72494  3.29354  2.67741  2.69355  4.24690  2.90347  2.73739  3.18146  2.89801  2.37887  2.77519  2.98518  4.58477  3.61503
          0.07694  4.48630  2.76797  0.61958  0.77255  0.70784  0.67867
    124   2.67152  3.71868  3.17446  2.61531  3.93961  2.43892  3.75618  2.98275  2.52735  2.89209  3.81906  2.79908  3.04727  2.94214  2.74184  2.58050  2.55641  2.98449  5.26611  3.96321    162 g - - -
          2.68618  4.42225  2.77519  2.73123  3.46354  2.40513  3.72494  3.29354  2.67741  2.69355  4.24690  2.90347  2.73739  3.18146  2.89801  2.37887  2.77519  2.98518  4.58477  3.61503
          0.07964  4.42727  2.73942  0.61958  0.77255  0.73898  0.64933
    125   2.37849  5.01548  2.98657  2.38098  4.30063  2.80057  2.79344  3.74436  2.36326  3.29384  3.42590  2.77726  3.86017  2.72647  2.43085  2.56204  2.71388  3.37374  5.48527  4.11697    163 k - - -
          2.68618  4.42225  2.77519  2.73123  3.46354  2.40513  3.72494  3.29354  2.67741  2.69355  4.24690  2.90347  2.73739  3.18146  2.89801  2.37887  2.77519  2.98518  4.58477  3.61503
          0.12161  4.38475  2.28243  0.61958  0.77255  0.83046  0.57243
    126   2.47812  4.45144  3.35993  2.79579  3.60715  3.06176  3.80547  2.97664  2.75926  2.54119  3.09815  3.23991  2.90044  3.08053  2.65391  2.71009  2.85927  2.37150  5.02006  3.21937    164 v - - -
          2.68618  4.42242  2.77537  2.73070  3.46371  2.40504  3.72463  3.29340  2.67758  2.69355  4.24707  2.90358  2.73757  3.18164  2.89782  2.37888  2.77519  2.98519  4.58494  3.61520
          0.30595  1.33341        *  1.13217  0.38910  0.00000        *
//
