# Supplementary material for: T346Hunter: A Novel Web-Based Tool for the Prediction of Type III, Type IV and Type VI Secretion Systems in Bacterial Genomes
Source: PLoS One. 2015 Apr 13;10(4):e0119317. doi: 10.1371/journal.pone.0119317 (PMC4395097; doi:10.1371/journal.pone.0119317)
Supplement: S1 Data — (ZIP) [file pone.0119317.s009.zip › T346Hunter_profiles/GI.Tfc12.fasta]

>gi|238918306|ref|YP_002931820.1| unnamed protein product [Edwardsiella ictaluri 93-146] [Tfc12]
MSRFRHAVKDRDQHILTLRIVCGVLAFFLLITCAGWMLAPNKLTVHNPPDLRAGSTRPWWEVPASSVYSF
AFYIFQQLNAWPKNGEVDYPAKIHALSAYLTPGCQDYLNTEARKRSNTGQLTDRVRVVYEIPGRGYQSKS
VSVISRDNWVVRLDLVADEYFHAEPVKRALVRYPLKVVRWEGDAERNPFGLALDCYDGVPQRLEAALPTE
IPAKPGVFQ
>gi|152987276|ref|YP_001349861.1| hypothetical protein PSPA7_4511 [Pseudomonas aeruginosa PA7] [Tfc12]
MSFRKHTAQQQAHINTFRFITGFLCMVIVVLAYCVWEARKDLWIHIPPDLRSGSTRLWWDIPPESVYAFG
LYIFQQVQRWPKDGEVDYKGNLFRYAAYLTPSCKVFLEKDFEFRRNAGELRGRERTTSEIPGRGIGESDG
RVIQHSINDWTVNLDMDSTEYYAGEKIKRALARYPLHVIRADVDPETNPFGLQWDCYSDTPQRIELEEPA
APTKREGGL
>gi|134095208|ref|YP_001100283.1| hypothetical protein HEAR2016 [Herminiimonas arsenicoxydans] [Tfc12]
MSRFKNEITHLQAHIKTLRLGAGALVIVALVMGGGWWSAPRDLTIHVPPDLRSGSTRKWWEVPPESVYAF
TFYVFQTLNRWPTNGEEDYARNLHTLSPYLTPSCQAFLRADYDYRRSTGELRQRVRGIYEIPGRGYGDDP
TARVRVVSDRDWVVTLDITADEYYGAEQVKRALVRYPVKVTRVDIDPARNPFGLALDCYEGAPQRISTPE
PSRPAPGGLSPQAPQGETP
>gi|66768354|ref|YP_243116.1| hypothetical protein XC_2035 [Xanthomonas campestris pv. campestris str. 8004] [Tfc12]
MSRFKNEITHLQAHIKTLRLGAGALVIVALVMGGGWWSAPRDLTIHVPPDLRSGSTRKWWEVPPESVYSF
TFYVFQQLNRWPTNGEEDYPRNLHALSPYLTPSCHAFLRADFDYRRSTGELRQRVRGIYEIPGRGYGDDP
NARVRVVSDRDWVVTLDISADEYYGAEQVKRALVRYPIKVTRVDVDPSHNPFGLALDCYDGTPQRISAPE
ASRPAAGGLSPQAPQGETP
>gi|220936016|ref|YP_002514915.1| hypothetical protein Tgr7_2855 [Thioalkalivibrio sulfidophilus HL-EbGr7] [Tfc12]
MSRFKNEITHLQAHIKTLRIGAGALFVVALVLGFGWWSAPRDLTIHVPPDLRSGSVRKWWEVPPESVYAF
TFYVFQQLNRWPTNGEDDYARNIHALSAYLTPGCQIFLRRDYEQRRSTGELRQRVRGIYEIPGRGFGDDP
TARVRVVSDRDWIVTLDITADEYHGAEQVKRALVRYPLKVVRLDIDPERNPFGLALDCYSSTPQRIAPQG
AAASATDGPGGP
>gi|163855382|ref|YP_001629680.1| unnamed protein product [Bordetella petrii DSM 12804] [Tfc12]
MSRFKNEIAHLQAHIKTLRLGAGALVIVALVMGGGWWSAPRDLTIHVPPDLRSGSTRKWWEVPPESVYAF
TFYVFQTLNRWPTNGEEDYARNLHTLSPYLTPSCQAFLRADYDYRRSTGELRQRVRGIYEIPGRGYGDDP
TARVRTVSDRDWVVTLDITADEYYGAEQVKRALVRYPVKVTKVDIDPARNPFGLALDCYEGTPQRISAPE
PTRPASGGLSPQAPQGGNTP
>gi|94311285|ref|YP_584495.1| unnamed protein product [Cupriavidus metallidurans CH34] [Tfc12]
MSRFKNEIAHLQAHIKTLRLGAGALVIVALVMGGGWWSAPRDLTIHVPPDLRSGSTRKWWEVPPESVYAF
TFYVFQTLNRWPTNGEEDYSRNLHTLSPYLTPSCQAFLRADYDYRRSTGELRQRVRGIYEIPGRGYGDDP
TARVRTVSDRDWVVTLDITADEYYGAEQVKRALVRYPIKVTRVDVDPARNPFGLALDCYEGAPQRISAPE
PARPASSGLSPQAPQGGNTP
>gi|218691213|ref|YP_002399425.1| hypothetical protein ECED1_3566 [Escherichia coli ED1a] [Tfc12]
MSRFRHALKDRDQHILTLRVFSGVLCGLLLMVTIGWMTAPDRLTIHNPPDLRSGSTRPWWEVPPSTVYSF
AFYIFQQLNAWPKNGEVDYPAKIHALSAYLTPSCREILETDARRRKDAGELLDRVRVVYEIPEHGYGGRY
NRDPVTVEGRDNWLVRLDLVADEYFHAEPVKRALIRYPMKVMRMEGDPERNPFGLVLDCYSSTPQRLEAV
KGGGE
>gi|304311443|ref|YP_003811041.1| unnamed protein product [gamma proteobacterium HdN1] [Tfc12]
MAAYHDLIDEKDRIIRYISRVSIGLLIGLVLAIFGWMRAQHEITVYQPPDIRLHTVSSAGYIPEETVYAF
VPLIMQQLYLWDNGGDQDYENNRYRVRQFLTDKYQRTILDEIETGKLRGTLKGLQRRLQVLPSSVYSDSS
VEVVGNYWRVWIDVKITDSIKNMKVNDGVHRLAVRVVRYDINRDANPWQLAIDGIEQDIPLVSAKTVPLT
PEKN
>gi|56475648|ref|YP_157237.1| hypothetical protein ebA409 [Aromatoleum aromaticum EbN1] [Tfc12]
MSGLTAALANRDATIRRQAWFIAALMVLLLIALVSWRTTATDIIAHVPPDLSRGATLQLGRVTEVPHPNV
YGFGFYIWQQVNRWAKDGSKDYGAQIFALQHYLTPSCREQLLQDLQIKAGDAELIQRTRALMEIPGYGYS
ANRVSNHGNGGWTVLIDAQLIETSRAMPVKDAFVRYPLHVVRYDVDREKNPWGLALNCFGGRHPERIDPH
ALEVPAEPLPHPAASLPPTLKAPDLPPAPQAPALPQKPAAARAGESKE
>gi|333930135|ref|YP_004503713.1| hypothetical protein SerAS9_0290 [Serratia plymuthica AS9] [Tfc12]
MSHFRHAVKNRDQHILTLRVACGVLVVFLLVASIGWMRAPENLTIHNPPDLRSGSTRAWWEVPPSTVYSF
GFYIFQQLNAWPKNGEVDYPAKINGLSPYLTPSCERFLKADAKKRSESGELAGRTRVVFEIPEHGYNGRY
NQSPVTVKGRDNWVVRLDLVADESFAGEPVKRALTRYPLKVVRAEGDPERNEFGLALDCYDSMPQRLAAA
PAEPAPEKKGVFQ
>gi|91784611|ref|YP_559817.1| hypothetical protein Bxe_A1188 [Burkholderia xenovorans LB400] [Tfc12]
MSRFKNEITHLQAHIKTLRLGAGALVIVALVMGGGWWSAPRDLTIHVPPDLRSGSTRKWWEVPPESVYAF
TFYVFQTLNRWPTNGEEDYARNLHTLSPYLTPSCQAYLRADYDYRRSTGELRQRVRGIYEIPGRGYGDDP
TARVRVVSDRDWVVTLDITADEYYGAEQVKRALVRYPVKVTRVDVDPTRNPFGLALDCYDGTPQRISTPE
PTRPAPSGLSPQAPQGGSTP
>gi|120537068|ref|YP_957125.1| hypothetical protein Maqu_3930 [Marinobacter aquaeolei VT8] [Tfc12]
MGRTKKALDGRDSHILTLRILLGLLSVALILTIMGWRDAPEHIKVDIPPDLRSGSTRGIDERHPFNIYAF
GYYIWQQMNNWPVEGTDNYKQQIERLSCYITPRFKGELERDYQQRLLNHELTRSRALQEMPDRPYTAKRV
YVESGDSWVAFYDVNVKETFRSEIVKDIFVRYPLRVVRWDVDPECNLWGLALDGFYKKPRRLEGGSREQD
DVQNTSSEIGE
>gi|241662292|ref|YP_002980652.1| hypothetical protein Rpic12D_0679 [Ralstonia pickettii 12D] [Tfc12]
MSRFKNEVMHLQAHVKTLRLFAAALFVVALLLGFGWWSAPKSLTIHVPPDLRSGSTRKWWDVPPESVYAF
TFYIWQQAQRWPTNGEQDYPRNLHGLSAYFTPSCRAFLQQDYEFRRSNGELRQRVRGIYEIPGRGYGDDP
AARVRAVSANDWIVTLDVSADEYLGAEQVKRALVRYALKVVRMDIDPERNPFGLVLDCYARAPERIETPP
PPASAGKPASPGANLQGDTP
>gi|160899609|ref|YP_001565191.1| hypothetical protein Daci_4175 [Delftia acidovorans SPH-1] [Tfc12]
MSRFKNEITHLQAHIKTLRLGAGALVIVALVMGGGWWSAPRDLTIHVPPDLRSGSTRKWWEVPPESVYAF
TFYVFQTLNRWPTNGEEDYPRNLHTLSPYLTPSCQAFLKADYDYRRSTGELRQRVRGIYEIPGRSYGDNP
TARVRVISDRDWVVTLDISADEYYGAEQVKRALVRYPVKVARVDVDPARNPFGLVIDCYEGTPQRISAPE
PTRPVPGGLTPQAPQGGNSP
>gi|114330121|ref|YP_746343.1| putative secreted protein [Nitrosomonas eutropha C91] [Tfc12]
MSRFKNEVAHLQAHIKTLRIGAVALLVVALVMGGGWWSAPRDLTIHVPPDLRSGSTRKWWEVPPESVYAF
TFYVFQQLNRWPTNGEEDYARNLHVLSPYLTPSCRAFLRTDFEYRRSTGELRQRVRGLYEIPGRGYGENP
SARVRVISDDDWIVTLDLSADEYHGSEQVKRALVRYPIKVARADVDPARNPFGLVLDCYDSAPQRITVPA
SETPARSGLGLQGDSQ
>gi|251788084|ref|YP_003002805.1| putative secreted protein [Dickeya zeae Ech1591] [Tfc12]
MSRFKNEVIHLQAHIKTLRIGASALLLVALVMGVGWWSAPRDLTIHIPPDLRSGSSRAWWEVPPESVYAF
TFYVFQQLNRWPTNGEEDYARNLHALSPYFTPACLAFLQADYDYRRSTGELQQRVRGVYEIPGRGYGDNP
AARVRVVSDRDWVVTLDLSADEYHGPEQVKRALVRYPLKVARVDVDPVRNPFGLVLDCYDGVPQHISPPT
QETPNRVGMGKQGETP
>gi|333983723|ref|YP_004512933.1| unnamed protein product [Methylomonas methanica MC09] [Tfc12]
MRYQDVNSRLEAHIHTLRTVIAGLMVLLLLLGYAWHAARSDIRIHIPPDLRSGAVVKADDIAPAHVYAFA
AYIFQQLNHWDRDGETDYGQQIFRMAAYLTPDFREYLSNDLAIRGKRGELAGRVRSIQPVAGRGYEERRV
ELIDPHTWLVWLDFTIQETVRGMDVKQVHIRYPLTVVRYDVDPELNPWGLALSGFAGDGPTRIQAHEQTA
AADE
>gi|33152077|ref|NP_873430.1| hypothetical protein HD0937 [Haemophilus ducreyi 35000HP] [Tfc12]
MSKLKGAINQAKREVFTARLAIGALFIICLALSVVIYTLPRSFTIYNPPDLRLGSQRSIWDVPPSTVYAF
AYQTFQQLNRWVINGEENYKENIETLRPLITPGCQQFLEKDYYDRLSNGELKERTRGVYEIIGRGFSNER
VIIHSQDSWTVNLDLNVDEFFKDEKVKKTLTRFPISIVKMDVDAKNPGIRI
>gi|226945673|ref|YP_002800746.1| unnamed protein product [Azotobacter vinelandii DJ] [Tfc12]
MSYRKRVDAQQAHILSLRLALGLMTLLSLALAYGWWKAPQELTIHVPPDLRSGSTRKWWEVPPESVYSFA
LYIFQQMNRWPKDGEVDYQDNIHRLDAYLTPACKAYLQKDYELRRNAGELRKRERGVFEIPGRGIGDAGE
QRTLVHSINDWTVNLDMAADEHYGGERVKRALARYPLHIVRADVDPEQNPFGLQWDCYGGNPQRIEIELD
TAVTGGRP
>gi|294502425|ref|YP_003566487.1| hypothetical protein YPZ3_0315 [Yersinia pestis Z176003] [Tfc12]
MSRFRHAVKNRDQHILTLRIACGVLVVFLLVASIGWMRAPDNLTIHNPPDLRSGSTRAWWEVPPSTVYSF
GFYIFQQLNAWPKNGEADFPAKIAALSPYLTDSCARFLKADAKKRSESGELAGRTRVVFEIPEHGYNGRY
NPSPVTVKGRDNWVVRLDLVADESFAGEPVKRALTRYPLKVVRAEGDPERNEFGLALDCYDSMPQRLAAA
PAEPAPEKKGVFQ
>gi|333895585|ref|YP_004469460.1| hypothetical protein ambt_20835 [Alteromonas sp. SN2] [Tfc12]
MKDLLSLRNNQARNRLIATTDHIRSLRIAIVFLTLVIAALWWRNGVLQETRRLYIPPDLTQGMVTQFDNV
PAPLVYTFAYYIFQQLNRWPSDGEKDYPQQIYKLQGFMTPSCRVALEADMNEKQRLGELRQRVRSIQEIL
GHSYSRSRVIFESNSSWLTWLDVNVSESINGHPVKDVRLRYPMRVVRFDVDKEVNPWGLALDCDETMRPE
LLTELQIGQPFMPEVSHAVPAK
>gi|77164168|ref|YP_342693.1| hypothetical protein Noc_0644 [Nitrosococcus oceani ATCC 19707] [Tfc12]
MRRYRLEIDNVRSHLRSLWVVIGLQGLIILALWIGWSQAPKQLRVYVPPDLRSGAVLAAEEVPPANVYAF
AFYIFQQLNRWPENGATDYGNAIFRISPYLTPRYRNDLIEDMELKARRGELAYRVRGVHEVPGHGYEERR
VDVLSSDAWIVWLDLDLLESVKGMTVKQTTIRYPVRVVRQAIDPETNPWGLALDGYASDGPRRLTDAELS
EPSATGSNTGKEPSK
>gi|307546646|ref|YP_003899125.1| unnamed protein product [Halomonas elongata DSM 2581] [Tfc12]
MSRYRHAVSGRDAHITTLRGIILLLAVGCVFLWKGWKDAPEELTVYYPPDLRGGTSQSAWEIPPNNAYQF
GWYVWQRLNRWPTNGEADYKRNIHALRPYMTPSCHRSLEQEYQKRRRRGELDGRTRGMYEIPGRGYRPGE
SVEILSDDSWLVKLDLGVEEHYAGTPVREFYARYPLRVVRANVDADNNPWGLQIDCLEGEARRLVTDPEG
QATDEEEAE
>gi|311104308|ref|YP_003977161.1| hypothetical protein AXYL_01102 [Achromobacter xylosoxidans A8] [Tfc12]
MSRFKNEITHLQAHIKTLRLAAGALVVVALVMGGGWWSAPRDLTIHVPPDLRSGSTRKWWEVPPESVYAF
TFYVFQTLNRWPTNGEEDYSRNLHTLSPYLTPSCQAFLRADYDYRRSTGELRQRVRGIYEIPGRGYGDDP
TARVRTVSDRDWVVTLDITADEYYGAEQVKRALVRYPIKVTRVDVDPARNPFGLALDCYDGAPQRISAPE
PTRPAPSGLSPQAPQGGNTP
>gi|120611423|ref|YP_971101.1| unnamed protein product [Acidovorax citrulli AAC00-1] [Tfc12]
MSSGQFLDALASERRHNDRLTKTMAGVIALGIVSTWFAWRQPKSVDVHLAPDVRAGDTVRVSDGRSPVPS
PNVYGFAYYIWQQVNRWQTDGAQDYGQQIFNLQYYLTPRCQAQLQADMELRQGKGELRRRTRQISEIPGF
PYSENRVLADGPDAWTVLLDMQVTETFGGQAVKDVFIRYPLRVVRFDVDRERNPWHLALDCFGANRPARL
NPADLKAGTDVRISVQAPRLPGTISPSSLPRDTAVD
>gi|217969380|ref|YP_002354614.1| hypothetical protein Tmz1t_0952 [Thauera sp. MZ1T] [Tfc12]
MSRFKNEVAHLQAHVKTLRLGAGALFVVALLLGFGWWSAPKSLTIHVPPDLRSGSTRKWWDVPPESVYAF
SFYIWQQVQRWPTNGEEDYPRNLRALSAYLTPSCRAFLQQDYEYRRASGELRQRVRGIYEIPGRGYGDDP
ATRVKVVSDRDWIVTLDVSADEYYGSEQVKRALVRYPIKVVRLDIDPEHNPFGLALDCYASAPQRIETPP
TPTQAGAPANASGHLQGDSP
>gi|161504989|ref|YP_001572101.1| hypothetical protein SARI_03119 [Salmonella enterica subsp. arizonae serovar 62:z4,z23:-- str. RSK2980] [Tfc12]
MSTFKHALAARDAHIRTLHIALVALFLLASGMGFGWYSAPRQLTVYLPPDLRAASQRPWWEVPPATVYAF
AFSVFQQINRWPTNGEADYPRNLSALRAYLTPGCYSQIDHEFRQRLQNSELRDRVRGVYEIPGRGFSDKR
VQILDRDNWIVTLDLTVDEYFHSEPVKRTMVRYPIKVLRYNIDQQKNPWGLALDCFSSPPQKLEAAKP
>gi|378980663|ref|YP_005228804.1| hypothetical protein KPHS_45040 [Klebsiella pneumoniae subsp. pneumoniae HS11286] [Tfc12]
MSRFKNALNARDAHIWTLRGTCVLLILVCLVLALGWMNAPRNLTIHQPPDLRSGSTRPWWEVPPSTVYAF
GFYVFQQLNSWPKDGEQDYPARIKSLSPYLTPECQTLLEDDARKRNFSGELRERVRGIYEIPGRGYRGDR
VEIVDRDHWVIRLDLTADEYYHNEPVKRALVRYPLKVVRWDVNPELNPFGLALDCFAAMPQRLEAAPVDV
PEKKGIF
>gi|296100809|ref|YP_003610955.1| hypothetical protein ECL_00440 [Enterobacter cloacae subsp. cloacae ATCC 13047] [Tfc12]
MSRFRNGMTARDNHIFSLRIACALLFAGMLMAGIGWMRAPSELTIHNPPDLRSGSTRKWWEVPPSTVYSF
AFYIFQQLNSWPKNGEVDYPAKIAQMSPYLTPSCQDFLNKDAEMRKNSDELRDRVRVVYEIPRRGYSSRS
VTILDQDHWIAQLDLVADEYYHTEPVKRALVRYPLKVVRWEGDPERNPFGLALDCYAATPQRLEAVTLPE
PEKK
>gi|332288421|ref|YP_004419273.1| integrating conjugative element protein [Gallibacterium anatis UMN179] [Tfc12]
MKSKFKNRLTDKDYHIKTLRIVIAGLFAIILLMGIGWSTAPSRLQIYTPPDLRAGSQRPWWEVPPSTVYG
FAYYIFQQLNRWPTDGKEDYKRNIFSLSNYLTPSCKAYLEQDYKDRDSFGELKNRVRGVYEIPGRGFSQD
RVQVLSKNDWIVNLDLSTDEYYGDETVKRTLVRYPVKVVRMDVDLEKNPWGLGLDCYADVPKRLEAATAA
TNEGKQNENEK
>gi|237809181|ref|YP_002893621.1| putative secreted protein [Tolumonas auensis DSM 9187] [Tfc12]
MSRFRNEVAHLQAHIKTLRLGAVALLLIALVMGGGWWSAPRDLTIHVPPDLRSGSTRPWWDVPPESVYSF
TFYVWQQLHRWPTNGEEDYARNLHALSPYFTPACRAFLQADYDYRRSTGELRQRVRGVYEIPGRGYGDNP
TARVRTVSDRNWVVTLDLSADEYHGPEQVKRALVRYPLKVARSDVDPARNPFGLVLDCYDGAPQRIATPE
PEPPARGGLGQQGDSP
>gi|154253856|ref|YP_001414680.1| hypothetical protein Plav_3420 [Parvibaculum lavamentivorans DS-1] [Tfc12]
MSRFKNEITHLQAHIKTLRLGAGALVIVALVMGGGWWSAPRDLTIHVPPDLRSGSTRKWWEVPPESVYAF
TFYVFQQLNRWPTNGEEDYPRNLHALSPYLTPACHAFLRADYDYRRSTGELRQRVRGIYEIPGRGYGDDP
TARVRVVSDRDWVVTLDISADEYYGAEQVKRALVRYPIKVTRVDVDPSRNPFGLALDCYDGTPQRINVPE
PTRPTSGRLPSQAPQGETP
>gi|330824396|ref|YP_004387699.1| integrating conjugative element protein [Alicycliphilus denitrificans K601] [Tfc12]
MSRFKNEVAHLQAHVMTLRLGAGALFVVALLLGFGWWSAPKSLTIHVPPDLRSGSTRKWWDVPPESVYAF
SFYIWQQVQRWPTNGEEDYPRNLRALSAYLTPSCRAFLQQDYEYRRASGELRQRVRGIYEIPGRGYGDDP
ATRVKVVSDRDWIVTLDVSADEYYGSEQVKRALVRYPIKVVRLDIDPERNPFGLALDCYASAPQRIEPPP
TPTQAGVPANAPGHLQGDSP
>gi|296106591|ref|YP_003618291.1| hypothetical protein lpa_01515 [Legionella pneumophila 2300/99 Alcoy] [Tfc12]
MFEYWKKIDSLQHHNRLLLAFIGLLSAIVLALIINLMTMPKRYEFWLSPNMAANGGLMKASDIPNEYVQG
FVSSLIPTLYTWSNKGKEEFNQNIKAFHYYFTPRHEQLLRETLGAYKNAQLFDRSQVASLYRFMEPQDIR
KIGPDTWEVKLILRITQRLKDNSGMVIADKVVAYHLRVVKLKLSRLHNPFQLALDGYTRPEERLQDLLVD
TEESHETH
>gi|124267576|ref|YP_001021580.1| hypothetical protein Mpe_A2390 [Methylibium petroleiphilum PM1] [Tfc12]
MSRFKNEVAHLQAHVKTLRLGAGALFVVALLLGFGWWSAPKSLTIHVPPDLRSGSTRKWWDVPPESVYAF
SFYIWQQVQRWPTNGEEDYPRNLRALSAYLTPSCRAFLQQDYEYRRASGELRQRVRGIYEIPGRGYGDDP
ATRVKVLSDRDWIVTLDVSADEYYGSEQVKRALVRYPIKVVRLDIDPERNPFGLALDCYASAPQRIEPPP
TPTQAGAPANTSGHLQGDSP
>gi|197286428|ref|YP_002152300.1| hypothetical protein PMI2581 [Proteus mirabilis HI4320] [Tfc12]
MSKFRHALQNRDQHILTLRMICGVLVLCLFVAFAGWMRAPAKLTIHNPPDLRSGSTRAWWEVPLPTVYAF
SFYIFQQLNAWPKDGEVDYPRKIAQLSAYLTPSCRAYFEKEAAYRTTLGELKGRSRVVYEIPGRGFSEDK
VRVIDRDNWIVRLDLVADEYFSAEPVKRATVRYPVKVVRWEGDPESNPFGLALDCYDGLPQRLEAAEQNK
EVSQ
>gi|300781876|ref|YP_003739111.1| hypothetical protein EbC_pEb10200540 [Erwinia billingiae Eb661] [Tfc12]
MSRFRHAVKGRDQHIFTLRAACVVLLLLLVTAMGGWMRAPEKLTIHNPPDLRKGSTRPWWEIPPPTVYGF
SYYIFQQLNAWPKNGKVDYPARIQSLSAYLTPQCKAFLEEDAKVRGDKNELTDRVRVVYEIPGRGYSGES
VKVIDRDNWVVKLDLVADEYYLTEPVKRAMVRYPLKVVRWDGDSETNPFGMALDCYDGIPQRLSAAPEAP
KPKNKGMF
>gi|50119517|ref|YP_048684.1| unnamed protein product [Pectobacterium atrosepticum SCRI1043] [Tfc12]
MSIYRNAVRNRDQHILTLRIACGVLVVLLLVTILGWMRAPSNLTVHNPPDLRAGSTKPWWEVPAPTVYSF
AFYIFQQLNAWPKNGEQDYPGKIFSLSPYLTPSCLDFLNADAKKRSLGNELLDRVRVVYEIPGRGYSAES
VDVISRDNWVVRLDLVTDEYYHTEPVKRVLVRYPLKVVRWDGDAERNPFGLALDCYDAMPQRLEISHQPQ
PEKKGIMQ
>gi|290474556|ref|YP_003467436.1| unnamed protein product [Xenorhabdus bovienii SS-2004] [Tfc12]
MSRFRHALKNRDQHILTLRLACGVLVLVLLITLTGWMASPRNLTIHNPPDLRSGSTRPWWEVPAPSVYSF
AFYLFQQLNAWPKNGAQDYPAKIAALSSYLTLACQDFLQADAKTRADSGELLDRVRVVYEIPGRGYGAKS
VTVRNRDNWVVRLDLVADEYYHAEPVKRALVRYPLKVVRWEGDAERNPFGLALDCYDGMPQRLEAMPQPL
EEKKGVFQ
