# Supplementary material for: T346Hunter: A Novel Web-Based Tool for the Prediction of Type III, Type IV and Type VI Secretion Systems in Bacterial Genomes
Source: PLoS One. 2015 Apr 13;10(4):e0119317. doi: 10.1371/journal.pone.0119317 (PMC4395097; doi:10.1371/journal.pone.0119317)
Supplement: S1 Data — (ZIP) [file pone.0119317.s009.zip › T346Hunter_profiles/GI.Tfc12.hmm]

HMMER3/f [3.1b1 | May 2013]
NAME  Tfc12
LENG  219
ALPH  amino
RF    no
MM    no
CONS  yes
CS    no
MAP   yes
DATE  Tue Mar  4 13:35:11 2014
NSEQ  40
EFFN  1.459961
CKSUM 3007737944
STATS LOCAL MSV      -10.7953  0.70430
STATS LOCAL VITERBI  -11.2948  0.70430
STATS LOCAL FORWARD   -5.5067  0.70430
HMM          A        C        D        E        F        G        H        I        K        L        M        N        P        Q        R        S        T        V        W        Y   
            m->m     m->i     m->d     i->m     i->i     d->m     d->d
  COMPO   2.58936  4.43787  2.90590  2.66144  3.37055  3.06172  3.70424  2.87432  2.70248  2.43571  3.67526  3.06393  3.24653  2.97138  2.79202  2.74814  2.85934  2.61592  4.06006  3.30908
          2.68636  4.42243  2.77523  2.73142  3.46338  2.40502  3.72513  3.29372  2.67746  2.69323  4.24437  2.90365  2.73758  3.18139  2.89819  2.37855  2.77538  2.98537  4.58495  3.61521
          0.20706  1.70845  5.13587  1.36981  0.29324  0.00000        *
      1   2.85570  4.39349  4.09557  3.53175  3.39437  3.90786  4.22728  2.58071  3.18535  1.92046  1.45014  3.82062  4.28114  3.66630  3.57354  3.20916  2.59657  2.46268  5.01541  3.83047      7 m - - -
          2.68618  4.42225  2.77519  2.73123  3.46354  2.40513  3.72494  3.29354  2.67741  2.69355  4.24690  2.90347  2.73739  3.18146  2.89801  2.37887  2.77519  2.98518  4.58477  3.61503
          0.01816  4.41352  5.13587  0.61958  0.77255  0.48576  0.95510
      2   2.26936  4.87528  2.78726  2.52288  3.37361  3.23693  3.72591  3.57321  2.52623  3.17283  3.98286  3.03877  3.89408  2.87519  2.57646  1.80024  2.91264  3.23900  5.41076  4.07341      8 s - - -
          2.68618  4.42225  2.77519  2.73123  3.46354  2.40513  3.72494  3.29354  2.67741  2.69355  4.24690  2.90347  2.73739  3.18146  2.89801  2.37887  2.77519  2.98518  4.58477  3.61503
          0.07634  4.41352  2.79056  0.61958  0.77255  0.48576  0.95510
      3   2.14650  5.08609  3.00480  2.24932  4.39963  3.49000  3.54407  3.71666  2.19424  3.36556  4.14344  2.75572  3.88224  2.77624  1.95070  2.70299  2.85396  3.46139  5.52801  4.16928      9 r - - -
          2.68618  4.42225  2.77519  2.73123  3.46354  2.40513  3.72494  3.29354  2.67741  2.69355  4.24690  2.90347  2.73739  3.18146  2.89801  2.37887  2.77519  2.98518  4.58477  3.61503
          0.01924  4.35642  5.07876  0.61958  0.77255  0.43689  1.03858
      4   2.87782  4.33736  4.25097  3.70101  1.79175  3.93535  3.96386  2.77845  3.57612  1.91560  3.43919  3.25624  4.29695  3.77322  3.74796  3.22990  2.86650  2.59854  4.43870  1.99713     10 f - - -
          2.68618  4.42225  2.77519  2.73123  3.46354  2.40513  3.72494  3.29354  2.67741  2.69355  4.24690  2.90347  2.73739  3.18146  2.89801  2.37887  2.77519  2.98518  4.58477  3.61503
          0.01816  4.41352  5.13587  0.61958  0.77255  0.48576  0.95510
      5   2.28664  5.09011  3.12833  2.54253  4.40017  3.55771  3.25923  3.82652  1.82286  3.35603  4.14970  3.05556  3.93930  2.51449  2.06801  2.77616  2.99834  3.46518  3.72447  4.18977     11 k - - -
          2.68618  4.42225  2.77519  2.73123  3.46354  2.40513  3.72494  3.29354  2.67741  2.69355  4.24690  2.90347  2.73739  3.18146  2.89801  2.37887  2.77519  2.98518  4.58477  3.61503
          0.01816  4.41352  5.13587  0.61958  0.77255  0.48576  0.95510
      6   2.53650  5.16231  2.60339  2.38307  4.48697  3.25370  2.82829  3.95969  2.07116  3.27977  4.21223  2.12910  3.86061  2.76751  2.90001  2.48113  2.93199  3.54281  5.60721  4.20649     12 k - - -
          2.68618  4.42225  2.77519  2.73123  3.46354  2.40513  3.72494  3.29354  2.67741  2.69355  4.24690  2.90347  2.73739  3.18146  2.89801  2.37887  2.77519  2.98518  4.58477  3.61503
          0.01816  4.41352  5.13587  0.61958  0.77255  0.48576  0.95510
      7   2.10593  5.05791  3.00278  1.98216  4.35476  3.38794  3.47951  3.79968  2.22263  3.04805  4.11483  2.97957  3.87823  2.78880  2.31469  2.68841  2.92598  3.23457  5.51640  4.14978     13 e - - -
          2.68618  4.42225  2.77519  2.73123  3.46354  2.40513  3.72494  3.29354  2.67741  2.69355  4.24690  2.90347  2.73739  3.18146  2.89801  2.37887  2.77519  2.98518  4.58477  3.61503
          0.01816  4.41352  5.13587  0.61958  0.77255  0.48576  0.95510
      8   2.67205  4.40018  2.96102  2.96823  3.54124  3.64865  3.90158  2.12126  2.92173  2.24068  3.39522  2.91534  4.02823  3.22774  2.93801  2.89298  2.80340  2.15732  4.98656  3.75023     14 i - - -
          2.68618  4.42225  2.77519  2.73123  3.46354  2.40513  3.72494  3.29354  2.67741  2.69355  4.24690  2.90347  2.73739  3.18146  2.89801  2.37887  2.77519  2.98518  4.58477  3.61503
          0.14371  4.41352  2.10577  0.61958  0.77255  0.48576  0.95510
      9   2.36233  5.06938  2.27421  2.36672  4.38189  3.42631  3.62043  3.72484  2.18914  3.36075  3.97394  2.73762  3.82167  2.67750  2.63003  2.45350  2.57669  3.44283  5.52313  4.13409     15 k - - -
          2.68618  4.42225  2.77519  2.73123  3.46354  2.40513  3.72494  3.29354  2.67741  2.69355  4.24690  2.90347  2.73739  3.18146  2.89801  2.37887  2.77519  2.98518  4.58477  3.61503
          0.02056  4.29037  5.01272  0.61958  0.77255  0.65276  0.73523
     10   2.44920  5.09071  2.72033  2.23783  4.40702  2.97360  2.84866  3.87378  2.37010  3.08343  4.14018  2.57294  3.82106  2.55369  2.74556  2.40304  2.88098  3.46604  5.54033  4.14609     16 e - - -
          2.68618  4.42225  2.77519  2.73123  3.46354  2.40513  3.72494  3.29354  2.67741  2.69355  4.24690  2.90347  2.73739  3.18146  2.89801  2.37887  2.77519  2.98518  4.58477  3.61503
          0.02056  4.29037  5.01272  0.61958  0.77255  0.65276  0.73523
     11   2.57669  4.62268  3.30768  2.72655  3.80721  3.57484  3.76294  2.88963  2.33271  2.09125  3.70795  3.18928  3.95445  2.77412  2.17682  2.80984  2.91555  2.79345  5.15456  3.89132     17 l - - -
          2.68618  4.42225  2.77519  2.73123  3.46354  2.40513  3.72494  3.29354  2.67741  2.69355  4.24690  2.90347  2.73739  3.18146  2.89801  2.37887  2.77519  2.98518  4.58477  3.61503
          0.02056  4.29037  5.01272  0.61958  0.77255  0.39392  1.12210
     12   2.29998  5.22297  2.02738  2.30305  4.55232  3.45999  3.68469  4.02841  2.34960  3.51823  4.27447  2.93028  3.88192  2.07313  2.57258  2.70346  2.97754  3.60645  5.65917  4.25391     18 d - - -
          2.68618  4.42225  2.77519  2.73123  3.46354  2.40513  3.72494  3.29354  2.67741  2.69355  4.24690  2.90347  2.73739  3.18146  2.89801  2.37887  2.77519  2.98518  4.58477  3.61503
          0.01816  4.41352  5.13587  0.61958  0.77255  0.48576  0.95510
     13   2.04136  4.98041  3.02203  2.46798  4.25348  3.48804  2.86968  3.68724  2.44609  3.25407  4.04575  2.93574  3.88081  2.47299  2.61462  2.50002  2.44685  3.33297  5.46105  3.87749     19 a - - -
          2.68618  4.42225  2.77519  2.73123  3.46354  2.40513  3.72494  3.29354  2.67741  2.69355  4.24690  2.90347  2.73739  3.18146  2.89801  2.37887  2.77519  2.98518  4.58477  3.61503
          0.01816  4.41352  5.13587  0.61958  0.77255  0.48576  0.95510
     14   2.73489  4.75296  3.15766  2.55277  3.94561  3.56289  1.77634  2.61169  2.61668  2.99835  3.85353  2.82739  3.97161  2.99883  3.02110  2.82060  2.73321  3.06519  5.27895  3.98066     20 h - - -
          2.68618  4.42225  2.77519  2.73123  3.46354  2.40513  3.72494  3.29354  2.67741  2.69355  4.24690  2.90347  2.73739  3.18146  2.89801  2.37887  2.77519  2.98518  4.58477  3.61503
          0.01816  4.41352  5.13587  0.61958  0.77255  0.48576  0.95510
     15   2.68557  4.58759  2.74283  2.75634  3.76179  3.59044  3.82462  1.84148  2.72541  2.70584  3.68326  2.83321  3.97861  3.06267  2.71928  2.82284  2.91821  2.59201  5.15062  3.87942     21 i - - -
          2.68618  4.42225  2.77519  2.73123  3.46354  2.40513  3.72494  3.29354  2.67741  2.69355  4.24690  2.90347  2.73739  3.18146  2.89801  2.37887  2.77519  2.98518  4.58477  3.61503
          0.01816  4.41352  5.13587  0.61958  0.77255  0.48576  0.95510
     16   2.69178  4.76520  3.18248  2.61601  3.41525  3.54757  3.15073  3.37222  2.18394  2.46735  3.75170  2.99584  3.93309  2.92615  2.04556  2.76282  2.79945  3.08206  4.77795  3.97721     22 r - - -
          2.68618  4.42225  2.77519  2.73123  3.46354  2.40513  3.72494  3.29354  2.67741  2.69355  4.24690  2.90347  2.73739  3.18146  2.89801  2.37887  2.77519  2.98518  4.58477  3.61503
          0.01816  4.41352  5.13587  0.61958  0.77255  0.48576  0.95510
     17   2.67459  4.43127  3.49605  2.93210  3.57026  3.63502  3.88477  2.71560  2.87608  2.24259  3.53274  3.35093  4.01809  2.75423  3.23798  2.63999  1.79960  2.70317  5.00683  3.31874     23 t - - -
          2.68618  4.42225  2.77519  2.73123  3.46354  2.40513  3.72494  3.29354  2.67741  2.69355  4.24690  2.90347  2.73739  3.18146  2.89801  2.37887  2.77519  2.98518  4.58477  3.61503
          0.01816  4.41352  5.13587  0.61958  0.77255  0.48576  0.95510
     18   2.30720  4.25441  4.00542  3.42809  3.16627  3.79626  4.09660  2.42092  3.31933  1.40401  3.31157  3.70772  4.16694  3.57930  3.14910  3.07677  2.67249  2.42749  4.87166  3.67547     24 l - - -
          2.68618  4.42225  2.77519  2.73123  3.46354  2.40513  3.72494  3.29354  2.67741  2.69355  4.24690  2.90347  2.73739  3.18146  2.89801  2.37887  2.77519  2.98518  4.58477  3.61503
          0.01816  4.41352  5.13587  0.61958  0.77255  0.48576  0.95510
     19   2.78712  4.83527  3.30716  2.71137  4.04522  3.62040  3.55415  3.45158  2.25820  2.69602  3.91777  3.18637  3.99737  2.94090  1.67940  2.45931  3.00521  3.16601  3.29939  4.02709     25 r - - -
          2.68618  4.42225  2.77519  2.73123  3.46354  2.40513  3.72494  3.29354  2.67741  2.69355  4.24690  2.90347  2.73739  3.18146  2.89801  2.37887  2.77519  2.98518  4.58477  3.61503
          0.01816  4.41352  5.13587  0.61958  0.77255  0.48576  0.95510
     20   2.36489  4.13238  4.16815  3.57967  2.66353  3.37068  4.08340  2.13590  3.45345  1.85191  3.14608  3.77263  4.14515  3.66784  3.20583  3.06504  2.53529  2.22531  4.74804  3.55795     26 l - - -
          2.68618  4.42225  2.77519  2.73123  3.46354  2.40513  3.72494  3.29354  2.67741  2.69355  4.24690  2.90347  2.73739  3.18146  2.89801  2.37887  2.77519  2.98518  4.58477  3.61503
          0.01816  4.41352  5.13587  0.61958  0.77255  0.48576  0.95510
     21   2.19966  4.14571  4.11646  3.53030  2.71494  2.92077  4.07108  2.13743  3.41246  2.24096  2.90598  3.74372  4.13719  3.63516  3.19529  3.05313  2.83368  2.04913  4.76032  3.56786     27 v - - -
          2.68618  4.42225  2.77519  2.73123  3.46354  2.40513  3.72494  3.29354  2.67741  2.69355  4.24690  2.90347  2.73739  3.18146  2.89801  2.37887  2.77519  2.98518  4.58477  3.61503
          0.01816  4.41352  5.13587  0.61958  0.77255  0.48576  0.95510
     22   1.88116  2.98745  4.18496  3.61162  3.33529  3.76442  4.16159  1.85175  3.49235  2.17484  3.33245  3.80218  4.17117  3.71776  3.67665  2.71839  2.81559  2.33015  4.85765  3.66530     28 i - - -
          2.68618  4.42225  2.77519  2.73123  3.46354  2.40513  3.72494  3.29354  2.67741  2.69355  4.24690  2.90347  2.73739  3.18146  2.89801  2.37887  2.77519  2.98518  4.58477  3.61503
          0.01816  4.41352  5.13587  0.61958  0.77255  0.48576  0.95510
     23   1.94446  4.39888  3.66149  3.13115  3.74150  1.71154  4.06909  2.68117  3.08158  2.64131  3.69152  3.47184  4.02932  3.38761  3.42539  2.77799  2.93164  2.43044  5.18972  3.95829     29 g - - -
          2.68618  4.42225  2.77519  2.73123  3.46354  2.40513  3.72494  3.29354  2.67741  2.69355  4.24690  2.90347  2.73739  3.18146  2.89801  2.37887  2.77519  2.98518  4.58477  3.61503
          0.01816  4.41352  5.13587  0.61958  0.77255  0.48576  0.95510
     24   2.13532  4.20292  4.16619  3.58700  3.14744  2.99315  4.15811  2.32275  3.47509  1.68886  3.30270  3.80951  4.20326  3.70318  3.67048  3.12273  2.96155  1.91073  4.85462  3.66164     30 l - - -
          2.68618  4.42225  2.77519  2.73123  3.46354  2.40513  3.72494  3.29354  2.67741  2.69355  4.24690  2.90347  2.73739  3.18146  2.89801  2.37887  2.77519  2.98518  4.58477  3.61503
          0.01816  4.41352  5.13587  0.61958  0.77255  0.48576  0.95510
     25   3.26283  4.62380  4.88726  4.30028  3.22465  4.46920  4.76693  2.18041  4.15482  0.87986  2.39835  4.50483  4.70829  3.71273  4.25794  3.79075  3.48291  2.28057  5.16339  4.08684     31 l - - -
          2.68618  4.42225  2.77519  2.73123  3.46354  2.40513  3.72494  3.29354  2.67741  2.69355  4.24690  2.90347  2.73739  3.18146  2.89801  2.37887  2.77519  2.98518  4.58477  3.61503
          0.01816  4.41352  5.13587  0.61958  0.77255  0.48576  0.95510
     26   2.33181  3.61986  4.27059  3.67761  2.42422  3.51365  4.10504  2.48666  3.53441  2.06880  3.04215  3.82612  4.15678  3.73098  3.66787  2.57436  2.80303  1.87170  4.72462  3.53826     32 v - - -
          2.68618  4.42225  2.77519  2.73123  3.46354  2.40513  3.72494  3.29354  2.67741  2.69355  4.24690  2.90347  2.73739  3.18146  2.89801  2.37887  2.77519  2.98518  4.58477  3.61503
          0.01816  4.41352  5.13587  0.61958  0.77255  0.48576  0.95510
     27   2.37975  4.24065  4.54676  3.96236  3.23362  3.79741  4.38337  1.92762  3.81881  1.52512  3.10644  4.09865  4.38177  4.00510  3.93829  3.34629  3.08367  1.70726  4.94932  3.77139     33 l - - -
          2.68618  4.42225  2.77519  2.73123  3.46354  2.40513  3.72494  3.29354  2.67741  2.69355  4.24690  2.90347  2.73739  3.18146  2.89801  2.37887  2.77519  2.98518  4.58477  3.61503
          0.09109  4.41352  2.59086  0.61958  0.77255  0.48576  0.95510
     28   2.53754  3.88832  4.22596  3.63958  3.00027  2.70347  4.12719  2.01391  3.51046  2.02668  3.24602  3.81837  4.17151  3.72074  3.66946  3.09770  2.67348  1.86297  4.77452  3.58474     34 v - - -
          2.68618  4.42225  2.77519  2.73123  3.46354  2.40513  3.72494  3.29354  2.67741  2.69355  4.24690  2.90347  2.73739  3.18146  2.89801  2.37887  2.77519  2.98518  4.58477  3.61503
          0.01952  4.34195  5.06429  0.61958  0.77255  0.42642  1.05797
     29   2.21507  3.28910  4.46089  3.87147  3.27865  3.91765  4.26250  2.01589  3.71926  1.55908  3.16551  3.99062  4.27929  3.90562  3.83070  3.08462  2.99170  1.99680  4.84136  3.65822     35 l - - -
          2.68618  4.42225  2.77519  2.73123  3.46354  2.40513  3.72494  3.29354  2.67741  2.69355  4.24690  2.90347  2.73739  3.18146  2.89801  2.37887  2.77519  2.98518  4.58477  3.61503
          0.01816  4.41352  5.13587  0.61958  0.77255  0.48576  0.95510
     30   3.11490  4.47110  4.81642  4.24808  3.22264  4.35251  4.71423  2.08796  4.11177  1.09584  3.25376  4.41443  4.65039  4.27710  4.23323  3.42692  3.35140  1.57977  5.19013  4.03223     36 l - - -
          2.68618  4.42225  2.77519  2.73123  3.46354  2.40513  3.72494  3.29354  2.67741  2.69355  4.24690  2.90347  2.73739  3.18146  2.89801  2.37887  2.77519  2.98518  4.58477  3.61503
          0.01816  4.41352  5.13587  0.61958  0.77255  0.48576  0.95510
     31   2.20346  4.12739  4.27623  3.68569  3.05071  3.59727  4.13396  2.05221  3.54742  1.91734  3.05889  3.84509  4.18222  3.74877  3.68940  2.79057  2.84776  1.88791  4.76080  3.57337     37 v - - -
          2.68618  4.42225  2.77519  2.73123  3.46354  2.40513  3.72494  3.29354  2.67741  2.69355  4.24690  2.90347  2.73739  3.18146  2.89801  2.37887  2.77519  2.98518  4.58477  3.61503
          0.01816  4.41352  5.13587  0.61958  0.77255  0.48576  0.95510
     32   1.94892  4.29064  4.05657  3.48681  3.37932  3.82258  4.16976  2.55489  3.38769  1.67039  2.60974  3.76146  4.20749  3.64210  3.62845  3.11392  2.41212  2.34498  4.94447  3.75311     38 l - - -
          2.68618  4.42225  2.77519  2.73123  3.46354  2.40513  3.72494  3.29354  2.67741  2.69355  4.24690  2.90347  2.73739  3.18146  2.89801  2.37887  2.77519  2.98518  4.58477  3.61503
          0.01816  4.41352  5.13587  0.61958  0.77255  0.48576  0.95510
     33   2.31767  3.96917  4.09330  3.50781  3.15336  2.52361  4.05999  2.10983  3.39257  2.09275  3.16558  3.72737  4.12817  3.61782  3.58322  2.77047  2.82394  2.39831  3.23293  3.56477     39 l - - -
          2.68618  4.42225  2.77519  2.73123  3.46354  2.40513  3.72494  3.29354  2.67741  2.69355  4.24690  2.90347  2.73739  3.18146  2.89801  2.37887  2.77519  2.98518  4.58477  3.61503
          0.01816  4.41352  5.13587  0.61958  0.77255  0.48576  0.95510
     34   2.56497  4.09266  4.31887  3.72266  2.41870  3.05788  4.11181  2.05737  3.32534  2.09669  2.99379  3.85033  4.16232  3.75785  3.68623  3.09257  2.83563  2.02104  4.71012  3.01687     40 v - - -
          2.68618  4.42225  2.77519  2.73123  3.46354  2.40513  3.72494  3.29354  2.67741  2.69355  4.24690  2.90347  2.73739  3.18146  2.89801  2.37887  2.77519  2.98518  4.58477  3.61503
          0.01816  4.41352  5.13587  0.61958  0.77255  0.48576  0.95510
     35   2.32350  4.04802  3.40104  2.85213  3.80126  1.81905  3.89510  3.18194  2.82259  2.86554  3.73078  2.82335  3.96195  3.14626  3.22000  2.43503  2.90063  2.76069  3.91473  3.93080     41 g - - -
          2.68618  4.42225  2.77519  2.73123  3.46354  2.40513  3.72494  3.29354  2.67741  2.69355  4.24690  2.90347  2.73739  3.18146  2.89801  2.37887  2.77519  2.98518  4.58477  3.61503
          0.01816  4.41352  5.13587  0.61958  0.77255  0.48576  0.95510
     36   3.22590  4.64118  4.61983  4.07921  2.89748  4.29269  4.25756  2.48848  3.84642  1.84729  3.35335  4.22186  4.61162  4.07693  3.99307  3.61975  3.46033  2.50672  1.20149  3.13846     42 w - - -
          2.68618  4.42225  2.77519  2.73123  3.46354  2.40513  3.72494  3.29354  2.67741  2.69355  4.24690  2.90347  2.73739  3.18146  2.89801  2.37887  2.77519  2.98518  4.58477  3.61503
          0.01816  4.41352  5.13587  0.61958  0.77255  0.48576  0.95510
     37   2.69301  4.44718  3.52121  2.94545  3.57015  3.65021  3.56681  2.95670  2.70919  2.65912  2.34208  3.35963  4.02813  3.18682  2.27248  2.70625  2.92201  2.72713  2.95377  3.31619     43 r - - -
          2.68618  4.42225  2.77519  2.73123  3.46354  2.40513  3.72494  3.29354  2.67741  2.69355  4.24690  2.90347  2.73739  3.18146  2.89801  2.37887  2.77519  2.98518  4.58477  3.61503
          0.01816  4.41352  5.13587  0.61958  0.77255  0.48576  0.95510
     38   2.55377  5.13328  2.69329  2.33526  4.45520  3.45716  3.65072  3.92426  2.34629  3.35125  4.18166  2.69337  3.85360  2.48763  2.45654  2.25807  2.24556  3.51175  5.57978  4.18417     44 t - - -
          2.68620  4.42227  2.77521  2.73125  3.46355  2.40504  3.72496  3.29356  2.67742  2.69357  4.24691  2.90348  2.73741  3.18148  2.89802  2.37888  2.77521  2.98502  4.58479  3.61505
          0.05872  2.97307  5.13587  0.64715  0.74136  0.48576  0.95510
     39   1.54044  4.39937  3.57988  3.02605  3.61404  3.59058  3.95926  2.93702  2.97296  2.38571  2.99962  3.40952  3.34836  3.28215  3.32342  2.80505  2.52788  2.70068  5.05860  3.82531     47 a - - -
          2.68618  4.42225  2.77519  2.73123  3.46354  2.40513  3.72494  3.29354  2.67741  2.69355  4.24690  2.90347  2.73739  3.18146  2.89801  2.37887  2.77519  2.98518  4.58477  3.61503
          0.01816  4.41352  5.13587  0.61958  0.77255  0.48576  0.95510
     40   2.44832  5.07345  3.07894  2.56057  4.40225  3.54818  3.73369  3.82287  2.20976  3.36659  4.17151  3.07083  1.78078  2.45199  2.55213  2.80503  3.03082  3.46656  5.54240  4.21841     48 p - - -
          2.68618  4.42225  2.77519  2.73123  3.46354  2.40513  3.72494  3.29354  2.67741  2.69355  4.24690  2.90347  2.73739  3.18146  2.89801  2.37887  2.77519  2.98518  4.58477  3.61503
          0.01816  4.41352  5.13587  0.61958  0.77255  0.48576  0.95510
     41   2.63949  5.16788  2.81828  2.08542  4.50353  3.45791  3.27820  3.97937  2.04208  3.46647  4.21255  2.88207  3.85351  2.67881  2.33921  2.29855  2.60013  3.55378  5.60342  4.20314     49 k - - -
          2.68618  4.42225  2.77519  2.73123  3.46354  2.40513  3.72494  3.29354  2.67741  2.69355  4.24690  2.90347  2.73739  3.18146  2.89801  2.37887  2.77519  2.98518  4.58477  3.61503
          0.06699  4.41352  2.94355  0.61958  0.77255  0.48576  0.95510
     42   2.68675  5.18644  2.17698  2.10451  4.52383  3.43578  3.36164  4.00637  2.28410  3.48740  4.23119  2.66089  3.84204  2.58627  2.49665  2.44616  2.71848  3.57335  5.62101  4.21103     50 e - - -
          2.68618  4.42225  2.77519  2.73123  3.46354  2.40513  3.72494  3.29354  2.67741  2.69355  4.24690  2.90347  2.73739  3.18146  2.89801  2.37887  2.77519  2.98518  4.58477  3.61503
          0.01906  4.36560  5.08794  0.61958  0.77255  0.44388  1.02594
     43   2.78009  4.19749  4.43150  3.83806  2.99012  3.92374  4.22678  1.92956  3.68398  1.42473  3.18438  3.97368  4.27261  3.86305  3.27773  3.22445  3.01072  2.17770  4.78858  2.98748     51 l - - -
          2.68618  4.42225  2.77519  2.73123  3.46354  2.40513  3.72494  3.29354  2.67741  2.69355  4.24690  2.90347  2.73739  3.18146  2.89801  2.37887  2.77519  2.98518  4.58477  3.61503
          0.01816  4.41352  5.13587  0.61958  0.77255  0.48576  0.95510
     44   2.67752  4.92418  2.78966  2.29883  4.17714  3.49578  3.69453  3.04053  2.38237  3.18809  3.99111  3.01468  3.88661  2.76562  2.56072  2.69868  1.89899  3.26440  4.63363  4.07069     52 t - - -
          2.68618  4.42225  2.77519  2.73123  3.46354  2.40513  3.72494  3.29354  2.67741  2.69355  4.24690  2.90347  2.73739  3.18146  2.89801  2.37887  2.77519  2.98518  4.58477  3.61503
          0.01816  4.41352  5.13587  0.61958  0.77255  0.48576  0.95510
     45   2.52932  4.38376  4.89201  4.32886  2.85277  4.35366  4.76218  1.33440  4.19441  2.08246  3.40569  4.45013  4.66547  4.37466  4.30189  3.68907  3.29875  1.42516  5.25582  4.07540     53 i - - -
          2.68618  4.42225  2.77519  2.73123  3.46354  2.40513  3.72494  3.29354  2.67741  2.69355  4.24690  2.90347  2.73739  3.18146  2.89801  2.37887  2.77519  2.98518  4.58477  3.61503
          0.01816  4.41352  5.13587  0.61958  0.77255  0.48576  0.95510
     46   3.22780  4.92727  3.30644  3.35519  2.57402  4.05230  1.45308  3.51605  3.29217  3.03118  4.05533  3.66389  4.41632  3.56475  3.61944  3.32434  3.45354  3.30828  3.04065  1.73275     54 h - - -
          2.68618  4.42225  2.77519  2.73123  3.46354  2.40513  3.72494  3.29354  2.67741  2.69355  4.24690  2.90347  2.73739  3.18146  2.89801  2.37887  2.77519  2.98518  4.58477  3.61503
          0.01816  4.41352  5.13587  0.61958  0.77255  0.48576  0.95510
     47   2.67663  4.26249  3.81085  3.23728  3.37831  3.71854  3.99549  2.23526  3.15596  2.05933  3.36803  2.69382  4.09249  3.00668  3.43703  2.98437  2.82401  1.89482  4.86566  3.39737     55 v - - -
          2.68618  4.42225  2.77519  2.73123  3.46354  2.40513  3.72494  3.29354  2.67741  2.69355  4.24690  2.90347  2.73739  3.18146  2.89801  2.37887  2.77519  2.98518  4.58477  3.61503
          0.01816  4.41352  5.13587  0.61958  0.77255  0.48576  0.95510
     48   2.15235  4.44012  3.62583  3.40113  4.65757  3.18781  4.51881  4.07697  3.50221  3.76595  4.59148  3.55520  0.93261  3.79042  3.80690  2.19486  2.98801  3.49274  5.99006  4.77746     56 p - - -
          2.68618  4.42225  2.77519  2.73123  3.46354  2.40513  3.72494  3.29354  2.67741  2.69355  4.24690  2.90347  2.73739  3.18146  2.89801  2.37887  2.77519  2.98518  4.58477  3.61503
          0.01816  4.41352  5.13587  0.61958  0.77255  0.48576  0.95510
     49   3.63021  5.25937  4.29759  4.23483  5.13244  3.91834  5.23453  4.86118  4.34715  4.40733  5.50064  4.47387  0.24422  4.71545  4.49999  3.82127  4.11724  4.43556  6.13016  5.26995     57 P - - -
          2.68618  4.42225  2.77519  2.73123  3.46354  2.40513  3.72494  3.29354  2.67741  2.69355  4.24690  2.90347  2.73739  3.18146  2.89801  2.37887  2.77519  2.98518  4.58477  3.61503
          0.01816  4.41352  5.13587  0.61958  0.77255  0.48576  0.95510
     50   3.28894  5.85392  0.72368  2.34307  5.17941  3.44172  4.10708  4.80456  3.24177  4.29228  5.19238  2.37904  4.12456  3.29859  3.89457  3.15538  3.61843  4.33892  6.38699  4.83517     58 d - - -
          2.68618  4.42225  2.77519  2.73123  3.46354  2.40513  3.72494  3.29354  2.67741  2.69355  4.24690  2.90347  2.73739  3.18146  2.89801  2.37887  2.77519  2.98518  4.58477  3.61503
          0.01816  4.41352  5.13587  0.61958  0.77255  0.48576  0.95510
     51   3.61301  4.87542  5.39054  4.81592  3.26111  4.94994  5.26595  2.10187  4.68532  0.71072  2.49349  5.03799  5.05909  4.67715  4.72275  4.31543  3.82616  2.17007  5.42026  4.42360     59 l - - -
          2.68618  4.42225  2.77519  2.73123  3.46354  2.40513  3.72494  3.29354  2.67741  2.69355  4.24690  2.90347  2.73739  3.18146  2.89801  2.37887  2.77519  2.98518  4.58477  3.61503
          0.01816  4.41352  5.13587  0.61958  0.77255  0.48576  0.95510
     52   2.36489  4.80403  3.37551  2.84652  4.41351  3.47142  3.91679  3.80592  2.54451  3.39983  4.22561  3.26307  3.98895  3.08017  1.26954  2.36793  2.70756  3.41695  5.59642  4.33044     60 r - - -
          2.68618  4.42225  2.77519  2.73123  3.46354  2.40513  3.72494  3.29354  2.67741  2.69355  4.24690  2.90347  2.73739  3.18146  2.89801  2.37887  2.77519  2.98518  4.58477  3.61503
          0.01816  4.41352  5.13587  0.61958  0.77255  0.48576  0.95510
     53   2.14995  4.86979  3.09714  2.54754  4.13383  3.29624  3.72718  3.54726  2.46199  2.76858  3.96654  3.05869  3.90868  2.68050  2.59709  1.86931  2.92448  3.22273  5.39145  4.06515     61 s - - -
          2.68619  4.42226  2.77521  2.73124  3.46355  2.40514  3.72496  3.29355  2.67742  2.69356  4.24691  2.90323  2.73741  3.18148  2.89802  2.37888  2.77521  2.98520  4.58478  3.61504
          0.08002  2.64478  5.13587  0.37740  1.15723  0.48576  0.95510
     54   2.61630  4.77434  3.12483  2.95847  4.46193  0.86391  3.20146  4.07937  3.13664  3.69605  4.55935  3.34855  4.05161  3.48841  3.49250  2.87245  3.18214  3.61509  5.78756  4.44741     63 g - - -
          2.68618  4.42225  2.77519  2.73123  3.46354  2.40513  3.72494  3.29354  2.67741  2.69355  4.24690  2.90347  2.73739  3.18146  2.89801  2.37887  2.77519  2.98518  4.58477  3.61503
          0.01816  4.41352  5.13587  0.61958  0.77255  0.48576  0.95510
     55   2.20278  4.80148  2.80133  2.59158  4.17310  2.94683  3.78551  3.58996  2.60102  3.19969  3.44726  3.08574  3.89853  2.94311  3.05803  1.71903  2.57691  3.24108  5.44309  4.11665     64 s - - -
          2.68618  4.42225  2.77519  2.73123  3.46354  2.40513  3.72494  3.29354  2.67741  2.69355  4.24690  2.90347  2.73739  3.18146  2.89801  2.37887  2.77519  2.98518  4.58477  3.61503
          0.01816  4.41352  5.13587  0.61958  0.77255  0.48576  0.95510
     56   2.67781  4.43920  3.53522  2.98548  3.62963  3.61917  3.93792  2.92869  2.91507  2.40847  3.58284  3.38813  4.03361  2.85091  3.26718  2.70248  1.68401  2.17556  5.06962  3.83076     65 t - - -
          2.68618  4.42225  2.77519  2.73123  3.46354  2.40513  3.72494  3.29354  2.67741  2.69355  4.24690  2.90347  2.73739  3.18146  2.89801  2.37887  2.77519  2.98518  4.58477  3.61503
          0.01816  4.41352  5.13587  0.61958  0.77255  0.48576  0.95510
     57   2.68917  4.57545  3.35180  2.78189  3.74608  3.59969  3.81836  3.11646  2.65286  2.40860  3.11019  3.24010  3.98240  2.91819  1.92300  2.63458  2.70840  2.53372  5.12847  3.86636     66 r - - -
          2.68618  4.42225  2.77519  2.73123  3.46354  2.40513  3.72494  3.29354  2.67741  2.69355  4.24690  2.90347  2.73739  3.18146  2.89801  2.37887  2.77519  2.98518  4.58477  3.61503
          0.01816  4.41352  5.13587  0.61958  0.77255  0.48576  0.95510
     58   2.45631  5.11206  2.97641  2.42119  4.43237  3.23935  3.65893  3.89084  1.89438  3.25514  4.16627  2.95897  2.99765  2.35197  2.63031  2.36045  2.92514  3.49082  5.56052  4.17983     67 k - - -
          2.68618  4.42225  2.77519  2.73123  3.46354  2.40513  3.72494  3.29354  2.67741  2.69355  4.24690  2.90347  2.73739  3.18146  2.89801  2.37887  2.77519  2.98518  4.58477  3.61503
          0.01816  4.41352  5.13587  0.61958  0.77255  0.48576  0.95510
     59   2.06675  4.17084  4.34453  3.75453  2.88416  3.87006  4.16920  2.29531  3.61088  1.99921  3.21833  3.90431  4.22867  3.80126  3.74239  3.16760  2.97082  2.17719  2.20763  3.55169     68 l - - -
          2.68618  4.42225  2.77519  2.73123  3.46354  2.40513  3.72494  3.29354  2.67741  2.69355  4.24690  2.90347  2.73739  3.18146  2.89801  2.37887  2.77519  2.98518  4.58477  3.61503
          0.01816  4.41352  5.13587  0.61958  0.77255  0.48576  0.95510
     60   2.73632  4.91460  2.46894  2.43401  4.16099  2.66624  3.77758  3.59133  2.61802  3.20156  4.02733  3.04308  3.93198  2.94352  3.08451  2.29562  2.98264  3.26875  2.14708  4.10310     69 w - - -
          2.68627  4.42234  2.77511  2.73132  3.46363  2.40510  3.72503  3.29363  2.67750  2.69364  4.24699  2.90356  2.73748  3.18155  2.89761  2.37884  2.77503  2.98496  4.58486  3.61512
          0.14371  2.05586  5.13587  1.04186  0.43510  0.48576  0.95510
     61   2.85108  5.36692  2.00094  1.42937  4.67707  3.44461  3.76621  4.16944  2.59616  3.65930  4.43193  2.65279  3.25308  2.88844  3.11907  2.79027  3.09838  3.74309  5.80680  3.55183     74 e - - -
          2.68618  4.42225  2.77519  2.73123  3.46354  2.40513  3.72494  3.29354  2.67741  2.69355  4.24690  2.90347  2.73739  3.18146  2.89801  2.37887  2.77519  2.98518  4.58477  3.61503
          0.01816  4.41352  5.13587  0.61958  0.77255  0.48576  0.95510
     62   3.09008  4.45107  4.75076  4.20873  3.65217  4.35164  4.80397  1.52464  4.03181  2.35894  3.52807  4.40136  4.69133  4.31822  3.56185  3.69895  3.34343  0.99323  5.40764  4.20545     75 v - - -
          2.68618  4.42225  2.77519  2.73123  3.46354  2.40513  3.72494  3.29354  2.67741  2.69355  4.24690  2.90347  2.73739  3.18146  2.89801  2.37887  2.77519  2.98518  4.58477  3.61503
          0.01816  4.41352  5.13587  0.61958  0.77255  0.48576  0.95510
     63   2.57839  4.77874  3.18622  2.95866  4.31648  3.42177  3.41945  3.90871  3.00570  3.52823  4.41465  3.35339  0.95337  3.41437  3.34225  2.89406  3.17211  3.50734  5.65790  4.31760     76 p - - -
          2.68618  4.42225  2.77519  2.73123  3.46354  2.40513  3.72494  3.29354  2.67741  2.69355  4.24690  2.90347  2.73739  3.18146  2.89801  2.37887  2.77519  2.98518  4.58477  3.61503
          0.01816  4.41352  5.13587  0.61958  0.77255  0.48576  0.95510
     64   2.42941  5.03018  2.93667  2.31352  4.32276  3.47575  3.05385  3.76314  2.49287  3.22291  4.11585  2.66189  2.01100  2.84599  2.96490  2.50592  2.95445  3.39925  5.52531  4.16043     77 p - - -
          2.68618  4.42225  2.77519  2.73123  3.46354  2.40513  3.72494  3.29354  2.67741  2.69355  4.24690  2.90347  2.73739  3.18146  2.89801  2.37887  2.77519  2.98518  4.58477  3.61503
          0.01816  4.41352  5.13587  0.61958  0.77255  0.48576  0.95510
     65   2.45197  5.01222  2.95020  1.82215  3.80724  3.46599  3.71046  3.75924  2.49427  3.32025  4.10880  2.85320  2.47632  2.84040  2.97286  2.31010  2.93815  3.39063  5.52146  4.15460     78 e - - -
          2.68618  4.42225  2.77519  2.73123  3.46354  2.40513  3.72494  3.29354  2.67741  2.69355  4.24690  2.90347  2.73739  3.18146  2.89801  2.37887  2.77519  2.98518  4.58477  3.61503
          0.01816  4.41352  5.13587  0.61958  0.77255  0.48576  0.95510
     66   2.67986  4.79519  3.11978  2.57521  4.00563  3.52035  3.48262  3.42596  2.56325  2.82365  3.88360  2.26538  3.91664  2.91341  3.01059  2.18319  2.21598  3.12355  5.31127  3.30036     79 s - - -
          2.68618  4.42225  2.77519  2.73123  3.46354  2.40513  3.72494  3.29354  2.67741  2.69355  4.24690  2.90347  2.73739  3.18146  2.89801  2.37887  2.77519  2.98518  4.58477  3.61503
          0.01816  4.41352  5.13587  0.61958  0.77255  0.48576  0.95510
     67   2.94667  4.56229  5.00185  4.54728  3.91706  4.49971  5.28262  1.80174  4.43431  2.46020  3.71666  4.70022  4.90515  4.72522  4.62938  3.91637  3.51199  0.69414  5.85284  4.62876     80 v - - -
          2.68618  4.42225  2.77519  2.73123  3.46354  2.40513  3.72494  3.29354  2.67741  2.69355  4.24690  2.90347  2.73739  3.18146  2.89801  2.37887  2.77519  2.98518  4.58477  3.61503
          0.01816  4.41352  5.13587  0.61958  0.77255  0.48576  0.95510
     68   3.48264  5.10429  3.85397  3.55334  2.62763  4.13488  3.83156  3.70536  3.34016  3.13455  4.26325  3.81179  4.56984  2.76270  3.56866  3.56540  3.73181  3.53507  4.26274  0.76234     81 y - - -
          2.68618  4.42225  2.77519  2.73123  3.46354  2.40513  3.72494  3.29354  2.67741  2.69355  4.24690  2.90347  2.73739  3.18146  2.89801  2.37887  2.77519  2.98518  4.58477  3.61503
          0.01816  4.41352  5.13587  0.61958  0.77255  0.48576  0.95510
     69   1.47357  4.55659  3.40034  2.97178  4.38206  1.92900  4.12190  3.80636  3.00737  3.44198  4.25517  3.32334  3.91897  3.03642  3.41219  2.10198  2.60031  3.34952  5.68345  4.41164     82 a - - -
          2.68618  4.42225  2.77519  2.73123  3.46354  2.40513  3.72494  3.29354  2.67741  2.69355  4.24690  2.90347  2.73739  3.18146  2.89801  2.37887  2.77519  2.98518  4.58477  3.61503
          0.01816  4.41352  5.13587  0.61958  0.77255  0.48576  0.95510
     70   4.04030  5.28854  4.99664  4.84066  0.42202  4.53835  4.24385  3.53765  4.74518  2.79210  4.20022  4.68049  5.00494  4.76867  4.72903  4.25971  4.35176  3.56319  4.38550  2.70683     83 F - - -
          2.68618  4.42225  2.77519  2.73123  3.46354  2.40513  3.72494  3.29354  2.67741  2.69355  4.24690  2.90347  2.73739  3.18146  2.89801  2.37887  2.77519  2.98518  4.58477  3.61503
          0.01816  4.41352  5.13587  0.61958  0.77255  0.48576  0.95510
     71   1.51903  4.38810  3.73435  3.25553  4.12212  2.04314  4.23831  3.48674  3.22663  3.19943  4.05214  3.49488  3.94576  3.51982  3.57124  2.38534  2.29614  2.30657  5.51201  4.28899     84 a - - -
          2.68618  4.42225  2.77519  2.73123  3.46354  2.40513  3.72494  3.29354  2.67741  2.69355  4.24690  2.90347  2.73739  3.18146  2.89801  2.37887  2.77519  2.98518  4.58477  3.61503
          0.01816  4.41352  5.13587  0.61958  0.77255  0.48576  0.95510
     72   2.62158  4.22697  4.15268  3.58048  1.80716  3.82877  4.00490  2.68295  3.46303  2.27371  3.34292  3.77603  3.49143  3.67652  3.64817  2.69855  2.98137  2.49040  3.97371  2.27630     85 f - - -
          2.68618  4.42225  2.77519  2.73123  3.46354  2.40513  3.72494  3.29354  2.67741  2.69355  4.24690  2.90347  2.73739  3.18146  2.89801  2.37887  2.77519  2.98518  4.58477  3.61503
          0.01816  4.41352  5.13587  0.61958  0.77255  0.48576  0.95510
     73   2.93081  4.62465  3.68872  3.21182  3.02187  3.81515  3.86908  3.16119  3.08058  2.53088  3.76183  3.55511  4.22446  3.14379  3.37752  2.53539  3.17576  2.94742  4.59037  1.25628     86 y - - -
          2.68618  4.42225  2.77519  2.73123  3.46354  2.40513  3.72494  3.29354  2.67741  2.69355  4.24690  2.90347  2.73739  3.18146  2.89801  2.37887  2.77519  2.98518  4.58477  3.61503
          0.01816  4.41352  5.13587  0.61958  0.77255  0.48576  0.95510
     74   3.29664  4.56051  5.18927  4.66964  3.75906  4.73726  5.27702  0.97507  4.56622  1.97325  3.55224  4.83937  5.00052  4.78222  4.71528  4.11547  3.19366  1.41987  5.70837  4.52858     87 i - - -
          2.68618  4.42225  2.77519  2.73123  3.46354  2.40513  3.72494  3.29354  2.67741  2.69355  4.24690  2.90347  2.73739  3.18146  2.89801  2.37887  2.77519  2.98518  4.58477  3.61503
          0.01816  4.41352  5.13587  0.61958  0.77255  0.48576  0.95510
     75   3.13885  4.49048  4.79295  4.25228  1.43123  4.24905  4.15973  2.31690  4.07810  2.09834  2.85976  4.25319  4.55945  4.16052  4.12536  3.56950  3.36403  2.64435  2.15196  2.95553     88 f - - -
          2.68618  4.42225  2.77519  2.73123  3.46354  2.40513  3.72494  3.29354  2.67741  2.69355  4.24690  2.90347  2.73739  3.18146  2.89801  2.37887  2.77519  2.98518  4.58477  3.61503
          0.01816  4.41352  5.13587  0.61958  0.77255  0.48576  0.95510
     76   3.02128  5.16353  3.05895  2.78215  4.60593  3.57803  4.02674  4.13477  2.69390  3.65149  4.53965  3.26370  2.94162  0.91701  3.02790  3.04524  3.32224  3.76176  5.77080  4.46400     89 q - - -
          2.68618  4.42225  2.77519  2.73123  3.46354  2.40513  3.72494  3.29354  2.67741  2.69355  4.24690  2.90347  2.73739  3.18146  2.89801  2.37887  2.77519  2.98518  4.58477  3.61503
          0.01816  4.41352  5.13587  0.61958  0.77255  0.48576  0.95510
     77   2.89799  5.07296  3.16446  2.70954  4.47759  3.58377  3.83517  3.89020  2.41043  3.43483  4.28104  3.18487  4.04309  1.22821  2.58268  2.92243  2.45680  3.54194  5.60811  4.31697     90 q - - -
          2.68618  4.42225  2.77519  2.73123  3.46354  2.40513  3.72494  3.29354  2.67741  2.69355  4.24690  2.90347  2.73739  3.18146  2.89801  2.37887  2.77519  2.98518  4.58477  3.61503
          0.01816  4.41352  5.13587  0.61958  0.77255  0.48576  0.95510
     78   3.24627  4.67539  5.12981  4.56141  3.34912  4.67451  5.03659  2.14027  4.42865  0.92635  2.71634  4.75125  4.88657  4.52335  4.51599  4.02229  3.59895  1.65473  5.36173  4.28932     91 l - - -
          2.68618  4.42225  2.77519  2.73123  3.46354  2.40513  3.72494  3.29354  2.67741  2.69355  4.24690  2.90347  2.73739  3.18146  2.89801  2.37887  2.77519  2.98518  4.58477  3.61503
          0.01816  4.41352  5.13587  0.61958  0.77255  0.48576  0.95510
     79   2.90281  5.09145  2.95151  2.58956  3.87091  3.57985  3.66258  3.78156  2.61652  3.33876  4.19748  1.36441  4.03126  2.67182  3.02731  2.90948  3.14188  3.46212  5.25755  2.72126     92 n - - -
          2.68618  4.42225  2.77519  2.73123  3.46354  2.40513  3.72494  3.29354  2.67741  2.69355  4.24690  2.90347  2.73739  3.18146  2.89801  2.37887  2.77519  2.98518  4.58477  3.61503
          0.01816  4.41352  5.13587  0.61958  0.77255  0.48576  0.95510
     80   2.37911  4.91672  3.13784  2.57552  4.19186  3.53637  3.45653  3.60311  2.44431  2.91410  4.01014  2.89847  3.93230  2.87671  1.67799  2.65575  2.63711  3.27642  5.41698  4.09977     93 r - - -
          2.68618  4.42225  2.77519  2.73123  3.46354  2.40513  3.72494  3.29354  2.67741  2.69355  4.24690  2.90347  2.73739  3.18146  2.89801  2.37887  2.77519  2.98518  4.58477  3.61503
          0.01816  4.41352  5.13587  0.61958  0.77255  0.48576  0.95510
     81   4.37925  5.52976  5.00328  4.86407  3.42945  4.41571  4.72637  4.47540  4.60686  3.76089  5.07497  4.92181  4.98164  4.96142  4.62715  4.57840  4.71412  4.37647  0.26264  3.40916     94 W - - -
          2.68618  4.42225  2.77519  2.73123  3.46354  2.40513  3.72494  3.29354  2.67741  2.69355  4.24690  2.90347  2.73739  3.18146  2.89801  2.37887  2.77519  2.98518  4.58477  3.61503
          0.01816  4.41352  5.13587  0.61958  0.77255  0.48576  0.95510
     82   2.39270  4.99029  2.58927  2.48084  4.34023  3.45222  3.75255  3.77919  2.55199  3.34778  4.14225  3.00675  1.87166  2.62798  3.02914  2.44106  2.96176  3.18451  5.55468  4.19201     95 p - - -
          2.68618  4.42225  2.77519  2.73123  3.46354  2.40513  3.72494  3.29354  2.67741  2.69355  4.24690  2.90347  2.73739  3.18146  2.89801  2.37887  2.77519  2.98518  4.58477  3.61503
          0.01816  4.41352  5.13587  0.61958  0.77255  0.48576  0.95510
     83   2.68965  5.01834  3.01214  2.38844  4.30430  3.48664  3.67767  3.48511  1.89618  3.29610  4.08074  2.52602  3.87937  2.80173  2.77175  2.52994  2.16949  3.16115  5.48951  4.12854     96 k - - -
          2.68618  4.42225  2.77519  2.73123  3.46354  2.40513  3.72494  3.29354  2.67741  2.69355  4.24690  2.90347  2.73739  3.18146  2.89801  2.37887  2.77519  2.98518  4.58477  3.61503
          0.01816  4.41352  5.13587  0.61958  0.77255  0.48576  0.95510
     84   3.00086  5.58438  1.58217  2.18378  4.89073  2.96606  3.86153  4.40354  2.38920  3.87512  4.67056  1.68817  3.98927  2.99880  3.32444  2.90701  3.26402  3.96078  6.01845  4.53949     97 d - - -
          2.68618  4.42225  2.77519  2.73123  3.46354  2.40513  3.72494  3.29354  2.67741  2.69355  4.24690  2.90347  2.73739  3.18146  2.89801  2.37887  2.77519  2.98518  4.58477  3.61503
          0.01816  4.41352  5.13587  0.61958  0.77255  0.48576  0.95510
     85   3.47453  5.16193  4.25428  4.23508  5.30287  0.23366  5.28569  5.06944  4.48671  4.63826  5.64182  4.42149  4.56488  4.76891  4.63052  3.66661  3.99528  4.49270  6.22075  5.43431     98 G - - -
          2.68618  4.42225  2.77519  2.73123  3.46354  2.40513  3.72494  3.29354  2.67741  2.69355  4.24690  2.90347  2.73739  3.18146  2.89801  2.37887  2.77519  2.98518  4.58477  3.61503
          0.01816  4.41352  5.13587  0.61958  0.77255  0.48576  0.95510
     86   2.40641  5.22613  2.59500  1.55953  4.55134  3.45167  3.70388  4.02725  2.18209  3.52642  4.28800  2.92600  3.88792  2.81668  2.97779  2.40739  2.82057  3.60897  5.67689  4.26671     99 e - - -
          2.68618  4.42225  2.77519  2.73123  3.46354  2.40513  3.72494  3.29354  2.67741  2.69355  4.24690  2.90347  2.73739  3.18146  2.89801  2.37887  2.77519  2.98518  4.58477  3.61503
          0.01816  4.41352  5.13587  0.61958  0.77255  0.48576  0.95510
     87   2.50089  5.13062  2.75266  1.92509  4.44779  3.45940  3.65821  3.91369  2.10069  3.42314  4.18084  2.93807  3.85925  2.30472  2.89081  2.66391  2.70973  2.83518  5.57951  4.18597    100 e - - -
          2.68618  4.42225  2.77519  2.73123  3.46354  2.40513  3.72494  3.29354  2.67741  2.69355  4.24690  2.90347  2.73739  3.18146  2.89801  2.37887  2.77519  2.98518  4.58477  3.61503
          0.01816  4.41352  5.13587  0.61958  0.77255  0.48576  0.95510
     88   3.28336  5.98645  0.83462  1.96768  5.25300  3.42858  4.04230  4.82169  3.15525  4.27741  5.15612  2.42852  4.09548  3.21829  3.82217  3.12424  3.58893  4.35726  6.42627  4.84442    101 d - - -
          2.68618  4.42225  2.77519  2.73123  3.46354  2.40513  3.72494  3.29354  2.67741  2.69355  4.24690  2.90347  2.73739  3.18146  2.89801  2.37887  2.77519  2.98518  4.58477  3.61503
          0.01816  4.41352  5.13587  0.61958  0.77255  0.48576  0.95510
     89   4.25178  5.34125  5.11732  4.93262  1.74582  4.84424  3.69255  3.87896  4.74803  3.10965  4.44519  4.45785  5.13563  4.57961  4.67801  4.25032  4.46729  3.82538  3.79154  0.56623    102 Y - - -
          2.68618  4.42225  2.77519  2.73123  3.46354  2.40513  3.72494  3.29354  2.67741  2.69355  4.24690  2.90347  2.73739  3.18146  2.89801  2.37887  2.77519  2.98518  4.58477  3.61503
          0.01816  4.41352  5.13587  0.61958  0.77255  0.48576  0.95510
     90   2.52099  5.15660  2.87538  2.26744  4.47770  2.48509  3.68970  3.94200  2.11301  3.45509  4.22128  2.63306  2.44165  2.72378  2.92866  2.64933  2.96359  3.53799  5.61514  4.22224    103 k - - -
          2.68618  4.42225  2.77519  2.73123  3.46354  2.40513  3.72494  3.29354  2.67741  2.69355  4.24690  2.90347  2.73739  3.18146  2.89801  2.37887  2.77519  2.98518  4.58477  3.61503
          0.01816  4.41352  5.13587  0.61958  0.77255  0.48576  0.95510
     91   2.17456  5.15942  2.83081  2.32574  4.48476  3.23128  3.66960  3.95079  2.40328  3.45343  4.21297  2.64094  3.87377  2.09427  2.22377  2.68631  2.94706  3.54104  5.60310  4.21196    104 q - - -
          2.68618  4.42225  2.77519  2.73123  3.46354  2.40513  3.72494  3.29354  2.67741  2.69355  4.24690  2.90347  2.73739  3.18146  2.89801  2.37887  2.77519  2.98518  4.58477  3.61503
          0.01816  4.41352  5.13587  0.61958  0.77255  0.48576  0.95510
     92   2.72892  5.25584  2.98713  2.50689  4.61318  3.55077  3.71899  4.05572  2.05491  3.53733  4.32134  1.78694  3.96497  1.98145  2.59631  2.82398  3.07922  3.65995  5.65783  4.31163    105 n - - -
          2.68618  4.42225  2.77519  2.73123  3.46354  2.40513  3.72494  3.29354  2.67741  2.69355  4.24690  2.90347  2.73739  3.18146  2.89801  2.37887  2.77519  2.98518  4.58477  3.61503
          0.01816  4.41352  5.13587  0.61958  0.77255  0.48576  0.95510
     93   3.10286  4.50607  4.61348  4.04076  3.41664  4.27873  4.59852  1.10314  3.77017  1.65962  3.30868  4.26429  4.59400  4.08900  3.24868  3.60831  3.33883  2.18654  5.19654  4.01942    106 i - - -
          2.68618  4.42225  2.77519  2.73123  3.46354  2.40513  3.72494  3.29354  2.67741  2.69355  4.24690  2.90347  2.73739  3.18146  2.89801  2.37887  2.77519  2.98518  4.58477  3.61503
          0.01816  4.41352  5.13587  0.61958  0.77255  0.48576  0.95510
     94   2.50608  4.76363  3.14888  2.40448  2.52901  3.53212  2.70787  3.37264  2.32371  3.00789  3.84354  3.03192  3.92053  2.85871  2.89460  2.67632  2.90790  3.07956  5.28260  3.15118    107 k - - -
          2.68618  4.42225  2.77519  2.73123  3.46354  2.40513  3.72494  3.29354  2.67741  2.69355  4.24690  2.90347  2.73739  3.18146  2.89801  2.37887  2.77519  2.98518  4.58477  3.61503
          0.01816  4.41352  5.13587  0.61958  0.77255  0.48576  0.95510
     95   1.91509  5.02018  3.01127  2.46084  4.32025  3.31600  3.68316  3.76067  2.30097  3.31094  4.09435  2.73952  3.88051  2.70060  2.30866  2.50603  2.64405  3.33287  5.50140  4.13999    108 a - - -
          2.68618  4.42225  2.77519  2.73123  3.46354  2.40513  3.72494  3.29354  2.67741  2.69355  4.24690  2.90347  2.73739  3.18146  2.89801  2.37887  2.77519  2.98518  4.58477  3.61503
          0.01816  4.41352  5.13587  0.61958  0.77255  0.48576  0.95510
     96   3.29678  4.62854  5.04358  4.45298  2.61796  4.51945  4.78979  2.32295  4.30501  0.82798  2.71600  4.60138  4.74349  4.35705  4.35346  3.84805  3.51434  2.30977  5.10753  3.59097    109 l - - -
          2.68618  4.42225  2.77519  2.73123  3.46354  2.40513  3.72494  3.29354  2.67741  2.69355  4.24690  2.90347  2.73739  3.18146  2.89801  2.37887  2.77519  2.98518  4.58477  3.61503
          0.01816  4.41352  5.13587  0.61958  0.77255  0.48576  0.95510
     97   2.53808  5.11467  2.87070  2.42715  4.43118  3.47793  3.12871  3.88764  2.39998  3.40558  4.17377  2.96474  3.87853  2.20749  2.42767  1.89041  2.94147  3.49272  5.56678  4.18826    110 s - - -
          2.68618  4.42225  2.77519  2.73123  3.46354  2.40513  3.72494  3.29354  2.67741  2.69355  4.24690  2.90347  2.73739  3.18146  2.89801  2.37887  2.77519  2.98518  4.58477  3.61503
          0.01816  4.41352  5.13587  0.61958  0.77255  0.48576  0.95510
     98   2.16544  4.06629  3.16013  2.60412  3.94769  3.18817  3.10891  3.34606  2.58984  2.98708  3.82537  3.01195  2.57954  2.72882  3.03334  2.69949  2.90287  3.05590  5.27051  2.97019    111 a - - -
          2.68618  4.42225  2.77519  2.73123  3.46354  2.40513  3.72494  3.29354  2.67741  2.69355  4.24690  2.90347  2.73739  3.18146  2.89801  2.37887  2.77519  2.98518  4.58477  3.61503
          0.01816  4.41352  5.13587  0.61958  0.77255  0.48576  0.95510
     99   4.12084  5.25232  5.09973  4.85442  1.73160  4.80594  3.70809  3.71525  4.66498  2.68868  4.29529  4.43474  5.08612  4.52817  4.61785  4.18330  4.33174  3.66432  3.81573  0.64471    112 Y - - -
          2.68618  4.42225  2.77519  2.73123  3.46354  2.40513  3.72494  3.29354  2.67741  2.69355  4.24690  2.90347  2.73739  3.18146  2.89801  2.37887  2.77519  2.98518  4.58477  3.61503
          0.01816  4.41352  5.13587  0.61958  0.77255  0.48576  0.95510
    100   3.63816  4.89770  5.45000  4.86235  2.40708  4.94361  5.19335  2.13369  4.72430  0.73395  2.43520  5.05097  5.03751  4.65597  4.71479  4.30411  3.84272  2.63657  5.30938  4.28874    113 l - - -
          2.68618  4.42225  2.77519  2.73123  3.46354  2.40513  3.72494  3.29354  2.67741  2.69355  4.24690  2.90347  2.73739  3.18146  2.89801  2.37887  2.77519  2.98518  4.58477  3.61503
          0.01816  4.41352  5.13587  0.61958  0.77255  0.48576  0.95510
    101   2.81738  4.65276  4.03718  3.85804  4.57657  3.46410  4.81694  3.78135  3.81357  3.62220  4.66025  3.94396  4.22071  4.18435  4.01998  3.02764  0.50814  3.40737  5.95541  4.80267    114 T - - -
          2.68618  4.42225  2.77519  2.73123  3.46354  2.40513  3.72494  3.29354  2.67741  2.69355  4.24690  2.90347  2.73739  3.18146  2.89801  2.37887  2.77519  2.98518  4.58477  3.61503
          0.01816  4.41352  5.13587  0.61958  0.77255  0.48576  0.95510
    102   2.95162  5.06585  2.40591  2.71710  4.57247  3.46931  4.15101  4.06199  3.10092  3.46598  4.58610  3.21490  0.92869  3.36335  3.55437  2.99439  3.30760  3.67588  5.86145  4.50837    115 p - - -
          2.68618  4.42225  2.77519  2.73123  3.46354  2.40513  3.72494  3.29354  2.67741  2.69355  4.24690  2.90347  2.73739  3.18146  2.89801  2.37887  2.77519  2.98518  4.58477  3.61503
          0.01816  4.41352  5.13587  0.61958  0.77255  0.48576  0.95510
    103   2.50821  5.11316  2.81462  2.38232  4.43037  3.03969  3.67555  3.88787  2.28729  3.40786  4.17561  2.95840  3.87542  2.73385  2.26740  1.82486  2.93994  3.49177  5.57227  4.18994    116 s - - -
          2.68618  4.42225  2.77519  2.73123  3.46354  2.40513  3.72494  3.29354  2.67741  2.69355  4.24690  2.90347  2.73739  3.18146  2.89801  2.37887  2.77519  2.98518  4.58477  3.61503
          0.01816  4.41352  5.13587  0.61958  0.77255  0.48576  0.95510
    104   2.96633  1.42630  4.24950  3.71667  2.41426  3.98128  3.01835  2.91497  3.58476  2.58221  3.56447  3.86802  4.34981  3.79060  3.76943  3.28062  3.20149  2.73008  4.33835  2.39859    117 c - - -
          2.68618  4.42225  2.77519  2.73123  3.46354  2.40513  3.72494  3.29354  2.67741  2.69355  4.24690  2.90347  2.73739  3.18146  2.89801  2.37887  2.77519  2.98518  4.58477  3.61503
          0.01816  4.41352  5.13587  0.61958  0.77255  0.48576  0.95510
    105   2.72638  5.19665  3.06946  2.24459  4.54962  3.53780  3.29965  3.99681  2.03787  3.29917  4.24578  3.01526  3.92221  2.07051  1.95855  2.75287  2.99948  3.59409  5.59858  3.94419    118 r - - -
          2.68618  4.42225  2.77519  2.73123  3.46354  2.40513  3.72494  3.29354  2.67741  2.69355  4.24690  2.90347  2.73739  3.18146  2.89801  2.37887  2.77519  2.98518  4.58477  3.61503
          0.01816  4.41352  5.13587  0.61958  0.77255  0.48576  0.95510
    106   2.07775  5.10382  2.75776  2.11502  4.41604  3.23433  3.65334  3.79042  2.40284  3.39507  4.15452  2.83571  3.85443  2.44276  2.53477  2.59560  2.85352  3.05036  5.55722  4.16731    119 a - - -
          2.68618  4.42225  2.77519  2.73123  3.46354  2.40513  3.72494  3.29354  2.67741  2.69355  4.24690  2.90347  2.73739  3.18146  2.89801  2.37887  2.77519  2.98518  4.58477  3.61503
          0.01816  4.41352  5.13587  0.61958  0.77255  0.48576  0.95510
    107   2.50251  4.48932  3.22132  2.69642  2.41959  3.60552  3.84451  2.94111  2.80232  2.42233  3.58679  3.27912  3.98811  2.45755  3.19228  2.72487  2.69331  2.77246  5.05575  3.05491    120 f - - -
          2.68618  4.42225  2.77519  2.73123  3.46354  2.40513  3.72494  3.29354  2.67741  2.69355  4.24690  2.90347  2.73739  3.18146  2.89801  2.37887  2.77519  2.98518  4.58477  3.61503
          0.01816  4.41352  5.13587  0.61958  0.77255  0.48576  0.95510
    108   3.73606  4.98474  5.45140  4.90115  3.05798  5.06521  5.30845  2.05323  4.75572  0.58864  3.01521  5.13802  5.14291  4.73734  4.79085  4.45257  3.94887  2.51537  5.40083  4.32373    121 L - - -
          2.68618  4.42225  2.77519  2.73123  3.46354  2.40513  3.72494  3.29354  2.67741  2.69355  4.24690  2.90347  2.73739  3.18146  2.89801  2.37887  2.77519  2.98518  4.58477  3.61503
          0.01816  4.41352  5.13587  0.61958  0.77255  0.48576  0.95510
    109   2.68730  5.11572  2.87697  1.92687  4.43207  3.46716  3.65445  3.63681  2.30921  2.73120  4.16546  2.80091  3.86092  2.33017  2.41138  2.57423  2.91749  3.49113  5.56296  4.17624    122 e - - -
          2.68618  4.42225  2.77519  2.73123  3.46354  2.40513  3.72494  3.29354  2.67741  2.69355  4.24690  2.90347  2.73739  3.18146  2.89801  2.37887  2.77519  2.98518  4.58477  3.61503
          0.01816  4.41352  5.13587  0.61958  0.77255  0.48576  0.95510
    110   2.09801  5.17528  2.66870  2.12392  4.50934  3.45360  3.49199  3.98717  2.16259  3.47445  4.22035  2.80808  3.85356  2.26853  2.71086  2.65633  2.78411  3.56030  5.61242  4.20836    123 a - - -
          2.68618  4.42225  2.77519  2.73123  3.46354  2.40513  3.72494  3.29354  2.67741  2.69355  4.24690  2.90347  2.73739  3.18146  2.89801  2.37887  2.77519  2.98518  4.58477  3.61503
          0.01816  4.41352  5.13587  0.61958  0.77255  0.48576  0.95510
    111   3.13149  5.71366  1.00600  1.86749  5.02260  3.43340  3.96627  4.53090  2.97379  4.02837  4.86787  2.89513  4.04797  3.12670  3.57249  3.01837  2.71626  4.09480  6.19187  4.68094    124 d - - -
          2.68618  4.42225  2.77519  2.73123  3.46354  2.40513  3.72494  3.29354  2.67741  2.69355  4.24690  2.90347  2.73739  3.18146  2.89801  2.37887  2.77519  2.98518  4.58477  3.61503
          0.01816  4.41352  5.13587  0.61958  0.77255  0.48576  0.95510
    112   2.27021  4.16835  4.40311  3.80932  2.82915  3.88661  4.18721  2.34045  3.65774  1.75610  2.50270  3.93903  4.24058  3.83451  3.77013  3.18618  2.97883  2.36478  4.75183  2.28188    125 l - - -
          2.68618  4.42225  2.77519  2.73123  3.46354  2.40513  3.72494  3.29354  2.67741  2.69355  4.24690  2.90347  2.73739  3.18146  2.89801  2.37887  2.77519  2.98518  4.58477  3.61503
          0.01816  4.41352  5.13587  0.61958  0.77255  0.48576  0.95510
    113   2.55138  5.18619  2.61716  1.89705  4.52401  3.01305  3.64703  4.00585  2.20154  3.48768  4.22997  2.72535  3.85037  2.31124  2.66274  2.65206  2.92109  3.57317  5.62158  3.83345    126 e - - -
          2.68618  4.42225  2.77519  2.73123  3.46354  2.40513  3.72494  3.29354  2.67741  2.69355  4.24690  2.90347  2.73739  3.18146  2.89801  2.37887  2.77519  2.98518  4.58477  3.61503
          0.01816  4.41352  5.13587  0.61958  0.77255  0.48576  0.95510
    114   2.43526  4.62867  2.99064  2.52607  3.49790  3.56098  3.78443  2.67067  2.39682  2.49341  3.59252  3.16963  3.94654  2.73711  3.01879  2.78040  2.65600  2.86497  5.17475  2.97940    127 k - - -
          2.68618  4.42225  2.77519  2.73123  3.46354  2.40513  3.72494  3.29354  2.67741  2.69355  4.24690  2.90347  2.73739  3.18146  2.89801  2.37887  2.77519  2.98518  4.58477  3.61503
          0.01816  4.41352  5.13587  0.61958  0.77255  0.48576  0.95510
    115   2.97577  5.18620  3.37098  2.74565  4.52534  3.17876  3.74341  3.93110  1.79405  3.43462  4.26193  3.21218  4.07245  2.87609  1.34862  2.97772  3.17226  3.59512  5.54795  3.24354    128 r - - -
          2.68618  4.42225  2.77519  2.73123  3.46354  2.40513  3.72494  3.29354  2.67741  2.69355  4.24690  2.90347  2.73739  3.18146  2.89801  2.37887  2.77519  2.98518  4.58477  3.61503
          0.01816  4.41352  5.13587  0.61958  0.77255  0.48576  0.95510
    116   2.33013  5.09583  2.89531  2.41804  4.40683  3.19494  3.65783  3.86378  2.06393  2.93245  4.14814  2.89795  3.86443  2.42973  2.26697  2.52071  2.85603  3.46856  5.54740  4.16654    129 k - - -
          2.68618  4.42225  2.77519  2.73123  3.46354  2.40513  3.72494  3.29354  2.67741  2.69355  4.24690  2.90347  2.73739  3.18146  2.89801  2.37887  2.77519  2.98518  4.58477  3.61503
          0.01816  4.41352  5.13587  0.61958  0.77255  0.48576  0.95510
    117   2.59571  5.08750  2.79115  2.34349  4.17206  2.73594  3.65517  3.85330  2.33766  2.88148  4.13914  2.46852  3.85578  2.69962  2.53785  2.25554  2.84708  3.45734  5.54404  4.15790    130 s - - -
          2.68618  4.42225  2.77519  2.73123  3.46354  2.40513  3.72494  3.29354  2.67741  2.69355  4.24690  2.90347  2.73739  3.18146  2.89801  2.37887  2.77519  2.98518  4.58477  3.61503
          0.08002  4.41352  2.73660  0.61958  0.77255  0.48576  0.95510
    118   2.48548  5.05166  2.62225  2.39621  4.07301  3.36944  3.64112  3.80768  2.22398  2.98815  4.10540  2.59202  3.84088  2.75456  2.44276  2.38746  2.52462  3.41855  5.51258  4.13097    131 k - - -
          2.68618  4.42225  2.77519  2.73123  3.46354  2.40513  3.72494  3.29354  2.67741  2.69355  4.24690  2.90347  2.73739  3.18146  2.89801  2.37887  2.77519  2.98518  4.58477  3.61503
          0.01931  4.35281  5.07515  0.61958  0.77255  0.43421  1.04348
    119   2.06788  4.87374  2.83716  2.61739  4.40013  1.42759  3.42588  3.83875  2.80926  3.44040  4.26106  2.91458  3.95148  3.11056  3.27028  2.66676  3.04293  3.44557  5.66822  4.32995    132 g - - -
          2.68618  4.42225  2.77519  2.73123  3.46354  2.40513  3.72494  3.29354  2.67741  2.69355  4.24690  2.90347  2.73739  3.18146  2.89801  2.37887  2.77519  2.98518  4.58477  3.61503
          0.01816  4.41352  5.13587  0.61958  0.77255  0.48576  0.95510
    120   2.98064  5.40932  2.62488  1.05890  4.74272  3.48334  3.85914  4.20367  2.65811  3.71666  4.53708  2.97077  4.01080  2.49301  3.11866  2.92244  2.84026  3.80720  5.87861  4.46973    133 e - - -
          2.68618  4.42225  2.77519  2.73123  3.46354  2.40513  3.72494  3.29354  2.67741  2.69355  4.24690  2.90347  2.73739  3.18146  2.89801  2.37887  2.77519  2.98518  4.58477  3.61503
          0.01816  4.41352  5.13587  0.61958  0.77255  0.48576  0.95510
    121   3.82860  5.14842  5.06091  4.73466  3.44239  4.66700  5.22906  2.70130  4.50297  0.41340  3.35000  4.96299  5.02915  4.73307  4.57721  4.35550  4.10804  2.87281  5.48124  4.31967    134 L - - -
          2.68618  4.42225  2.77519  2.73123  3.46354  2.40513  3.72494  3.29354  2.67741  2.69355  4.24690  2.90347  2.73739  3.18146  2.89801  2.37887  2.77519  2.98518  4.58477  3.61503
          0.01816  4.41352  5.13587  0.61958  0.77255  0.48576  0.95510
    122   2.43064  4.75708  3.00792  2.59447  3.30099  3.53220  3.74188  2.88964  2.26902  2.83270  3.83720  3.09675  3.91982  2.87122  2.08185  2.74369  2.67106  3.07148  5.28053  3.97332    135 r - - -
          2.68618  4.42225  2.77519  2.73123  3.46354  2.40513  3.72494  3.29354  2.67741  2.69355  4.24690  2.90347  2.73739  3.18146  2.89801  2.37887  2.77519  2.98518  4.58477  3.61503
          0.04648  4.41352  3.40203  0.61958  0.77255  0.48576  0.95510
    123   2.70944  5.19255  2.29729  2.25737  4.52152  2.59862  3.66113  3.99931  2.35916  3.48940  4.24092  2.83583  3.85903  2.04056  2.66235  2.67188  2.94323  3.57523  5.63079  3.85805    136 q - - -
          2.68618  4.42225  2.77519  2.73123  3.46354  2.40513  3.72494  3.29354  2.67741  2.69355  4.24690  2.90347  2.73739  3.18146  2.89801  2.37887  2.77519  2.98518  4.58477  3.61503
          0.01868  4.38572  5.10806  0.61958  0.77255  0.46030  0.99722
    124   3.33221  5.23594  3.99788  3.29926  4.40678  3.94778  3.97727  3.87577  2.26749  2.80822  4.38223  3.63253  4.35442  3.16341  0.75686  3.40021  3.53496  3.65514  5.54011  4.31807    137 r - - -
          2.68618  4.42225  2.77519  2.73123  3.46354  2.40513  3.72494  3.29354  2.67741  2.69355  4.24690  2.90347  2.73739  3.18146  2.89801  2.37887  2.77519  2.98518  4.58477  3.61503
          0.01816  4.41352  5.13587  0.61958  0.77255  0.48576  0.95510
    125   2.67981  4.57612  3.30562  2.61448  3.79135  3.56214  3.85729  3.14593  2.76323  2.84474  3.71609  3.24170  3.98058  2.83360  3.16116  2.36669  2.14671  1.86210  5.17828  3.91233    138 v - - -
          2.68618  4.42225  2.77519  2.73123  3.46354  2.40513  3.72494  3.29354  2.67741  2.69355  4.24690  2.90347  2.73739  3.18146  2.89801  2.37887  2.77519  2.98518  4.58477  3.61503
          0.01816  4.41352  5.13587  0.61958  0.77255  0.48576  0.95510
    126   3.38859  5.43124  3.81037  3.13916  4.88975  3.93766  3.86492  4.28672  2.08022  3.68244  4.58775  3.50273  4.31788  2.46765  0.79677  3.38620  3.54777  3.98008  5.68069  4.53722    139 r - - -
          2.68618  4.42225  2.77519  2.73123  3.46354  2.40513  3.72494  3.29354  2.67741  2.69355  4.24690  2.90347  2.73739  3.18146  2.89801  2.37887  2.77519  2.98518  4.58477  3.61503
          0.01816  4.41352  5.13587  0.61958  0.77255  0.48576  0.95510
    127   2.27254  4.69487  3.21101  2.66722  3.97146  2.24478  3.80020  3.36590  2.64465  3.01313  3.85412  3.14701  3.92956  2.71663  2.82004  2.46419  2.80621  2.32372  5.29941  4.00386    140 g - - -
          2.68618  4.42225  2.77519  2.73123  3.46354  2.40513  3.72494  3.29354  2.67741  2.69355  4.24690  2.90347  2.73739  3.18146  2.89801  2.37887  2.77519  2.98518  4.58477  3.61503
          0.01816  4.41352  5.13587  0.61958  0.77255  0.48576  0.95510
    128   2.58467  4.37428  4.84019  4.27617  3.52854  4.32899  4.73657  1.49740  4.14510  1.77254  3.14282  4.41181  4.64505  4.33641  4.26586  3.66095  3.08142  1.41225  5.25492  4.07543    141 v - - -
          2.68618  4.42225  2.77519  2.73123  3.46354  2.40513  3.72494  3.29354  2.67741  2.69355  4.24690  2.90347  2.73739  3.18146  2.89801  2.37887  2.77519  2.98518  4.58477  3.61503
          0.01816  4.41352  5.13587  0.61958  0.77255  0.48576  0.95510
    129   2.69669  4.49965  3.44276  2.88172  3.18149  3.63558  3.56832  3.02198  2.83795  2.71092  2.98569  3.31500  4.01707  2.45916  3.21754  2.32370  2.92805  2.78563  4.96527  2.17913    142 y - - -
          2.68618  4.42225  2.77519  2.73123  3.46354  2.40513  3.72494  3.29354  2.67741  2.69355  4.24690  2.90347  2.73739  3.18146  2.89801  2.37887  2.77519  2.98518  4.58477  3.61503
          0.01816  4.41352  5.13587  0.61958  0.77255  0.48576  0.95510
    130   2.77211  4.94776  3.00505  1.30569  4.19427  3.52896  3.80451  3.50759  2.59835  2.74199  4.04167  3.08400  3.59748  2.96344  3.04013  2.80817  3.01854  2.89922  5.48825  4.15031    143 e - - -
          2.68618  4.42225  2.77519  2.73123  3.46354  2.40513  3.72494  3.29354  2.67741  2.69355  4.24690  2.90347  2.73739  3.18146  2.89801  2.37887  2.77519  2.98518  4.58477  3.61503
          0.01816  4.41352  5.13587  0.61958  0.77255  0.48576  0.95510
    131   3.04993  4.40499  4.78384  4.20718  3.34043  4.28343  4.61810  1.11160  4.06020  1.90915  2.96836  4.34903  4.58780  4.22455  4.16751  3.60586  3.28306  1.96143  5.09845  3.04591    144 i - - -
          2.68618  4.42225  2.77519  2.73123  3.46354  2.40513  3.72494  3.29354  2.67741  2.69355  4.24690  2.90347  2.73739  3.18146  2.89801  2.37887  2.77519  2.98518  4.58477  3.61503
          0.01816  4.41352  5.13587  0.61958  0.77255  0.48576  0.95510
    132   2.60480  4.65102  3.40242  2.85466  3.89430  3.58793  3.88731  3.01621  2.67647  2.65459  3.80644  3.29232  1.55458  3.11273  2.63729  2.86426  2.98939  2.96605  5.26509  4.00077    145 p - - -
          2.68618  4.42225  2.77519  2.73123  3.46354  2.40513  3.72494  3.29354  2.67741  2.69355  4.24690  2.90347  2.73739  3.18146  2.89801  2.37887  2.77519  2.98518  4.58477  3.61503
          0.08002  4.41352  2.73660  0.61958  0.77255  0.48576  0.95510
    133   2.88636  5.20344  2.40752  2.24330  4.63043  1.27224  3.89998  4.09286  2.80966  3.65002  4.47551  2.95982  3.96911  3.06341  3.17568  2.55263  3.18348  3.69087  5.84921  4.44587    146 g - - -
          2.68618  4.42225  2.77519  2.73123  3.46354  2.40513  3.72494  3.29354  2.67741  2.69355  4.24690  2.90347  2.73739  3.18146  2.89801  2.37887  2.77519  2.98518  4.58477  3.61503
          0.01931  4.35281  5.07515  0.61958  0.77255  0.57414  0.82825
    134   2.74254  4.75175  3.26445  2.70086  3.13026  3.59636  2.86964  3.35060  2.58855  2.97525  3.84107  3.17593  3.97989  2.98644  1.76880  2.60834  2.96993  3.07549  5.03451  2.95735    147 r - - -
          2.68618  4.42225  2.77519  2.73123  3.46354  2.40513  3.72494  3.29354  2.67741  2.69355  4.24690  2.90347  2.73739  3.18146  2.89801  2.37887  2.77519  2.98518  4.58477  3.61503
          0.01931  4.35281  5.07515  0.61958  0.77255  0.57414  0.82825
    135   2.45374  4.41603  3.55406  3.19555  4.40998  1.16436  4.29062  3.82361  3.23963  3.49643  4.32055  3.43258  2.68263  3.53685  3.59255  2.28120  2.90784  2.78799  5.74623  4.51166    148 g - - -
          2.68618  4.42225  2.77519  2.73123  3.46354  2.40513  3.72494  3.29354  2.67741  2.69355  4.24690  2.90347  2.73739  3.18146  2.89801  2.37887  2.77519  2.98518  4.58477  3.61503
          0.01931  4.35281  5.07515  0.61958  0.77255  0.43421  1.04348
    136   3.86594  5.07531  5.01835  4.69613  1.60250  4.67805  3.75988  2.90244  4.52043  2.81966  4.08195  4.38527  4.96929  4.44226  4.50788  4.03670  4.08261  3.39274  3.89009  0.79843    149 y - - -
          2.68618  4.42225  2.77519  2.73123  3.46354  2.40513  3.72494  3.29354  2.67741  2.69355  4.24690  2.90347  2.73739  3.18146  2.89801  2.37887  2.77519  2.98518  4.58477  3.61503
          0.01816  4.41352  5.13587  0.61958  0.77255  0.48576  0.95510
    137   2.68291  4.93838  3.02878  2.34244  4.20923  2.54146  3.70365  3.63612  2.48331  3.21849  3.32202  2.89629  3.88893  2.79665  2.77121  1.85858  2.77298  3.29253  5.44068  4.09344    150 s - - -
          2.68618  4.42225  2.77519  2.73123  3.46354  2.40513  3.72494  3.29354  2.67741  2.69355  4.24690  2.90347  2.73739  3.18146  2.89801  2.37887  2.77519  2.98518  4.58477  3.61503
          0.01816  4.41352  5.13587  0.61958  0.77255  0.48576  0.95510
    138   2.27599  5.22843  2.17289  1.86830  4.55876  3.01155  3.68099  4.04164  2.44748  3.52834  4.27925  2.78507  3.57284  2.71524  2.73032  2.60013  2.96765  3.61237  5.66849  4.25346    151 e - - -
          2.68618  4.42225  2.77519  2.73123  3.46354  2.40513  3.72494  3.29354  2.67741  2.69355  4.24690  2.90347  2.73739  3.18146  2.89801  2.37887  2.77519  2.98518  4.58477  3.61503
          0.01816  4.41352  5.13587  0.61958  0.77255  0.48576  0.95510
    139   2.62994  5.19401  2.41879  2.23840  4.53079  3.25805  3.65300  4.01310  2.21495  3.49557  4.23913  2.32783  3.24649  2.75419  2.51465  2.31242  2.92907  3.58065  5.63043  4.22050    152 k - - -
          2.68618  4.42225  2.77519  2.73123  3.46354  2.40513  3.72494  3.29354  2.67741  2.69355  4.24690  2.90347  2.73739  3.18146  2.89801  2.37887  2.77519  2.98518  4.58477  3.61503
          0.01816  4.41352  5.13587  0.61958  0.77255  0.48576  0.95510
    140   2.69259  5.11257  2.85928  2.34019  4.42636  3.33214  3.65948  3.88629  2.35814  3.40140  4.16406  2.95166  2.96571  2.52234  1.94715  2.34767  2.92300  3.48685  5.56159  3.70040    153 r - - -
          2.68591  4.42239  2.77507  2.73131  3.46367  2.40522  3.72508  3.29367  2.67754  2.69368  4.24703  2.90345  2.73738  3.18146  2.89753  2.37888  2.77506  2.98532  4.58490  3.61517
          0.30932  1.34642  5.13587  0.82629  0.57567  0.48576  0.95510
    141   3.27246  4.57382  5.11255  4.63811  3.90672  4.64988  5.35862  1.66504  4.53009  2.42640  3.69254  4.80703  4.99339  4.81066  4.71915  4.05826  3.29594  0.71377  5.87223  4.65379    158 v - - -
          2.68618  4.42225  2.77519  2.73123  3.46354  2.40513  3.72494  3.29354  2.67741  2.69355  4.24690  2.90347  2.73739  3.18146  2.89801  2.37887  2.77519  2.98518  4.58477  3.61503
          0.01816  4.41352  5.13587  0.61958  0.77255  0.48576  0.95510
    142   2.67344  4.99450  2.84733  2.17165  4.26964  3.47890  3.67437  3.04073  2.34348  2.87969  4.05454  2.98123  3.87034  2.66974  2.31531  2.39112  2.66213  3.34701  5.47096  3.71195    159 e - - -
          2.68618  4.42225  2.77519  2.73123  3.46354  2.40513  3.72494  3.29354  2.67741  2.69355  4.24690  2.90347  2.73739  3.18146  2.89801  2.37887  2.77519  2.98518  4.58477  3.61503
          0.01816  4.41352  5.13587  0.61958  0.77255  0.48576  0.95510
    143   2.43198  4.30208  3.69948  3.12829  3.09090  3.68540  3.95395  2.40710  2.71225  2.41785  3.41029  2.92672  4.06200  3.19305  3.37422  2.94279  2.76792  1.78709  4.89833  3.67942    160 v - - -
          2.68618  4.42225  2.77519  2.73123  3.46354  2.40513  3.72494  3.29354  2.67741  2.69355  4.24690  2.90347  2.73739  3.18146  2.89801  2.37887  2.77519  2.98518  4.58477  3.61503
          0.01816  4.41352  5.13587  0.61958  0.77255  0.48576  0.95510
    144   2.67118  4.63507  2.92918  2.38387  3.81603  3.56200  2.78801  2.49486  2.58056  2.47264  3.72363  3.16909  3.94828  3.00195  3.02553  2.78307  2.90259  2.35800  5.18037  3.89786    161 v - - -
          2.68618  4.42225  2.77519  2.73123  3.46354  2.40513  3.72494  3.29354  2.67741  2.69355  4.24690  2.90347  2.73739  3.18146  2.89801  2.37887  2.77519  2.98518  4.58477  3.61503
          0.01816  4.41352  5.13587  0.61958  0.77255  0.48576  0.95510
    145   2.79991  5.06657  2.21548  2.52366  4.72648  1.80149  3.98456  4.20914  2.90112  3.75726  4.55932  2.93858  3.96689  3.14418  3.41238  1.51806  3.14275  3.73447  5.93483  4.53806    162 s - - -
          2.68618  4.42225  2.77519  2.73123  3.46354  2.40513  3.72494  3.29354  2.67741  2.69355  4.24690  2.90347  2.73739  3.18146  2.89801  2.37887  2.77519  2.98518  4.58477  3.61503
          0.05921  4.41352  3.09274  0.61958  0.77255  0.48576  0.95510
    146   2.63595  5.13113  2.42236  2.37414  4.45539  3.21689  3.63927  3.52276  2.33967  3.42731  4.17909  2.45337  2.82313  2.59985  2.42665  2.56189  2.90370  3.51091  5.57642  4.17814    163 k - - -
          2.68618  4.42225  2.77519  2.73123  3.46354  2.40513  3.72494  3.29354  2.67741  2.69355  4.24690  2.90347  2.73739  3.18146  2.89801  2.37887  2.77519  2.98518  4.58477  3.61503
          0.01891  4.37323  5.09557  0.61958  0.77255  0.44993  1.01521
    147   2.78286  5.27339  1.70741  2.36337  4.60018  2.86723  3.43084  4.08292  2.50683  3.57443  4.33681  2.42420  3.89936  2.83471  2.51257  2.53821  3.02418  3.65833  5.71971  4.30109    164 d - - -
          2.68618  4.42225  2.77519  2.73123  3.46354  2.40513  3.72494  3.29354  2.67741  2.69355  4.24690  2.90347  2.73739  3.18146  2.89801  2.37887  2.77519  2.98518  4.58477  3.61503
          0.01816  4.41352  5.13587  0.61958  0.77255  0.48576  0.95510
    148   2.42797  5.09686  2.34007  2.40419  4.40526  2.95299  3.44606  3.86502  2.42871  3.38960  4.15524  2.48177  3.86261  2.78107  2.91618  2.27359  2.54731  3.46936  5.55963  3.60153    165 s - - -
          2.68618  4.42225  2.77519  2.73123  3.46354  2.40513  3.72494  3.29354  2.67741  2.69355  4.24690  2.90347  2.73739  3.18146  2.89801  2.37887  2.77519  2.98518  4.58477  3.61503
          0.01816  4.41352  5.13587  0.61958  0.77255  0.48576  0.95510
    149   4.37925  5.52976  5.00328  4.86407  3.42945  4.41571  4.72637  4.47540  4.60686  3.76089  5.07497  4.92181  4.98164  4.96142  4.62715  4.57840  4.71412  4.37647  0.26264  3.40916    166 W - - -
          2.68618  4.42225  2.77519  2.73123  3.46354  2.40513  3.72494  3.29354  2.67741  2.69355  4.24690  2.90347  2.73739  3.18146  2.89801  2.37887  2.77519  2.98518  4.58477  3.61503
          0.01816  4.41352  5.13587  0.61958  0.77255  0.48576  0.95510
    150   2.69048  4.30199  3.76262  2.78989  3.43061  3.72150  3.99543  2.23797  3.11253  2.15389  3.40827  3.53997  4.09604  3.40095  3.06684  2.98366  2.17990  1.98483  4.91490  3.69928    167 v - - -
          2.68618  4.42225  2.77519  2.73123  3.46354  2.40513  3.72494  3.29354  2.67741  2.69355  4.24690  2.90347  2.73739  3.18146  2.89801  2.37887  2.77519  2.98518  4.58477  3.61503
          0.01816  4.41352  5.13587  0.61958  0.77255  0.48576  0.95510
    151   2.64074  4.45387  4.65165  4.18432  3.88607  4.09055  4.91010  2.02801  4.07428  2.58660  3.73553  4.32237  4.59163  4.35791  4.28419  3.49082  2.85244  0.80684  5.63887  4.42970    168 v - - -
          2.68618  4.42225  2.77519  2.73123  3.46354  2.40513  3.72494  3.29354  2.67741  2.69355  4.24690  2.90347  2.73739  3.18146  2.89801  2.37887  2.77519  2.98518  4.58477  3.61503
          0.01816  4.41352  5.13587  0.61958  0.77255  0.48576  0.95510
    152   2.67768  4.62575  3.27397  2.70951  3.47701  3.57231  3.79016  3.18738  2.31444  2.36583  3.71527  2.75752  3.95671  2.94685  2.63519  2.79505  2.39241  2.92438  3.12994  3.89094    169 k - - -
          2.68618  4.42225  2.77519  2.73123  3.46354  2.40513  3.72494  3.29354  2.67741  2.69355  4.24690  2.90347  2.73739  3.18146  2.89801  2.37887  2.77519  2.98518  4.58477  3.61503
          0.01816  4.41352  5.13587  0.61958  0.77255  0.48576  0.95510
    153   3.40110  4.72748  5.04215  4.47832  3.18876  4.63012  4.85356  1.88577  4.30719  0.78041  3.08552  4.66515  4.84215  4.41368  4.39325  3.97217  3.62192  2.46135  5.16164  3.38956    170 l - - -
          2.68618  4.42225  2.77519  2.73123  3.46354  2.40513  3.72494  3.29354  2.67741  2.69355  4.24690  2.90347  2.73739  3.18146  2.89801  2.37887  2.77519  2.98518  4.58477  3.61503
          0.01816  4.41352  5.13587  0.61958  0.77255  0.48576  0.95510
    154   3.06158  5.23635  0.89821  2.59182  4.42277  3.55111  4.07834  2.79617  3.05436  3.44073  4.44121  3.13627  4.13071  3.28010  3.55972  3.06967  3.36127  3.38060  5.81384  4.39738    171 d - - -
          2.68618  4.42225  2.77519  2.73123  3.46354  2.40513  3.72494  3.29354  2.67741  2.69355  4.24690  2.90347  2.73739  3.18146  2.89801  2.37887  2.77519  2.98518  4.58477  3.61503
          0.01816  4.41352  5.13587  0.61958  0.77255  0.48576  0.95510
    155   2.51283  4.36831  4.77831  4.19078  3.04281  4.22353  4.56414  2.08141  4.03996  1.31710  2.54807  4.31135  4.52987  4.17825  4.12282  3.54227  3.23832  1.76773  5.03472  3.89444    172 l - - -
          2.68618  4.42225  2.77519  2.73123  3.46354  2.40513  3.72494  3.29354  2.67741  2.69355  4.24690  2.90347  2.73739  3.18146  2.89801  2.37887  2.77519  2.98518  4.58477  3.61503
          0.01816  4.41352  5.13587  0.61958  0.77255  0.48576  0.95510
    156   2.61349  5.10401  2.75976  2.39919  4.41721  3.27400  3.65222  3.88044  2.28175  3.39565  4.15458  2.54239  3.85388  2.33600  2.61939  2.36229  2.54752  2.85662  5.55698  4.16712    173 k - - -
          2.68618  4.42225  2.77519  2.73123  3.46354  2.40513  3.72494  3.29354  2.67741  2.69355  4.24690  2.90347  2.73739  3.18146  2.89801  2.37887  2.77519  2.98518  4.58477  3.61503
          0.01816  4.41352  5.13587  0.61958  0.77255  0.48576  0.95510
    157   1.91856  4.25579  4.32923  3.75810  3.42803  3.95622  4.32682  1.88971  3.64411  2.05360  3.38975  3.96466  4.32791  3.87481  3.83271  3.08801  2.87248  1.64612  5.00313  3.80739    174 v - - -
          2.68618  4.42225  2.77519  2.73123  3.46354  2.40513  3.72494  3.29354  2.67741  2.69355  4.24690  2.90347  2.73739  3.18146  2.89801  2.37887  2.77519  2.98518  4.58477  3.61503
          0.01816  4.41352  5.13587  0.61958  0.77255  0.48576  0.95510
    158   2.68934  5.01370  2.00944  2.36919  4.28912  3.47738  3.68625  3.10102  2.36834  3.13604  4.07632  2.97867  3.87795  2.70641  2.93875  2.52882  2.27060  3.36584  5.49138  4.12561    175 d - - -
          2.68618  4.42225  2.77519  2.73123  3.46354  2.40513  3.72494  3.29354  2.67741  2.69355  4.24690  2.90347  2.73739  3.18146  2.89801  2.37887  2.77519  2.98518  4.58477  3.61503
          0.01816  4.41352  5.13587  0.61958  0.77255  0.48576  0.95510
    159   3.11751  5.71171  2.18442  0.92948  5.00083  3.44612  3.93501  4.52337  2.88830  3.99706  4.82582  2.89854  4.04110  2.55132  3.45218  3.00444  3.39302  4.08638  6.14251  4.64541    176 e - - -
          2.68618  4.42225  2.77519  2.73123  3.46354  2.40513  3.72494  3.29354  2.67741  2.69355  4.24690  2.90347  2.73739  3.18146  2.89801  2.37887  2.77519  2.98518  4.58477  3.61503
          0.01816  4.41352  5.13587  0.61958  0.77255  0.48576  0.95510
    160   2.68229  4.58487  3.31917  2.75953  3.43957  3.58812  3.37316  3.13683  2.71934  2.81255  3.68136  3.22334  3.97446  3.05779  2.76521  2.32251  2.22929  2.88201  5.10189  2.33314    177 t - - -
          2.68618  4.42225  2.77519  2.73123  3.46354  2.40513  3.72494  3.29354  2.67741  2.69355  4.24690  2.90347  2.73739  3.18146  2.89801  2.37887  2.77519  2.98518  4.58477  3.61503
          0.01816  4.41352  5.13587  0.61958  0.77255  0.48576  0.95510
    161   2.70146  4.14662  4.25928  3.67352  2.25463  3.81397  3.57994  2.26090  3.53483  2.09858  3.25905  3.82634  4.18000  3.73134  3.67710  2.65633  2.93323  2.23797  4.65269  2.28039    178 l - - -
          2.68618  4.42225  2.77519  2.73123  3.46354  2.40513  3.72494  3.29354  2.67741  2.69355  4.24690  2.90347  2.73739  3.18146  2.89801  2.37887  2.77519  2.98518  4.58477  3.61503
          0.01816  4.41352  5.13587  0.61958  0.77255  0.48576  0.95510
    162   2.46935  5.12047  2.99958  2.44432  4.44258  2.45089  3.01693  3.89510  1.98029  3.30713  4.17574  2.76321  3.88528  2.77873  2.33094  2.64688  2.94626  3.50066  5.56191  4.19139    179 k - - -
          2.68618  4.42225  2.77519  2.73123  3.46354  2.40513  3.72494  3.29354  2.67741  2.69355  4.24690  2.90347  2.73739  3.18146  2.89801  2.37887  2.77519  2.98518  4.58477  3.61503
          0.01816  4.41352  5.13587  0.61958  0.77255  0.48576  0.95510
    163   2.02949  5.03353  2.39780  2.46667  4.47622  2.21613  3.76690  3.93715  2.56355  3.47416  4.24893  2.67506  3.63325  2.89305  3.05202  2.37448  2.76839  3.51884  5.65106  4.26958    180 a - - -
          2.68618  4.42225  2.77519  2.73123  3.46354  2.40513  3.72494  3.29354  2.67741  2.69355  4.24690  2.90347  2.73739  3.18146  2.89801  2.37887  2.77519  2.98518  4.58477  3.61503
          0.01816  4.41352  5.13587  0.61958  0.77255  0.48576  0.95510
    164   2.71206  5.05818  2.95255  1.67520  4.34230  3.48254  3.28915  3.78646  2.44709  3.33449  2.74928  2.66665  3.88729  2.59437  2.91466  2.70482  2.81906  3.41709  5.52417  4.15561    181 e - - -
          2.68618  4.42225  2.77519  2.73123  3.46354  2.40513  3.72494  3.29354  2.67741  2.69355  4.24690  2.90347  2.73739  3.18146  2.89801  2.37887  2.77519  2.98518  4.58477  3.61503
          0.01816  4.41352  5.13587  0.61958  0.77255  0.48576  0.95510
    165   2.49708  5.05984  2.85147  2.42300  4.35853  3.46925  3.66479  3.49984  2.18298  3.34550  4.11709  2.96063  2.36645  2.38513  2.81757  2.44565  2.74087  3.42612  5.52425  4.14707    182 k - - -
          2.68622  4.42229  2.77523  2.73127  3.46358  2.40502  3.72498  3.29358  2.67745  2.69359  4.24599  2.90351  2.73743  3.18150  2.89805  2.37891  2.77523  2.98495  4.58481  3.61507
          0.08002  2.64478  5.13587  0.87127  0.54200  0.48576  0.95510
    166   3.35735  4.62210  5.25111  4.78938  3.90070  4.80050  5.51542  1.59355  4.68813  2.36940  3.67793  4.96071  5.10460  4.96029  4.86876  4.22613  3.63219  0.69779  5.94293  4.71719    186 v - - -
          2.68618  4.42225  2.77519  2.73123  3.46354  2.40513  3.72494  3.29354  2.67741  2.69355  4.24690  2.90347  2.73739  3.18146  2.89801  2.37887  2.77519  2.98518  4.58477  3.61503
          0.01816  4.41352  5.13587  0.61958  0.77255  0.48576  0.95510
    167   2.56025  5.24317  3.23964  2.71095  4.67306  3.65942  3.77397  4.06789  1.07353  3.55058  4.37138  2.82460  4.07106  2.90203  2.40860  2.97751  3.20262  3.70243  5.65051  4.38406    187 k - - -
          2.68618  4.42225  2.77519  2.73123  3.46354  2.40513  3.72494  3.29354  2.67741  2.69355  4.24690  2.90347  2.73739  3.18146  2.89801  2.37887  2.77519  2.98518  4.58477  3.61503
          0.01816  4.41352  5.13587  0.61958  0.77255  0.48576  0.95510
    168   2.85586  5.33189  1.75922  2.31971  4.67165  3.49510  3.73779  4.14113  2.34830  3.61688  4.39108  2.96149  3.94423  2.59745  1.82585  2.80449  3.08960  3.72348  5.74299  4.34952    188 d - - -
          2.68618  4.42225  2.77519  2.73123  3.46354  2.40513  3.72494  3.29354  2.67741  2.69355  4.24690  2.90347  2.73739  3.18146  2.89801  2.37887  2.77519  2.98518  4.58477  3.61503
          0.01816  4.41352  5.13587  0.61958  0.77255  0.48576  0.95510
    169   1.77483  4.41262  3.52114  2.95798  3.33881  3.22375  3.90463  2.75185  2.60322  2.64036  3.53248  3.36836  4.01978  3.22151  3.27443  2.87688  2.53721  2.22647  5.01338  3.77486    189 a - - -
          2.68618  4.42225  2.77519  2.73123  3.46354  2.40513  3.72494  3.29354  2.67741  2.69355  4.24690  2.90347  2.73739  3.18146  2.89801  2.37887  2.77519  2.98518  4.58477  3.61503
          0.01816  4.41352  5.13587  0.61958  0.77255  0.48576  0.95510
    170   2.67198  4.12739  4.21168  3.62110  2.39879  3.78675  3.70378  2.56124  3.48527  1.66183  3.02125  3.79699  4.15369  3.69355  3.21837  3.07754  2.71741  2.05763  4.73117  3.29867    190 l - - -
          2.68618  4.42225  2.77519  2.73123  3.46354  2.40513  3.72494  3.29354  2.67741  2.69355  4.24690  2.90347  2.73739  3.18146  2.89801  2.37887  2.77519  2.98518  4.58477  3.61503
          0.01816  4.41352  5.13587  0.61958  0.77255  0.48576  0.95510
    171   2.45519  4.21086  4.15207  3.57398  3.34019  3.84127  3.49478  2.09051  3.45741  2.22486  3.32804  3.80609  4.21112  3.69776  3.65996  3.13146  2.69505  1.43765  4.87356  3.67670    191 v - - -
          2.68618  4.42225  2.77519  2.73123  3.46354  2.40513  3.72494  3.29354  2.67741  2.69355  4.24690  2.90347  2.73739  3.18146  2.89801  2.37887  2.77519  2.98518  4.58477  3.61503
          0.01816  4.41352  5.13587  0.61958  0.77255  0.48576  0.95510
    172   2.47633  5.03684  3.73712  3.17959  4.66626  3.69517  4.01451  4.01828  2.37271  3.57337  4.48458  3.51688  4.20893  3.18512  0.82760  3.13801  3.34967  3.67112  5.69894  4.52020    192 r - - -
          2.68618  4.42225  2.77519  2.73123  3.46354  2.40513  3.72494  3.29354  2.67741  2.69355  4.24690  2.90347  2.73739  3.18146  2.89801  2.37887  2.77519  2.98518  4.58477  3.61503
          0.01816  4.41352  5.13587  0.61958  0.77255  0.48576  0.95510
    173   3.97065  5.18280  4.95564  4.65061  2.05633  4.71207  3.74840  3.56569  4.46206  2.46377  4.17709  4.37590  5.00822  4.42967  4.48369  4.08193  4.18973  3.51516  3.87992  0.62867    193 Y - - -
          2.68618  4.42225  2.77519  2.73123  3.46354  2.40513  3.72494  3.29354  2.67741  2.69355  4.24690  2.90347  2.73739  3.18146  2.89801  2.37887  2.77519  2.98518  4.58477  3.61503
          0.01816  4.41352  5.13587  0.61958  0.77255  0.48576  0.95510
    174   2.39910  4.77002  3.15968  2.85512  4.26513  3.42733  2.99805  3.78946  2.88176  3.41379  4.27635  3.27818  1.17005  3.27650  3.24781  2.84377  3.09873  3.41043  5.58937  4.25974    194 p - - -
          2.68618  4.42225  2.77519  2.73123  3.46354  2.40513  3.72494  3.29354  2.67741  2.69355  4.24690  2.90347  2.73739  3.18146  2.89801  2.37887  2.77519  2.98518  4.58477  3.61503
          0.01816  4.41352  5.13587  0.61958  0.77255  0.48576  0.95510
    175   3.47650  4.74448  5.32257  4.75417  3.33325  4.82703  5.18759  1.84322  4.62564  0.91476  2.62155  4.93288  4.99103  4.66045  4.67248  4.18805  3.69913  1.79317  5.41541  4.37457    195 l - - -
          2.68618  4.42225  2.77519  2.73123  3.46354  2.40513  3.72494  3.29354  2.67741  2.69355  4.24690  2.90347  2.73739  3.18146  2.89801  2.37887  2.77519  2.98518  4.58477  3.61503
          0.01816  4.41352  5.13587  0.61958  0.77255  0.48576  0.95510
    176   3.00669  5.29644  3.36948  2.72904  4.70636  3.71042  2.68131  4.09693  1.51866  3.54762  4.35966  3.19930  4.07582  2.84473  1.61307  2.80337  2.98305  3.73230  5.62250  4.36823    196 k - - -
          2.68618  4.42225  2.77519  2.73123  3.46354  2.40513  3.72494  3.29354  2.67741  2.69355  4.24690  2.90347  2.73739  3.18146  2.89801  2.37887  2.77519  2.98518  4.58477  3.61503
          0.01816  4.41352  5.13587  0.61958  0.77255  0.48576  0.95510
    177   3.32923  4.62448  5.16924  4.72118  3.88692  4.70230  5.44624  1.73426  4.60243  2.37439  3.68393  4.88509  5.04871  4.88995  4.78613  4.13428  3.61552  0.66109  5.90880  4.67071    197 V - - -
          2.68618  4.42225  2.77519  2.73123  3.46354  2.40513  3.72494  3.29354  2.67741  2.69355  4.24690  2.90347  2.73739  3.18146  2.89801  2.37887  2.77519  2.98518  4.58477  3.61503
          0.01816  4.41352  5.13587  0.61958  0.77255  0.48576  0.95510
    178   2.81048  4.45044  4.71881  4.18110  3.72562  4.33941  4.84253  1.92168  4.07114  2.34930  3.39784  4.39127  4.69379  4.33220  4.27541  3.68512  2.90647  0.86696  5.48129  4.27741    198 v - - -
          2.68618  4.42225  2.77519  2.73123  3.46354  2.40513  3.72494  3.29354  2.67741  2.69355  4.24690  2.90347  2.73739  3.18146  2.89801  2.37887  2.77519  2.98518  4.58477  3.61503
          0.01816  4.41352  5.13587  0.61958  0.77255  0.48576  0.95510
    179   3.47579  5.50397  4.01291  3.21426  5.06412  4.01059  3.84403  4.36508  1.67053  3.73602  4.63348  3.54929  4.35555  2.97716  0.81010  3.46228  3.60133  4.06037  5.70473  4.61575    199 r - - -
          2.68618  4.42225  2.77519  2.73123  3.46354  2.40513  3.72494  3.29354  2.67741  2.69355  4.24690  2.90347  2.73739  3.18146  2.89801  2.37887  2.77519  2.98518  4.58477  3.61503
          0.01816  4.41352  5.13587  0.61958  0.77255  0.48576  0.95510
    180   2.31856  4.09085  4.35052  3.75358  2.62164  3.80251  4.11050  2.52729  3.59525  2.01617  2.79777  3.86627  4.16846  3.50307  3.70058  3.04764  2.89980  2.15827  3.11885  2.49830    200 l - - -
          2.68618  4.42225  2.77519  2.73123  3.46354  2.40513  3.72494  3.29354  2.67741  2.69355  4.24690  2.90347  2.73739  3.18146  2.89801  2.37887  2.77519  2.98518  4.58477  3.61503
          0.01816  4.41352  5.13587  0.61958  0.77255  0.48576  0.95510
    181   2.85922  5.66688  1.12965  1.98339  4.96358  3.43787  3.90128  4.48254  2.41881  3.95265  4.76325  2.58847  4.01498  3.04673  3.41441  2.95730  3.33419  4.03889  6.09877  4.60364    201 d - - -
          2.68618  4.42225  2.77519  2.73123  3.46354  2.40513  3.72494  3.29354  2.67741  2.69355  4.24690  2.90347  2.73739  3.18146  2.89801  2.37887  2.77519  2.98518  4.58477  3.61503
          0.01816  4.41352  5.13587  0.61958  0.77255  0.48576  0.95510
    182   2.94169  4.34464  4.54372  3.98790  3.53602  2.85635  4.55783  1.75084  3.86754  2.12301  3.45789  4.18057  4.50296  4.10293  4.04636  3.46689  3.19135  1.18558  5.19151  3.99329    202 v - - -
          2.68618  4.42225  2.77519  2.73123  3.46354  2.40513  3.72494  3.29354  2.67741  2.69355  4.24690  2.90347  2.73739  3.18146  2.89801  2.37887  2.77519  2.98518  4.58477  3.61503
          0.01816  4.41352  5.13587  0.61958  0.77255  0.48576  0.95510
    183   3.14571  5.67248  0.88275  2.33219  5.07738  3.41367  4.03029  4.63069  3.09081  4.12392  4.97812  2.47029  4.06516  3.20411  3.70738  2.48462  3.46482  4.16459  6.27266  4.74744    203 d - - -
          2.68618  4.42225  2.77519  2.73123  3.46354  2.40513  3.72494  3.29354  2.67741  2.69355  4.24690  2.90347  2.73739  3.18146  2.89801  2.37887  2.77519  2.98518  4.58477  3.61503
          0.01816  4.41352  5.13587  0.61958  0.77255  0.48576  0.95510
    184   2.43151  5.03741  3.12944  2.56575  4.35056  3.55259  3.71595  3.76831  2.22780  3.18994  4.12292  3.07350  2.16825  2.76114  1.96925  2.72368  3.00185  3.41824  5.50109  4.18033    204 r - - -
          2.68618  4.42225  2.77519  2.73123  3.46354  2.40513  3.72494  3.29354  2.67741  2.69355  4.24690  2.90347  2.73739  3.18146  2.89801  2.37887  2.77519  2.98518  4.58477  3.61503
          0.04203  4.41352  3.53895  0.61958  0.77255  0.48576  0.95510
    185   2.54149  5.14583  2.51238  1.45392  4.44457  3.45428  3.70649  3.89908  2.49391  2.94270  4.21208  2.93939  3.88772  2.74462  2.98600  2.65756  2.94211  3.41110  5.61167  4.21905    205 e - - -
          2.68618  4.42225  2.77519  2.73123  3.46354  2.40513  3.72494  3.29354  2.67741  2.69355  4.24690  2.90347  2.73739  3.18146  2.89801  2.37887  2.77519  2.98518  4.58477  3.61503
          0.01859  4.39009  5.11243  0.61958  0.77255  0.46408  0.99079
    186   2.52377  4.18132  3.04684  2.48616  4.21035  3.49687  3.07494  3.63727  2.10233  2.99566  4.01399  2.88480  3.88658  2.75051  2.15452  2.64854  2.67338  3.02092  5.43286  4.08605    206 k - - -
          2.68618  4.42225  2.77519  2.73123  3.46354  2.40513  3.72494  3.29354  2.67741  2.69355  4.24690  2.90347  2.73739  3.18146  2.89801  2.37887  2.77519  2.98518  4.58477  3.61503
          0.01816  4.41352  5.13587  0.61958  0.77255  0.48576  0.95510
    187   3.29834  5.25206  3.18142  3.13795  4.71668  3.65374  4.52371  4.58720  3.49910  4.17440  5.15250  0.47388  4.34437  3.82643  3.84832  3.36196  3.71447  4.14861  5.95355  4.64848    207 N - - -
          2.68618  4.42225  2.77519  2.73123  3.46354  2.40513  3.72494  3.29354  2.67741  2.69355  4.24690  2.90347  2.73739  3.18146  2.89801  2.37887  2.77519  2.98518  4.58477  3.61503
          0.01816  4.41352  5.13587  0.61958  0.77255  0.48576  0.95510
    188   2.91102  4.87465  3.19684  2.73260  4.26050  3.55051  4.14230  3.63804  2.94594  2.92732  4.27196  3.37604  0.96460  3.38040  3.27960  3.01786  3.24902  3.34474  5.61688  4.31856    208 p - - -
          2.68618  4.42225  2.77519  2.73123  3.46354  2.40513  3.72494  3.29354  2.67741  2.69355  4.24690  2.90347  2.73739  3.18146  2.89801  2.37887  2.77519  2.98518  4.58477  3.61503
          0.04203  4.41352  3.53895  0.61958  0.77255  0.48576  0.95510
    189   4.08463  5.21305  5.14485  4.91268  1.06057  4.76600  3.73647  3.66618  4.69776  2.90358  4.22329  4.46288  5.06167  4.55598  4.62311  4.18098  4.30294  3.63349  1.32124  2.10754    209 f - - -
          2.68618  4.42225  2.77519  2.73123  3.46354  2.40513  3.72494  3.29354  2.67741  2.69355  4.24690  2.90347  2.73739  3.18146  2.89801  2.37887  2.77519  2.98518  4.58477  3.61503
          0.01859  4.39009  5.11243  0.61958  0.77255  0.46408  0.99079
    190   2.92229  5.13898  2.86088  2.58873  4.45445  1.28412  3.12648  3.99667  2.64156  3.54874  4.38867  3.10143  4.03535  2.34313  3.03110  2.92746  3.19917  3.62768  5.67294  4.30535    210 g - - -
          2.68618  4.42225  2.77519  2.73123  3.46354  2.40513  3.72494  3.29354  2.67741  2.69355  4.24690  2.90347  2.73739  3.18146  2.89801  2.37887  2.77519  2.98518  4.58477  3.61503
          0.01816  4.41352  5.13587  0.61958  0.77255  0.48576  0.95510
    191   3.75532  5.01726  5.41828  4.86679  3.23644  5.06292  5.34016  2.22278  4.66310  0.54660  2.88269  5.12806  5.14639  4.70866  4.71905  4.45738  3.97086  2.54763  5.44989  4.41627    211 L - - -
          2.68618  4.42225  2.77519  2.73123  3.46354  2.40513  3.72494  3.29354  2.67741  2.69355  4.24690  2.90347  2.73739  3.18146  2.89801  2.37887  2.77519  2.98518  4.58477  3.61503
          0.01816  4.41352  5.13587  0.61958  0.77255  0.48576  0.95510
    192   1.30265  4.64059  3.31259  2.80749  4.00828  3.31538  3.90142  3.38231  2.72944  3.05010  3.90675  3.24482  3.96832  2.70307  2.91985  2.78502  2.95482  2.71851  5.34696  4.07445    212 a - - -
          2.68618  4.42225  2.77519  2.73123  3.46354  2.40513  3.72494  3.29354  2.67741  2.69355  4.24690  2.90347  2.73739  3.18146  2.89801  2.37887  2.77519  2.98518  4.58477  3.61503
          0.01816  4.41352  5.13587  0.61958  0.77255  0.48576  0.95510
    193   3.35371  4.68613  5.03795  4.45944  3.12608  4.55958  4.75711  2.00464  4.27315  0.76747  3.05445  4.61176  4.78220  4.36444  4.33739  3.89536  3.57233  2.56325  3.72321  3.85850    213 l - - -
          2.68618  4.42225  2.77519  2.73123  3.46354  2.40513  3.72494  3.29354  2.67741  2.69355  4.24690  2.90347  2.73739  3.18146  2.89801  2.37887  2.77519  2.98518  4.58477  3.61503
          0.04203  4.41352  3.53895  0.61958  0.77255  0.48576  0.95510
    194   3.17990  5.74136  0.85121  2.30518  5.11079  3.40332  4.03193  4.68057  3.11821  4.16850  5.03577  2.31414  4.06580  3.21014  3.75091  2.79879  3.50020  4.21418  6.31051  4.76584    214 d - - -
          2.68618  4.42225  2.77519  2.73123  3.46354  2.40513  3.72494  3.29354  2.67741  2.69355  4.24690  2.90347  2.73739  3.18146  2.89801  2.37887  2.77519  2.98518  4.58477  3.61503
          0.01859  4.39009  5.11243  0.61958  0.77255  0.52145  0.90056
    195   2.60486  0.87538  4.42917  4.20500  4.59148  1.65869  4.92036  3.96364  4.11607  3.75192  4.64221  4.00300  4.09515  4.36627  4.24431  2.83483  3.13453  3.45412  5.93076  4.85039    215 c - - -
          2.68618  4.42225  2.77519  2.73123  3.46354  2.40513  3.72494  3.29354  2.67741  2.69355  4.24690  2.90347  2.73739  3.18146  2.89801  2.37887  2.77519  2.98518  4.58477  3.61503
          0.01859  4.39009  5.11243  0.61958  0.77255  0.52145  0.90056
    196   3.02819  4.49858  3.37145  3.71715  1.78679  4.03578  3.87980  2.60971  3.61745  2.42756  3.58540  3.87808  4.38906  3.80210  3.81470  3.32873  3.25710  2.76141  4.28442  1.46609    216 y - - -
          2.68618  4.42225  2.77519  2.73123  3.46354  2.40513  3.72494  3.29354  2.67741  2.69355  4.24690  2.90347  2.73739  3.18146  2.89801  2.37887  2.77519  2.98518  4.58477  3.61503
          0.01859  4.39009  5.11243  0.61958  0.77255  0.52145  0.90056
    197   2.29310  5.11800  2.37843  2.03503  4.42977  2.61201  3.67432  3.89225  2.44357  3.41386  4.18034  2.93490  3.86369  2.78871  2.93493  2.46553  2.63371  3.49319  5.58202  3.73581    217 e - - -
          2.68618  4.42225  2.77519  2.73123  3.46354  2.40513  3.72494  3.29354  2.67741  2.69355  4.24690  2.90347  2.73739  3.18146  2.89801  2.37887  2.77519  2.98518  4.58477  3.61503
          0.01859  4.39009  5.11243  0.61958  0.77255  0.52145  0.90056
    198   2.38671  5.07578  2.77103  2.41017  4.38934  2.28043  3.66518  3.84562  2.32992  3.37364  4.14207  2.94926  3.85954  2.60213  2.58220  2.30293  2.71670  3.45300  5.54580  4.16346    218 g - - -
          2.68618  4.42225  2.77519  2.73123  3.46354  2.40513  3.72494  3.29354  2.67741  2.69355  4.24690  2.90347  2.73739  3.18146  2.89801  2.37887  2.77519  2.98518  4.58477  3.61503
          0.01859  4.39009  5.11243  0.61958  0.77255  0.52145  0.90056
    199   2.44842  5.00879  2.59778  2.35849  4.29101  3.46654  3.66177  3.60679  2.34051  3.20039  3.15200  2.66356  3.15562  2.78358  2.59286  2.66228  2.56124  3.12623  5.48111  4.11188    219 k - - -
          2.68623  4.42230  2.77525  2.73128  3.46359  2.40507  3.72434  3.29335  2.67746  2.69360  4.24695  2.90352  2.73745  3.18152  2.89770  2.37892  2.77525  2.98524  4.58482  3.61508
          0.30264  1.36603  5.11243  0.17424  1.83318  0.52145  0.90056
    200   2.65752  4.99330  2.82520  2.25282  4.59376  3.41957  4.06852  3.98822  2.93493  3.62141  4.49242  3.15392  1.08520  3.26320  3.35156  2.91566  3.21974  3.59644  5.85007  4.51918    221 p - - -
          2.68618  4.42225  2.77519  2.73123  3.46354  2.40513  3.72494  3.29354  2.67741  2.69355  4.24690  2.90347  2.73739  3.18146  2.89801  2.37887  2.77519  2.98518  4.58477  3.61503
          0.01859  4.39009  5.11243  0.61958  0.77255  0.52145  0.90056
    201   2.51436  5.11945  2.98044  1.94235  4.43845  3.48593  3.66339  3.89018  2.31890  3.08315  4.17319  2.96985  3.88095  1.96549  2.49627  2.69729  2.81808  3.49702  5.55914  4.18815    222 e - - -
          2.68618  4.42225  2.77519  2.73123  3.46354  2.40513  3.72494  3.29354  2.67741  2.69355  4.24690  2.90347  2.73739  3.18146  2.89801  2.37887  2.77519  2.98518  4.58477  3.61503
          0.01859  4.39009  5.11243  0.61958  0.77255  0.52145  0.90056
    202   3.00379  5.01639  3.57371  2.90906  4.27498  3.76234  3.62145  3.65609  2.16273  2.85369  4.10664  3.33016  4.12783  2.95783  1.14222  3.06330  3.19840  2.95349  5.41312  4.18330    223 r - - -
          2.68618  4.42225  2.77519  2.73123  3.46354  2.40513  3.72494  3.29354  2.67741  2.69355  4.24690  2.90347  2.73739  3.18146  2.89801  2.37887  2.77519  2.98518  4.58477  3.61503
          0.01859  4.39009  5.11243  0.61958  0.77255  0.52145  0.90056
    203   3.05290  4.45176  4.64092  4.09321  3.37918  4.23059  4.61527  1.52742  3.93082  1.20073  3.27901  4.28047  4.56681  4.15239  4.07991  3.04197  3.29949  2.16283  5.15840  3.98189    224 l - - -
          2.68618  4.42225  2.77519  2.73123  3.46354  2.40513  3.72494  3.29354  2.67741  2.69355  4.24690  2.90347  2.73739  3.18146  2.89801  2.37887  2.77519  2.98518  4.58477  3.61503
          0.01859  4.39009  5.11243  0.61958  0.77255  0.52145  0.90056
    204   2.40657  5.16369  2.55601  1.88548  4.48983  3.44416  3.65546  3.96496  2.41023  3.46193  4.21373  2.65554  3.85241  2.42794  2.90385  2.42805  2.60581  3.33269  5.60901  4.20471    225 e - - -
          2.68618  4.42225  2.77519  2.73123  3.46354  2.40513  3.72494  3.29354  2.67741  2.69355  4.24690  2.90347  2.73739  3.18146  2.89801  2.37887  2.77519  2.98518  4.58477  3.61503
          0.10768  4.39009  2.41141  0.61958  0.77255  0.52145  0.90056
    205   2.13363  4.86195  2.70222  2.47169  4.11938  3.21967  3.67476  3.30845  2.33373  3.01612  3.94311  2.99272  2.71543  2.82001  2.93516  2.66784  2.60875  3.11427  5.37166  4.03104    226 a - - -
          2.68618  4.42225  2.77519  2.73123  3.46354  2.40513  3.72494  3.29354  2.67741  2.69355  4.24690  2.90347  2.73739  3.18146  2.89801  2.37887  2.77519  2.98518  4.58477  3.61503
          0.04161  4.30271  3.60360  0.61958  0.77255  0.44880  1.01719
    206   2.14277  4.99759  2.75520  2.21065  4.27721  3.23162  3.07541  3.71908  2.43120  2.89522  4.05786  2.96222  3.00454  2.75459  2.90973  2.66237  2.70273  3.18177  5.47309  4.10570    227 a - - -
          2.68546  4.42262  2.77522  2.73111  3.46390  2.40537  3.72465  3.29390  2.67762  2.69305  4.24726  2.90383  2.73654  3.18183  2.89818  2.37906  2.77539  2.98502  4.58513  3.61540
          0.15045  2.01332  5.09333  2.23873  0.11271  0.50299  0.92816
    207   2.54909  4.65323  3.21566  2.34988  3.84032  3.47712  3.50460  2.91685  2.52806  2.37075  3.62161  3.14234  2.66794  2.97326  3.06683  2.59966  2.72099  2.74516  5.19433  3.90590    245 e - - -
          2.68618  4.42225  2.77519  2.73123  3.46354  2.40513  3.72494  3.29354  2.67741  2.69355  4.24690  2.90347  2.73739  3.18146  2.89801  2.37887  2.77519  2.98518  4.58477  3.61503
          0.01859  4.39009  5.11243  0.61958  0.77255  0.52145  0.90056
    208   2.48894  5.02834  2.88994  2.19782  4.31712  3.36140  3.56401  3.76472  2.42121  3.22893  4.08540  2.95782  2.75382  2.53116  2.76542  2.45891  2.51260  2.91745  5.49719  4.12359    246 e - - -
          2.68618  4.42225  2.77519  2.73123  3.46354  2.40513  3.72494  3.29354  2.67741  2.69355  4.24690  2.90347  2.73739  3.18146  2.89801  2.37887  2.77519  2.98518  4.58477  3.61503
          0.03432  4.39009  3.84731  0.61958  0.77255  0.52145  0.90056
    209   2.44936  4.89635  2.67726  2.25837  4.14484  3.19963  3.68488  3.22282  2.47621  2.51563  3.96440  2.93694  3.43190  2.64027  2.94439  2.63749  2.64112  2.93119  5.39211  4.04847    247 e - - -
          2.68618  4.42225  2.77519  2.73123  3.46354  2.40513  3.72494  3.29354  2.67741  2.69355  4.24690  2.90347  2.73739  3.18146  2.89801  2.37887  2.77519  2.98518  4.58477  3.61503
          0.01888  4.37465  5.09700  0.61958  0.77255  0.54384  0.86872
    210   2.48227  5.06985  2.95830  2.34378  4.37662  3.06798  3.64844  3.83241  2.16078  3.35814  4.12462  2.94423  3.26969  2.38794  2.65851  2.57216  2.24971  3.34678  5.52794  4.14700    248 k - - -
          2.68618  4.42225  2.77519  2.73123  3.46354  2.40513  3.72494  3.29354  2.67741  2.69355  4.24690  2.90347  2.73739  3.18146  2.89801  2.37887  2.77519  2.98518  4.58477  3.61503
          0.01888  4.37465  5.09700  0.61958  0.77255  0.54384  0.86872
    211   2.09554  5.07472  2.79089  2.10751  4.37795  3.45181  3.65200  3.71933  2.37238  3.28234  4.12914  2.86135  2.73564  2.48736  2.89340  2.59213  2.90365  3.30901  5.53452  4.14982    249 a - - -
          2.68618  4.42225  2.77519  2.73123  3.46354  2.40513  3.72494  3.29354  2.67741  2.69355  4.24690  2.90347  2.73739  3.18146  2.89801  2.37887  2.77519  2.98518  4.58477  3.61503
          0.04262  4.37465  3.53587  0.61958  0.77255  0.54384  0.86872
    212   2.27347  5.02898  2.74161  2.01227  4.34141  3.44143  3.69147  3.78641  2.47600  3.33910  4.12328  2.89797  2.34124  2.81821  2.95952  2.68173  2.60334  3.24414  5.53290  4.15836    250 e - - -
          2.68618  4.42225  2.77519  2.73123  3.46354  2.40513  3.72494  3.29354  2.67741  2.69355  4.24690  2.90347  2.73739  3.18146  2.89801  2.37887  2.77519  2.98518  4.58477  3.61503
          0.03614  4.35137  3.78938  0.61958  0.77255  0.54936  0.86114
    213   2.51170  5.08095  2.52616  2.23599  3.73814  3.11309  3.63263  3.85532  2.15894  3.37193  4.13117  2.92222  3.56864  2.74127  2.56292  2.26974  2.85207  3.22737  5.53458  4.14490    251 k - - -
          2.68618  4.42225  2.77519  2.73123  3.46354  2.40513  3.72494  3.29354  2.67741  2.69355  4.24690  2.90347  2.73739  3.18146  2.89801  2.37887  2.77519  2.98518  4.58477  3.61503
          0.01943  4.34631  5.06866  0.61958  0.77255  0.58286  0.81713
    214   2.52364  5.02510  2.80830  2.33521  4.31683  3.16503  3.13509  3.76643  2.14283  2.64891  3.56172  2.69327  3.84241  2.59401  2.79340  2.55422  2.88509  3.25832  5.49078  4.11518    252 k - - -
          2.68618  4.42225  2.77519  2.73123  3.46354  2.40513  3.72494  3.29354  2.67741  2.69355  4.24690  2.90347  2.73739  3.18146  2.89801  2.37887  2.77519  2.98518  4.58477  3.61503
          0.08894  4.34631  2.62904  0.61958  0.77255  0.58286  0.81713
    215   2.70527  5.13559  2.81298  1.98419  4.45251  2.86921  3.65542  3.91580  2.19638  3.42767  4.19725  2.74143  2.41514  2.69411  2.84878  2.67520  2.81307  3.51380  5.58666  4.19449    253 e - - -
          2.68618  4.42225  2.77519  2.73123  3.46354  2.40513  3.72494  3.29354  2.67741  2.69355  4.24690  2.90347  2.73739  3.18146  2.89801  2.37887  2.77519  2.98518  4.58477  3.61503
          0.04735  4.27818  3.43029  0.61958  0.77255  0.62845  0.76232
    216   2.51069  4.79106  3.04473  2.28572  4.04369  2.44376  3.69155  3.45337  2.50239  2.72411  3.75513  2.92625  3.08397  2.85139  2.95817  2.67812  2.46607  3.13587  5.32404  3.99834    254 e - - -
          2.68618  4.42225  2.77519  2.73123  3.46354  2.40513  3.72494  3.29354  2.67741  2.69355  4.24690  2.90347  2.73739  3.18146  2.89801  2.37887  2.77519  2.98518  4.58477  3.61503
          0.02099  4.27010  4.99245  0.61958  0.77255  0.67604  0.71055
    217   2.28635  4.65875  3.14738  2.53093  3.86120  2.99084  3.14431  3.10450  2.57402  2.90434  3.60718  2.95395  3.79758  2.91386  3.01235  2.35456  2.60009  2.57672  5.19871  3.90146    255 a - - -
          2.68618  4.42225  2.77519  2.73123  3.46354  2.40513  3.72494  3.29354  2.67741  2.69355  4.24690  2.90347  2.73739  3.18146  2.89801  2.37887  2.77519  2.98518  4.58477  3.61503
          0.10137  4.27010  2.49596  0.61958  0.77255  0.67604  0.71055
    218   2.54734  4.54617  3.20535  2.54628  3.12177  3.50360  3.72920  2.80832  2.58065  2.65504  3.53183  2.89136  2.82986  2.91111  2.93964  2.41414  2.80016  2.84283  5.09556  3.81781    256 s - - -
          2.68618  4.42225  2.77519  2.73123  3.46354  2.40513  3.72494  3.29354  2.67741  2.69355  4.24690  2.90347  2.73739  3.18146  2.89801  2.37887  2.77519  2.98518  4.58477  3.61503
          0.10491  4.19146  2.47136  0.61958  0.77255  0.74087  0.64760
    219   2.65397  5.01995  2.81099  2.19621  4.32131  3.23554  3.18668  3.76987  2.37458  3.30749  4.09135  2.88441  3.49563  2.01985  2.83983  2.36809  2.76229  3.39118  5.48772  4.11354    257 q - - -
          2.68483  4.42290  2.77535  2.73114  3.46419  2.40511  3.72541  3.29402  2.67728  2.69371  4.24755  2.90399  2.73627  3.18129  2.89817  2.37895  2.77546  2.98544  4.58542  3.61568
          0.59386  0.80339        *  2.03619  0.13987  0.00000        *
//
