# Supplementary material for: T346Hunter: A Novel Web-Based Tool for the Prediction of Type III, Type IV and Type VI Secretion Systems in Bacterial Genomes
Source: PLoS One. 2015 Apr 13;10(4):e0119317. doi: 10.1371/journal.pone.0119317 (PMC4395097; doi:10.1371/journal.pone.0119317)
Supplement: S1 Data — (ZIP) [file pone.0119317.s009.zip › T346Hunter_profiles/GI.Tfc13.fasta]

>gi|238918307|ref|YP_002931821.1| unnamed protein product [Edwardsiella ictaluri 93-146] [Tfc13]
MKTRNDIRTGLMVLSLLLLPLVSLVSEPAQADEFMKWERIPLQIPLQVGLERVVFVDKNVRVGFPPALNG
KLRVQSTGGAVYLKADSTFPQTRVQLQDVESGEVILLDVTAGEKGPSEPVRLVYSGEVNTVSSTTDTRRQ
AENSDSSIQPGSDVGTQAKRKKVSYGAPIPVLLTRYAAQSLYAPLRTVEAVPGIRPVNPHLPKRLTTLYP
SEAITATPLAAWGVANRVVVAVRLQNTASLRIVLDPRALQGQFVAATFQHRWLGPVGTPEDTTTVYIVTG
MRPESAFIAEPSVVRKAVRTAKKEISHAD
>gi|152987561|ref|YP_001349862.1| hypothetical protein PSPA7_4512 [Pseudomonas aeruginosa PA7] [Tfc13]
MIRKSTGSLLLMLALPTLAHAVEILRWERIPLAIPLTVGQERIVFVDRNVRVGVPRDLQGKLRVQSTGGA
LYLLANEPIPPARLRLQDATNGEQMLIDIAASEAAADQQPREPVRIVAGEPVAPHYGQPREAQPSAAAKQ
TAQAEAPKAVPRETPVPVVLTRYAAQMLYAPLRTVEPVDGVGQVRVKRQLDLNTLLPSLPITATALGAWR
LDDYYVTAVKLQNASAQHLALDPRDLMGNFIAATFQHPYLGPRGDASDTTTVYLVTRGRGLADALLPSAI
SQIDPKGGRRGADR
>gi|134095209|ref|YP_001100284.1| signal peptide [Herminiimonas arsenicoxydans] [Tfc13]
MKHLVLALLGLLAVASAPFAQAVEILRWERMPLAVPLRVGQERVVFINRNVRVGVPAGVGERLRVQSAGG
AVYLRASEPIEPTRLQLQDADTGALILLDIAAEPAKDGEAELEPVRIVEGDSAPTRYGDQADGADDAPAR
AQDQAGARAARRETPVPVVLTRFAAQNLYAPLRTVEPLPGVMRVNLRRDLDLGTLVPTLPVRAVALASWR
LEDQWVTAVRLTNSSGGWITLDPRVLQGDFLTATFQHEALGPRGTPEDTTVLYLVTRGHGLAQSLLPAIN
RFDPAVHLPQPEAEATDDKEARHAQ
>gi|77761186|ref|YP_243115.2| hypothetical protein XC_2034 [Xanthomonas campestris pv. campestris str. 8004] [Tfc13]
MKHPVLALLGLLAVASAPVAQALEVMRWERMPLAVALKVGQERIVFIDRNVRVGVPAGVGERLRVQSAGG
AVYLRANEPIEPTRLQLQDTDTGALILLDIAAEPAKGGEPALEPVRIVEGDVPSARSGDQPTDADEVPAP
ANRQAAAQSARRETPISVVLTRFAAQNLYAPLRTVEPLPGVMRVNLRRDLDLGTLIPTLPVRATALASWR
LEDQWVTAVRLTNTDAGWITLDPRVLQGDFLTATFQHEALGPRGTPEDTTVLYLMTRGRGITQSLLPALH
RFDPATHLPQPEASVEDPKDGKEAPHAQ
>gi|220936017|ref|YP_002514916.1| hypothetical protein Tgr7_2856 [Thioalkalivibrio sulfidophilus HL-EbGr7] [Tfc13]
MKHLVLSFLATATLTLGLIPSALALEILRWERLPLAVPLVVGHERVIFIDRNVRVGVPASLGDRLRVQSA
GGALYLLASEPIEPTRLQLQDANTGILILLDIAAEPGEAPLEPARIIESESHAKRYGDTGQQPAADAARL
PARETPVPVVLTRYAAQSLYAPLRTVEPVNGVVRVNLRRDLALDTLLPTLPVRARALAAWRLEDQWVTAI
RLTNTSSRWIDLDPRALQGDFVTATFQHPDLGPAGDSRDTSVVYLVTRGRGLAQSLLPAISPIDAAHNLP
ASAAAGSAEGAGDAQ
>gi|163855383|ref|YP_001629681.1| unnamed protein product [Bordetella petrii DSM 12804] [Tfc13]
MKHPVLALLGLLAVAAAPVAHAVEILRWERMPLAVPLRVGQERIVFIDRNVRVGVPAGVGERLRVQSAGG
AVYLRASEPIEPTRLQLQDADTGALILLDIAAEPAKDGEPALEPVRIVEGDATPARYGEQRADGDEAVTP
TNGQANVRGSRREIPIPVVLTRFAAQNLYAPLRTVESLPGVMRVNLRSGLDLRTLMPTLPVSATALASWR
LEDQWVTAVRLTNTSAGWVTLDPRVLQGDFLAATFQHEALGPRGTPEDTTVLYLVTRGRGLAQSLLPAIH
RFDPAVHLPQPEAEATESKEADHAQ
>gi|94311286|ref|YP_584496.1| unnamed protein product [Cupriavidus metallidurans CH34] [Tfc13]
MKHPVLALLGLLAVAAAPVAQAVEILRWERMPLAVPLKVGQERIVFIDRNVRVGVPAGVGERLRVQSAGG
AVYLRASEPIEPTRLQLQDADTGALILLDIAAEPPKDGEAELEPVRIVEGDSAPGRYGEQADSAEAPARA
QGQAGARTARRETPVPVVLTRFAAQNLYAPLRTVEPLPGVMRVNLPRDLDLDTLMPTLPVRAVALASWRL
EDQWVTAVRLTNTGADWVALDPRVLQGDFLTATFQHEALGPRGTPEDTTVLYLVTGGRGLAQSLLPAIHR
FDPAVHLPQPDGDENAKEARHAQ
>gi|218691212|ref|YP_002399424.1| hypothetical protein ECED1_3565 [Escherichia coli ED1a] [Tfc13]
MKAGIVCSLLRPAVMMMSLSVLSLTAQADELMKWERIPLNILLKVGQERVIFADKNVRVGFPPALNGKLR
VQSTGGAVYLKADSAFPQTRVQLQDVESGEMILLDVTAGEKGTTEPVRIVYDGDVSTVSRAAGSDVQTVK
SRSSNGKAGMDNGTQARRTEPRYAELLPVLLTRYAAQSLYAPLRTLEPVAGIRPVVPHLPRQITTVYPSE
PLTVSPVAAWAAGGRTVVALKLTSTVSRRIVLDPRALQGRFVAATFQHRWLGAAGTPEDTTMLYVVTAGS
PEKAFVEEPVTSRRGGEVTHAD
>gi|304311442|ref|YP_003811040.1| unnamed protein product [gamma proteobacterium HdN1] [Tfc13]
MRLNFLRGWMLTFLVVFVTPAISQEQEPQETLVWNRAPLRIVLPVSSERQIDFPAEVDVYLLESLANTLH
VTATPEGSTFWTASDKFGTERMMVTDKSGQMQWLVDVSAEPNAPTHRLTIRDSRFTAKAETLAAVESSEQ
APSQMPGSTGVVLDEVDVVRAVARQFYGPTRLAEMPAGISRVGAKTGEVPIYRGAPLTTEVLGAWRAMSD
GSDLYVTAIKVSNRASYEIRPDPRRISVRIRAMAAQHSWLAPAGEAPYDSTLWYLVSDRPLQETTL
>gi|56476783|ref|YP_158372.1| hypothetical protein ebA2409 [Aromatoleum aromaticum EbN1]
MKRLVLPALAGFLLSMGLASTARAVEILRWERLPLAVPLVVGQERVIFIDRNVRIGVPESIGAHLRVQSA
GGAIYLRASEPIPPSRLQLQDAESGALILLDIAAEPAKAGQPALEPVRIVASEWAPSPTANPASTSASED
EPSVTASAAAPHATPVPVVLTRYAAQNLYAPLRTVEPVAGIGRVSPRRSLALDTLLPTLPVRAQVLAAWR
LEDQWVTAVKLTNTSARWLDLDPRALQGDFVAATFQHTTLGPAGQSADTTVVYLVTRGHGLAESLLPKVA
PIDATVNLPPAAAGGQAEGGARDEK
>gi|333930136|ref|YP_004503714.1| integrating conjugative element protein [Serratia plymuthica AS9] [Tfc13]
MMKARVLALSLSVLPLAAMFTVPVAQSEELMKWERIPLQIPLAVGKERVLFADKNVRVGFPPALNGKLRV
QSSGGAVYLKADAAFPPTRLQLQDVENGGVILLDVTASDKGSAEPVRIVYSGDVSSISSSNDTATSSAGS
PSAAPGAEDGTQAKRKKIRYNAPLPVVLTRYAAQSLYGPVRTVEAVPGIHPVNPHLPKRITTLYPSEPVA
ITLLGGWGIGSRNVVALKVQNTASRKIILDPRVLQGQFVTATFQHRYLGPVGTPEDTTTLYLVTAGRPDG
AFVAEPSGVRKAVKAAKKGANHG
>gi|91784612|ref|YP_559818.1| hypothetical protein Bxe_A1187 [Burkholderia xenovorans LB400] [Tfc13]
MKHPVFKLPGLLAVAAAVVMSSAAQAVEILRWERMPLAVPLKVGQERVVFIDKNVRVGVPAGVSERLRVQ
SAGGAVYLRASEPIEPTRLQLQDADTGALILLDIAAEPPKDGEAELEPVRIVEGNSTPARYGDQPGDADD
APARAQDPTGTRATRRETPVPVVLTRYAAQNLYAPLRTVEPLPGVMRVNLRRDFDLGTLMPTLPVRAVAL
ASWRLEDQWVTAVRLTNSSGGWITLDPRVLQGDFLTATFQHEALGPRGTPEDTTVLYLVTRGHGLAQSLL
PAINRFDPAAHLPQPEAEATTASKESRHAQ
>gi|120537067|ref|YP_957124.1| hypothetical protein Maqu_3929 [Marinobacter aquaeolei VT8] [Tfc13]
MRKFIITSVAFLCVATSSWAEQIIHYDNLPVTIELHNGEERSIQFGSHVQVGITKGQQVKKLFRAQSAQG
AVHFLPYEAFDKQRVQIRRMDDGKVILLDLIATDKADGEKSLEDVRIVLASDNVVSSDDAAASMPEKVEL
ITPIDLTRYAAQRLYGPTRLHHDQAGISETPLAVKGAVRIFKGPARYKTLSKPVVAYQGGGYYLAALYIR
NVSDETVQLDYLDLNLPFSHATLQHHSLEPQGTPGDSTVLYLISERSLKETLYPWTYYQDLKRETQASIA
DS
>gi|241662293|ref|YP_002980653.1| hypothetical protein Rpic12D_0680 [Ralstonia pickettii 12D] [Tfc13]
MKRCFLPALAGVLFCLGFVPAGHAVEILRWERLPLAVPLVVGQERVVFIERNVRIGVPAGVGEQLRVQST
GGAIYLRASAPVPPTRLQLQDVESGALILLDIAAEPAKAGQPALEPVRIVDGDVPATRYGEPASPSATAD
DDAQRPTPAARRATPVAVVLTRYAAQNLYAPLRTVEPMAGIGRVNLRRNLALDTLLPTLPVRAQALAVWR
LEDQWVTAVKLTNTSGRWLDLDPRALQGDFLAATFQHPTLGPAGRAADTTVVYLVTRGHGLAESLLPKVA
PIDATVNLPPAAAGQAEGGGARDEK
>gi|160899610|ref|YP_001565192.1| putative signal peptide [Delftia acidovorans SPH-1] [Tfc13]
MKPMKHPVLALLGLLAVAAAVVVSPAVQAVEILRWERMPLAVPLKVGQERIVFIDRNVRVGVPAGVGERL
RVQSAGGAVYLRASEPIEPTRLQLQDADTGALILLDIAAEPPKDGEAELEPVRIVEGNNSTARYGDQPDG
ADAPHARAQEQAGTRTARRETPIPVVLTRFAAQNLYAPLRTVEALPGVMRVNLRRDLDLGTLMPTLPARA
VALASWRLEDQWVTAVRLTNSSNDWISLDPRVLQGDFLTATFQHEALGPRGTPEDTTVLYLVTRGHGLAQ
SLLPAIHRFDPAVHLPQPKAAASDDREARHAQ
>gi|114330120|ref|YP_746342.1| putative secreted protein [Nitrosomonas eutropha C91] [Tfc13]
MSFKHRVLAGLGVLAWMMAIPAQAVEILRWERLPLAVPLVVGQERIVFIDRNVRVGVPASMGERLRVQSA
GGAVYLRANESIEPTRLQLQDADTGELILLDIAAQPAKDGEPALEPVQIVEGSITPERYGQQAVGNAIGA
QTASAKSSRRETPVPVVLTRHAAQSLYAPLRTVEAVPGIMRVNLRGDLNLDTLLPTLPIRAVALASWRLE
DQWVTAVRVSHINSGWLELDPRALQGDFLTATFQHSALGPHGTPEDTTVVYVVTRGHGLAKSLLPAIQRF
DPAVHLPHLMQEAQGDGHAQ
>gi|251788083|ref|YP_003002804.1| putative signal peptide [Dickeya zeae Ech1591] [Tfc13]
MKFRLIRLGLLTLVMASSAHAVEILRWERLPLAVPLTVGQERIVFVEHNVRVGIPASIGDRLRVQSAGGA
IYLRASKPIEPTRLQLQDVDSGALILLDIDAMPAKEGEPKLEPVRIVEDNTTPPHYAQQLDSATKTPITE
PDRPTQHETPVAVVLTRYAAQNLYAPLRTVEPVPGIMRVNLRHNLPFDTLLPTLPVQATALVSWRLEDQW
VTAVRLTHTEGGWIRLDPRTLQGDFLAATFQHAALGPHGTPEDTTVLYLVTRKHGLSQSLLPAIQRVDPA
VHLPTSTPPTTEVNHAQ
>gi|333983724|ref|YP_004512934.1| unnamed protein product [Methylomonas methanica MC09] [Tfc13]
MPTTSQRPFIKLSLLGALLCFGIVCSQSTWADTGVERLFWDKVPLRITLPVGQERLVSFPGDVRVGIPQP
LTSKLRTQSHAGTVYWLAKEAFELQRIEVRDISGQGIVLIDLSAGQSPGLPDNPIEILFKPGQPATAEGL
LSADADSTPATSHRKSKPGKQLKSANLVALTRFAAQQLYAPARLLKASPAIRRVSVSQTPIEHLLRGESL
IATPVASWRSGKLYVTALEIKNTGPDAIDLDPRQVRGQWRAATFQHSRLHPAGSEADTSAVYLVSDRPFH
EAL
>gi|33152076|ref|NP_873429.1| hypothetical protein HD0936 [Haemophilus ducreyi 35000HP] [Tfc13]
MKKMILFVGASLLLSNVASAEILLKWDRKPLPIELQVKEERIVFADKNVKVGYPAQLEGKLRMQSSGGAV
YFTALAEFPKSRLQLVDLATGELILLDVEAKPHIPNANEPIRLVYTDKVEKQSTVFNQDSGEEADLKNVK
PQLPVPAALTRYAAQMFYAPLRTVEPLEGVRQVAHRLPNKITTLLPAYPIQATPLLSWQLENFVVTAIRL
QNRGSSHIELDPRELQGRFYAATFQHGWLGGHGSPEDTTTLYLVTEGYANQALIPETHQYKTRKLKKVTT
TTTVIK
>gi|226945674|ref|YP_002800747.1| unnamed protein product [Azotobacter vinelandii DJ] [Tfc13]
MKQPGRWGGALLTLFALTAQAVEIQRWERLPLAVPLLVGQERIVFVDQNVRVGMPPDLVGKLRVQSTGGA
LYLLAQEAILPTRLQLQNVANGEIMLVDIAATPAQADQPGLEPVKIVAGDNTPSRYGQQTVARSRSTASR
NTAAQDTSPEQDDQEQEAPATPKRETPIPVVLTRYAAQMLYAPLRTVEPVEGIAQARVERRLDLSTLLPV
LPVEATVLGAWRLDGFRVTAVKLRNAGAQPVSLDPRELMGDFVAATFQHPYLDGRGNATDTTTLYLVTRG
KSLAESLLPAAVGQIDPRGGRHGDAEQ
>gi|294502426|ref|YP_003566488.1| hypothetical protein YPZ3_0316 [Yersinia pestis Z176003] [Tfc13]
MMKARVLALSLSVLPLAATFTVPVAQAEELMKWERIPLQIPLVVGKERVLFADKNVRVGFPPALNGKLRV
QSSGGAVYLKADAAFPPTRLQLQDVENGEVILLDVTASDKGSAEPVRIVYSGDVSSISSSNDTATSSAGS
PSAAPGAENGTQAKRKKIKYNAPLPVVLTRYAAQSLYGPVRTVEAVPGIHPVNPHLPKRITTLYPSEPVA
ITPLGGWGIGSRNVVALMVQNTASRKITLDPRMLQGQFVTATFQHRYLGPVGTPEDTSTLYLVTAGRPDG
AFVAEPSVVRKAVKAAKKGANHG
>gi|333895584|ref|YP_004469459.1| hypothetical protein ambt_20830 [Alteromonas sp. SN2] [Tfc13]
MPYQRNKPASIIVAVLVMLIVARSAFADQLPAVERVVWDKRPIAVHIQRNQERIIHFPDDVRYWLPDSLK
RKVSVVAANGVLYIRATESFPATRIRVQGLIDQTIYLLDVTANYSESVSDELVVMKPEAVTNRAKDQTDT
RKTEDWRVRLTRYAAQQFYAPERLLRGDSQIKRIPIDTHQSVSLVRGQRVKAHPIAAWQGGGFTITAIKL
RNITEQNLHLVFDDGNKHNAIDLAYALRGSWLTAVTQHDFLGASGKETDTTTLYLVSDRPFIESLGVVLH
PNDQVKEASDG
>gi|37525063|ref|NP_928407.1| hypothetical protein plu1082 [Photorhabdus luminescens subsp. laumondii TTO1] [Tfc13]
MNKQVLVELLALTALLFAGLVMVSPVEAVELMKWERIPLPVALHVGQERVVFVDKNVRVGFPGALDGKLR
IQSTGGAVYLYPSETFTQTRLQLQDVESGEVILLDVTATNGKDPLEPVRVVYHGDVITLTDDHQIHHGAK
GDNTSATSPSLAGERQAARRQKPSYTAPLPVVLTRYAAQSLYAPLRTVEAVPGIHPVSLALSPRLTTLYP
SAPVIVSPLGGWGVDNLTVVALKVRNTHRENVVLDPRRLQGQFIAATFQHRWLGPSGTPEDTTTVYLVVK
GRPDRAFLPEPVRSKTPMKRQGNPHAN
>gi|77164169|ref|YP_342694.1| hypothetical protein Noc_0645 [Nitrosococcus oceani ATCC 19707] [Tfc13]
MNVTDYYVPVKWIALLWSCFLGLCFPLVSFAQVDDAASNSPERIVWNKAPIAIPLVVSEERLVHFPDSVS
IGLPQSLTPFLRSQSINGTLYLLARQPFETTRVMVRSETDGPIYVLDISASPSGSDSRSLPDVRILLESP
QDAGAAESTSDNRSLSLGYATLTRYAAQQLYAPTRLIPHQSGVVAMPVNAEPVDLVHGAKVEAVPVAAWK
VGLKYVTAVKLTNRTQRPLVLDPRELRGSWLAATFQHNRLLPAGNAADTTAVYLVSDRPFDVAL
>gi|307546647|ref|YP_003899126.1| unnamed protein product [Halomonas elongata DSM 2581] [Tfc13]
MKPIIKLGVVLGGCLLSLNAAAVQIMEWDHRPLDIELPVEAERLVILDRNVKVGLPRPIANPETLRVQST
GGVLYLKANEPFDTQRVQLKDAESGELLLVDLTATDDASHEDIKVVDAESSDDAETSGSPKDGRSEGDAD
EPEVRSPVPVTLIRHAAQSLYAPLRTVEAIPGVKRVPMRLPDTLPGLMPALPVEATPKAAWGVDGWTVTA
VRLINQDPSREFELDPRWLQGRFYSASFMHPTLGRKGSETAATTVFLVTRQGGLRDALARQGR
>gi|311104309|ref|YP_003977162.1| hypothetical protein AXYL_01103 [Achromobacter xylosoxidans A8] [Tfc13]
MKHPVLALLGLLAVAAAPVAHAVEILRWERMPLAVPLKVGQERIVFIDRNVRVGVPAGVGERLRVQSAGG
AVYLRASEPIEPTRLQLQDADTGALILLDIAAEPPKDGEAELEPVRIVEGDSAPGRYGEQADSAEAPARA
QGQAGARTARRETPVPVVLTRFAAQNLYAPLRTVEPLPGVMRVNLPRDLDLDTLMPTLPVRAVALASWRL
EDQWVTAVRLTNGSGGWITLDPRVLQGDFLTATFQHEALGPRGTPEDTTVLYLVTRGRGLAQSLLPAIHR
FDPAVHLPQPDGDENTKEARHAQ
>gi|120611422|ref|YP_971100.1| unnamed protein product [Acidovorax citrulli AAC00-1] [Tfc13]
MGPAPLTGTASAPAERAVFAREPVRVNLTVGQERLVTLPADALLHVPSDIEAVARVESIGGTLYVTALVP
FTPIRIVAELVDSGQQIPLDLVANKPSGAGAAGGELQVSVVEPGTVAQPTAVDGVATGPRAAAGPEVDMV
QLTRYAARQLYAPRRLASPIAGVSQVAVTGDELAGLVRGAAVQAVPVGQWRAGGLTVTAVRISNRSRFPL
EVPLESLRGRWLAATAQHGRIGPAGSDTDTTAIYLVCERAFESCL
>gi|217969379|ref|YP_002354613.1| hypothetical protein Tmz1t_0951 [Thauera sp. MZ1T] [Tfc13]
MKPVALSALAGVLLILGFVPASQAVEILRWERLPLPVPLVVGQERVVFIDRNVRVGVPASVGDHLRVQSA
GGAIYLRASEPIPPTRLQLQDVESGTLILLDIAAEPAKDGQAPLEPVRIVEAEAPAKRYGGGAASGADEQ
AIAPADKSLPRRETPVPVVLTRHAAQNLYAPLRTVEPVAGIGRVNLRRGLALDTLLPTLPVHARALAAWR
LEDQWVTAVRLTNTAARWLDLEPRALQGNFVAATFQHPNLGPAGTPSDTTVLYLVTRGHGLAESLLPALS
PIDATVNLPPAAAAGSTGGARDEE
>gi|161504990|ref|YP_001572102.1| hypothetical protein SARI_03120 [Salmonella enterica subsp. arizonae serovar 62:z4,z23:-- str. RSK2980] [Tfc13]
MNIRPLLILLVALPLHAVKLVKWERIPLPVALNTGQERIIFVDRNVRVGYPAALEGKLRIQSSNGTLYLL
ASQPFAATRLQLQDTENGELILLDVSASKGEHIREPIRIVREEKKTPDAKPDAVPEPSTPLPVALTRYAA
QMLYAPLRTVEPLPGVQPEGVRLAKTITTLLPALPVSAIPIGGWKLDHYHLAAIRLQNKSTTRLELDPRQ
LQGRFYAASFQHRWLGPAGSAEDTTVLYLITHNHRPEQAILPEPAPEKKK
>gi|378980662|ref|YP_005228803.1| hypothetical protein KPHS_45030 [Klebsiella pneumoniae subsp. pneumoniae HS11286] [Tfc13]
MKRLLLSLALLAPCAVQAVELMKWERIPLPVPLNVGQERIVFVDKNVRVGFPATLNGKMRIQSSGGAVYL
QAEEAFPVTRLQLQDLENGELILLDVSAQDGKAALEPVRLVYSGEVATASASHKGAVSGRDASGERENGA
AGQGEVKLSAPLPVQLTRYAAQHLYAPLRTVEAVPGISPVSLKPAVITSLLPSEPVETKTLAAWAASGYS
VVAVRLKNQSDKPVVLDPRRLQGRFYSATFQHRWLGAQGTPEDTTLLYLVFTGRPENAFLPSAVMAKKGG
R
>gi|296100810|ref|YP_003610956.1| hypothetical protein ECL_00441 [Enterobacter cloacae subsp. cloacae ATCC 13047] [Tfc13]
MKNPLKKCRLLLLAGLILSGAADAVELMKWERIPLQVPLTVGQERIVFVNKNVRVGFPPALNNKLRIQST
GGVVYLDASEAFPVTRLELQNKENGEIILLDVSAAPGKTTREPVKIVYDGEVATATASDRQSVSSEGDST
GRSAQQADTETTKPDRKPAKLNAPLPVVLTRYAAQNMYGPLRTVEPVPGISPVSLKLPSVITTLMPAEPV
TVTPMAAWSLQGSSVVALQVRNRSAGKVILDPRALEGQFTTATFQHRWLGRAGTPEDTTVLYLVTPGRPE
GAFIAEPPSLQPADGHKRRAKK
>gi|332288420|ref|YP_004419272.1| integrating conjugative element protein [Gallibacterium anatis UMN179] [Tfc13]
MKMKNSLKTALFLGGIAFFQQSYADVLMQWQRTPLAIDLNVNQERIIFVDRNVKIGYPPSLSSKLRIQNA
GGTLYLKPTQAFPETRLQLQDMQNGEIILLDVAANEHKDKLEPIKLIYEPKSNMDEISGDEEHSQDKNPL
ADIVQPKLTLPAPAALTRYAAQSLYAPLRTVEPLDGVQSVHHRLPNHITTLLPGLPVKTTPLAAWQLGDY
VVTAVKIKNQSYEMIKLDPRYIQGRFYAATYQHNWLGGRGSAEDTTTVYLVSIGSADKAMIPEPKRVIKK
ISKNQHQGGKK
>gi|237809182|ref|YP_002893622.1| putative secreted protein [Tolumonas auensis DSM 9187] [Tfc13]
MKTRLLVWLGMLACALVPMAHAVEILRWERLPLAVPLQVGEERIVFVDRNVRVGVPASVGDRLRVQSAGG
AVYLRASEPIEPTRLQLQDADSGALILLDIAAEPAKDGEPPLEPVRIVEGNATPQRYGQAQESGTAAPSP
DQARPPRRETPVAVVLTRYAAQNLYAPLRTVEPVPGVMRVNLRRDLPLDTLLPTLPVRAEALAAWRLEDQ
WVTAVRLTHTGGGWIDLDPRALQGDFLTATFQHPTLGPRGTPEDTTVLYLVTRGRGLPQSLLPAIHRFDP
AALLPQVAPGHDLKESGDAQ
>gi|154253857|ref|YP_001414681.1| hypothetical protein Plav_3421 [Parvibaculum lavamentivorans DS-1] [Tfc13]
MKHSLQHYSLALLGLLAVALASAAQAVEILRWERMPLAVPLKVGQERIVFIDRNVRVGVPAAVGERLRVQ
SAGGAVYLRASEPIEPARLQLQDADTGALILLDIAAEPPKDGEAELEPVRIVEGNTASARYGGQPAGADK
VSARSGDSTGAPPARRETPVAVVLTRFAAQNLYAPLRTVEPLAGVMRVNLRRNLDLGTLMPTLSVRAVAL
ASWRLEDQWVTAVRLTNSSAAWITLDPRVLQGDFLTATFQHEALGPRGTPEDTTTVYLVTRGRGLAQSLL
PAIHRFDPAVHLPQPNADENGKEARHAQ
>gi|330824397|ref|YP_004387700.1| integrating conjugative element protein [Alicycliphilus denitrificans K601] [Tfc13]
MKPVALSALAGVLLILGVVPASQAVEILRWERLPLPVPLVVGQERVVFIDRNVRVGVPASVGDHLRVQSA
GGAIYLRASDPIPPTRLQLQDVESGALILLDIAAEPAKDSQAPLEPVRIVEAEAPAKRYGGSAASGADER
ADAPADKPVPRRETPVPVVLTRHAAQNLYAPLRTVEPVAGIGRVNLRRGLALSTLLPTLPVHARALAAWR
LEDQWVTAVRLTNTSARWLDLDPRALQGNFVAATFQHPNLGPAGTASDTTVLYLVTRGHGLAESLLPALS
PIDASVNLPPAAAAGSTGGARDEK
>gi|296106590|ref|YP_003618290.1| hypothetical protein lpa_01514, partial [Legionella pneumophila 2300/99 Alcoy] [Tfc13]
MKLIKHILLIIGFMLTQVSYALQSEHLVWEKVPLTIELPINKERLVQFPQAIKIIDQQLSTNLDILKVKG
SLYLKAKDTFNDARLIVQLLPEGEVLILNLKANEKAANTTPIEILIDNPKTTHQSGASQYEYNAI
>gi|124267577|ref|YP_001021581.1| hypothetical protein Mpe_A2391 [Methylibium petroleiphilum PM1] [Tfc13]
MKSVALSALAGVLLTLGFVPASQAVEILRWERLPLPVPLVVGQERVVFIDRNVRVGVPASVGDHLRVQSA
GGAIYLRASEPIPPTRLQLQDVESGALILLDIAAEPAKDGQAPLEPVRIVEAEAPAKRYGGGAASGADEQ
ADAPADKPLPRRETPVPVVLTRHAAQNLYAPLRTVEPVAGIGRVNLRRGLALDTLLPTLPVHARALAAWR
LEDQWVTAVRLTNTAARWLDLDPRALQGNFVAATFQHPNLGPAGTPSDTTVLYLVTRGHGLAESLLPALS
PIDATVNLPPAAAAGSTEGARDEK
>gi|197286427|ref|YP_002152299.1| hypothetical protein PMI2580 [Proteus mirabilis HI4320] [Tfc13]
MSIKRHLTACALGISAVFSVAALPLPVQAVELVRWERIPLPVSLHVGEERIVFVEKNVRVGFPPSLNEKL
RIQSTGGAVYLRAESAFPQTRLQLQDVESGEILLLDVTATAGKGKLEPVRVVYSGEVSTQRDSQSVRRSG
QAAGAAADAVPESVDRKAKTRYPAPLPVLLTRYAAQSLYAPLRTVEPVSGVQPLPLTLPKTLTALYPSEP
LIARPLAGWQAAEYRVVAVKLTNQSAQKVVLDPRQLQGQFVSATFQHQWLDAKGTPEDTTTVYLVMKGKP
DKAFPAEPPVRRTGGKAR
>gi|300781875|ref|YP_003739110.1| hypothetical protein EbC_pEb10200530 [Erwinia billingiae Eb661] [Tfc13]
MNPSYTSGSRACLIALSLSLLPAIVMHSSQAHADELMKWERVPLQIPLKTGQERVIFVDKNVRVGFPPAL
NGKLRVQSTGGAVYLKADGDFPQTRLQLQDMESGEVILLDVRTTATASAEPVKIVYSGDVSTLNSATEGE
GQKSNADAGSQQTKRKKVSYKAPIPVLLTRYAAQNLYAPERTVEAVPGIHPVNPHLPSRITTLYPSAPVT
VSPVAGWGVAGRTVVALRIRNSSSQKVVLDPRELQGQFVTATFQHRWLGAAGTPEDTTTLYLVTSGRPDE
AFVREPSIVRKATSRTAQKVIRYEN
>gi|50119518|ref|YP_048685.1| unnamed protein product [Pectobacterium atrosepticum SCRI1043] [Tfc13]
MKVKPSTARWFFHRGLLAFLMTVSWHAAADELIKWERIPLQIPLKVGQERVIFADKNVRVGFPPALNDKL
RVQSTGGAVYLKADSAFPQTRLQLQDLESGEIILLDVTASLNGPTEPIRLVYSGDVTTVDNSDRPAKSSE
RSSSSSASETKLDAKAPKTPRYNAPLPVVLTRFAAQTLYGPLRAVEPVSGIHPVNPRISGKITTLYPSEP
FDITTLSAWGVGARSVVALRIRNTSSRKVVLDPRILQGQFVSATFQHRWVGPIGTPEDTTTLYLVTDSRP
ELAFFAEPVAKMSSASGKASKKERAHAN
>gi|290474555|ref|YP_003467435.1| unnamed protein product [Xenorhabdus bovienii SS-2004] [Tfc13]
MKRHPSCFSACFWPGLVSLLLFSLGAKADELMKWERIPLPVTLKVCQERIIFADRNVRVGLSPSLSDKLR
VQSAGGAVYLKASHAFSPTRLQLQDSENGEIILLDITATKTGSTEPVRILYPDEKSSAPKEGAQLQRKSV
PSAPVPVVLTRYAAQQLYAPLRTVEPVTGIHPVSLHLPVSITTLYPSEPIAVSPLAGWGVQNYAVVALKL
RNTVKRNITLDPRALQGKFVSATFQHRWLGEAGTPEDTTVLYLVTTGQPENAFLPEPIAVKPGGRDAG
