# Supplementary material for: T346Hunter: A Novel Web-Based Tool for the Prediction of Type III, Type IV and Type VI Secretion Systems in Bacterial Genomes
Source: PLoS One. 2015 Apr 13;10(4):e0119317. doi: 10.1371/journal.pone.0119317 (PMC4395097; doi:10.1371/journal.pone.0119317)
Supplement: S1 Data — (ZIP) [file pone.0119317.s009.zip › T346Hunter_profiles/GI.Tfc13.hmm]

HMMER3/f [3.1b1 | May 2013]
NAME  Tfc13
LENG  286
ALPH  amino
RF    no
MM    no
CONS  yes
CS    no
MAP   yes
DATE  Tue Mar  4 13:35:12 2014
NSEQ  41
EFFN  2.059509
CKSUM 501316112
STATS LOCAL MSV      -11.2326  0.70168
STATS LOCAL VITERBI  -11.8012  0.70168
STATS LOCAL FORWARD   -5.5553  0.70168
HMM          A        C        D        E        F        G        H        I        K        L        M        N        P        Q        R        S        T        V        W        Y   
            m->m     m->i     m->d     i->m     i->i     d->m     d->d
  COMPO   2.39675  4.72420  3.04959  2.67033  3.56927  3.00663  3.71016  2.89455  2.73184  2.37999  3.74966  3.17387  3.20257  2.95708  2.80636  2.69339  2.74301  2.52056  4.59188  3.59638
          2.68633  4.42240  2.77518  2.73138  3.46369  2.40528  3.72498  3.29369  2.67740  2.69370  4.24324  2.90343  2.73713  3.18161  2.89816  2.37895  2.77518  2.98513  4.58492  3.61481
          0.37061  1.56070  2.30561  0.94265  0.49363  0.00000        *
      1   2.90273  4.37048  4.30819  3.73830  3.02221  3.99360  4.20600  2.63602  3.60175  2.15314  1.34935  3.94889  4.34502  3.82309  3.78382  3.28972  2.81841  2.52409  4.78708  2.57084      7 m - - -
          2.68618  4.42225  2.77519  2.73123  3.46354  2.40513  3.72494  3.29354  2.67741  2.69355  4.24690  2.90347  2.73739  3.18146  2.89801  2.37887  2.77519  2.98518  4.58477  3.61503
          0.01684  4.48851  5.21085  0.61958  0.77255  0.64872  0.73964
      2   2.76490  5.13872  3.07396  2.50331  4.45969  3.54119  3.69816  3.68973  1.48997  3.41809  4.19438  2.80503  3.92856  2.46890  2.52316  2.65952  2.77022  3.13832  5.57308  4.21801      8 k - - -
          2.68618  4.42225  2.77519  2.73123  3.46354  2.40513  3.72494  3.29354  2.67741  2.69355  4.24690  2.90347  2.73739  3.18146  2.89801  2.37887  2.77519  2.98518  4.58477  3.61503
          0.05816  4.48851  3.09516  0.61958  0.77255  0.64872  0.73964
      3   2.50683  4.95113  3.04222  2.48466  3.93296  3.49808  2.90366  3.44594  2.41343  2.85967  4.01591  2.77301  2.93392  2.70672  2.42087  2.51064  2.77834  3.14134  5.43925  4.08825      9 k - - -
          2.68618  4.42225  2.77519  2.73123  3.46354  2.40513  3.72494  3.29354  2.67741  2.69355  4.24690  2.90347  2.73739  3.18146  2.89801  2.37887  2.77519  2.98518  4.58477  3.61503
          0.21715  4.44788  1.69561  0.61958  0.77255  0.70433  0.68209
      4   2.63523  4.99531  2.94499  2.38957  4.28585  3.26424  3.42982  3.40135  2.20637  3.27557  4.05210  2.38256  3.31392  2.49602  2.64604  2.45252  2.86585  3.03170  5.46105  4.08995     10 k - - -
          2.68612  4.42263  2.77552  2.73161  3.46319  2.40539  3.72514  3.29218  2.67729  2.69330  4.24728  2.90378  2.73726  3.18184  2.89788  2.37879  2.77537  2.98509  4.58319  3.61524
          0.85711  0.67757  2.69172  1.29971  0.31830  0.52825  0.89071
      5   2.33441  3.52201  3.66990  2.96991  3.46422  3.49666  3.95171  2.82084  2.74674  2.10999  2.90494  3.47262  3.34120  3.33030  3.03576  2.63331  2.80365  2.41831  4.13176  3.55790     18 l - - -
          2.68618  4.42225  2.77519  2.73123  3.46354  2.40513  3.72494  3.29354  2.67741  2.69355  4.24690  2.90347  2.73739  3.18146  2.89801  2.37887  2.77519  2.98518  4.58477  3.61503
          0.03681  4.46583  3.70302  0.61958  0.77255  0.70334  0.68306
      6   2.47776  3.35701  3.84314  3.26733  3.11255  3.40973  4.00755  2.72671  2.73980  1.99966  3.37193  3.58569  4.10231  3.45487  2.84614  2.91760  2.82594  1.92841  4.86165  3.65296     19 v - - -
          2.68618  4.42225  2.77519  2.73123  3.46354  2.40513  3.72494  3.29354  2.67741  2.69355  4.24690  2.90347  2.73739  3.18146  2.89801  2.37887  2.77519  2.98518  4.58477  3.61503
          0.01713  4.47144  5.19379  0.61958  0.77255  0.76052  0.63002
      7   2.68593  3.78242  4.29048  3.69708  2.84325  2.50874  4.12195  2.41379  3.55312  1.52890  3.10444  3.84610  4.17755  3.74936  3.68626  2.85054  2.91829  2.37379  4.13242  3.55021     20 l - - -
          2.68618  4.42225  2.77519  2.73123  3.46354  2.40513  3.72494  3.29354  2.67741  2.69355  4.24690  2.90347  2.73739  3.18146  2.89801  2.37887  2.77519  2.98518  4.58477  3.61503
          0.01713  4.47144  5.19379  0.61958  0.77255  0.63828  0.75120
      8   1.88957  4.15892  4.21794  3.62817  3.09121  3.80901  4.11593  2.32735  3.40095  2.15347  2.90255  3.81259  3.73480  3.70949  3.46785  2.75355  2.92945  2.03105  3.56199  3.58246     21 a - - -
          2.68618  4.42225  2.77519  2.73123  3.46354  2.40513  3.72494  3.29354  2.67741  2.69355  4.24690  2.90347  2.73739  3.18146  2.89801  2.37887  2.77519  2.98518  4.58477  3.61503
          0.03141  4.51845  3.91137  0.61958  0.77255  0.63420  0.75579
      9   2.46930  3.87011  4.04004  3.45783  3.05383  3.17112  4.07528  2.66893  2.84625  1.66426  2.56016  3.71327  4.15325  3.59575  3.10660  3.06007  2.93316  2.35796  4.45994  3.62389     22 l - - -
          2.68618  4.42225  2.77519  2.73123  3.46354  2.40513  3.72494  3.29354  2.67741  2.69355  4.24690  2.90347  2.73739  3.18146  2.89801  2.37887  2.77519  2.98518  4.58477  3.61503
          0.03384  4.52689  3.79596  0.61958  0.77255  0.53740  0.87771
     10   2.73858  4.67534  3.34000  2.77764  3.61751  3.43152  3.01116  3.23581  2.26276  1.64109  3.76696  3.24941  3.87070  3.07288  2.98727  2.57543  2.96867  2.97479  5.21860  3.94406     23 l - - -
          2.68618  4.42225  2.77519  2.73123  3.46354  2.40513  3.72494  3.29354  2.67741  2.69355  4.24690  2.90347  2.73739  3.18146  2.89801  2.37887  2.77519  2.98518  4.58477  3.61503
          0.01559  4.56497  5.28732  0.61958  0.77255  0.53157  0.88596
     11   2.44264  3.01017  4.38592  3.78932  2.89598  2.66399  4.17560  2.07517  3.63624  2.11530  2.93402  3.91533  3.87026  3.82327  3.49293  3.15622  2.35452  2.40714  4.23383  3.58899     24 i - - -
          2.68618  4.42225  2.77519  2.73123  3.46354  2.40513  3.72494  3.29354  2.67741  2.69355  4.24690  2.90347  2.73739  3.18146  2.89801  2.37887  2.77519  2.98518  4.58477  3.61503
          0.01507  4.59865  5.32100  0.61958  0.77255  0.43504  1.04196
     12   2.47077  4.21985  4.21969  3.63207  2.51089  2.90762  4.15378  2.36527  3.51057  1.86502  2.86640  3.57145  3.88397  3.72873  3.30595  2.74930  2.90245  2.20680  4.83155  3.64012     25 l - - -
          2.68618  4.42225  2.77519  2.73123  3.46354  2.40513  3.72494  3.29354  2.67741  2.69355  4.24690  2.90347  2.73739  3.18146  2.89801  2.37887  2.77519  2.98518  4.58477  3.61503
          0.01437  4.64560  5.36795  0.61958  0.77255  0.48576  0.95510
     13   2.34847  3.68088  4.42431  3.82850  2.98620  2.94530  4.21114  2.32890  3.67447  1.45787  3.29900  3.95053  3.56372  3.86031  3.78710  3.18737  2.98850  2.14240  4.80540  3.62145     26 l - - -
          2.68618  4.42225  2.77519  2.73123  3.46354  2.40513  3.72494  3.29354  2.67741  2.69355  4.24690  2.90347  2.73739  3.18146  2.89801  2.37887  2.77519  2.98518  4.58477  3.61503
          0.01437  4.64560  5.36795  0.61958  0.77255  0.48576  0.95510
     14   2.20865  4.21709  4.25451  3.66575  2.94047  3.86132  4.16751  2.24882  3.53945  1.70712  3.17192  3.85789  3.58562  3.75311  2.95031  3.14968  2.57537  2.20182  4.83120  3.64130     27 l - - -
          2.68618  4.42225  2.77519  2.73123  3.46354  2.40513  3.72494  3.29354  2.67741  2.69355  4.24690  2.90347  2.73739  3.18146  2.89801  2.37887  2.77519  2.98518  4.58477  3.61503
          0.01437  4.64560  5.36795  0.61958  0.77255  0.48576  0.95510
     15   2.47485  3.95997  4.49700  3.89557  2.89706  3.89311  4.21506  2.32625  3.72570  1.82203  3.12480  3.98170  3.20021  3.89682  3.80975  2.53950  2.98082  1.74038  4.32996  3.59716     28 v - - -
          2.68618  4.42225  2.77519  2.73123  3.46354  2.40513  3.72494  3.29354  2.67741  2.69355  4.24690  2.90347  2.73739  3.18146  2.89801  2.37887  2.77519  2.98518  4.58477  3.61503
          0.01437  4.64560  5.36795  0.61958  0.77255  0.48576  0.95510
     16   2.08275  3.49137  4.07786  3.49640  2.81798  2.80766  4.11954  2.63065  3.39659  2.19414  3.10527  3.75414  3.41787  3.63703  3.61930  2.41531  2.71649  2.28557  4.87022  3.67196     29 a - - -
          2.68618  4.42225  2.77519  2.73123  3.46354  2.40513  3.72494  3.29354  2.67741  2.69355  4.24690  2.90347  2.73739  3.18146  2.89801  2.37887  2.77519  2.98518  4.58477  3.61503
          0.03653  4.64560  3.63956  0.61958  0.77255  0.48576  0.95510
     17   2.12929  4.18184  4.35178  3.75824  2.34189  3.33721  4.18203  2.53153  3.61417  1.79402  2.97260  3.90539  4.23483  3.80981  3.74605  2.69267  2.88191  2.12515  4.79949  3.61347     30 l - - -
          2.68618  4.42225  2.77519  2.73123  3.46354  2.40513  3.72494  3.29354  2.67741  2.69355  4.24690  2.90347  2.73739  3.18146  2.89801  2.37887  2.77519  2.98518  4.58477  3.61503
          0.12263  4.62377  2.24815  0.61958  0.77255  0.52761  0.89163
     18   2.05919  4.39765  3.61247  3.04420  3.09414  2.95390  3.94465  2.78062  2.99502  2.33923  2.83037  3.17672  4.06599  3.00584  3.33939  2.70946  2.46361  2.58429  4.98302  3.75272     31 a - - -
          2.68618  4.42225  2.77519  2.73123  3.46354  2.40513  3.72494  3.29354  2.67741  2.69355  4.24690  2.90347  2.73739  3.18146  2.89801  2.37887  2.77519  2.98518  4.58477  3.61503
          0.12442  4.51749  2.24363  0.61958  0.77255  0.63556  0.75425
     19   2.59231  4.63260  2.83471  2.69949  3.81288  3.19850  3.79364  3.01981  2.67968  2.03650  3.37572  3.17944  3.28540  2.77213  3.10427  2.53392  2.73184  2.73047  5.18005  3.89865     32 l - - -
          2.68618  4.42225  2.77519  2.73123  3.46354  2.40513  3.72494  3.29354  2.67741  2.69355  4.24690  2.90347  2.73739  3.18146  2.89801  2.37887  2.77519  2.98518  4.58477  3.61503
          0.01774  4.43676  5.15911  0.61958  0.77255  0.80267  0.59444
     20   2.31902  3.41766  4.04272  3.45939  2.94030  3.75660  3.72918  2.53169  3.35318  2.10423  3.12359  3.70199  4.12741  2.98998  3.56263  3.03693  2.24108  2.04582  4.78090  3.58480     33 v - - -
          2.68618  4.42225  2.77519  2.73123  3.46354  2.40513  3.72494  3.29354  2.67741  2.69355  4.24690  2.90347  2.73739  3.18146  2.89801  2.37887  2.77519  2.98518  4.58477  3.61503
          0.01774  4.43676  5.15911  0.61958  0.77255  0.64725  0.74125
     21   2.44561  4.26669  3.34196  3.28120  2.94522  3.73821  4.01771  2.47154  3.20353  1.99464  3.29185  3.59803  3.78735  2.91544  3.47685  2.60115  2.77648  2.15562  3.88834  3.65845     34 l - - -
          2.68618  4.42225  2.77519  2.73123  3.46354  2.40513  3.72494  3.29354  2.67741  2.69355  4.24690  2.90347  2.73739  3.18146  2.89801  2.37887  2.77519  2.98518  4.58477  3.61503
          0.01665  4.49920  5.22155  0.61958  0.77255  0.49996  0.93282
     22   2.05072  4.56615  3.09382  2.78647  3.44779  3.65552  3.89288  3.01559  2.83879  2.61974  3.66292  3.31916  3.16164  3.15928  3.23508  2.09801  2.95507  2.28457  4.40478  3.87346     35 a - - -
          2.68618  4.42225  2.77519  2.73123  3.46354  2.40513  3.72494  3.29354  2.67741  2.69355  4.24690  2.90347  2.73739  3.18146  2.89801  2.37887  2.77519  2.98518  4.58477  3.61503
          0.01526  4.58589  5.30824  0.61958  0.77255  0.59433  0.80282
     23   2.23377  4.52737  2.83905  2.48610  4.35999  3.21749  3.50541  3.63831  2.48480  3.08320  4.13291  2.88340  2.59417  2.44027  2.96464  2.31235  2.71748  3.43300  5.54653  4.17559     36 a - - -
          2.68618  4.42225  2.77519  2.73123  3.46354  2.40513  3.72494  3.29354  2.67741  2.69355  4.24690  2.90347  2.73739  3.18146  2.89801  2.37887  2.77519  2.98518  4.58477  3.61503
          0.11781  4.58589  2.29323  0.61958  0.77255  0.59433  0.80282
     24   2.17119  4.63082  3.29170  2.48638  3.70571  3.58915  3.81581  3.18934  2.70956  2.86144  3.59624  3.20697  3.17115  2.88992  3.13038  2.47270  2.58581  2.29604  5.18104  3.18155     37 a - - -
          2.68618  4.42225  2.77519  2.73123  3.46354  2.40513  3.72494  3.29354  2.67741  2.69355  4.24690  2.90347  2.73739  3.18146  2.89801  2.37887  2.77519  2.98518  4.58477  3.61503
          0.12443  4.48498  2.24689  0.61958  0.77255  0.35304  1.21250
     25   1.48550  4.67983  3.34374  2.81097  4.02960  3.03728  3.92362  3.41805  2.79376  2.93117  3.92504  3.26157  3.99216  2.73475  3.21430  2.17346  2.96698  2.69061  5.37433  4.09109     38 a - - -
          2.68618  4.42225  2.77519  2.73123  3.46354  2.40513  3.72494  3.29354  2.67741  2.69355  4.24690  2.90347  2.73739  3.18146  2.89801  2.37887  2.77519  2.98518  4.58477  3.61503
          0.05084  4.55636  3.24242  0.61958  0.77255  0.64183  0.74724
     26   2.50950  5.09398  2.89715  2.22158  4.39186  3.49835  2.87705  3.84561  2.38828  2.86006  4.14746  2.77098  3.89068  2.09130  2.86444  2.58952  2.93620  3.45906  4.01295  3.79216     39 q - - -
          2.68618  4.42225  2.77519  2.73123  3.46354  2.40513  3.72494  3.29354  2.67741  2.69355  4.24690  2.90347  2.73739  3.18146  2.89801  2.37887  2.77519  2.98518  4.58477  3.61503
          0.01628  4.52180  5.24415  0.61958  0.77255  0.69308  0.69322
     27   1.09984  4.72541  3.28801  2.87549  4.38663  3.41188  4.06493  3.80575  2.90926  3.43206  4.25402  3.29208  3.07128  2.63632  3.32107  2.41596  3.02384  3.39620  5.67362  4.38109     40 a - - -
          2.68618  4.42225  2.77519  2.73123  3.46354  2.40513  3.72494  3.29354  2.67741  2.69355  4.24690  2.90347  2.73739  3.18146  2.89801  2.37887  2.77519  2.98518  4.58477  3.61503
          0.01628  4.52180  5.24415  0.61958  0.77255  0.50654  0.92276
     28   2.57385  5.04935  2.50028  2.20015  4.32009  3.53574  3.74424  3.75590  2.52373  3.14632  4.11355  3.04099  3.44355  2.61179  3.00097  2.47380  2.97340  1.98184  5.53157  4.16947     41 v - - -
          2.68618  4.42225  2.77519  2.73123  3.46354  2.40513  3.72494  3.29354  2.67741  2.69355  4.24690  2.90347  2.73739  3.18146  2.89801  2.37887  2.77519  2.98518  4.58477  3.61503
          0.01518  4.59149  5.31384  0.61958  0.77255  0.42842  1.05422
     29   2.87818  5.24934  2.98819  1.12817  4.55074  3.59073  3.81376  3.60238  2.45755  3.52123  4.31503  3.07975  4.01660  2.52747  2.98327  2.85755  3.11112  3.33778  5.69942  4.32928     42 e - - -
          2.68618  4.42225  2.77519  2.73123  3.46354  2.40513  3.72494  3.29354  2.67741  2.69355  4.24690  2.90347  2.73739  3.18146  2.89801  2.37887  2.77519  2.98518  4.58477  3.61503
          0.01437  4.64560  5.36795  0.61958  0.77255  0.48576  0.95510
     30   2.76459  4.31552  3.99152  3.41095  3.27253  3.82322  3.24785  1.84984  3.30104  1.81454  3.41541  3.70647  4.19463  3.57396  2.41923  3.09551  2.67560  2.51242  4.91573  3.71098     43 l - - -
          2.68618  4.42225  2.77519  2.73123  3.46354  2.40513  3.72494  3.29354  2.67741  2.69355  4.24690  2.90347  2.73739  3.18146  2.89801  2.37887  2.77519  2.98518  4.58477  3.61503
          0.01437  4.64560  5.36795  0.61958  0.77255  0.48576  0.95510
     31   2.72700  4.38560  4.77240  4.17628  3.32421  4.18758  4.51438  2.06658  4.01109  1.30577  2.07931  4.27942  4.51301  3.64230  4.08684  3.49934  3.23534  2.03740  5.00873  3.86048     44 l - - -
          2.68618  4.42225  2.77519  2.73123  3.46354  2.40513  3.72494  3.29354  2.67741  2.69355  4.24690  2.90347  2.73739  3.18146  2.89801  2.37887  2.77519  2.98518  4.58477  3.61503
          0.01437  4.64560  5.36795  0.61958  0.77255  0.48576  0.95510
     32   2.80247  5.03606  3.18672  2.49966  3.68466  3.61181  3.27636  3.71729  1.91097  3.29538  4.10327  3.13062  3.99762  2.79089  2.06839  2.82329  3.02784  2.14759  5.50925  4.18072     45 k - - -
          2.68618  4.42225  2.77519  2.73123  3.46354  2.40513  3.72494  3.29354  2.67741  2.69355  4.24690  2.90347  2.73739  3.18146  2.89801  2.37887  2.77519  2.98518  4.58477  3.61503
          0.01437  4.64560  5.36795  0.61958  0.77255  0.48576  0.95510
     33   4.48800  5.52915  5.41156  5.24163  2.03698  5.07836  3.85278  4.11403  5.01326  3.32406  4.65187  4.66654  5.34834  4.79691  4.89916  4.47205  4.69070  4.05709  0.62243  1.93651     46 W - - -
          2.68618  4.42225  2.77519  2.73123  3.46354  2.40513  3.72494  3.29354  2.67741  2.69355  4.24690  2.90347  2.73739  3.18146  2.89801  2.37887  2.77519  2.98518  4.58477  3.61503
          0.01437  4.64560  5.36795  0.61958  0.77255  0.48576  0.95510
     34   2.80266  5.79240  1.74359  1.13588  5.09388  3.55849  4.01357  4.62013  2.95343  4.08093  4.88214  2.34129  4.12946  2.91302  3.53163  3.06334  3.43915  4.16634  6.22053  4.71990     47 e - - -
          2.68618  4.42225  2.77519  2.73123  3.46354  2.40513  3.72494  3.29354  2.67741  2.69355  4.24690  2.90347  2.73739  3.18146  2.89801  2.37887  2.77519  2.98518  4.58477  3.61503
          0.01437  4.64560  5.36795  0.61958  0.77255  0.48576  0.95510
     35   3.42377  5.61404  3.85669  3.11489  5.13627  4.03138  3.36934  4.45867  1.51379  3.82798  4.67980  2.93187  4.36955  3.01893  0.98868  3.38981  3.56574  4.11797  5.81831  4.66696     48 r - - -
          2.68618  4.42225  2.77519  2.73123  3.46354  2.40513  3.72494  3.29354  2.67741  2.69355  4.24690  2.90347  2.73739  3.18146  2.89801  2.37887  2.77519  2.98518  4.58477  3.61503
          0.01437  4.64560  5.36795  0.61958  0.77255  0.48576  0.95510
     36   2.33985  4.27542  4.05144  3.12240  3.38560  3.82482  4.11522  2.02197  3.15599  1.94550  2.85168  3.74027  4.19638  3.61944  2.85234  3.10069  2.83414  2.11323  4.88330  3.68341     49 l - - -
          2.68618  4.42225  2.77519  2.73123  3.46354  2.40513  3.72494  3.29354  2.67741  2.69355  4.24690  2.90347  2.73739  3.18146  2.89801  2.37887  2.77519  2.98518  4.58477  3.61503
          0.01437  4.64560  5.36795  0.61958  0.77255  0.48576  0.95510
     37   4.07125  5.62666  4.75719  4.73758  5.57632  4.27519  5.68384  5.40899  4.87688  4.90318  6.02238  4.94745  0.14681  5.23155  4.97441  4.27463  4.57400  4.94809  6.47330  5.72428     50 P - - -
          2.68618  4.42225  2.77519  2.73123  3.46354  2.40513  3.72494  3.29354  2.67741  2.69355  4.24690  2.90347  2.73739  3.18146  2.89801  2.37887  2.77519  2.98518  4.58477  3.61503
          0.01437  4.64560  5.36795  0.61958  0.77255  0.48576  0.95510
     38   3.78027  5.00387  5.69250  5.14481  3.50592  5.20868  5.60526  1.86117  5.02021  0.66188  3.25364  5.34390  5.30711  5.00815  5.04380  4.60508  4.00415  1.95281  5.70226  4.69125     51 L - - -
          2.68618  4.42225  2.77519  2.73123  3.46354  2.40513  3.72494  3.29354  2.67741  2.69355  4.24690  2.90347  2.73739  3.18146  2.89801  2.37887  2.77519  2.98518  4.58477  3.61503
          0.01437  4.64560  5.36795  0.61958  0.77255  0.48576  0.95510
     39   1.86080  5.16584  2.86892  2.48558  4.48203  3.53667  3.73668  3.94142  2.48512  3.46271  4.22633  2.92252  2.80805  2.44980  2.40762  2.73805  2.47995  3.54342  5.62880  4.24369     52 a - - -
          2.68618  4.42225  2.77519  2.73123  3.46354  2.40513  3.72494  3.29354  2.67741  2.69355  4.24690  2.90347  2.73739  3.18146  2.89801  2.37887  2.77519  2.98518  4.58477  3.61503
          0.01437  4.64560  5.36795  0.61958  0.77255  0.48576  0.95510
     40   3.57309  4.77429  5.64013  5.19140  4.14604  5.18159  5.97557  0.97051  5.13394  2.55667  3.87468  5.35438  5.41430  5.40041  5.30964  4.62950  3.83940  0.94372  6.28833  5.06137     53 v - - -
          2.68618  4.42225  2.77519  2.73123  3.46354  2.40513  3.72494  3.29354  2.67741  2.69355  4.24690  2.90347  2.73739  3.18146  2.89801  2.37887  2.77519  2.98518  4.58477  3.61503
          0.01437  4.64560  5.36795  0.61958  0.77255  0.48576  0.95510
     41   2.55252  5.15337  2.89182  2.02525  4.45629  3.53618  3.17212  3.91336  2.49040  3.29105  4.20741  2.81590  2.10305  2.84688  2.97530  2.65766  2.71403  3.08514  5.61369  4.22943     54 e - - -
          2.68618  4.42225  2.77519  2.73123  3.46354  2.40513  3.72494  3.29354  2.67741  2.69355  4.24690  2.90347  2.73739  3.18146  2.89801  2.37887  2.77519  2.98518  4.58477  3.61503
          0.01437  4.64560  5.36795  0.61958  0.77255  0.48576  0.95510
     42   3.99862  5.21692  5.76735  5.24216  3.39349  5.34939  5.65945  2.13344  5.05320  0.45887  3.15691  5.48547  5.39153  5.01509  5.05331  4.78591  4.21475  2.67905  5.65369  4.64201     55 L - - -
          2.68618  4.42225  2.77519  2.73123  3.46354  2.40513  3.72494  3.29354  2.67741  2.69355  4.24690  2.90347  2.73739  3.18146  2.89801  2.37887  2.77519  2.98518  4.58477  3.61503
          0.01437  4.64560  5.36795  0.61958  0.77255  0.48576  0.95510
     43   2.69577  5.13313  3.05199  2.49505  4.43083  3.54304  3.03516  3.88274  2.11635  3.21471  4.18727  2.73077  2.61048  2.40541  2.87530  2.73810  2.57930  2.69920  5.59426  4.21696     56 k - - -
          2.68618  4.42225  2.77519  2.73123  3.46354  2.40513  3.72494  3.29354  2.67741  2.69355  4.24690  2.90347  2.73739  3.18146  2.89801  2.37887  2.77519  2.98518  4.58477  3.61503
          0.01437  4.64560  5.36795  0.61958  0.77255  0.48576  0.95510
     44   2.82303  4.39049  4.01584  3.44901  3.55161  3.86796  4.18788  2.37132  3.30674  2.58562  3.52705  3.19437  4.25709  3.62297  2.97289  3.15497  2.80602  1.15508  5.05448  3.84565     57 v - - -
          2.68618  4.42225  2.77519  2.73123  3.46354  2.40513  3.72494  3.29354  2.67741  2.69355  4.24690  2.90347  2.73739  3.18146  2.89801  2.37887  2.77519  2.98518  4.58477  3.61503
          0.01437  4.64560  5.36795  0.61958  0.77255  0.48576  0.95510
     45   2.79470  4.37672  3.04965  2.46795  4.46726  1.52473  3.86585  3.90910  2.53640  3.47310  4.26593  2.30785  3.99654  3.00314  3.12359  2.35160  3.06166  3.52403  5.67365  4.31494     58 g - - -
          2.68618  4.42225  2.77519  2.73123  3.46354  2.40513  3.72494  3.29354  2.67741  2.69355  4.24690  2.90347  2.73739  3.18146  2.89801  2.37887  2.77519  2.98518  4.58477  3.61503
          0.01437  4.64560  5.36795  0.61958  0.77255  0.48576  0.95510
     46   2.67913  5.27653  3.00902  2.05921  4.61182  3.56460  3.60508  4.07745  2.16828  3.40772  4.32713  3.03880  3.96998  1.53066  2.91385  2.53418  3.05218  3.66358  5.70466  4.31842     59 q - - -
          2.68618  4.42225  2.77519  2.73123  3.46354  2.40513  3.72494  3.29354  2.67741  2.69355  4.24690  2.90347  2.73739  3.18146  2.89801  2.37887  2.77519  2.98518  4.58477  3.61503
          0.01437  4.64560  5.36795  0.61958  0.77255  0.48576  0.95510
     47   3.91876  5.98074  3.15141  0.29657  5.47579  4.00259  4.74701  5.12534  3.76070  4.62811  5.64275  3.71291  4.66149  3.99293  4.20497  3.85589  4.25158  4.74882  6.47094  5.30620     60 E - - -
          2.68618  4.42225  2.77519  2.73123  3.46354  2.40513  3.72494  3.29354  2.67741  2.69355  4.24690  2.90347  2.73739  3.18146  2.89801  2.37887  2.77519  2.98518  4.58477  3.61503
          0.01437  4.64560  5.36795  0.61958  0.77255  0.48576  0.95510
     48   4.12769  5.77845  4.71067  4.13165  5.35123  4.37449  4.70910  5.01530  2.96842  4.38607  5.41371  4.40747  4.88442  3.93621  0.26021  4.20875  4.36969  4.71410  6.14208  5.17546     61 R - - -
          2.68618  4.42225  2.77519  2.73123  3.46354  2.40513  3.72494  3.29354  2.67741  2.69355  4.24690  2.90347  2.73739  3.18146  2.89801  2.37887  2.77519  2.98518  4.58477  3.61503
          0.01437  4.64560  5.36795  0.61958  0.77255  0.48576  0.95510
     49   2.86437  4.28642  4.48606  3.89994  3.38379  4.01571  4.34551  1.56198  3.74970  1.75107  3.36571  4.05458  4.37382  3.21420  3.88581  2.91449  3.09891  1.76440  4.95256  3.76853     62 i - - -
          2.68618  4.42225  2.77519  2.73123  3.46354  2.40513  3.72494  3.29354  2.67741  2.69355  4.24690  2.90347  2.73739  3.18146  2.89801  2.37887  2.77519  2.98518  4.58477  3.61503
          0.01437  4.64560  5.36795  0.61958  0.77255  0.48576  0.95510
     50   3.57319  4.76958  5.64172  5.17590  4.10472  5.19433  5.92637  1.17120  5.11591  2.37321  3.83721  5.34419  5.40565  5.36460  5.28279  4.62982  3.83265  0.82144  6.23220  5.01868     63 v - - -
          2.68618  4.42225  2.77519  2.73123  3.46354  2.40513  3.72494  3.29354  2.67741  2.69355  4.24690  2.90347  2.73739  3.18146  2.89801  2.37887  2.77519  2.98518  4.58477  3.61503
          0.01437  4.64560  5.36795  0.61958  0.77255  0.48576  0.95510
     51   2.75636  4.76549  2.89960  2.72759  1.81783  3.62848  2.93612  3.12265  2.71613  3.00185  3.85247  3.21818  4.01863  2.49814  3.14942  2.67177  2.77627  3.07140  5.29030  3.98880     64 f - - -
          2.68618  4.42225  2.77519  2.73123  3.46354  2.40513  3.72494  3.29354  2.67741  2.69355  4.24690  2.90347  2.73739  3.18146  2.89801  2.37887  2.77519  2.98518  4.58477  3.61503
          0.01437  4.64560  5.36795  0.61958  0.77255  0.48576  0.95510
     52   2.38930  4.39102  4.91620  4.33176  1.81610  4.28079  4.64528  1.81426  4.16619  2.02889  3.39096  4.40222  4.60894  4.31729  4.23037  3.60497  3.28001  1.58160  5.12631  3.95159     65 v - - -
          2.68618  4.42225  2.77519  2.73123  3.46354  2.40513  3.72494  3.29354  2.67741  2.69355  4.24690  2.90347  2.73739  3.18146  2.89801  2.37887  2.77519  2.98518  4.58477  3.61503
          0.01437  4.64560  5.36795  0.61958  0.77255  0.48576  0.95510
     53   3.21769  5.81884  1.22687  2.19954  5.13095  2.94557  4.06126  4.65652  3.04033  4.12914  4.94745  2.77836  1.78570  3.21225  3.63315  3.10812  3.49749  4.20727  6.28030  4.77304     66 d - - -
          2.68618  4.42225  2.77519  2.73123  3.46354  2.40513  3.72494  3.29354  2.67741  2.69355  4.24690  2.90347  2.73739  3.18146  2.89801  2.37887  2.77519  2.98518  4.58477  3.61503
          0.01437  4.64560  5.36795  0.61958  0.77255  0.48576  0.95510
     54   2.40124  5.25471  2.52999  2.45386  4.59630  3.21971  3.54853  4.07578  1.93191  3.55576  4.29807  2.99976  3.92547  2.44812  2.06430  2.53410  2.99254  3.64386  5.68682  4.28350     67 k - - -
          2.68618  4.42225  2.77519  2.73123  3.46354  2.40513  3.72494  3.29354  2.67741  2.69355  4.24690  2.90347  2.73739  3.18146  2.89801  2.37887  2.77519  2.98518  4.58477  3.61503
          0.01437  4.64560  5.36795  0.61958  0.77255  0.48576  0.95510
     55   2.55254  5.49391  2.11854  2.21166  4.81225  3.54399  3.22537  4.30735  2.70846  3.79045  4.56149  1.40616  4.03321  2.99610  3.23503  2.64027  3.21223  3.87417  5.93443  4.49165     68 n - - -
          2.68618  4.42225  2.77519  2.73123  3.46354  2.40513  3.72494  3.29354  2.67741  2.69355  4.24690  2.90347  2.73739  3.18146  2.89801  2.37887  2.77519  2.98518  4.58477  3.61503
          0.01437  4.64560  5.36795  0.61958  0.77255  0.48576  0.95510
     56   2.94443  4.69912  5.35366  4.89102  4.10385  4.82885  5.60848  1.73258  4.80205  2.61825  3.87497  5.02860  5.17429  5.07395  4.98083  4.24890  3.69913  0.60737  6.08852  4.86475     69 V - - -
          2.68618  4.42225  2.77519  2.73123  3.46354  2.40513  3.72494  3.29354  2.67741  2.69355  4.24690  2.90347  2.73739  3.18146  2.89801  2.37887  2.77519  2.98518  4.58477  3.61503
          0.01437  4.64560  5.36795  0.61958  0.77255  0.48576  0.95510
     57   2.87957  5.29601  2.78094  2.58048  4.65164  3.62709  3.76363  4.09836  1.95782  3.19326  4.34683  3.10435  4.01540  2.62030  1.44220  2.63577  3.09853  3.69534  5.69609  4.34526     70 r - - -
          2.68618  4.42225  2.77519  2.73123  3.46354  2.40513  3.72494  3.29354  2.67741  2.69355  4.24690  2.90347  2.73739  3.18146  2.89801  2.37887  2.77519  2.98518  4.58477  3.61503
          0.01437  4.64560  5.36795  0.61958  0.77255  0.48576  0.95510
     58   3.22025  4.53083  5.08603  4.52983  3.63051  4.53613  4.93019  1.66097  4.38553  2.19953  3.55218  4.63790  4.84002  4.56774  4.48528  3.87844  3.46158  0.90120  5.39104  3.12344     71 v - - -
          2.68618  4.42225  2.77519  2.73123  3.46354  2.40513  3.72494  3.29354  2.67741  2.69355  4.24690  2.90347  2.73739  3.18146  2.89801  2.37887  2.77519  2.98518  4.58477  3.61503
          0.07277  4.64560  2.80374  0.61958  0.77255  0.48576  0.95510
     59   3.09445  4.81060  3.80750  3.30646  2.94255  1.15153  3.24349  3.37768  3.21034  2.98302  3.94700  3.65169  4.35556  3.53296  3.53154  3.24837  3.33087  3.15762  3.20152  2.52215     72 g - - -
          2.68618  4.42225  2.77519  2.73123  3.46354  2.40513  3.72494  3.29354  2.67741  2.69355  4.24690  2.90347  2.73739  3.18146  2.89801  2.37887  2.77519  2.98518  4.58477  3.61503
          0.01523  4.58806  5.31041  0.61958  0.77255  0.42533  1.06003
     60   2.98492  4.34161  4.90231  4.29790  2.24630  4.18024  4.50348  1.89562  4.10429  1.57513  2.99918  4.32451  4.50700  4.21511  4.12408  3.49812  3.21453  1.73523  4.94662  2.98363     73 l - - -
          2.68618  4.42225  2.77519  2.73123  3.46354  2.40513  3.72494  3.29354  2.67741  2.69355  4.24690  2.90347  2.73739  3.18146  2.89801  2.37887  2.77519  2.98518  4.58477  3.61503
          0.01437  4.64560  5.36795  0.61958  0.77255  0.48576  0.95510
     61   2.82198  4.94351  2.62527  2.72778  4.35233  3.54756  3.99352  3.75057  2.85350  2.86792  4.22425  3.21986  1.24798  3.17174  3.30568  2.76223  2.74814  3.40478  5.64716  4.31981     74 p - - -
          2.68618  4.42225  2.77519  2.73123  3.46354  2.40513  3.72494  3.29354  2.67741  2.69355  4.24690  2.90347  2.73739  3.18146  2.89801  2.37887  2.77519  2.98518  4.58477  3.61503
          0.01437  4.64560  5.36795  0.61958  0.77255  0.48576  0.95510
     62   2.06257  5.24731  2.67946  2.24215  4.58312  3.36020  3.71822  4.06318  2.30942  3.54843  4.29161  2.99365  2.55717  2.29027  2.73740  2.56478  2.98868  3.63321  5.68500  4.27844     75 a - - -
          2.68618  4.42225  2.77519  2.73123  3.46354  2.40513  3.72494  3.29354  2.67741  2.69355  4.24690  2.90347  2.73739  3.18146  2.89801  2.37887  2.77519  2.98518  4.58477  3.61503
          0.01437  4.64560  5.36795  0.61958  0.77255  0.48576  0.95510
     63   2.17086  5.18609  2.59450  2.48950  4.54895  2.69942  3.76669  4.01727  2.52874  3.52974  4.28858  3.02926  3.22098  2.46804  3.01841  1.82878  2.91703  3.60062  5.68797  4.29417     76 s - - -
          2.68618  4.42225  2.77519  2.73123  3.46354  2.40513  3.72494  3.29354  2.67741  2.69355  4.24690  2.90347  2.73739  3.18146  2.89801  2.37887  2.77519  2.98518  4.58477  3.61503
          0.01437  4.64560  5.36795  0.61958  0.77255  0.48576  0.95510
     64   3.26471  4.62562  4.95572  4.36870  3.37746  4.47631  4.79539  2.05657  4.21417  0.89675  3.07861  4.53528  4.74880  3.35064  4.31026  3.79698  3.49022  1.96919  5.23144  4.12354     77 l - - -
          2.68618  4.42225  2.77519  2.73123  3.46354  2.40513  3.72494  3.29354  2.67741  2.69355  4.24690  2.90347  2.73739  3.18146  2.89801  2.37887  2.77519  2.98518  4.58477  3.61503
          0.01437  4.64560  5.36795  0.61958  0.77255  0.48576  0.95510
     65   2.42927  5.23207  2.89585  2.20671  4.56504  2.57291  3.71539  4.04283  2.26847  3.53246  4.27703  2.38173  3.91886  2.55671  2.94842  2.30968  2.61881  3.37626  5.67254  4.26826     78 e - - -
          2.68623  4.42230  2.77524  2.73128  3.46359  2.40518  3.72499  3.29359  2.67729  2.69360  4.24695  2.90314  2.73734  3.18151  2.89806  2.37892  2.77524  2.98500  4.58482  3.61508
          0.13499  2.10692  5.36795  0.51198  0.91456  0.48576  0.95510
     66   2.54769  5.24882  2.53432  2.05356  4.58722  2.46555  3.71419  4.06916  2.30656  3.55146  4.29231  2.88842  3.45449  2.81345  2.65452  2.48227  2.45873  3.63610  5.68565  4.27743     81 e - - -
          2.68618  4.42225  2.77519  2.73123  3.46354  2.40513  3.72494  3.29354  2.67741  2.69355  4.24690  2.90347  2.73739  3.18146  2.89801  2.37887  2.77519  2.98518  4.58477  3.61503
          0.01437  4.64560  5.36795  0.61958  0.77255  0.48576  0.95510
     67   2.76559  5.05631  3.11631  2.55414  3.67422  3.57275  3.36502  3.75856  1.62205  2.70612  4.11887  2.72435  3.96205  2.82730  2.42941  2.77446  2.83712  3.10924  5.53142  4.18059     82 k - - -
          2.68618  4.42225  2.77519  2.73123  3.46354  2.40513  3.72494  3.29354  2.67741  2.69355  4.24690  2.90347  2.73739  3.18146  2.89801  2.37887  2.77519  2.98518  4.58477  3.61503
          0.01437  4.64560  5.36795  0.61958  0.77255  0.48576  0.95510
     68   2.65347  4.32579  4.45584  3.86720  2.89418  4.01665  3.35964  2.62541  3.72471  1.05981  3.13913  4.03699  4.36622  3.91742  3.86525  3.31387  3.11973  2.24715  4.90156  3.70963     83 l - - -
          2.68618  4.42225  2.77519  2.73123  3.46354  2.40513  3.72494  3.29354  2.67741  2.69355  4.24690  2.90347  2.73739  3.18146  2.89801  2.37887  2.77519  2.98518  4.58477  3.61503
          0.01437  4.64560  5.36795  0.61958  0.77255  0.48576  0.95510
     69   2.85580  5.12125  2.69217  2.64447  4.48216  3.59958  3.85076  3.90689  2.54965  3.46843  4.27190  3.15520  4.03446  2.98651  1.22842  2.52953  3.10380  3.00578  5.65276  4.31407     84 r - - -
          2.68618  4.42225  2.77519  2.73123  3.46354  2.40513  3.72494  3.29354  2.67741  2.69355  4.24690  2.90347  2.73739  3.18146  2.89801  2.37887  2.77519  2.98518  4.58477  3.61503
          0.01437  4.64560  5.36795  0.61958  0.77255  0.48576  0.95510
     70   2.61599  4.32617  4.58316  4.00757  3.50461  4.09250  4.47422  1.78406  3.87296  2.47809  3.19880  4.15518  4.46014  4.08055  4.01468  3.00738  2.53603  1.21645  5.08401  3.89235     85 v - - -
          2.68618  4.42225  2.77519  2.73123  3.46354  2.40513  3.72494  3.29354  2.67741  2.69355  4.24690  2.90347  2.73739  3.18146  2.89801  2.37887  2.77519  2.98518  4.58477  3.61503
          0.01437  4.64560  5.36795  0.61958  0.77255  0.48576  0.95510
     71   2.54292  4.93520  3.21081  2.51175  4.17021  3.62924  3.84823  3.52770  2.62244  2.74844  4.01952  3.18819  4.03184  1.36974  3.04337  2.86586  3.04620  2.81241  5.45929  4.14703     86 q - - -
          2.68618  4.42225  2.77519  2.73123  3.46354  2.40513  3.72494  3.29354  2.67741  2.69355  4.24690  2.90347  2.73739  3.18146  2.89801  2.37887  2.77519  2.98518  4.58477  3.61503
          0.01437  4.64560  5.36795  0.61958  0.77255  0.48576  0.95510
     72   2.40494  4.90176  3.24987  2.80067  4.50372  3.49823  4.01488  3.93336  2.42300  3.52507  4.32815  3.02244  4.03118  3.17275  3.23464  1.10877  2.66034  3.51907  5.73654  4.41720     87 s - - -
          2.68618  4.42225  2.77519  2.73123  3.46354  2.40513  3.72494  3.29354  2.67741  2.69355  4.24690  2.90347  2.73739  3.18146  2.89801  2.37887  2.77519  2.98518  4.58477  3.61503
          0.01437  4.64560  5.36795  0.61958  0.77255  0.48576  0.95510
     73   1.79507  4.54594  3.52330  2.96224  3.72200  3.67681  3.47055  2.63823  2.92685  2.78944  3.66998  3.39164  3.34767  3.24195  3.30856  2.51173  2.13656  2.53077  5.14176  3.89298     88 a - - -
          2.68618  4.42225  2.77519  2.73123  3.46354  2.40513  3.72494  3.29354  2.67741  2.69355  4.24690  2.90347  2.73739  3.18146  2.89801  2.37887  2.77519  2.98518  4.58477  3.61503
          0.01437  4.64560  5.36795  0.61958  0.77255  0.48576  0.95510
     74   2.69408  5.38408  2.83899  2.25897  4.70977  1.50695  3.84485  4.18173  2.32464  3.68110  4.45748  2.36303  4.02469  2.66579  3.09990  2.87785  3.16558  3.76996  5.83169  4.42517     89 g - - -
          2.68618  4.42225  2.77519  2.73123  3.46354  2.40513  3.72494  3.29354  2.67741  2.69355  4.24690  2.90347  2.73739  3.18146  2.89801  2.37887  2.77519  2.98518  4.58477  3.61503
          0.01437  4.64560  5.36795  0.61958  0.77255  0.48576  0.95510
     75   3.87799  5.51163  4.69448  4.70868  5.71683  0.14563  5.70781  5.57118  4.98368  5.08926  6.11537  4.86239  4.91294  5.24846  5.07294  4.08003  4.41070  4.95325  6.54562  5.86517     90 G - - -
          2.68618  4.42225  2.77519  2.73123  3.46354  2.40513  3.72494  3.29354  2.67741  2.69355  4.24690  2.90347  2.73739  3.18146  2.89801  2.37887  2.77519  2.98518  4.58477  3.61503
          0.01437  4.64560  5.36795  0.61958  0.77255  0.48576  0.95510
     76   1.16229  4.48058  4.02114  3.54962  4.22311  3.43929  4.46294  3.52398  3.50219  3.29595  4.16608  3.72208  4.10579  3.78244  3.81238  2.08867  2.01922  2.28998  5.64113  4.43468     91 a - - -
          2.68618  4.42225  2.77519  2.73123  3.46354  2.40513  3.72494  3.29354  2.67741  2.69355  4.24690  2.90347  2.73739  3.18146  2.89801  2.37887  2.77519  2.98518  4.58477  3.61503
          0.01437  4.64560  5.36795  0.61958  0.77255  0.48576  0.95510
     77   3.32239  4.61566  5.20766  4.66080  3.71408  4.67939  5.13918  1.87246  4.53245  1.35079  3.54826  4.79251  4.96168  4.70807  4.63996  4.03509  2.90111  1.12468  5.57478  4.41421     92 v - - -
          2.68618  4.42225  2.77519  2.73123  3.46354  2.40513  3.72494  3.29354  2.67741  2.69355  4.24690  2.90347  2.73739  3.18146  2.89801  2.37887  2.77519  2.98518  4.58477  3.61503
          0.01437  4.64560  5.36795  0.61958  0.77255  0.48576  0.95510
     78   4.56228  5.59373  5.33111  5.16706  1.93312  5.09105  2.90453  4.26632  4.96906  3.45814  4.78879  4.63626  5.36322  4.77197  4.88496  4.48264  4.76127  4.18945  3.92033  0.47219     93 Y - - -
          2.68618  4.42225  2.77519  2.73123  3.46354  2.40513  3.72494  3.29354  2.67741  2.69355  4.24690  2.90347  2.73739  3.18146  2.89801  2.37887  2.77519  2.98518  4.58477  3.61503
          0.01437  4.64560  5.36795  0.61958  0.77255  0.48576  0.95510
     79   3.30802  4.63738  5.16444  4.57036  2.59662  4.51489  4.74895  2.26080  4.39197  0.83934  3.16231  4.63345  4.77219  4.43653  4.39999  3.84288  3.52857  2.42526  2.99044  3.87452     94 l - - -
          2.68618  4.42225  2.77519  2.73123  3.46354  2.40513  3.72494  3.29354  2.67741  2.69355  4.24690  2.90347  2.73739  3.18146  2.89801  2.37887  2.77519  2.98518  4.58477  3.61503
          0.01437  4.64560  5.36795  0.61958  0.77255  0.48576  0.95510
     80   2.80205  5.08623  3.02699  2.58750  4.36639  3.60070  3.77009  3.79272  1.85541  2.34048  4.14912  3.10797  3.98764  2.81576  2.03941  2.80978  2.45768  3.44253  5.54874  3.88720     95 k - - -
          2.68618  4.42225  2.77519  2.73123  3.46354  2.40513  3.72494  3.29354  2.67741  2.69355  4.24690  2.90347  2.73739  3.18146  2.89801  2.37887  2.77519  2.98518  4.58477  3.61503
          0.01437  4.64560  5.36795  0.61958  0.77255  0.48576  0.95510
     81   0.52721  4.59049  4.13705  3.93314  4.89834  3.37999  4.92290  4.26837  3.98548  4.00534  4.86111  3.92444  2.55323  4.24837  4.22085  2.87626  3.20635  3.67866  6.24564  5.09689     96 A - - -
          2.68618  4.42225  2.77519  2.73123  3.46354  2.40513  3.72494  3.29354  2.67741  2.69355  4.24690  2.90347  2.73739  3.18146  2.89801  2.37887  2.77519  2.98518  4.58477  3.61503
          0.01437  4.64560  5.36795  0.61958  0.77255  0.48576  0.95510
     82   2.74589  5.21483  2.56961  2.34851  4.54284  3.52468  3.71419  4.01680  2.16305  3.04141  4.26018  2.67204  3.91838  2.70223  2.74543  1.93364  2.58447  3.59631  5.65758  3.58595     97 s - - -
          2.68618  4.42225  2.77519  2.73123  3.46354  2.40513  3.72494  3.29354  2.67741  2.69355  4.24690  2.90347  2.73739  3.18146  2.89801  2.37887  2.77519  2.98518  4.58477  3.61503
          0.01437  4.64560  5.36795  0.61958  0.77255  0.48576  0.95510
     83   2.51919  5.27631  2.38443  1.56519  4.61003  3.35288  3.53746  4.09211  2.43398  3.57681  4.32241  2.99383  3.93437  2.47698  2.98424  2.45366  3.01374  3.28642  5.71404  4.30299     98 e - - -
          2.68618  4.42225  2.77519  2.73123  3.46354  2.40513  3.72494  3.29354  2.67741  2.69355  4.24690  2.90347  2.73739  3.18146  2.89801  2.37887  2.77519  2.98518  4.58477  3.61503
          0.01437  4.64560  5.36795  0.61958  0.77255  0.48576  0.95510
     84   1.92596  5.09975  2.92963  2.43517  4.41426  3.54233  3.77731  3.85933  2.34984  3.41150  4.19364  3.05944  2.18386  2.90233  3.02960  2.44576  2.52067  3.48311  5.60502  4.23525     99 a - - -
          2.68618  4.42225  2.77519  2.73123  3.46354  2.40513  3.72494  3.29354  2.67741  2.69355  4.24690  2.90347  2.73739  3.18146  2.89801  2.37887  2.77519  2.98518  4.58477  3.61503
          0.01437  4.64560  5.36795  0.61958  0.77255  0.48576  0.95510
     85   3.62324  4.90354  5.36560  4.86973  0.96211  4.84846  4.84004  1.65490  4.71625  2.02082  3.41190  4.90241  5.08638  4.74903  4.74815  4.22152  3.85972  2.41919  5.03414  3.57838    100 f - - -
          2.68618  4.42225  2.77519  2.73123  3.46354  2.40513  3.72494  3.29354  2.67741  2.69355  4.24690  2.90347  2.73739  3.18146  2.89801  2.37887  2.77519  2.98518  4.58477  3.61503
          0.01437  4.64560  5.36795  0.61958  0.77255  0.48576  0.95510
     86   2.69725  5.26692  2.56723  1.90944  4.59566  3.06439  3.75027  4.07298  2.51095  3.32062  4.32013  2.65655  2.12317  2.85680  3.00741  2.67348  2.71640  3.65045  5.71375  4.30609    101 e - - -
          2.68618  4.42225  2.77519  2.73123  3.46354  2.40513  3.72494  3.29354  2.67741  2.69355  4.24690  2.90347  2.73739  3.18146  2.89801  2.37887  2.77519  2.98518  4.58477  3.61503
          0.01437  4.64560  5.36795  0.61958  0.77255  0.48576  0.95510
     87   2.43701  5.16665  2.69701  2.39610  4.47576  3.53335  3.72641  3.93669  2.25633  3.16881  4.21779  3.01655  2.26848  2.41451  2.96218  2.72813  2.44452  3.24631  5.62183  4.23402    102 k - - -
          2.68618  4.42225  2.77519  2.73123  3.46354  2.40513  3.72494  3.29354  2.67741  2.69355  4.24690  2.90347  2.73739  3.18146  2.89801  2.37887  2.77519  2.98518  4.58477  3.61503
          0.01437  4.64560  5.36795  0.61958  0.77255  0.48576  0.95510
     88   2.38769  4.93141  3.15747  2.40771  4.18835  3.58137  3.81415  3.23161  2.61683  3.21045  4.02998  3.13607  3.98657  2.44621  3.06999  2.63176  1.57186  3.27684  5.46151  4.13411    103 t - - -
          2.68618  4.42225  2.77519  2.73123  3.46354  2.40513  3.72494  3.29354  2.67741  2.69355  4.24690  2.90347  2.73739  3.18146  2.89801  2.37887  2.77519  2.98518  4.58477  3.61503
          0.01437  4.64560  5.36795  0.61958  0.77255  0.48576  0.95510
     89   4.12769  5.77845  4.71067  4.13165  5.35123  4.37449  4.70910  5.01530  2.96842  4.38607  5.41371  4.40747  4.88442  3.93621  0.26021  4.20875  4.36969  4.71410  6.14208  5.17546    104 R - - -
          2.68618  4.42225  2.77519  2.73123  3.46354  2.40513  3.72494  3.29354  2.67741  2.69355  4.24690  2.90347  2.73739  3.18146  2.89801  2.37887  2.77519  2.98518  4.58477  3.61503
          0.01437  4.64560  5.36795  0.61958  0.77255  0.48576  0.95510
     90   3.65436  4.89746  5.59639  5.03134  3.48244  5.04449  5.42272  1.76583  4.90088  0.86594  2.68842  5.18531  5.18680  4.89964  4.91379  4.41799  3.87685  1.74416  5.59305  4.56365    105 l - - -
          2.68618  4.42225  2.77519  2.73123  3.46354  2.40513  3.72494  3.29354  2.67741  2.69355  4.24690  2.90347  2.73739  3.18146  2.89801  2.37887  2.77519  2.98518  4.58477  3.61503
          0.01437  4.64560  5.36795  0.61958  0.77255  0.48576  0.95510
     91   2.77381  4.89542  3.22573  2.44310  4.11566  3.61645  3.81266  2.99170  2.59862  3.13160  3.02216  3.16739  4.00330  1.57528  2.63177  2.82956  3.00276  2.95374  5.40492  4.09375    106 q - - -
          2.68618  4.42225  2.77519  2.73123  3.46354  2.40513  3.72494  3.29354  2.67741  2.69355  4.24690  2.90347  2.73739  3.18146  2.89801  2.37887  2.77519  2.98518  4.58477  3.61503
          0.01437  4.64560  5.36795  0.61958  0.77255  0.48576  0.95510
     92   2.94673  4.68511  5.26648  4.71875  3.65032  4.74448  5.19525  1.97390  4.58937  1.02831  3.46385  4.86123  5.00593  4.73580  4.68588  4.10441  3.63631  1.36565  5.58068  4.45021    107 l - - -
          2.68618  4.42225  2.77519  2.73123  3.46354  2.40513  3.72494  3.29354  2.67741  2.69355  4.24690  2.90347  2.73739  3.18146  2.89801  2.37887  2.77519  2.98518  4.58477  3.61503
          0.01437  4.64560  5.36795  0.61958  0.77255  0.48576  0.95510
     93   2.90353  5.27171  3.18937  2.45122  4.61834  3.65176  3.78036  4.05090  2.27669  3.54559  4.32883  3.13737  4.03880  1.37298  2.23133  2.88288  2.75461  3.37652  5.67618  4.34257    108 q - - -
          2.68618  4.42225  2.77519  2.73123  3.46354  2.40513  3.72494  3.29354  2.67741  2.69355  4.24690  2.90347  2.73739  3.18146  2.89801  2.37887  2.77519  2.98518  4.58477  3.61503
          0.01437  4.64560  5.36795  0.61958  0.77255  0.48576  0.95510
     94   2.84134  5.24957  1.42609  2.48727  4.56043  2.99169  3.80852  4.02252  2.59726  2.73862  4.32682  2.76000  3.98521  2.93076  2.78229  2.60473  3.08276  3.62783  5.72322  4.32828    109 d - - -
          2.68618  4.42225  2.77519  2.73123  3.46354  2.40513  3.72494  3.29354  2.67741  2.69355  4.24690  2.90347  2.73739  3.18146  2.89801  2.37887  2.77519  2.98518  4.58477  3.61503
          0.01437  4.64560  5.36795  0.61958  0.77255  0.48576  0.95510
     95   2.17158  4.31373  3.94484  3.03585  3.42947  3.80397  4.08632  2.58811  2.77671  1.94035  2.77239  3.67555  4.17740  3.54737  3.54988  2.95547  2.80024  1.91483  4.91796  3.71147    110 v - - -
          2.68618  4.42225  2.77519  2.73123  3.46354  2.40513  3.72494  3.29354  2.67741  2.69355  4.24690  2.90347  2.73739  3.18146  2.89801  2.37887  2.77519  2.98518  4.58477  3.61503
          0.01437  4.64560  5.36795  0.61958  0.77255  0.48576  0.95510
     96   2.55161  5.23004  2.22404  1.78235  4.55699  3.52570  3.72589  3.32646  2.47431  3.52809  4.27753  2.93272  3.24393  2.71694  2.96621  2.38210  2.71388  3.61130  5.67420  4.27175    111 e - - -
          2.68618  4.42225  2.77519  2.73123  3.46354  2.40513  3.72494  3.29354  2.67741  2.69355  4.24690  2.90347  2.73739  3.18146  2.89801  2.37887  2.77519  2.98518  4.58477  3.61503
          0.01437  4.64560  5.36795  0.61958  0.77255  0.48576  0.95510
     97   2.85584  5.35691  2.20174  2.21110  4.69362  2.79023  3.80106  4.18005  2.58887  3.66658  4.42300  2.25426  3.97839  2.91238  3.09728  1.91668  2.43712  3.74789  5.80825  4.38574    112 s - - -
          2.68618  4.42225  2.77519  2.73123  3.46354  2.40513  3.72494  3.29354  2.67741  2.69355  4.24690  2.90347  2.73739  3.18146  2.89801  2.37887  2.77519  2.98518  4.58477  3.61503
          0.01437  4.64560  5.36795  0.61958  0.77255  0.48576  0.95510
     98   3.15979  5.22003  3.22207  3.09248  5.00199  0.72494  4.45252  4.57275  3.26593  4.12275  4.99768  3.53834  4.32603  2.04767  3.61579  3.22547  3.55813  4.08939  6.17327  4.89939    113 g - - -
          2.68618  4.42225  2.77519  2.73123  3.46354  2.40513  3.72494  3.29354  2.67741  2.69355  4.24690  2.90347  2.73739  3.18146  2.89801  2.37887  2.77519  2.98518  4.58477  3.61503
          0.01437  4.64560  5.36795  0.61958  0.77255  0.48576  0.95510
     99   2.26750  5.14421  3.03816  1.63739  4.44593  3.14267  3.73080  3.74653  2.33256  3.43097  3.47215  3.02462  3.46224  2.66959  2.96773  2.73228  2.63993  3.51155  5.60467  4.22243    114 e - - -
          2.68618  4.42225  2.77519  2.73123  3.46354  2.40513  3.72494  3.29354  2.67741  2.69355  4.24690  2.90347  2.73739  3.18146  2.89801  2.37887  2.77519  2.98518  4.58477  3.61503
          0.01437  4.64560  5.36795  0.61958  0.77255  0.48576  0.95510
    100   3.07738  4.46012  4.75554  4.17059  3.41937  4.27450  4.60848  1.59834  4.02256  1.47611  3.13222  4.32630  4.59245  2.78958  4.14056  3.58685  3.30875  1.71522  5.13479  3.98234    115 l - - -
          2.68618  4.42225  2.77519  2.73123  3.46354  2.40513  3.72494  3.29354  2.67741  2.69355  4.24690  2.90347  2.73739  3.18146  2.89801  2.37887  2.77519  2.98518  4.58477  3.61503
          0.01437  4.64560  5.36795  0.61958  0.77255  0.48576  0.95510
    101   2.87603  4.25327  4.74068  4.13663  3.23153  4.04580  4.35305  1.32297  3.94512  1.86942  2.91848  4.17191  4.39225  4.07898  3.98338  3.35701  3.10666  2.27395  3.52847  2.72193    116 i - - -
          2.68618  4.42225  2.77519  2.73123  3.46354  2.40513  3.72494  3.29354  2.67741  2.69355  4.24690  2.90347  2.73739  3.18146  2.89801  2.37887  2.77519  2.98518  4.58477  3.61503
          0.01437  4.64560  5.36795  0.61958  0.77255  0.48576  0.95510
    102   3.37607  4.73550  5.03990  4.47247  3.42495  4.58978  4.95003  2.13510  4.32049  0.71431  3.25137  4.65937  3.62535  4.45625  4.42746  3.92802  3.61012  2.25992  5.35746  4.26050    117 l - - -
          2.68618  4.42225  2.77519  2.73123  3.46354  2.40513  3.72494  3.29354  2.67741  2.69355  4.24690  2.90347  2.73739  3.18146  2.89801  2.37887  2.77519  2.98518  4.58477  3.61503
          0.01437  4.64560  5.36795  0.61958  0.77255  0.48576  0.95510
    103   3.78487  5.01521  5.66991  5.12208  3.49277  5.19581  5.58591  2.07554  4.99146  0.62702  3.24329  5.32652  5.29847  4.98560  5.02002  4.59137  4.00911  1.88557  5.68874  4.67580    118 L - - -
          2.68618  4.42225  2.77519  2.73123  3.46354  2.40513  3.72494  3.29354  2.67741  2.69355  4.24690  2.90347  2.73739  3.18146  2.89801  2.37887  2.77519  2.98518  4.58477  3.61503
          0.01437  4.64560  5.36795  0.61958  0.77255  0.48576  0.95510
    104   3.51863  6.12844  0.55809  2.49903  5.45791  3.60758  4.30832  5.11497  3.49587  4.58064  5.50358  2.44488  4.31060  3.50628  4.18778  3.36591  3.85859  4.62927  6.66165  5.08172    119 D - - -
          2.68618  4.42225  2.77519  2.73123  3.46354  2.40513  3.72494  3.29354  2.67741  2.69355  4.24690  2.90347  2.73739  3.18146  2.89801  2.37887  2.77519  2.98518  4.58477  3.61503
          0.01437  4.64560  5.36795  0.61958  0.77255  0.48576  0.95510
    105   3.56734  4.78031  5.60393  5.10060  3.87273  5.10822  5.69102  1.28940  5.01321  1.53929  3.62794  5.25335  5.30439  5.17040  5.11978  4.51550  3.81500  1.09458  5.95975  4.81698    120 v - - -
          2.68618  4.42225  2.77519  2.73123  3.46354  2.40513  3.72494  3.29354  2.67741  2.69355  4.24690  2.90347  2.73739  3.18146  2.89801  2.37887  2.77519  2.98518  4.58477  3.61503
          0.01437  4.64560  5.36795  0.61958  0.77255  0.48576  0.95510
    106   2.04570  4.94410  3.04666  2.49766  4.18491  3.57571  3.78237  3.18540  2.35327  3.20515  4.01791  3.10897  3.96700  2.93283  2.93783  2.14466  2.15228  3.01415  5.44967  4.11511    121 a - - -
          2.68618  4.42225  2.77519  2.73123  3.46354  2.40513  3.72494  3.29354  2.67741  2.69355  4.24690  2.90347  2.73739  3.18146  2.89801  2.37887  2.77519  2.98518  4.58477  3.61503
          0.01437  4.64560  5.36795  0.61958  0.77255  0.48576  0.95510
    107   0.43391  4.54342  4.31947  4.17127  4.90919  3.35970  5.06914  4.07991  4.17721  3.96102  4.87540  4.01356  4.18396  4.43259  4.34671  2.86271  2.92359  3.54351  6.32204  5.18211    122 A - - -
          2.68618  4.42225  2.77519  2.73123  3.46354  2.40513  3.72494  3.29354  2.67741  2.69355  4.24690  2.90347  2.73739  3.18146  2.89801  2.37887  2.77519  2.98518  4.58477  3.61503
          0.01437  4.64560  5.36795  0.61958  0.77255  0.48576  0.95510
    108   2.67286  5.21586  2.99767  1.94289  4.54149  3.00299  3.72380  4.01352  2.38863  3.51355  3.99034  2.25404  3.92530  2.69380  2.95881  2.30418  2.29508  3.59663  5.66227  4.26321    123 e - - -
          2.68618  4.42225  2.77519  2.73123  3.46354  2.40513  3.72494  3.29354  2.67741  2.69355  4.24690  2.90347  2.73739  3.18146  2.89801  2.37887  2.77519  2.98518  4.58477  3.61503
          0.13109  4.64560  2.17812  0.61958  0.77255  0.48576  0.95510
    109   2.59196  5.25203  2.35366  2.17513  4.57858  3.49147  3.71819  4.05709  2.21778  3.34228  4.30215  2.85180  2.02240  2.63842  2.97348  2.72867  3.00293  3.63356  5.69207  4.28253    124 p - - -
          2.68618  4.42225  2.77519  2.73123  3.46354  2.40513  3.72494  3.29354  2.67741  2.69355  4.24690  2.90347  2.73739  3.18146  2.89801  2.37887  2.77519  2.98518  4.58477  3.61503
          0.17649  4.53065  1.89037  0.61958  0.77255  0.68037  0.70609
    110   2.10839  5.03254  2.94744  2.42389  4.34924  2.78283  3.17655  3.79916  2.27024  3.34094  4.11715  2.65023  3.01884  2.79526  2.91745  2.34862  2.91237  3.41558  5.52500  4.15033    125 a - - -
          2.68618  4.42225  2.77519  2.73123  3.46354  2.40513  3.72494  3.29354  2.67741  2.69355  4.24690  2.90347  2.73739  3.18146  2.89801  2.37887  2.77519  2.98518  4.58477  3.61503
          0.13499  4.37308  2.17454  0.61958  0.77255  0.52317  0.89806
    111   2.43839  5.12640  2.79001  2.33701  4.44423  3.35406  3.65849  3.58815  1.67675  3.41986  4.17622  2.83374  3.42950  2.64748  2.88994  2.50400  2.73261  3.50271  5.57624  4.18335    126 k - - -
          2.68606  4.42250  2.77466  2.73078  3.46378  2.40449  3.72519  3.29378  2.67765  2.69366  4.24714  2.90371  2.73741  3.18118  2.89825  2.37909  2.77544  2.98543  4.58501  3.61528
          0.50080  0.94626  5.15664  0.97716  0.47221  0.66402  0.72315
    112   1.93644  5.16278  2.54026  2.41450  4.48096  2.70705  3.47186  3.94841  2.28775  3.45897  4.21812  2.81899  2.89907  2.72955  2.94046  2.69505  2.84686  3.54046  5.61725  4.22091    130 a - - -
          2.68618  4.42225  2.77519  2.73123  3.46354  2.40513  3.72494  3.29354  2.67741  2.69355  4.24690  2.90347  2.73739  3.18146  2.89801  2.37887  2.77519  2.98518  4.58477  3.61503
          0.05638  4.49106  3.13243  0.61958  0.77255  0.73519  0.65280
    113   2.31700  5.05690  2.98309  2.26937  4.35756  3.24823  3.68208  3.56772  2.25530  3.34820  4.12203  2.77261  2.60153  2.80010  2.92377  2.19667  2.72887  3.42604  5.53171  4.15580    131 s - - -
          2.68618  4.42225  2.77519  2.73123  3.46354  2.40513  3.72494  3.29354  2.67741  2.69355  4.24690  2.90347  2.73739  3.18146  2.89801  2.37887  2.77519  2.98518  4.58477  3.61503
          0.01746  4.45214  5.17449  0.61958  0.77255  0.78438  0.60955
    114   2.49636  4.59859  3.32183  2.76384  3.77807  3.59116  3.45665  3.15612  2.71560  1.78515  3.69892  3.03755  3.47022  3.06196  2.78052  2.73929  2.39276  2.89903  5.15756  3.88850    132 l - - -
          2.68618  4.42225  2.77519  2.73123  3.46354  2.40513  3.72494  3.29354  2.67741  2.69355  4.24690  2.90347  2.73739  3.18146  2.89801  2.37887  2.77519  2.98518  4.58477  3.61503
          0.01746  4.45214  5.17449  0.61958  0.77255  0.78438  0.60955
    115   2.87814  5.18149  2.85623  1.14928  4.36363  3.53522  3.06691  3.30449  2.57656  3.43576  4.26838  3.03934  3.99461  2.95783  3.01525  2.86421  3.11920  3.53058  5.59739  4.20482    133 e - - -
          2.68618  4.42225  2.77519  2.73123  3.46354  2.40513  3.72494  3.29354  2.67741  2.69355  4.24690  2.90347  2.73739  3.18146  2.89801  2.37887  2.77519  2.98518  4.58477  3.61503
          0.01746  4.45214  5.17449  0.61958  0.77255  0.78438  0.60955
    116   2.90588  5.32721  2.27453  2.24350  4.64684  3.48524  3.82533  4.11385  2.63806  3.63400  4.43239  2.97208  1.46393  2.96139  2.66444  2.86050  3.15808  3.71692  5.80122  4.39544    134 p - - -
          2.68618  4.42225  2.77519  2.73123  3.46354  2.40513  3.72494  3.29354  2.67741  2.69355  4.24690  2.90347  2.73739  3.18146  2.89801  2.37887  2.77519  2.98518  4.58477  3.61503
          0.01746  4.45214  5.17449  0.61958  0.77255  0.78438  0.60955
    117   3.18331  4.59924  5.30624  4.80231  3.86330  4.85387  5.44852  1.40767  4.71265  2.07123  3.63870  4.96980  5.10540  4.94082  4.86826  4.24760  3.61159  0.88009  5.85529  4.66149    135 v - - -
          2.68618  4.42225  2.77519  2.73123  3.46354  2.40513  3.72494  3.29354  2.67741  2.69355  4.24690  2.90347  2.73739  3.18146  2.89801  2.37887  2.77519  2.98518  4.58477  3.61503
          0.01746  4.45214  5.17449  0.61958  0.77255  0.78438  0.60955
    118   3.08009  5.26897  3.52695  2.84875  4.66288  3.78573  3.76936  4.02574  1.75689  3.04362  4.34100  3.29266  4.14224  2.78463  1.24391  3.07831  2.73169  3.69482  5.59986  4.38003    136 r - - -
          2.68618  4.42225  2.77519  2.73123  3.46354  2.40513  3.72494  3.29354  2.67741  2.69355  4.24690  2.90347  2.73739  3.18146  2.89801  2.37887  2.77519  2.98518  4.58477  3.61503
          0.01746  4.45214  5.17449  0.61958  0.77255  0.78438  0.60955
    119   3.40440  4.66290  5.31560  4.77050  2.97951  4.80501  5.22332  0.98982  4.65306  1.61397  3.30914  4.92003  5.01372  4.75301  4.72830  4.17417  3.63985  1.75312  5.51562  4.38898    137 i - - -
          2.68618  4.42225  2.77519  2.73123  3.46354  2.40513  3.72494  3.29354  2.67741  2.69355  4.24690  2.90347  2.73739  3.18146  2.89801  2.37887  2.77519  2.98518  4.58477  3.61503
          0.01746  4.45214  5.17449  0.61958  0.77255  0.68439  0.70198
    120   2.55689  4.35859  3.88920  3.31000  3.50647  3.80617  4.08309  2.46805  2.86046  2.45226  3.47438  3.64240  4.18159  3.48793  2.91351  3.08143  3.00322  1.29716  4.99962  3.78824    138 v - - -
          2.68618  4.42225  2.77519  2.73123  3.46354  2.40513  3.72494  3.29354  2.67741  2.69355  4.24690  2.90347  2.73739  3.18146  2.89801  2.37887  2.77519  2.98518  4.58477  3.61503
          0.01679  4.49106  5.21340  0.61958  0.77255  0.73519  0.65280
    121   2.49151  5.05461  2.52262  2.02617  4.33676  3.16281  3.69998  3.78184  2.46979  2.98553  4.11381  2.99253  3.44975  2.82271  2.84208  2.70199  2.93891  3.41142  5.52657  2.43312    139 e - - -
          2.68618  4.42225  2.77519  2.73123  3.46354  2.40513  3.72494  3.29354  2.67741  2.69355  4.24690  2.90347  2.73739  3.18146  2.89801  2.37887  2.77519  2.98518  4.58477  3.61503
          0.01679  4.49106  5.21340  0.61958  0.77255  0.62968  0.76092
    122   2.32105  5.15891  2.63971  2.28966  4.48635  2.13283  3.50973  3.94887  2.50991  3.47242  4.24077  2.98766  3.66042  2.85161  3.00157  2.04732  2.83917  3.54777  5.64202  4.25001    140 s - - -
          2.68618  4.42225  2.77519  2.73123  3.46354  2.40513  3.72494  3.29354  2.67741  2.69355  4.24690  2.90347  2.73739  3.18146  2.89801  2.37887  2.77519  2.98518  4.58477  3.61503
          0.01613  4.53065  5.25300  0.61958  0.77255  0.68037  0.70609
    123   2.75701  5.26737  2.34373  1.96711  4.60425  2.46868  3.70673  4.09065  2.46401  3.56933  4.31400  2.65774  3.57375  2.62881  2.66192  2.30668  2.99199  3.65435  5.70239  4.28578    141 e - - -
          2.68618  4.42225  2.77519  2.73123  3.46354  2.40513  3.72494  3.29354  2.67741  2.69355  4.24690  2.90347  2.73739  3.18146  2.89801  2.37887  2.77519  2.98518  4.58477  3.61503
          0.01613  4.53065  5.25300  0.61958  0.77255  0.52390  0.89699
    124   2.54241  5.06483  2.28111  2.22863  3.53032  3.52733  3.72273  3.62439  2.27431  3.06498  4.12302  2.83450  3.35917  2.84518  2.96824  2.44727  2.81651  3.23140  4.90580  3.39166    142 e - - -
          2.68618  4.42225  2.77519  2.73123  3.46354  2.40513  3.72494  3.29354  2.67741  2.69355  4.24690  2.90347  2.73739  3.18146  2.89801  2.37887  2.77519  2.98518  4.58477  3.61503
          0.03792  4.58806  3.61060  0.61958  0.77255  0.59069  0.80731
    125   2.39858  4.91938  3.11768  2.56363  4.16359  3.54766  3.61394  3.58054  2.42219  3.18356  3.99597  2.80693  3.36880  2.71243  3.01879  2.17136  2.36203  2.37025  5.42714  4.09232    143 s - - -
          2.68618  4.42225  2.77519  2.73123  3.46354  2.40513  3.72494  3.29354  2.67741  2.69355  4.24690  2.90347  2.73739  3.18146  2.89801  2.37887  2.77519  2.98518  4.58477  3.61503
          0.04266  4.56572  3.46206  0.61958  0.77255  0.62717  0.76378
    126   2.17569  4.95034  3.08568  2.31688  4.20617  3.52947  3.73545  3.44210  2.52435  3.21974  4.02301  2.82745  2.89930  2.87660  2.77122  2.29216  2.54213  2.75860  5.44969  4.10496    144 a - - -
          2.68618  4.42225  2.77519  2.73123  3.46354  2.40513  3.72494  3.29354  2.67741  2.69355  4.24690  2.90347  2.73739  3.18146  2.89801  2.37887  2.77519  2.98518  4.58477  3.61503
          0.03462  4.53905  3.75749  0.61958  0.77255  0.60313  0.79208
    127   2.37653  4.89700  3.12166  2.51136  4.13757  3.39873  3.75299  3.55215  2.24130  3.15960  3.64294  3.08179  3.55461  2.85157  3.01648  2.02797  2.28216  2.78595  5.40759  4.07596    145 s - - -
          2.68618  4.42225  2.77519  2.73123  3.46354  2.40513  3.72494  3.29354  2.67741  2.69355  4.24690  2.90347  2.73739  3.18146  2.89801  2.37887  2.77519  2.98518  4.58477  3.61503
          0.01592  4.54409  5.26644  0.61958  0.77255  0.66053  0.72686
    128   2.31218  4.91607  2.95700  2.33724  4.15552  3.54131  3.42328  3.33938  2.54261  2.73037  3.98648  3.07105  3.76296  2.79954  2.29051  2.54124  2.94246  2.45973  5.41763  4.08173    146 r - - -
          2.68618  4.42225  2.77519  2.73123  3.46354  2.40513  3.72494  3.29354  2.67741  2.69355  4.24690  2.90347  2.73739  3.18146  2.89801  2.37887  2.77519  2.98518  4.58477  3.61503
          0.01592  4.54409  5.26644  0.61958  0.77255  0.66053  0.72686
    129   2.71324  5.06611  2.90873  2.22266  4.35135  3.19908  3.70780  3.79708  2.38883  3.34564  4.12372  2.90264  3.28332  2.82836  2.85426  2.08313  2.70092  3.12161  5.53680  2.63261    147 s - - -
          2.68618  4.42225  2.77519  2.73123  3.46354  2.40513  3.72494  3.29354  2.67741  2.69355  4.24690  2.90347  2.73739  3.18146  2.89801  2.37887  2.77519  2.98518  4.58477  3.61503
          0.01592  4.54409  5.26644  0.61958  0.77255  0.58532  0.81402
    130   2.48077  5.17008  2.17438  2.31585  4.48885  2.47332  3.69657  3.64221  2.38700  3.16873  4.21832  2.87314  3.89851  2.68996  2.83823  2.47330  2.68173  3.54663  5.61891  4.22380    148 d - - -
          2.68618  4.42225  2.77519  2.73123  3.46354  2.40513  3.72494  3.29354  2.67741  2.69355  4.24690  2.90347  2.73739  3.18146  2.89801  2.37887  2.77519  2.98518  4.58477  3.61503
          0.06043  4.57062  3.03046  0.61958  0.77255  0.61934  0.77283
    131   2.63340  5.15481  2.40363  2.13982  4.47267  3.17921  3.68414  3.94019  2.43264  2.82367  4.20366  2.90190  3.44020  2.46607  2.92115  2.19340  2.85953  3.18282  5.60455  4.20983    149 e - - -
          2.68618  4.42225  2.77519  2.73123  3.46354  2.40513  3.72494  3.29354  2.67741  2.69355  4.24690  2.90347  2.73739  3.18146  2.89801  2.37887  2.77519  2.98518  4.58477  3.61503
          0.04038  4.52639  3.54894  0.61958  0.77255  0.68652  0.69982
    132   2.16230  5.13031  2.77245  2.42395  4.44357  2.90843  3.34291  3.90737  2.42589  2.97133  4.18028  2.83406  3.43904  2.25587  2.70953  2.49815  2.84956  3.50392  5.58306  4.19246    150 a - - -
          2.68618  4.42225  2.77519  2.73123  3.46354  2.40513  3.72494  3.29354  2.67741  2.69355  4.24690  2.90347  2.73739  3.18146  2.89801  2.37887  2.77519  2.98518  4.58477  3.61503
          0.01660  4.50261  5.22496  0.61958  0.77255  0.71972  0.66726
    133   1.99828  5.01824  2.69517  2.37629  4.29261  3.33886  3.70084  3.31620  2.41749  3.17569  4.07850  3.00682  3.42393  2.69320  2.64456  2.62303  2.62011  2.93468  5.49593  4.13239    151 a - - -
          2.68618  4.42225  2.77519  2.73123  3.46354  2.40513  3.72494  3.29354  2.67741  2.69355  4.24690  2.90347  2.73739  3.18146  2.89801  2.37887  2.77519  2.98518  4.58477  3.61503
          0.01660  4.50261  5.22496  0.61958  0.77255  0.65480  0.73302
    134   2.34587  4.85303  2.67132  2.40077  4.07782  3.31660  3.75682  3.31908  2.57301  2.85814  3.92919  3.09329  3.66480  2.81736  3.03013  2.57007  2.46374  2.22895  5.36714  4.04402    152 v - - -
          2.68618  4.42225  2.77519  2.73123  3.46354  2.40513  3.72494  3.29354  2.67741  2.69355  4.24690  2.90347  2.73739  3.18146  2.89801  2.37887  2.77519  2.98518  4.58477  3.61503
          0.01620  4.52639  5.24874  0.61958  0.77255  0.63797  0.75154
    135   2.08764  5.03584  2.78597  2.23333  4.31185  3.16545  3.51366  3.75169  2.48243  3.02338  3.34779  3.01769  3.74282  2.83776  2.78475  2.16840  2.87719  3.19221  5.51263  4.14788    153 a - - -
          2.68618  4.42225  2.77519  2.73123  3.46354  2.40513  3.72494  3.29354  2.67741  2.69355  4.24690  2.90347  2.73739  3.18146  2.89801  2.37887  2.77519  2.98518  4.58477  3.61503
          0.02916  4.54367  4.01143  0.61958  0.77255  0.66116  0.72619
    136   2.41046  5.12339  2.79830  2.30846  3.95454  2.95639  3.28361  3.89175  2.19328  3.41264  3.52409  2.97899  3.88800  2.56900  2.64363  2.39062  2.72469  3.08342  5.57899  4.19172    154 k - - -
          2.68618  4.42225  2.77519  2.73123  3.46354  2.40513  3.72494  3.29354  2.67741  2.69355  4.24690  2.90347  2.73739  3.18146  2.89801  2.37887  2.77519  2.98518  4.58477  3.61503
          0.01614  4.53064  5.25299  0.61958  0.77255  0.64872  0.73964
    137   2.52766  5.21234  2.56125  2.30981  4.53947  3.31605  3.72226  4.01212  2.48773  3.51605  4.27367  2.82676  2.61531  2.66317  2.98293  1.79455  2.84040  3.59665  5.66942  4.26628    155 s - - -
          2.68618  4.42225  2.77519  2.73123  3.46354  2.40513  3.72494  3.29354  2.67741  2.69355  4.24690  2.90347  2.73739  3.18146  2.89801  2.37887  2.77519  2.98518  4.58477  3.61503
          0.07697  4.54180  2.75789  0.61958  0.77255  0.66396  0.72321
    138   2.43428  5.17973  2.72346  2.01872  4.51161  3.06197  3.66471  3.98886  2.32183  3.47955  4.22499  2.94317  3.17089  2.55536  2.76742  2.38452  2.42147  3.56350  5.62056  4.21661    156 e - - -
          2.68618  4.42225  2.77519  2.73123  3.46354  2.40513  3.72494  3.29354  2.67741  2.69355  4.24690  2.90347  2.73739  3.18146  2.89801  2.37887  2.77519  2.98518  4.58477  3.61503
          0.01695  4.48178  5.20413  0.61958  0.77255  0.70923  0.67732
    139   2.13095  5.17139  2.70650  2.09362  4.49979  3.36820  3.66840  3.97431  2.26604  3.46956  4.21712  2.95058  3.24314  2.33322  2.81964  2.51163  2.84971  3.20107  5.61420  4.21310    157 e - - -
          2.68618  4.42225  2.77519  2.73123  3.46354  2.40513  3.72494  3.29354  2.67741  2.69355  4.24690  2.90347  2.73739  3.18146  2.89801  2.37887  2.77519  2.98518  4.58477  3.61503
          0.09899  4.49590  2.48778  0.61958  0.77255  0.69186  0.69444
    140   2.23442  5.07320  2.52270  2.41754  4.37321  2.88882  3.55683  3.82825  2.36099  3.35953  4.12746  2.79810  3.29153  2.64384  2.75598  2.61678  2.77627  2.72048  5.53509  4.15327    158 a - - -
          2.68618  4.42225  2.77519  2.73123  3.46354  2.40513  3.72494  3.29354  2.67741  2.69355  4.24690  2.90347  2.73739  3.18146  2.89801  2.37887  2.77519  2.98518  4.58477  3.61503
          0.01787  4.42966  5.15200  0.61958  0.77255  0.73183  0.65590
    141   2.03377  5.06824  2.48322  2.39509  4.37302  3.22146  3.68660  3.62611  2.45012  3.36318  4.13552  2.97454  3.26461  2.65904  2.93351  2.34531  2.43801  3.44031  5.54459  4.16595    159 a - - -
          2.68618  4.42225  2.77519  2.73123  3.46354  2.40513  3.72494  3.29354  2.67741  2.69355  4.24690  2.90347  2.73739  3.18146  2.89801  2.37887  2.77519  2.98518  4.58477  3.61503
          0.06419  4.46092  2.98331  0.61958  0.77255  0.77365  0.61864
    142   2.55048  5.11057  2.71458  2.39667  4.42871  2.78588  3.65278  3.59427  2.34067  3.40614  4.16316  2.55461  3.27557  2.76032  2.45299  2.18269  2.82513  3.48767  5.56483  4.17281    160 s - - -
          2.68618  4.42225  2.77519  2.73123  3.46354  2.40513  3.72494  3.29354  2.67741  2.69355  4.24690  2.90347  2.73739  3.18146  2.89801  2.37887  2.77519  2.98518  4.58477  3.61503
          0.05524  4.41486  3.17861  0.61958  0.77255  0.82768  0.57458
    143   2.12122  5.02772  2.91418  2.36729  4.31764  3.33239  3.28703  3.76502  2.36529  3.30881  4.08471  2.95613  3.85474  2.52698  2.48838  2.33488  2.66603  3.08145  5.49527  4.12245    161 a - - -
          2.68618  4.42225  2.77519  2.73123  3.46354  2.40513  3.72494  3.29354  2.67741  2.69355  4.24690  2.90347  2.73739  3.18146  2.89801  2.37887  2.77519  2.98518  4.58477  3.61503
          0.01881  4.37844  5.10078  0.61958  0.77255  0.67483  0.71181
    144   2.08093  5.03590  3.00325  2.35183  4.32181  3.11057  3.68266  3.76676  2.44617  3.31634  3.38909  2.74094  3.20010  2.47666  2.73491  2.34669  2.91842  3.29211  5.50825  4.13786    162 a - - -
          2.68618  4.42225  2.77519  2.73123  3.46354  2.40513  3.72494  3.29354  2.67741  2.69355  4.24690  2.90347  2.73739  3.18146  2.89801  2.37887  2.77519  2.98518  4.58477  3.61503
          0.04415  4.46092  3.45352  0.61958  0.77255  0.77365  0.61864
    145   2.43881  5.17036  2.65633  2.22653  4.50508  3.04745  3.64772  3.98408  2.10372  3.47121  4.21446  2.73961  3.26263  2.68429  2.67333  2.42129  2.50416  3.55557  5.60919  4.20391    163 k - - -
          2.68618  4.42225  2.77519  2.73123  3.46354  2.40513  3.72494  3.29354  2.67741  2.69355  4.24690  2.90347  2.73739  3.18146  2.89801  2.37887  2.77519  2.98518  4.58477  3.61503
          0.09652  4.43455  2.52384  0.61958  0.77255  0.80525  0.59236
    146   2.25435  5.04756  2.31729  2.40495  4.36936  2.97721  3.66382  3.61484  2.42911  3.35826  4.12858  2.94271  3.56699  2.53611  2.91396  2.18127  2.72703  3.43276  5.53538  4.15370    164 s - - -
          2.68618  4.42225  2.77519  2.73123  3.46354  2.40513  3.72494  3.29354  2.67741  2.69355  4.24690  2.90347  2.73739  3.18146  2.89801  2.37887  2.77519  2.98518  4.58477  3.61503
          0.12922  4.35725  2.22191  0.61958  0.77255  0.64554  0.74313
    147   2.13826  5.10443  2.81465  2.27623  4.41972  3.44628  3.64696  3.88384  2.15204  3.39781  4.15767  2.92795  3.21955  2.37494  2.88308  2.40001  2.60034  3.47992  5.55828  4.16690    165 a - - -
          2.68520  4.42289  2.77479  2.73091  3.46418  2.40502  3.72559  3.29418  2.67744  2.69390  4.24723  2.90376  2.73734  3.18041  2.89784  2.37917  2.77507  2.98557  4.58541  3.61567
          1.01707  0.83698  1.58312  1.82866  0.17510  0.63472  0.75520
    148   2.23499  4.93541  2.86500  2.42483  4.20493  3.44668  3.64294  3.37695  2.04738  3.02633  3.99854  2.95449  3.36687  2.69495  2.60483  2.59295  2.62447  3.21134  5.41680  4.06000    180 k - - -
          2.68618  4.42225  2.77519  2.73123  3.46354  2.40513  3.72494  3.29354  2.67741  2.69355  4.24690  2.90347  2.73739  3.18146  2.89801  2.37887  2.77519  2.98518  4.58477  3.61503
          0.19947  4.27795  1.78996  0.61958  0.77255  0.53758  0.87745
    149   2.43197  5.07532  2.78379  2.38840  4.38633  3.30213  3.63708  3.84665  2.16591  3.36632  4.12806  2.92912  3.08551  2.61301  2.34193  2.44020  2.58833  3.23405  5.53126  4.14483    181 k - - -
          2.68618  4.42225  2.77519  2.73123  3.46354  2.40513  3.72494  3.29354  2.67741  2.69355  4.24690  2.90347  2.73739  3.18146  2.89801  2.37887  2.77519  2.98518  4.58477  3.61503
          0.01933  4.35181  5.07416  0.61958  0.77255  0.51547  0.90937
    150   2.36351  5.17947  2.50185  2.22740  4.50829  2.80477  3.67613  3.98309  2.19395  3.23280  4.22482  2.82829  3.29699  2.66975  2.90853  2.51078  2.61184  3.30608  5.62214  4.22086    182 k - - -
          2.68618  4.42225  2.77519  2.73123  3.46354  2.40513  3.72494  3.29354  2.67741  2.69355  4.24690  2.90347  2.73739  3.18146  2.89801  2.37887  2.77519  2.98518  4.58477  3.61503
          0.01619  4.52723  5.24958  0.61958  0.77255  0.41540  1.07903
    151   2.26137  5.01940  3.09262  2.18612  4.28411  3.55272  3.75482  3.45799  2.40781  3.29145  4.08649  2.83764  2.54772  2.88852  3.00745  2.44549  2.57112  2.72820  5.50872  4.15491    183 e - - -
          2.68618  4.42225  2.77519  2.73123  3.46354  2.40513  3.72494  3.29354  2.67741  2.69355  4.24690  2.90347  2.73739  3.18146  2.89801  2.37887  2.77519  2.98518  4.58477  3.61503
          0.01459  4.63021  5.35255  0.61958  0.77255  0.51554  0.90926
    152   2.56154  5.24386  3.04583  2.32504  4.58557  3.55101  3.72193  4.05329  1.83203  3.53834  4.29014  3.02484  3.42484  2.58915  1.94272  2.53193  2.71461  3.63373  5.67052  4.28431    184 k - - -
          2.68618  4.42225  2.77519  2.73123  3.46354  2.40513  3.72494  3.29354  2.67741  2.69355  4.24690  2.90347  2.73739  3.18146  2.89801  2.37887  2.77519  2.98518  4.58477  3.61503
          0.02983  4.63021  3.93057  0.61958  0.77255  0.46758  0.98488
    153   2.47388  4.85032  3.20266  2.64332  4.06477  2.88674  3.49238  3.46747  2.39861  2.60873  3.92850  3.15024  3.44870  2.97530  2.28860  2.61888  2.97233  2.73452  5.37001  2.86948    185 r - - -
          2.68618  4.42225  2.77519  2.73123  3.46354  2.40513  3.72494  3.29354  2.67741  2.69355  4.24690  2.90347  2.73739  3.18146  2.89801  2.37887  2.77519  2.98518  4.58477  3.61503
          0.01459  4.63083  5.35317  0.61958  0.77255  0.46828  0.98371
    154   2.35480  5.18750  3.01934  1.88356  4.50548  3.39073  3.71882  3.97258  2.29626  3.16123  4.23562  2.69845  3.32712  2.71330  2.80720  2.51744  2.51773  3.11932  5.63683  4.24308    186 e - - -
          2.68618  4.42225  2.77519  2.73123  3.46354  2.40513  3.72494  3.29354  2.67741  2.69355  4.24690  2.90347  2.73739  3.18146  2.89801  2.37887  2.77519  2.98518  4.58477  3.61503
          0.01437  4.64560  5.36795  0.61958  0.77255  0.48576  0.95510
    155   2.17302  4.86594  3.19835  2.23726  4.09014  3.59240  3.80921  3.40952  2.63296  2.61728  3.94995  2.77080  3.98456  2.97833  3.08572  2.38112  2.14093  2.84871  5.39077  4.07384    187 t - - -
          2.68618  4.42225  2.77519  2.73123  3.46354  2.40513  3.72494  3.29354  2.67741  2.69355  4.24690  2.90347  2.73739  3.18146  2.89801  2.37887  2.77519  2.98518  4.58477  3.61503
          0.01437  4.64560  5.36795  0.61958  0.77255  0.48576  0.95510
    156   2.58579  4.61471  2.96087  2.89478  3.79278  3.67849  3.93527  2.81312  2.86905  2.34990  3.72274  3.34747  1.77285  3.19220  3.26948  2.91530  2.64008  2.66824  5.20066  3.93931    188 p - - -
          2.68618  4.42225  2.77519  2.73123  3.46354  2.40513  3.72494  3.29354  2.67741  2.69355  4.24690  2.90347  2.73739  3.18146  2.89801  2.37887  2.77519  2.98518  4.58477  3.61503
          0.01437  4.64560  5.36795  0.61958  0.77255  0.48576  0.95510
    157   2.62958  4.33624  2.96042  3.30269  3.45438  3.32037  4.06288  2.41146  3.22943  2.04824  3.44628  3.25552  4.16071  3.49893  3.51304  3.04987  2.42667  1.90036  3.58782  3.72439    189 v - - -
          2.68618  4.42225  2.77519  2.73123  3.46354  2.40513  3.72494  3.29354  2.67741  2.69355  4.24690  2.90347  2.73739  3.18146  2.89801  2.37887  2.77519  2.98518  4.58477  3.61503
          0.01437  4.64560  5.36795  0.61958  0.77255  0.48576  0.95510
    158   2.54608  4.80778  3.25750  2.47315  4.01072  3.61967  3.83228  3.40501  2.66519  2.83707  3.43562  3.19542  1.68743  3.02009  2.74659  2.77954  2.98752  3.11998  5.33652  3.50195    190 p - - -
          2.68618  4.42225  2.77519  2.73123  3.46354  2.40513  3.72494  3.29354  2.67741  2.69355  4.24690  2.90347  2.73739  3.18146  2.89801  2.37887  2.77519  2.98518  4.58477  3.61503
          0.01437  4.64560  5.36795  0.61958  0.77255  0.48576  0.95510
    159   2.53392  4.65928  5.29082  4.80591  4.05404  4.76834  5.47371  1.61702  4.71618  2.62163  3.84566  4.94368  5.10890  4.97212  4.88745  4.16996  3.64539  0.72141  5.97332  4.75510    191 v - - -
          2.68618  4.42225  2.77519  2.73123  3.46354  2.40513  3.72494  3.29354  2.67741  2.69355  4.24690  2.90347  2.73739  3.18146  2.89801  2.37887  2.77519  2.98518  4.58477  3.61503
          0.01437  4.64560  5.36795  0.61958  0.77255  0.48576  0.95510
    160   2.35617  4.98381  2.59702  2.34181  4.23257  3.56869  3.77146  3.65436  2.56178  2.82583  4.05197  3.09049  3.96009  2.65741  2.70926  2.77161  2.64176  2.06288  5.47936  4.13590    192 v - - -
          2.68618  4.42225  2.77519  2.73123  3.46354  2.40513  3.72494  3.29354  2.67741  2.69355  4.24690  2.90347  2.73739  3.18146  2.89801  2.37887  2.77519  2.98518  4.58477  3.61503
          0.01437  4.64560  5.36795  0.61958  0.77255  0.48576  0.95510
    161   3.85693  5.07967  5.72700  5.17648  3.45551  5.26529  5.63107  2.04493  5.04104  0.56094  3.20075  5.39689  5.33543  5.00320  5.05445  4.66695  4.07628  2.16467  5.68479  4.69360    193 L - - -
          2.68618  4.42225  2.77519  2.73123  3.46354  2.40513  3.72494  3.29354  2.67741  2.69355  4.24690  2.90347  2.73739  3.18146  2.89801  2.37887  2.77519  2.98518  4.58477  3.61503
          0.01437  4.64560  5.36795  0.61958  0.77255  0.48576  0.95510
    162   3.04987  4.56752  4.41038  3.86817  3.70856  4.13628  4.61709  2.27910  3.75487  2.15125  3.60226  4.13710  4.54801  4.03854  4.00632  3.46571  1.05672  2.05024  5.39828  4.20000    194 t - - -
          2.68618  4.42225  2.77519  2.73123  3.46354  2.40513  3.72494  3.29354  2.67741  2.69355  4.24690  2.90347  2.73739  3.18146  2.89801  2.37887  2.77519  2.98518  4.58477  3.61503
          0.01437  4.64560  5.36795  0.61958  0.77255  0.48576  0.95510
    163   3.39988  5.25747  4.17217  3.46372  4.44744  4.08126  4.14318  2.79382  2.45850  3.31022  4.37063  3.78914  4.48817  3.33471  0.68665  3.50690  3.61530  3.52154  5.66229  4.45263    195 R - - -
          2.68618  4.42225  2.77519  2.73123  3.46354  2.40513  3.72494  3.29354  2.67741  2.69355  4.24690  2.90347  2.73739  3.18146  2.89801  2.37887  2.77519  2.98518  4.58477  3.61503
          0.01437  4.64560  5.36795  0.61958  0.77255  0.48576  0.95510
    164   2.62840  4.75551  2.95849  3.23696  2.31553  3.93430  3.01102  3.29044  3.21844  2.92460  3.86943  3.60984  4.31441  3.49601  3.57066  3.19692  3.26178  3.07032  4.61893  1.29342    196 y - - -
          2.68618  4.42225  2.77519  2.73123  3.46354  2.40513  3.72494  3.29354  2.67741  2.69355  4.24690  2.90347  2.73739  3.18146  2.89801  2.37887  2.77519  2.98518  4.58477  3.61503
          0.01437  4.64560  5.36795  0.61958  0.77255  0.48576  0.95510
    165   0.73197  4.57488  3.84967  3.50191  4.44352  3.43238  4.53086  3.68948  3.51363  3.51005  4.38972  2.77258  4.13256  3.81832  3.83045  2.86373  3.12167  2.67006  5.84376  4.61467    197 a - - -
          2.68618  4.42225  2.77519  2.73123  3.46354  2.40513  3.72494  3.29354  2.67741  2.69355  4.24690  2.90347  2.73739  3.18146  2.89801  2.37887  2.77519  2.98518  4.58477  3.61503
          0.01437  4.64560  5.36795  0.61958  0.77255  0.48576  0.95510
    166   0.49329  4.59108  4.15673  3.96332  4.90975  3.38153  4.94563  4.27587  4.01614  4.01785  4.87662  3.93983  2.78893  4.27697  4.24330  2.88104  3.21254  3.68399  6.25831  5.11422    198 A - - -
          2.68618  4.42225  2.77519  2.73123  3.46354  2.40513  3.72494  3.29354  2.67741  2.69355  4.24690  2.90347  2.73739  3.18146  2.89801  2.37887  2.77519  2.98518  4.58477  3.61503
          0.01437  4.64560  5.36795  0.61958  0.77255  0.48576  0.95510
    167   3.38975  5.58703  3.71298  3.06245  5.08095  3.98875  3.91164  4.42185  1.92742  3.81268  4.66544  3.48087  4.34988  0.95966  1.98171  3.35830  3.54627  4.08050  5.82329  4.65173    199 q - - -
          2.68618  4.42225  2.77519  2.73123  3.46354  2.40513  3.72494  3.29354  2.67741  2.69355  4.24690  2.90347  2.73739  3.18146  2.89801  2.37887  2.77519  2.98518  4.58477  3.61503
          0.01437  4.64560  5.36795  0.61958  0.77255  0.48576  0.95510
    168   2.75519  5.13828  3.05292  2.49856  4.43846  3.54553  3.56277  3.89033  2.48352  3.42324  3.23292  2.28735  3.93861  2.03282  2.72076  2.16751  2.58381  3.50527  5.59928  4.22271    200 q - - -
          2.68618  4.42225  2.77519  2.73123  3.46354  2.40513  3.72494  3.29354  2.67741  2.69355  4.24690  2.90347  2.73739  3.18146  2.89801  2.37887  2.77519  2.98518  4.58477  3.61503
          0.01437  4.64560  5.36795  0.61958  0.77255  0.48576  0.95510
    169   3.41651  4.75980  5.13045  4.54827  2.23102  4.62213  4.89347  2.57553  4.39346  0.75863  2.96525  4.70007  4.86073  4.46578  4.45458  3.95392  2.83388  2.67392  5.22422  4.08981    201 l - - -
          2.68618  4.42225  2.77519  2.73123  3.46354  2.40513  3.72494  3.29354  2.67741  2.69355  4.24690  2.90347  2.73739  3.18146  2.89801  2.37887  2.77519  2.98518  4.58477  3.61503
          0.01437  4.64560  5.36795  0.61958  0.77255  0.48576  0.95510
    170   4.36644  5.58231  4.84540  4.65027  2.35729  4.86840  2.71225  4.28905  4.41786  3.50809  4.80610  4.47085  5.21717  4.54572  4.48730  4.31695  4.59082  4.18442  4.02742  0.44911    202 Y - - -
          2.68618  4.42225  2.77519  2.73123  3.46354  2.40513  3.72494  3.29354  2.67741  2.69355  4.24690  2.90347  2.73739  3.18146  2.89801  2.37887  2.77519  2.98518  4.58477  3.61503
          0.01437  4.64560  5.36795  0.61958  0.77255  0.48576  0.95510
    171   0.91748  4.75531  3.43250  3.13221  4.65092  2.08768  4.34447  4.07873  3.23017  3.71582  4.54078  3.48438  4.10286  2.73480  3.61211  2.86450  3.15712  3.59965  5.94367  4.67346    203 a - - -
          2.68618  4.42225  2.77519  2.73123  3.46354  2.40513  3.72494  3.29354  2.67741  2.69355  4.24690  2.90347  2.73739  3.18146  2.89801  2.37887  2.77519  2.98518  4.58477  3.61503
          0.01437  4.64560  5.36795  0.61958  0.77255  0.48576  0.95510
    172   2.78749  4.72327  3.83252  3.73129  4.98416  3.43285  4.87961  4.53766  3.89848  4.20131  5.05244  3.85784  0.56341  4.19384  4.15524  2.31382  3.31564  3.88810  6.29496  5.08834    204 P - - -
          2.68618  4.42225  2.77519  2.73123  3.46354  2.40513  3.72494  3.29354  2.67741  2.69355  4.24690  2.90347  2.73739  3.18146  2.89801  2.37887  2.77519  2.98518  4.58477  3.61503
          0.01437  4.64560  5.36795  0.61958  0.77255  0.48576  0.95510
    173   2.58490  4.61092  3.44217  2.50768  3.78125  3.06843  3.92024  3.14903  2.84739  1.59923  3.71564  3.33862  4.06388  3.17969  2.96660  2.91065  2.33818  2.76927  5.18210  3.92290    205 l - - -
          2.68618  4.42225  2.77519  2.73123  3.46354  2.40513  3.72494  3.29354  2.67741  2.69355  4.24690  2.90347  2.73739  3.18146  2.89801  2.37887  2.77519  2.98518  4.58477  3.61503
          0.01437  4.64560  5.36795  0.61958  0.77255  0.48576  0.95510
    174   2.54762  5.22043  4.02063  3.44190  4.94180  3.87462  4.20856  4.29674  2.51312  3.82471  4.74045  3.74257  4.40345  3.37848  0.62726  3.34800  3.56510  3.93070  5.90843  4.76217    206 R - - -
          2.68618  4.42225  2.77519  2.73123  3.46354  2.40513  3.72494  3.29354  2.67741  2.69355  4.24690  2.90347  2.73739  3.18146  2.89801  2.37887  2.77519  2.98518  4.58477  3.61503
          0.01437  4.64560  5.36795  0.61958  0.77255  0.48576  0.95510
    175   2.59998  4.45621  3.95866  3.46828  3.82812  3.62555  4.30818  3.08250  3.38390  1.68089  3.79617  3.72000  4.17677  3.68699  3.66775  2.51631  1.33820  2.83385  5.30807  4.09740    207 t - - -
          2.68618  4.42225  2.77519  2.73123  3.46354  2.40513  3.72494  3.29354  2.67741  2.69355  4.24690  2.90347  2.73739  3.18146  2.89801  2.37887  2.77519  2.98518  4.58477  3.61503
          0.01437  4.64560  5.36795  0.61958  0.77255  0.48576  0.95510
    176   2.35406  4.30763  4.02171  3.44412  3.41808  3.83374  3.42686  2.53135  3.34046  2.09583  3.41425  3.73047  4.20618  3.00139  3.58517  3.10899  3.00053  1.42064  4.91836  3.71519    208 v - - -
          2.68618  4.42225  2.77519  2.73123  3.46354  2.40513  3.72494  3.29354  2.67741  2.69355  4.24690  2.90347  2.73739  3.18146  2.89801  2.37887  2.77519  2.98518  4.58477  3.61503
          0.01437  4.64560  5.36795  0.61958  0.77255  0.48576  0.95510
    177   2.77719  5.21673  3.01981  1.39540  4.53778  3.54548  3.26566  4.00305  2.34293  3.50773  4.26630  3.02357  3.45369  2.84287  2.63513  2.58440  3.00740  3.59551  5.65833  3.38824    209 e - - -
          2.68618  4.42225  2.77519  2.73123  3.46354  2.40513  3.72494  3.29354  2.67741  2.69355  4.24690  2.90347  2.73739  3.18146  2.89801  2.37887  2.77519  2.98518  4.58477  3.61503
          0.01437  4.64560  5.36795  0.61958  0.77255  0.48576  0.95510
    178   2.14746  5.11739  2.77597  2.28855  4.40671  3.05037  3.33539  3.85407  2.52061  3.40078  3.44578  3.04068  2.02722  2.87300  3.00253  2.71236  2.99263  3.47892  5.59050  4.21626    210 p - - -
          2.68618  4.42225  2.77519  2.73123  3.46354  2.40513  3.72494  3.29354  2.67741  2.69355  4.24690  2.90347  2.73739  3.18146  2.89801  2.37887  2.77519  2.98518  4.58477  3.61503
          0.01437  4.64560  5.36795  0.61958  0.77255  0.48576  0.95510
    179   2.74611  4.41563  3.11135  3.14162  3.54446  3.74776  4.00948  2.56709  3.08693  2.13984  3.39721  3.52211  3.37583  2.76889  3.41729  2.78593  2.97793  1.77702  5.00442  3.11979    211 v - - -
          2.68618  4.42225  2.77519  2.73123  3.46354  2.40513  3.72494  3.29354  2.67741  2.69355  4.24690  2.90347  2.73739  3.18146  2.89801  2.37887  2.77519  2.98518  4.58477  3.61503
          0.01437  4.64560  5.36795  0.61958  0.77255  0.48576  0.95510
    180   2.01621  5.22268  2.72996  2.30341  4.56180  3.53110  3.78439  4.02866  2.56069  3.54558  4.31119  2.60495  2.16020  2.89970  3.05473  2.22232  2.93158  3.61991  5.70949  4.31266    212 a - - -
          2.68618  4.42225  2.77519  2.73123  3.46354  2.40513  3.72494  3.29354  2.67741  2.69355  4.24690  2.90347  2.73739  3.18146  2.89801  2.37887  2.77519  2.98518  4.58477  3.61503
          0.01437  4.64560  5.36795  0.61958  0.77255  0.48576  0.95510
    181   2.10619  4.81759  3.34274  3.14037  4.80807  0.84587  4.42262  4.25253  3.31636  3.87997  4.70987  3.49708  4.13982  2.76762  3.68747  2.91429  3.23287  3.73309  6.08435  4.81027    213 g - - -
          2.68618  4.42225  2.77519  2.73123  3.46354  2.40513  3.72494  3.29354  2.67741  2.69355  4.24690  2.90347  2.73739  3.18146  2.89801  2.37887  2.77519  2.98518  4.58477  3.61503
          0.01437  4.64560  5.36795  0.61958  0.77255  0.48576  0.95510
    182   3.57512  4.77810  5.63638  5.18743  4.13269  5.17658  5.96611  0.83847  5.12724  2.54046  3.86298  5.35056  5.41034  5.39007  5.30067  4.62443  3.84163  1.09743  6.27595  5.05281    214 i - - -
          2.68618  4.42225  2.77519  2.73123  3.46354  2.40513  3.72494  3.29354  2.67741  2.69355  4.24690  2.90347  2.73739  3.18146  2.89801  2.37887  2.77519  2.98518  4.58477  3.61503
          0.01523  4.58806  5.31041  0.61958  0.77255  0.48576  0.95510
    183   2.62112  5.06666  3.05614  2.49830  4.34820  3.03251  2.93731  3.78975  2.20566  3.34332  3.01970  3.03162  3.92379  2.57576  2.52765  2.14210  2.96121  3.03278  5.53852  4.17276    215 s - - -
          2.68618  4.42225  2.77519  2.73123  3.46354  2.40513  3.72494  3.29354  2.67741  2.69355  4.24690  2.90347  2.73739  3.18146  2.89801  2.37887  2.77519  2.98518  4.58477  3.61503
          0.01523  4.58806  5.31041  0.61958  0.77255  0.48576  0.95510
    184   2.61314  5.22273  3.06452  2.34475  4.56164  3.57263  3.74568  4.01113  2.41562  3.51288  4.28491  3.05876  2.43880  2.38419  1.72231  2.67308  3.04833  3.61436  5.65571  4.29314    216 r - - -
          2.68618  4.42225  2.77519  2.73123  3.46354  2.40513  3.72494  3.29354  2.67741  2.69355  4.24690  2.90347  2.73739  3.18146  2.89801  2.37887  2.77519  2.98518  4.58477  3.61503
          0.01523  4.58806  5.31041  0.61958  0.77255  0.48576  0.95510
    185   2.77055  4.35775  4.56862  3.63242  3.53950  4.15823  4.52148  2.02620  3.87162  2.36978  3.04151  4.18054  4.50690  4.09498  4.03734  3.46773  2.79872  1.01999  5.14860  3.95405    217 v - - -
          2.68618  4.42225  2.77519  2.73123  3.46354  2.40513  3.72494  3.29354  2.67741  2.69355  4.24690  2.90347  2.73739  3.18146  2.89801  2.37887  2.77519  2.98518  4.58477  3.61503
          0.01523  4.58806  5.31041  0.61958  0.77255  0.48576  0.95510
    186   2.47089  5.10434  3.02809  2.48681  4.42976  2.94284  3.46433  3.88342  2.49146  3.41826  4.18864  2.10757  2.52274  2.84959  2.75861  2.28378  2.96918  3.32710  5.59577  4.21788    218 n - - -
          2.68618  4.42225  2.77519  2.73123  3.46354  2.40513  3.72494  3.29354  2.67741  2.69355  4.24690  2.90347  2.73739  3.18146  2.89801  2.37887  2.77519  2.98518  4.58477  3.61503
          0.01523  4.58806  5.31041  0.61958  0.77255  0.48576  0.95510
    187   2.47505  4.21728  4.19832  3.61203  3.31550  3.84448  3.41303  2.36696  3.49149  1.62815  3.07423  3.82321  2.94455  3.71379  3.67421  3.13087  2.97314  1.90754  4.83246  3.64127    219 l - - -
          2.68618  4.42225  2.77519  2.73123  3.46354  2.40513  3.72494  3.29354  2.67741  2.69355  4.24690  2.90347  2.73739  3.18146  2.89801  2.37887  2.77519  2.98518  4.58477  3.61503
          0.01523  4.58806  5.31041  0.61958  0.77255  0.48576  0.95510
    188   2.47434  5.22278  2.67462  2.34826  4.56050  3.50526  2.95606  4.04001  2.13162  3.52390  4.26610  2.76593  3.70829  2.79318  2.00940  2.55090  2.68619  3.60962  5.65879  4.25407    220 r - - -
          2.68618  4.42225  2.77519  2.73123  3.46354  2.40513  3.72494  3.29354  2.67741  2.69355  4.24690  2.90347  2.73739  3.18146  2.89801  2.37887  2.77519  2.98518  4.58477  3.61503
          0.06797  4.58806  2.89069  0.61958  0.77255  0.48576  0.95510
    189   2.71526  4.60332  3.37334  2.80850  3.77148  3.13314  3.64488  3.00715  2.75892  1.97567  3.69762  3.26995  4.01306  2.86585  2.31125  2.80899  2.39790  2.64764  5.15937  3.89413    221 l - - -
          2.68618  4.42225  2.77519  2.73123  3.46354  2.40513  3.72494  3.29354  2.67741  2.69355  4.24690  2.90347  2.73739  3.18146  2.89801  2.37887  2.77519  2.98518  4.58477  3.61503
          0.01605  4.53614  5.25848  0.61958  0.77255  0.43317  1.04540
    190   2.49333  5.21700  2.43108  2.42822  4.55063  2.87212  3.14686  4.02906  2.29024  3.51753  4.26170  2.77515  2.46006  2.73160  2.79930  2.50343  2.77542  3.60169  5.65669  4.25173    222 k - - -
          2.68618  4.42225  2.77519  2.73123  3.46354  2.40513  3.72494  3.29354  2.67741  2.69355  4.24690  2.90347  2.73739  3.18146  2.89801  2.37887  2.77519  2.98518  4.58477  3.61503
          0.01523  4.58806  5.31041  0.61958  0.77255  0.48576  0.95510
    191   2.65951  5.17577  2.84277  2.07047  4.29218  3.00584  3.69877  3.96500  2.21565  2.40872  4.22312  2.73961  3.32306  2.54368  2.83925  2.55204  2.95715  3.39181  5.62344  4.22788    223 e - - -
          2.68618  4.42225  2.77519  2.73123  3.46354  2.40513  3.72494  3.29354  2.67741  2.69355  4.24690  2.90347  2.73739  3.18146  2.89801  2.37887  2.77519  2.98518  4.58477  3.61503
          0.01523  4.58806  5.31041  0.61958  0.77255  0.48576  0.95510
    192   2.32817  5.09726  2.51822  2.47595  4.38913  3.52150  3.46156  3.43571  2.33164  3.09409  4.15236  2.93475  3.23774  2.74719  2.60197  2.41542  2.64136  2.85179  5.56318  4.18690    224 a - - -
          2.68618  4.42225  2.77519  2.73123  3.46354  2.40513  3.72494  3.29354  2.67741  2.69355  4.24690  2.90347  2.73739  3.18146  2.89801  2.37887  2.77519  2.98518  4.58477  3.61503
          0.01523  4.58806  5.31041  0.61958  0.77255  0.48576  0.95510
    193   2.57651  4.22210  4.36175  3.31128  3.17938  3.91797  4.23679  1.87192  3.63818  1.62816  3.32190  3.94109  3.37053  3.84213  3.78545  3.21343  3.01649  1.88710  4.86509  3.67856    225 l - - -
          2.68618  4.42225  2.77519  2.73123  3.46354  2.40513  3.72494  3.29354  2.67741  2.69355  4.24690  2.90347  2.73739  3.18146  2.89801  2.37887  2.77519  2.98518  4.58477  3.61503
          0.01523  4.58806  5.31041  0.61958  0.77255  0.48576  0.95510
    194   2.72816  5.12906  2.38187  2.46374  4.43288  2.89872  3.34723  3.30178  2.46720  3.41764  4.18353  2.92290  3.56031  2.82481  2.67610  2.35772  2.07522  3.49791  5.59014  4.20651    226 t - - -
          2.68618  4.42225  2.77519  2.73123  3.46354  2.40513  3.72494  3.29354  2.67741  2.69355  4.24690  2.90347  2.73739  3.18146  2.89801  2.37887  2.77519  2.98518  4.58477  3.61503
          0.19251  4.58806  1.80219  0.61958  0.77255  0.48576  0.95510
    195   2.55563  4.38857  3.58150  3.03835  3.58834  3.25105  3.95889  2.63050  2.98509  2.66561  3.56080  3.41740  4.02727  3.29416  3.32782  2.77228  1.49723  2.69713  5.03468  3.11427    227 t - - -
          2.68618  4.42225  2.77519  2.73123  3.46354  2.40513  3.72494  3.29354  2.67741  2.69355  4.24690  2.90347  2.73739  3.18146  2.89801  2.37887  2.77519  2.98518  4.58477  3.61503
          0.01815  4.41371  5.13606  0.61958  0.77255  0.35133  1.21656
    196   3.25972  4.67868  4.72285  4.14421  2.79012  4.38887  4.61940  2.62456  3.93470  0.75364  3.21071  4.36590  4.67622  4.15545  3.12026  3.70549  3.48564  2.55727  5.10649  3.90022    228 l - - -
          2.68618  4.42225  2.77519  2.73123  3.46354  2.40513  3.72494  3.29354  2.67741  2.69355  4.24690  2.90347  2.73739  3.18146  2.89801  2.37887  2.77519  2.98518  4.58477  3.61503
          0.01523  4.58806  5.31041  0.61958  0.77255  0.48576  0.95510
    197   2.73287  4.19481  4.24828  3.65867  3.29132  3.19497  4.14998  2.57405  3.07568  1.68974  2.63197  3.84548  4.21227  3.74036  3.68891  3.13378  2.96490  1.96838  4.80713  2.53696    229 l - - -
          2.68618  4.42225  2.77519  2.73123  3.46354  2.40513  3.72494  3.29354  2.67741  2.69355  4.24690  2.90347  2.73739  3.18146  2.89801  2.37887  2.77519  2.98518  4.58477  3.61503
          0.01523  4.58806  5.31041  0.61958  0.77255  0.48576  0.95510
    198   2.50703  5.02170  3.16267  2.65257  4.39432  3.07655  3.30066  3.82038  2.54807  3.39041  4.19772  3.15304  1.59640  2.98055  2.26681  2.83122  3.05814  3.45993  5.58943  4.26342    230 p - - -
          2.68618  4.42225  2.77519  2.73123  3.46354  2.40513  3.72494  3.29354  2.67741  2.69355  4.24690  2.90347  2.73739  3.18146  2.89801  2.37887  2.77519  2.98518  4.58477  3.61503
          0.01523  4.58806  5.31041  0.61958  0.77255  0.48576  0.95510
    199   2.12816  4.63671  3.55418  3.04898  4.41886  2.00862  4.16750  3.84203  3.03938  3.47578  4.28543  3.40506  2.66292  3.36162  3.45148  1.87350  1.99894  3.07702  5.71921  4.44453    231 s - - -
          2.68618  4.42225  2.77519  2.73123  3.46354  2.40513  3.72494  3.29354  2.67741  2.69355  4.24690  2.90347  2.73739  3.18146  2.89801  2.37887  2.77519  2.98518  4.58477  3.61503
          0.01523  4.58806  5.31041  0.61958  0.77255  0.48576  0.95510
    200   2.14853  4.77274  3.23820  2.06860  3.95958  3.61483  3.83951  3.34809  2.68828  1.82974  3.85495  3.20077  4.00960  2.68729  3.11377  2.84699  2.98886  3.07500  5.30501  3.64488    232 l - - -
          2.68623  4.42230  2.77524  2.73128  3.46359  2.40518  3.72499  3.29359  2.67746  2.69360  4.24695  2.90352  2.73744  3.18151  2.89784  2.37892  2.77481  2.98523  4.58482  3.61464
          0.11431  2.27222  5.31041  0.66588  0.72117  0.48576  0.95510
    201   2.54451  5.17865  3.04242  2.31470  4.50456  3.56048  3.75694  3.95037  2.15994  3.47295  4.25186  3.05677  1.73807  2.87535  2.57418  2.55825  3.03896  3.56467  5.63575  4.27259    235 p - - -
          2.68618  4.42225  2.77519  2.73123  3.46354  2.40513  3.72494  3.29354  2.67741  2.69355  4.24690  2.90347  2.73739  3.18146  2.89801  2.37887  2.77519  2.98518  4.58477  3.61503
          0.01523  4.58806  5.31041  0.61958  0.77255  0.48576  0.95510
    202   3.09889  4.50962  5.06859  4.51848  3.38709  4.54752  4.99791  1.76669  4.39497  2.08506  3.58205  4.64773  4.85179  4.59200  4.51560  3.89394  2.90862  0.89370  5.48987  4.30191    236 v - - -
          2.68618  4.42225  2.77519  2.73123  3.46354  2.40513  3.72494  3.29354  2.67741  2.69355  4.24690  2.90347  2.73739  3.18146  2.89801  2.37887  2.77519  2.98518  4.58477  3.61503
          0.01523  4.58806  5.31041  0.61958  0.77255  0.48576  0.95510
    203   2.55685  5.14381  2.90283  2.13878  4.45241  3.51509  3.43770  3.19080  2.19804  2.77424  4.19443  2.99847  3.90754  2.49234  2.42479  2.59246  2.57047  3.51474  5.59853  4.21177    237 e - - -
          2.68618  4.42225  2.77519  2.73123  3.46354  2.40513  3.72494  3.29354  2.67741  2.69355  4.24690  2.90347  2.73739  3.18146  2.89801  2.37887  2.77519  2.98518  4.58477  3.61503
          0.01523  4.58806  5.31041  0.61958  0.77255  0.48576  0.95510
    204   1.24026  4.42483  3.82543  3.29565  3.80750  2.93462  4.18622  2.75077  3.24369  2.87833  3.76991  3.59055  4.09179  3.53225  3.56793  2.56907  2.69059  2.32264  5.25430  4.03479    238 a - - -
          2.68618  4.42225  2.77519  2.73123  3.46354  2.40513  3.72494  3.29354  2.67741  2.69355  4.24690  2.90347  2.73739  3.18146  2.89801  2.37887  2.77519  2.98518  4.58477  3.61503
          0.01523  4.58806  5.31041  0.61958  0.77255  0.48576  0.95510
    205   2.49954  4.90479  3.14529  2.54719  4.13747  3.56484  3.17351  3.36550  2.34670  3.16012  3.97789  3.10229  3.95417  2.79774  2.72757  2.47414  2.02114  2.48769  5.41110  4.08283    239 t - - -
          2.68618  4.42225  2.77519  2.73123  3.46354  2.40513  3.72494  3.29354  2.67741  2.69355  4.24690  2.90347  2.73739  3.18146  2.89801  2.37887  2.77519  2.98518  4.58477  3.61503
          0.01523  4.58806  5.31041  0.61958  0.77255  0.48576  0.95510
    206   2.03050  4.44661  3.68399  3.12958  3.65295  3.65925  4.03691  3.00299  3.06756  2.65738  3.62447  3.49965  1.67676  3.37561  3.40673  2.93932  2.74866  2.56753  3.61861  3.86921    240 p - - -
          2.68618  4.42225  2.77519  2.73123  3.46354  2.40513  3.72494  3.29354  2.67741  2.69355  4.24690  2.90347  2.73739  3.18146  2.89801  2.37887  2.77519  2.98518  4.58477  3.61503
          0.01523  4.58806  5.31041  0.61958  0.77255  0.48576  0.95510
    207   2.82064  4.26509  4.36576  3.77400  3.33264  3.94978  4.25856  2.21435  3.27577  1.39824  3.13440  3.95704  4.30657  3.84084  3.11953  3.24493  3.05228  1.78529  4.89628  3.71521    241 l - - -
          2.68618  4.42225  2.77519  2.73123  3.46354  2.40513  3.72494  3.29354  2.67741  2.69355  4.24690  2.90347  2.73739  3.18146  2.89801  2.37887  2.77519  2.98518  4.58477  3.61503
          0.01523  4.58806  5.31041  0.61958  0.77255  0.48576  0.95510
    208   1.03260  4.46922  3.88498  3.41759  4.15301  2.22840  4.36400  3.46705  3.37866  2.93769  4.09652  3.63814  4.06988  3.67122  3.70280  2.64997  3.01812  2.54718  5.56691  4.34992    242 a - - -
          2.68618  4.42225  2.77519  2.73123  3.46354  2.40513  3.72494  3.29354  2.67741  2.69355  4.24690  2.90347  2.73739  3.18146  2.89801  2.37887  2.77519  2.98518  4.58477  3.61503
          0.01523  4.58806  5.31041  0.61958  0.77255  0.48576  0.95510
    209   1.56091  4.70753  3.33591  2.79682  4.04125  2.64446  3.91551  3.43421  2.78004  3.08898  3.21929  3.25542  3.99880  2.84103  3.20555  2.12308  2.97485  3.03084  5.38113  4.09393    243 a - - -
          2.68618  4.42225  2.77519  2.73123  3.46354  2.40513  3.72494  3.29354  2.67741  2.69355  4.24690  2.90347  2.73739  3.18146  2.89801  2.37887  2.77519  2.98518  4.58477  3.61503
          0.01523  4.58806  5.31041  0.61958  0.77255  0.48576  0.95510
    210   3.55792  5.01132  4.54560  4.14273  2.51800  4.37216  3.90223  3.60469  3.91520  3.09881  4.20207  4.16705  4.76770  4.14760  4.06905  2.83457  3.81372  3.43465  0.83530  2.17138    244 w - - -
          2.68618  4.42225  2.77519  2.73123  3.46354  2.40513  3.72494  3.29354  2.67741  2.69355  4.24690  2.90347  2.73739  3.18146  2.89801  2.37887  2.77519  2.98518  4.58477  3.61503
          0.01523  4.58806  5.31041  0.61958  0.77255  0.48576  0.95510
    211   2.61530  5.24209  2.68954  2.45397  4.58164  2.61011  3.71448  4.05455  2.23940  3.53995  4.29030  2.99754  3.92528  2.16558  1.93613  2.64822  2.99890  3.63107  5.67441  4.27894    245 r - - -
          2.68618  4.42225  2.77519  2.73123  3.46354  2.40513  3.72494  3.29354  2.67741  2.69355  4.24690  2.90347  2.73739  3.18146  2.89801  2.37887  2.77519  2.98518  4.58477  3.61503
          0.01523  4.58806  5.31041  0.61958  0.77255  0.48576  0.95510
    212   2.32215  4.27775  4.07411  3.50515  3.42659  2.47863  4.15741  2.56398  3.40813  1.64357  3.42133  3.75822  4.19556  3.65601  3.63932  2.82626  2.98779  1.95408  4.93234  3.73300    246 l - - -
          2.68618  4.42225  2.77519  2.73123  3.46354  2.40513  3.72494  3.29354  2.67741  2.69355  4.24690  2.90347  2.73739  3.18146  2.89801  2.37887  2.77519  2.98518  4.58477  3.61503
          0.01523  4.58806  5.31041  0.61958  0.77255  0.48576  0.95510
    213   2.59163  5.42862  2.22999  1.78683  4.75535  1.87142  3.83451  4.24714  2.65920  3.73327  4.50160  2.98106  3.99552  2.71101  3.18147  2.45252  3.15986  3.81490  5.87843  4.44168    247 e - - -
          2.68618  4.42225  2.77519  2.73123  3.46354  2.40513  3.72494  3.29354  2.67741  2.69355  4.24690  2.90347  2.73739  3.18146  2.89801  2.37887  2.77519  2.98518  4.58477  3.61503
          0.01523  4.58806  5.31041  0.61958  0.77255  0.48576  0.95510
    214   2.69855  5.28015  1.92467  2.36392  4.60075  2.10850  3.50987  4.07810  2.38391  3.17730  4.33363  2.57900  3.94106  2.86379  3.02688  2.64146  3.03953  3.65884  5.72472  4.31381    248 d - - -
          2.68618  4.42225  2.77519  2.73123  3.46354  2.40513  3.72494  3.29354  2.67741  2.69355  4.24690  2.90347  2.73739  3.18146  2.89801  2.37887  2.77519  2.98518  4.58477  3.61503
          0.01523  4.58806  5.31041  0.61958  0.77255  0.48576  0.95510
    215   2.73613  4.46787  3.59482  3.02616  2.73193  3.70816  3.94823  2.96981  2.73284  2.13727  3.57039  3.43483  4.08712  2.35857  2.69113  2.83990  2.96724  2.74365  4.13115  2.59411    249 l - - -
          2.68618  4.42225  2.77519  2.73123  3.46354  2.40513  3.72494  3.29354  2.67741  2.69355  4.24690  2.90347  2.73739  3.18146  2.89801  2.37887  2.77519  2.98518  4.58477  3.61503
          0.01523  4.58806  5.31041  0.61958  0.77255  0.48576  0.95510
    216   2.64327  4.42506  3.64163  3.07305  3.55384  3.71476  3.68012  2.91880  3.01775  2.63496  3.53000  3.23868  4.09367  3.31915  3.01428  2.66636  2.18584  2.42499  2.75782  2.43815    250 t - - -
          2.68618  4.42225  2.77519  2.73123  3.46354  2.40513  3.72494  3.29354  2.67741  2.69355  4.24690  2.90347  2.73739  3.18146  2.89801  2.37887  2.77519  2.98518  4.58477  3.61503
          0.01523  4.58806  5.31041  0.61958  0.77255  0.48576  0.95510
    217   3.51070  4.73489  5.48859  4.99880  3.93532  5.04477  5.67311  1.71576  4.90928  2.04433  3.69613  5.17362  5.27163  5.13159  5.06231  4.45756  3.76667  0.67083  6.01096  4.82133    251 V - - -
          2.68618  4.42225  2.77519  2.73123  3.46354  2.40513  3.72494  3.29354  2.67741  2.69355  4.24690  2.90347  2.73739  3.18146  2.89801  2.37887  2.77519  2.98518  4.58477  3.61503
          0.01523  4.58806  5.31041  0.61958  0.77255  0.48576  0.95510
    218   2.26753  4.45064  4.26666  3.82905  4.08675  3.58748  4.63693  2.87451  3.74801  3.01769  4.01079  3.93064  4.24023  4.02462  3.99581  3.00230  1.08753  1.74145  5.62474  4.42951    252 t - - -
          2.68618  4.42225  2.77519  2.73123  3.46354  2.40513  3.72494  3.29354  2.67741  2.69355  4.24690  2.90347  2.73739  3.18146  2.89801  2.37887  2.77519  2.98518  4.58477  3.61503
          0.01523  4.58806  5.31041  0.61958  0.77255  0.48576  0.95510
    219   0.34328  4.72826  4.37346  4.26480  4.94929  3.52405  5.17049  4.20537  4.30551  4.04362  5.02856  4.17607  4.33116  4.57813  4.45883  3.09121  3.41948  3.71322  6.28452  5.20053    253 A - - -
          2.68618  4.42225  2.77519  2.73123  3.46354  2.40513  3.72494  3.29354  2.67741  2.69355  4.24690  2.90347  2.73739  3.18146  2.89801  2.37887  2.77519  2.98518  4.58477  3.61503
          0.01523  4.58806  5.31041  0.61958  0.77255  0.48576  0.95510
    220   3.51969  4.74191  5.52709  5.01672  3.80467  5.03434  5.59159  1.46784  4.92246  1.49126  3.56711  5.17195  5.23672  5.07649  5.02827  4.43448  3.76615  1.02957  5.87511  4.73574    254 v - - -
          2.68618  4.42225  2.77519  2.73123  3.46354  2.40513  3.72494  3.29354  2.67741  2.69355  4.24690  2.90347  2.73739  3.18146  2.89801  2.37887  2.77519  2.98518  4.58477  3.61503
          0.01523  4.58806  5.31041  0.61958  0.77255  0.48576  0.95510
    221   3.01055  5.33003  3.36867  2.53248  4.71480  3.73821  3.78364  4.12002  1.43663  3.58481  4.05822  3.22348  4.10549  2.77040  1.56365  2.98942  3.20831  3.74874  5.67766  3.45819    255 k - - -
          2.68618  4.42225  2.77519  2.73123  3.46354  2.40513  3.72494  3.29354  2.67741  2.69355  4.24690  2.90347  2.73739  3.18146  2.89801  2.37887  2.77519  2.98518  4.58477  3.61503
          0.01523  4.58806  5.31041  0.61958  0.77255  0.48576  0.95510
    222   3.61960  4.84913  5.57158  5.03446  3.57971  5.07088  5.52281  1.52680  4.91980  0.92914  3.33768  5.20610  5.22368  4.97541  4.97441  4.46201  3.85291  1.65223  5.70972  4.64810    256 l - - -
          2.68618  4.42225  2.77519  2.73123  3.46354  2.40513  3.72494  3.29354  2.67741  2.69355  4.24690  2.90347  2.73739  3.18146  2.89801  2.37887  2.77519  2.98518  4.58477  3.61503
          0.01523  4.58806  5.31041  0.61958  0.77255  0.48576  0.95510
    223   2.78417  5.13518  3.10444  2.53673  4.44372  3.56842  3.73531  3.51552  2.18317  3.41389  4.19481  3.06311  3.95718  2.42142  2.03951  2.33499  2.08512  3.50788  5.58337  4.22906    257 r - - -
          2.68618  4.42225  2.77519  2.73123  3.46354  2.40513  3.72494  3.29354  2.67741  2.69355  4.24690  2.90347  2.73739  3.18146  2.89801  2.37887  2.77519  2.98518  4.58477  3.61503
          0.01523  4.58806  5.31041  0.61958  0.77255  0.48576  0.95510
    224   3.12628  5.37329  2.79601  2.67012  4.55075  3.58187  3.25542  4.38283  2.95652  3.90615  4.77299  0.81119  4.18692  3.30954  3.37255  2.90616  3.44646  3.96802  5.85727  4.38189    258 n - - -
          2.68618  4.42225  2.77519  2.73123  3.46354  2.40513  3.72494  3.29354  2.67741  2.69355  4.24690  2.90347  2.73739  3.18146  2.89801  2.37887  2.77519  2.98518  4.58477  3.61503
          0.01523  4.58806  5.31041  0.61958  0.77255  0.48576  0.95510
    225   2.56056  4.86294  3.17968  2.61977  4.08719  3.49958  3.78413  2.92422  2.51724  3.11521  3.94196  3.12853  3.96633  2.54109  2.27733  2.54455  2.02200  2.88408  5.37906  4.06173    259 t - - -
          2.68618  4.42225  2.77519  2.73123  3.46354  2.40513  3.72494  3.29354  2.67741  2.69355  4.24690  2.90347  2.73739  3.18146  2.89801  2.37887  2.77519  2.98518  4.58477  3.61503
          0.01523  4.58806  5.31041  0.61958  0.77255  0.48576  0.95510
    226   2.30496  5.05778  2.81281  2.45002  4.36004  2.78784  3.53442  3.80267  2.51943  3.35937  4.14264  2.95304  3.92850  2.87097  2.99821  1.78941  2.48892  3.14288  5.55740  4.19050    260 s - - -
          2.68623  4.42230  2.77524  2.73105  3.46359  2.40518  3.72499  3.29359  2.67746  2.69360  4.24695  2.90352  2.73720  3.18127  2.89788  2.37892  2.77524  2.98523  4.58482  3.61508
          0.22420  1.63014  5.31041  0.18303  1.78821  0.48576  0.95510
    227   2.20741  5.13607  2.54837  2.45904  3.77187  3.04821  3.70761  3.90051  2.40294  3.42446  4.18779  2.94605  3.90805  2.55389  2.66326  2.01256  2.85482  3.50539  5.59351  3.82152    262 s - - -
          2.68618  4.42225  2.77519  2.73123  3.46354  2.40513  3.72494  3.29354  2.67741  2.69355  4.24690  2.90347  2.73739  3.18146  2.89801  2.37887  2.77519  2.98518  4.58477  3.61503
          0.05316  4.58806  3.17976  0.61958  0.77255  0.48576  0.95510
    228   2.52276  5.19197  2.88189  2.16072  4.52338  2.81316  3.68136  3.99968  2.37136  3.35464  4.23639  2.66336  3.44812  2.47566  2.26312  2.58314  2.84406  3.57528  5.63271  3.47852    263 e - - -
          2.68618  4.42225  2.77519  2.73123  3.46354  2.40513  3.72494  3.29354  2.67741  2.69355  4.24690  2.90347  2.73739  3.18146  2.89801  2.37887  2.77519  2.98518  4.58477  3.61503
          0.01581  4.55072  5.27306  0.61958  0.77255  0.55198  0.85756
    229   2.71428  4.85815  3.15186  2.29601  4.08137  3.55836  3.35069  3.17611  2.24175  2.58422  3.61372  2.88853  3.44631  2.92817  2.74516  2.76497  2.70035  3.18156  2.85893  4.04953    264 k - - -
          2.68618  4.42225  2.77519  2.73123  3.46354  2.40513  3.72494  3.29354  2.67741  2.69355  4.24690  2.90347  2.73739  3.18146  2.89801  2.37887  2.77519  2.98518  4.58477  3.61503
          0.01581  4.55072  5.27306  0.61958  0.77255  0.44647  1.02132
    230   2.72630  4.30197  3.41539  3.00772  3.15853  3.77330  3.25951  1.86352  3.23728  2.16389  3.41201  3.63229  3.51910  3.50248  3.51103  3.03991  2.95826  1.93447  4.90298  3.69423    265 i - - -
          2.68618  4.42225  2.77519  2.73123  3.46354  2.40513  3.72494  3.29354  2.67741  2.69355  4.24690  2.90347  2.73739  3.18146  2.89801  2.37887  2.77519  2.98518  4.58477  3.61503
          0.01523  4.58806  5.31041  0.61958  0.77255  0.48576  0.95510
    231   2.63206  4.98123  2.70826  2.25542  4.23537  3.54442  3.74467  3.35459  2.44415  2.52175  4.04719  3.06151  3.93508  2.65758  2.64692  2.59506  2.56536  2.47751  5.47248  4.12444    266 e - - -
          2.68618  4.42225  2.77519  2.73123  3.46354  2.40513  3.72494  3.29354  2.67741  2.69355  4.24690  2.90347  2.73739  3.18146  2.89801  2.37887  2.77519  2.98518  4.58477  3.61503
          0.01523  4.58806  5.31041  0.61958  0.77255  0.48576  0.95510
    232   2.82254  4.44227  3.32955  3.32309  3.54150  3.82374  4.16109  2.75898  3.27733  1.22930  3.50206  3.67175  2.96911  3.55891  3.57651  3.11581  3.07025  2.15794  5.07676  3.86220    267 l - - -
          2.68618  4.42225  2.77519  2.73123  3.46354  2.40513  3.72494  3.29354  2.67741  2.69355  4.24690  2.90347  2.73739  3.18146  2.89801  2.37887  2.77519  2.98518  4.58477  3.61503
          0.01523  4.58806  5.31041  0.61958  0.77255  0.48576  0.95510
    233   2.82388  4.98374  1.34328  2.55673  3.26163  3.58255  3.85075  3.59169  2.70697  2.67177  4.06423  3.12393  3.46463  3.02674  3.17433  2.86066  3.06515  3.29201  5.46808  4.11053    268 d - - -
          2.68618  4.42225  2.77519  2.73123  3.46354  2.40513  3.72494  3.29354  2.67741  2.69355  4.24690  2.90347  2.73739  3.18146  2.89801  2.37887  2.77519  2.98518  4.58477  3.61503
          0.01523  4.58806  5.31041  0.61958  0.77255  0.48576  0.95510
    234   2.84807  5.22166  2.36563  2.32670  4.50106  3.53977  3.80571  3.96075  2.60004  3.50282  4.29371  3.02887  1.52254  2.93677  2.82768  2.82599  3.08774  3.58445  5.68596  3.47452    269 p - - -
          2.68618  4.42225  2.77519  2.73123  3.46354  2.40513  3.72494  3.29354  2.67741  2.69355  4.24690  2.90347  2.73739  3.18146  2.89801  2.37887  2.77519  2.98518  4.58477  3.61503
          0.01523  4.58806  5.31041  0.61958  0.77255  0.48576  0.95510
    235   2.79574  5.17089  2.69087  2.51817  4.48617  3.55833  3.74529  3.93352  2.45036  3.05379  4.23430  3.04995  3.42733  2.67154  1.44746  2.59467  3.02494  3.54915  5.62044  4.25555    270 r - - -
          2.68591  4.42243  2.77513  2.73141  3.46371  2.40513  3.72449  3.29331  2.67736  2.69350  4.24707  2.90309  2.73757  3.18164  2.89800  2.37904  2.77537  2.98536  4.58495  3.61464
          0.19251  2.27673  2.62430  1.62251  0.21990  0.48576  0.95510
    236   2.01732  4.93671  2.73813  2.17790  4.18443  3.52611  3.72766  3.40644  2.51874  3.19935  3.82201  3.04838  3.91637  2.68806  2.55573  2.72711  2.84961  2.75967  4.33607  3.72649    282 a - - -
          2.68618  4.42225  2.77519  2.73123  3.46354  2.40513  3.72494  3.29354  2.67741  2.69355  4.24690  2.90347  2.73739  3.18146  2.89801  2.37887  2.77519  2.98518  4.58477  3.61503
          0.01634  4.51812  5.24047  0.61958  0.77255  0.41804  1.07392
    237   3.81471  5.04235  5.66449  5.11402  3.41546  5.21349  5.57389  1.95596  4.97515  0.58463  3.16335  5.33777  5.28892  4.94792  4.99540  4.61300  4.03423  2.23061  5.63959  4.64333    283 L - - -
          2.68618  4.42225  2.77519  2.73123  3.46354  2.40513  3.72494  3.29354  2.67741  2.69355  4.24690  2.90347  2.73739  3.18146  2.89801  2.37887  2.77519  2.98518  4.58477  3.61503
          0.01523  4.58806  5.31041  0.61958  0.77255  0.48576  0.95510
    238   2.80939  5.19444  3.09197  2.45933  4.52022  3.57592  3.73709  3.96562  2.40594  3.47580  3.59955  2.77276  3.96718  1.60722  2.13791  2.52912  3.03375  3.57717  5.62562  4.26777    284 q - - -
          2.68618  4.42225  2.77519  2.73123  3.46354  2.40513  3.72494  3.29354  2.67741  2.69355  4.24690  2.90347  2.73739  3.18146  2.89801  2.37887  2.77519  2.98518  4.58477  3.61503
          0.01523  4.58806  5.31041  0.61958  0.77255  0.48576  0.95510
    239   2.75458  4.57081  3.98489  3.62013  4.12784  0.85144  4.54114  3.25800  3.54829  2.62404  4.14393  3.80717  4.21339  3.88525  3.82351  2.98107  3.17753  2.48126  5.64606  4.38534    285 g - - -
          2.68618  4.42225  2.77519  2.73123  3.46354  2.40513  3.72494  3.29354  2.67741  2.69355  4.24690  2.90347  2.73739  3.18146  2.89801  2.37887  2.77519  2.98518  4.58477  3.61503
          0.01523  4.58806  5.31041  0.61958  0.77255  0.48576  0.95510
    240   2.75816  5.25483  2.25333  2.43041  4.59450  3.50976  3.71017  4.07573  2.38761  3.55603  4.30017  2.76168  3.36424  2.18924  2.10364  2.32841  2.99033  3.64325  5.68836  4.28108    286 r - - -
          2.68618  4.42225  2.77519  2.73123  3.46354  2.40513  3.72494  3.29354  2.67741  2.69355  4.24690  2.90347  2.73739  3.18146  2.89801  2.37887  2.77519  2.98518  4.58477  3.61503
          0.01523  4.58806  5.31041  0.61958  0.77255  0.48576  0.95510
    241   3.81709  5.04730  5.21349  4.84545  0.84047  4.74142  3.99003  2.63158  4.64465  2.63541  3.91268  4.55080  5.02604  4.57069  4.60407  4.09776  4.03561  3.28716  2.04201  2.43735    287 f - - -
          2.68618  4.42225  2.77519  2.73123  3.46354  2.40513  3.72494  3.29354  2.67741  2.69355  4.24690  2.90347  2.73739  3.18146  2.89801  2.37887  2.77519  2.98518  4.58477  3.61503
          0.01523  4.58806  5.31041  0.61958  0.77255  0.48576  0.95510
    242   2.73316  4.22264  4.14845  3.56272  3.32494  3.82761  4.12599  2.50859  3.44066  1.70376  3.33373  3.78919  4.19744  3.67550  2.83712  2.79403  2.84560  1.85167  4.83309  2.72693    288 l - - -
          2.68618  4.42225  2.77519  2.73123  3.46354  2.40513  3.72494  3.29354  2.67741  2.69355  4.24690  2.90347  2.73739  3.18146  2.89801  2.37887  2.77519  2.98518  4.58477  3.61503
          0.01523  4.58806  5.31041  0.61958  0.77255  0.48576  0.95510
    243   1.36612  4.66309  3.45239  2.96991  4.23682  3.45908  3.25339  3.64244  2.96367  3.29568  4.13112  3.36570  4.01802  3.29786  3.36824  2.23595  1.89168  3.27336  5.56823  4.29280    289 a - - -
          2.68618  4.42225  2.77519  2.73123  3.46354  2.40513  3.72494  3.29354  2.67741  2.69355  4.24690  2.90347  2.73739  3.18146  2.89801  2.37887  2.77519  2.98518  4.58477  3.61503
          0.01523  4.58806  5.31041  0.61958  0.77255  0.48576  0.95510
    244   0.70181  4.54755  4.17217  3.78225  4.11043  3.56761  4.63876  3.17359  3.66857  2.97143  2.97940  3.90563  4.24144  3.99478  3.91729  3.00330  3.18840  2.93254  5.68079  4.46875    290 a - - -
          2.68618  4.42225  2.77519  2.73123  3.46354  2.40513  3.72494  3.29354  2.67741  2.69355  4.24690  2.90347  2.73739  3.18146  2.89801  2.37887  2.77519  2.98518  4.58477  3.61503
          0.01523  4.58806  5.31041  0.61958  0.77255  0.48576  0.95510
    245   2.22150  4.44565  4.07435  3.65252  4.30800  3.38045  4.55032  3.53936  3.59856  3.36877  4.24794  3.75690  4.08656  3.87912  3.88157  2.41761  0.89280  2.52971  5.73114  4.53644    291 t - - -
          2.68618  4.42225  2.77519  2.73123  3.46354  2.40513  3.72494  3.29354  2.67741  2.69355  4.24690  2.90347  2.73739  3.18146  2.89801  2.37887  2.77519  2.98518  4.58477  3.61503
          0.01523  4.58806  5.31041  0.61958  0.77255  0.48576  0.95510
    246   2.34105  4.31602  4.27459  3.70856  1.35486  3.91875  4.17016  2.69319  3.58447  2.20887  3.39183  3.90120  4.29618  3.80228  3.76394  3.21731  2.64682  2.52293  4.77644  3.19746    292 f - - -
          2.68618  4.42225  2.77519  2.73123  3.46354  2.40513  3.72494  3.29354  2.67741  2.69355  4.24690  2.90347  2.73739  3.18146  2.89801  2.37887  2.77519  2.98518  4.58477  3.61503
          0.01523  4.58806  5.31041  0.61958  0.77255  0.48576  0.95510
    247   3.16118  5.18137  3.47513  3.05447  4.20945  3.82695  4.09129  3.72225  2.67611  3.15704  3.51236  3.49595  4.29951  0.82202  2.95473  3.22595  3.42353  3.52688  5.58927  4.25564    293 q - - -
          2.68618  4.42225  2.77519  2.73123  3.46354  2.40513  3.72494  3.29354  2.67741  2.69355  4.24690  2.90347  2.73739  3.18146  2.89801  2.37887  2.77519  2.98518  4.58477  3.61503
          0.01523  4.58806  5.31041  0.61958  0.77255  0.48576  0.95510
    248   4.12075  5.69777  4.16247  4.04090  4.09021  4.28891  0.26688  4.95686  3.88496  4.32438  5.46692  4.40000  4.89857  4.43301  4.07798  4.20413  4.47103  4.67548  5.51852  4.03229    294 H - - -
          2.68618  4.42225  2.77519  2.73123  3.46354  2.40513  3.72494  3.29354  2.67741  2.69355  4.24690  2.90347  2.73739  3.18146  2.89801  2.37887  2.77519  2.98518  4.58477  3.61503
          0.01523  4.58806  5.31041  0.61958  0.77255  0.48576  0.95510
    249   2.66671  5.23251  2.66356  2.21121  4.57191  3.02350  3.24885  4.05454  2.43331  3.53526  4.27532  2.65559  2.85133  2.71043  2.22960  2.31791  2.89986  3.62023  5.66811  4.25941    295 e - - -
          2.68618  4.42225  2.77519  2.73123  3.46354  2.40513  3.72494  3.29354  2.67741  2.69355  4.24690  2.90347  2.73739  3.18146  2.89801  2.37887  2.77519  2.98518  4.58477  3.61503
          0.01523  4.58806  5.31041  0.61958  0.77255  0.48576  0.95510
    250   2.32293  4.50212  3.39814  2.95408  3.07414  3.68187  3.92632  3.01445  2.91455  2.71792  3.60266  3.16154  4.06317  3.22721  2.59275  2.66847  2.62842  2.78130  2.32652  3.15824    296 a - - -
          2.68618  4.42225  2.77519  2.73123  3.46354  2.40513  3.72494  3.29354  2.67741  2.69355  4.24690  2.90347  2.73739  3.18146  2.89801  2.37887  2.77519  2.98518  4.58477  3.61503
          0.01523  4.58806  5.31041  0.61958  0.77255  0.48576  0.95510
    251   3.88119  5.11636  5.66598  5.12259  3.37448  5.24055  5.57653  2.19008  4.95440  0.49983  3.12987  5.36231  5.30710  4.93243  4.97495  4.65029  4.10066  2.43133  5.61857  4.61678    297 L - - -
          2.68618  4.42225  2.77519  2.73123  3.46354  2.40513  3.72494  3.29354  2.67741  2.69355  4.24690  2.90347  2.73739  3.18146  2.89801  2.37887  2.77519  2.98518  4.58477  3.61503
          0.01523  4.58806  5.31041  0.61958  0.77255  0.48576  0.95510
    252   2.53926  5.16651  2.63229  2.30606  4.44890  1.46461  3.34236  3.89306  2.63951  3.06634  4.25615  3.04298  3.98836  2.96223  3.12709  2.83067  3.08472  3.53003  5.66153  4.28493    298 g - - -
          2.68618  4.42225  2.77519  2.73123  3.46354  2.40513  3.72494  3.29354  2.67741  2.69355  4.24690  2.90347  2.73739  3.18146  2.89801  2.37887  2.77519  2.98518  4.58477  3.61503
          0.01523  4.58806  5.31041  0.61958  0.77255  0.48576  0.95510
    253   2.13082  4.91165  3.16416  2.62122  4.40420  2.79163  3.94721  3.82641  2.73781  3.42434  4.23860  3.20526  1.46833  3.10890  2.77604  2.82116  3.06355  3.44725  5.64884  4.32936    299 p - - -
          2.68618  4.42225  2.77519  2.73123  3.46354  2.40513  3.72494  3.29354  2.67741  2.69355  4.24690  2.90347  2.73739  3.18146  2.89801  2.37887  2.77519  2.98518  4.58477  3.61503
          0.01523  4.58806  5.31041  0.61958  0.77255  0.48576  0.95510
    254   1.81669  5.04593  3.08195  2.52226  4.32133  3.54551  3.21758  3.52816  2.33238  3.31844  4.10825  3.05104  3.93607  2.57530  2.34204  2.42643  2.97043  3.09348  5.52126  4.16552    300 a - - -
          2.68618  4.42225  2.77519  2.73123  3.46354  2.40513  3.72494  3.29354  2.67741  2.69355  4.24690  2.90347  2.73739  3.18146  2.89801  2.37887  2.77519  2.98518  4.58477  3.61503
          0.01523  4.58806  5.31041  0.61958  0.77255  0.48576  0.95510
    255   3.77646  5.42409  4.58474  4.59120  5.61500  0.16347  5.60406  5.44730  4.86114  4.97865  5.99877  4.75253  4.82626  5.13007  4.96431  3.97602  4.30661  4.83892  6.46595  5.75908    301 G - - -
          2.68618  4.42225  2.77519  2.73123  3.46354  2.40513  3.72494  3.29354  2.67741  2.69355  4.24690  2.90347  2.73739  3.18146  2.89801  2.37887  2.77519  2.98518  4.58477  3.61503
          0.01523  4.58806  5.31041  0.61958  0.77255  0.48576  0.95510
    256   2.76546  5.21681  2.80116  2.26148  4.53663  3.51507  3.72762  4.00602  2.27191  3.51116  4.26928  2.64516  3.92472  2.77506  2.89807  2.13055  1.80143  3.59485  5.66477  4.26659    302 t - - -
          2.68618  4.42225  2.77519  2.73123  3.46354  2.40513  3.72494  3.29354  2.67741  2.69355  4.24690  2.90347  2.73739  3.18146  2.89801  2.37887  2.77519  2.98518  4.58477  3.61503
          0.01523  4.58806  5.31041  0.61958  0.77255  0.48576  0.95510
    257   1.98582  5.27138  2.57260  2.00034  4.63099  3.51446  3.86531  4.09554  2.69799  3.62807  4.41582  3.02928  1.75294  2.99811  3.20435  2.69826  3.14016  3.69114  5.80715  4.40341    303 p - - -
          2.68618  4.42225  2.77519  2.73123  3.46354  2.40513  3.72494  3.29354  2.67741  2.69355  4.24690  2.90347  2.73739  3.18146  2.89801  2.37887  2.77519  2.98518  4.58477  3.61503
          0.01523  4.58806  5.31041  0.61958  0.77255  0.48576  0.95510
    258   2.33165  5.11912  3.00069  1.61005  4.47163  3.09199  3.75707  3.92877  2.52405  3.46056  4.23043  3.02713  3.27788  2.87476  2.93299  2.55220  2.29815  3.52914  5.63501  4.25341    304 e - - -
          2.68618  4.42225  2.77519  2.73123  3.46354  2.40513  3.72494  3.29354  2.67741  2.69355  4.24690  2.90347  2.73739  3.18146  2.89801  2.37887  2.77519  2.98518  4.58477  3.61503
          0.01523  4.58806  5.31041  0.61958  0.77255  0.48576  0.95510
    259   2.84357  5.49925  0.81845  2.52518  4.54940  3.56862  4.06252  4.25907  3.06702  3.83131  4.71015  3.08745  4.15877  3.26259  3.61090  3.09754  3.44151  3.89314  5.89141  3.16300    305 d - - -
          2.68618  4.42225  2.77519  2.73123  3.46354  2.40513  3.72494  3.29354  2.67741  2.69355  4.24690  2.90347  2.73739  3.18146  2.89801  2.37887  2.77519  2.98518  4.58477  3.61503
          0.01523  4.58806  5.31041  0.61958  0.77255  0.48576  0.95510
    260   2.52390  4.79835  2.65047  2.91176  4.56254  3.42115  4.20106  3.96571  3.11965  3.61602  4.44155  3.33207  4.05158  3.39870  3.55737  2.47643  0.95486  3.52643  5.85973  4.55500    306 t - - -
          2.68618  4.42225  2.77519  2.73123  3.46354  2.40513  3.72494  3.29354  2.67741  2.69355  4.24690  2.90347  2.73739  3.18146  2.89801  2.37887  2.77519  2.98518  4.58477  3.61503
          0.01523  4.58806  5.31041  0.61958  0.77255  0.48576  0.95510
    261   2.58599  4.50845  4.00814  3.76846  4.75057  3.30395  4.76323  4.13013  3.78032  3.87176  4.71354  3.79760  4.08986  4.07285  4.03254  1.95357  0.70091  3.55814  6.11453  4.92454    307 t - - -
          2.68618  4.42225  2.77519  2.73123  3.46354  2.40513  3.72494  3.29354  2.67741  2.69355  4.24690  2.90347  2.73739  3.18146  2.89801  2.37887  2.77519  2.98518  4.58477  3.61503
          0.01523  4.58806  5.31041  0.61958  0.77255  0.48576  0.95510
    262   2.23085  4.39855  4.18325  3.63156  3.63349  3.89611  4.36334  2.50239  3.54163  2.50036  3.33988  3.89403  4.32856  3.81057  3.79838  3.21180  1.62461  1.55512  5.18959  3.98407    308 v - - -
          2.68618  4.42225  2.77519  2.73123  3.46354  2.40513  3.72494  3.29354  2.67741  2.69355  4.24690  2.90347  2.73739  3.18146  2.89801  2.37887  2.77519  2.98518  4.58477  3.61503
          0.01523  4.58806  5.31041  0.61958  0.77255  0.48576  0.95510
    263   3.60272  4.84720  5.50533  4.96759  3.56624  5.02243  5.46583  2.00097  4.84376  0.90096  3.33278  5.14690  5.19175  4.91912  4.91223  4.40947  3.83780  1.35973  5.68146  4.60940    309 l - - -
          2.68618  4.42225  2.77519  2.73123  3.46354  2.40513  3.72494  3.29354  2.67741  2.69355  4.24690  2.90347  2.73739  3.18146  2.89801  2.37887  2.77519  2.98518  4.58477  3.61503
          0.01523  4.58806  5.31041  0.61958  0.77255  0.48576  0.95510
    264   4.60726  5.56689  5.44734  5.34336  2.01102  5.11367  3.78097  4.22399  5.11964  3.39421  4.74609  4.65351  5.37008  4.81429  4.95192  4.51304  4.80045  4.16475  2.78318  0.46898    310 Y - - -
          2.68618  4.42225  2.77519  2.73123  3.46354  2.40513  3.72494  3.29354  2.67741  2.69355  4.24690  2.90347  2.73739  3.18146  2.89801  2.37887  2.77519  2.98518  4.58477  3.61503
          0.01523  4.58806  5.31041  0.61958  0.77255  0.48576  0.95510
    265   3.46022  4.80011  5.08926  4.52308  3.23063  4.66058  4.84793  2.44209  4.35117  0.65768  3.18135  4.69245  4.88906  4.45550  4.43543  3.99690  3.68173  2.42201  5.16298  3.01869    311 L - - -
          2.68618  4.42225  2.77519  2.73123  3.46354  2.40513  3.72494  3.29354  2.67741  2.69355  4.24690  2.90347  2.73739  3.18146  2.89801  2.37887  2.77519  2.98518  4.58477  3.61503
          0.01523  4.58806  5.31041  0.61958  0.77255  0.48576  0.95510
    266   3.49664  4.72338  5.46893  4.96557  3.89496  5.02085  5.60913  1.71556  4.87605  2.06657  3.45199  5.13936  5.24106  5.08018  5.01931  4.42225  3.74774  0.68788  5.95021  4.77743    312 V - - -
          2.68618  4.42225  2.77519  2.73123  3.46354  2.40513  3.72494  3.29354  2.67741  2.69355  4.24690  2.90347  2.73739  3.18146  2.89801  2.37887  2.77519  2.98518  4.58477  3.61503
          0.01523  4.58806  5.31041  0.61958  0.77255  0.48576  0.95510
    267   2.71139  3.59269  3.88777  3.32654  3.35853  3.70522  4.11267  2.84368  3.25521  2.61465  3.31855  3.63367  4.13952  3.52880  3.54505  2.04168  1.56940  2.29802  5.02336  3.81135    313 t - - -
          2.68618  4.42225  2.77519  2.73123  3.46354  2.40513  3.72494  3.29354  2.67741  2.69355  4.24690  2.90347  2.73739  3.18146  2.89801  2.37887  2.77519  2.98518  4.58477  3.61503
          0.01523  4.58806  5.31041  0.61958  0.77255  0.48576  0.95510
    268   2.55683  5.21698  2.33193  2.11656  4.55272  3.30619  3.49043  3.70009  2.31888  3.51810  4.26046  2.97383  3.65973  2.79231  2.10851  2.41901  2.79131  3.60267  5.65501  4.24968    314 r - - -
          2.68626  4.42233  2.77505  2.73131  3.46361  2.40467  3.72502  3.29362  2.67743  2.69362  4.24697  2.90346  2.73747  3.18137  2.89808  2.37894  2.77527  2.98526  4.58484  3.61511
          0.35442  1.22594  5.31041  0.13385  2.07722  0.48576  0.95510
    269   2.86521  5.16601  3.20111  2.62622  4.48784  2.23675  2.70095  3.91263  2.29105  3.43970  3.91758  3.13545  4.01876  2.89392  1.64570  2.74567  3.08482  3.55124  5.59748  4.27451    316 r - - -
          2.68618  4.42225  2.77519  2.73123  3.46354  2.40513  3.72494  3.29354  2.67741  2.69355  4.24690  2.90347  2.73739  3.18146  2.89801  2.37887  2.77519  2.98518  4.58477  3.61503
          0.01523  4.58806  5.31041  0.61958  0.77255  0.48576  0.95510
    270   2.57296  5.08298  3.05253  2.50314  4.37972  2.35770  3.73306  3.82337  2.42163  3.37119  4.15151  3.03565  2.53716  2.76733  2.32748  2.30454  2.97292  3.45054  5.56026  3.79079    317 s - - -
          2.68618  4.42225  2.77519  2.73123  3.46354  2.40513  3.72494  3.29354  2.67741  2.69355  4.24690  2.90347  2.73739  3.18146  2.89801  2.37887  2.77519  2.98518  4.58477  3.61503
          0.01523  4.58806  5.31041  0.61958  0.77255  0.48576  0.95510
    271   2.57785  4.35087  4.32008  3.74573  2.22586  3.97387  4.28414  2.57333  3.62633  1.41868  3.30820  3.96106  2.35986  3.84041  3.80873  3.27125  3.11341  2.51136  4.92580  3.72061    318 l - - -
          2.68618  4.42225  2.77519  2.73123  3.46354  2.40513  3.72494  3.29354  2.67741  2.69355  4.24690  2.90347  2.73739  3.18146  2.89801  2.37887  2.77519  2.98518  4.58477  3.61503
          0.01523  4.58806  5.31041  0.61958  0.77255  0.48576  0.95510
    272   2.15273  5.21564  2.38011  1.99971  4.55056  3.50279  3.33755  3.32998  2.28618  3.51647  4.25923  2.84328  3.76410  2.55863  2.77974  2.63144  2.89935  3.60087  5.65413  4.24896    319 e - - -
          2.68618  4.42225  2.77519  2.73123  3.46354  2.40513  3.72494  3.29354  2.67741  2.69355  4.24690  2.90347  2.73739  3.18146  2.89801  2.37887  2.77519  2.98518  4.58477  3.61503
          0.01523  4.58806  5.31041  0.61958  0.77255  0.48576  0.95510
    273   2.73411  5.22927  2.74940  1.74199  4.56724  3.15248  3.69518  4.04856  2.21356  3.35026  4.27245  2.80030  3.89973  2.24659  2.83127  2.48797  2.96567  3.24822  5.66543  4.25807    320 e - - -
          2.68618  4.42225  2.77519  2.73123  3.46354  2.40513  3.72494  3.29354  2.67741  2.69355  4.24690  2.90347  2.73739  3.18146  2.89801  2.37887  2.77519  2.98518  4.58477  3.61503
          0.01523  4.58806  5.31041  0.61958  0.77255  0.48576  0.95510
    274   1.15588  3.31331  4.19142  3.76445  4.48546  3.30265  4.64226  3.87037  3.70481  3.58598  4.42058  3.78367  4.04966  3.96306  3.97966  1.47349  2.16792  3.37333  5.87397  4.69508    321 a - - -
          2.68618  4.42225  2.77519  2.73123  3.46354  2.40513  3.72494  3.29354  2.67741  2.69355  4.24690  2.90347  2.73739  3.18146  2.89801  2.37887  2.77519  2.98518  4.58477  3.61503
          0.01523  4.58806  5.31041  0.61958  0.77255  0.48576  0.95510
    275   3.32652  4.66735  5.08272  4.49190  2.04752  4.54100  4.82934  2.40828  4.33711  0.88384  2.88598  4.62959  4.78594  4.40780  4.38962  3.86802  2.87346  2.59497  5.17725  4.06588    322 l - - -
          2.68618  4.42225  2.77519  2.73123  3.46354  2.40513  3.72494  3.29354  2.67741  2.69355  4.24690  2.90347  2.73739  3.18146  2.89801  2.37887  2.77519  2.98518  4.58477  3.61503
          0.12706  4.58806  2.21507  0.61958  0.77255  0.48576  0.95510
    276   2.55032  4.14277  4.27192  3.68049  3.06606  3.10271  4.12978  2.22663  3.54208  1.49750  3.24957  3.84285  3.82210  3.74346  3.68548  3.11100  2.92850  2.15812  4.75914  3.08486    323 l - - -
          2.68618  4.42225  2.77519  2.73123  3.46354  2.40513  3.72494  3.29354  2.67741  2.69355  4.24690  2.90347  2.73739  3.18146  2.89801  2.37887  2.77519  2.98518  4.58477  3.61503
          0.07556  4.47802  2.79005  0.61958  0.77255  0.66360  0.72360
    277   2.24096  4.71220  3.23072  2.61047  4.02253  3.51247  3.83775  3.39571  2.65249  3.05505  3.90372  3.18129  1.77614  3.03192  2.72402  2.77980  2.95014  2.66030  5.34352  4.05522    324 p - - -
          2.68618  4.42234  2.77529  2.73044  3.46363  2.40522  3.72504  3.29363  2.67750  2.69364  4.24699  2.90356  2.73749  3.18156  2.89810  2.37892  2.77529  2.98497  4.58371  3.61512
          0.58578  0.86511  3.80195  0.11419  2.22645  0.73898  0.64933
    278   1.99734  4.72099  3.18522  2.64381  3.96352  3.52337  3.77911  3.35320  2.50009  2.63301  3.84374  3.13195  2.35825  2.78757  3.03585  2.75866  2.52936  3.06147  5.28742  3.99046    326 a - - -
          2.68652  4.42267  2.77435  2.73165  3.46322  2.40540  3.72407  3.29246  2.67777  2.69366  4.24732  2.90354  2.73735  3.18083  2.89786  2.37910  2.77555  2.98520  4.58519  3.61458
          0.53755  0.89188  5.12621  1.45261  0.26652  0.71754  0.66934
    279   2.35362  4.80743  3.12469  2.56666  4.03362  3.52144  3.44390  3.27752  2.28281  3.06209  3.88893  3.07510  2.44683  2.89821  2.81990  2.42023  2.90964  2.57728  5.32611  4.00879    332 k - - -
          2.68618  4.42225  2.77519  2.73123  3.46354  2.40513  3.72494  3.29354  2.67741  2.69355  4.24690  2.90347  2.73739  3.18146  2.89801  2.37887  2.77519  2.98518  4.58477  3.61503
          0.04950  4.42049  3.31683  0.61958  0.77255  0.73898  0.64933
    280   2.07415  4.85315  3.07577  2.51694  4.09002  3.37598  3.70289  3.32630  2.23964  3.11104  3.66898  3.03412  3.62511  2.72704  2.48810  2.57988  2.60193  2.88368  5.35834  4.02727    333 a - - -
          2.68618  4.42225  2.77519  2.73123  3.46354  2.40513  3.72494  3.29354  2.67741  2.69355  4.24690  2.90347  2.73739  3.18146  2.89801  2.37887  2.77519  2.98518  4.58477  3.61503
          0.01860  4.38959  5.11194  0.61958  0.77255  0.77561  0.61697
    281   2.58294  4.74712  3.14388  2.14087  3.95499  3.15811  3.58634  3.35317  2.41825  2.87527  3.82799  3.09048  3.91366  2.91741  2.89735  2.65137  2.83458  2.06074  5.27168  3.60997    334 v - - -
          2.68618  4.42225  2.77519  2.73123  3.46354  2.40513  3.72494  3.29354  2.67741  2.69355  4.24690  2.90347  2.73739  3.18146  2.89801  2.37887  2.77519  2.98518  4.58477  3.61503
          0.01860  4.38959  5.11194  0.61958  0.77255  0.77561  0.61697
    282   2.42121  5.00506  2.99583  2.43782  4.28632  3.13378  2.86100  3.45371  2.22719  3.20110  3.56491  2.65000  3.86301  2.69576  2.40361  2.66888  2.65915  3.36106  5.47683  4.11138    335 k - - -
          2.68618  4.42225  2.77519  2.73123  3.46354  2.40513  3.72494  3.29354  2.67741  2.69355  4.24690  2.90347  2.73739  3.18146  2.89801  2.37887  2.77519  2.98518  4.58477  3.61503
          0.01860  4.38959  5.11194  0.61958  0.77255  0.77561  0.61697
    283   2.61547  4.93695  3.05855  2.49784  4.19880  3.50059  3.68974  3.62151  2.11711  2.32816  4.00532  3.01893  3.43124  2.51567  2.59362  2.36702  2.68609  3.28293  5.42128  4.08157    336 k - - -
          2.68618  4.42225  2.77519  2.73123  3.46354  2.40513  3.72494  3.29354  2.67741  2.69355  4.24690  2.90347  2.73739  3.18146  2.89801  2.37887  2.77519  2.98518  4.58477  3.61503
          0.01860  4.38959  5.11194  0.61958  0.77255  0.77561  0.61697
    284   2.22095  5.11163  2.60501  2.39132  4.42834  2.90712  3.37934  3.89257  2.21528  3.40652  4.16668  2.93439  2.56855  2.76454  2.68822  2.57106  2.91447  3.48839  5.56697  4.17550    337 k - - -
          2.68618  4.42225  2.77519  2.73123  3.46354  2.40513  3.72494  3.29354  2.67741  2.69355  4.24690  2.90347  2.73739  3.18146  2.89801  2.37887  2.77519  2.98518  4.58477  3.61503
          0.04031  4.38959  3.60803  0.61958  0.77255  0.77561  0.61697
    285   2.52740  5.02143  2.85980  2.41516  4.31047  2.52285  3.49848  3.47709  2.28315  3.30297  4.07880  2.84879  3.29833  2.42942  2.89560  2.46061  2.71787  3.07009  5.49070  4.11712    338 k - - -
          2.68618  4.42225  2.77519  2.73123  3.46354  2.40513  3.72494  3.29354  2.67741  2.69355  4.24690  2.90347  2.73739  3.18146  2.89801  2.37887  2.77519  2.98518  4.58477  3.61503
          0.09248  4.36828  2.58152  0.61958  0.77255  0.79948  0.59704
    286   2.38314  4.90087  2.84704  2.38041  4.15781  3.15348  3.65660  3.14159  2.29367  2.90861  3.96718  2.97186  2.98863  2.79376  2.73295  2.31099  2.87030  3.16356  5.39146  4.04203    339 k - - -
          2.68388  4.42329  2.77500  2.73077  3.46458  2.40498  3.72345  3.29419  2.67669  2.69455  4.24770  2.90380  2.73819  3.18093  2.89792  2.37943  2.77510  2.98568  4.58581  3.61590
          0.93769  0.49681        *  2.05912  0.13647  0.00000        *
//
