# Supplementary material for: T346Hunter: A Novel Web-Based Tool for the Prediction of Type III, Type IV and Type VI Secretion Systems in Bacterial Genomes
Source: PLoS One. 2015 Apr 13;10(4):e0119317. doi: 10.1371/journal.pone.0119317 (PMC4395097; doi:10.1371/journal.pone.0119317)
Supplement: S1 Data — (ZIP) [file pone.0119317.s009.zip › T346Hunter_profiles/GI.Tfc14.fasta]

>gi|78047925|ref|YP_364100.1| hypothetical protein XCV2369 [Xanthomonas campestris pv. vesicatoria str. 85-10] [Tfc14]
MRSNGLLKWLMIPVALLVLFVAIRLFSGGSTSAPPAADAGSKLTPEEMKALGIEGDTPRDTVATLVAQVK
QLRTELQTALTDNKSQREENQRLRQRENSIDQRINSALESERSNLRRDQEQAASARQQTEGLLADLQRRL
DSIGGRGGGHADLPVGLGLRDGDEAGMEGGMRWVEPDDAKKAEGRNGSRGAGSGMSFPTSFGPAQSTLET
TAETVANAGARAAGVKSAKPVYTVPTNSTLMGSVAMTALIGRVPIDGTVNDPYPFKILVGPDNLTANGID
IPDVAGAVFSGTASGDWTLSCVRGQVRSITFVFHDGTIRTIPEDRDGNQQNNQQQNSQTGGLGWISDPYG
IPCVSGERRSNAQQYLGSQALITAAGAGVASLIDSDSGQMSYVGADGSIGSVGISGNEAVGRILAGGVRD
MADWVNKLYGQAFAAVYVQPGAKVAVHLEKPLAIDFDPEGRKVDHRAGESHALELE
>gi|157368584|ref|YP_001476573.1| hypothetical protein Spro_0335 [Serratia proteamaculans 568] [Tfc14]
MADVKSNMLPKVIVIGVLAASIVVGLKACKDDKTPEKPQQAHNVLANMSPEELRALGVEGDTPEDTLRTL
VGTLRTTRTQQAELQSNIDKVLKENEALRKRNTNVSGQVNEAVAGYQKQAQQRQQQLQQEQQTLMGKIQT
LTEQLAGNKDKAKSDSDIPLGLGLDGMGAGEGSAAPGQDGLMWVGPKDMKEPDPRNPNSAKDGPQFPTSF
LSDNAITRQKAAYEQQVKGRTNEKGAEENAEPVFTLPENSTLVGSRSMTALLGRVPINGTVTDPYPFKLM
IGKDNLTANGIELPDVEGAIVSGTASGDWTLSCVRGQVNSITFVFADGTVRTLPHPDTNMKANSNNNSGN
SGKDVSTTAGIGWISDDNGIPCIGGERKSNASTYLPTIAALSAASAAGEGISQGQYTTQNNVNGITATMT
GNAGQAVLGKALSGGMKETADWVRERYGMMFDAIYVPPGQKLAVHITRQLAIDFETQGRKVRYDFSLPGE
DGSTGGLD
>gi|157372322|ref|YP_001480311.1| hypothetical protein Spro_4088 [Serratia proteamaculans 568] [Tfc14]
MADVKSNMLPKVIVIGVLAASIVVGLKACKDDKTPEKPQQAHNVLANMSPEELRALGVEGDTPEDTLRTL
VGTLRTTRTQQAELQSNIDKVLKENEALRKRNTNVSGQVNEAVAGYQKQAQQRQQQLQQEQQTLMGKIQT
LTEQLAGNKDKAKSDSDIPLGLGLDGMGAGEGSAAPGQDGLMWVGPKDMKEPDPRNPNSVKDGPQFPTSF
LSDNAITRQKAAYEQQVKGHTNEKGAEENAEPVFTLPENSTLVGSRSMTALLGRVPINGTVTDPYPFKLM
IGKDNLTANGIELPDVEGAIVSGTASGDWTLSCVRGQVNSITFVFADGTVRTLPHPDTNMKANSNNNSGN
SGKDVSTTAGIGWISDDNGIPCIGGERKSNASTYLPTIAALSAASAAGEGISQGQYTTQNNVNGISATMT
GNAGQAVLGKALSGGMKETADWVRERYGMMFDAIYVPPGQKLAVHITRQLAIDFETKGRKVRYDFNLPGE
DGSTGGLD
>gi|157372404|ref|YP_001480393.1| hypothetical protein Spro_4171 [Serratia proteamaculans 568] [Tfc14]
MADVKSNMLPKVIVVGVLAAAVVVGLKACSSNKTTEKTQQAHNVLANMSPEELRALGVEGDTPEDTLRTL
VGTLRTTRTQQAELQSNIDKVLKENEALRKRNTNVSGQVNEAVAGFQKQAQQRQQQLQQEQQTLMGKIQT
LTDQLAGNKDKAKSDSDIPLGLGLDGMGAGEGSAAPGQDGLMWVGPKDMKEPDPRNPNSAKDGPQFPTSF
LSDNAITRQKAAYEQQVKGRTNEKGAEENAEPVFTLPENSTLVGSRAMTALLGRVPINGTVTDPYPFKLM
IGKDNLTANGIELPDVEGAIVSGTASGDWTLSCVRGQVNSITFVFADGTVRTLPHPDTNMKANSNNNSGN
SGKDVSTTAGIGWISDDNGIPCIGGERKSNASTYLPTIAALSAASAAGEGISQGQYTTQNNVNGISATMT
GNAGQAVLGKALSGGMKETADWVRERYGMMFDAVYVPPGQKLAVHITRQLAIDFETKGRKVRYDFSLPGE
DGSTGGLD
>gi|152986218|ref|YP_001349863.1| hypothetical protein PSPA7_4513 [Pseudomonas aeruginosa PA7] [Tfc14]
MALTGNPLLKLLVIPVVIGAILIGVSMMGKKESAQSQGAATPTVTSEEAATLGIDGDTPADTLRTIVAES
RQLKDQISKVIQENDSLKAANENLQGRLRSIDQNIEQKLNNTAQELQQQQENRSQTILDQVQKRLENLTH
VPEAGDTDLPVGFGVRPEDGQHFQGAGSSSSDIVWIEPQDARAVDANGQPLAAGSTTQPSGFSFPTSFGN
AVDRGQNALERIDDGLHPVGQQRSDLENRKLVRKTYTLPQNSTLMGSVAMSALIGRVPVDGTVNDPYPFK
ILIGPDNLTANGIELPDVAGAVASGTASGDWTLSCVRGQIRSLTFVFNDGTVRTFPAPAEEVNDNQSNNN
QTASADQKTIQGGLGWISDPYGIPCIAGDRRSNAKEYLGNQSLLTAAGAGIAKLLDADENNTSTVFSGNG
TSFGTTGTNSNSALNSILSGGVGDIRQWMNKLYGEAFAAVYVQPGARVAVHLDQQLAIDYELKGRKVDYS
SGAAHATADLD
>gi|66768352|ref|YP_243114.1| hypothetical protein XC_2033 [Xanthomonas campestris pv. campestris str. 8004] [Tfc14]
MRSNGLLKWLMIPVALLVLFFGIRLFSGGGSSAPSQAETGSQLTPEEMKALGIAGDTPRDTVATLVAQVK
QLRTELQTALSDNKSQREENQRLRQRENSIDQRINSALETERSNLRRDQQQAASERQQTEGLLADLQQRL
DSIGGRGGGHTDMPVGLGLRDGDEAGMEGGMRWVDPDDKKPVDGRNGNRGTGGGNNFPTSFGPAQSTLDT
TAETVPKASEGSARAKSTKPVYTVPTNSTLMGSVAMTALIGRVPIDGTVNDPYPFKVLVGPDNLTANGID
IPDVAGAVFSGTASGDWTLSCVRGQVRSITFVFHDGTIRTIPEDREGNQQNNQQQNAQSGGLGWISDPYG
IPCVGGERRSNAQQYIGSQALITAAGAGVASLIQSDSGQMSYVGSDGSIGTVGISGQEAVGRILAGGVKE
MSNWVNKLYGQAFAAVYVQPGAKVAVHLDKPLAIDFDPEGRKVDHRAGENHALELD
>gi|339493294|ref|YP_004713587.1| hypothetical protein PSTAB_1217 [Pseudomonas stutzeri ATCC 17588 = LMG 11199] [Tfc14]
MKSNPLLKWLLIPMALLLVFVGVKLFSGAPGGQPAPKGAASTLTPEEMKALGIAGDTPRDTVATLVAQVK
QLRTELQSALGDNKQHKAENERLRARESAIDQRIQSALEGERNRLEQERTQVASDRQQTQGLLQDLQRQL
DGLAGKGGPSDLPVGLGLEEGDGKRFNRGVGGTQWVEPDDAKVDAKNASKEPSFPLSFGPAQKSLSAAAE
SVADVGSRAVGASTKAVYTVPSNSTLMGSIAMTALIGRVPIDGTVNDPYPFKVLIGPDNLTANGIDIPDV
AGAVVSGTASGDWTLSCVRGQIRSVTFVFQDGTIRTVPEDSGKGGSSGGNSGHNGASIQGGLGWISDPYG
IPCVSGERRSNAQQYLGSQALITAAGAGAASLIKSDNGSVAVVANSNGSLGTVGISGNEAMGRILAGGVR
DMADWVNKLYGQAFAAVYVQPGAKVAVHLEQPLDIDYDAKGRRVHHRTGEAHASDLD
>gi|339494562|ref|YP_004714855.1| hypothetical protein PSTAB_2485 [Pseudomonas stutzeri ATCC 17588 = LMG 11199] [Tfc14]
MHSNGLLKWLMIPLALLLVFVGIKLFSGGNDVTSTPEEASRLTPDEAKALGIEGDTPRDTVATLVAQVRQ
LRTELQTALGDNKVQREENQRLRQREGTIDRRIQSALDSERSQLHQDRQEVSSERQKTQSLLQQLQQRLD
GIGKDNPADLPVGLGLELGDGLAGDTLRWVEPEDRRDDGKQRSGNAASFSFPSSFAPAQKTLETTASSAV
DAGRRATGVPETTAVYTVPTNATLIGSISMTALIGRVPIDGTVNDPYPFKVLIGRDNLTANGIDIPDVAG
AVVSGTASGDWTLSCVRGQIRSVTFVFDDGTIRTIPKDDERGGNRQQDSSNTQDSIGWISDPYGIPCVSG
QRRSNAQQYLGTQALITAAGAGVASLIDSDNGQAAYMSSDGSIGTVGIGSNEAMGRILAGGMQDMSAWVN
KLYGQAFAAVYVKPGAKVAVHLEEPLTIDYDPQGRRVDHRLGGLPHAQELD
>gi|220936018|ref|YP_002514917.1| hypothetical protein Tgr7_2857 [Thioalkalivibrio sulfidophilus HL-EbGr7] [Tfc14]
MRSNGLLKWLMLPMALLLVFIGVKLFSGDRGASPLPGDAGGQLTADEMRALGIEGDTPHDTVATLVAQVR
QLRTELQTALSDNRNQRAENDRLRQRERSIEQRIQNVLDTERAQLRQDREQTASERQQAQGLLQDLQRQF
EGLGGRAGHTDLPIGLGLEDGDGQHFGRDGVRWIEPDDARPAEGRSGSRNGFSFPNDFSPVGETLDAASE
TLGRATGGAVGTSSLEAVYTVPSNSTLMGSIAMTALIGRVPIDGTVNDPYPFKVVIGPDNLTANGIDIPD
VAGAVVSGTASGDWTLSCVRGQIRSITFVFEDGTIRTLPEESGRSSSNRSDTGTQGGLGWISDPHGIPCV
SGERRSNAQQYLGTQALITAAGAGAASLIDSDSGRVSYVGSDGSIGTVGITANEAMGRILAGGVQEMSQW
VNKLYGQAFAAVYVEPGAKVAVHIEQPLTIDYDAKGRRVDHRLGGSHVPDLD
>gi|16763038|ref|NP_458655.1| hypothetical protein STY4570 [Salmonella enterica subsp. enterica serovar Typhi str. CT18] [Tfc14]
MQIKANGLMKVLLPVLIVVVCFIGVKACGLKDTTEPEPAKTTNALTELSQDDLKALGIEGDTSADTLRTL
IGALRDVRARQAVLDEQNKALISENNKLKGENSSVGLQISNAVNAAKQETNEALEKQKTFLLEKLNDLTG
TLKSQGQNTDMVSTGSSSGTDFPVGLGLDPENASSATQGEVIWISPQDAKKTEGQSQSDNDKFTFPTSFL
DDNPVSRQRAEYDRVVKNKQELDGNGAESDTRPVYTLPENSTLVGSKAMTALIGRIPINDKVTDPYPFKV
LNGKDNLTANGIELPDVEGAIVSGTATGDMVLSCVRGTIHSITFVFSDGRIRTLPRPVANTQGNNNDNAG
DRGSIGWISDNNGIPCISGERKSNASTYLPTVALLGMGSSAGDALTQNQYTTQNNVNGGVTSALTGNAGQ
AVLGQTLGGGFKEVTDWVKQRYGQTFDAVYVPPGANVAIHITRQLAVDYEDHGRKVRYDFSLPGTGGHYG
LD
>gi|153950424|ref|YP_001402661.1| hypothetical protein YpsIP31758_3707 [Yersinia pseudotuberculosis IP 31758] [Tfc14]
MKIKSNVLVKFLVPLVILGAVLIGVKTYSTGGEKSTALVNASNVLADLTPDDLKAIGIEGDTPQDTLRTL
VGSLKMVTTRQNQLDADNKALADESKTLKQADQNIDERINQAIAAYQADANKDQGQLKGQVREMTIQIGD
LMQKLKAEGWAAKHLAAGSDIPVGLGLASGGNAVSVLDNDSLQWTENLQWSEPQDGVAIDVTGKPVGESN
HNIASRNIANSFTFATSFLDDNAITRQKAELANQTNYRQILNDNHAAEGSVEPVYTLPENSTLIGSRAMT
ALLGRVPIDGKVTDPYPFKVLIGKENLTANGIDLPDIQGAIVSGSATGDWTLSCVRGSVTSITFVFTDGT
VRTLPRQTEGHQNNNNGSSIGWLSDENGIPCLSGERKSNAATWLPTLFALSASAAAGEVLAQSQNTAQTN
ANGGVTSTLTGDAGQAVMGKALSGGMQAAAEWVKGRYGQTFDAIYVPPGVKVAVHITRQLAIDYEEKGRK
VKHDFRLNQTETGMD
>gi|224586121|ref|YP_002639920.1| hypothetical protein SPC_4426 [Salmonella enterica subsp. enterica serovar Paratyphi C strain RKS4594] [Tfc14]
MKVLLPVLIVVVCFIGVKACGLKDTTEPEPAKTTNALTELSQDDLKALGIEGDTSADTLRTLIGALRDVR
ARQAVLDEQNKALISENNKLKGENSSVGLQISNAVNAAKQETNEALEKQKTFLLEKLNDLTGTLKSQGQN
TDMVSTGSSSGTDFPVGLGLDPENASSATQGEVIWISPQDAKKTEGQSQSDNDKFTFPTSFLDDNPVSRQ
RAEYDRVVKNKQELDGNGAESDTRPVYTLPENSTLVGSKAMTALIGRIPINDKVTDPYPFKVLIGKDNLT
ANGIELPDVEGAIVSGTATGDMVLSCVRGTIHSITFVFSDGRIRTLPRPVANTQGNNNDNAGDRGSIGWI
SDNNGIPCISGERKSNASTYLPTVALLGMGSSAGDALTQNQYTTQNNVNGGVTSALTGNAGQAVLGQTLG
GGFKEVTDWVKQRYGQTFDAVYVPPGANVAIHITRQLAVDYEDHGRKVRYDFSLPGTGGHYGLD
>gi|123443672|ref|YP_001007643.1| hypothetical protein YE3484 [Yersinia enterocolitica subsp. enterocolitica 8081] [Tfc14]
MGSVLIGVKTYSTGGEKSTELVNASNVLADLTPDDLKAMGIEGDTPQDTLRTLVGSLKTVTTRQNQLDAD
NKALADESKILKQADQNIDERINQAIAAYQVDANKDQGQLKGQVQEMTIQIGDLMQKLKDNGLAAEHIAT
DIPVGLGLAGGGNAVSVLDNDSLQWIENLQWSEPQDGVAIDVTGKPVGESNHDIASRNIANSFTFATSFL
DDNAITRQKAELANQTNHRQTLNGEHVAQGSVEPVYTLPENSTLIGSRAMTALLGRVPIDGKVTDPYPFK
ILIGKENLTANGIDLPDIQGAIVSGSATGDWTLSCVRGSVTSITFVFTDGTVRTLPRHTEGHQNNNNSSI
GWLSDENGIPCLSGERKSNAATWLPTLFALSASAAAGEVLAQSQNTAQTNANGGVTSTLTGDAGQAVMGK
ALSGGMQAAAEWVKGRYGQTFDAIYVPPGVKVAVHITRQLAIDYEEKGRKVKHDFRLNQTETGMD
>gi|261819983|ref|YP_003258089.1| hypothetical protein Pecwa_0658 [Pectobacterium wasabiae WPP163] [Tfc14]
MKMQSNMLVKLAVPLTLLVTVFIGLKACSPDKAQQQPDTTAKNDAILNDVTPEQLRALGIEGDTPEDTLR
TLIGRLNTVTTKQDRLDAENKTLAEENKRLKQTNQNVDERIGQAIANAKTEESSEKSQLKSQVQSLSSTV
SDLVQQLKEVGTPGSTSSAPSGNHVGPGSDIPIGLGLDGDFTGQVTPSGSSGTDGLRWVEPIDAVAVDAS
GKPVTEGSSNRAAGFTFATSFLEENPVTRQQAELARQAGNGQTLSGNNASEGPVEPVYTLPENSTLIGSR
AMTALLGRVPVDGKVTDPYPFKILIGKDNLTANGIDLPDVQGAIVSGTATGDWTLSCVRGSVSSITFVFS
DGTVRTLPRPSGQTEGNNSQNSNNGGSIGWISDENGIPCLSGERKSNASTYLPTLFALSASSAAGEALAQ
NQNTTQGNGFGGVTSSLTGDAGQAVMGKAISGGMQETVDWVKARYGQTFDAVYVPPGMKVAVHITRQLAI
DYEEKGRKVKYDFNLGQSGTGMD
>gi|261820919|ref|YP_003259025.1| secreted protein [Pectobacterium wasabiae WPP163] [Tfc14]
MRSNGLLKWLMIPVALLVLFVGIRLFSGGGTQSPATAETGSQLTPEEMKALGIEGDTPRDTVATLVAQVR
QLRTELQTATTDNRAQREENQRLRQRESAIDQRISTTLESERASLRRDQEQLNNERQQTEGLLADLQRRL
DSIGNAGHGDLPVGLGLRDGDVEGFSDETTIRWVEPDDAKQTDGRHGNAALSFPTRFGPAQKTLDTTVES
VTSTRTNATRANPARAVYTVPTNSTLMGSVAMTALIGRVPIDGTVNDPYPFKVLVGPDNLTANGIDIPDV
AGAVFSGTASGDWTLSCVRGQVRSITFVFHDGTIRTLPEDSERSHQQSNDQNGLGWISDPYGIPCVSGER
RSNAQQYLGTQALITAAGAGAASLIDSDSGQMSYAGADGSLGTVGISSNEAVGRILAGGVRDMSDWVNKL
YGQAFAAVYVKPGAHVAVHLEKPLAIDYDTEGRKVDHRTGESHALELD
>gi|333930137|ref|YP_004503715.1| integrating conjugative element protein [Serratia plymuthica AS9] [Tfc14]
MADVKSNMLPKVIVVGVLAAAVVVGLKACSSNKTTEKTQQAHNVLANMSPEELRALGVEGDTPEDTLRTL
VGTLRTTRTQQAELQSNIDKVLKENEALRKRNTNVSGQVNEAVAGFQKQAQQRQQQLQQEQQTLMGKIQT
LTDQLAGNKDKAKSDSDIPLGLGLDGMGAGEGSAAPGQDGLMWVGPKDMKEPDPRNPNSAKDGPQFPTSF
LSYNAITRQKAAYEQQVKGRTNEKGGEENAEPVFTLPENSTLVGSRSMTALLGRVPINGTVTDPYPFKLM
IGKDNLTANGIELPDVEGAIVSGTASGDWTLSCVRGQVNSITFVFADGTVRTLPHPDTNMKANSSNNSGN
SGKDVSTTAGIGWISDDNGIPCIGGERKSNALTYLPTIAALSAASAAGEGISQGQYTTQNNVNGISDTMT
GNAGQAVLGKALSGGMKETADWVRERYGMMFDAVYVPPGQKLAVHITRQLAIDFETKGRKVRYDFSLPGE
DGSTGGLD
>gi|333925184|ref|YP_004498763.1| integrating conjugative element protein [Serratia sp. AS12] [Tfc14]
MADVKSNMLPKVIVVGVLAAAVVVGLKACSSNKTTEKTQQAHNVLANMSPEELRALGVEGDTPEDTLRTL
VGTLRTTRTQQAELQSNIDKVLKENEALRKRNTNVSGQVNEAVAGFQKQAQQRQQQLQQEQQTLMGKIQT
LTDQLAGNKDKAKSDSDIPLGLGLDGMGAGEGSAAPGQDGLMWVGPKDMKEPDPRNPNSAKDGPQFPTSF
LSYNAITRQKAAYEQQVKGRTNEKGGEENAEPVFTLPENSTLVGSRSMTALLGRVPINGTVTDPYPFKLM
IGKDNLTANGIELPDVEGAIVSGTASGDWTLSCVRGQVNSITFVFADGTVRTLPHPDTNMKANSSNNSGN
SGKDVSTTAGIGWISDDNGIPCIGGERKSNALTYLPTIAALSAASAAGEGISQGQYTTQNNVNGISDTMT
GNAGQAVLGKALSGGMKETADWVRERYGMMFDAVYVPPGQKLAVHITRQLAIDFETKGRKVRYDFSLPGE
DGSTGGLD
>gi|170722494|ref|YP_001750182.1| hypothetical protein PputW619_3328 [Pseudomonas putida W619] [Tfc14]
MKANSLLKWLVPGVLLGIVLIIIKSWVAAPDGQRTHDPDKATLTAEQAKALGIAGDTPRDTVATLIGQVK
AMRSEMQTLKKGNDALQTENYRLRTREGNIDTRIQSTLSSVTQQVTEQRQQANDARQKAEQQHRETQGLL
SRLKDQLTGKPAAKSDVPVGFGLEPGDEQQFAGPQAPADAVQWIEPSNARAGQEDTGKADGPLSSLTSKF
KDLHGLDDNAIDRGQDRLRAVAKGERDSENARDRTEGARPVYTIPENSTLMGSIAMTALIGRVPVDGTVN
DPYPFKVLVGPDNLTANGIDLPDVVGAVMSGTAAGDWTLSCVRGQVESITFVFSDGTVRTVPQPQKVVSR
NRSSTQTSDTEKIRGGLGYISDPYGIPCISGERRSNAQQYLGSQSLITAAGAGFAAALGSEQTNTSFINS
ASGSLGLSQNSGNSALNSVISGGIGDIREWINKLYGEAFAAIYVPPGAKVALHLDHEISIDYEPKGRRVN
HESPSVSVLDLD
>gi|300724381|ref|YP_003713699.1| unnamed protein product [Xenorhabdus nematophila ATCC 19061] [Tfc14]
MQIPGNGKATAQFPASFLSEQPAAGQNQPQSPSLQNPSKEENEQPVYTLPENATLVGSQAMTALLGRVPV
NGTVTDPYPFKILIGKDNLTANGIELPEVEGAVVSGSASGDWTLSCVRGQVNSITVVFQDGTVRTLPGSG
QNTNTSANGIGWLSDENGIPCISGERKSNAATYLPTLFALSAMHSAGDALSESQRTAQTSGTGGITTALT
GNAGQAALGKAMAGGMNDLSEWLRQRYSQTFDAVYVPPGARVVVHITQRLAIDYETKGRKVRYGVSETAE
RDNQEALD
>gi|300724487|ref|YP_003713808.1| unnamed protein product [Xenorhabdus nematophila ATCC 19061] [Tfc14]
MQVKSNSLVKILVPAVLMVGGFIGIKSCSSTDSTAPDTPQNNVLATLSPEELQALGVVGDTPEDTLRTLV
GTLNKVRAEQQRLGQQNADILKENDQLKNQRQDVAGQIDAAVAAIRQDDEQRRRELQDEQQGLLAQIDLL
TERLNATPLSAPDSPIPPGSGSIPYSANASTGQNELIWITPADEKPADIQTPGSGKATAQFPTSFLSEQS
AAGQSKPQSPSLQNPSKEENEQPVYTLPENATLVGSQAMTALLGRVPVNGTVTDPYPFKILIGKDNLTAN
GIELPEVEGAVVSGSASGDWTLSCVRGQVNSITVVFQDGTVRTLPGSGQNNNTSANGIGWLSDENGIPCI
SGERKSNAATYLPTLFALSAMNSAGDALNESQRTAQTSGTGGITTALTGNAGQAALGKAMSGGMNDMSEW
LRQRYSQTFDAVYVPPGARVVVHITQRLAIDYETKGRKVRYGVRETAQRDNQEALD
>gi|241662294|ref|YP_002980654.1| hypothetical protein Rpic12D_0681 [Ralstonia pickettii 12D] [Tfc14]
MKSNPLLKWLLIPMALVLVFVGIKLFSGERSARPAPPGSANPLTPEEMKALGIEGDTPRDTVATLVAQVK
QLRNELQTALNDNKNQKTENERMRARESAIDQRIQSALDGERGRLQQDREQLAGDRQQTQGLLQDLQRRL
DGLSGKSGQADLPVGLGLEEGDGKGFGGNQGGSARNTNGTRWVEPDDAKPSAKNGSSGGLNFPTSFGPAQ
KTLSDTADGVASTVADAGSRAVGASSKPVYTVPSNSTLMGSIAMTALIGRVPIDGTVNDPYPFKVLIGPD
NLTANGIDIPDVAGAVVSGTASGDWTLSCVRGQIRSVTFVFNDGTIRTVPEDGNRNRSSGNQGNSANSTT
QGGLGWISDPYGIPCVSGERRSNAQQYLGSQALITAAGAGAASLIKSDNGSVAVVANSNGSLGTVGISGN
EAMGRILAGGVRDMADWVNKLYGQAFAAVYVRPGAKVAVHLEQPLNIDYDAKGRRVNHRIGGAHASDLD
>gi|116052664|ref|YP_792980.1| unnamed protein product [Pseudomonas aeruginosa UCBPP-PA14] [Tfc14]
MALTGNPLLKLLVVPVVIGAILIGVSMMGKKESAQSQGAATPTVTSEEAATLGIDGDTPADTLRTIVAES
RQLKDQISKVIQENDSLKAANENLQGRLRNIDQNIEQKLNNTAQELQQQQENRSQTILDQVQKRLENLTH
IPEAGDTDLPVGFGVRPKDGQHFQGAGSSSSDIVWIEPQDARAVDANGQPLAAGSTTQPSGFSFPTSFGN
AVDRGQNALERIDDGLHPVGQQRSDLENRKLVRKTYTLPQNSTLMGSVAMSALIGRVPVDGTVNDPYPFK
ILIGPDNLTANGIELPDVAGAVASGTASGDWTLSCVRGQIRSLTFVFNDGTVRTFPAPAEEVNDNQSNNN
QTASADQKTIQGGLGWISDPYGIPCIAGDRRSNAKEYLGNQSLLTAAGAGIAKLLDADENNTSTVFSGNG
TSFGTTGTNSNSALNSILSGGVSDIRQWMNKLYGEAFAAVYVQPGARVAVHLDQQLAIDYELKGRKVDYS
SGAAHATADLD
>gi|114330119|ref|YP_746341.1| putative secreted protein [Nitrosomonas eutropha C91] [Tfc14]
MRSNGLLKWLMIPVALLVLFAGIRLLSGGDTTRSGAAGSGSQLTPEEMQALGIEGDTPHDTVATLVAQVK
QMRTELQTAQADNKTQRSENARLRQRETAIDQRINSALESERSTLQRDQAKLANERQQTEGLLQDLQRRL
ESLGNTDLPVGLGLREGDADGFGAGAGIRWIEPDDAQQVDGRNRSSSLSFPTSFGPAQKTLETTVGRVAD
AGAKAAGVSSAKAVYTVPTNSTLMGSVAMTALIGRVPIDGTVNDPYPFKVIVGPDNLTANGIDIPDVAGA
VFSGTASGDWTLSCVRGQVRSITFVFHDGTIRTIPKDSERNNQRNNQEDGLGWISDPFGIPCVSGDRRSN
AQQYLGTQALITAAGAGAASLIDSDSGRMSYVGADGSIGTTGITGNEAMGQILAGGVRDMSQWVNKLYGQ
AFAAVYVQPGAKVAVHLEKPLAIDYEPQGRRVDHRIGEAHALELD
>gi|333983725|ref|YP_004512935.1| unnamed protein product [Methylomonas methanica MC09] [Tfc14]
MGANRLLPIIAGLILVMLVVVGVKTSQQMSDPVHLAAVPQAGRPDVDSPADTIRTLSAEVANIKSESEKL
QMQNEALLKQRDEIETRVKAELQSQLAQDAEQQTNEAVSQLAQQVDYFKSRLDQLSTSASQTLAASGHDI
PIGFGIGADDGLQVFGSPLTWIEPLGTQRDDKGQPIFNSVANGAERLLHDGQQAADTSEAYLTESASALT
EADRPLYTVPRNATLIGATGMTALIGRIPIKGTIEDPFPFKVIVGRDNLAANGIEMPGLDGIVFSGKAAG
DWTLSCVRGEVLSATYVFADGTIRTLSSDDNSLSREKQSSGAGTNNASRTLGWISDRRGIPCVTGTRISN
AASYLSGRILASAAEAAAGAFSQSQVTNSVSAAQGVATSVITGDAAQYAGGKALAGGATELGEYLRERTA
QSFDVVYVDTGAELAIHIDVALAIDYEPGGRKTQYDLAENEVDDELD
>gi|70732037|ref|YP_261788.1| unnamed protein product [Pseudomonas fluorescens Pf-5] [Tfc14]
MNIQSNPLLKWLAVPFLVFAVVMFFTATKKGQVDHQDNNVVAIGSDEAQKLGVDGDTPGDTLRTVVTESK
ELRKQVAEMLKINNDQKSQNEELQKQLKDMDSKVENRLDNAKKELQDEVQNKSQGLIDSLQTQLNNLSNQ
PNATGGDLPIGFGVQPGDGKGFEQSPTTKDGLVWIEPRDATAVDANGKPLPLGSSQAASGFNFPTSFGPA
ANRGQNALEQIDQGLRPGNQQVDRETRKFVRKTYTLPQNSTLMGSVAMSALIGRVPIDGTVNDPFPFKIL
IGPDNLTANGIELPNVAGAVATGTASGDWTLSCVRGQVRSLTFVFNDGTVRTFPAPAEDADGNQNNNQAS
STDGKTIQGGLGWISDSYGVPCISGDRRSNAAEYLTNQSLVTAAGAGVAKLLKADESNNTTMFTGNGTSF
GTTGSSGNSAIGSILSGGVSDIRSWMNKLYGEAFAAVYVQPGAKVAVHLDQQLAIDYELKGRKVDYHSGA
NNVPAALD
>gi|339487256|ref|YP_004701784.1| unnamed protein product [Pseudomonas putida S16] [Tfc14]
MKANGVLKWLVPAVLLGIVLIIGKSWVSSPDAQPVRDPENTALSPEQAKALGIAGDTPRDTVATLIGQVK
AMRSEMLSLKKGNETLQSENNRLRTREGNIDSRIQSTLSSVTQQVTEQRQQANDARQKAEQQHRETQGLL
SRLKDQLTSKPAVKSDVPVGFGLEPGDEQQFSGAQLPADAVQWIEPSNTRAGQEGASKTEGPLSALTSKF
KDLHGLDNNAIDRGQDHLRAVAKGERDLENTEARTEGAKPVYTIPENSTLMGSIAMTALIGRVPVDGTVN
DPYPFKVLVGPDNLTANGIDLPDVVGAVMSGTAAGDWTLSCVRGQVESITFVFSDGTVRTVPQPQKVVSR
NRSSTQTSDTEKIRGSLGYISDPYGIPCIAGERRSNAQQYLGSQSLITAAGAGFAAALGSEQTNTSFINS
ASGSLGLSQNSGNSALNSVISGGIGDIRDWINKLYGEAFAAIYVPPGAKVALHLDHEISIDYEPKGRRVN
HERPSVSVLDLD
>gi|148548156|ref|YP_001268258.1| unnamed protein product [Pseudomonas putida F1] [Tfc14]
MKANGLLKWLVPAVLLGIVLIIIKSWVTAPDGQPTHDPENATLSAEQAKALGIAGDTPRDTVATLIGQVK
AMRSEMQTLKKGNDTLQTENNRLRTREGNTDTRIQSTLSSVTQQVTEQRQQANDARQKAEQQHRETQGLL
SRLKDQLTGKPAAKSDVPAGFGLEQGDEQQLAGAQAPADAVQWIEPSNARAGQEDTDKADGPLSSLTSKF
KDLHALDNNAIDRGQDRLRAVAKGERDLENAQDRTEGARPVYTIPENSTLMGSIAMTALIGRVPVDGTVN
DPYPFKVLVGPDNLTANGIDLPDVVGAVMSGTAAGDWTLSCVRGQVESITFVFSDGTVRTVPQPQKVVSR
NRSSNQTSDTEKIRGGLGYISDPYGIPCISGERRSNAQQYLGSQSLITAAGAGFAAALGSEQTNTSFINS
ASGSLGLSQNSGNSALNSVISGGIGDIREWINKLYGEAFAAIYVPPGAKVALHLDHEISIDYEPKGRRVN
HESPSVSVLDLD
>gi|294502427|ref|YP_003566489.1| hypothetical protein YPZ3_0317 [Yersinia pestis Z176003] [Tfc14]
MADVKSNMLPKVIVFGVLAAAVVVGLKACKDDKTSEKPQQTHNVLSNMSPEELRALGVEGDTPEDTLRTL
VGTLRTTRTQQAELQSNIDKVLKENEALRKRNTNVSGQVNEAVAGFRKQAQQRQQQLQQEQQTLMGKIQT
LTDQLAGNKDKPKSDSDIPLGLGLDGMGAGEGSAAPGQDGLMWVGPKDMKEPDPRNPNSVKDGPQFPTSF
LSDNAITRQKAAYEQQVKGRTNEKGAEENAEPVFTLPENSTLVGSRAMTALLGRVPINGTVTDPYPFKLM
IGKDNLTANGIELPDVEGAIVSGTASGDWTLSCVRGQVNSITFVFADGTVRTLPHPDTNMKANSNNNSGN
TGKDVSTTAGIGWISDDNGIPCIGGERKSNASTYLPTIAALSAASAAGEGISQGQYTTQNNVNGITATMT
GNAGQAVLGKALSGGMKETADWVRERYGMMFDAVYVPPGQKLAVHITRQLAIDFETKGRKVRYDFSLPGE
DGSTGGLD
>gi|66044691|ref|YP_234532.1| unnamed protein product [Pseudomonas syringae pv. syringae B728a] [Tfc14]
MKGNPLLKYLVIPFLLLVIFVGIKSLGSAPAPSTETPAPKLTAEQAKALGVEGDTPSDTLRTVVAEGREL
KQQITDVIAQNTAVKQDNETLKQRLANIDQTVDQRLKNAQEQFKLDSQQQQQSVLEGLRKQMDELTRMGQ
NSNSNSDLPIGLGVQPGDGQQFKSETSGSDIVWIDPQDATALDSNGKPITAGNSVPASAYSFPTAFGESV
DRGQKALTTGAQSVRDDMGGQQQERKKVRRAYTLPQNSTLMGSVAMSALIGRVPVDGTVNDPYPFKVLIG
PDNLTANGIDLPDVAGAVASGTASGDWTLSCVRGQIKSLTFVFTDGTVRTLPAPVQGGNQQNNNQNNSGD
QQPIQGGLGWISDPYGIPCIAGERRSNAQQYIGSQALITAAGAGAASLIKTEGSTSSYVSNASGTLGSTG
LSGNEAMGKILTQGVTDVSSWVNKLYGQAFAAIYVLPGAQVSLHIDQELEIDYELKGRKVKYASGANHAN
ANLD
>gi|37525064|ref|NP_928408.1| hypothetical protein plu1083 [Photorhabdus luminescens subsp. laumondii TTO1] [Tfc14]
MQIKSNGLVKWVVPAFVIAGLVVGIKSCRQSETPVSQTVSHQALAELSSGELRALGIEGDTPEDTLRTLI
GALRSIRVQQAALEKQNAQLLADNEKWRNGSQSMTDQINRVVAGTREETEKQQQLLKAEQQTLFSRLDQL
TRQLGNKGMNINNSLVERDIPLGLGLDNTGQNTTSGGDRLVWITPQDTLPVDSQVAMSGQPASPRFPVSF
LEDNALSRQKVEYDGITKNQRAITEDHTNEIIRPVYTLPENTTLVGSQAMTALLGRVPVNDKVTDPYPFK
VLIGKDNLTANGIELPDVEGAIVSGMATGDWTLSCVRGNVTSLTFVFADGTVRTVPKSDNRTNGSHHVQD
NSSGGIGWLSDNNGIPCISGERKSNASSYLPTLFALSGGTAAGDVLSQSQLTTQTNGYGGATSSLTGDAG
KAVLGQAAAGGFKAVSEWVKARYGQTFDAVYVPPGARVAVHITQQIPIDYEERGRRVKYNLGLGQEVRDG
LD
>gi|77164170|ref|YP_342695.1| hypothetical protein Noc_0646 [Nitrosococcus oceani ATCC 19707] [Tfc14]
MSMVTSNRLLPLLAGSVVLMAVLVAVKSCSPNEEQPQLLEAVPQAPKPDADTPADTIKTLTANVSAMTSE
LNALRRDNTALKQENRDLIKDRKQIENNVLSRVQTALETKRMDAAPTETTSAIAALTARVDSLTNRFGTS
STRPSSTGSDIPIGLGLDGIGTSAAESESLVWVNPLEFTPSPDGDKETLLNRFSRTSRNALDGTRPEVQS
LVAKGSDALNTALPVYTVPRNATLIGSTGMTALVGRVPIQGQVRDPMPFKVITGKENLAANGLRIPGVEG
MIWSGTAIGDWTLSCVTGKLESVTFVFEDGTIQTLSSDENQLGGSSGNSDRPLGWISDARGIPCITGERK
TNAPAFLAQRIGVMALQAAGEAAAQSETTTLISDSGTATSVVSGETGKYVLGKTLGGGSDEVAQWLRERQ
AQSFDAVFVPAGIELAIHVDHELPIDFHSNGRKLHHETNLFEHATITTGSGLD
>gi|29144523|ref|NP_807865.1| hypothetical protein t4268 [Salmonella enterica subsp. enterica serovar Typhi str. Ty2] [Tfc14]
MQIKANGLMKVLLPVLIVVVCFIGVKACGLKDTTEPEPAKTTNALTELSQDDLKALGIEGDTSADTLRTL
IGALRDVRARQAVLDEQNKALISENNKLKGENSSVGLQISNAVNAAKQETNEALEKQKTFLLEKLNDLTG
TLKSQGQNTDMVSTGSSSGTDFPVGLGLDPENASSATQGEVIWISPQDAKKTEGQSQSDNDKFTFPTSFL
DDNPVSRQRAEYDRVVKNKQELDGNGAESDTRPVYTLPENSTLVGSKAMTALIGRIPINDKVTDPYPFKV
LIGKDNLTANGIELPDVEGAIVSGTATGDMVLSCVRGTIHSITFVFSDGRIRTLPRPVANTQGNNNDNAG
DRGSIGWISDNNGIPCISGERKSNASTYLPTVALLGMGSSAGDALTQNQYTTQNNVNGGVTSALTGNAGQ
AVLGQTLGGGFKEVTDWVKQRYGQTFDAVYVPPGANVAIHITRQLAVDYEDHGRKVRYDFSLPGTGGHYG
LD
>gi|229589443|ref|YP_002871562.1| hypothetical protein PFLU1929 [Pseudomonas fluorescens SBW25] [Tfc14]
MKANALLKWLVPAALLAVVLIILKTWVPGGSTPSPEHPVDQGNLQLSAEQAKSLGIAGDTPRDTVATLVG
QVKAMRSDMLGLKKHNDSLLTENNRLRERENSVDSRIQTALGSVTQQVDEGRRQANEARLKAEQDSRQAR
GLLTQLQGQLSGLTGKGKDMPIGLGLEPGDGAQFDGQHSANDALQWIEPSDAPPTNARGKTKISSALSLP
TAFNSLEGLNDNANDRSQKPLGAVTNNKRDLAQSVDRAEGARPVYTIPENATLMGSVAMTALIGRVPVDG
TVNDPYPFKVLVGPENLTANGIDLPDVAGAVMSGTASGDWTLSCVRGQVESITFVFTDGTIRTVPQPKAV
ASRTASTTQSSNTDKIRGGLGYLSDPYGIPCIAGGRRSNAQQYLGSQSLITAAGAGVAALLGNERNNSSV
INAGGTTLGVTSSTGNNALSSILSGGVSDVREWVNKLYGEAFAAVYVPPAAQVALHLDHEITIDYEPKGR
SVRHEKDHASLPDLD
>gi|330808770|ref|YP_004353232.1| hypothetical protein PSEBR_a1997 [Pseudomonas brassicacearum subsp. brassicacearum NFM421] [Tfc14]
MKSNGLLKWLMIPMALLLVLVLAKLMPGKKVSPSDPIDSESRLTVEEMKALGLEGDTPSDTVATLVAQVR
QLRGELKNSLGDNERRDPGTDQLRQLEDTVEQRIQLALEKERQRIQEEQNALANDTSDIQGLLQSLQWQL
DNLRQEDSHLDVPVGMGQLEGAGQGFRDSIHWVEPDDAKPKDVAGSSAEPIFSFPTSFGPAQKTLGAIAD
SATSSASGSFDVPSAKPTYTVPPNATLMGSVAMTALIGRVPIDGTVNDPFPFKVLIGADNLTANGIDLPE
VAGAVISGTASGDWTLSCVRGQIRSITFVFQDGTIRTLPADNQSDSRGSSQHSSNSGATQEGLGWISDRH
GIPCVAGTRRSNAQQYLGSQALITAAGVGAASLIKSDGNTVYAGNSGGSLGTVGISGSEAMNRLLASGVQ
DISQWVNKLYGQAFAAVYVEPGAQVAVHIEQPLTLDYDAKGRKVDHTLGGRHVVSDLD
>gi|77459243|ref|YP_348750.1| unnamed protein product [Pseudomonas fluorescens Pf0-1] [Tfc14]
MKANALLKWLVPAALLAVVLIILKSWVAGSTPSPEHPVNEGNIQLSAEQAKSLGIAGDTPRDTVATLVGQ
VKAMRSDMLGLKKHNDSLQTENNRLRERENSVDSRIQTALGSVTQQVDEGRRQANEARLKAEQDSRQARG
LLTQLQGQLSGLTGKGKDMPIGLGLEPADGAQFEGQYSANDALQWIEPSDTQPTDARGKTNTSSTLTLPT
AFSSLEVLKDNTIDRSQKQLRAVTQGERDPTRFADRTEGAKPIYTIPENATLMGSIAMTALIGRVPVDGT
VNDPYPFKVLVGPENLTANGIDLPDVAGAVMSGTASGDWTLSCVRGQVESITFVFTDGTIRTVPQPKAVA
SRTASTTQSSNSDKIRGGLGYLSDPYGIPCIAGERRSNAQQYLGSQSLITAAGAGVAALLGDEQNNSSVI
SSGGSTLGVSSSSGNSALNSILSGGVNDIREWVNKLYGEAFAAVYVPPAAQVALHLDQEITIDYEPKGRS
VHHEKDHASASDLD
>gi|161504991|ref|YP_001572103.1| hypothetical protein SARI_03121 [Salmonella enterica subsp. arizonae serovar 62:z4,z23:-- str. RSK2980] [Tfc14]
MKLQANILLRVLTPLILLAGCVLLFHACQDRKTTPSTSSAPATPLSHDELKALGIEGDTPADTVATLVGQ
MKLWRKELETVKASNAALVQENQRLREREQNTDSRISEAINRQQTSASQQQNELLNSLQTQIQQLKGNRT
TDDSLAGLGIDEPEAASGEPLRWIAPADALPTDKNGRPLQPALAFPSAMHSPTPQPEASPPAAVKPVYTL
PQNSTLIGSVAMTALLGRIPLNGSVTDPYPFKVLIGRDNLTANGIELPDIEGAVISGSATGDWTLSCVRG
SLTSITFVFRDGTVRTLPAEGDKTGSGTEGNIGWLSDPHGLPCIPGERKSNAAEYIGSQFLLAGSSAAAQ
ALANNQTTSTVEDGSITTALTGDSGQYVLGQALGGGLKESADWFKQRYGQMFDAIYVPPGQAVAIHITRQ
LAIDYDPDGRRVNYRTAGERTGDLD
>gi|217969378|ref|YP_002354612.1| hypothetical protein Tmz1t_0950 [Thauera sp. MZ1T] [Tfc14]
MKSNPLLKWLLIPMALLLVFVGIKLFSGAPGGQPAPKGAAGTLSPEEMKALGIAGDTPRDTVATLVAQVK
QLRTELQSALGDNKQHKAENERLRARESAIDQRIQSALEGERNRLEQERTQVVSDRQQTQGLLQDLQRQL
DGLSGKGGPSDLPVGLGLEEGDGKRFNRGVSGTQWVEPDDAKVDAKNGSKEPSFPLSFGPAQKSLSATVE
SVADVGSRAVGASAKAVYTVPSNSTLMGSIAMTALIGRVPIDGTVNDPYPFKVLIGPDNLTANGIDIPDV
AGAVVSGTASGDWTLSCVRGQIRSVTFVFQDGTIRTVPEDSSKGGSSGGNAGHNGASIQGGLGWISDPYG
IPCVSGERRSNAQQYLGSQALITAAGAGAASLIKSDNGSVAVVANSNGSLGTVGISGNEAMGRILAGGVR
DMADWVNKLYGQAFAAVYVQPGARVAVHLEQPLDIDYDAKGRRVHHRTGETHASDLD
>gi|218891380|ref|YP_002440247.1| unnamed protein product [Pseudomonas aeruginosa LESB58] [Tfc14]
MRSNGLLKWLMIPVAILVLFVGIRLFSGGGSTAPPAADNGAQLTPEEMKALGIEGDTPRDTVATLVAQVK
QLRTELQTALSDNKSQREENQRLRQRENSIDQRINSALESERSNLRRDQEQAASARQQTEGLLADLQRRL
DSIGGRGGGHADLPVGLGLQGGDEAGMEGGVRWVEPDDAKPAEGRNGGRGASGGMSFPTSFGPAQSTLET
TAETVANAGARASGVKSAKPVYTVPTNSTLMGSVAMTALIGRVPIDGTVNDPYPFKVLVGPDNLTANGID
IPDVAGAVFSGTASGDWTLSCVRGQVRSITFVFNDGTIRTIPEDREGNQQNNQQRDGLGWISDPHGIPCV
SGERRSNAQQYLGSQALITAAGAGVASLIESDSGRMSYVGSDGSIGTVGITGQEAVGQILAGGVRDMSAW
VNKLYGQAFAAVYVQPGAKVAVHLEKPLAIDFDPEGRKVDHRAGESHALELD
>gi|237809183|ref|YP_002893623.1| putative secreted protein [Tolumonas auensis DSM 9187] [Tfc14]
MRSNGLLKWLVLPVALLVLFFGIRLFSGGGDQPPTSVDAEPQLTAEEMQALGIEGDTPRDTVATLVAQVR
QLRTELQTATADNRTQREENQRLRQRESAIDQRIGTALEAERTALRRDQEQLAGERRQTEGLLQDLQRRL
ENIGGGGHADLPVGLGLREGDGDGFAGEGGIRWVEPDDARQTDGRGGAGTSLSFPTSFGPAQKTLEATVG
HVADAGARAAGVKTAQAVYTVPTNSTLMGSVAMTALIGRVPVDGTVNDPFPFKVLVGPDNLTANGIDIPD
VAGAVFSGTASGDWTLSCVRGQVRSITFVFHDGTVRTIPEDSERSSQQNNQQDGLGWISDPYGIPCVSGE
RRSNAQQYLGTQALITAAGAGVASLIDSDSGQMSYVGADGSIGTVGISTNEAVGRILAGGVQDMSQWVNR
LYGQAFAAVYVQPGAQVAVHLEKPLEIDYDPEGRRVDHRAGEAHALELD
>gi|154253858|ref|YP_001414682.1| hypothetical protein Plav_3422 [Parvibaculum lavamentivorans DS-1] [Tfc14]
MRSNGLLKWLMIPVALLVLFIGVRLFSGGGPSTLSQADAGSQLTPEEMKALGIEGDTPRDTVATLVAQVK
QLRTELQTALSDNKSQREENQRLRQRENSIDQRINAALEAERSNLRRDQQQAASERQQTEGLLADLQRRL
EAIGGRGGGHADLPVGLGLRDGDEAGMEGGVRWVEPDDAKKAEARGSSSGAMSFPTSFGPAQRTLETTAE
TVANAGARAAGVKTAKAVYTVPTNSTLMGSVAMTALIGRVPIDGTVNDPYPFKVLVGPDNLTANGIDIPD
VAGAVFSGTASGDWTLSCVRGQVRSITFVFHDGTIRTIPEDREGNQQNNQQRDGLGWISDPYGIPCVSGE
RRSNAQQYLGSQALITAAGAGVASLIESDSGQMSYVGSDGSIGTVGISGQEAVGRILAGGVQEMSNWVNK
LYGQAFAAVYVQPGAKVAVHLEKPLAIDFDPEGRKVDHRAGESHALELD
>gi|28868082|ref|NP_790701.1| unnamed protein product [Pseudomonas syringae pv. tomato str. DC3000] [Tfc14]
MKSNPLLKYLVVPLLLLTVFIGIKMMRGGPEQQADNAPAPKLTAEQAKALGVEGDTPSDTLRTVVAEGRE
LKQQITDVMAQNSAVKQDNEALKQRLANIDQTVEQRLKNAQEQFKLDSQQQQQSVLDGLRKQMDELTRMG
QNGATHPDLPIGLGVQQGDGQQFKSDSSGSDLMWINPQDATALDSNGKPITAGNSVPASAYSFPTAFGES
VDRGQKALTTGAQSVRDDMGGQQQERKKVRRAYTLPQNSTLMGSVAMSALIGRVPVDGTVNDPYPFKVLI
GPDNLTANGIDLPDVAGAVASGTASGDWTLSCVRGQIKSLTFVFNDGTVRTLPAPVQGGNQQNNNQNNQN
NSGDQQPIQGGLGWISDPYGIPCIAGERRSNAQQYIGSQALITAAGAGAASLIKTEGSTSSYVSNASGTL
GSTGLSGNEAMGKILTQGVTDVSSWVNKLYGQAFAAIYVLPGAQVSLHIDQELEIDYELKGRKVKYASGA
NHANANLD
>gi|188991845|ref|YP_001903855.1| hypothetical protein xccb100_2450 [Xanthomonas campestris pv. campestris str. B100] [Tfc14]
MRSNGLLKWLMIPVALLVLFFGIRLFSGGGSSAPSQAETGSQLTPEEMKALGIAGDTPRDTVATLVAQVK
QLRTELQTALSDNKSQREENQRLRQRENSIDQRINSALETERSNLRRDQQQAASERQQTEGLLADLQQRL
DSIGGRGGGHTDMPVGLGLRDGDEAGMEGGMRWVDPDDKKPVDGRNGNRGTGGGNNFPTSFGPAQSTLDT
TAETVPKASEGSARAKSTKPVYTVPTNSTLMGSVAMTALIGRVPIDGTVNDPYPFKVLVGPDNLTANGID
IPDVAGAVFSGTASGDWTLSCVRGQVRSITFVFHDGTIRTIPEDREGNQQNNQQQNAQSGGLGWISDPYG
IPCVGGERRSNAQQYIGSQALITAAGAGVASLIQSDSGQMSYVGSDGSIGTVGISGQEAVGRILAGGVKE
MSNWVNKLYGQAFAAVYVQPGAKVAVHLDKPLAIDFDPEGRKVDHRAGENHALELD
>gi|197286426|ref|YP_002152298.1| hypothetical protein PMI2579 [Proteus mirabilis HI4320] [Tfc14]
MKVKSNTLVKILVPSALALAVLIGIKSCQPDTPVTGSGQDNLSQSINDLDPGELKSLGIEGDTPADTLRT
LIGTMKTVRDRQAELIAQNEKLLEENAQLRNRQQNVSGQIQSAVASVRQEAESQQRALQQEQQTLMRRLD
SLGETLTASGGQPAQGSGQGDIPLGLGLDTGGSGLTVKDGLLWAEPQDAQPAEPGRMVNGQPAKPAFPTS
FLEDNAITRQKAELDRVAKNQRTLSGTVDGEAHTEPAYTIPENATLVGSQAMTALLGRVPIDGKVTDPYP
FKVVVGKDNLTANGIELPDVEGAVISGSATGDWTLSCVRGDITSITFVFTDGTIRTVPKPADRTDGGSQA
NSGQNARNNGGSLGWISDESGIPCISGERKTNAGTYLPTLFALTAAASAGDAMSQSQYTAQNNGYGITSS
LSGDAGKAALGSAIGGGFKDVADWVKSRYGQTFDAVYVPPGQKVAVHISRQIPVDYESQGRRVNYGFSLT
EGEEGGLE
>gi|50119519|ref|YP_048686.1| unnamed protein product [Pectobacterium atrosepticum SCRI1043] [Tfc14]
MQIKSNTLVKVIVPSVLAIGALIGVKSCQSPDQAQSTADTAKTTLGLSQDELKALGVAGDTPEDTLRTVV
GSLNQVRSDLGKLSQQNEDLKKQNDVLTRRSTDVSGQVNEAVSGVQQSYDTQQKRLQDEQLRIQNKIQEL
TDKLANTMSNPGGHISGGSNYLGSSGHGDIPLGLGLDGMGSGTTGTQSQGADGLIWVQPKDQKPTDPNKT
SSAGMPALPQFPTSFLNDNELTRQKAAYEQQVKGYSNEKNEVTAEPVYTLPENSTLIGSRAMTALLGRVP
INGTVTDPYPFKVLIGKDNLTANGVDLPDVEGAIVSGTASGDWTLSCVRGQVNSITFVFSDGTVRTLPRA
NANSNGSSSGNDQGASGANGGIGWISDEAGIPCISGERKSNASTYLPTIFALSAGSGAASALSQNQQTTQ
ANGYGGMTSSLTGDAGQAVLGKALAGGLNETTDWVKQRYGQTFDAIYVPPGMRLAVHITKQLAIDYEDKG
RKVRYDFSLPADGGSQRGLD
>gi|21243008|ref|NP_642590.1| unnamed protein product [Xanthomonas axonopodis pv. citri str. 306] [Tfc14]
MKSNGLLKWLMIPVAALLVFLGIHLTSGRSDQSAAGGGTAQLTPEEMKALGIDGDTPRDTVATLVAQVKQ
LRGELQTAMGDNKNQRAENERLRQRDSSIDQRIQSALDGERGRLLQEREQAVGDKQQTQGMLQELQHKLD
QLGGKGGSTDLPVGLGLEEGDGKGFGAQGAPGVRWVEPDDARPDAGKGPAGASGKGERFPMRFGPADGGT
PGGGSVSAPESKAGAEPKPAKPVFTVPTNATLMGSVAMTALIGRVPIDGTVNDPYPFKVLIGPDNLTANG
IDLPEVAGAVVSGTASGDWTLSCVRGQIRSVTFVFRDGTIRTVPDEKGQGGTSGNRGNAGNGTAADGQGP
ILGGLGWISDPHGIPCVSGERRSNAQQYLGSQALITAAGAGAASLIKSDSGSVAVVSNGNGSLGTVGISG
NEAMGRILAGGVQEMSQWVNKLYGQAFAAVYVPPGAQVAVHLEQPLQIDHDAQGRKVRHATGGSHAIDLD
>gi|290474554|ref|YP_003467434.1| unnamed protein product [Xenorhabdus bovienii SS-2004] [Tfc14]
MQVKSNSLVKILVPVVLMVGGFIGIKSCSSTDTAPPATPQNNALATLSPEELQALGVGGDTPEDTLRTLV
GTLNKVRSEQQRLGQQNADILKENDQLKNQRQDVAGQIDAAVAAIRQDDEQRRRELQDEQQGLLAQIDLL
TERLNSAPLSAPDSPIPPGSGSIPYSANAGTGQNELIWIAPADEKPADIQTPGSGKATAQFPTSFLSEQS
AAGQNKPQSPSLQNPSKEENEKPVYTLPENATLVGSQAMTALLGRVPVNGTVTDPYPFKILIGKDNLTAN
GIELPEVEGAVVSGSASGDWTLSCVRGQVNSITVVFQDGTVRTLPGSGQNNNTSANGIGWLSDENGIPCI
SGERKSNAATYLPTLFALSAMNSAGDALSESQRTAQTSGTGGITTALTGNAGQAALGKAMSGGMNDLSEW
LRQRYSQTFDAVYVPPGARLVVHITQRLAIDYEVKGRKVRYGVSETAERDNQEALD
>gi|290476375|ref|YP_003469279.1| unnamed protein product [Xenorhabdus bovienii SS-2004] [Tfc14]
MQVKSNSLVKILVPMVLMVGGFIGIKSCSSTDTTAPDTPPNNVLATLSPEELQALGVGGDTPEDTLRTLV
GTLNKVRSEQQRLGQQNADILKENDQLKNQRQDVAGQIDAAVAAIRQDDEQRRRELQDEQQGLLAQIDLL
TERLNSAPLSAPDSPIPLGSGSIPYSANAGTGQNELIWITPADEKPADIQTPGSGKATAQFPTSFLSEQS
AAGQSKPQSPSLQNPSKEENEQPVYTLPENATLVGSQAMTALLGRVPVNGAVTDPYPFKILIGKDNLTAN
GIELPEVEGAVVSGSASGDWTLSCVRGQVNSITVVFQDGTVRTLPGSGQNNNTSANGIGWLSDENGIPCI
SGERKSNAATYLPTLFALSAMHSAGDALSESQRTAQTSGTGGITTALTGNAGQAALGKAMSGGMNDMSEW
LRQRYSQTFDAIYVPPGARVVVHITQRLAIDYETKGRKVRYGVREAAQRDNQEALD
>gi|161617525|ref|YP_001591490.1| hypothetical protein SPAB_05384 [Salmonella enterica subsp. enterica serovar Paratyphi B str. SPB7] [Tfc14]
MKKPASNLLVKIAVPVVVVGAIMIGVKSCTDKNDKNEAGQKTSNVALKDLTPEDLKALGVEGDTAQDTLR
TLVGSYRKVQGRLDSLESDNKTLADENKELKKNNTNVDQQISQAVGQVRSEEAQKRAQLSSQVTDLSSQV
NQLLDQLKNGSSGLTAGNKGNAAGSDIPVGLGYDNGLTGGAGNISQTDGNGLQWVEPKDGIATDANGRPV
SDKNSNNATGFSFATSFGAAGDAARQATSAVSTTVQNNIPGSEKNAAPVYTLPENSTLVGSRAMTALLGR
IPIDGKVTDPYPFKVMIGKDNLTANGIELPDVQGAIVSGTATGDWTLSCVRGAITSITFVFTDGTVRTLP
SPEGQGSNGGNQNSQGGNNSSIGWLSDDNGIPCISGTRKSNASTYLPTIAALAAASAAGDAVAENQNTSQ
TNGYGGVTSTLTGDAGQAVLGKALSGGMRETVDWVKARYGQTFDAIYVPPGQKVALHITRQLAIDYEEKG
RKVKYDDFSLAGSSTGMD
>gi|238918308|ref|YP_002931822.1| unnamed protein product [Edwardsiella ictaluri 93-146] [Tfc14]
MQIKSNAMVKFIVPAVVVAGLVVGLKSCKGERLPENAENASGDVTTVLKNLSQDELKALGVEGDTPEDTL
RMLIGRLNDVRDRQKTLDKQNTDLLKENEQLRKRGTNVSGQVDEAVQGLREEYDKRQQQLQNEQTSLLEK
VQTLSEQLKTTVSSSAGAKQASDSDIPLGLGLDGLGGRTRGIATRGDDGLMWVTPDDQKDVDPRDAASGK
ASPQFPTSFLDSNPLTRQKAAYEQQVKGHTGEKGAQENAEPVYTLPENSTLVGSRAMTALLGRIPLNGTV
TDPYPFKVLIGKDNLTANGIELPDVEGAIVSGSASGDWTLSCVRGQVNSITFVFADGTVRTVPQPEASGK
STGNGNTQNKTGTDGGIGWISDDDGIPCISGTRKSNASTYLPTIFALSAAGAAGEAFGEGQYTTQNNVNG
ISSTLTGSAGEAALGKALSGGMSETTDWVKQRYGQTFDAIYVPPGAKLAVHITRQLAIDYEDNGRRVRYD
FTLPGGVSDNGGLD
>gi|134095210|ref|YP_001100285.1| signal peptide [Herminiimonas arsenicoxydans] [Tfc14]
MRSNGLLKWLMIPVALLVLFVAIRLFSGGGSSAPPAADAGAKLTPEEMKALGIEGDTPRDTVATLVAQVK
QLRTELQTALSDNKSQREENQRLRQRENSIDQRINSALETERSNLRRDQQQAASERQQTEGLLADLQRRL
EGIGGRGGGHADLPVGLGLRNGDEAGMEGGVRWVEPDDAKPADGRNGSRGTGGGMSFPTSFGPAQSTLET
TAQTVANAGARAAGVKSAKPVYTVPTNSTLMGSVAMTALIGRVPIDGTVNDPYPFKVLVGPDNLTANGID
IPDVAGAVFSGTASGDWTLSCVRGQVRSITFVFHDGTIRTIPEDRDGNQQNNQQQNSQSGGLGWISDPYG
IPCVSGERRSNAQQYLGSQALITAAGAGVASLIDSDSGQMSYVGADGSIGSVGISSNEAVGRILAGGVRD
MADWVNKLYGQAFAAVYVQPGAKVAVHLEKPLAIDFDPEGRKVDHRAGESHALELE
>gi|148360350|ref|YP_001251557.1| membrane protein [Legionella pneumophila str. Corby] [Tfc14]
MNKNKGIKILAGSVVFAVVMILINSRHSTPVHDDTPNPNNFHEAITSQFNDNIRDVSARLLETEKKLEQM
HKENKSLQKQLKQPIQEASHTLQDELQTLKEKLSALTDHQTQSYPMEGNQAPVSGQIKDLDGLLDKAPIE
SKVFAEQDTSTKEEAPTKTPFYTIPAGSDFSKVTLLSALMGEVPVEGKLMQPLFPFTAMVSRGDLMTANG
MQLPEEIIGMKISGYSIGVGSFLDNISCVRAYVTAALFVFEDGNFVSIGQEQMKSSAELVNNDSIGYLTT
QFGNPCIKGQYITNAPRVLAAFMAAGGIQGAGNALSKWQMSYQAEGGSAIATPTGDLAHFAAGGAINEGS
QKITDWLEKRIQGSFDMVFVPASIRSHSGFIPNQFSLHFSQTIAIDKEHQGRVLDYGYHQQKNFDNALR
>gi|148359943|ref|YP_001251150.1| membrane protein [Legionella pneumophila str. Corby] [Tfc14]
MKKNAGLKILTVTVIAVVALIMMNSKHHDREPEVTRPDPNNLNEAIASQFNDNIRDVAARLQETEKKLAN
LESENKQLRSKKENVQASYNPEVIKEIEQLKSELANVKTSQESQQNSQPYTVNGESTLAKEQSVKDIDAL
LMNRESNPNEQAYWEGLKKTKQALTPKVKTAALNSKDKKSIPYYTIPAGSDLGRTTLLSALIGEVPVEGK
LMQPLFPFSAIINRGDLMAANGIPLPPNISGMKVNGYAIGVGSFLDNISCVRAYVTSALFVFDDGHFVTV
GKEQMTGTAEMVNNESLGYLTTAFGNPCIKGQYFTNAPRVLTALVASDGIKGFGNALSQWQMSYTANANG
ATGIPTGSMGNYALGGALSQGTVKAADWLEKRIQGSFDMVFVPASQGYRPTQLSFHVTQTINLDKETNGR
VLDYGHLQQTAHDFSLR
>gi|339326879|ref|YP_004686572.1| hypothetical protein CNE_1c27770 [Cupriavidus necator N-1] [Tfc14]
MKSNPLLKWLLIPMVLLMVFAGIRLFSNDHGAEPARPDRANPLSPEEMKALGIEGDTPRDTVATLVAQVK
QLRNELQAALNDNKDQKAENERMRVRESAIDQSIQTALEGERGRVQQERDQIANDRQQTQDRLQDLQRRL
DGLSGEGGQPDLPIGLGLEEGDGKHRGGARKSGGMHWVEPDDATPVKSGDVRSGPNLPTSFGPAQRTLTD
MAENTASAAAEAVSSAAETYAKPIYTVPSNSTLIGSIAMTALIGRVPIDGTVNDPYPFKVLIGPDNLTAN
GIDIPDVAGAVVSGTASGDWTLSCVRGQVRSVTFVFQDGTIQNVPQKSSRSQGATGDQASSTGMDGSAVR
GSLGWISDPHGVPCVSGERRSNAQQYLGSQALITAAGAGAASLIKSDTGSVAVVSNSNGSLGTVGISGNE
AMGRILAGGVRDMADWVNKLYGQAFAAIYVQPGAKVAVHLEQPLNIDYDVKGRRVNHRIGEAHASDLD
>gi|209947558|ref|YP_002291055.1| putative exported protein precursor [Haemophilus influenzae] [Tfc14]
MQMKANKAFYVIGGITALVVTLMAGFLFSGSSSTTTAETKKEDALDLSLKDLSPEELRSMGLEGDTSKDT
VRTLIGKVKENNKRFDEVILQNDRLVKENEQLKNQANNTDYQIQQAVQAETGALINEINALKDQVVQAGN
QVVGNGNAQANPNAPLPINGATTGPQVETRGGINWVNPSDMPTTDSQGNALQGIGVNGAGIGFPKTFDNN
VNDIRKSNDGLQSSTGNNAIFNTATPFFTIAANSTLTNSVAMTALVGRVPIDNNVTEPYPFKLLIGRDNL
IANGIELPDIEGAIVSGTASGDWTLSCVRGDVKSLTFVFSDGRIVSTDDSNNKIGWLSDPHGVPCIPGER
RTNAPEYLTTNFFLTGASAAAQGLSSSQSTTVVDGGAVIGAVTGNNGKYILGQALGGGLRETADWFRQRY
GQMFDAVYVPPGKEVAVHIEKQIDIDYDRMSRKVKYGQASRQPNLD
>gi|94311287|ref|YP_584497.1| unnamed protein product [Cupriavidus metallidurans CH34] [Tfc14]
MRSNGLLKWLMIPVAILVLFVGIRLFSGGGSTAPPAADNGAQLTPEEMKALGIEGDTPRDTVATLVAQVK
QLRTELQTALSDNKSQREENQRLRQRENSIDQRINSALESERSNLRRDQEQAASARQQTEGLLADLQRRL
DSIGGRGGGHADLPVGLGLQGGDEAGMEGGVRWVEPDDAKPAEGRNGGRGASGGMSFPTSFGPAQSTLET
TAETVANAGARASGVKSAKPVYTVPTNSTLMGSVAMTALIGRVPIDGTVNDPYPFKVLVGPDNLTANGID
IPDVAGAVFSGTASGDWTLSCVRGQVRSITFVFNDGTIRTIPEDREGNQQNNQQRDGLGWISDPHGIPCV
SGERRSNAQQYLGSQALITAAGAGVASLIESDSGRMSYVGSDGSIGTVGITGQEAVGQILAGGVRDMSAW
VNKLYGQAFAAVYVQPGAKVAVHLEKPLAIDFDPEGRKVDHRAGESHALELD
>gi|163855384|ref|YP_001629682.1| unnamed protein product [Bordetella petrii DSM 12804] [Tfc14]
MRSNGLLKWLMIPVALLVLFVGIRLFSGGSTSAPPAGDAGAQLTPEEMKALGIEGDTPRDTVATLVAQVK
QFRTELQTALSDNKSQREENQRLRQRENSIDQRINSALESERSNLRRDQEQAASARQQTEGLLADLQRRL
DSIGGRGGGHADLPVGLGLQGGDEAGMEGGVRWVEPDDAKPAEGRNGGRGTSGGMSFPTSFGPAQSTLET
TAESVANAGARAEGVKSAKPVYTVPTNSTLMGSVAMTALIGRVPIDGTVNDPYPFKVLVGPDNLTANGID
IPDVAGAVFSGTASGDWTLSCVRGQVRSITFVFNDGTIRTIPEDREGNQQNNQQRDGLGWISDPHGIPCV
SGERRSNAQQYLGSQALITAAGAGVASLIESDSGRMSYVGSDGSIGTVGITGQEAVGQILAGGVRDMSAW
VNKLYGQAFAAVYVQPGAKVAVHLEKPLAIDFDPEGRKVDHRAGESHALELD
>gi|163855667|ref|YP_001629965.1| unnamed protein product [Bordetella petrii DSM 12804] [Tfc14]
MKGNGLLKWLMIPMALLLVFVGVKLFSGGGGSQPGRDGGTQLTPEEARALGIEGDTPRDTVATLVGQVRQ
LRTELQTALTDNKTQKAENERLRQREGAIDRRIQSALETERNQLKNDREQVASERQQTQGLLQDLQRQFE
NLSGKNGHADLPVGLGLEPGDGAGLGTDGVRWIEPEDARSDGKSRSPGTTGSFTFPNSFGPAQKTLDTTR
ETVADAGAKAAGISTARPVYTVPTNATLMGSISMTALIGRVPIDGTVNDPYPFKVLIGPDNLTANGIDIP
DVAGAVVSGTASGDWTLSCVRGQIRSVTFVFHDGTIRTVPEDGERGGNRQQNGNGNGNGSSTQDGLGWIS
DPYGIPCVSGERRSNAQQYLGTQALITAAGAGAASLIKSDNGSVAVVANNNGSLGTVGISGNEAMGRILA
GGVQDMSQWVNKLYGQAFAAVYVKPGARVAVHLEQPLTIDYDPKGRKVDHRLGGASDAQDLD
>gi|163855799|ref|YP_001630097.1| unnamed protein product [Bordetella petrii DSM 12804] [Tfc14]
MRSNGLLKWLMIPVALLVLFVAIRMFSGGSSSAPPAADAGAKLTPEEMKALGIEGDTPRDTVATLVAQVK
QLRTELQTVLSDNKSQREENQRLRQRENSIDQRINSALESERSNLRRDQQQAASERQQTEGLLADLQRRL
ESIGGRGGGHADLPVGLGLRDGDEAGMEGGVRWVEPNDAKPADGRNGSRATGGGTSFPTSFGPAQSTLET
TAKTVANAGARAAGVKSAKPVYTVPTNSTLMGSVAMTALIGRVPIDGTVNDPYPFKVLVGPDNLTANGID
IPDVAGAVFSGTASGDWTLSCVRGQVRSITFVFHDGTIRTIPEDRDGNQQNNQQRDGLGWISDPYGIPCV
SGERRSNAQQYLGSQALITAAGAGVASLIDSDSGQMSYVGADGSIGSVGISSNEAVGRILAGGVRDMADW
VNKLYGQAFAAVYVQPGAKVAVHLEKPLAIDFDPEGRKVDHRAGESHALELE
>gi|163858585|ref|YP_001632883.1| unnamed protein product [Bordetella petrii DSM 12804] [Tfc14]
MRSNGLLKWLLIPVALLVLSVAIRLFSGGGASAPPVADGGGRLTPEEMKALGIEGDTPRDTVATLVAQVK
QLRTELQTALSDNRSQREENQRLRQRENAIDQRISSALESERSNLRRDQQQAASARQQTEGLLADLQQRL
DSIGGRGGGHADLPVGLGLRDGDEAGMEGGMRWVEPDDAKQSDGRGRSNGGISFPTSFGSAQSTLETTAQ
TVANAGARAAGVKSPTPVYTVPTNSTLMGSVAMTALIGRVPIDGTVNDPYPFKVLVGPDNLTANGIDIPD
VAGAVFSGTASGDWTLSCVRGQVRSITFVFHDGTIRTIPEDREGNQQNNQQRDGLGWISDPHGIPCVSGE
RRSNAQQYLGTQALITAAGAGVASLIESDSGRASYVGADGSIGSVGISGQEAVGRILASGVQDMSSWVNK
LYGQAFAAVYVQPGAKVAVHLEKPLAIDFDPEGRKVDHRAGESHALELE
>gi|218691211|ref|YP_002399423.1| hypothetical protein ECED1_3564 [Escherichia coli ED1a] [Tfc14]
MQIKSNALVKFVVPAVVLVGLAVTMKSCKTQENVADRGEQARTLSGLSSEELRALGVEGDTPEDTLRTLV
ARMNQVRDNQRTLEKQNSQLLKDNEQLRRRSTDVSGQVNDAVAGVQKTYEQKQRKLQEQQHSLMSQIDAM
KDQLSRAETLSRRQESDIPPGLGLDAGGGSGVVITQGADGLMWVSPADQSQDDPLSSSGSKGGPRFPTSF
LEDNALSRQKAEYEQQVKGYSNEQQRATTQAVYTLPENSTLTGSRAMTALLGRVPINGTVTDPYPFKILV
GRDNLTANGIELPDVEGAIVSGTASGDWTLSCVRGQVNSITFVFADGTVRTLPSPDVNGTTNSNQQAKGN
GTGGIGWISDEDGIPCISGTRKSNASSYLPTIFALSAAGAAGDALSEGQYTSQNNVNGITSTLTGSAGQA
ALGKALSGGMNETADWVRQRYGQTFDAIYVPPGKALAVHITRQLAIDYEEQGRRVRYDFALPGEANDHGG
LD
>gi|304311441|ref|YP_003811039.1| unnamed protein product [gamma proteobacterium HdN1] [Tfc14]
MNKFIPIILLCVCGIVAVIGVLSLRGGSDEPKVSATQSPPPLPDGHVARPDAMEISDAIAYNTQLQGAAA
EVQSLRRSVQEYAATTEQKIAEATRKTVQYELPKIELRLREELRKEAQAQLPKEPILPPTQTNRVVDAPA
ITRPTPAPTTNNTGRLLVNSSSDIPPGFGFDGVDLSRARNNANVLLNMQPPSAGVAPSGMPGYVKISAWR
PNSLSNPLPTANGGAVRNAAFPNATNNGDRVLDRTADATAQKNAKKPEPLPVYTIENTSTLFSNTTMTAL
MGVVPNRNNAIKNMMRFKLITGAENIASNGLVLPDVKNIVWTGYAIGNREMECVQATVDTVTFTFQDGTI
RTVSEKQAGGAGGQLSEGLGYLSDRWGKPCIKGTLISNATQYLRDRMIAAGAAATAAAAAAAETTTQRDG
VGGGTSTAVTGDMGNYIAGQTGTATLNELAAYLRDRMDQAVDIIYLDAGKDVTIHVEKEITIDYDPAGRK
LSHIAMRSSQGPTARMRLD
>gi|304313125|ref|YP_003812723.1| unnamed protein product [gamma proteobacterium HdN1] [Tfc14]
MNKFIPIILLCVCGIVAVIGVLSLRGGSDEPKVSATQSPPPLPDGHVARPDAMEISDAIAYNTQLQGAAA
EVQSLRRSVQEYAATTEQKIAEATRKTVQYELPKIELRLREELRKEAQAQLPKEPILPPTQTNRVVDAPA
ITRPTPAPTTNNTGRLLVNSSSDIPPGFGFDGVDLSRARNNANVLLNMQPPSAGVAPSGMPGYVKISAWR
PNSLSNPLPTANGGAVRNAAFPNATNNGDRVLDRTADATAQKNAKKPEPLPVYTIENTSTLFSNTTMTAL
MGVVPNRNNAIKNMMRFKLITGAENIASNGLVLPDVKNIVWTGYAIGNREMECVQATVDTVTFTFQDGTI
RTVSEKQAGGAGGQLSEGLGYLSDRWGKPCIKGTLISNATQYLRDRMIAAGAAATAAAAAAAETTTQRDG
VGGGTSTAVTGDMGNYIAGQTGTATLNELAAYLRDRMDQAVDIIYLDAGKDVTIHVEKEITIDYDPAGRK
LSHIAMRSSQGPTARMRLD
>gi|56475650|ref|YP_157239.1| hypothetical protein ebA412 [Aromatoleum aromaticum EbN1] [Tfc14]
MHVSQNKLVPVLTAVALTVTGYILYKQSEHPGVEPGAPMTEVPLPPTQKGADADTPQETLKTVVAGYSEL
NDRVAALVDENRRLLEENTRKQRTEDRIREQLRKELRTEMTAEIEALNRRQAPTADTGGLLESALGPGNL
PRGFGFDSGSKAGNTGGTVAAAPTRVLPLGYEMGKGADGKEGVVRKLALADTTATAARRTRTAPSSQARK
TVPAAIPFFTIPENATLTGVANMTAIVGRVPVDGKVTDPMQFKLLLGPENLAANGHYLPRNLTGVVVSGI
AIGDMTLSCAEGLIQSLTFVFNDGSIETVSRRNNGTTPLFGATDSSSGHMPSLAAAPKLGWISDRYGNPC
IPGRFVTNAPAHLTDAIGLRSLAIAGQAAAAAQTTQTGNVFGTTTSRVTGDTGTYILGQMMGGATDEVTS
WIMRRLTNSFDAVVVPAGGEVVVHIDTEIPIDKSPEARRLDYGRLDTGSARLSQLRGTYHGLD
>gi|56476782|ref|YP_158371.1| hypothetical protein ebA2408 [Aromatoleum aromaticum EbN1] [Tfc14]
MRSNPLLKWLLIPMALLVVFVSIKLFSGDHSAKPTQSGAANPLTPEEMKALGIEGDTPRDTVATLVAQVK
QLRNELQTSLTDNKNQKTENERLRARESAVDQRIQTALDGERGRLQQDRDQVAADRQQTQSLLQDLQRRL
DGLSSKGSQADLPVGLGLEEGDGKNFGSAQGGGNHRSGSGTRWVEPDDAKPQARNGGTGGGPNFPTSFGP
AQKALSSAADTVADAGSRAVGVSTKPVFTVPSNSTLMGSVAMTALIGRVPIDGTVNDPYPFKVLIGADNL
TANGIDIPDVAGAVVSGTASGDWTLSCVRGQIRSVTFVFQDGTIRTVPEGGSRGQGGNGGQANGTTQGGL
GWISDPYGIPCVSGERRSNAQQYLGSQALITAAGAGAASLIKSDNGSVAVVANSNGSLGTVGISGNEAMG
RILAGGVRDMADWVNKLYGQAFAAIYVQPGARVAVHLEHPLDIDYDAKGRRVNHRLGDTHASDLD
>gi|54297020|ref|YP_123389.1| hypothetical protein lpp1062 [Legionella pneumophila str. Paris] [Tfc14]
MNKNKGIKILAGSVVFAVVMILINSRHSTPIHDDTPNPNNFHEAITSQFNDNIRDVSARLLETEKKLEQM
HKENKSLQKQLKQPIQEASHTLQDELQTLKEKLSALTDHQTQSYPMEGTQAPVSGQLKDLDGLLDKAPIE
NKIFSDQDASTKEEARTKTPFYTIPAGSDFSKVTLLSSLMGEVPVEGKLMQPLFPFTAMVSRGDLMTANG
MQLPEEIIGMKISGYSIGVGSFLDNISCVRAYVTSALFVFEDGHFVSAGQEQMKSSAELVNNDSIGYLTT
QFGNPCIKGQYITNAPRVLAAFMAAGGVQGAGNALSKWQMSYQAEGGSAIATPTGDLAHFAAGGAINEGS
QKITDWLEKRIQGSFDMVFVPASIRSHSGFIPNQFSLHFSQTIAIDKEHQGRVLDYGYNQQKNFDNALR
>gi|54298331|ref|YP_124700.1| hypothetical protein lpp2390 [Legionella pneumophila str. Paris] [Tfc14]
MKKNAGLKILTVTVIAVVALIMINSKHHDREPEVTRPDPNNLNEAIASQFNDNIRDVAARLQETEKKLAN
LESENKQLRGKKENVQASYNPEVIKEIEQLKSELANVKTSQESQQNSQPYTVNGESTLAKEQSVKDIDAL
LMKRESNPNEQAYWEGLKKKKQALTPKVKTAALNSIDKKSIPYYTIPAGSDLGRTTLLSALIGEVPVEGK
LMQPLFPFSAIINRGDLMAANGIPLPPNISGMKVNGYAIGVGSFLDNISCVRAYVTSALFVFDDGHFVTV
GKEQMTGTAEMVNNESLGYLTTAFGNPCIKGQYFTNAPRVLTALVASDGIKGFGNALSQWQMTYTANANG
ATGIPTGSMGNYALGGALSQGTVKAADWLEKRIQGSFDMVFVPASQGYRPTQLSFHVTQTINLDKETNGR
VLDYGHLQQTAHDFSLR
>gi|91784613|ref|YP_559819.1| hypothetical protein Bxe_A1186 [Burkholderia xenovorans LB400] [Tfc14]
MRSNGLLKWLMIPVALLVLFVAIRMFSGGSSSAPPAADAGAKLTPEEMKALGIEGDTPRDTVATLVAQVK
QLRTELQTVLSDNKSQREENQRLRQRENSIDQRINSALESERSNLRRDQQQAASERQQTEGLLADLQRRL
ESIGGRGGGHADLPVGLGLRDGDEAGMEGGVRWVEPNDAKPADGRNGSRATGGGTSFPTSFGPAQSTLET
TAKTVANAGARAAGVKSAKPVYTVPTNSTLMGSVAMTALIGRVPIDGTVNDPYPFKVLVGPDNLTANGID
IPDVAGAVFSGTASGDWTLSCVRGQVRSITFVFHDGTIRTIPEDRDGNQQNNQQRDGLGWISDPYGIPCV
SGERRSNAQQYLGSQALITAAGAGVASLIDSDSGQMSYVGADGSIGSVGISSNEAVGRILAGGVRDMADW
VNKLYGQAFAAVYVQPGAKVAVHLEKPLAIDFDPEGRKVDHRAGESHALELE
>gi|120537066|ref|YP_957123.1| hypothetical protein Maqu_3928 [Marinobacter aquaeolei VT8] [Tfc14]
MKANIVVKALAVVVVAVLFVIIMKGGRSNDSQAQSDPGSIETSGLSAIESGPGQIDNGLGIDPLEADYLQ
EEFGVDVDTPVETMRTLTNETRAVREDSLKLQEENERLKARIDSLLKMEESLNKRIANRFENAERDAAVQ
KRQLENTQDRTRGLIAQLESRLEELQGSNEKSQTTANGYDINSAGIPTGLGYDDSGSPVDFDQVIWTNPL
EAEVDPRDPSKISLPDFDLGASSVSSVTGLDMPQQKQKSKEERLVKAYTIPDNATLLGSVSMTALLGRIP
IGGQVVDPYPFKLIVGPENLSSNGIKIPGLTGIKMSGIAKGDWTLSCVSGQIDSMTFTFQDGTIVSYPEP
GEKSIEAIAWFSDKYGIPCVTGQRITNAPSYLAQKVLLTGASSYSKAKADSEFTTSTNALGGQTKGLTGD
PMVVAKNDAISSSLDEVTDWLDARQSNSFDAIYVEPGTELVIHISEQLAIDYDPEGRKVNHYANVNRRSE
YFLD
>gi|52841225|ref|YP_095024.1| exported membrane protein [Legionella pneumophila subsp. pneumophila str. Philadelphia 1] [Tfc14]
MNKNKGIKILSGSVVFAVVMILINSRHSTPIHDDTPNPNNFHEAITSQFNDNIRDVSARLLETEKKLEQM
HKENKSLQKQLKQPIQEASHTLQDELQTLKEKLSALTDHQTQSYPMEGNQASISGRIKDLDGLLDKAPIE
SKIFAEQDTTTKEEAPTKTPFYTIPAGSDFSKVTLLSALMGEVPVEGKLMQPLFPFTAMVSRGDLMTANG
MQLPEEIIGMKISGYSIGVGSFLDNISCVRAYVTAALFVFEDGHFVSIGQEQMKSSAELVNNDSIGYLTT
QFGNPCIKGQYITNAPRVLTAFMAAGGIQGAGNALSKWQMSYQAEGGSAIATPTGDLAHFAAGGAINEGS
QKITDWLEKRIQGSFDMVFVPASIRSHSGFIPNQFNLHFSQTIAIDKEHQGRVLDYGYHQQKNFDNALR
>gi|345429762|ref|YP_004822880.1| hypothetical protein PARA_11860 [Haemophilus parainfluenzae T3T1] [Tfc14]
MQMKANKAFYVIGGITALVVTLMAGFLFSGSSSTTTAETKKEDALDLSLKDLSPEELRSMGLEGDTSKDT
VRTLIGKVKENNKRFDEVILQNDRLVKENEQLKNQANNTDYQIQQAVQAETGALINEINALKDQVVQAGN
QVVGNGNAQANPNAPLPINGATTGPQVETRGGINWVNPSDMPTTDSQGNALQGIGVNGAGIGFPKTFDNN
VNDIRKSNDGLQSSTGNNAIFNTATPFFTIAANSTLTNSVAMTALVGRVPIDNNVTEPYPFKLLIGRDNL
IANGIELPDIEGAIVSGTASGDWTLSCVRGDVKSLTFVFSDGRIVSTDDSNNKIGWLSDPHGVPCIPGER
RTNAPEYLTTNFFLTGASAAAQGLSSSQSTTVVDGGAVIGAVTGNNGKYILGQALGGGLRETADWFRQRY
GQMFDAVYVPPGKEVAVHIEKQIDIDYDRMSRKVKYGQASRQSNLD
>gi|160899611|ref|YP_001565193.1| hypothetical protein Daci_4177 [Delftia acidovorans SPH-1] [Tfc14]
MRSNGLLKWLLIPVALLVLFVAIRLFSGGGASAPPVADGGGRLTPEEMKALGIEGDTPRDTVATLVAQVK
QLRTELQTALSDNRSQREENQRLRQRENAIDQRISSALESERSNLRRDQQQAASARQQTEGLLADLQQRL
DSIGGRGGGHADLPVGLGLRDGDEAGMEGGMRWVEPDDAKQSDGRGRSNGGISFPTSFGSAQSTLETTAQ
TVANAGARAAGVKSPTPVYTVPTNSTLMGSVAMTALIGRVPIDGTVNDPYPFKVLVGPDNLTANGIDIPD
VAGAVFSGTASGDWTLSCVRGQVRSITFVFHDGTIRTIPEDREGNQQNNQQRDGLGWISDPHGIPCVSGE
RRSNAQQYLGTQALITAAGAGVASLIESDSGRASYVGADGSIGSVGISGQEAVGRILASGVQDMSSWVNK
LYGQAFAAVYVQPGAKVAVHLEKPLAIDFDPEGRKVDHRAGESHALELE
>gi|251788082|ref|YP_003002803.1| putative secreted protein [Dickeya zeae Ech1591] [Tfc14]
MPSNGLLKWLMIPVILLVLFVGIRIFSGHGTHTPDTADTGSQLTPEEMKALGIEGDTPRDTVATLVAQVR
QLRSELQTATADNRTQHEENQRLRQRESTIDQRINTALESERANLRRDQEQFSSERQQTEGLLADLQRRL
DSIGSNGHADLPVGLGLRDGDAEGFGNEAAIRWVEPDDARQTAGRNSNTARSFPTSFGPAQKTLDTTVES
VTRASATGTKPARAVYTVPTNSTLMGSVAMTALIGRVPIDGTVNDPYPFKVLVGPDNLTANGIDIPDVAG
AVFSGTASGDWTLSCVRGQVRSITFVFHDGTIRTIPQDSEHSHQQSNDQNSLGWISDPYGIPCVSGERRS
NAQQYLGTQALITAAGAGAASLMDSKSSQMSYTGANGSIGTVGISSNEAVGRILAGGVRDMSDWVNKLYG
QAFAAVYVKPGAQVAVHLEKPLAIDYETEGRKVDHRTGESHAFELD
>gi|113461898|ref|YP_719967.1| hypothetical protein HS_1762 [Haemophilus somnus 129PT] [Tfc14]
MKANKMFIVIGAIIFLMVGGVSYLLFSGSSSPSRTKLSVLDTALKDLTPEEIRQLGLEGDTKNDTVRTLI
GAAKESHRRYEKVISQNEKILKENETLRKREQDVHQQVDDAVQSKTRELQNMVAILREEMLQLVEGRSQS
NGPTAYQGNTANGIGVEEDTTLPIGNGQVGMRTEGTVQHVEWVNPDDQIEDERDPAKIGFPNLHAFNTAS
GKKGLPFISGNDENDRDITSSGSSSEKQKSKIAVYTIPENSTLMGSTSMTALLGRIPIGNAVNDPYPFKA
IIGRDNLIANGIELPDIEQAIVSGTATGDWTLSCVRGEVKSLTFVFNDGRIVTSGKGNEKIGWLSDPHGI
PCIPGERKTNAPEYLGTHFLLAAAGAAAQGYSQAQTTTAVNGNTVVGAVTGQQGKYVVGQALGQGIQESA
NWFKERYGQNFDAIYVPPGHPVAIHIDKAIDIDYDLKGRKVKYSQLSRSSQLD
>gi|33152075|ref|NP_873428.1| hypothetical protein HD0935 [Haemophilus ducreyi 35000HP] [Tfc14]
MQANKGFYVVIAIVIFAMGLMSWFLFGGSGTDSTPSRSQQKAFLDTSLKDLSPDTLRAMGIEGDTPNDTV
RTLIGKSKANEKLINEVISKNEKLIAETSRLQKKQDDVDYQIQQAVQSEAGALVDELQTLKNEILQLKDS
TQKQAASVIGNNGSNEALPINGATNAGGDTTTDNNTVRWVTPSDQIAMDDKGNLLPLGNIGTSSNAKFGF
PVDFKPKSSPDTPNSVKTQPFSEENNSVTAKKGKEVPFFTIAPNSTLTNSVAMTALVGRVPIGNNVTEPY
PFKLLIGRDNLIANGIELPDIEGAIVSGTATGDWTLSCVRGDVKSLTFVFTDGRIVSTDSGDSKSGENIG
WLSDPYGIPCIQGTRKTNAPEYLGTNFLLAGASAAAQGMAQSQTTTVVDGNAVIGAVTGNNGKYILGQAL
GSGLKDTADWFRQRYGQTFDAVYVPPGQEVAVHINKEIKIDYSTGGRKVKYGQSSRTSALD
>gi|226945675|ref|YP_002800748.1| unnamed protein product [Azotobacter vinelandii DJ] [Tfc14]
MATLSSNPLLKWLAAPFVILAVVIAISATKRNDDPASGEATPKIGAGQAEALGVDGDTPGDTLRTVVAES
RQLKDQITQALQQNNELKQQNDELMTRLKNIDQTVEQRLGAAQQQAREQSQGVLDNLQKQLDTLTRQGAD
LGGTAGSDLPVGFGVQPGDGQAFQPAAKPDLVWIEPQDATALDANGQPLAAGSSQTASGFSFPSSFGQGL
DRGQNILDTSARSVGGEISPQDARKQVRKTYTLPQNSTLLGSVALSALIGRVPVDGTVNDPYPFKVLIGA
DNLAANGIELPHVAGAVATGTASGDWTLSCVRGQIRSLTFVFDDGTVRTFPAPAEEANDSQNDNQASSGD
PQSIQGGLGWISDSYGIPCISGERRSNAKEYLTTQSLITAAGAGMAKLLDADENSSSTVFSSNGASFGTT
GSSGNSAIGSILSGGVSDIRAWMGKLYGEAFAAVYVQPRAKVAVHLTQQLAIDYELKGCKVDFNAGASHV
SAHLD
>gi|333895583|ref|YP_004469458.1| hypothetical protein ambt_20825 [Alteromonas sp. SN2] [Tfc14]
MAEKRMNPLLIGGAVVAVLCLSLVMCSERKVSHQPINQVPGYDPAAKREDGDTQTDTIRALQAYAREAVS
KADALHESTEDKMEQVLENRQQLSALTHSSEEAQQQLADTKATITSLEQTLASLQRELADVRSEQALAKT
PLNEDSLPIGFGFDEQGVLRDNPNQGEWFNPIDWVETEPEGGENNRFTGLLQGPTGNAEPTQEQTSVPKS
EVVIEPVYTLPKDATLTDGLALTALIGRIPVEGQTPDPYPVKIYIGRENLLANGHELPEVEGMIFSGLGF
GDWNLSCVSARLMSATFIFEDGSIVNHSSAGQPLGYISDPSGVPCVAGSFVTNAPTFLSQRVGLAAIGAA
GSAYAEAQQQRQTSALTGTTTSTVSGDINKLAAGEAVQSATDEVSEWLLARQKQSFDAVVVNPGAAVSVH
LDRSLPLDKSSIIRRLRYAQESTHAHTDLD
>gi|170717975|ref|YP_001785020.1| hypothetical protein HSM_1700 [Haemophilus somnus 2336] [Tfc14]
MKANKALFVILGIVFILVGGIVYALFGRSESVPQPTQQEILDISIKDLTPEQVRTMGIQGDTPIDTLRTL
VTTVKSNERRMDELIDENRQLKQKEDLVNGRINDAVNNETRKLQEQIADLKMQLFDMATLVNNKPTTQES
TPQVEAQPNTVPNKGFGTAGDKLPIGGATMSNVDTSGMYWVEPSDQISLDASGKPVSGNTVATKFGFPKD
FNGGQSAGNNEKKGLPFFPETDTVTSSQGTAGNARGKNQMTSVYTIPSNSTFLDSVAMTGLIGRIPIDNR
VSDAYPFKVLIGRENLIANGIELPDVDGAIVSGTATGDWTLSCVRGSVKSMTFVFNDGRIVSTSNKGNGE
EIGWLSDSSGIPCVPGERKTNAPEYLGTNFFLAAASAAAQGFSQSQTTTVVDGSSVVGAVTGDQGKFILG
QAIGGGLKESADWFRKRFAENFDAVYVPPGHRVSIHIEKEIEIDYNAQGRKVKYGSKSTNSQLD
>gi|54293967|ref|YP_126382.1| hypothetical protein lpl1024 [Legionella pneumophila str. Lens] [Tfc14]
MNKNKGIKILAGSVVFAVVMILINSRHSTPIHDDTPNPNNFHEAITSQFNDNIRDVSARLLETEKKLEQM
HKENKSLQKQLKQPIQEASHTLQDELQTLKEKLSALTDHQTQSYPMEGTQAPVSGQLKDLDGLLDKAPIE
GKIFADQDSSTKEKAPTKTPFYTIPAGSDFSKVTLLSSLMGEVPVEGKLMQPLFPFTAMVSRGDLMTANG
MQLPEEIIGMKISGYSIGVGSFLDNISCVRAYVTSALFVFEDGHFVSAGQEQMKSSAELVNNDSIGYLTT
QFGNPCIKGQYITNAPRVLAAFMAAGGVQGAGNALSKWQMSYQAEGGSAIATPTGDLAHFAAGGAINEGS
QKITDWLEKRIQGSFDMVFVPASIRSHSGFIPNQFSLHFSQTIAIDKEHQGRVLDYGYNQQKNFDNALR
>gi|68248666|ref|YP_247778.1| hypothetical protein NTHI0132 [Haemophilus influenzae 86-028NP] [Tfc14]
MQMKANKAFYVIGGITALVVTLMAGFLFSGSSSTNTAETKKEDTLDISFKDLSPEELRAMGIEGDTSKDT
VRTLIGKVKEHNKRFDEVILQNERLVKENEQLKNQANNTDYQIQQAVQAETGALINEINALKDQVVQAGN
QVVGNGNAQANPNAPLPINGATTGPQVETRGGINWVNPSDMPTTDRQGNALQGIGVNGAGIGFPKTFDNN
VNDIRKSNDGLQSSTGNNAIFNTATPFFTIAANSTLTNSVAMTALVGRVPIDNKVTEPYPFKLLIGRDNL
IANGIELPDIEGAIVSGTASGDWTLSCVRGDVKSLTFVFSDGRIVSTDNSDDKIGWLSDPHGVPCIPGER
RTNAPEYLTTNFFLTGASAAAQGLSSSQSTTVVDGGAVIGAVTGNNGKYILGQALGGGLRETADWFRQRY
GQMFDAVYVPPGKEVAVHIEKQIDIDYDRMSRKVKYGQASRQSNLD
>gi|121593662|ref|YP_985558.1| hypothetical protein Ajs_1258 [Acidovorax sp. JS42] [Tfc14]
MRSNGLLKWLMIPVAILVLFVGIRLFSGGGSTAPPAEDNGAQLTPDEMKALGIEGDTPRDTVATLVAQVK
QLRTELQTALSDNKSQREENQRLRQRENSIDQRINSALESERSNLRRDQEQAASARQQTEGLLADLQRRL
DSIGGRGGGHADLPVGLGLQGGDEAGMEGGVRWVEPDDAKPAEGRNGGRGASGGMSFPTSFGPAQSTLET
TAETVANAGARAAGVKSAKPVYTVPTNSTLMGSVAMTALIGRVPIDGTVNDPYPFKVLVGPDNLTANGID
IPDVAGAVFSGTASGDWTLSCVRGQVRSITFVFHDGTIRTIPEDREGNQQDNQQQNSQSGGLGWISDPHG
IPCVSGERRSNAQQYLGSQALITAAGAGVASLIESDSGRMSYVGSDGSIGTVGITGQEAVGQILAGGVRD
MSAWVNKLYGQAFAAVYVQPGAKVAVHLEKPLAIDFDPEGRKVDHRAGKSHALELD
>gi|121593795|ref|YP_985691.1| hypothetical protein Ajs_1400 [Acidovorax sp. JS42] [Tfc14]
MRSNGLLKWLMIPVAILVLFVGIRLFSGGGSTAPPAEDNGAQLTPDEMKALGIEGDTPRDTVATLVAQVK
QLRTELQTALSDNKSQREENQRLRQRENSIDQRINSALESERSNLRRDQEQAASARQQTEGLLADLQRRL
DSIGGRGGGHADLPVGLGLQGGDEAGMEGGVRWVEPDDAKPAEGRNGGRGASGGMSFPTSFGPAQSTLET
TAETVANAGARAAGVKSAKPVYTVPTNSTLMGSVAMTALIGRVPIDGTVNDPYPFKVLVGPDNLTANGID
IPDVAGAVFSGTASGDWTLSCVRGQVRSITFVFHDGTIRTIPEDREGNQQDNQQQNSQSGGLGWISDPHG
IPCVSGERRSNAQQYLGSQALITAAGAGVASLIESDSGRMSYVGSDGSIGTVGITGQEAVGQILAGGVRD
MSAWVNKLYGQAFAAVYVQPGAKVAVHLEKPLAIDFDPEGRKVDHRAGESHALELE
>gi|121594533|ref|YP_986429.1| hypothetical protein Ajs_2188 [Acidovorax sp. JS42] [Tfc14]
MKSNPLLKWLLIPMALLLVFVGIKLFSGAPGGQPAPKGAASTLTPEEMKALGIAGDTPRDTVATLVAQVK
QLRTELQSALGDNKQHKAENERLRARESAIDQRIQSALEGERSRLEQERNQVASDRQQTQGLLQDLQRQL
DGLSGKGGPSDLPVGLGLEEGDGQRFNRGVASTQWVEPDDAKVDAKNSSKEPSFPLSFGPAQKSLSAAVE
SVADVGSRAVGASTKAVYTVPSNSTLMGSIAMTALIGRVPIDGTVNDPYPFKVLIGPDNLTANGIDIPDV
AGAVVSGTASGDWTLSCVRGQIRSVTFVFQDGTIRTVPEDSSKGGSSGGNSGHNGASIQGGLGWISDPYG
IPCVSGERRSNAQQYLGSQALITAAGAGAASLIKSDNGSVAVVANSNGSLGTVGISGNEAMGRILAGGVR
DMADWVNKLYGQAFAAVYVQPGAKVAVHLEQPLDIDYDAKGRRVHHRTGEAHASDLD
>gi|307546648|ref|YP_003899127.1| unnamed protein product [Halomonas elongata DSM 2581] [Tfc14]
MAPLKSNGLLKVLVPGALVLVILIVVMALGGGDGDDSGGEDEATDPSLVLTDEEKTALGIEADTPRDTVA
TLVGQLRQTNAEMQQMREESAQLREQNERLAERARNVDQQVAAAMREERERHRSQLNQQSNEQQSVLGTL
KRQINQLQGQLDTSGSEDDVPVGLGLEGGGAGTSGGQLAWVEPLDAAPTDSRGRRSNDEGPVFPTSFGEA
SDAVSDSATRAATAIEAKATGEPDASTVEPVYTVPENSTLMGSLGMTALIGRVPINGTVNDPYPFKAVIG
QDNLTANGIEIPELEAAVVSGTATGDWTLSCVRGNIDSMTFVFQDGTIRTVPTPEDVNSGGGGSSRQSGD
TTIGGGDSIGWISDAYGTPCVTGERRSNAQEYLGTQSLLTAAGAGVASTLSDDDSTSFTTMGPDGSVTQA
MSGNQAVGQILTQGVNDMSNWVNQLYGQAFAAVYVPPGQEVAIHITKQLPIDFETEGRKVHYGHSQAPTY
ALP
>gi|311104310|ref|YP_003977163.1| hypothetical protein AXYL_01104 [Achromobacter xylosoxidans A8] [Tfc14]
MRSNGLLKWLMIPVAILVLFVGIRLFSGGGSTAPPAADNGAQLTPDEMKALGIEGDTPRDTVATLVAQVK
QLRTELQTALSDNKSQREENQRLRQRENSIDQRINSALESERSNLRRDQEQAASARQQTEGLLADLQRRL
DSIGGRGGGHADLPVGLGLQGGDEAGMEGGVRWVEPDDAKPAEGRNGGRGASGGMSFPTSFGPAQSTLET
TAETVANAGARAAGVKSAKPVYTVPTNSTLMGSVAMTALIGRVPIDGTVNDPYPFKVLVGPDNLTANGID
IPDVAGAVFSGTASGDWTLSCVRGQVRSITFVFHDGTIRTIPEDREGNQQNNQQRDGLGWISDPHGIPCV
SGERRSNAQQYLGSQALITAAGAGVASLIESDSGRMSYVGSDGSIGTVGITGQEAVGQILAGGVRDMSAW
VNKLYGQAFAAVYVQPGAKVAVHLEKPLAIDFDPEGRKVDHRAGESHALELD
>gi|120609206|ref|YP_968884.1| unnamed protein product [Acidovorax citrulli AAC00-1] [Tfc14]
MKSNGLLKWLMIPVIALLVFLGIHLTSGRSDKSAAGGGTAQLTPEEMKALGIDGDTPRDTVATLVAQVKQ
LRGELQTAVGDNKNQRAENERLRQRDSSIDQRIQAAIDGERNRQRQENDQAAGDKQQTQSMLQDLQHKLD
QLGAKGGSADLPVGLGLEEGDGKGFGTSGASGVRWVEPDDARPDAGKTAPGGPGKADRFPMRFGPADGGT
GGGSASATPAGTSPATEAKPAKPVYTLPTNATLMGSVAMTALIGRVPIDGTVNDPYPFKVLIGPDNLTAN
GIDLPEVAGAVVSGTASGDWTLSCVRGQIRSITFVFRDGTIRTVPDDKAQGGAGGSRGGSGNGNAADGQG
PILGGLGWISDPHGIPCVGGERRSNAQQYLGSQALITAAGAGAASLIKSDSGSVAVVSNGNGSLGTVGIS
GNEAMGRILAGGVQEMSQWVNKLYGQAFAAVYVPPGAQVAVHLEQPLQIDYEAQGRKVRHTTGGIHAIDL
D
>gi|120611421|ref|YP_971099.1| unnamed protein product [Acidovorax citrulli AAC00-1] [Tfc14]
MAVKSNRFIPVLAIAAIAIVGTIFMMNRNPSPASEPMKAVPLPKTAGADEDTPAETLATVVASNRELRQW
AERVLRENEELRRQLKLGGIPSQAVSAEPTAATGTPDQPAPPRQAKAGGASNSPVDVIANAWGNATDTLG
SLGRHPAAPVDGAVAQDMPADGAAGAVGYKVVPPMGYVAQTQSNQGMTTTRYVRSPGSATAAAAAAAGAG
GSTGTGSATRAAQAASEKPEAEPYFTLPENSTLTGVTAMTSLIGRVPVNGRVTDPMQFKAIVGRENLAAN
GWELPEDLAGMVVTGVAIGDMALSCTEGKVRSMTFVFNDGTIRTISARRSGSSTNGGIGSGNTSDLGFIS
DLHGNPCIQGKFVTNAPAYLTDIVGAKGLGVAAEALAQAQTTTLNRGDSTSSAVTGNAGSFALGRMGSGA
ADELTRWLTERLKSSFDAVVTPAGQQLVVHLDTEVAIDKPANARKILHRTQSSNVLSGARYGLE
>gi|222110374|ref|YP_002552638.1| hypothetical protein Dtpsy_1166 [Acidovorax ebreus TPSY] [Tfc14]
MRSNGLLKWLMIPVALLVLFVAIRLFSGGSTSAPPAADAGSKLTPEEMKALGIEGDTPRDTVATLVAQVK
QLRTELQTALTDNKSQREENQRLRQRENSIDQRINSALESERSNLRRDQEQAASARQQTEGLLADLQRRL
DSIGGRGGGHADLPVGLGLRGGDEAGMEGGMRWVEPDDAKKAEGRNGSRGAGSGMSFPTSFGPAQSTLET
TAETVANAGAGAAGVKSAKPVYTVPTNSTLMGSVAMTALIGRVPIDGTVNDPYPFKVLVGPDNLTANGID
IPDVAGAVFSGTASGDWTLSCVRGQVRSITFVFNDGTIRTIPEDREGNQQNNQQRDGLGWISDPHGIPCV
SGERRSNAQQYLGSQALITAAGAGVASLIESDSGRMSYVGSDGAIGTVGISGKEAVGQILAGGVRDMSTW
VNKLYGQAFAAVYVQPGAKVAVHLEKPLAIDHDPEGRRVDHRAGESHALELD
>gi|238892806|ref|YP_002917540.1| hypothetical protein KP1_0616 [Klebsiella pneumoniae subsp. pneumoniae NTUH-K2044] [Tfc14]
MMPRQSLLLKILLPVIVFLTVWLLLRPADKSTPEKSPSRTVAALTPQELRELGIDGDTPADTIATLVGQM
KQYRRELQSIQSDNESQQAREKRLKAQQATLASELRGDMRRQQDQMRDGLLKSQRGLLDKLDRLMAKRPD
DIPPGLGLTPGELPADVQPDIRWLEPLDAPPPVDEKLLRVPLKAADKPPPKPDVKVYTLPQNATLTGSVA
MTALIGRVPLNGTVSDPYPFKLLIGEDNLTANGIELPDVAGAVVSGIASGDWTLSCVRGQITSMTFVFHD
GTIRTVPQGGKSGNKQQEIGWLSDNQGLPCIPGERKSNAKEYLTSQFLLAGSGAAAQAFANGESTTVVED
GSITSAVTGNNGQYVLGQAIGGGLKETADWMKQHYGQMFDAVYVPPGHKVAVHLTEALAIDYEPEGRKVK
YQQASTPEGLE
>gi|378980661|ref|YP_005228802.1| hypothetical protein KPHS_45020 [Klebsiella pneumoniae subsp. pneumoniae HS11286] [Tfc14]
MMQVKSNTLLKMAVPACLFIAIAIGVKSCGSRSQPAATQTGDSVVADLTQEELKALGVEGDTPQDTLRTL
VGRMRTIQNKQVELDRDNKALAEENARLAQGESGLDNRISAAVAKAQKEAEQKAEGVKEEQRQLSKALDE
LKERLLNGGAGGSSAGANGDLPVGLGLGAGDEPPAPASGEGMVWIEPQDAMQMSRDGKMTLADVSASGTG
GALQFPSRFSSLEDNEITRQKAELARNAKNERGIEDAATPVYTLPENSTLVGSQAMTALLGRVPIDGKVT
DPYPFKVLIGKDNLTANGIQLPDVEGAIVSGTATGDWTLSCVRGDVQSITFVFSDGTVRTVPSPAKSTDG
SDNKNRSGGSIGWLSDEHGVPCLAGERKSNASTYLPTLFALSGATAAAEAMAEGEMTSSTEGTDVTRTLT
GDAGTYALGKAVSGGMQETTNWVRQRYGQTFDAIYVPPGLRVAVHITRQLPIDYEEQGRRVKYDAAVGPQ
QHLD
>gi|296100811|ref|YP_003610957.1| putative secreted protein [Enterobacter cloacae subsp. cloacae ATCC 13047] [Tfc14]
MKAPSSNLLVKVAVPVVLASAVVVGVKSCSGGGNQTAAPHTASNVALKDLSPEDLKALGIEGDTPQDTLR
TVVGNFRKVQDRLDTLADDNKKLSDENKALKTTNSNVDTQINQAVSNARAEEAQKRQQLSAEVTDLSTQV
KQLMDQLRNGGAGTESGKNSGSGSDIPIGLGYDSGLNSGAAGVSSSADGLHWVEPKDGVPVDASGRPVTD
SNKNNATGFSFATSFADTADAGKQAVGNTTAAVQTQLTDAQKATDPVYTLPENSTLVGSRAMTALLGRIP
VDGKVTDPYPFKVMIGKDNLTANGIELPDVQGAIVSGTATGDWTLSCVRGSITSITFVFSDGTVRTLPSP
DGQGQNGNSSNQNSQGGNSSSIGWLSDDNGIPCISGTRKSNASTYLPTIAALAAASAAGDAVAENQSTGQ
TNAYGGVTSTLTGNAGQAVLGKALSGGMRETVDWVKARYGQTFDAIYVPPGQTVALHITRQLAIDYEEKG
RRVKYDFSLAGSGTGMD
>gi|332288419|ref|YP_004419271.1| integrating conjugative element protein [Gallibacterium anatis UMN179] [Tfc14]
MKLKQNGLLKIIVPSAVAIAVIIGLKVFKSEENATAQTQQYALYDLKPEELRALGIEGDTPQDTIRTLIG
TIKRARQDIADVKAQNEALMKKNKTLTDKSESVDEQIQAALAQERNAMSIEFEQALQQRTESLTEELEKR
LANLSALESKVQPSETKKDDANLFAAESGNGEDFPIGNTSGGMQWVMPADMQALDRNGNPVTAGQQAEQF
GFPSLFSELDKSVLGKAHEDFTGKKKGTSAEEKPPVPIYTLPENSTLIGSVAMTALLGRVPIDGVVNDPY
PFKVLVGKENLTANGMMLPNVEGAILSGTASGDWTLSCVRGKVMSITLVFNDGRVRTWPQSKRSSSSSNS
DGIGWISDPYGVPCVPGDRKTNAPEYLTSNFLLGGVAAAADAYSQSQTTTVTDGASVVSAVTGDQGKYLM
GQALGAGLKDTTEWLRKRFGQTFDAIYVPPGHPVAIHLTQSIDIDYEPNGRKVNYLNNNQRKQLD
>gi|330824398|ref|YP_004387701.1| integrating conjugative element protein [Alicycliphilus denitrificans K601] [Tfc14]
MKSNPLLKWLLIPMALLLVFVGIKLFSGAPGGQPASKGAASTLTPEEMKALGIAGDTPRDTVATLVAQVK
QLRTELQSALGDNKQHKAENERLRARESAIDQRIQSALEGERNRLEQERNQVASDRQQTQGLLQDLQRQL
DGLSGKGGPSDLPVGLGLEEGDGQRFNRGVGGTQWVEPDDAKVDAKNASKEPSFPLSFGPAQKSLSAAVE
SVADVGSRAVGASTKAVYTVPSNSTLMGSIAMTALIGRVPIDGTVNDPYPFKVLIGPDNLTANGIDIPDV
AGAVVSGTASGDWTLSCVRGQIRSVTFVFQDGTIRTVPEDSSKGGSSGGNAGHNGASIQGGLGWISDPYG
IPCVSGERRSNAQQYLGSQALITAAGAGAASLIKSDNGSVAVVANSNGSLGTVGISGNEAMGRILAGGVR
DMADWVNKLYGQAFAAVYVQPGARVAVHLEQPLDIDYDAKGRRVHHRTGEAHASDLD
>gi|330824510|ref|YP_004387813.1| integrating conjugative element protein [Alicycliphilus denitrificans K601] [Tfc14]
MKSNPLLKWLLIPMALVLLFVGLKMFSGDRGARPAPAGTAKPLTPEEMKALGIEGDTPRDTVATLVAQVK
QLRNELQTALNDNKNQKTENERMRARESAIDQRIQSALDGERGRLQQDREQLAGDRQQTQGLLQDLQRRL
DGLSGKGGQAELPVGLGLEEGDGKGFGGTQGGAARSTSGTRWVEPDDAKPSAKNGSSGGLNFPTSFGPAQ
KTLSDTADSVASTVANAGNRAVGASSKPVYTVPSNSTLMGSIAMTALIGRVPIDGTVNDPYPFKVLIGPD
NLTANGIDIPDVAGAVVSGTASGDWALSCVRGQIRSVTFVFNDGTVRTMPEDGNRNQSGGGQGNGANSTT
QGGLGWISDPYGIPCVSGERRSNAQQYLGSQALITAAGAGAASLIKSDNGSVAVVANSNGSLGTVGISGN
EAMGRILAGGVRDMADWVNKLYGQAFAAVYVRPGAKVAVHLEQPLNIDYDAKGRRVNHRIGGKHASDLD
>gi|296106588|ref|YP_003618288.1| hypothetical protein lpa_01510 [Legionella pneumophila 2300/99 Alcoy] [Tfc14]
MNKNKGIKILAGSVVFAVVMILINSRHSTPIHDDTPNPNNFHEAITSQFNDNIRDVSARLLETEKKLEQM
HKENKSLQKQLKQPIQEASHTLQDELQTLKEKLSALTDHQTQSYPMEGTQAPVSGQLKDLDGLLDKAPIE
GKIFADQDSSTKEKAPTKTPFYTIPAGSDFSKVTLLSSLMGEVPVEGKLMQPLFPFTAMVSRGDLMTANG
MQLPEEIIGMKISGYSIGVGSFLDNISCVRAYVTSALFVFEDGHFVSAGQEQMKSSAELVNNDSIGYLTT
QFGNPCIKGQYITNAPRVLAAFMAAGGVQGAGNALSKWQMSYQAEGGSAIATPTGDLAHFAAGGAINEGS
QKITDWLEKRIQGSFDMVFVPASIRSHSGFIPNQFSLHFSQTIAIDKEHQGRVLDYGYNQQKNFDNALR
>gi|124267578|ref|YP_001021582.1| hypothetical protein Mpe_A2392 [Methylibium petroleiphilum PM1] [Tfc14]
MKSNPLLKWLLIPMALLLVFVGIKLFSGSPGGQPAPKGAASTLTPEEMKALGIAGDTPRDTVATLVAQVK
QLRTELQSALGDNKQHKAENERLRARESAIDQRIQSALEGERNRLEQERNQVASDRQQTQGLLQDLQRQL
DGLSGKGGPSDLPVGLGLEEGDGQRFNRGVASTQWVEPDDAKVDAKNSSKEPSFPLSFGPAQKSLSAAAE
SVADVGSRAVGASTKAVYTVPSNSTLMGSIAMTALIGRVPIDGTVNDPYPFKVLIGPDNLTANGIDIPDV
AGAVVSGTASGDWTLSCVRGQIRSVTFVFQDGTIRTVPEDSSKGGSSGGNSGHNGASIQGGLGWISDPYG
IPCVSGERRSNAQQYLGSQALITAAGAGAASLIKSDNGSVAVVANSNGSLGTVGISGNEAMGRILAGGVR
DMADWVNKLYGQAFAAVYVQPGARVAVHLEQPLDIDYDAKGRRVHHRTGEAHASDLD
>gi|300781874|ref|YP_003739109.1| hypothetical protein EbC_pEb10200520 [Erwinia billingiae Eb661] [Tfc14]
MLVPAILVGGGFIAVKSYNSKPQEPATQATHAQTDSALKNLSPQELKALGIEGDTPQDTLKTIVGSLNAV
RQQQDSLNKQNTRLLDENEKLRERNTNVSGQVNEAVQGVEKSYHARENQMRQQQNVLTSKINELTNKLQN
AGKSVADKTKGQDGDIPLGLGLDGMSGGGGNSPTSGSDGLMWVTPQDSPSTSPSQNNSASASSAGEAKFP
TSFLSENALTKQKGSYEQQVKGSTSEKGEEEEAEPVYTLPENSTLIGSRAMTALLGRVPINGTVTDPYPF
KVLIGKDNLTANGIELPDVEGAIVSGTASGDWTLSCVRGQVNSVTFVFTDGTVRTLPKPDRSGKGGNSGN
QNGGKETGTSGGIGWISDENGIPCISGTRKSNASSYLPTIGLLGAAGAAGDAIGQNQQTSQTNAYGGVTS
TLTGDAGQAVLGKAISGSSDEITEWVKQRYGQTFDAIYVQPGAKLAVHITRELAIDYEDKGRRIRYDFTM
PGEDGSTGGLD
>gi|259909658|ref|YP_002650014.1| hypothetical protein EpC_30330 [Erwinia pyrifoliae Ep1/96] [Tfc14]
MKAPSSNLLVKVAVPLVLTGAIVLGVKSCAESSSQTAGGQKTSNVALKDLTPEDLKALGIEGDTPQDTLR
TIVGNFRKVQERLDGIADDNKKLSDENKALKKTNGNVDRQISQVVDNARAEDTLKRSQLGAQVTDLSTQV
DRLMEQLRNGASGAAMVGKNSISGSDIPVGMGYDNGSGVNDSTPPADGMQWVEPKDGIPTDASGRPVSGS
NGNNATGFAFASTFDDVSDAGKTVNAATSAVQKTLSEAEKTTDPVYTLPENATLVGSQAMTALLGRVPVD
GKVTDPYPFKVMVGKDNLTANGIELPDVQGAIVSGTATGDWTLSCVRGAITSITFVFTDGTVPSPNGQNG
SGANQNGQGGNGNNSSIGWLSDDNGIPCISGTRKSNASTYLPTIAALAAAGAAGDALAQNQNTTQTNGYG
GVTSSLTGDAGQAVLGKAFSGGMRETVDWVKARYGQTFDAIYVPPGQKVALHITRQLAIDYEEKGRKVKY
DFSLAGSGTGMD
