# Supplementary material for: T346Hunter: A Novel Web-Based Tool for the Prediction of Type III, Type IV and Type VI Secretion Systems in Bacterial Genomes
Source: PLoS One. 2015 Apr 13;10(4):e0119317. doi: 10.1371/journal.pone.0119317 (PMC4395097; doi:10.1371/journal.pone.0119317)
Supplement: S1 Data — (ZIP) [file pone.0119317.s009.zip › T346Hunter_profiles/GI.Tfc14.hmm]

HMMER3/f [3.1b1 | May 2013]
NAME  Tfc14
LENG  494
ALPH  amino
RF    no
MM    no
CONS  yes
CS    no
MAP   yes
DATE  Fri Feb  7 13:52:33 2014
NSEQ  40
EFFN  1.625977
CKSUM 551087803
STATS LOCAL MSV      -12.0420  0.69808
STATS LOCAL VITERBI  -12.7331  0.69808
STATS LOCAL FORWARD   -5.6547  0.69808
HMM          A        C        D        E        F        G        H        I        K        L        M        N        P        Q        R        S        T        V        W        Y   
            m->m     m->i     m->d     i->m     i->i     d->m     d->d
  COMPO   2.43790  4.45006  2.86796  2.63849  3.62011  2.70092  3.81006  2.94482  2.68017  2.58216  3.73712  2.97869  3.32412  2.93661  2.96315  2.58565  2.68706  2.67280  4.82087  3.73315
          2.68621  4.42228  2.77522  2.73126  3.46357  2.40516  3.72497  3.29357  2.67744  2.69358  4.24482  2.90350  2.73742  3.18149  2.89804  2.37890  2.77522  2.98521  4.58480  3.61506
          0.60158  2.01132  1.14494  0.25579  1.48857  0.00000        *
      1   2.22151  4.32402  3.48786  2.98522  3.57043  3.47998  3.90987  2.85400  2.72665  2.60044  1.88212  3.34692  3.94703  3.23324  3.17889  2.60637  2.85697  2.62165  5.02075  3.79130      2 m - - -
          2.68618  4.42225  2.77519  2.73123  3.46354  2.40513  3.72494  3.29354  2.67741  2.69355  4.24690  2.90347  2.73739  3.18146  2.89801  2.37887  2.77519  2.98518  4.58477  3.61503
          0.02472  4.10829  4.83064  0.61958  0.77255  0.90846  0.51608
      2   2.40036  4.95079  2.77460  2.36081  4.23690  3.39775  3.19891  3.67990  2.16729  3.22889  3.61482  2.89492  3.51904  2.23125  2.81762  2.60210  2.71726  3.30993  5.41954  4.05241      3 k - - -
          2.68618  4.42225  2.77519  2.73123  3.46354  2.40513  3.72494  3.29354  2.67741  2.69355  4.24690  2.90347  2.73739  3.18146  2.89801  2.37887  2.77519  2.98518  4.58477  3.61503
          0.02472  4.10829  4.83064  0.61958  0.77255  0.39426  1.12141
      3   2.69065  4.27690  4.55253  3.96806  3.31583  4.06379  4.40488  2.06540  3.82582  1.87135  1.89469  4.11721  3.92072  4.00957  3.94983  3.37287  3.11504  1.66779  4.96504  3.79657      4 v - - -
          2.68618  4.42225  2.77519  2.73123  3.46354  2.40513  3.72494  3.29354  2.67741  2.69355  4.24690  2.90347  2.73739  3.18146  2.89801  2.37887  2.77519  2.98518  4.58477  3.61503
          0.01815  4.41417  5.13651  0.61958  0.77255  0.59233  0.80528
      4   2.56138  5.13422  2.99294  2.44035  4.46721  3.23853  3.66722  3.92319  1.63266  3.42839  4.19305  2.81704  3.73808  2.68015  2.45003  2.37475  2.79829  3.52159  5.57670  4.20299      5 k - - -
          2.68618  4.42225  2.77519  2.73123  3.46354  2.40513  3.72494  3.29354  2.67741  2.69355  4.24690  2.90347  2.73739  3.18146  2.89801  2.37887  2.77519  2.98518  4.58477  3.61503
          0.04678  4.41417  3.39322  0.61958  0.77255  0.45745  1.00211
      5   2.31169  4.87414  3.07447  2.41146  4.14523  3.33098  3.74741  3.55971  2.54805  3.16629  3.30351  3.06195  3.91522  2.58848  3.00268  1.65489  2.93425  3.23306  5.41156  4.08109      6 s - - -
          2.68618  4.42225  2.77519  2.73123  3.46354  2.40513  3.72494  3.29354  2.67741  2.69355  4.24690  2.90347  2.73739  3.18146  2.89801  2.37887  2.77519  2.98518  4.58477  3.61503
          0.01763  4.44263  5.16498  0.61958  0.77255  0.48240  0.96051
      6   3.15049  5.40349  2.81340  2.65427  4.82116  3.58557  4.03194  4.35581  2.26935  3.87566  4.74400  0.88535  4.16230  3.20549  3.06868  3.12227  3.44227  3.95902  5.93994  4.58346      7 n - - -
          2.68618  4.42225  2.77519  2.73123  3.46354  2.40513  3.72494  3.29354  2.67741  2.69355  4.24690  2.90347  2.73739  3.18146  2.89801  2.37887  2.77519  2.98518  4.58477  3.61503
          0.01717  4.46922  5.19157  0.61958  0.77255  0.50910  0.91888
      7   2.57580  4.88170  3.09835  2.53943  4.12010  2.48641  3.72608  2.99940  2.21733  3.02582  3.64698  3.05692  3.14121  2.87798  2.43759  2.65325  2.67343  3.21391  5.38608  4.05435      8 k - - -
          2.68618  4.42225  2.77519  2.73123  3.46354  2.40513  3.72494  3.29354  2.67741  2.69355  4.24690  2.90347  2.73739  3.18146  2.89801  2.37887  2.77519  2.98518  4.58477  3.61503
          0.01717  4.46922  5.19157  0.61958  0.77255  0.50910  0.91888
      8   3.59601  4.87251  5.39419  4.80821  2.24679  4.87983  5.13184  2.44782  4.66613  0.75077  2.55986  4.98210  5.00894  4.62909  4.67112  4.23341  3.80490  2.31337  5.29522  4.24162      9 l - - -
          2.68618  4.42225  2.77519  2.73123  3.46354  2.40513  3.72494  3.29354  2.67741  2.69355  4.24690  2.90347  2.73739  3.18146  2.89801  2.37887  2.77519  2.98518  4.58477  3.61503
          0.01717  4.46922  5.19157  0.61958  0.77255  0.50910  0.91888
      9   2.72461  4.17421  4.26892  3.68154  3.26551  3.84777  4.15980  2.18189  3.54509  1.56241  3.27076  3.38340  3.76291  3.75661  3.70062  3.14138  2.95759  1.77282  4.80040  3.29749     10 l - - -
          2.68618  4.42225  2.77519  2.73123  3.46354  2.40513  3.72494  3.29354  2.67741  2.69355  4.24690  2.90347  2.73739  3.18146  2.89801  2.37887  2.77519  2.98518  4.58477  3.61503
          0.01717  4.46922  5.19157  0.61958  0.77255  0.50910  0.91888
     10   2.91032  5.13906  3.27099  2.70467  4.52153  3.64111  3.78269  3.91950  1.30446  3.44624  4.26668  3.18552  2.22478  2.91547  2.52489  2.91918  3.13445  3.23047  5.59384  4.30932     11 k - - -
          2.68618  4.42225  2.77519  2.73123  3.46354  2.40513  3.72494  3.29354  2.67741  2.69355  4.24690  2.90347  2.73739  3.18146  2.89801  2.37887  2.77519  2.98518  4.58477  3.61503
          0.01717  4.46922  5.19157  0.61958  0.77255  0.47144  0.97844
     11   2.48243  4.11542  4.56737  3.96190  2.96505  3.88745  4.21297  2.01584  3.77503  2.03490  2.94089  4.00785  4.24652  3.92560  3.82633  3.19483  2.95773  1.76239  2.64896  3.35418     12 v - - -
          2.68618  4.42225  2.77519  2.73123  3.46354  2.40513  3.72494  3.29354  2.67741  2.69355  4.24690  2.90347  2.73739  3.18146  2.89801  2.37887  2.77519  2.98518  4.58477  3.61503
          0.01692  4.48336  5.20571  0.61958  0.77255  0.48576  0.95510
     12   2.93468  4.66192  5.16282  4.61044  3.48369  4.68592  5.10547  1.54190  4.47820  0.97713  3.28441  4.78282  4.92800  4.60785  4.57769  4.04347  3.59953  1.97431  5.46534  4.36274     13 l - - -
          2.68618  4.42225  2.77519  2.73123  3.46354  2.40513  3.72494  3.29354  2.67741  2.69355  4.24690  2.90347  2.73739  3.18146  2.89801  2.37887  2.77519  2.98518  4.58477  3.61503
          0.01692  4.48336  5.20571  0.61958  0.77255  0.48576  0.95510
     13   2.02025  4.26125  4.43103  3.85039  3.38493  4.00449  4.34686  2.19546  3.72315  1.98460  2.72688  4.02814  4.35971  3.93259  3.88002  3.30714  2.65968  1.56243  4.97101  3.78422     14 v - - -
          2.68618  4.42225  2.77519  2.73123  3.46354  2.40513  3.72494  3.29354  2.67741  2.69355  4.24690  2.90347  2.73739  3.18146  2.89801  2.37887  2.77519  2.98518  4.58477  3.61503
          0.01692  4.48336  5.20571  0.61958  0.77255  0.48576  0.95510
     14   2.42128  4.26313  3.92627  3.35276  3.27716  2.91107  4.06549  1.99571  3.26943  2.19057  3.38032  3.65159  2.42278  3.52954  3.53031  3.03563  2.94200  2.23913  4.88880  3.68319     15 i - - -
          2.68618  4.42225  2.77519  2.73123  3.46354  2.40513  3.72494  3.29354  2.67741  2.69355  4.24690  2.90347  2.73739  3.18146  2.89801  2.37887  2.77519  2.98518  4.58477  3.61503
          0.01692  4.48336  5.20571  0.61958  0.77255  0.48576  0.95510
     15   2.18166  3.38592  3.71137  3.15600  3.59213  2.85463  4.02764  2.94540  3.10104  2.44242  3.56506  3.49751  2.50629  3.38986  3.42724  2.44851  2.92380  2.08709  5.04636  3.82433     16 v - - -
          2.68618  4.42225  2.77519  2.73123  3.46354  2.40513  3.72494  3.29354  2.67741  2.69355  4.24690  2.90347  2.73739  3.18146  2.89801  2.37887  2.77519  2.98518  4.58477  3.61503
          0.01692  4.48336  5.20571  0.61958  0.77255  0.48576  0.95510
     16   2.07415  3.82379  4.63586  4.04744  2.84416  4.04104  4.39668  1.98061  3.88751  2.30724  2.89352  4.13852  4.39197  4.06195  3.97619  3.35461  3.07946  1.39382  4.93888  3.75675     17 v - - -
          2.68618  4.42225  2.77519  2.73123  3.46354  2.40513  3.72494  3.29354  2.67741  2.69355  4.24690  2.90347  2.73739  3.18146  2.89801  2.37887  2.77519  2.98518  4.58477  3.61503
          0.01692  4.48336  5.20571  0.61958  0.77255  0.48576  0.95510
     17   2.24233  3.29419  4.65709  4.06698  3.06217  4.04541  4.39999  2.13612  3.90285  1.58949  3.30051  4.15001  4.39460  4.07041  3.98338  3.35980  3.08446  1.61277  4.93073  3.75251     18 l - - -
          2.68618  4.42225  2.77519  2.73123  3.46354  2.40513  3.72494  3.29354  2.67741  2.69355  4.24690  2.90347  2.73739  3.18146  2.89801  2.37887  2.77519  2.98518  4.58477  3.61503
          0.01692  4.48336  5.20571  0.61958  0.77255  0.48576  0.95510
     18   1.97089  4.18445  4.19518  3.60993  3.13595  3.18059  4.13955  2.33181  3.49002  1.80766  3.14531  3.81474  4.19552  3.70949  3.66890  3.11598  2.70808  2.00398  4.81601  3.62467     19 l - - -
          2.68618  4.42225  2.77519  2.73123  3.46354  2.40513  3.72494  3.29354  2.67741  2.69355  4.24690  2.90347  2.73739  3.18146  2.89801  2.37887  2.77519  2.98518  4.58477  3.61503
          0.01692  4.48336  5.20571  0.61958  0.77255  0.48576  0.95510
     19   2.25765  4.16506  4.43739  3.84518  3.27429  3.66287  4.23536  1.95052  3.69250  1.76450  2.68831  3.96819  4.26594  3.87980  3.80566  3.05693  2.98498  1.86742  4.82130  3.63757     20 l - - -
          2.68618  4.42225  2.77519  2.73123  3.46354  2.40513  3.72494  3.29354  2.67741  2.69355  4.24690  2.90347  2.73739  3.18146  2.89801  2.37887  2.77519  2.98518  4.58477  3.61503
          0.01692  4.48336  5.20571  0.61958  0.77255  0.48576  0.95510
     20   2.06783  4.30771  3.94142  3.39421  3.53991  2.50010  4.15523  2.72059  3.31692  2.07457  3.51645  3.67059  4.13837  3.58685  3.58954  2.99462  2.69490  1.71265  5.03725  3.83001     21 v - - -
          2.68618  4.42225  2.77519  2.73123  3.46354  2.40513  3.72494  3.29354  2.67741  2.69355  4.24690  2.90347  2.73739  3.18146  2.89801  2.37887  2.77519  2.98518  4.58477  3.61503
          0.01692  4.48336  5.20571  0.61958  0.77255  0.48576  0.95510
     21   2.38318  3.76937  4.41435  3.82018  2.86827  2.82819  4.19842  2.25574  3.66538  1.78234  3.25607  3.93724  4.23446  3.84975  3.77446  3.17050  2.95774  1.74461  4.78397  3.60003     22 v - - -
          2.68618  4.42225  2.77519  2.73123  3.46354  2.40513  3.72494  3.29354  2.67741  2.69355  4.24690  2.90347  2.73739  3.18146  2.89801  2.37887  2.77519  2.98518  4.58477  3.61503
          0.01692  4.48336  5.20571  0.61958  0.77255  0.48576  0.95510
     22   2.55159  3.53046  4.54987  3.94447  2.24977  3.86981  4.19910  2.38900  3.75784  2.01416  2.99029  3.99027  4.23199  3.91213  3.81091  3.17682  2.73608  1.66581  4.72784  3.14199     23 v - - -
          2.68618  4.42225  2.77519  2.73123  3.46354  2.40513  3.72494  3.29354  2.67741  2.69355  4.24690  2.90347  2.73739  3.18146  2.89801  2.37887  2.77519  2.98518  4.58477  3.61503
          0.01692  4.48336  5.20571  0.61958  0.77255  0.48576  0.95510
     23   2.98728  4.39904  4.89522  4.33543  3.35002  4.36612  4.78647  1.24204  4.20194  2.12347  3.48964  4.45980  4.68774  4.39849  4.31979  3.28942  3.31314  1.32683  5.30448  4.11297     24 i - - -
          2.68618  4.42225  2.77519  2.73123  3.46354  2.40513  3.72494  3.29354  2.67741  2.69355  4.24690  2.90347  2.73739  3.18146  2.89801  2.37887  2.77519  2.98518  4.58477  3.61503
          0.01692  4.48336  5.20571  0.61958  0.77255  0.48576  0.95510
     24   2.33578  4.25519  3.87716  3.30161  3.08775  1.90244  4.02377  2.49300  3.22034  2.24494  3.36895  3.60942  4.11247  3.48258  3.48702  2.78909  2.83812  2.42806  4.07675  3.65173     25 g - - -
          2.68618  4.42225  2.77519  2.73123  3.46354  2.40513  3.72494  3.29354  2.67741  2.69355  4.24690  2.90347  2.73739  3.18146  2.89801  2.37887  2.77519  2.98518  4.58477  3.61503
          0.01692  4.48336  5.20571  0.61958  0.77255  0.48576  0.95510
     25   2.93634  4.29370  4.81698  4.21765  2.83032  4.13953  4.47307  1.71879  4.03632  1.76569  2.49413  4.26989  4.46310  4.15832  4.07454  3.45767  3.16669  1.63782  4.92921  3.21596     26 v - - -
          2.68618  4.42225  2.77519  2.73123  3.46354  2.40513  3.72494  3.29354  2.67741  2.69355  4.24690  2.90347  2.73739  3.18146  2.89801  2.37887  2.77519  2.98518  4.58477  3.61503
          0.01692  4.48336  5.20571  0.61958  0.77255  0.48576  0.95510
     26   2.76373  4.90298  3.21251  2.63290  4.14396  3.58934  3.50919  3.54448  1.53019  2.65606  3.30232  3.13168  3.97176  2.91317  2.47176  2.69346  2.98705  2.97763  5.38894  4.08576     27 k - - -
          2.68618  4.42225  2.77519  2.73123  3.46354  2.40513  3.72494  3.29354  2.67741  2.69355  4.24690  2.90347  2.73739  3.18146  2.89801  2.37887  2.77519  2.98518  4.58477  3.61503
          0.01692  4.48336  5.20571  0.61958  0.77255  0.48576  0.95510
     27   2.34952  4.51975  3.41099  2.84739  3.38419  3.16385  3.86367  2.98191  2.81600  2.30206  3.21593  3.04443  4.00720  2.87966  3.20882  2.00506  2.77244  2.69636  5.08749  3.83190     28 s - - -
          2.68618  4.42225  2.77519  2.73123  3.46354  2.40513  3.72494  3.29354  2.67741  2.69355  4.24690  2.90347  2.73739  3.18146  2.89801  2.37887  2.77519  2.98518  4.58477  3.61503
          0.01692  4.48336  5.20571  0.61958  0.77255  0.48576  0.95510
     28   2.68451  2.34576  4.05477  3.47259  2.45362  3.00748  4.06944  2.64715  3.36499  2.06410  3.30804  3.71527  4.14179  3.60169  3.23274  2.65192  2.78455  2.44885  4.80083  3.43220     29 l - - -
          2.68618  4.42225  2.77519  2.73123  3.46354  2.40513  3.72494  3.29354  2.67741  2.69355  4.24690  2.90347  2.73739  3.18146  2.89801  2.37887  2.77519  2.98518  4.58477  3.61503
          0.07708  4.48336  2.76646  0.61958  0.77255  0.48576  0.95510
     29   2.72640  5.18004  2.94864  2.28267  4.51573  2.95998  3.66686  3.98190  2.12199  3.47323  4.22985  2.69830  3.88173  2.59825  2.32333  1.94281  2.95541  3.56707  5.61144  4.22458     30 s - - -
          2.68618  4.42225  2.77519  2.73123  3.46354  2.40513  3.72494  3.29354  2.67741  2.69355  4.24690  2.90347  2.73739  3.18146  2.89801  2.37887  2.77519  2.98518  4.58477  3.61503
          0.05980  4.42425  3.07778  0.61958  0.77255  0.43216  1.04727
     30   2.72825  5.17653  2.70618  2.27667  4.49422  2.17213  3.27302  3.96381  2.45817  3.47246  4.23358  2.94270  3.22039  2.52611  2.95157  2.13012  2.88214  3.55427  5.62996  4.22944     31 s - - -
          2.68618  4.42225  2.77519  2.73123  3.46354  2.40513  3.72494  3.29354  2.67741  2.69355  4.24690  2.90347  2.73739  3.18146  2.89801  2.37887  2.77519  2.98518  4.58477  3.61503
          0.01760  4.44469  5.16703  0.61958  0.77255  0.54762  0.86353
     31   2.62379  5.17466  2.80833  2.23888  4.50621  2.42419  3.54730  3.98360  2.35344  3.47399  4.22012  2.53663  3.15360  2.58457  2.63436  2.37962  2.83688  3.55826  5.61487  4.21050     32 e - - -
          2.68618  4.42225  2.77519  2.73123  3.46354  2.40513  3.72494  3.29354  2.67741  2.69355  4.24690  2.90347  2.73739  3.18146  2.89801  2.37887  2.77519  2.98518  4.58477  3.61503
          0.12861  4.44469  2.21695  0.61958  0.77255  0.44894  1.01695
     32   2.66764  5.13443  2.50037  2.18247  4.46169  2.70645  3.63546  3.93511  2.21590  3.43203  3.75719  2.91799  3.40390  2.73846  2.52738  2.33192  2.76226  3.51567  5.57800  4.17803     33 e - - -
          2.68618  4.42225  2.77519  2.73123  3.46354  2.40513  3.72494  3.29354  2.67741  2.69355  4.24690  2.90347  2.73739  3.18146  2.89801  2.37887  2.77519  2.98518  4.58477  3.61503
          0.17814  4.37875  1.89292  0.61958  0.77255  0.64026  0.74899
     33   2.52338  4.94217  2.59741  2.30554  4.22070  2.97599  3.63487  3.65880  2.41377  3.11473  4.01187  2.80045  3.72640  2.69030  2.89161  2.18823  2.72855  2.78843  5.42889  4.06543     34 s - - -
          2.68618  4.42225  2.77519  2.73123  3.46354  2.40513  3.72494  3.29354  2.67741  2.69355  4.24690  2.90347  2.73739  3.18146  2.89801  2.37887  2.77519  2.98518  4.58477  3.61503
          0.02202  4.22263  4.94498  0.61958  0.77255  0.65376  0.73415
     34   2.56942  5.14783  2.50039  2.02187  4.47345  3.19659  3.51594  3.94949  2.39218  3.44569  4.19821  2.89022  3.14857  2.38471  2.88716  2.33637  2.62760  3.52890  5.59252  4.18654     35 e - - -
          2.68618  4.42225  2.77519  2.73123  3.46354  2.40513  3.72494  3.29354  2.67741  2.69355  4.24690  2.90347  2.73739  3.18146  2.89801  2.37887  2.77519  2.98518  4.58477  3.61503
          0.02034  4.30099  5.02334  0.61958  0.77255  0.50575  0.92396
     35   2.17862  5.14166  2.56756  2.29663  4.46017  3.45353  3.30764  3.92938  2.41311  3.43584  4.19216  2.72571  2.47454  2.65285  2.78823  2.54738  2.83217  3.51851  5.59053  4.19279     36 a - - -
          2.68618  4.42225  2.77519  2.73123  3.46354  2.40513  3.72494  3.29354  2.67741  2.69355  4.24690  2.90347  2.73739  3.18146  2.89801  2.37887  2.77519  2.98518  4.58477  3.61503
          0.01828  4.40712  5.12946  0.61958  0.77255  0.46290  0.99279
     36   2.54564  5.12654  2.78134  2.41101  4.44284  3.15305  3.66786  3.90791  2.18801  3.36160  4.17788  2.81036  2.72193  2.25380  2.90329  2.34659  2.92422  3.04538  5.57952  4.18756     37 k - - -
          2.68618  4.42225  2.77519  2.73123  3.46354  2.40513  3.72494  3.29354  2.67741  2.69355  4.24690  2.90347  2.73739  3.18146  2.89801  2.37887  2.77519  2.98518  4.58477  3.61503
          0.01725  4.46444  5.18679  0.61958  0.77255  0.51680  0.90739
     37   2.28094  4.89870  3.01339  2.40489  4.14234  3.25098  3.43147  3.56131  2.51619  2.93215  3.97060  3.04220  3.04069  2.77850  2.98141  2.34957  2.33089  2.81396  5.40096  4.06292     38 a - - -
          2.68618  4.42225  2.77519  2.73123  3.46354  2.40513  3.72494  3.29354  2.67741  2.69355  4.24690  2.90347  2.73739  3.18146  2.89801  2.37887  2.77519  2.98518  4.58477  3.61503
          0.05671  4.46444  3.13217  0.61958  0.77255  0.51680  0.90739
     38   2.24175  4.92479  2.77258  2.43910  4.18011  3.18373  3.69750  3.27680  2.48545  2.86207  3.99427  3.01356  2.77096  2.69722  2.95515  2.30954  2.71272  3.21118  5.42018  4.07325     39 a - - -
          2.68618  4.42225  2.77519  2.73123  3.46354  2.40513  3.72494  3.29354  2.67741  2.69355  4.24690  2.90347  2.73739  3.18146  2.89801  2.37887  2.77519  2.98518  4.58477  3.61503
          0.01794  4.42566  5.14801  0.61958  0.77255  0.47307  0.97574
     39   2.02233  5.06607  2.91191  2.17859  4.35990  3.16750  3.67889  3.81092  2.35959  3.34966  3.28105  2.72698  3.12842  2.71517  2.92111  2.51336  2.82008  3.35698  5.53189  4.15439     40 a - - -
          2.68618  4.42225  2.77519  2.73123  3.46354  2.40513  3.72494  3.29354  2.67741  2.69355  4.24690  2.90347  2.73739  3.18146  2.89801  2.37887  2.77519  2.98518  4.58477  3.61503
          0.01721  4.46676  5.18911  0.61958  0.77255  0.51307  0.91293
     40   2.43990  5.17076  2.51106  2.30209  4.50063  2.75554  3.66179  3.97629  2.23766  3.46959  4.21668  2.94080  3.47436  2.52947  2.70036  2.59359  2.28615  3.55346  5.61271  4.21028     41 k - - -
          2.68618  4.42225  2.77519  2.73123  3.46354  2.40513  3.72494  3.29354  2.67741  2.69355  4.24690  2.90347  2.73739  3.18146  2.89801  2.37887  2.77519  2.98518  4.58477  3.61503
          0.03070  4.46676  3.97647  0.61958  0.77255  0.46906  0.98241
     41   2.21060  5.02511  3.00977  2.26704  4.30672  3.42342  3.36885  3.74868  2.45831  3.30424  4.08665  2.92097  3.35823  2.39640  2.93615  2.29499  2.60354  2.81240  5.50174  4.13463     42 a - - -
          2.68618  4.42225  2.77519  2.73123  3.46354  2.40513  3.72494  3.29354  2.67741  2.69355  4.24690  2.90347  2.73739  3.18146  2.89801  2.37887  2.77519  2.98518  4.58477  3.61503
          0.01715  4.47032  5.19266  0.61958  0.77255  0.47251  0.97666
     42   2.29840  4.86270  3.01103  2.52181  4.09968  2.77152  3.73798  3.11070  2.54653  3.12418  3.94206  3.06858  3.06930  2.56508  3.00674  2.43584  2.51030  2.76628  5.37697  4.04824     43 a - - -
          2.68618  4.42225  2.77519  2.73123  3.46354  2.40513  3.72494  3.29354  2.67741  2.69355  4.24690  2.90347  2.73739  3.18146  2.89801  2.37887  2.77519  2.98518  4.58477  3.61503
          0.01692  4.48336  5.20571  0.61958  0.77255  0.48576  0.95510
     43   2.50613  5.16354  2.77500  2.21851  4.48831  2.91405  3.67592  3.95981  2.42595  3.46198  4.21456  2.80223  2.55089  2.26862  2.91654  2.48412  2.73270  3.38149  5.61274  4.21355     44 e - - -
          2.68618  4.42225  2.77519  2.73123  3.46354  2.40513  3.72494  3.29354  2.67741  2.69355  4.24690  2.90347  2.73739  3.18146  2.89801  2.37887  2.77519  2.98518  4.58477  3.61503
          0.01692  4.48336  5.20571  0.61958  0.77255  0.48576  0.95510
     44   2.44586  5.00944  2.81573  2.47007  4.28282  3.49906  3.69582  3.72096  2.22366  2.76032  4.06998  3.00242  3.21029  2.42050  2.90367  2.48545  2.43103  3.25048  5.48769  3.41833     45 k - - -
          2.68563  4.42273  2.77501  2.73147  3.46381  2.40527  3.72503  3.29361  2.67757  2.69305  4.24737  2.90334  2.73751  3.18176  2.89843  2.37857  2.77515  2.98514  4.58525  3.61532
          0.56859  0.97983  2.84213  1.57445  0.23208  0.48576  0.95510
     45   2.75161  4.34072  3.90063  3.33759  3.40977  3.39933  4.09913  2.56340  3.23596  1.40895  3.13858  3.65742  2.43670  3.52278  3.50932  3.06344  2.99477  2.52174  4.95699  3.75310     55 l - - -
          2.68618  4.42225  2.77519  2.73123  3.46354  2.40513  3.72494  3.29354  2.67741  2.69355  4.24690  2.90347  2.73739  3.18146  2.89801  2.37887  2.77519  2.98518  4.58477  3.61503
          0.19936  4.42910  1.77891  0.61958  0.77255  0.57088  0.83248
     46   2.60529  4.76737  2.84538  2.55160  4.25280  2.68887  3.80015  3.67983  2.49957  3.28021  4.09088  3.03804  3.85544  2.96100  3.08438  1.85381  1.99725  3.29776  5.50946  4.17827     56 s - - -
          2.68618  4.42225  2.77519  2.73123  3.46354  2.40513  3.72494  3.29354  2.67741  2.69355  4.24690  2.90347  2.73739  3.18146  2.89801  2.37887  2.77519  2.98518  4.58477  3.61503
          0.02139  4.25113  4.97347  0.61958  0.77255  0.78482  0.60918
     47   2.40531  5.01133  2.70241  2.39498  4.31800  3.41559  3.42172  3.76278  2.46936  3.31897  4.11213  2.93113  2.16026  2.32946  2.94417  2.52359  2.93096  3.39254  5.51620  4.14558     57 p - - -
          2.68618  4.42225  2.77519  2.73123  3.46354  2.40513  3.72494  3.29354  2.67741  2.69355  4.24690  2.90347  2.73739  3.18146  2.89801  2.37887  2.77519  2.98518  4.58477  3.61503
          0.02139  4.25113  4.97347  0.61958  0.77255  0.78482  0.60918
     48   2.75118  5.19044  2.21394  1.57259  4.48894  2.87570  3.69275  3.22894  2.50882  3.47811  4.26055  2.87294  3.86057  2.72136  3.01530  2.71095  2.99516  3.55724  5.65033  4.24020     58 e - - -
          2.68618  4.42225  2.77519  2.73123  3.46354  2.40513  3.72494  3.29354  2.67741  2.69355  4.24690  2.90347  2.73739  3.18146  2.89801  2.37887  2.77519  2.98518  4.58477  3.61503
          0.02139  4.25113  4.97347  0.61958  0.77255  0.78482  0.60918
     49   2.91455  5.45532  2.08366  1.24261  4.75756  3.36943  3.78419  4.25534  2.67892  3.74535  4.54710  2.82853  3.91491  2.58938  3.22105  2.83008  2.87720  3.82924  5.89965  4.43688     59 e - - -
          2.68616  4.42240  2.77497  2.73120  3.46369  2.40502  3.72509  3.29338  2.67756  2.69319  4.24705  2.90340  2.73737  3.18161  2.89816  2.37902  2.77534  2.98533  4.58492  3.61475
          0.08374  2.61165  4.97347  1.88894  0.16397  0.64994  0.73831
     50   2.47206  4.37257  3.53365  2.96823  3.50273  3.62958  3.88112  2.85486  2.75501  1.81910  2.55951  3.36966  3.27353  2.85066  3.22108  2.88144  2.88789  2.63838  4.95373  3.72356     73 l - - -
          2.68618  4.42225  2.77519  2.73123  3.46354  2.40513  3.72494  3.29354  2.67741  2.69355  4.24690  2.90347  2.73739  3.18146  2.89801  2.37887  2.77519  2.98518  4.58477  3.61503
          0.02004  4.31563  5.03797  0.61958  0.77255  0.46772  0.98464
     51   2.58774  5.14681  3.05340  2.23318  4.47654  3.52586  3.67738  3.92143  1.68270  2.97925  4.19955  3.00991  3.91293  2.62231  2.28997  2.73636  2.64283  3.53078  5.57154  4.21537     74 k - - -
          2.68618  4.42225  2.77519  2.73123  3.46354  2.40513  3.72494  3.29354  2.67741  2.69355  4.24690  2.90347  2.73739  3.18146  2.89801  2.37887  2.77519  2.98518  4.58477  3.61503
          0.01784  4.43098  5.15333  0.61958  0.77255  0.56811  0.83608
     52   1.44898  4.90777  3.00598  2.34047  4.25640  3.47092  3.79600  3.67739  2.60336  3.27510  4.08888  3.06488  3.20359  2.69710  3.05857  2.66125  2.75552  3.32776  5.50837  4.17151     75 a - - -
          2.68618  4.42225  2.77519  2.73123  3.46354  2.40513  3.72494  3.29354  2.67741  2.69355  4.24690  2.90347  2.73739  3.18146  2.89801  2.37887  2.77519  2.98518  4.58477  3.61503
          0.01784  4.43098  5.15333  0.61958  0.77255  0.56811  0.83608
     53   2.53806  4.42268  3.04152  2.97947  3.08848  3.66401  3.91564  2.88860  2.54011  1.55761  3.23740  3.39128  4.04358  3.23971  3.28619  2.91061  2.92377  2.67413  5.00038  3.76336     76 l - - -
          2.68618  4.42225  2.77519  2.73123  3.46354  2.40513  3.72494  3.29354  2.67741  2.69355  4.24690  2.90347  2.73739  3.18146  2.89801  2.37887  2.77519  2.98518  4.58477  3.61503
          0.01784  4.43098  5.15333  0.61958  0.77255  0.43751  1.03745
     54   2.98472  5.05965  3.25958  2.91652  4.67083  0.98022  4.04282  4.09545  2.41839  3.65035  4.50405  3.34942  4.14799  3.21709  2.39069  3.04239  3.29569  3.70687  5.78078  4.53499     77 g - - -
          2.68618  4.42225  2.77519  2.73123  3.46354  2.40513  3.72494  3.29354  2.67741  2.69355  4.24690  2.90347  2.73739  3.18146  2.89801  2.37887  2.77519  2.98518  4.58477  3.61503
          0.01692  4.48336  5.20571  0.61958  0.77255  0.48576  0.95510
     55   2.38332  4.31293  3.76204  2.94051  3.44038  3.72099  3.29363  1.83532  3.12604  2.51559  3.42516  3.54397  3.36016  3.40960  3.42490  2.98521  2.93090  1.94518  4.91684  3.70117     78 i - - -
          2.68618  4.42225  2.77519  2.73123  3.46354  2.40513  3.72494  3.29354  2.67741  2.69355  4.24690  2.90347  2.73739  3.18146  2.89801  2.37887  2.77519  2.98518  4.58477  3.61503
          0.01692  4.48336  5.20571  0.61958  0.77255  0.48576  0.95510
     56   2.56632  5.34772  1.81385  1.47526  4.66901  3.27495  3.80655  4.14138  2.64201  3.65463  4.43514  2.94976  3.96051  2.93294  3.16205  2.82146  3.12405  3.06715  5.81739  4.39010     79 e - - -
          2.68618  4.42225  2.77519  2.73123  3.46354  2.40513  3.72494  3.29354  2.67741  2.69355  4.24690  2.90347  2.73739  3.18146  2.89801  2.37887  2.77519  2.98518  4.58477  3.61503
          0.01692  4.48336  5.20571  0.61958  0.77255  0.48576  0.95510
     57   1.95712  4.60872  3.35976  2.68600  4.18751  1.39072  4.10248  3.51885  3.01619  3.23705  4.09422  3.34890  4.00036  3.33228  3.41242  2.78496  3.00274  2.53284  5.54524  4.27817     80 g - - -
          2.68618  4.42225  2.77519  2.73123  3.46354  2.40513  3.72494  3.29354  2.67741  2.69355  4.24690  2.90347  2.73739  3.18146  2.89801  2.37887  2.77519  2.98518  4.58477  3.61503
          0.01692  4.48336  5.20571  0.61958  0.77255  0.48576  0.95510
     58   3.27221  5.67063  0.70707  2.53187  5.01968  3.56829  4.13083  4.59960  3.08179  4.10187  4.97856  3.10195  4.18792  3.31122  2.75118  3.18862  3.57256  4.18139  6.16970  4.75008     81 d - - -
          2.68618  4.42225  2.77519  2.73123  3.46354  2.40513  3.72494  3.29354  2.67741  2.69355  4.24690  2.90347  2.73739  3.18146  2.89801  2.37887  2.77519  2.98518  4.58477  3.61503
          0.01692  4.48336  5.20571  0.61958  0.77255  0.48576  0.95510
     59   2.53533  4.46876  3.75140  3.45386  4.54870  3.26311  4.50506  3.93347  3.47001  3.64181  4.48229  3.61026  2.90685  3.78240  3.77110  2.47863  0.79818  3.42106  5.90126  4.69056     82 t - - -
          2.68618  4.42225  2.77519  2.73123  3.46354  2.40513  3.72494  3.29354  2.67741  2.69355  4.24690  2.90347  2.73739  3.18146  2.89801  2.37887  2.77519  2.98518  4.58477  3.61503
          0.01692  4.48336  5.20571  0.61958  0.77255  0.48576  0.95510
     60   3.06063  5.37725  2.26123  2.50773  4.78875  3.49256  4.04223  4.29343  2.97269  3.84143  4.69377  3.05866  1.02933  2.81494  3.47353  3.02521  3.36916  3.88898  6.00917  4.59480     83 p - - -
          2.68618  4.42225  2.77519  2.73123  3.46354  2.40513  3.72494  3.29354  2.67741  2.69355  4.24690  2.90347  2.73739  3.18146  2.89801  2.37887  2.77519  2.98518  4.58477  3.61503
          0.01692  4.48336  5.20571  0.61958  0.77255  0.48576  0.95510
     61   2.13074  5.11941  2.97832  2.13629  4.43075  3.29108  3.48078  3.89168  2.42012  3.40947  4.17058  2.82420  3.87750  2.36153  2.37278  2.60828  2.75492  3.10706  5.57272  4.18580     84 a - - -
          2.68618  4.42225  2.77519  2.73123  3.46354  2.40513  3.72494  3.29354  2.67741  2.69355  4.24690  2.90347  2.73739  3.18146  2.89801  2.37887  2.77519  2.98518  4.58477  3.61503
          0.01692  4.48336  5.20571  0.61958  0.77255  0.48576  0.95510
     62   2.98408  5.45294  1.15789  1.90708  4.73289  3.48795  3.88351  4.19511  2.77127  3.72754  3.31500  2.95913  4.01733  3.02653  3.30382  2.91960  3.24330  3.80249  5.91507  4.47468     85 d - - -
          2.68618  4.42225  2.77519  2.73123  3.46354  2.40513  3.72494  3.29354  2.67741  2.69355  4.24690  2.90347  2.73739  3.18146  2.89801  2.37887  2.77519  2.98518  4.58477  3.61503
          0.01692  4.48336  5.20571  0.61958  0.77255  0.48576  0.95510
     63   2.88207  4.88881  3.12223  2.43537  4.48745  3.50455  4.20165  3.77000  3.04806  3.50776  4.41549  3.35240  4.12361  3.42211  3.41481  2.98211  0.86252  3.42562  5.79947  4.51558     86 t - - -
          2.68618  4.42225  2.77519  2.73123  3.46354  2.40513  3.72494  3.29354  2.67741  2.69355  4.24690  2.90347  2.73739  3.18146  2.89801  2.37887  2.77519  2.98518  4.58477  3.61503
          0.01692  4.48336  5.20571  0.61958  0.77255  0.48576  0.95510
     64   3.43006  4.69004  5.35524  4.79917  3.47863  4.81748  5.23134  1.56810  4.67294  1.20275  2.74291  4.94344  5.01632  4.74823  4.72798  4.18330  3.66154  1.46803  5.50546  4.42311     87 l - - -
          2.68618  4.42225  2.77519  2.73123  3.46354  2.40513  3.72494  3.29354  2.67741  2.69355  4.24690  2.90347  2.73739  3.18146  2.89801  2.37887  2.77519  2.98518  4.58477  3.61503
          0.01692  4.48336  5.20571  0.61958  0.77255  0.48576  0.95510
     65   1.97941  5.10578  3.26384  2.68977  4.50379  3.61781  3.78186  3.90978  2.04950  3.43876  4.24920  3.17312  4.02691  2.91358  1.55742  2.54987  3.10336  3.54858  5.59004  4.29878     88 r - - -
          2.68618  4.42225  2.77519  2.73123  3.46354  2.40513  3.72494  3.29354  2.67741  2.69355  4.24690  2.90347  2.73739  3.18146  2.89801  2.37887  2.77519  2.98518  4.58477  3.61503
          0.01692  4.48336  5.20571  0.61958  0.77255  0.48576  0.95510
     66   2.48889  4.71892  2.73713  2.80830  4.18368  3.46945  3.99945  3.47861  2.87759  3.20844  3.76147  3.25550  3.99956  3.20162  3.30169  2.80594  1.16614  3.15620  5.52670  4.23134     89 t - - -
          2.68618  4.42225  2.77519  2.73123  3.46354  2.40513  3.72494  3.29354  2.67741  2.69355  4.24690  2.90347  2.73739  3.18146  2.89801  2.37887  2.77519  2.98518  4.58477  3.61503
          0.01692  4.48336  5.20571  0.61958  0.77255  0.48576  0.95510
     67   2.69198  4.57983  4.92218  4.37173  3.49791  4.47349  4.90976  2.12227  4.23823  0.99049  3.33084  4.55455  4.77705  4.41808  4.37558  3.82065  3.47287  1.62817  5.38281  4.24840     90 l - - -
          2.68618  4.42225  2.77519  2.73123  3.46354  2.40513  3.72494  3.29354  2.67741  2.69355  4.24690  2.90347  2.73739  3.18146  2.89801  2.37887  2.77519  2.98518  4.58477  3.61503
          0.01692  4.48336  5.20571  0.61958  0.77255  0.48576  0.95510
     68   2.77484  4.27212  4.15935  3.59480  3.43134  3.86930  4.22481  1.94112  3.47800  2.44394  3.40909  3.83785  4.25517  3.28246  3.69428  2.94500  2.54878  1.34892  4.96840  3.76909     91 v - - -
          2.68618  4.42225  2.77519  2.73123  3.46354  2.40513  3.72494  3.29354  2.67741  2.69355  4.24690  2.90347  2.73739  3.18146  2.89801  2.37887  2.77519  2.98518  4.58477  3.61503
          0.01692  4.48336  5.20571  0.61958  0.77255  0.48576  0.95510
     69   1.08672  4.54935  3.48598  3.24135  4.69397  1.62353  4.44010  4.13560  3.41151  3.78960  4.59893  2.77493  3.99096  3.67928  3.77507  2.71507  3.03715  3.56290  6.00237  4.76090     92 a - - -
          2.68618  4.42225  2.77519  2.73123  3.46354  2.40513  3.72494  3.29354  2.67741  2.69355  4.24690  2.90347  2.73739  3.18146  2.89801  2.37887  2.77519  2.98518  4.58477  3.61503
          0.01692  4.48336  5.20571  0.61958  0.77255  0.48576  0.95510
     70   2.62700  5.14479  2.96404  2.09475  4.46465  3.16010  3.66938  3.93231  2.32847  3.43855  4.19283  2.73797  3.87288  2.19331  2.68461  2.43061  2.58087  3.52196  5.59212  3.18861     93 e - - -
          2.68618  4.42225  2.77519  2.73123  3.46354  2.40513  3.72494  3.29354  2.67741  2.69355  4.24690  2.90347  2.73739  3.18146  2.89801  2.37887  2.77519  2.98518  4.58477  3.61503
          0.01692  4.48336  5.20571  0.61958  0.77255  0.48576  0.95510
     71   2.52346  4.20491  4.00517  3.42397  3.16209  3.53624  4.05518  2.55783  3.32567  2.01783  2.83307  2.89584  4.13455  3.56803  3.55205  2.73742  2.64751  1.91277  4.81197  3.20409     94 v - - -
          2.68618  4.42225  2.77519  2.73123  3.46354  2.40513  3.72494  3.29354  2.67741  2.69355  4.24690  2.90347  2.73739  3.18146  2.89801  2.37887  2.77519  2.98518  4.58477  3.61503
          0.01692  4.48336  5.20571  0.61958  0.77255  0.48576  0.95510
     72   2.65496  5.18276  3.08648  2.52220  4.53632  3.55333  3.70781  3.97972  1.83949  3.47661  4.25072  2.60734  3.94611  2.81955  1.82854  2.46537  2.69278  3.58431  5.61198  4.26212     95 r - - -
          2.68618  4.42225  2.77519  2.73123  3.46354  2.40513  3.72494  3.29354  2.67741  2.69355  4.24690  2.90347  2.73739  3.18146  2.89801  2.37887  2.77519  2.98518  4.58477  3.61503
          0.01692  4.48336  5.20571  0.61958  0.77255  0.48576  0.95510
     73   2.28975  5.16637  2.87427  2.06446  4.49174  3.47783  3.67131  3.96299  2.30583  3.29324  4.21369  2.81137  3.87504  1.97715  2.78750  2.60586  2.66667  3.54667  5.60980  4.21222     96 q - - -
          2.68618  4.42225  2.77519  2.73123  3.46354  2.40513  3.72494  3.29354  2.67741  2.69355  4.24690  2.90347  2.73739  3.18146  2.89801  2.37887  2.77519  2.98518  4.58477  3.61503
          0.01692  4.48336  5.20571  0.61958  0.77255  0.48576  0.95510
     74   2.43572  4.12138  4.38079  3.78370  3.15999  3.83706  4.15596  2.28456  3.62681  1.60362  2.95704  3.51175  4.20219  3.81006  3.73456  3.13574  2.67250  1.88214  4.15500  3.55987     97 l - - -
          2.68618  4.42225  2.77519  2.73123  3.46354  2.40513  3.72494  3.29354  2.67741  2.69355  4.24690  2.90347  2.73739  3.18146  2.89801  2.37887  2.77519  2.98518  4.58477  3.61503
          0.01692  4.48336  5.20571  0.61958  0.77255  0.48576  0.95510
     75   2.83041  5.22079  3.12068  2.43011  4.57335  3.58160  3.70698  4.01147  2.09568  3.49670  4.27339  2.68482  3.96606  2.39167  1.59480  2.80577  2.86904  3.24056  5.61975  4.28048     98 r - - -
          2.68618  4.42225  2.77519  2.73123  3.46354  2.40513  3.72494  3.29354  2.67741  2.69355  4.24690  2.90347  2.73739  3.18146  2.89801  2.37887  2.77519  2.98518  4.58477  3.61503
          0.01692  4.48336  5.20571  0.61958  0.77255  0.48576  0.95510
     76   2.61679  5.18989  2.41084  2.24764  4.52191  3.04939  3.66981  4.00012  2.27199  3.48986  4.23566  2.78402  3.87140  2.42808  2.90778  2.22350  2.39826  3.40740  5.63039  4.22483     99 s - - -
          2.68618  4.42225  2.77519  2.73123  3.46354  2.40513  3.72494  3.29354  2.67741  2.69355  4.24690  2.90347  2.73739  3.18146  2.89801  2.37887  2.77519  2.98518  4.58477  3.61503
          0.01692  4.48336  5.20571  0.61958  0.77255  0.48576  0.95510
     77   2.48586  5.17551  2.55537  1.83374  4.50778  3.47413  3.66255  3.98365  2.24402  3.24954  4.22007  2.87496  3.86826  2.40413  2.51614  2.66679  2.92945  3.55937  4.32647  4.21341    100 e - - -
          2.68618  4.42225  2.77519  2.73123  3.46354  2.40513  3.72494  3.29354  2.67741  2.69355  4.24690  2.90347  2.73739  3.18146  2.89801  2.37887  2.77519  2.98518  4.58477  3.61503
          0.01692  4.48336  5.20571  0.61958  0.77255  0.48576  0.95510
     78   2.21669  4.32995  3.73842  3.16708  3.45187  3.71831  3.98980  2.38530  3.10041  1.88605  3.23042  3.52538  4.09494  2.54538  3.40998  2.56883  2.93149  2.40823  4.92885  3.71140    101 l - - -
          2.68618  4.42225  2.77519  2.73123  3.46354  2.40513  3.72494  3.29354  2.67741  2.69355  4.24690  2.90347  2.73739  3.18146  2.89801  2.37887  2.77519  2.98518  4.58477  3.61503
          0.04354  4.48336  3.46394  0.61958  0.77255  0.48576  0.95510
     79   2.13416  5.13324  2.63205  2.24669  4.45075  3.31752  3.66315  3.91785  2.36634  3.06067  4.18192  2.68725  3.86496  2.19376  2.82875  2.66533  2.72641  3.34938  5.58260  4.18847    102 a - - -
          2.68618  4.42225  2.77519  2.73123  3.46354  2.40513  3.72494  3.29354  2.67741  2.69355  4.24690  2.90347  2.73739  3.18146  2.89801  2.37887  2.77519  2.98518  4.58477  3.61503
          0.01738  4.45720  5.17954  0.61958  0.77255  0.52828  0.89067
     80   2.27760  5.16518  2.73746  2.02429  4.49270  3.46777  3.66268  3.96600  2.20701  3.46232  4.21209  2.94209  3.86583  2.57894  2.65550  2.51227  2.26844  3.54668  5.60777  4.20785    103 e - - -
          2.68618  4.42225  2.77519  2.73123  3.46354  2.40513  3.72494  3.29354  2.67741  2.69355  4.24690  2.90347  2.73739  3.18146  2.89801  2.37887  2.77519  2.98518  4.58477  3.61503
          0.01738  4.45720  5.17954  0.61958  0.77255  0.52828  0.89067
     81   2.15200  4.42843  4.61710  4.05153  3.44124  4.20882  4.59946  2.25746  3.92510  1.32056  3.08369  4.24766  4.54781  4.13090  4.08834  3.53065  3.26739  1.60092  5.17904  4.01724    104 l - - -
          2.68618  4.42225  2.77519  2.73123  3.46354  2.40513  3.72494  3.29354  2.67741  2.69355  4.24690  2.90347  2.73739  3.18146  2.89801  2.37887  2.77519  2.98518  4.58477  3.61503
          0.01738  4.45720  5.17954  0.61958  0.77255  0.52828  0.89067
     82   2.61211  4.98901  2.85032  2.36735  4.25830  3.34349  3.34416  3.15919  2.33002  2.46843  4.05059  2.91674  3.88525  2.30618  2.70322  2.61854  2.82077  3.05224  5.46970  4.11031    105 q - - -
          2.68618  4.42225  2.77519  2.73123  3.46354  2.40513  3.72494  3.29354  2.67741  2.69355  4.24690  2.90347  2.73739  3.18146  2.89801  2.37887  2.77519  2.98518  4.58477  3.61503
          0.01738  4.45720  5.17954  0.61958  0.77255  0.52828  0.89067
     83   2.33059  5.19290  2.64236  2.09158  4.52895  3.25303  3.66052  4.00931  2.22332  3.49382  4.23740  2.86299  3.86365  2.52461  2.54529  2.11928  2.93310  3.57898  5.62986  4.22285    106 e - - -
          2.68618  4.42225  2.77519  2.73123  3.46354  2.40513  3.72494  3.29354  2.67741  2.69355  4.24690  2.90347  2.73739  3.18146  2.89801  2.37887  2.77519  2.98518  4.58477  3.61503
          0.01738  4.45720  5.17954  0.61958  0.77255  0.52828  0.89067
     84   2.75272  5.25218  2.09851  1.96169  4.58181  3.46382  3.69816  4.06487  2.36232  3.05449  4.30167  2.79687  3.88970  2.14268  2.96161  2.46724  2.98882  3.63543  5.68909  4.27391    107 e - - -
          2.68618  4.42225  2.77519  2.73123  3.46354  2.40513  3.72494  3.29354  2.67741  2.69355  4.24690  2.90347  2.73739  3.18146  2.89801  2.37887  2.77519  2.98518  4.58477  3.61503
          0.01738  4.45720  5.17954  0.61958  0.77255  0.52828  0.89067
     85   2.75835  4.93915  3.11195  2.62650  4.30553  3.51672  3.81235  3.40275  2.53813  3.31400  4.13319  1.37735  3.96674  2.96529  2.59629  2.66796  2.77003  3.37038  5.52668  4.20457    108 n - - -
          2.68618  4.42225  2.77519  2.73123  3.46354  2.40513  3.72494  3.29354  2.67741  2.69355  4.24690  2.90347  2.73739  3.18146  2.89801  2.37887  2.77519  2.98518  4.58477  3.61503
          0.05803  4.45720  3.10602  0.61958  0.77255  0.46006  0.99762
     86   2.41193  5.18022  2.80266  1.83259  4.51313  3.46677  3.66197  3.98816  2.04072  3.47837  4.22701  2.81837  3.86699  2.76492  2.48015  2.61358  2.58992  3.56491  5.61833  4.21765    109 e - - -
          2.68618  4.42225  2.77519  2.73123  3.46354  2.40513  3.72494  3.29354  2.67741  2.69355  4.24690  2.90347  2.73739  3.18146  2.89801  2.37887  2.77519  2.98518  4.58477  3.61503
          0.01760  4.44448  5.16682  0.61958  0.77255  0.54794  0.86308
     87   2.32165  5.18511  2.54575  2.21846  4.52237  3.45967  3.65280  4.00277  2.08731  3.48638  4.22888  2.80948  3.85738  2.44847  2.59101  2.27776  2.78594  3.57176  5.62141  4.21500    110 k - - -
          2.68618  4.42225  2.77519  2.73123  3.46354  2.40513  3.72494  3.29354  2.67741  2.69355  4.24690  2.90347  2.73739  3.18146  2.89801  2.37887  2.77519  2.98518  4.58477  3.61503
          0.01760  4.44448  5.16682  0.61958  0.77255  0.54794  0.86308
     88   2.71434  4.42032  3.60889  3.03557  3.54241  3.68950  3.56584  2.79576  2.70213  1.58270  3.50805  3.43042  4.06612  2.59516  3.22619  2.94394  2.94357  2.28593  4.99247  3.76264    111 l - - -
          2.68618  4.42225  2.77519  2.73123  3.46354  2.40513  3.72494  3.29354  2.67741  2.69355  4.24690  2.90347  2.73739  3.18146  2.89801  2.37887  2.77519  2.98518  4.58477  3.61503
          0.01760  4.44448  5.16682  0.61958  0.77255  0.44876  1.01728
     89   2.63525  4.88133  3.13955  2.57440  4.11676  3.54748  3.61667  3.27592  2.01298  2.54003  3.30380  3.08564  3.93454  2.51743  2.23888  2.67526  2.94325  3.07189  5.38126  4.06009    112 k - - -
          2.68618  4.42225  2.77519  2.73123  3.46354  2.40513  3.72494  3.29354  2.67741  2.69355  4.24690  2.90347  2.73739  3.18146  2.89801  2.37887  2.77519  2.98518  4.58477  3.61503
          0.01692  4.48336  5.20571  0.61958  0.77255  0.48576  0.95510
     90   2.26085  5.17860  2.78909  1.87385  4.51159  3.47584  3.66399  3.98713  2.10542  3.47724  3.79438  2.94848  3.87039  2.43225  2.56177  2.63453  2.86406  3.56292  5.61703  4.21627    113 e - - -
          2.68618  4.42225  2.77519  2.73123  3.46354  2.40513  3.72494  3.29354  2.67741  2.69355  4.24690  2.90347  2.73739  3.18146  2.89801  2.37887  2.77519  2.98518  4.58477  3.61503
          0.01692  4.48336  5.20571  0.61958  0.77255  0.48576  0.95510
     91   2.71394  5.17410  2.70565  1.68508  4.49978  3.48123  3.67478  3.97092  2.34181  3.14499  4.22143  2.95613  3.87976  2.21842  2.65892  2.68407  2.94507  3.55484  5.61509  3.46655    114 e - - -
          2.68618  4.42225  2.77519  2.73123  3.46354  2.40513  3.72494  3.29354  2.67741  2.69355  4.24690  2.90347  2.73739  3.18146  2.89801  2.37887  2.77519  2.98518  4.58477  3.61503
          0.01692  4.48336  5.20571  0.61958  0.77255  0.48576  0.95510
     92   2.46336  4.56259  3.45483  2.90587  3.76859  3.64678  3.94008  2.66837  2.86755  2.43270  3.69194  1.63498  4.05330  3.19899  3.25865  2.89815  2.80039  2.55046  5.19558  3.93595    115 n - - -
          2.68618  4.42225  2.77519  2.73123  3.46354  2.40513  3.72494  3.29354  2.67741  2.69355  4.24690  2.90347  2.73739  3.18146  2.89801  2.37887  2.77519  2.98518  4.58477  3.61503
          0.01692  4.48336  5.20571  0.61958  0.77255  0.48576  0.95510
     93   2.35145  5.20164  2.42839  1.84357  4.53670  3.47242  3.67049  4.01637  2.19657  3.20438  4.24638  2.94262  3.87352  2.40845  2.76863  2.56549  2.94386  3.58718  5.63861  4.23218    116 e - - -
          2.68618  4.42225  2.77519  2.73123  3.46354  2.40513  3.72494  3.29354  2.67741  2.69355  4.24690  2.90347  2.73739  3.18146  2.89801  2.37887  2.77519  2.98518  4.58477  3.61503
          0.01692  4.48336  5.20571  0.61958  0.77255  0.48576  0.95510
     94   2.44320  5.13949  2.83141  2.14156  4.45838  3.47971  3.66897  3.92484  2.31310  3.17268  4.18779  2.95852  3.87298  2.53119  2.14285  2.48599  2.51600  3.35907  5.58745  4.19495    117 e - - -
          2.68618  4.42225  2.77519  2.73123  3.46354  2.40513  3.72494  3.29354  2.67741  2.69355  4.24690  2.90347  2.73739  3.18146  2.89801  2.37887  2.77519  2.98518  4.58477  3.61503
          0.01692  4.48336  5.20571  0.61958  0.77255  0.48576  0.95510
     95   2.70023  4.30844  3.79684  3.22850  3.42239  3.33313  4.00566  2.77877  3.13374  1.36877  3.29007  2.91176  4.10547  3.42691  3.41982  2.99197  2.62763  2.57156  4.31282  3.68447    118 l - - -
          2.68618  4.42225  2.77519  2.73123  3.46354  2.40513  3.72494  3.29354  2.67741  2.69355  4.24690  2.90347  2.73739  3.18146  2.89801  2.37887  2.77519  2.98518  4.58477  3.61503
          0.05648  4.48336  3.13218  0.61958  0.77255  0.48576  0.95510
     96   2.53195  4.95448  3.05919  2.31277  4.21465  3.21807  3.70003  3.37405  2.29572  2.76357  3.69867  3.02292  3.89742  2.70535  1.97148  2.71014  2.72257  3.29875  5.43902  4.09352    119 r - - -
          2.68618  4.42225  2.77519  2.73123  3.46354  2.40513  3.72494  3.29354  2.67741  2.69355  4.24690  2.90347  2.73739  3.18146  2.89801  2.37887  2.77519  2.98518  4.58477  3.61503
          0.01760  4.44448  5.16682  0.61958  0.77255  0.54794  0.86308
     97   2.54140  5.16344  2.83005  2.23035  4.49455  3.46740  3.65505  3.54947  1.95789  3.46055  4.20903  2.69692  3.86215  2.05888  2.71911  2.66314  2.72584  3.54681  5.60230  4.20420    120 k - - -
          2.68618  4.42225  2.77519  2.73123  3.46354  2.40513  3.72494  3.29354  2.67741  2.69355  4.24690  2.90347  2.73739  3.18146  2.89801  2.37887  2.77519  2.98518  4.58477  3.61503
          0.01760  4.44448  5.16682  0.61958  0.77255  0.54794  0.86308
     98   2.70974  5.13315  2.84138  2.43152  4.45470  3.18884  3.66616  3.91376  2.08558  3.42191  3.49905  2.96918  3.48092  2.44807  1.88292  2.68723  2.84237  3.51182  5.57453  4.19422    121 r - - -
          2.68618  4.42225  2.77519  2.73123  3.46354  2.40513  3.72494  3.29354  2.67741  2.69355  4.24690  2.90347  2.73739  3.18146  2.89801  2.37887  2.77519  2.98518  4.58477  3.61503
          0.01760  4.44448  5.16682  0.61958  0.77255  0.54794  0.86308
     99   2.59810  5.04329  2.99478  1.89119  4.33117  3.35671  3.67728  3.23646  2.43565  2.84283  4.10057  2.69903  3.87588  2.60941  2.58755  2.31098  2.91796  3.40299  5.51142  4.14009    122 e - - -
          2.68618  4.42225  2.77519  2.73123  3.46354  2.40513  3.72494  3.29354  2.67741  2.69355  4.24690  2.90347  2.73739  3.18146  2.89801  2.37887  2.77519  2.98518  4.58477  3.61503
          0.01760  4.44448  5.16682  0.61958  0.77255  0.54794  0.86308
    100   2.41679  5.17961  2.66105  2.17796  4.51409  3.45936  3.65426  3.99325  2.24863  3.48011  4.22410  2.66759  3.85766  2.36644  2.73290  2.23055  2.51694  3.56476  5.61799  4.21223    123 e - - -
          2.68618  4.42225  2.77519  2.73123  3.46354  2.40513  3.72494  3.29354  2.67741  2.69355  4.24690  2.90347  2.73739  3.18146  2.89801  2.37887  2.77519  2.98518  4.58477  3.61503
          0.01760  4.44448  5.16682  0.61958  0.77255  0.54794  0.86308
    101   2.22284  5.24966  2.44301  2.10660  4.57693  3.27947  3.70977  4.05825  2.48926  3.55076  4.30771  2.20130  3.89345  2.67759  2.99300  2.15175  2.93252  3.63328  5.69658  4.28063    124 e - - -
          2.68618  4.42225  2.77519  2.73123  3.46354  2.40513  3.72494  3.29354  2.67741  2.69355  4.24690  2.90347  2.73739  3.18146  2.89801  2.37887  2.77519  2.98518  4.58477  3.61503
          0.01760  4.44448  5.16682  0.61958  0.77255  0.54794  0.86308
    102   2.62723  4.40735  4.91038  4.35318  3.60372  4.40139  4.83034  1.41774  4.22683  1.92544  3.24470  4.48894  4.71376  4.42563  4.35179  3.73950  3.09533  1.30301  5.34524  4.15937    125 v - - -
          2.68618  4.42225  2.77519  2.73123  3.46354  2.40513  3.72494  3.29354  2.67741  2.69355  4.24690  2.90347  2.73739  3.18146  2.89801  2.37887  2.77519  2.98518  4.58477  3.61503
          0.01760  4.44448  5.16682  0.61958  0.77255  0.54794  0.86308
    103   2.72750  5.32460  1.70762  2.12798  4.65314  3.45460  3.77150  4.13749  2.59357  3.63498  4.40657  2.61596  3.93156  2.89300  3.11132  2.16946  2.42142  3.71365  5.78811  4.36023    126 d - - -
          2.68618  4.42225  2.77519  2.73123  3.46354  2.40513  3.72494  3.29354  2.67741  2.69355  4.24690  2.90347  2.73739  3.18146  2.89801  2.37887  2.77519  2.98518  4.58477  3.61503
          0.01760  4.44448  5.16682  0.61958  0.77255  0.54794  0.86308
    104   2.55297  5.15630  2.85195  2.32385  4.48548  2.73670  3.31938  3.95976  2.24622  3.45419  4.20157  2.71945  3.85674  2.12872  2.62721  2.57704  2.70194  3.53846  5.59790  3.77562    127 q - - -
          2.68618  4.42225  2.77519  2.73123  3.46354  2.40513  3.72494  3.29354  2.67741  2.69355  4.24690  2.90347  2.73739  3.18146  2.89801  2.37887  2.77519  2.98518  4.58477  3.61503
          0.04530  4.44447  3.42506  0.61958  0.77255  0.54794  0.86308
    105   2.79044  5.21090  3.04592  2.35628  4.56541  3.53662  3.67848  4.01370  2.12417  3.49291  4.26178  2.84017  3.92685  1.97312  1.94452  2.58191  2.76048  3.60941  5.61344  4.25943    128 r - - -
          2.68620  4.42227  2.77521  2.73125  3.46356  2.40514  3.72496  3.29356  2.67743  2.69357  4.24691  2.90348  2.73741  3.18148  2.89802  2.37889  2.77500  2.98508  4.58479  3.61505
          0.18753  2.34944  2.58265  0.32457  1.28316  0.58794  0.81073
    106   3.35327  4.58723  5.29316  4.79748  3.79116  4.86651  5.47411  1.02422  4.70738  2.10224  3.55654  4.98058  5.10156  4.93393  4.86759  4.27096  3.60837  1.18106  5.84332  4.65424    130 i - - -
          2.68618  4.42225  2.77519  2.73123  3.46354  2.40513  3.72494  3.29354  2.67741  2.69355  4.24690  2.90347  2.73739  3.18146  2.89801  2.37887  2.77519  2.98518  4.58477  3.61503
          0.01946  4.34500  5.06735  0.61958  0.77255  0.59933  0.79669
    107   2.41102  5.20407  2.56699  2.28060  4.53100  3.35364  3.67734  4.00948  2.44774  3.50431  4.26024  2.18632  3.43206  2.12930  2.94683  2.38015  2.96140  3.58712  5.65110  4.24003    131 q - - -
          2.68618  4.42225  2.77519  2.73123  3.46354  2.40513  3.72494  3.29354  2.67741  2.69355  4.24690  2.90347  2.73739  3.18146  2.89801  2.37887  2.77519  2.98518  4.58477  3.61503
          0.01877  4.38075  5.10310  0.61958  0.77255  0.40130  1.10699
    108   2.38773  5.13709  2.89121  2.16192  4.45414  3.47798  3.67010  3.92059  2.41673  3.43020  4.18583  2.67271  3.87235  2.44653  2.58696  2.20036  2.52633  3.51272  5.58682  3.47141    132 e - - -
          2.68618  4.42225  2.77519  2.73123  3.46354  2.40513  3.72494  3.29354  2.67741  2.69355  4.24690  2.90347  2.73739  3.18146  2.89801  2.37887  2.77519  2.98518  4.58477  3.61503
          0.01692  4.48336  5.20571  0.61958  0.77255  0.48576  0.95510
    109   1.61057  4.86158  3.16306  2.27162  4.13954  3.54824  3.79142  3.51751  2.56111  3.15293  3.98559  3.12933  3.96213  2.95612  2.35277  2.78929  2.97708  2.68421  5.41306  4.10179    133 a - - -
          2.68618  4.42225  2.77519  2.73123  3.46354  2.40513  3.72494  3.29354  2.67741  2.69355  4.24690  2.90347  2.73739  3.18146  2.89801  2.37887  2.77519  2.98518  4.58477  3.61503
          0.01692  4.48336  5.20571  0.61958  0.77255  0.48576  0.95510
    110   2.53820  4.24679  3.91053  3.04384  2.96550  3.75098  4.03445  2.60108  2.78427  1.76446  3.16481  3.63210  4.12346  3.24315  3.50183  3.02141  2.92435  1.90630  4.85063  3.64625    134 l - - -
          2.68618  4.42225  2.77519  2.73123  3.46354  2.40513  3.72494  3.29354  2.67741  2.69355  4.24690  2.90347  2.73739  3.18146  2.89801  2.37887  2.77519  2.98518  4.58477  3.61503
          0.01692  4.48336  5.20571  0.61958  0.77255  0.48576  0.95510
    111   2.10483  5.17744  2.81783  1.99450  4.50691  3.28093  3.66833  3.98262  2.35780  3.47620  4.22365  2.84211  3.29654  2.40175  2.79598  2.53329  2.65130  3.55996  5.61967  4.21694    135 e - - -
          2.68618  4.42225  2.77519  2.73123  3.46354  2.40513  3.72494  3.29354  2.67741  2.69355  4.24690  2.90347  2.73739  3.18146  2.89801  2.37887  2.77519  2.98518  4.58477  3.61503
          0.01692  4.48336  5.20571  0.61958  0.77255  0.48576  0.95510
    112   2.40242  5.17263  2.95061  2.26073  4.50223  2.51282  3.66949  3.97522  2.19359  3.47042  4.21989  2.56559  3.87413  2.53542  2.61773  2.33789  2.81018  3.55547  5.61456  4.21582    136 k - - -
          2.68618  4.42225  2.77519  2.73123  3.46354  2.40513  3.72494  3.29354  2.67741  2.69355  4.24690  2.90347  2.73739  3.18146  2.89801  2.37887  2.77519  2.98518  4.58477  3.61503
          0.01692  4.48336  5.20571  0.61958  0.77255  0.48576  0.95510
    113   2.23825  4.59046  3.33682  2.08086  3.48930  3.60580  3.83653  2.70758  2.74987  2.51083  3.68257  3.24147  3.99010  2.76070  3.16084  2.83123  2.50015  2.57868  5.14915  3.87994    137 e - - -
          2.68618  4.42225  2.77519  2.73123  3.46354  2.40513  3.72494  3.29354  2.67741  2.69355  4.24690  2.90347  2.73739  3.18146  2.89801  2.37887  2.77519  2.98518  4.58477  3.61503
          0.01692  4.48336  5.20571  0.61958  0.77255  0.48576  0.95510
    114   2.66420  5.24209  3.00346  1.91313  4.59185  3.54038  3.71011  4.04693  2.36548  3.52955  4.29702  3.01706  3.47737  2.09826  1.87408  2.77633  3.03376  3.63865  5.65577  4.28902    138 r - - -
          2.68618  4.42225  2.77519  2.73123  3.46354  2.40513  3.72494  3.29354  2.67741  2.69355  4.24690  2.90347  2.73739  3.18146  2.89801  2.37887  2.77519  2.98518  4.58477  3.61503
          0.01692  4.48336  5.20571  0.61958  0.77255  0.48576  0.95510
    115   2.54731  5.17582  2.61233  2.19858  4.50824  3.15634  3.66122  3.98540  2.20372  2.86678  4.22008  2.71813  3.86572  2.47916  2.66529  2.34872  2.67148  3.55970  5.61586  4.21255    139 e - - -
          2.68618  4.42225  2.77519  2.73123  3.46354  2.40513  3.72494  3.29354  2.67741  2.69355  4.24690  2.90347  2.73739  3.18146  2.89801  2.37887  2.77519  2.98518  4.58477  3.61503
          0.01692  4.48336  5.20571  0.61958  0.77255  0.48576  0.95510
    116   2.36592  5.20315  2.62048  2.15958  4.54174  3.47111  3.66543  4.02325  2.32141  3.50489  4.24668  2.63505  3.86987  2.28273  2.29634  2.47178  2.82261  3.59054  5.63838  4.23083    140 e - - -
          2.68618  4.42225  2.77519  2.73123  3.46354  2.40513  3.72494  3.29354  2.67741  2.69355  4.24690  2.90347  2.73739  3.18146  2.89801  2.37887  2.77519  2.98518  4.58477  3.61503
          0.01692  4.48336  5.20571  0.61958  0.77255  0.48576  0.95510
    117   2.16238  4.47591  3.04018  2.80415  3.43526  3.64029  3.59812  2.76437  2.86459  1.93902  3.35287  3.33362  3.55700  3.17771  3.04817  2.87662  2.82230  2.75565  5.04844  3.18446    141 l - - -
          2.68618  4.42225  2.77519  2.73123  3.46354  2.40513  3.72494  3.29354  2.67741  2.69355  4.24690  2.90347  2.73739  3.18146  2.89801  2.37887  2.77519  2.98518  4.58477  3.61503
          0.24981  4.48336  1.56179  0.61958  0.77255  0.48576  0.95510
    118   2.23736  4.90901  3.04088  2.38336  4.17733  3.47525  3.65653  3.59608  2.32050  3.17420  3.58587  2.99572  3.86528  2.68136  1.99390  2.58453  2.69973  3.25926  5.38880  4.05672    142 r - - -
          2.68618  4.42225  2.77519  2.73123  3.46354  2.40513  3.72494  3.29354  2.67741  2.69355  4.24690  2.90347  2.73739  3.18146  2.89801  2.37887  2.77519  2.98518  4.58477  3.61503
          0.04918  4.25486  3.38752  0.61958  0.77255  0.33740  1.25045
    119   2.61606  5.15090  2.67603  1.95503  4.47692  3.46766  3.50496  3.66673  2.29294  3.30222  4.19675  2.94285  3.48645  2.39186  2.53671  2.50318  2.91849  2.97165  5.59489  4.19613    143 e - - -
          2.68618  4.42225  2.77519  2.73123  3.46354  2.40513  3.72494  3.29354  2.67741  2.69355  4.24690  2.90347  2.73739  3.18146  2.89801  2.37887  2.77519  2.98518  4.58477  3.61503
          0.01730  4.46172  5.18407  0.61958  0.77255  0.52113  0.90102
    120   2.41772  5.25014  2.14848  2.06924  4.58171  3.46379  3.69603  4.06556  2.34675  3.54970  4.29960  2.93119  3.46033  2.02009  2.95963  2.63269  2.87675  3.63452  5.68767  4.27199    144 q - - -
          2.68618  4.42225  2.77519  2.73123  3.46354  2.40513  3.72494  3.29354  2.67741  2.69355  4.24690  2.90347  2.73739  3.18146  2.89801  2.37887  2.77519  2.98518  4.58477  3.61503
          0.23782  4.46172  1.60888  0.61958  0.77255  0.52113  0.90102
    121   2.41997  4.84250  3.03427  2.37468  3.73336  3.46309  3.65861  3.50235  2.26833  2.57658  3.91306  2.99193  3.85222  2.48788  2.41906  2.59136  2.68409  3.17778  5.33842  4.00634    145 k - - -
          2.68618  4.42225  2.77519  2.73123  3.46354  2.40513  3.72494  3.29354  2.67741  2.69355  4.24690  2.90347  2.73739  3.18146  2.89801  2.37887  2.77519  2.98518  4.58477  3.61503
          0.02152  4.24542  4.96777  0.61958  0.77255  0.37145  1.17032
    122   2.64814  5.11493  3.03056  2.25680  4.42785  3.51120  3.68137  3.45251  2.22963  3.02510  4.16826  2.99816  3.55979  1.96993  2.16844  2.71378  2.95581  3.48896  5.55783  4.19158    146 q - - -
          2.68618  4.42225  2.77519  2.73123  3.46354  2.40513  3.72494  3.29354  2.67741  2.69355  4.24690  2.90347  2.73739  3.18146  2.89801  2.37887  2.77519  2.98518  4.58477  3.61503
          0.01730  4.46172  5.18407  0.61958  0.77255  0.46426  0.99047
    123   2.55417  5.20761  2.97583  2.12768  4.55073  3.49683  3.67369  4.02217  2.06008  3.50349  4.25292  2.61176  3.89142  2.09085  2.43382  2.70001  2.61590  3.59810  5.63334  4.24212    147 k - - -
          2.68618  4.42225  2.77519  2.73123  3.46354  2.40513  3.72494  3.29354  2.67741  2.69355  4.24690  2.90347  2.73739  3.18146  2.89801  2.37887  2.77519  2.98518  4.58477  3.61503
          0.01692  4.48336  5.20571  0.61958  0.77255  0.48576  0.95510
    124   2.56520  5.17022  2.96195  1.99134  4.49607  3.32738  3.68081  3.96202  2.23654  3.30846  4.22025  2.96776  3.88880  1.82652  2.78900  2.54944  2.80789  3.55137  5.61134  4.22143    148 q - - -
          2.68618  4.42225  2.77519  2.73123  3.46354  2.40513  3.72494  3.29354  2.67741  2.69355  4.24690  2.90347  2.73739  3.18146  2.89801  2.37887  2.77519  2.98518  4.58477  3.61503
          0.01692  4.48336  5.20571  0.61958  0.77255  0.48576  0.95510
    125   2.15007  4.28067  3.85133  3.27782  3.29990  3.73830  4.02737  2.72470  3.19761  1.57016  3.24737  3.59839  4.11664  3.11330  3.47485  2.86225  2.58858  2.35599  4.88848  3.67992    149 l - - -
          2.68618  4.42225  2.77519  2.73123  3.46354  2.40513  3.72494  3.29354  2.67741  2.69355  4.24690  2.90347  2.73739  3.18146  2.89801  2.37887  2.77519  2.98518  4.58477  3.61503
          0.01692  4.48336  5.20571  0.61958  0.77255  0.48576  0.95510
    126   2.31026  5.15718  2.96428  2.17032  4.48276  3.20716  3.66693  3.95298  2.22264  3.28758  4.20413  2.81464  3.87241  2.07543  2.63744  2.48594  2.79688  3.45783  5.60076  4.20503    150 q - - -
          2.68618  4.42225  2.77519  2.73123  3.46354  2.40513  3.72494  3.29354  2.67741  2.69355  4.24690  2.90347  2.73739  3.18146  2.89801  2.37887  2.77519  2.98518  4.58477  3.61503
          0.01692  4.48336  5.20571  0.61958  0.77255  0.48576  0.95510
    127   2.37174  5.20560  2.71631  2.21446  4.53600  2.90151  3.68828  4.01363  2.44494  3.50702  4.25763  2.34415  3.88342  2.35044  2.94020  2.18926  2.74728  3.58990  5.65137  4.24425    151 s - - -
          2.68618  4.42225  2.77519  2.73123  3.46354  2.40513  3.72494  3.29354  2.67741  2.69355  4.24690  2.90347  2.73739  3.18146  2.89801  2.37887  2.77519  2.98518  4.58477  3.61503
          0.03617  4.48336  3.72031  0.61958  0.77255  0.48576  0.95510
    128   2.29334  5.13614  2.74485  1.72767  4.45017  3.47440  3.67741  3.91409  2.43045  3.42871  4.18906  2.95555  3.87589  2.44429  2.80226  2.68110  2.54604  3.17359  5.58979  4.19766    152 e - - -
          2.68618  4.42225  2.77519  2.73123  3.46354  2.40513  3.72494  3.29354  2.67741  2.69355  4.24690  2.90347  2.73739  3.18146  2.89801  2.37887  2.77519  2.98518  4.58477  3.61503
          0.01725  4.46444  5.18679  0.61958  0.77255  0.51680  0.90739
    129   2.69239  4.56365  3.36863  2.80321  3.72579  3.61294  3.84159  2.77308  2.75493  2.26497  3.25297  3.26081  3.99573  2.15511  2.47579  2.67460  2.80091  2.62746  5.12257  3.86065    153 q - - -
          2.68618  4.42225  2.77519  2.73123  3.46354  2.40513  3.72494  3.29354  2.67741  2.69355  4.24690  2.90347  2.73739  3.18146  2.89801  2.37887  2.77519  2.98518  4.58477  3.61503
          0.01725  4.46444  5.18679  0.61958  0.77255  0.51680  0.90739
    130   2.45764  5.15952  2.61271  2.27887  4.48685  3.46760  3.51709  3.96067  2.40214  3.11346  4.20534  2.70828  3.29553  2.07714  2.76420  2.55503  2.59741  3.54068  5.60271  4.20228    154 q - - -
          2.68618  4.42225  2.77519  2.73123  3.46354  2.40513  3.72494  3.29354  2.67741  2.69355  4.24690  2.90347  2.73739  3.18146  2.89801  2.37887  2.77519  2.98518  4.58477  3.61503
          0.01725  4.46444  5.18679  0.61958  0.77255  0.46683  0.98614
    131   2.44685  5.14533  2.87131  2.41365  4.46774  3.20029  3.66957  3.93581  2.24716  3.44115  4.19492  2.83902  3.87278  2.11540  2.59663  2.16217  2.66597  3.38921  5.59383  4.19970    155 q - - -
          2.68618  4.42225  2.77519  2.73123  3.46354  2.40513  3.72494  3.29354  2.67741  2.69355  4.24690  2.90347  2.73739  3.18146  2.89801  2.37887  2.77519  2.98518  4.58477  3.61503
          0.01692  4.48336  5.20571  0.61958  0.77255  0.48576  0.95510
    132   2.65794  4.47165  3.51250  2.47734  3.62130  3.66309  3.92393  2.83216  2.90968  1.68349  3.57080  3.37832  3.55630  3.22708  3.27696  2.91006  2.21627  2.61051  5.06235  3.82084    156 l - - -
          2.68618  4.42225  2.77519  2.73123  3.46354  2.40513  3.72494  3.29354  2.67741  2.69355  4.24690  2.90347  2.73739  3.18146  2.89801  2.37887  2.77519  2.98518  4.58477  3.61503
          0.01692  4.48336  5.20571  0.61958  0.77255  0.48576  0.95510
    133   2.57942  4.88892  3.09347  2.27040  3.85154  3.52312  3.72702  3.19989  2.43207  2.84075  3.36870  3.05470  3.31426  2.31849  2.66063  2.57844  2.62490  3.00024  5.39207  4.05765    157 e - - -
          2.68618  4.42225  2.77519  2.73123  3.46354  2.40513  3.72494  3.29354  2.67741  2.69355  4.24690  2.90347  2.73739  3.18146  2.89801  2.37887  2.77519  2.98518  4.58477  3.61503
          0.01692  4.48336  5.20571  0.61958  0.77255  0.48576  0.95510
    134   2.52734  5.15277  2.66743  2.18992  4.47529  2.35212  3.66757  3.34349  2.24245  3.44827  4.19996  2.85957  3.87036  2.65440  2.66554  2.49598  2.74591  3.53135  5.59898  4.20178    158 e - - -
          2.68618  4.42225  2.77519  2.73123  3.46354  2.40513  3.72494  3.29354  2.67741  2.69355  4.24690  2.90347  2.73739  3.18146  2.89801  2.37887  2.77519  2.98518  4.58477  3.61503
          0.01692  4.48336  5.20571  0.61958  0.77255  0.48576  0.95510
    135   2.47551  4.95518  3.07754  2.32514  4.21172  3.52316  3.71645  3.63507  2.26040  2.20419  4.02198  3.04128  3.91301  2.32306  2.64849  2.60949  2.82253  3.05796  5.44233  4.10004    159 l - - -
          2.68618  4.42225  2.77519  2.73123  3.46354  2.40513  3.72494  3.29354  2.67741  2.69355  4.24690  2.90347  2.73739  3.18146  2.89801  2.37887  2.77519  2.98518  4.58477  3.61503
          0.01692  4.48336  5.20571  0.61958  0.77255  0.48576  0.95510
    136   2.91198  4.30865  4.58019  3.99587  3.34625  4.09441  4.43525  1.73893  3.85387  1.39253  3.10492  4.14657  3.34717  4.03828  3.97896  3.40338  2.91085  1.92355  4.99642  3.82819    160 l - - -
          2.68618  4.42225  2.77519  2.73123  3.46354  2.40513  3.72494  3.29354  2.67741  2.69355  4.24690  2.90347  2.73739  3.18146  2.89801  2.37887  2.77519  2.98518  4.58477  3.61503
          0.01692  4.48336  5.20571  0.61958  0.77255  0.48576  0.95510
    137   2.09442  5.25619  2.15714  2.31137  4.58593  3.47206  3.70626  4.06859  2.33123  3.55497  4.30652  2.64746  3.25749  2.16702  2.97108  2.71627  2.99505  3.63966  5.69482  4.28001    161 a - - -
          2.68618  4.42225  2.77519  2.73123  3.46354  2.40513  3.72494  3.29354  2.67741  2.69355  4.24690  2.90347  2.73739  3.18146  2.89801  2.37887  2.77519  2.98518  4.58477  3.61503
          0.01692  4.48336  5.20571  0.61958  0.77255  0.48576  0.95510
    138   2.64054  5.18380  2.30539  2.20293  4.51896  3.47071  3.66063  3.99795  2.25527  3.33863  4.22741  2.77571  3.86553  2.37543  2.61468  2.50447  2.44834  3.56917  5.62197  3.79373    162 e - - -
          2.68618  4.42225  2.77519  2.73123  3.46354  2.40513  3.72494  3.29354  2.67741  2.69355  4.24690  2.90347  2.73739  3.18146  2.89801  2.37887  2.77519  2.98518  4.58477  3.61503
          0.01692  4.48336  5.20571  0.61958  0.77255  0.48576  0.95510
    139   2.56676  4.37849  3.72578  3.15229  3.20663  3.73681  3.99516  2.81314  3.06346  1.47690  3.29858  3.52296  4.10949  2.65569  2.89079  2.99389  2.95958  2.46769  4.96142  3.74448    163 l - - -
          2.68618  4.42225  2.77519  2.73123  3.46354  2.40513  3.72494  3.29354  2.67741  2.69355  4.24690  2.90347  2.73739  3.18146  2.89801  2.37887  2.77519  2.98518  4.58477  3.61503
          0.01692  4.48336  5.20571  0.61958  0.77255  0.48576  0.95510
    140   2.58300  4.96127  3.05699  2.33666  4.21961  3.37019  3.70878  3.43181  2.24324  3.07757  3.77290  3.02550  3.90150  2.22674  2.77375  2.65112  2.15700  3.30446  4.26316  4.09931    164 t - - -
          2.68618  4.42225  2.77519  2.73123  3.46354  2.40513  3.72494  3.29354  2.67741  2.69355  4.24690  2.90347  2.73739  3.18146  2.89801  2.37887  2.77519  2.98518  4.58477  3.61503
          0.01692  4.48336  5.20571  0.61958  0.77255  0.48576  0.95510
    141   2.37668  5.20919  2.57072  2.20074  4.54312  3.05532  3.67832  4.02319  2.42680  3.51013  4.25639  2.42490  3.87778  2.70997  2.24648  2.28166  2.95311  3.59457  5.64873  4.24055    165 e - - -
          2.68618  4.42225  2.77519  2.73123  3.46354  2.40513  3.72494  3.29354  2.67741  2.69355  4.24690  2.90347  2.73739  3.18146  2.89801  2.37887  2.77519  2.98518  4.58477  3.61503
          0.01692  4.48336  5.20571  0.61958  0.77255  0.48576  0.95510
    142   2.73185  5.18121  2.99815  2.32395  4.51634  3.50261  3.67535  3.98092  2.27529  3.47321  3.91935  2.60841  3.42521  2.18970  1.92135  2.58678  2.87292  3.56738  5.61159  4.22777    166 r - - -
          2.68618  4.42225  2.77519  2.73123  3.46354  2.40513  3.72494  3.29354  2.67741  2.69355  4.24690  2.90347  2.73739  3.18146  2.89801  2.37887  2.77519  2.98518  4.58477  3.61503
          0.01692  4.48336  5.20571  0.61958  0.77255  0.48576  0.95510
    143   2.53630  4.24803  3.90873  3.33265  3.05424  3.29135  4.03501  2.70345  3.24153  1.48772  3.35783  3.63084  4.12186  3.16778  3.29760  3.01855  2.69776  2.20603  4.85351  3.64893    167 l - - -
          2.68618  4.42225  2.77519  2.73123  3.46354  2.40513  3.72494  3.29354  2.67741  2.69355  4.24690  2.90347  2.73739  3.18146  2.89801  2.37887  2.77519  2.98518  4.58477  3.61503
          0.01692  4.48336  5.20571  0.61958  0.77255  0.48576  0.95510
    144   2.23180  5.11705  2.49666  2.14938  4.42753  3.13838  3.67166  3.56716  2.37768  3.26440  4.16716  2.87297  3.87299  2.55966  2.82005  2.53518  2.61328  3.06982  5.57108  4.18194    168 e - - -
          2.68618  4.42225  2.77519  2.73123  3.46354  2.40513  3.72494  3.29354  2.67741  2.69355  4.24690  2.90347  2.73739  3.18146  2.89801  2.37887  2.77519  2.98518  4.58477  3.61503
          0.01692  4.48336  5.20571  0.61958  0.77255  0.48576  0.95510
    145   2.53019  5.18139  2.31813  2.24998  4.50883  2.68261  3.67430  3.98406  2.42329  3.18793  4.22899  2.46180  3.87442  2.65665  2.84373  2.39238  2.65114  3.56299  5.62514  4.22199    169 e - - -
          2.68618  4.42225  2.77519  2.73123  3.46354  2.40513  3.72494  3.29354  2.67741  2.69355  4.24690  2.90347  2.73739  3.18146  2.89801  2.37887  2.77519  2.98518  4.58477  3.61503
          0.03617  4.48336  3.72031  0.61958  0.77255  0.48576  0.95510
    146   2.19185  4.54366  3.37115  2.81066  3.70891  3.25951  3.84699  2.67227  2.69552  2.12739  3.64347  2.91489  3.99291  2.96372  3.18036  2.55831  2.43520  2.83423  5.10993  3.84894    170 l - - -
          2.68618  4.42225  2.77519  2.73123  3.46354  2.40513  3.72494  3.29354  2.67741  2.69355  4.24690  2.90347  2.73739  3.18146  2.89801  2.37887  2.77519  2.98518  4.58477  3.61503
          0.03453  4.46444  3.79718  0.61958  0.77255  0.51680  0.90739
    147   2.68594  5.03727  2.99743  2.33049  4.32351  2.29690  3.67902  3.76867  2.25998  2.94899  3.82477  2.83333  3.16876  2.58543  2.91738  2.34938  2.91725  3.28025  5.50760  4.13712    171 k - - -
          2.68618  4.42225  2.77519  2.73123  3.46354  2.40513  3.72494  3.29354  2.67741  2.69355  4.24690  2.90347  2.73739  3.18146  2.89801  2.37887  2.77519  2.98518  4.58477  3.61503
          0.05416  4.44745  3.19395  0.61958  0.77255  0.54340  0.86934
    148   2.31276  4.86644  2.79681  2.52783  4.15457  2.13142  3.73004  3.57347  2.47360  3.05189  3.72104  3.04181  3.89272  2.87963  2.99527  2.43434  2.43424  3.23754  5.41353  4.07733    172 g - - -
          2.68618  4.42225  2.77519  2.73123  3.46354  2.40513  3.72494  3.29354  2.67741  2.69355  4.24690  2.90347  2.73739  3.18146  2.89801  2.37887  2.77519  2.98518  4.58477  3.61503
          0.10631  4.41149  2.42235  0.61958  0.77255  0.59609  0.80064
    149   2.65584  4.97806  2.98634  2.42940  4.25809  3.15991  3.65095  3.17002  2.15717  3.15035  4.03964  2.77133  3.43562  2.70249  2.46981  2.13540  2.77432  3.33389  5.45247  4.09124    173 s - - -
          2.68618  4.42225  2.77519  2.73123  3.46354  2.40513  3.72494  3.29354  2.67741  2.69355  4.24690  2.90347  2.73739  3.18146  2.89801  2.37887  2.77519  2.98518  4.58477  3.61503
          0.09747  4.32504  2.53031  0.61958  0.77255  0.60675  0.78772
    150   2.38908  4.54003  3.27099  2.71322  3.73940  3.03193  3.78374  2.99164  2.68972  2.31984  3.65930  2.83670  3.12086  3.01861  3.10312  2.52057  2.49977  2.65727  5.12058  3.84891    174 l - - -
          2.68618  4.42225  2.77519  2.73123  3.46354  2.40513  3.72494  3.29354  2.67741  2.69355  4.24690  2.90347  2.73739  3.18146  2.89801  2.37887  2.77519  2.98518  4.58477  3.61503
          0.11342  4.29610  2.36865  0.61958  0.77255  0.73827  0.64997
    151   2.45042  5.02499  2.90434  2.15582  4.32830  3.00997  3.60662  3.78286  2.27875  3.00883  4.07960  2.63220  3.59035  2.61904  2.51080  2.40305  2.86087  3.39355  5.48290  4.10282    175 e - - -
          2.68618  4.42225  2.77519  2.73123  3.46354  2.40513  3.72494  3.29354  2.67741  2.69355  4.24690  2.90347  2.73739  3.18146  2.89801  2.37887  2.77519  2.98518  4.58477  3.61503
          0.14359  4.20508  2.13002  0.61958  0.77255  0.78311  0.61062
    152   2.62903  5.07222  2.72796  2.17809  4.39037  2.96923  3.58755  3.85685  2.17165  3.36393  4.12482  2.75540  3.00174  2.49841  2.63897  2.41204  2.86191  3.44929  5.51862  4.12442    176 k - - -
          2.68592  4.42269  2.77545  2.73167  3.46398  2.40507  3.72489  3.29387  2.67764  2.69345  4.24734  2.90307  2.73731  3.18155  2.89821  2.37877  2.77427  2.98537  4.58521  3.61489
          0.69703  0.78215  3.11199  1.64917  0.21345  0.49458  0.94117
    153   2.29795  4.64826  3.18571  2.63419  3.87636  2.47722  3.75713  2.90331  2.61684  2.61371  3.76846  2.62682  3.90502  2.95681  2.95633  2.42699  2.74932  2.98150  5.21902  3.92673    191 a - - -
          2.68618  4.42225  2.77519  2.73123  3.46354  2.40513  3.72494  3.29354  2.67741  2.69355  4.24690  2.90347  2.73739  3.18146  2.89801  2.37887  2.77519  2.98518  4.58477  3.61503
          0.01993  4.32137  5.04371  0.61958  0.77255  0.58887  0.80958
    154   2.35413  4.94197  2.98131  2.39183  4.28536  2.31135  3.72075  3.72238  2.50874  3.29272  4.08540  2.70513  3.87516  2.69804  2.98103  2.04519  2.76265  3.19484  5.50160  4.14502    192 s - - -
          2.68618  4.42225  2.77519  2.73123  3.46354  2.40513  3.72494  3.29354  2.67741  2.69355  4.24690  2.90347  2.73739  3.18146  2.89801  2.37887  2.77519  2.98518  4.58477  3.61503
          0.01887  4.37534  5.09769  0.61958  0.77255  0.49800  0.93585
    155   2.71263  5.20615  2.55144  2.11736  4.53850  2.80095  2.86785  4.01988  2.42306  3.50627  4.25304  2.69847  2.96603  2.63966  2.91942  2.28661  2.82427  3.59051  5.64499  4.23426    193 e - - -
          2.68618  4.42225  2.77519  2.73123  3.46354  2.40513  3.72494  3.29354  2.67741  2.69355  4.24690  2.90347  2.73739  3.18146  2.89801  2.37887  2.77519  2.98518  4.58477  3.61503
          0.01772  4.43772  5.16007  0.61958  0.77255  0.44304  1.02746
    156   2.25281  5.06712  2.61813  2.44720  4.36886  2.65998  3.41292  3.81939  2.38246  3.35985  4.13352  2.98411  3.88549  2.81075  2.84498  1.99117  2.79461  3.16952  5.54338  4.16684    194 s - - -
          2.68618  4.42225  2.77519  2.73123  3.46354  2.40513  3.72494  3.29354  2.67741  2.69355  4.24690  2.90347  2.73739  3.18146  2.89801  2.37887  2.77519  2.98518  4.58477  3.61503
          0.01692  4.48336  5.20571  0.61958  0.77255  0.48576  0.95510
    157   3.01491  5.54022  1.12088  2.36715  4.88566  2.89450  3.91290  4.38995  2.66320  3.87995  4.68039  2.62614  3.64572  3.05481  3.38624  2.48154  3.28781  3.95168  6.03571  4.56818    195 d - - -
          2.68618  4.42225  2.77519  2.73123  3.46354  2.40513  3.72494  3.29354  2.67741  2.69355  4.24690  2.90347  2.73739  3.18146  2.89801  2.37887  2.77519  2.98518  4.58477  3.61503
          0.01692  4.48336  5.20571  0.61958  0.77255  0.48576  0.95510
    158   2.69906  4.23624  3.62502  3.38782  3.35366  3.36122  4.06208  1.73190  3.29619  1.73687  3.27750  3.35569  4.14093  3.55037  3.53940  2.90898  2.93315  2.37419  4.85204  3.64927    196 i - - -
          2.68618  4.42225  2.77519  2.73123  3.46354  2.40513  3.72494  3.29354  2.67741  2.69355  4.24690  2.90347  2.73739  3.18146  2.89801  2.37887  2.77519  2.98518  4.58477  3.61503
          0.01692  4.48336  5.20571  0.61958  0.77255  0.48576  0.95510
    159   2.62064  5.02905  2.68902  2.43030  4.40153  3.49328  3.93816  3.79947  2.80713  3.18269  4.27292  3.10198  1.23815  3.11533  3.26652  2.88637  3.14333  3.45577  5.67915  4.33202    197 p - - -
          2.68618  4.42225  2.77519  2.73123  3.46354  2.40513  3.72494  3.29354  2.67741  2.69355  4.24690  2.90347  2.73739  3.18146  2.89801  2.37887  2.77519  2.98518  4.58477  3.61503
          0.01692  4.48336  5.20571  0.61958  0.77255  0.48576  0.95510
    160   2.39918  4.22700  4.02143  3.44217  3.34523  3.78623  4.08635  2.12095  3.34202  2.07853  3.34179  3.70884  3.08640  3.59047  3.16792  3.06522  2.65858  1.80872  4.85095  3.65119    198 v - - -
          2.68618  4.42225  2.77519  2.73123  3.46354  2.40513  3.72494  3.29354  2.67741  2.69355  4.24690  2.90347  2.73739  3.18146  2.89801  2.37887  2.77519  2.98518  4.58477  3.61503
          0.01692  4.48336  5.20571  0.61958  0.77255  0.48576  0.95510
    161   2.37018  4.58800  3.43554  3.20011  4.51905  0.86314  4.37861  3.93099  3.31457  3.13149  4.47993  3.11335  4.02758  3.63433  3.65404  2.77966  3.07704  3.45586  5.86320  4.60074    199 g - - -
          2.68618  4.42225  2.77519  2.73123  3.46354  2.40513  3.72494  3.29354  2.67741  2.69355  4.24690  2.90347  2.73739  3.18146  2.89801  2.37887  2.77519  2.98518  4.58477  3.61503
          0.01692  4.48336  5.20571  0.61958  0.77255  0.48576  0.95510
    162   2.78536  4.29156  4.10441  3.54606  2.21953  3.85242  4.12221  2.67938  3.42109  1.31697  3.32422  3.79052  3.68343  3.26210  3.62891  3.00468  3.02101  2.52152  4.81015  3.55499    200 l - - -
          2.68618  4.42225  2.77519  2.73123  3.46354  2.40513  3.72494  3.29354  2.67741  2.69355  4.24690  2.90347  2.73739  3.18146  2.89801  2.37887  2.77519  2.98518  4.58477  3.61503
          0.01692  4.48336  5.20571  0.61958  0.77255  0.48576  0.95510
    163   2.74512  4.70961  2.90468  2.83841  3.55394  1.19120  3.99961  3.08328  2.93590  3.10452  3.99550  3.28630  4.03680  3.24362  3.35301  2.86453  3.04889  3.10163  5.37968  4.04635    201 g - - -
          2.68618  4.42225  2.77519  2.73123  3.46354  2.40513  3.72494  3.29354  2.67741  2.69355  4.24690  2.90347  2.73739  3.18146  2.89801  2.37887  2.77519  2.98518  4.58477  3.61503
          0.01692  4.48336  5.20571  0.61958  0.77255  0.48576  0.95510
    164   2.58715  4.11288  4.40869  3.80974  2.43966  3.83652  4.15327  2.34538  3.64645  1.55108  2.96148  3.51905  4.20140  3.82300  3.74240  3.00805  2.92809  2.21316  4.72552  2.94342    202 l - - -
          2.68618  4.42225  2.77519  2.73123  3.46354  2.40513  3.72494  3.29354  2.67741  2.69355  4.24690  2.90347  2.73739  3.18146  2.89801  2.37887  2.77519  2.98518  4.58477  3.61503
          0.01692  4.48336  5.20571  0.61958  0.77255  0.48576  0.95510
    165   2.63237  5.21555  1.78813  2.18264  4.54470  2.92998  3.68811  3.76712  2.44247  3.51397  4.26405  2.94398  3.47750  2.53146  2.62564  2.69497  2.96579  3.59832  5.65620  4.24829    203 d - - -
          2.68618  4.42225  2.77519  2.73123  3.46354  2.40513  3.72494  3.29354  2.67741  2.69355  4.24690  2.90347  2.73739  3.18146  2.89801  2.37887  2.77519  2.98518  4.58477  3.61503
          0.06277  4.48336  3.00479  0.61958  0.77255  0.48576  0.95510
    166   2.29462  5.24622  2.31824  1.96113  4.58483  2.28503  3.73275  4.06434  2.52723  3.56412  4.32769  2.88886  3.19715  2.84830  3.03390  2.45443  3.02113  3.64158  5.71632  4.30071    204 e - - -
          2.68618  4.42225  2.77519  2.73123  3.46354  2.40513  3.72494  3.29354  2.67741  2.69355  4.24690  2.90347  2.73739  3.18146  2.89801  2.37887  2.77519  2.98518  4.58477  3.61503
          0.01771  4.43829  5.16064  0.61958  0.77255  0.52245  0.89910
    167   2.62169  4.76584  2.79930  2.60012  3.97463  2.20836  3.75237  3.16286  2.58829  2.92853  3.26534  3.10366  3.66207  2.74803  3.03610  2.45805  2.77052  2.76809  5.29124  3.73987    205 g - - -
          2.68618  4.42225  2.77519  2.73123  3.46354  2.40513  3.72494  3.29354  2.67741  2.69355  4.24690  2.90347  2.73739  3.18146  2.89801  2.37887  2.77519  2.98518  4.58477  3.61503
          0.01747  4.45176  5.17410  0.61958  0.77255  0.53676  0.87860
    168   2.90948  5.38312  1.64024  2.28253  4.71595  1.92499  3.83853  4.20127  2.70712  3.43202  4.49958  2.73155  3.97235  2.97312  3.23832  2.41086  3.17055  3.78227  5.87402  4.43738    206 d - - -
          2.68618  4.42225  2.77519  2.73123  3.46354  2.40513  3.72494  3.29354  2.67741  2.69355  4.24690  2.90347  2.73739  3.18146  2.89801  2.37887  2.77519  2.98518  4.58477  3.61503
          0.01747  4.45176  5.17410  0.61958  0.77255  0.53676  0.87860
    169   2.15065  4.95374  3.03704  2.25595  4.22014  2.52401  3.70488  3.64912  2.35207  2.87706  4.02682  2.79838  3.89233  2.84100  2.95825  2.43937  2.78133  3.04964  5.44959  4.09834    207 a - - -
          2.68618  4.42225  2.77519  2.73123  3.46354  2.40513  3.72494  3.29354  2.67741  2.69355  4.24690  2.90347  2.73739  3.18146  2.89801  2.37887  2.77519  2.98518  4.58477  3.61503
          0.01747  4.45176  5.17410  0.61958  0.77255  0.45514  1.00610
    170   2.20518  5.09294  2.88995  2.39963  4.39464  2.64388  3.67997  3.85049  2.36698  2.95409  4.14711  2.79560  3.21613  2.52034  2.84697  2.32963  2.84746  3.46044  5.55412  4.17154    208 a - - -
          2.68618  4.42225  2.77519  2.73123  3.46354  2.40513  3.72494  3.29354  2.67741  2.69355  4.24690  2.90347  2.73739  3.18146  2.89801  2.37887  2.77519  2.98518  4.58477  3.61503
          0.01692  4.48336  5.20571  0.61958  0.77255  0.48576  0.95510
    171   2.44548  5.04531  3.01096  2.31503  4.33370  2.28733  3.57973  3.77836  2.45261  3.32735  4.10644  2.99304  3.66162  2.61637  2.43826  2.55865  2.60342  3.04457  5.51845  4.14887    209 g - - -
          2.68618  4.42225  2.77519  2.73123  3.46354  2.40513  3.72494  3.29354  2.67741  2.69355  4.24690  2.90347  2.73739  3.18146  2.89801  2.37887  2.77519  2.98518  4.58477  3.61503
          0.01692  4.48336  5.20571  0.61958  0.77255  0.48576  0.95510
    172   2.17754  4.78346  2.49273  2.60532  2.93687  2.72938  3.76140  3.39684  2.59520  3.03201  3.28678  2.86985  3.93586  2.93815  2.95949  2.66033  2.82880  2.93425  5.30962  3.99889    210 a - - -
          2.68618  4.42225  2.77519  2.73123  3.46354  2.40513  3.72494  3.29354  2.67741  2.69355  4.24690  2.90347  2.73739  3.18146  2.89801  2.37887  2.77519  2.98518  4.58477  3.61503
          0.05291  4.48336  3.21291  0.61958  0.77255  0.48576  0.95510
    173   2.57683  5.00775  3.01071  2.21097  3.15513  2.84035  3.68330  3.72398  2.39512  3.28322  4.06761  2.62704  3.65356  2.63147  2.66372  2.53084  2.60329  3.02689  5.48422  4.11940    211 e - - -
          2.68618  4.42225  2.77519  2.73123  3.46354  2.40513  3.72494  3.29354  2.67741  2.69355  4.24690  2.90347  2.73739  3.18146  2.89801  2.37887  2.77519  2.98518  4.58477  3.61503
          0.01754  4.44799  5.17033  0.61958  0.77255  0.49973  0.93317
    174   2.49229  5.07134  2.73040  2.43607  4.38423  2.30994  3.68243  3.66293  2.44097  3.37196  4.14069  2.58121  3.11545  2.79740  2.74856  2.45124  2.63058  3.32932  5.54871  4.16848    212 g - - -
          2.68581  4.42257  2.77536  2.73142  3.46386  2.40479  3.72526  3.29363  2.67759  2.69381  4.24721  2.90311  2.73758  3.18121  2.89821  2.37871  2.77487  2.98523  4.58509  3.61535
          0.85633  0.97496  1.61912  1.20562  0.35597  0.46683  0.98614
    175   2.58420  5.22483  2.08184  2.08381  4.55277  3.02294  3.67809  4.03588  2.47745  3.53027  4.29363  2.26028  3.50266  2.79361  2.98799  2.42146  2.78798  3.61106  5.67926  4.25752    222 d - - -
          2.68618  4.42225  2.77519  2.73123  3.46354  2.40513  3.72494  3.29354  2.67741  2.69355  4.24690  2.90347  2.73739  3.18146  2.89801  2.37887  2.77519  2.98518  4.58477  3.61503
          0.05401  4.27403  3.25308  0.61958  0.77255  0.47989  0.96456
    176   2.63800  5.06244  2.71613  2.35265  4.36297  2.15677  3.66975  3.81536  2.43536  3.35263  4.12671  2.94957  3.32955  2.35438  2.82211  2.52423  2.91808  2.99860  5.53376  4.15387    223 g - - -
          2.68618  4.42225  2.77519  2.73123  3.46354  2.40513  3.72494  3.29354  2.67741  2.69355  4.24690  2.90347  2.73739  3.18146  2.89801  2.37887  2.77519  2.98518  4.58477  3.61503
          0.01873  4.38276  5.10511  0.61958  0.77255  0.40260  1.10436
    177   2.71857  4.15553  4.32487  3.73252  3.24353  3.02878  4.16440  2.34792  3.58919  1.52756  2.83815  3.88451  4.21290  3.78562  3.72333  3.14449  2.72014  1.96296  4.77868  3.23282    224 l - - -
          2.68618  4.42225  2.77519  2.73123  3.46354  2.40513  3.72494  3.29354  2.67741  2.69355  4.24690  2.90347  2.73739  3.18146  2.89801  2.37887  2.77519  2.98518  4.58477  3.61503
          0.01692  4.48336  5.20571  0.61958  0.77255  0.48576  0.95510
    178   2.59716  4.58256  3.34475  2.61766  3.74928  3.60636  3.60945  2.65839  2.59823  2.49484  3.08405  3.24519  3.99012  2.80455  2.40821  2.83246  2.59281  2.42798  5.13907  3.87196    225 r - - -
          2.68618  4.42225  2.77519  2.73123  3.46354  2.40513  3.72494  3.29354  2.67741  2.69355  4.24690  2.90347  2.73739  3.18146  2.89801  2.37887  2.77519  2.98518  4.58477  3.61503
          0.01692  4.48336  5.20571  0.61958  0.77255  0.48576  0.95510
    179   2.94685  4.57461  3.97316  3.50017  3.09249  3.84539  4.02883  3.08607  3.29845  2.76971  3.76496  2.95984  4.30142  3.66224  3.53892  3.19259  3.22550  2.36993  1.20987  3.15763    226 w - - -
          2.68618  4.42225  2.77519  2.73123  3.46354  2.40513  3.72494  3.29354  2.67741  2.69355  4.24690  2.90347  2.73739  3.18146  2.89801  2.37887  2.77519  2.98518  4.58477  3.61503
          0.01692  4.48336  5.20571  0.61958  0.77255  0.48576  0.95510
    180   2.55788  4.28512  4.70331  4.12377  3.05324  4.14614  4.51794  1.72110  3.97589  2.32983  2.85566  4.23420  4.48770  4.15990  4.07999  3.46463  2.75798  1.28337  5.06126  3.87726    227 v - - -
          2.68618  4.42225  2.77519  2.73123  3.46354  2.40513  3.72494  3.29354  2.67741  2.69355  4.24690  2.90347  2.73739  3.18146  2.89801  2.37887  2.77519  2.98518  4.58477  3.61503
          0.01692  4.48336  5.20571  0.61958  0.77255  0.48576  0.95510
    181   2.41512  5.17277  2.80877  1.82276  4.50046  3.27658  3.66943  3.97503  2.41536  3.47101  3.85880  2.46663  3.48862  2.47950  2.90634  2.61589  2.59721  3.55438  5.61653  4.21472    228 e - - -
          2.68618  4.42225  2.77519  2.73123  3.46354  2.40513  3.72494  3.29354  2.67741  2.69355  4.24690  2.90347  2.73739  3.18146  2.89801  2.37887  2.77519  2.98518  4.58477  3.61503
          0.01692  4.48336  5.20571  0.61958  0.77255  0.48576  0.95510
    182   2.33231  4.64425  3.78712  3.65601  4.79589  3.37919  4.76816  4.17753  3.76428  3.89866  4.82813  3.79513  0.61242  4.08553  4.01505  2.91980  3.25039  3.65610  6.11768  4.95135    229 P - - -
          2.68618  4.42225  2.77519  2.73123  3.46354  2.40513  3.72494  3.29354  2.67741  2.69355  4.24690  2.90347  2.73739  3.18146  2.89801  2.37887  2.77519  2.98518  4.58477  3.61503
          0.01692  4.48336  5.20571  0.61958  0.77255  0.48576  0.95510
    183   2.42311  5.00856  2.42845  2.47066  4.28152  3.49933  3.69637  3.36682  2.28600  2.60834  3.62045  2.96410  3.03237  2.40845  2.94385  2.58600  2.92390  3.35979  5.48709  4.12469    230 k - - -
          2.68618  4.42225  2.77519  2.73123  3.46354  2.40513  3.72494  3.29354  2.67741  2.69355  4.24690  2.90347  2.73739  3.18146  2.89801  2.37887  2.77519  2.98518  4.58477  3.61503
          0.01692  4.48336  5.20571  0.61958  0.77255  0.48576  0.95510
    184   3.02286  5.55736  1.17959  2.02954  4.89346  2.79922  3.91437  4.39810  2.83737  3.88794  4.68932  2.93790  4.02584  3.05663  3.39834  2.52510  2.86977  3.96058  6.04431  4.57310    231 d - - -
          2.68618  4.42225  2.77519  2.73123  3.46354  2.40513  3.72494  3.29354  2.67741  2.69355  4.24690  2.90347  2.73739  3.18146  2.89801  2.37887  2.77519  2.98518  4.58477  3.61503
          0.01692  4.48336  5.20571  0.61958  0.77255  0.48576  0.95510
    185   1.74670  4.56762  3.35636  2.71108  3.43468  3.42486  3.84107  3.10695  2.72744  2.79172  3.22513  3.25425  3.99274  2.68764  2.90964  2.76038  2.69139  2.85695  4.07708  3.45965    232 a - - -
          2.68618  4.42225  2.77519  2.73123  3.46354  2.40513  3.72494  3.29354  2.67741  2.69355  4.24690  2.90347  2.73739  3.18146  2.89801  2.37887  2.77519  2.98518  4.58477  3.61503
          0.01692  4.48336  5.20571  0.61958  0.77255  0.48576  0.95510
    186   2.60403  4.94772  3.06112  2.34076  4.20197  3.07678  3.71148  3.36576  2.03710  2.97448  3.76018  3.02915  3.70835  2.53491  2.81419  2.65365  2.61480  2.59980  5.43875  4.09121    233 k - - -
          2.68618  4.42225  2.77519  2.73123  3.46354  2.40513  3.72494  3.29354  2.67741  2.69355  4.24690  2.90347  2.73739  3.18146  2.89801  2.37887  2.77519  2.98518  4.58477  3.61503
          0.01692  4.48336  5.20571  0.61958  0.77255  0.48576  0.95510
    187   2.26625  4.93879  2.97850  2.31781  4.19026  3.51477  3.71743  3.61395  2.48030  2.94686  4.00699  3.03526  2.47698  2.56627  2.82567  2.65425  2.92748  2.57626  5.43294  4.08827    234 a - - -
          2.68618  4.42225  2.77519  2.73123  3.46354  2.40513  3.72494  3.29354  2.67741  2.69355  4.24690  2.90347  2.73739  3.18146  2.89801  2.37887  2.77519  2.98518  4.58477  3.61503
          0.01692  4.48336  5.20571  0.61958  0.77255  0.48576  0.95510
    188   2.21726  4.82019  2.55427  2.57959  4.04140  3.53761  3.74884  3.44645  2.57022  2.73604  3.38939  3.08961  3.25463  2.74685  3.02464  2.54813  2.38778  2.76938  5.33873  4.01981    235 a - - -
          2.68618  4.42225  2.77519  2.73123  3.46354  2.40513  3.72494  3.29354  2.67741  2.69355  4.24690  2.90347  2.73739  3.18146  2.89801  2.37887  2.77519  2.98518  4.58477  3.61503
          0.05418  4.48336  3.18347  0.61958  0.77255  0.48576  0.95510
    189   2.71116  5.20646  1.75126  2.10591  4.52124  3.46435  3.72548  3.98891  2.51484  3.12067  4.27503  2.94522  2.71373  2.84342  3.01476  2.57080  2.79424  3.58376  5.66975  4.26557    236 d - - -
          2.68618  4.42225  2.77519  2.73123  3.46354  2.40513  3.72494  3.29354  2.67741  2.69355  4.24690  2.90347  2.73739  3.18146  2.89801  2.37887  2.77519  2.98518  4.58477  3.61503
          0.36241  4.44674  1.23003  0.61958  0.77255  0.45072  1.01382
    190   2.25738  4.93031  2.69572  2.39064  4.26878  2.50442  3.65445  3.71068  2.43792  3.27057  4.06097  2.91885  3.81525  2.59936  2.66499  2.22625  2.87668  3.33594  5.47018  4.10593    237 s - - -
          2.68618  4.42225  2.77519  2.73123  3.46354  2.40513  3.72494  3.29354  2.67741  2.69355  4.24690  2.90347  2.73739  3.18146  2.89801  2.37887  2.77519  2.98518  4.58477  3.61503
          0.02346  4.15999  4.88234  0.61958  0.77255  0.53391  0.88264
    191   2.65701  5.06644  2.84501  2.38878  4.37328  3.02242  3.63578  3.62116  2.13947  3.35472  4.11857  2.62975  2.97147  2.74693  2.39652  2.38633  2.88809  3.43665  5.52260  3.57383    238 k - - -
          2.68608  4.42261  2.77544  2.73160  3.46390  2.40493  3.72531  3.29379  2.67740  2.69344  4.24581  2.90313  2.73703  3.18142  2.89807  2.37912  2.77515  2.98503  4.58513  3.61491
          0.74394  0.86530  2.26493  1.34249  0.30272  0.68558  0.70078
    192   2.56595  4.85826  2.88783  2.30826  4.10853  2.46002  3.65203  3.05706  2.44407  3.12359  3.68180  2.60293  3.83875  2.79561  2.80149  2.45179  2.85810  3.08377  5.35704  4.01433    245 e - - -
          2.68618  4.42225  2.77519  2.73123  3.46354  2.40513  3.72494  3.29354  2.67741  2.69355  4.24690  2.90347  2.73739  3.18146  2.89801  2.37887  2.77519  2.98518  4.58477  3.61503
          0.14748  4.23977  2.09791  0.61958  0.77255  0.77714  0.61566
    193   2.55777  4.73371  2.97975  2.50524  4.19305  2.91888  3.72456  3.62215  2.52402  3.21491  4.02107  2.42695  3.47314  2.87842  2.79936  1.82690  2.84760  3.05801  5.43698  4.10634    246 s - - -
          2.68618  4.42225  2.77519  2.73123  3.46354  2.40513  3.72494  3.29354  2.67741  2.69355  4.24690  2.90347  2.73739  3.18146  2.89801  2.37887  2.77519  2.98518  4.58477  3.61503
          0.02426  4.12675  4.84910  0.61958  0.77255  0.46782  0.98448
    194   2.29991  4.88469  3.04687  2.48885  4.13101  2.90705  3.68718  3.29733  2.41544  3.01573  3.46047  2.71041  3.87594  2.67261  2.41982  2.37662  2.89161  3.13687  5.38224  4.04229    247 a - - -
          2.68618  4.42225  2.77519  2.73123  3.46354  2.40513  3.72494  3.29354  2.67741  2.69355  4.24690  2.90347  2.73739  3.18146  2.89801  2.37887  2.77519  2.98518  4.58477  3.61503
          0.02687  4.37192  4.27708  0.61958  0.77255  0.64905  0.73928
    195   2.52981  5.02693  2.70986  2.41331  4.31722  2.41408  3.65271  3.76543  2.20768  3.30861  4.08407  2.85369  3.85038  2.46266  2.84631  2.42127  2.89396  3.24364  3.86867  4.12058    248 k - - -
          2.68618  4.42225  2.77519  2.73123  3.46354  2.40513  3.72494  3.29354  2.67741  2.69355  4.24690  2.90347  2.73739  3.18146  2.89801  2.37887  2.77519  2.98518  4.58477  3.61503
          0.01909  4.36414  5.08649  0.61958  0.77255  0.43559  1.04096
    196   2.43837  5.10304  2.72536  2.41819  4.41192  3.35522  3.66777  3.87224  2.22116  3.39331  3.49338  2.71758  2.72521  2.77787  2.64682  2.35482  2.57186  3.47444  5.55976  4.17278    249 k - - -
          2.68618  4.42225  2.77519  2.73123  3.46354  2.40513  3.72494  3.29354  2.67741  2.69355  4.24690  2.90347  2.73739  3.18146  2.89801  2.37887  2.77519  2.98518  4.58477  3.61503
          0.03598  4.46228  3.73802  0.61958  0.77255  0.46478  0.98959
    197   2.30304  5.12424  2.83280  2.30345  4.43877  2.47746  3.67689  3.90199  2.35121  3.41910  4.18003  2.91641  3.15736  2.68625  2.86483  2.19203  2.68532  3.49983  5.58245  4.19165    250 s - - -
          2.68618  4.42225  2.77519  2.73123  3.46354  2.40513  3.72494  3.29354  2.67741  2.69355  4.24690  2.90347  2.73739  3.18146  2.89801  2.37887  2.77519  2.98518  4.58477  3.61503
          0.12619  4.46538  2.23446  0.61958  0.77255  0.46773  0.98463
    198   2.51680  5.15294  2.74706  2.22630  4.47896  2.74952  3.64833  3.95323  2.19951  3.45071  4.20221  2.59646  3.84700  2.53888  2.89152  2.26364  2.51176  3.53404  5.59792  4.19524    251 k - - -
          2.68618  4.42225  2.77519  2.73123  3.46354  2.40513  3.72494  3.29354  2.67741  2.69355  4.24690  2.90347  2.73739  3.18146  2.89801  2.37887  2.77519  2.98518  4.58477  3.61503
          0.08262  4.37838  2.70676  0.61958  0.77255  0.59609  0.80065
    199   2.31485  4.93158  2.76114  2.44970  4.21616  2.39950  3.67576  3.17625  2.36505  3.22358  4.01787  2.81970  3.51334  2.80976  2.93292  2.37808  2.71424  3.29515  5.43855  4.08323    252 a - - -
          2.68616  4.42238  2.77533  2.73111  3.46347  2.40518  3.72508  3.29350  2.67745  2.69326  4.24703  2.90345  2.73753  3.18147  2.89800  2.37874  2.77533  2.98532  4.58490  3.61488
          0.50148  1.06774  2.98417  0.65564  0.73212  0.37465  1.16326
    200   2.53732  4.46101  3.45668  2.74827  2.82793  3.62870  3.87261  2.92939  2.85463  2.40153  3.24563  2.56915  2.50729  3.16774  3.15341  2.86542  2.86784  2.58601  5.03383  3.56599    255 l - - -
          2.68618  4.42225  2.77519  2.73123  3.46354  2.40513  3.72494  3.29354  2.67741  2.69355  4.24690  2.90347  2.73739  3.18146  2.89801  2.37887  2.77519  2.98518  4.58477  3.61503
          0.01760  4.44448  5.16682  0.61958  0.77255  0.44876  1.01728
    201   2.55656  5.15645  2.71562  2.40579  4.48285  2.87147  3.66618  3.95480  2.36339  3.45450  4.20442  2.84195  3.30154  2.42694  2.48037  2.08045  2.79451  3.34591  5.60271  4.20430    256 s - - -
          2.68618  4.42225  2.77519  2.73123  3.46354  2.40513  3.72494  3.29354  2.67741  2.69355  4.24690  2.90347  2.73739  3.18146  2.89801  2.37887  2.77519  2.98518  4.58477  3.61503
          0.01692  4.48336  5.20571  0.61958  0.77255  0.48576  0.95510
    202   2.79270  4.30960  4.08940  3.52735  1.42322  3.84968  4.09445  2.69064  3.00435  2.09488  3.38463  3.77463  4.22735  3.65586  3.60362  2.87725  3.03045  2.39156  4.78165  3.47867    257 f - - -
          2.68618  4.42225  2.77519  2.73123  3.46354  2.40513  3.72494  3.29354  2.67741  2.69355  4.24690  2.90347  2.73739  3.18146  2.89801  2.37887  2.77519  2.98518  4.58477  3.61503
          0.01692  4.48336  5.20571  0.61958  0.77255  0.48576  0.95510
    203   2.54011  5.03838  2.61670  2.33759  4.34730  3.49480  3.80197  3.76983  2.62285  3.11043  4.16886  3.03571  1.58999  2.94912  3.10041  2.78583  2.78940  3.41713  5.58360  4.22388    258 p - - -
          2.68618  4.42225  2.77519  2.73123  3.46354  2.40513  3.72494  3.29354  2.67741  2.69355  4.24690  2.90347  2.73739  3.18146  2.89801  2.37887  2.77519  2.98518  4.58477  3.61503
          0.01692  4.48336  5.20571  0.61958  0.77255  0.48576  0.95510
    204   2.66149  4.62768  3.32590  2.78729  3.92893  2.67749  3.88417  3.31158  2.76983  2.55901  3.83506  2.77801  3.97027  3.10268  3.18708  2.39269  1.77701  2.73589  5.28917  4.01114    259 t - - -
          2.68618  4.42225  2.77519  2.73123  3.46354  2.40513  3.72494  3.29354  2.67741  2.69355  4.24690  2.90347  2.73739  3.18146  2.89801  2.37887  2.77519  2.98518  4.58477  3.61503
          0.01692  4.48336  5.20571  0.61958  0.77255  0.48576  0.95510
    205   2.33236  4.86499  2.87831  2.56442  4.13883  2.92278  3.75454  3.55318  2.56036  2.80924  3.97697  3.07565  3.91941  2.90916  2.76960  1.75041  2.92983  2.95147  5.40924  4.07912    260 s - - -
          2.68618  4.42225  2.77519  2.73123  3.46354  2.40513  3.72494  3.29354  2.67741  2.69355  4.24690  2.90347  2.73739  3.18146  2.89801  2.37887  2.77519  2.98518  4.58477  3.61503
          0.01692  4.48336  5.20571  0.61958  0.77255  0.48576  0.95510
    206   2.25203  4.25473  4.04212  3.46895  1.63589  3.80144  4.09798  2.64301  3.36805  2.26222  3.16363  3.11814  4.17925  3.61476  3.59710  3.08537  2.96884  2.29907  4.84064  3.61256    261 f - - -
          2.68618  4.42225  2.77519  2.73123  3.46354  2.40513  3.72494  3.29354  2.67741  2.69355  4.24690  2.90347  2.73739  3.18146  2.89801  2.37887  2.77519  2.98518  4.58477  3.61503
          0.01692  4.48336  5.20571  0.61958  0.77255  0.48576  0.95510
    207   2.62827  4.98095  3.04917  2.40321  4.24494  2.30030  3.49489  3.67461  2.38756  2.54716  4.04615  3.02434  3.90483  2.67791  2.73962  2.26732  2.76296  3.32768  5.46514  4.11395    262 s - - -
          2.68618  4.42225  2.77519  2.73123  3.46354  2.40513  3.72494  3.29354  2.67741  2.69355  4.24690  2.90347  2.73739  3.18146  2.89801  2.37887  2.77519  2.98518  4.58477  3.61503
          0.03837  4.48336  3.63635  0.61958  0.77255  0.48576  0.95510
    208   2.56449  5.18452  2.76063  2.14660  4.51673  2.84437  3.66404  3.99466  2.28433  3.48428  4.23038  2.84355  2.73040  2.66535  2.64597  2.17603  2.93409  3.56860  5.62460  4.21950    263 e - - -
          2.68606  4.42232  2.77526  2.73130  3.46361  2.40514  3.72501  3.29361  2.67748  2.69354  4.24697  2.90330  2.73746  3.18153  2.89784  2.37889  2.77526  2.98491  4.58484  3.61510
          0.53448  2.26127  1.17180  0.96654  0.47868  0.52026  0.90231
    209   2.37533  4.87853  2.37875  2.27377  4.14135  3.40014  3.60880  3.57109  2.29765  3.01883  3.94549  2.91191  3.54014  2.74374  2.86559  2.54831  2.73594  2.87705  5.36672  3.81815    268 e - - -
          2.68618  4.42225  2.77519  2.73123  3.46354  2.40513  3.72494  3.29354  2.67741  2.69355  4.24690  2.90347  2.73739  3.18146  2.89801  2.37887  2.77519  2.98518  4.58477  3.61503
          0.02494  4.09957  4.82192  0.61958  0.77255  0.69350  0.69280
    210   2.23742  4.93609  2.94780  2.27532  4.21370  3.43142  3.63789  3.64779  2.40361  2.92918  4.00649  2.39668  3.83070  2.68373  2.66008  2.33935  2.76123  3.29208  5.42085  4.06411    269 a - - -
          2.68618  4.42225  2.77519  2.73123  3.46354  2.40513  3.72494  3.29354  2.67741  2.69355  4.24690  2.90347  2.73739  3.18146  2.89801  2.37887  2.77519  2.98518  4.58477  3.61503
          0.02198  4.22456  4.94690  0.61958  0.77255  0.41573  1.07839
    211   1.81875  4.77783  2.90905  2.51537  3.33614  3.16932  3.74920  3.40776  2.58059  2.90581  3.87105  3.09026  3.18372  2.92312  3.03138  2.36545  2.90976  3.03885  5.31314  3.99979    270 a - - -
          2.68618  4.42225  2.77519  2.73123  3.46354  2.40513  3.72494  3.29354  2.67741  2.69355  4.24690  2.90347  2.73739  3.18146  2.89801  2.37887  2.77519  2.98518  4.58477  3.61503
          0.01784  4.43098  5.15333  0.61958  0.77255  0.56811  0.83608
    212   2.41189  4.77260  2.99851  2.58530  3.98554  3.42920  3.74264  3.08780  2.57388  2.46911  3.85324  2.97758  3.09735  2.21864  3.02331  2.64315  2.72629  2.80383  5.29653  3.98481    271 q - - -
          2.68618  4.42225  2.77519  2.73123  3.46354  2.40513  3.72494  3.29354  2.67741  2.69355  4.24690  2.90347  2.73739  3.18146  2.89801  2.37887  2.77519  2.98518  4.58477  3.61503
          0.01784  4.43098  5.15333  0.61958  0.77255  0.43751  1.03745
    213   2.37065  5.14952  2.71757  2.32277  4.47145  3.07526  3.66893  3.94119  2.12541  3.22594  4.19795  2.59441  3.62984  2.77400  2.86881  2.38730  2.30503  3.52801  5.59754  4.20089    272 k - - -
          2.68618  4.42225  2.77519  2.73123  3.46354  2.40513  3.72494  3.29354  2.67741  2.69355  4.24690  2.90347  2.73739  3.18146  2.89801  2.37887  2.77519  2.98518  4.58477  3.61503
          0.01692  4.48336  5.20571  0.61958  0.77255  0.48576  0.95510
    214   2.25886  5.06907  2.78884  2.37867  4.36276  3.00329  3.68234  3.39064  2.33942  3.15053  4.12434  2.79723  3.88084  2.79877  2.49026  2.41421  2.38896  3.43193  5.53442  4.15732    273 a - - -
          2.68618  4.42225  2.77519  2.73123  3.46354  2.40513  3.72494  3.29354  2.67741  2.69355  4.24690  2.90347  2.73739  3.18146  2.89801  2.37887  2.77519  2.98518  4.58477  3.61503
          0.01692  4.48336  5.20571  0.61958  0.77255  0.48576  0.95510
    215   2.35489  4.67361  3.26192  2.70112  3.86033  3.58106  3.48230  3.24569  2.66930  2.10107  3.76290  3.18414  3.59930  2.34718  2.92592  2.80141  2.42222  2.74255  5.21695  3.93241    274 l - - -
          2.68618  4.42225  2.77519  2.73123  3.46354  2.40513  3.72494  3.29354  2.67741  2.69355  4.24690  2.90347  2.73739  3.18146  2.89801  2.37887  2.77519  2.98518  4.58477  3.61503
          0.01692  4.48336  5.20571  0.61958  0.77255  0.48576  0.95510
    216   2.63251  5.20165  2.39758  2.11594  4.53839  3.19687  3.66697  4.01986  2.08968  3.30988  4.24574  2.40990  3.86966  2.76722  2.81176  2.38238  2.66268  3.58805  5.63866  4.23031    275 k - - -
          2.68618  4.42225  2.77519  2.73123  3.46354  2.40513  3.72494  3.29354  2.67741  2.69355  4.24690  2.90347  2.73739  3.18146  2.89801  2.37887  2.77519  2.98518  4.58477  3.61503
          0.01692  4.48336  5.20571  0.61958  0.77255  0.48576  0.95510
    217   2.00799  4.96941  2.85305  2.49112  4.23389  3.02061  3.70769  3.66463  2.43092  3.24171  3.43851  2.73144  3.31282  2.75601  2.96137  2.59281  2.44322  3.06871  5.45963  4.10615    276 a - - -
          2.68618  4.42225  2.77519  2.73123  3.46354  2.40513  3.72494  3.29354  2.67741  2.69355  4.24690  2.90347  2.73739  3.18146  2.89801  2.37887  2.77519  2.98518  4.58477  3.61503
          0.01692  4.48336  5.20571  0.61958  0.77255  0.48576  0.95510
    218   2.39223  5.00049  3.02987  2.32685  4.27542  2.71040  3.70136  3.71186  2.34493  3.09033  4.06641  3.00774  3.08880  2.70330  2.94943  2.47200  2.24500  3.14842  5.48484  4.12446    277 t - - -
          2.68618  4.42225  2.77519  2.73123  3.46354  2.40513  3.72494  3.29354  2.67741  2.69355  4.24690  2.90347  2.73739  3.18146  2.89801  2.37887  2.77519  2.98518  4.58477  3.61503
          0.03617  4.48336  3.72031  0.61958  0.77255  0.48576  0.95510
    219   2.02667  5.00324  2.61489  2.46610  4.27544  3.21392  3.69392  3.71292  2.37685  3.16355  4.06501  2.89979  3.88754  2.32893  2.94314  2.65152  2.92174  3.04100  5.48281  3.08362    278 a - - -
          2.68618  4.42225  2.77519  2.73123  3.46354  2.40513  3.72494  3.29354  2.67741  2.69355  4.24690  2.90347  2.73739  3.18146  2.89801  2.37887  2.77519  2.98518  4.58477  3.61503
          0.01725  4.46444  5.18679  0.61958  0.77255  0.51680  0.90739
    220   2.44150  5.18454  2.70478  1.86747  4.51881  3.12422  3.43741  3.99784  2.37977  3.48495  4.22900  2.93638  3.86341  2.44392  2.54773  2.47238  2.62054  3.56956  5.62303  4.21744    279 e - - -
          2.68618  4.42225  2.77519  2.73123  3.46354  2.40513  3.72494  3.29354  2.67741  2.69355  4.24690  2.90347  2.73739  3.18146  2.89801  2.37887  2.77519  2.98518  4.58477  3.61503
          0.19560  4.46444  1.79486  0.61958  0.77255  0.51680  0.90739
    221   2.52883  4.91942  2.99507  2.36381  4.18616  3.18954  3.65272  3.61617  2.42504  3.06418  3.98735  2.96694  3.62467  2.23217  2.53041  2.49128  2.51604  2.89137  5.40732  4.05555    280 q - - -
          2.68618  4.42225  2.77519  2.73123  3.46354  2.40513  3.72494  3.29354  2.67741  2.69355  4.24690  2.90347  2.73739  3.18146  2.89801  2.37887  2.77519  2.98518  4.58477  3.61503
          0.11335  4.28942  2.37033  0.61958  0.77255  0.74546  0.64344
    222   2.39405  4.88569  2.70462  2.41575  4.14649  3.14573  3.62943  3.39588  2.40953  2.80798  3.95196  2.94315  3.48773  2.41449  2.55936  2.55807  2.84614  3.02398  5.37467  4.02329    281 a - - -
          2.68618  4.42225  2.77519  2.73123  3.46354  2.40513  3.72494  3.29354  2.67741  2.69355  4.24690  2.90347  2.73739  3.18146  2.89801  2.37887  2.77519  2.98518  4.58477  3.61503
          0.02256  4.19863  4.92098  0.61958  0.77255  0.83415  0.56959
    223   2.33136  4.50464  2.84897  2.69060  3.16726  3.51372  3.75351  3.04879  2.66705  2.65056  3.60428  3.15561  3.53010  2.99453  2.95319  2.74234  2.31200  2.41138  5.06863  3.79911    282 t - - -
          2.68618  4.42225  2.77519  2.73123  3.46354  2.40513  3.72494  3.29354  2.67741  2.69355  4.24690  2.90347  2.73739  3.18146  2.89801  2.37887  2.77519  2.98518  4.58477  3.61503
          0.02256  4.19863  4.92098  0.61958  0.77255  0.83415  0.56959
    224   2.65038  5.03450  2.93470  2.29129  4.34611  3.13153  3.60879  3.79521  1.98815  3.31863  4.09130  2.81205  3.82197  2.64075  2.35742  2.36051  2.64835  3.24459  5.48378  4.11487    283 k - - -
          2.68618  4.42225  2.77519  2.73123  3.46354  2.40513  3.72494  3.29354  2.67741  2.69355  4.24690  2.90347  2.73739  3.18146  2.89801  2.37887  2.77519  2.98518  4.58477  3.61503
          0.02256  4.19863  4.92098  0.61958  0.77255  0.49325  0.94325
    225   2.50599  4.94733  3.00235  2.28002  4.21743  2.75675  3.58459  3.64906  2.46306  3.22450  4.01977  2.72249  3.86973  2.72938  2.88624  2.38926  2.23913  2.85707  5.44073  4.08625    284 t - - -
          2.68618  4.42225  2.77519  2.73123  3.46354  2.40513  3.72494  3.29354  2.67741  2.69355  4.24690  2.90347  2.73739  3.18146  2.89801  2.37887  2.77519  2.98518  4.58477  3.61503
          0.01880  4.37888  5.10123  0.61958  0.77255  0.64008  0.74918
    226   2.13733  4.80192  3.09890  2.43935  4.02439  3.29759  3.55019  3.24645  2.38534  2.98922  3.87747  3.05198  3.66719  2.59610  2.76279  2.64560  2.79875  2.51745  5.31565  3.57503    285 a - - -
          2.68618  4.42225  2.77519  2.73123  3.46354  2.40513  3.72494  3.29354  2.67741  2.69355  4.24690  2.90347  2.73739  3.18146  2.89801  2.37887  2.77519  2.98518  4.58477  3.61503
          0.17596  4.37888  1.90512  0.61958  0.77255  0.64008  0.74918
    227   2.26229  5.03507  2.54904  2.28628  4.33930  3.14014  3.60876  3.79754  2.29390  3.32316  4.08846  2.75200  3.28961  2.72118  2.68635  2.50314  2.64616  3.40393  5.49388  3.68997    286 a - - -
          2.68618  4.42225  2.77519  2.73123  3.46354  2.40513  3.72494  3.29354  2.67741  2.69355  4.24690  2.90347  2.73739  3.18146  2.89801  2.37887  2.77519  2.98518  4.58477  3.61503
          0.14114  4.22490  2.14555  0.61958  0.77255  0.81010  0.58846
    228   2.24770  4.95318  2.50472  2.27702  4.23558  3.39270  3.60472  3.67693  2.34446  2.84646  4.01711  2.63648  3.79745  2.73070  2.57011  2.61229  2.76139  3.31033  5.42743  4.05939    287 a - - -
          2.68618  4.42225  2.77519  2.73123  3.46354  2.40513  3.72494  3.29354  2.67741  2.69355  4.24690  2.90347  2.73739  3.18146  2.89801  2.37887  2.77519  2.98518  4.58477  3.61503
          0.02472  4.10848  4.83082  0.61958  0.77255  0.80914  0.58922
    229   2.07076  4.31038  3.49800  2.93255  3.46577  3.57389  3.85105  2.55272  2.74678  2.45744  3.24597  3.33105  3.96245  3.18539  3.22876  2.60121  2.41190  2.32462  4.91744  3.68434    288 a - - -
          2.68618  4.42225  2.77519  2.73123  3.46354  2.40513  3.72494  3.29354  2.67741  2.69355  4.24690  2.90347  2.73739  3.18146  2.89801  2.37887  2.77519  2.98518  4.58477  3.61503
          0.03705  4.16247  3.87248  0.61958  0.77255  0.47392  0.97433
    230   2.13383  4.91753  2.99026  2.38185  4.27215  2.59933  3.73106  3.70662  2.43092  3.28264  4.07865  2.83068  3.87628  2.86983  2.99330  2.15564  2.35771  3.33897  5.49628  4.14426    289 a - - -
          2.68618  4.42225  2.77519  2.73123  3.46354  2.40513  3.72494  3.29354  2.67741  2.69355  4.24690  2.90347  2.73739  3.18146  2.89801  2.37887  2.77519  2.98518  4.58477  3.61503
          0.04379  4.36810  3.50077  0.61958  0.77255  0.45497  1.00641
    231   2.44620  5.15523  2.91954  2.31552  4.48197  2.89063  3.66692  3.95186  2.13572  3.45378  4.20871  2.59119  3.86714  2.23056  2.89590  2.18270  2.81839  3.53767  5.60382  4.20716    290 k - - -
          2.68618  4.42225  2.77519  2.73123  3.46354  2.40513  3.72494  3.29354  2.67741  2.69355  4.24690  2.90347  2.73739  3.18146  2.89801  2.37887  2.77519  2.98518  4.58477  3.61503
          0.01782  4.43232  5.15467  0.61958  0.77255  0.48475  0.95673
    232   2.33412  5.13698  2.86831  2.08697  4.45730  2.99578  3.66096  3.92573  2.21911  3.28657  4.18454  2.94886  3.59547  2.50007  2.49942  2.62215  2.73820  3.04219  5.58461  4.18971    291 e - - -
          2.68618  4.42225  2.77519  2.73123  3.46354  2.40513  3.72494  3.29354  2.67741  2.69355  4.24690  2.90347  2.73739  3.18146  2.89801  2.37887  2.77519  2.98518  4.58477  3.61503
          0.01725  4.46444  5.18679  0.61958  0.77255  0.51680  0.90739
    233   2.18473  5.15011  2.95810  2.28829  4.47548  3.47150  3.48237  3.94623  2.07854  3.44605  4.19668  2.68082  3.46879  2.54436  2.62223  2.36707  2.70739  3.38893  5.59402  4.19750    292 k - - -
          2.68618  4.42225  2.77519  2.73123  3.46354  2.40513  3.72494  3.29354  2.67741  2.69355  4.24690  2.90347  2.73739  3.18146  2.89801  2.37887  2.77519  2.98518  4.58477  3.61503
          0.06576  4.46444  2.95396  0.61958  0.77255  0.51680  0.90739
    234   2.07310  5.07015  2.56969  2.39386  4.37489  2.95238  3.66628  3.83003  2.19742  3.36176  4.13036  2.95489  3.59540  2.70012  2.90928  2.34033  2.77118  3.06999  5.53765  4.15570    293 a - - -
          2.68618  4.42225  2.77519  2.73123  3.46354  2.40513  3.72494  3.29354  2.67741  2.69355  4.24690  2.90347  2.73739  3.18146  2.89801  2.37887  2.77519  2.98518  4.58477  3.61503
          0.03617  4.41678  3.75277  0.61958  0.77255  0.51067  0.91653
    235   2.34909  5.11082  2.83975  2.15363  4.42394  2.59254  3.65695  3.66095  2.04872  3.18812  4.16085  2.85197  3.85852  2.70374  2.85107  2.52135  2.71669  3.48434  5.56326  4.17274    294 k - - -
          2.68618  4.42225  2.77519  2.73123  3.46354  2.40513  3.72494  3.29354  2.67741  2.69355  4.24690  2.90347  2.73739  3.18146  2.89801  2.37887  2.77519  2.98518  4.58477  3.61503
          0.01784  4.43079  5.15314  0.61958  0.77255  0.52438  0.89629
    236   2.43579  5.07278  2.99377  1.92953  4.37109  3.48445  3.67327  3.82144  2.09140  3.15241  4.12744  2.87876  3.87659  2.64744  2.63901  2.68170  2.69137  2.76650  5.53254  4.15760    295 e - - -
          2.68618  4.42225  2.77519  2.73123  3.46354  2.40513  3.72494  3.29354  2.67741  2.69355  4.24690  2.90347  2.73739  3.18146  2.89801  2.37887  2.77519  2.98518  4.58477  3.61503
          0.01754  4.44799  5.17033  0.61958  0.77255  0.49261  0.94426
    237   2.50577  5.15513  2.84363  2.01408  4.47879  3.24090  3.66902  3.94953  2.00927  3.45223  4.20499  2.80858  2.83200  2.77446  2.90616  2.38448  2.93185  3.10683  5.60326  4.20517    296 k - - -
          2.68618  4.42225  2.77519  2.73123  3.46354  2.40513  3.72494  3.29354  2.67741  2.69355  4.24690  2.90347  2.73739  3.18146  2.89801  2.37887  2.77519  2.98518  4.58477  3.61503
          0.01720  4.46722  5.18956  0.61958  0.77255  0.46949  0.98168
    238   2.25301  5.11292  2.97849  2.13410  4.42218  3.48122  3.51228  3.66748  2.28745  3.40264  4.16343  2.70247  3.50805  2.68278  2.67691  2.38868  2.46080  3.19942  5.56759  4.17989    297 e - - -
          2.68618  4.42225  2.77519  2.73123  3.46354  2.40513  3.72494  3.29354  2.67741  2.69355  4.24690  2.90347  2.73739  3.18146  2.89801  2.37887  2.77519  2.98518  4.58477  3.61503
          0.05418  4.48336  3.18347  0.61958  0.77255  0.48576  0.95510
    239   1.90423  4.58980  3.09959  2.55416  3.76434  3.58772  3.82121  2.80553  2.72927  2.54433  3.68527  3.22067  3.08677  3.05778  3.14321  2.81361  2.63699  2.49855  5.14961  3.87786    298 a - - -
          2.68618  4.42225  2.77519  2.73123  3.46354  2.40513  3.72494  3.29354  2.67741  2.69355  4.24690  2.90347  2.73739  3.18146  2.89801  2.37887  2.77519  2.98518  4.58477  3.61503
          0.01756  4.44674  5.16909  0.61958  0.77255  0.45072  1.01382
    240   2.69834  5.02845  2.92544  1.97490  4.30798  3.50101  3.69381  3.34392  2.08740  2.80131  4.08758  3.00119  3.89225  2.71576  2.51026  2.69868  2.80033  2.76889  5.50124  4.13711    299 e - - -
          2.68618  4.42225  2.77519  2.73123  3.46354  2.40513  3.72494  3.29354  2.67741  2.69355  4.24690  2.90347  2.73739  3.18146  2.89801  2.37887  2.77519  2.98518  4.58477  3.61503
          0.01692  4.48336  5.20571  0.61958  0.77255  0.48576  0.95510
    241   2.33223  4.93463  3.20116  2.75985  4.41267  3.53758  3.91139  3.81217  2.22219  3.40418  4.23779  3.22254  1.36566  3.07590  2.79156  2.87544  3.10425  3.45272  5.61226  4.32414    300 p - - -
          2.68618  4.42225  2.77519  2.73123  3.46354  2.40513  3.72494  3.29354  2.67741  2.69355  4.24690  2.90347  2.73739  3.18146  2.89801  2.37887  2.77519  2.98518  4.58477  3.61503
          0.01692  4.48336  5.20571  0.61958  0.77255  0.48576  0.95510
    242   2.37105  4.19633  4.42895  3.84080  2.76945  3.93296  4.26033  2.32246  3.69643  2.21195  3.29409  3.98181  4.29245  3.89021  3.82369  3.23489  2.85248  1.29277  4.85461  3.26092    301 v - - -
          2.68618  4.42225  2.77519  2.73123  3.46354  2.40513  3.72494  3.29354  2.67741  2.69355  4.24690  2.90347  2.73739  3.18146  2.89801  2.37887  2.77519  2.98518  4.58477  3.61503
          0.01692  4.48336  5.20571  0.61958  0.77255  0.48576  0.95510
    243   4.40138  5.43392  5.26384  5.11958  1.55599  4.95928  3.73081  4.00025  4.92312  3.20174  4.55108  4.54717  5.23635  4.68803  4.80532  4.36690  4.60931  3.95263  3.81920  0.58644    302 Y - - -
          2.68618  4.42225  2.77519  2.73123  3.46354  2.40513  3.72494  3.29354  2.67741  2.69355  4.24690  2.90347  2.73739  3.18146  2.89801  2.37887  2.77519  2.98518  4.58477  3.61503
          0.01692  4.48336  5.20571  0.61958  0.77255  0.48576  0.95510
    244   2.88828  4.72123  4.13678  3.97154  4.67665  3.52798  4.91984  3.89502  3.92945  3.73161  4.76963  4.03628  4.29169  4.29651  4.12544  3.09983  0.45205  3.50940  6.04423  4.90467    303 T - - -
          2.68618  4.42225  2.77519  2.73123  3.46354  2.40513  3.72494  3.29354  2.67741  2.69355  4.24690  2.90347  2.73739  3.18146  2.89801  2.37887  2.77519  2.98518  4.58477  3.61503
          0.01692  4.48336  5.20571  0.61958  0.77255  0.48576  0.95510
    245   3.47135  4.70955  5.42029  4.89124  3.61576  4.92923  5.41720  1.44660  4.78237  1.21372  3.38536  5.05502  5.12320  4.89882  4.87013  4.31610  3.71146  1.36336  5.68629  4.57946    304 l - - -
          2.68618  4.42225  2.77519  2.73123  3.46354  2.40513  3.72494  3.29354  2.67741  2.69355  4.24690  2.90347  2.73739  3.18146  2.89801  2.37887  2.77519  2.98518  4.58477  3.61503
          0.01692  4.48336  5.20571  0.61958  0.77255  0.48576  0.95510
    246   2.65416  5.02643  2.89409  2.33125  4.67788  3.46292  4.15687  4.07247  3.03296  3.70911  4.58109  3.22799  0.96533  3.35600  3.44601  2.96958  3.28007  3.66823  5.93610  4.60979    305 p - - -
          2.68618  4.42225  2.77519  2.73123  3.46354  2.40513  3.72494  3.29354  2.67741  2.69355  4.24690  2.90347  2.73739  3.18146  2.89801  2.37887  2.77519  2.98518  4.58477  3.61503
          0.01692  4.48336  5.20571  0.61958  0.77255  0.48576  0.95510
    247   2.71281  5.21306  2.67566  1.73689  4.55152  3.47007  3.66987  4.03436  2.30174  3.51499  4.25694  2.66779  3.54486  2.52163  2.64960  2.48752  2.56700  3.60043  5.64810  4.23836    306 e - - -
          2.68618  4.42225  2.77519  2.73123  3.46354  2.40513  3.72494  3.29354  2.67741  2.69355  4.24690  2.90347  2.73739  3.18146  2.89801  2.37887  2.77519  2.98518  4.58477  3.61503
          0.01692  4.48336  5.20571  0.61958  0.77255  0.48576  0.95510
    248   2.99677  5.32356  2.37617  2.49442  4.82862  3.45102  4.03695  4.31235  2.98174  3.87493  4.70991  0.96832  4.06334  3.20709  3.50184  2.96893  2.70834  3.87768  6.04598  4.61548    307 n - - -
          2.68618  4.42225  2.77519  2.73123  3.46354  2.40513  3.72494  3.29354  2.67741  2.69355  4.24690  2.90347  2.73739  3.18146  2.89801  2.37887  2.77519  2.98518  4.58477  3.61503
          0.01692  4.48336  5.20571  0.61958  0.77255  0.48576  0.95510
    249   1.46022  4.40469  3.96514  3.67236  4.73535  3.19221  4.67095  4.13229  3.69562  3.84348  4.65186  3.69577  3.97798  3.95827  3.97362  0.92537  2.76975  3.51050  6.07624  4.89893    308 s - - -
          2.68618  4.42225  2.77519  2.73123  3.46354  2.40513  3.72494  3.29354  2.67741  2.69355  4.24690  2.90347  2.73739  3.18146  2.89801  2.37887  2.77519  2.98518  4.58477  3.61503
          0.01692  4.48336  5.20571  0.61958  0.77255  0.48576  0.95510
    250   2.88828  4.72123  4.13678  3.97154  4.67665  3.52798  4.91984  3.89502  3.92945  3.73161  4.76963  4.03628  4.29169  4.29651  4.12544  3.09983  0.45205  3.50940  6.04423  4.90467    309 T - - -
          2.68618  4.42225  2.77519  2.73123  3.46354  2.40513  3.72494  3.29354  2.67741  2.69355  4.24690  2.90347  2.73739  3.18146  2.89801  2.37887  2.77519  2.98518  4.58477  3.61503
          0.01692  4.48336  5.20571  0.61958  0.77255  0.48576  0.95510
    251   3.92562  5.22898  5.17386  4.85526  3.49730  4.75659  5.33150  2.76471  4.62592  0.37499  3.39541  5.07960  5.11169  4.83610  4.68564  4.46769  4.20392  2.95252  5.55159  4.40408    310 L - - -
          2.68618  4.42225  2.77519  2.73123  3.46354  2.40513  3.72494  3.29354  2.67741  2.69355  4.24690  2.90347  2.73739  3.18146  2.89801  2.37887  2.77519  2.98518  4.58477  3.61503
          0.01692  4.48336  5.20571  0.61958  0.77255  0.48576  0.95510
    252   2.88915  4.26450  4.68669  4.09265  2.80517  4.08126  4.41949  1.91513  3.92770  1.90662  2.21522  4.18155  4.41704  4.07976  4.00187  3.39413  2.24431  1.84693  4.92728  3.76421    311 v - - -
          2.68618  4.42225  2.77519  2.73123  3.46354  2.40513  3.72494  3.29354  2.67741  2.69355  4.24690  2.90347  2.73739  3.18146  2.89801  2.37887  2.77519  2.98518  4.58477  3.61503
          0.01692  4.48336  5.20571  0.61958  0.77255  0.48576  0.95510
    253   2.87687  5.07710  2.44637  2.62654  4.86787  0.97868  4.16111  4.35984  3.15978  3.92837  4.75456  2.81552  4.04834  3.34863  3.67426  2.43496  3.26505  3.85505  6.11264  4.71987    312 g - - -
          2.68618  4.42225  2.77519  2.73123  3.46354  2.40513  3.72494  3.29354  2.67741  2.69355  4.24690  2.90347  2.73739  3.18146  2.89801  2.37887  2.77519  2.98518  4.58477  3.61503
          0.01692  4.48336  5.20571  0.61958  0.77255  0.48576  0.95510
    254   2.40479  4.57771  3.45829  3.02927  4.35408  2.91843  4.16290  3.76176  3.06145  3.41814  4.24240  2.75881  3.96544  3.37605  3.45958  1.10600  2.97294  2.59867  5.67530  4.40856    313 s - - -
          2.68618  4.42225  2.77519  2.73123  3.46354  2.40513  3.72494  3.29354  2.67741  2.69355  4.24690  2.90347  2.73739  3.18146  2.89801  2.37887  2.77519  2.98518  4.58477  3.61503
          0.01692  4.48336  5.20571  0.61958  0.77255  0.48576  0.95510
    255   2.52035  4.42008  3.57817  3.00916  3.56092  3.67758  3.93030  2.64271  2.94458  2.39618  3.52339  3.41415  4.05730  2.80435  2.65614  2.92433  2.30049  1.91025  5.00704  3.77336    314 v - - -
          2.68618  4.42225  2.77519  2.73123  3.46354  2.40513  3.72494  3.29354  2.67741  2.69355  4.24690  2.90347  2.73739  3.18146  2.89801  2.37887  2.77519  2.98518  4.58477  3.61503
          0.01692  4.48336  5.20571  0.61958  0.77255  0.48576  0.95510
    256   1.04614  4.52310  3.58134  3.18414  4.51951  2.50253  4.30538  3.95052  3.23019  3.59497  4.40243  2.90050  3.95992  3.52624  3.61167  2.26080  2.47957  3.43768  5.83030  4.58283    315 a - - -
          2.68618  4.42225  2.77519  2.73123  3.46354  2.40513  3.72494  3.29354  2.67741  2.69355  4.24690  2.90347  2.73739  3.18146  2.89801  2.37887  2.77519  2.98518  4.58477  3.61503
          0.01692  4.48336  5.20571  0.61958  0.77255  0.48576  0.95510
    257   3.59935  4.96377  5.07174  4.56345  3.30825  4.73247  5.07363  2.49462  4.28972  1.52682  0.87269  4.79974  4.98054  4.50782  4.40578  4.14151  3.84540  2.63795  5.38779  4.24390    316 m - - -
          2.68618  4.42225  2.77519  2.73123  3.46354  2.40513  3.72494  3.29354  2.67741  2.69355  4.24690  2.90347  2.73739  3.18146  2.89801  2.37887  2.77519  2.98518  4.58477  3.61503
          0.01692  4.48336  5.20571  0.61958  0.77255  0.48576  0.95510
    258   2.54466  4.45634  3.89433  3.67747  4.62055  3.25732  4.67708  3.95022  3.67569  3.73581  4.60965  3.72728  4.03807  3.99492  3.91878  2.37745  0.66876  3.42945  6.00270  4.79840    317 T - - -
          2.68618  4.42225  2.77519  2.73123  3.46354  2.40513  3.72494  3.29354  2.67741  2.69355  4.24690  2.90347  2.73739  3.18146  2.89801  2.37887  2.77519  2.98518  4.58477  3.61503
          0.01692  4.48336  5.20571  0.61958  0.77255  0.48576  0.95510
    259   0.55554  4.40818  4.03550  3.86192  4.74925  3.20629  4.82261  4.09036  3.90974  3.88034  4.73183  3.79266  4.01960  4.16440  4.12059  2.38622  3.03491  3.49377  6.13007  4.95853    318 A - - -
          2.68618  4.42225  2.77519  2.73123  3.46354  2.40513  3.72494  3.29354  2.67741  2.69355  4.24690  2.90347  2.73739  3.18146  2.89801  2.37887  2.77519  2.98518  4.58477  3.61503
          0.01692  4.48336  5.20571  0.61958  0.77255  0.48576  0.95510
    260   3.81143  5.06914  5.47677  4.96201  3.29637  5.09935  5.41426  2.16093  4.75343  0.51992  3.08402  5.20452  5.20740  4.80261  4.79918  4.52539  4.03655  2.56429  5.50739  4.44584    319 L - - -
          2.68618  4.42225  2.77519  2.73123  3.46354  2.40513  3.72494  3.29354  2.67741  2.69355  4.24690  2.90347  2.73739  3.18146  2.89801  2.37887  2.77519  2.98518  4.58477  3.61503
          0.01692  4.48336  5.20571  0.61958  0.77255  0.48576  0.95510
    261   3.47202  4.72733  5.39276  4.83520  3.45378  4.86185  5.26652  1.30593  4.70947  1.21025  2.66923  4.98782  5.04342  4.76611  4.75719  4.23014  3.70114  1.77009  5.51112  4.44475    320 l - - -
          2.68618  4.42225  2.77519  2.73123  3.46354  2.40513  3.72494  3.29354  2.67741  2.69355  4.24690  2.90347  2.73739  3.18146  2.89801  2.37887  2.77519  2.98518  4.58477  3.61503
          0.01692  4.48336  5.20571  0.61958  0.77255  0.48576  0.95510
    262   3.59402  5.26601  4.38577  4.37718  5.42809  0.20232  5.41345  5.22064  4.63662  4.77502  5.78489  4.55327  4.66899  4.91342  4.76453  3.78909  4.11882  4.63085  6.31936  5.56452    321 G - - -
          2.68618  4.42225  2.77519  2.73123  3.46354  2.40513  3.72494  3.29354  2.67741  2.69355  4.24690  2.90347  2.73739  3.18146  2.89801  2.37887  2.77519  2.98518  4.58477  3.61503
          0.01692  4.48336  5.20571  0.61958  0.77255  0.48576  0.95510
    263   3.17119  5.08546  3.94008  3.29362  4.44072  3.85152  4.04585  3.73224  2.39692  3.34404  4.34528  3.62377  4.31126  3.23200  0.79348  3.27339  3.42969  2.75626  5.61176  4.40113    322 r - - -
          2.68618  4.42225  2.77519  2.73123  3.46354  2.40513  3.72494  3.29354  2.67741  2.69355  4.24690  2.90347  2.73739  3.18146  2.89801  2.37887  2.77519  2.98518  4.58477  3.61503
          0.01692  4.48336  5.20571  0.61958  0.77255  0.48576  0.95510
    264   3.43183  4.66374  5.41011  4.94831  3.98357  4.95537  5.68614  1.38667  4.86693  2.42893  3.73851  5.11531  5.22170  5.13032  5.04189  4.38622  3.70011  0.74041  6.06275  4.84076    323 v - - -
          2.68618  4.42225  2.77519  2.73123  3.46354  2.40513  3.72494  3.29354  2.67741  2.69355  4.24690  2.90347  2.73739  3.18146  2.89801  2.37887  2.77519  2.98518  4.58477  3.61503
          0.01692  4.48336  5.20571  0.61958  0.77255  0.48576  0.95510
    265   3.76112  5.36898  4.43503  4.38579  5.26600  4.02467  5.37046  5.02493  4.50626  4.55651  5.65743  4.61558  0.20909  4.87078  4.64307  3.95583  4.25337  4.58875  6.23402  5.40657    324 P - - -
          2.68619  4.42226  2.77521  2.73124  3.46355  2.40514  3.72496  3.29355  2.67742  2.69356  4.24691  2.90324  2.73741  3.18147  2.89802  2.37888  2.77521  2.98519  4.58478  3.61504
          0.07214  2.74713  5.20571  0.38313  1.14483  0.48576  0.95510
    266   3.05944  4.42845  4.71129  4.14336  3.56829  4.30341  4.68495  1.19665  3.96900  2.17489  3.46525  4.33162  4.62983  4.22776  3.17959  3.62922  3.30044  1.44806  5.27891  4.09064    326 i - - -
          2.68618  4.42225  2.77519  2.73123  3.46354  2.40513  3.72494  3.29354  2.67741  2.69355  4.24690  2.90347  2.73739  3.18146  2.89801  2.37887  2.77519  2.98518  4.58477  3.61503
          0.01692  4.48336  5.20571  0.61958  0.77255  0.48576  0.95510
    267   3.01997  5.60866  1.53809  2.18218  4.91546  2.69683  3.88438  4.42938  2.59499  3.89813  4.68845  1.76522  4.01574  2.78965  3.34136  2.92735  3.28118  3.98400  6.03902  4.56044    327 d - - -
          2.68618  4.42225  2.77519  2.73123  3.46354  2.40513  3.72494  3.29354  2.67741  2.69355  4.24690  2.90347  2.73739  3.18146  2.89801  2.37887  2.77519  2.98518  4.58477  3.61503
          0.01692  4.48336  5.20571  0.61958  0.77255  0.48576  0.95510
    268   2.97079  5.16788  2.54262  2.64280  4.93933  0.88408  4.21996  4.46850  3.24429  4.03587  4.88280  2.34757  4.09962  3.42041  3.75555  2.99000  3.36598  3.96142  6.18020  4.78294    328 g - - -
          2.68618  4.42225  2.77519  2.73123  3.46354  2.40513  3.72494  3.29354  2.67741  2.69355  4.24690  2.90347  2.73739  3.18146  2.89801  2.37887  2.77519  2.98518  4.58477  3.61503
          0.01692  4.48336  5.20571  0.61958  0.77255  0.48576  0.95510
    269   2.49092  5.06057  3.03576  2.48091  4.35764  3.51082  3.69976  3.79860  2.11379  3.34342  4.12531  2.85541  3.90469  2.37053  2.71996  2.62906  1.90193  3.23992  5.52843  4.16691    329 t - - -
          2.68618  4.42225  2.77519  2.73123  3.46354  2.40513  3.72494  3.29354  2.67741  2.69355  4.24690  2.90347  2.73739  3.18146  2.89801  2.37887  2.77519  2.98518  4.58477  3.61503
          0.01692  4.48336  5.20571  0.61958  0.77255  0.48576  0.95510
    270   3.29000  4.58607  5.15341  4.66730  3.94334  4.67917  5.36176  1.62800  4.56579  2.49146  3.73354  4.82962  5.01523  4.83577  4.74898  4.07888  3.05979  0.72716  5.87687  4.66071    330 v - - -
          2.68618  4.42225  2.77519  2.73123  3.46354  2.40513  3.72494  3.29354  2.67741  2.69355  4.24690  2.90347  2.73739  3.18146  2.89801  2.37887  2.77519  2.98518  4.58477  3.61503
          0.01692  4.48336  5.20571  0.61958  0.77255  0.48576  0.95510
    271   2.71559  5.04364  3.01801  2.38311  4.33125  3.50570  3.70557  3.77044  2.27781  3.32445  4.10993  2.16973  3.47585  2.83067  2.78248  2.71497  1.96344  3.03122  5.51901  4.15674    331 t - - -
          2.68618  4.42225  2.77519  2.73123  3.46354  2.40513  3.72494  3.29354  2.67741  2.69355  4.24690  2.90347  2.73739  3.18146  2.89801  2.37887  2.77519  2.98518  4.58477  3.61503
          0.01692  4.48336  5.20571  0.61958  0.77255  0.48576  0.95510
    272   3.35789  6.06227  0.72691  2.16185  5.33242  3.47363  4.11051  4.91146  3.24907  4.36824  5.26108  2.42438  4.15299  3.29206  3.92907  3.19360  3.67106  4.44395  6.51474  4.92214    332 d - - -
          2.68618  4.42225  2.77519  2.73123  3.46354  2.40513  3.72494  3.29354  2.67741  2.69355  4.24690  2.90347  2.73739  3.18146  2.89801  2.37887  2.77519  2.98518  4.58477  3.61503
          0.01692  4.48336  5.20571  0.61958  0.77255  0.48576  0.95510
    273   2.90802  4.72167  3.86360  3.50924  4.03863  3.64686  4.46204  3.36236  3.37041  2.93968  2.91614  3.78504  0.81756  3.78449  3.64268  3.11012  3.29847  3.15763  5.57463  4.31655    333 p - - -
          2.68618  4.42225  2.77519  2.73123  3.46354  2.40513  3.72494  3.29354  2.67741  2.69355  4.24690  2.90347  2.73739  3.18146  2.89801  2.37887  2.77519  2.98518  4.58477  3.61503
          0.01692  4.48336  5.20571  0.61958  0.77255  0.48576  0.95510
    274   3.48081  4.82428  4.78674  4.32939  2.27079  4.45236  3.96544  3.09464  4.16882  2.48220  2.13720  4.28580  4.76476  4.24539  4.25468  3.78215  3.70550  3.03889  4.18584  0.96168    334 y - - -
          2.68618  4.42225  2.77519  2.73123  3.46354  2.40513  3.72494  3.29354  2.67741  2.69355  4.24690  2.90347  2.73739  3.18146  2.89801  2.37887  2.77519  2.98518  4.58477  3.61503
          0.01692  4.48336  5.20571  0.61958  0.77255  0.48576  0.95510
    275   2.99831  5.14402  3.21745  2.79503  4.55945  3.64859  3.90511  3.99258  2.44896  3.52439  4.37621  3.26161  1.21406  2.48622  2.38818  3.02376  3.25170  3.64416  5.66893  4.39371    335 p - - -
          2.68618  4.42225  2.77519  2.73123  3.46354  2.40513  3.72494  3.29354  2.67741  2.69355  4.24690  2.90347  2.73739  3.18146  2.89801  2.37887  2.77519  2.98518  4.58477  3.61503
          0.01692  4.48336  5.20571  0.61958  0.77255  0.48576  0.95510
    276   3.63190  4.99426  5.01241  4.67614  0.67816  4.54236  4.27814  2.90858  4.52254  2.28487  3.67445  4.56917  4.93282  4.56677  4.56784  3.97829  3.92450  2.56212  4.45076  2.80461    336 F - - -
          2.68618  4.42225  2.77519  2.73123  3.46354  2.40513  3.72494  3.29354  2.67741  2.69355  4.24690  2.90347  2.73739  3.18146  2.89801  2.37887  2.77519  2.98518  4.58477  3.61503
          0.01692  4.48336  5.20571  0.61958  0.77255  0.48576  0.95510
    277   3.67990  5.56602  3.89212  3.44651  5.10296  4.04699  4.27961  4.58856  0.42926  4.03449  5.00093  3.82691  4.53480  3.46328  2.76847  3.70487  3.90423  4.27595  5.92642  4.85556    337 K - - -
          2.68618  4.42225  2.77519  2.73123  3.46354  2.40513  3.72494  3.29354  2.67741  2.69355  4.24690  2.90347  2.73739  3.18146  2.89801  2.37887  2.77519  2.98518  4.58477  3.61503
          0.01692  4.48336  5.20571  0.61958  0.77255  0.48576  0.95510
    278   2.70287  4.52643  5.06094  4.52048  3.68503  4.58207  5.05856  1.76977  4.40422  1.61421  3.51872  4.67643  4.87471  4.60532  4.54082  3.93777  3.47317  1.05806  5.53517  4.35989    338 v - - -
          2.68618  4.42225  2.77519  2.73123  3.46354  2.40513  3.72494  3.29354  2.67741  2.69355  4.24690  2.90347  2.73739  3.18146  2.89801  2.37887  2.77519  2.98518  4.58477  3.61503
          0.01692  4.48336  5.20571  0.61958  0.77255  0.48576  0.95510
    279   3.20845  4.54185  5.01999  4.43017  3.27457  4.44585  4.76876  1.65048  4.27229  1.06519  2.75466  4.54922  4.70680  4.36106  4.32396  3.77412  3.43329  2.14944  5.14452  3.35471    339 l - - -
          2.68618  4.42225  2.77519  2.73123  3.46354  2.40513  3.72494  3.29354  2.67741  2.69355  4.24690  2.90347  2.73739  3.18146  2.89801  2.37887  2.77519  2.98518  4.58477  3.61503
          0.01692  4.48336  5.20571  0.61958  0.77255  0.48576  0.95510
    280   3.24505  4.52896  5.11547  4.58796  3.80740  4.64782  5.17073  1.15583  4.48183  2.21740  3.63066  4.74601  4.94095  4.71008  4.63461  4.01358  2.63758  1.21756  5.66250  4.46364    340 i - - -
          2.68618  4.42225  2.77519  2.73123  3.46354  2.40513  3.72494  3.29354  2.67741  2.69355  4.24690  2.90347  2.73739  3.18146  2.89801  2.37887  2.77519  2.98518  4.58477  3.61503
          0.01692  4.48336  5.20571  0.61958  0.77255  0.48576  0.95510
    281   3.59402  5.26601  4.38577  4.37718  5.42809  0.20232  5.41345  5.22064  4.63662  4.77502  5.78489  4.55327  4.66899  4.91342  4.76453  3.78909  4.11882  4.63085  6.31936  5.56452    341 G - - -
          2.68618  4.42225  2.77519  2.73123  3.46354  2.40513  3.72494  3.29354  2.67741  2.69355  4.24690  2.90347  2.73739  3.18146  2.89801  2.37887  2.77519  2.98518  4.58477  3.61503
          0.01692  4.48336  5.20571  0.61958  0.77255  0.48576  0.95510
    282   2.45505  5.20539  3.17382  2.59582  4.56571  3.60846  3.72872  3.99052  1.74285  3.48516  4.27486  3.10317  2.24838  2.71796  2.05693  2.84733  3.07960  3.61137  5.61266  4.29339    342 k - - -
          2.68618  4.42225  2.77519  2.73123  3.46354  2.40513  3.72494  3.29354  2.67741  2.69355  4.24690  2.90347  2.73739  3.18146  2.89801  2.37887  2.77519  2.98518  4.58477  3.61503
          0.01692  4.48336  5.20571  0.61958  0.77255  0.48576  0.95510
    283   3.35116  6.04964  0.99557  1.34308  5.32276  3.48523  4.10566  4.89599  3.22363  4.35060  5.23533  2.93440  4.15401  3.28305  3.89259  3.19002  3.65788  4.43036  6.48436  4.91103    343 d - - -
          2.68618  4.42225  2.77519  2.73123  3.46354  2.40513  3.72494  3.29354  2.67741  2.69355  4.24690  2.90347  2.73739  3.18146  2.89801  2.37887  2.77519  2.98518  4.58477  3.61503
          0.01692  4.48336  5.20571  0.61958  0.77255  0.48576  0.95510
    284   3.39390  5.33441  3.26949  3.23638  4.81507  3.73330  4.62666  4.71241  3.61554  4.29060  5.27477  0.41749  4.42946  3.93694  3.96114  3.45902  3.81601  4.26453  6.04011  4.74751    344 N - - -
          2.68618  4.42225  2.77519  2.73123  3.46354  2.40513  3.72494  3.29354  2.67741  2.69355  4.24690  2.90347  2.73739  3.18146  2.89801  2.37887  2.77519  2.98518  4.58477  3.61503
          0.01692  4.48336  5.20571  0.61958  0.77255  0.48576  0.95510
    285   3.80448  5.05481  5.50135  4.97848  3.30342  5.11558  5.43234  2.07054  4.78297  0.54037  3.08301  5.22043  5.21287  4.81643  4.82416  4.53560  4.02713  2.53296  5.51839  4.47010    345 L - - -
          2.68618  4.42225  2.77519  2.73123  3.46354  2.40513  3.72494  3.29354  2.67741  2.69355  4.24690  2.90347  2.73739  3.18146  2.89801  2.37887  2.77519  2.98518  4.58477  3.61503
          0.01692  4.48336  5.20571  0.61958  0.77255  0.48576  0.95510
    286   1.84215  4.44032  3.66254  3.13038  3.79599  3.53633  4.08237  2.84083  3.07833  2.61607  3.74338  3.47664  4.04332  3.38983  3.42761  2.54161  1.54734  2.79879  5.23260  3.99915    346 t - - -
          2.68618  4.42225  2.77519  2.73123  3.46354  2.40513  3.72494  3.29354  2.67741  2.69355  4.24690  2.90347  2.73739  3.18146  2.89801  2.37887  2.77519  2.98518  4.58477  3.61503
          0.01692  4.48336  5.20571  0.61958  0.77255  0.48576  0.95510
    287   0.66649  4.39705  4.02355  3.80556  4.74881  3.19287  4.77404  4.13351  3.84913  3.87788  4.70465  3.75949  3.99863  4.09772  4.08351  1.92956  3.00882  3.51266  6.11316  4.94469    347 A - - -
          2.68618  4.42225  2.77519  2.73123  3.46354  2.40513  3.72494  3.29354  2.67741  2.69355  4.24690  2.90347  2.73739  3.18146  2.89801  2.37887  2.77519  2.98518  4.58477  3.61503
          0.01692  4.48336  5.20571  0.61958  0.77255  0.48576  0.95510
    288   3.39390  5.33441  3.26949  3.23638  4.81507  3.73330  4.62666  4.71241  3.61554  4.29060  5.27477  0.41749  4.42946  3.93694  3.96114  3.45902  3.81601  4.26453  6.04011  4.74751    348 N - - -
          2.68618  4.42225  2.77519  2.73123  3.46354  2.40513  3.72494  3.29354  2.67741  2.69355  4.24690  2.90347  2.73739  3.18146  2.89801  2.37887  2.77519  2.98518  4.58477  3.61503
          0.01692  4.48336  5.20571  0.61958  0.77255  0.48576  0.95510
    289   3.59402  5.26601  4.38577  4.37718  5.42809  0.20232  5.41345  5.22064  4.63662  4.77502  5.78489  4.55327  4.66899  4.91342  4.76453  3.78909  4.11882  4.63085  6.31936  5.56452    349 G - - -
          2.68618  4.42225  2.77519  2.73123  3.46354  2.40513  3.72494  3.29354  2.67741  2.69355  4.24690  2.90347  2.73739  3.18146  2.89801  2.37887  2.77519  2.98518  4.58477  3.61503
          0.01692  4.48336  5.20571  0.61958  0.77255  0.48576  0.95510
    290   2.76398  4.19379  4.37988  3.78720  3.20102  3.89446  3.13331  1.37604  3.62869  1.98367  3.04858  3.93022  4.25192  3.82456  3.75467  3.19224  2.99512  2.32247  3.86126  3.55356    350 i - - -
          2.68618  4.42225  2.77519  2.73123  3.46354  2.40513  3.72494  3.29354  2.67741  2.69355  4.24690  2.90347  2.73739  3.18146  2.89801  2.37887  2.77519  2.98518  4.58477  3.61503
          0.01692  4.48336  5.20571  0.61958  0.77255  0.48576  0.95510
    291   2.70053  5.14496  2.30688  1.70307  4.46308  3.47843  3.67170  3.93041  2.26866  3.43812  3.84159  2.95665  3.87412  2.69831  2.77258  2.67515  2.93193  3.08619  5.59308  3.62516    351 e - - -
          2.68618  4.42225  2.77519  2.73123  3.46354  2.40513  3.72494  3.29354  2.67741  2.69355  4.24690  2.90347  2.73739  3.18146  2.89801  2.37887  2.77519  2.98518  4.58477  3.61503
          0.01692  4.48336  5.20571  0.61958  0.77255  0.48576  0.95510
    292   3.71067  4.94368  5.56129  4.99691  3.33400  5.09985  5.43348  1.46896  4.85765  0.80031  2.79431  5.21180  5.18100  4.83232  4.87560  4.48440  3.92536  2.39695  5.52887  4.53225    352 l - - -
          2.68618  4.42225  2.77519  2.73123  3.46354  2.40513  3.72494  3.29354  2.67741  2.69355  4.24690  2.90347  2.73739  3.18146  2.89801  2.37887  2.77519  2.98518  4.58477  3.61503
          0.01692  4.48336  5.20571  0.61958  0.77255  0.48576  0.95510
    293   3.76112  5.36898  4.43503  4.38579  5.26600  4.02467  5.37046  5.02493  4.50626  4.55651  5.65743  4.61558  0.20909  4.87078  4.64307  3.95583  4.25337  4.58875  6.23402  5.40657    353 P - - -
          2.68620  4.42227  2.77521  2.73113  3.46355  2.40514  3.72496  3.29356  2.67742  2.69356  4.24691  2.90348  2.73741  3.18148  2.89785  2.37888  2.77521  2.98520  4.58478  3.61505
          0.09060  2.51170  5.20571  0.34150  1.24029  0.48576  0.95510
    294   3.11978  5.74170  1.15562  1.99769  5.03381  2.46542  3.47436  4.56202  2.92022  4.02821  4.84180  2.44794  4.05769  3.10014  3.51005  3.00690  3.39373  4.11269  6.17442  4.66587    355 d - - -
          2.68618  4.42225  2.77519  2.73123  3.46354  2.40513  3.72494  3.29354  2.67741  2.69355  4.24690  2.90347  2.73739  3.18146  2.89801  2.37887  2.77519  2.98518  4.58477  3.61503
          0.01692  4.48336  5.20571  0.61958  0.77255  0.48576  0.95510
    295   3.43239  4.67918  5.34489  4.82879  3.71556  4.89345  5.42229  1.78750  4.72159  1.56726  3.49344  5.00539  5.11813  4.89900  4.84976  4.28375  3.68038  0.88193  5.75858  4.60792    356 v - - -
          2.68618  4.42225  2.77519  2.73123  3.46354  2.40513  3.72494  3.29354  2.67741  2.69355  4.24690  2.90347  2.73739  3.18146  2.89801  2.37887  2.77519  2.98518  4.58477  3.61503
          0.01692  4.48336  5.20571  0.61958  0.77255  0.48576  0.95510
    296   2.03676  5.20754  2.71466  1.65975  4.52362  3.48130  3.71861  3.99174  2.28757  3.50183  4.26699  2.95921  3.90725  2.73824  2.97922  2.72944  2.53144  3.58436  5.66055  4.26007    357 e - - -
          2.68618  4.42225  2.77519  2.73123  3.46354  2.40513  3.72494  3.29354  2.67741  2.69355  4.24690  2.90347  2.73739  3.18146  2.89801  2.37887  2.77519  2.98518  4.58477  3.61503
          0.01692  4.48336  5.20571  0.61958  0.77255  0.48576  0.95510
    297   2.47850  4.68252  3.22426  3.13542  4.88034  0.75910  4.49520  4.37012  3.50018  4.01317  4.83811  2.65300  4.04726  3.74316  3.86806  2.80969  3.16509  3.75234  6.17124  4.89930    358 g - - -
          2.68618  4.42225  2.77519  2.73123  3.46354  2.40513  3.72494  3.29354  2.67741  2.69355  4.24690  2.90347  2.73739  3.18146  2.89801  2.37887  2.77519  2.98518  4.58477  3.61503
          0.01692  4.48336  5.20571  0.61958  0.77255  0.48576  0.95510
    298   1.42560  4.38862  4.41155  3.84920  3.50288  4.07664  4.47650  1.84618  3.74220  2.30799  2.59822  4.08019  4.44685  3.97857  3.94900  3.38981  3.18456  2.01255  5.15803  3.97331    359 a - - -
          2.68618  4.42225  2.77519  2.73123  3.46354  2.40513  3.72494  3.29354  2.67741  2.69355  4.24690  2.90347  2.73739  3.18146  2.89801  2.37887  2.77519  2.98518  4.58477  3.61503
          0.01692  4.48336  5.20571  0.61958  0.77255  0.48576  0.95510
    299   3.12106  4.47895  4.74517  4.20625  3.72980  4.39526  4.83302  1.38467  3.18629  2.45848  3.60185  4.41708  4.72883  4.33564  4.22190  3.73820  3.37080  1.05867  5.46731  4.26057    360 v - - -
          2.68618  4.42225  2.77519  2.73123  3.46354  2.40513  3.72494  3.29354  2.67741  2.69355  4.24690  2.90347  2.73739  3.18146  2.89801  2.37887  2.77519  2.98518  4.58477  3.61503
          0.01692  4.48336  5.20571  0.61958  0.77255  0.48576  0.95510
    300   2.54693  4.14683  4.59670  3.99307  2.34841  3.92561  4.24786  2.32768  3.80852  2.12102  2.82225  4.04344  4.27993  3.95666  3.86119  3.23410  2.99193  1.51342  3.23128  3.57894    361 v - - -
          2.68618  4.42225  2.77519  2.73123  3.46354  2.40513  3.72494  3.29354  2.67741  2.69355  4.24690  2.90347  2.73739  3.18146  2.89801  2.37887  2.77519  2.98518  4.58477  3.61503
          0.01692  4.48336  5.20571  0.61958  0.77255  0.48576  0.95510
    301   2.50848  4.45111  3.85086  3.59540  4.71447  3.22211  4.63665  4.12018  3.62744  3.83549  4.66358  3.67249  4.00095  3.92111  3.90735  0.74246  2.06611  3.52383  6.05764  4.85498    362 s - - -
          2.68618  4.42225  2.77519  2.73123  3.46354  2.40513  3.72494  3.29354  2.67741  2.69355  4.24690  2.90347  2.73739  3.18146  2.89801  2.37887  2.77519  2.98518  4.58477  3.61503
          0.01692  4.48336  5.20571  0.61958  0.77255  0.48576  0.95510
    302   3.59402  5.26601  4.38577  4.37718  5.42809  0.20232  5.41345  5.22064  4.63662  4.77502  5.78489  4.55327  4.66899  4.91342  4.76453  3.78909  4.11882  4.63085  6.31936  5.56452    363 G - - -
          2.68618  4.42225  2.77519  2.73123  3.46354  2.40513  3.72494  3.29354  2.67741  2.69355  4.24690  2.90347  2.73739  3.18146  2.89801  2.37887  2.77519  2.98518  4.58477  3.61503
          0.01692  4.48336  5.20571  0.61958  0.77255  0.48576  0.95510
    303   2.69123  4.29562  3.78918  3.21563  3.41628  3.72351  3.99825  2.36908  2.95105  2.36138  3.24386  3.55494  4.09918  3.41943  3.43473  2.62324  1.72678  2.41333  4.89498  3.12846    364 t - - -
          2.68618  4.42225  2.77519  2.73123  3.46354  2.40513  3.72494  3.29354  2.67741  2.69355  4.24690  2.90347  2.73739  3.18146  2.89801  2.37887  2.77519  2.98518  4.58477  3.61503
          0.01692  4.48336  5.20571  0.61958  0.77255  0.48576  0.95510
    304   0.52223  4.46432  4.03479  3.87768  4.83488  2.71198  4.86570  4.20397  3.96690  3.96738  4.81212  3.83210  4.06013  4.20917  4.18044  2.75840  3.09607  3.58688  6.17076  5.04067    365 A - - -
          2.68618  4.42225  2.77519  2.73123  3.46354  2.40513  3.72494  3.29354  2.67741  2.69355  4.24690  2.90347  2.73739  3.18146  2.89801  2.37887  2.77519  2.98518  4.58477  3.61503
          0.01692  4.48336  5.20571  0.61958  0.77255  0.48576  0.95510
    305   2.56411  4.44480  3.53221  2.97113  3.24601  3.64750  3.92393  2.26005  2.65758  2.67284  3.56407  3.38420  4.04090  3.23679  3.28801  1.88213  2.31322  2.71617  5.04298  3.80303    366 s - - -
          2.68618  4.42225  2.77519  2.73123  3.46354  2.40513  3.72494  3.29354  2.67741  2.69355  4.24690  2.90347  2.73739  3.18146  2.89801  2.37887  2.77519  2.98518  4.58477  3.61503
          0.01692  4.48336  5.20571  0.61958  0.77255  0.48576  0.95510
    306   3.59402  5.26601  4.38577  4.37718  5.42809  0.20232  5.41345  5.22064  4.63662  4.77502  5.78489  4.55327  4.66899  4.91342  4.76453  3.78909  4.11882  4.63085  6.31936  5.56452    367 G - - -
          2.68618  4.42225  2.77519  2.73123  3.46354  2.40513  3.72494  3.29354  2.67741  2.69355  4.24690  2.90347  2.73739  3.18146  2.89801  2.37887  2.77519  2.98518  4.58477  3.61503
          0.01692  4.48336  5.20571  0.61958  0.77255  0.48576  0.95510
    307   3.35889  5.93356  0.65935  2.39025  5.26168  3.49025  4.16949  4.89899  3.32238  4.38118  5.28948  2.43755  4.18054  3.36380  3.98695  3.21986  3.69266  4.42722  6.46915  4.90952    368 D - - -
          2.68618  4.42225  2.77519  2.73123  3.46354  2.40513  3.72494  3.29354  2.67741  2.69355  4.24690  2.90347  2.73739  3.18146  2.89801  2.37887  2.77519  2.98518  4.58477  3.61503
          0.01692  4.48336  5.20571  0.61958  0.77255  0.48576  0.95510
    308   2.99317  4.57330  4.10159  3.50408  3.20013  3.95122  4.03124  2.98013  3.05767  2.53917  2.77785  3.77588  4.32355  3.55687  2.74499  3.26556  3.22278  2.82930  1.29073  3.34646    369 w - - -
          2.68618  4.42225  2.77519  2.73123  3.46354  2.40513  3.72494  3.29354  2.67741  2.69355  4.24690  2.90347  2.73739  3.18146  2.89801  2.37887  2.77519  2.98518  4.58477  3.61503
          0.01692  4.48336  5.20571  0.61958  0.77255  0.48576  0.95510
    309   2.56235  4.90477  2.98234  2.35699  4.38863  3.46590  3.97981  3.77888  2.82969  3.41845  4.25755  2.83389  4.01268  3.16322  3.26129  2.85107  1.15691  3.41740  5.66840  4.34681    370 t - - -
          2.68618  4.42225  2.77519  2.73123  3.46354  2.40513  3.72494  3.29354  2.67741  2.69355  4.24690  2.90347  2.73739  3.18146  2.89801  2.37887  2.77519  2.98518  4.58477  3.61503
          0.01692  4.48336  5.20571  0.61958  0.77255  0.48576  0.95510
    310   3.85034  5.10898  5.50071  4.95687  3.24956  5.12880  5.40279  2.46657  4.74077  0.51198  2.50226  5.21670  5.20171  4.76322  4.77551  4.53885  4.06309  2.71719  5.47782  4.46479    371 L - - -
          2.68618  4.42225  2.77519  2.73123  3.46354  2.40513  3.72494  3.29354  2.67741  2.69355  4.24690  2.90347  2.73739  3.18146  2.89801  2.37887  2.77519  2.98518  4.58477  3.61503
          0.01692  4.48336  5.20571  0.61958  0.77255  0.48576  0.95510
    311   2.87628  4.98861  2.92884  2.34487  4.71421  3.43117  4.18875  4.18563  3.07850  3.80017  4.65368  3.24767  4.08462  3.38977  3.49521  0.81286  3.26215  3.73254  5.96912  4.62816    372 s - - -
          2.68618  4.42225  2.77519  2.73123  3.46354  2.40513  3.72494  3.29354  2.67741  2.69355  4.24690  2.90347  2.73739  3.18146  2.89801  2.37887  2.77519  2.98518  4.58477  3.61503
          0.01692  4.48336  5.20571  0.61958  0.77255  0.48576  0.95510
    312   3.48652  0.25169  5.06199  4.96467  4.88776  3.94159  5.48887  4.19549  4.82371  4.05067  5.20312  4.81210  4.68483  5.14277  4.82385  3.75402  4.00377  3.88217  6.10944  5.15785    373 C - - -
          2.68618  4.42225  2.77519  2.73123  3.46354  2.40513  3.72494  3.29354  2.67741  2.69355  4.24690  2.90347  2.73739  3.18146  2.89801  2.37887  2.77519  2.98518  4.58477  3.61503
          0.01692  4.48336  5.20571  0.61958  0.77255  0.48576  0.95510
    313   2.57463  4.48389  4.65633  4.26850  4.04457  3.94118  5.01233  2.22211  4.16612  2.74614  3.89368  4.31799  4.54103  4.45027  4.35752  3.37928  2.89255  0.72201  5.79152  4.58726    374 v - - -
          2.68618  4.42225  2.77519  2.73123  3.46354  2.40513  3.72494  3.29354  2.67741  2.69355  4.24690  2.90347  2.73739  3.18146  2.89801  2.37887  2.77519  2.98518  4.58477  3.61503
          0.01692  4.48336  5.20571  0.61958  0.77255  0.48576  0.95510
    314   2.87559  5.22923  3.10454  2.26451  4.58628  3.59740  3.74138  4.01564  2.33227  3.51020  4.30064  3.08927  3.99790  2.54743  1.43028  2.41281  2.89490  3.63379  5.63913  4.31139    375 r - - -
          2.68618  4.42225  2.77519  2.73123  3.46354  2.40513  3.72494  3.29354  2.67741  2.69355  4.24690  2.90347  2.73739  3.18146  2.89801  2.37887  2.77519  2.98518  4.58477  3.61503
          0.01692  4.48336  5.20571  0.61958  0.77255  0.48576  0.95510
    315   1.91172  4.50308  3.87733  3.76852  4.93971  0.66058  4.85797  4.36366  3.95749  4.08754  4.91805  3.78705  4.06381  4.18471  4.19309  2.76948  3.12131  3.68973  6.24740  5.11324    376 G - - -
          2.68618  4.42225  2.77519  2.73123  3.46354  2.40513  3.72494  3.29354  2.67741  2.69355  4.24690  2.90347  2.73739  3.18146  2.89801  2.37887  2.77519  2.98518  4.58477  3.61503
          0.01692  4.48336  5.20571  0.61958  0.77255  0.48576  0.95510
    316   2.70844  5.18426  2.65632  2.32002  4.51681  3.47746  3.66826  3.99196  2.16776  3.15837  4.22962  2.75380  3.87428  1.85780  2.71654  2.52877  2.67108  3.56845  5.62226  4.22174    377 q - - -
          2.68618  4.42225  2.77519  2.73123  3.46354  2.40513  3.72494  3.29354  2.67741  2.69355  4.24690  2.90347  2.73739  3.18146  2.89801  2.37887  2.77519  2.98518  4.58477  3.61503
          0.01692  4.48336  5.20571  0.61958  0.77255  0.48576  0.95510
    317   3.44039  4.66079  5.43919  4.94228  3.85912  4.98086  5.58942  1.27324  4.85875  1.93509  3.61845  5.10906  5.19967  5.06384  4.99983  4.38749  3.69257  0.95961  5.92055  4.74306    378 v - - -
          2.68618  4.42225  2.77519  2.73123  3.46354  2.40513  3.72494  3.29354  2.67741  2.69355  4.24690  2.90347  2.73739  3.18146  2.89801  2.37887  2.77519  2.98518  4.58477  3.61503
          0.01692  4.48336  5.20571  0.61958  0.77255  0.48576  0.95510
    318   2.69834  5.16512  2.42915  2.32488  4.49367  3.47616  3.66419  3.96663  2.26922  3.24010  3.46489  2.51338  3.86978  2.53198  2.21668  2.66872  2.60996  3.54697  5.60669  4.20811    379 r - - -
          2.68618  4.42225  2.77519  2.73123  3.46354  2.40513  3.72494  3.29354  2.67741  2.69355  4.24690  2.90347  2.73739  3.18146  2.89801  2.37887  2.77519  2.98518  4.58477  3.61503
          0.01692  4.48336  5.20571  0.61958  0.77255  0.48576  0.95510
    319   2.51524  4.45608  3.84960  3.63444  4.75557  3.21921  4.68255  4.17103  3.68375  3.89126  4.72383  3.69252  4.00984  3.97634  3.94931  0.64418  2.43337  3.55608  6.10140  4.89854    380 S - - -
          2.68618  4.42225  2.77519  2.73123  3.46354  2.40513  3.72494  3.29354  2.67741  2.69355  4.24690  2.90347  2.73739  3.18146  2.89801  2.37887  2.77519  2.98518  4.58477  3.61503
          0.01692  4.48336  5.20571  0.61958  0.77255  0.48576  0.95510
    320   2.60712  4.43889  4.97106  4.40152  3.49040  4.40851  4.80463  1.39623  4.25903  1.74866  2.48135  4.51412  4.70777  4.41672  4.34759  3.74363  3.35424  1.60996  5.26533  4.10816    381 i - - -
          2.68618  4.42225  2.77519  2.73123  3.46354  2.40513  3.72494  3.29354  2.67741  2.69355  4.24690  2.90347  2.73739  3.18146  2.89801  2.37887  2.77519  2.98518  4.58477  3.61503
          0.01692  4.48336  5.20571  0.61958  0.77255  0.48576  0.95510
    321   2.88828  4.72123  4.13678  3.97154  4.67665  3.52798  4.91984  3.89502  3.92945  3.73161  4.76963  4.03628  4.29169  4.29651  4.12544  3.09983  0.45205  3.50940  6.04423  4.90467    382 T - - -
          2.68618  4.42225  2.77519  2.73123  3.46354  2.40513  3.72494  3.29354  2.67741  2.69355  4.24690  2.90347  2.73739  3.18146  2.89801  2.37887  2.77519  2.98518  4.58477  3.61503
          0.01692  4.48336  5.20571  0.61958  0.77255  0.48576  0.95510
    322   3.78375  5.03939  5.04750  4.67471  0.68468  4.68949  3.95312  3.20022  4.49522  2.34353  3.82779  4.47090  4.97502  4.47091  4.51034  4.04794  4.00705  2.95947  4.09968  2.22667    383 F - - -
          2.68618  4.42225  2.77519  2.73123  3.46354  2.40513  3.72494  3.29354  2.67741  2.69355  4.24690  2.90347  2.73739  3.18146  2.89801  2.37887  2.77519  2.98518  4.58477  3.61503
          0.01692  4.48336  5.20571  0.61958  0.77255  0.48576  0.95510
    323   3.14596  4.52721  4.86538  4.36868  3.87361  4.38877  5.05911  1.86673  4.25554  2.51981  3.70804  4.53834  4.79439  4.53073  4.45480  3.77236  2.44993  0.80518  5.68901  4.47655    384 v - - -
          2.68618  4.42225  2.77519  2.73123  3.46354  2.40513  3.72494  3.29354  2.67741  2.69355  4.24690  2.90347  2.73739  3.18146  2.89801  2.37887  2.77519  2.98518  4.58477  3.61503
          0.01692  4.48336  5.20571  0.61958  0.77255  0.48576  0.95510
    324   4.15384  5.38206  5.09710  4.95973  0.37642  4.61913  4.30871  3.65457  4.86594  2.89471  4.30885  4.77325  5.08867  4.87170  4.83242  4.36387  4.46748  3.68378  4.44247  2.76054    385 F - - -
          2.68618  4.42225  2.77519  2.73123  3.46354  2.40513  3.72494  3.29354  2.67741  2.69355  4.24690  2.90347  2.73739  3.18146  2.89801  2.37887  2.77519  2.98518  4.58477  3.61503
          0.01692  4.48336  5.20571  0.61958  0.77255  0.48576  0.95510
    325   2.35744  5.18444  2.81799  2.18992  4.51569  3.47232  3.08848  3.99271  2.41127  3.48358  4.22988  2.43000  3.87096  2.19254  2.80226  2.47012  2.59208  3.56787  5.62478  4.22089    386 e - - -
          2.68618  4.42225  2.77519  2.73123  3.46354  2.40513  3.72494  3.29354  2.67741  2.69355  4.24690  2.90347  2.73739  3.18146  2.89801  2.37887  2.77519  2.98518  4.58477  3.61503
          0.01692  4.48336  5.20571  0.61958  0.77255  0.48576  0.95510
    326   3.78775  5.87944  0.33488  2.93601  5.37218  3.80624  4.64191  5.13103  3.86277  4.63528  5.66624  3.50978  4.50053  3.90818  4.43164  3.70692  4.15059  4.71496  6.39806  5.19535    387 D - - -
          2.68618  4.42225  2.77519  2.73123  3.46354  2.40513  3.72494  3.29354  2.67741  2.69355  4.24690  2.90347  2.73739  3.18146  2.89801  2.37887  2.77519  2.98518  4.58477  3.61503
          0.01692  4.48336  5.20571  0.61958  0.77255  0.48576  0.95510
    327   3.59402  5.26601  4.38577  4.37718  5.42809  0.20232  5.41345  5.22064  4.63662  4.77502  5.78489  4.55327  4.66899  4.91342  4.76453  3.78909  4.11882  4.63085  6.31936  5.56452    388 G - - -
          2.68618  4.42225  2.77519  2.73123  3.46354  2.40513  3.72494  3.29354  2.67741  2.69355  4.24690  2.90347  2.73739  3.18146  2.89801  2.37887  2.77519  2.98518  4.58477  3.61503
          0.01692  4.48336  5.20571  0.61958  0.77255  0.48576  0.95510
    328   2.64946  4.62003  3.53077  3.09455  4.34301  3.40343  4.15667  3.73468  2.93798  3.39504  4.24151  3.42718  4.01753  3.37665  2.73805  2.28295  1.03461  3.33346  5.64633  4.39787    389 t - - -
          2.68618  4.42225  2.77519  2.73123  3.46354  2.40513  3.72494  3.29354  2.67741  2.69355  4.24690  2.90347  2.73739  3.18146  2.89801  2.37887  2.77519  2.98518  4.58477  3.61503
          0.01692  4.48336  5.20571  0.61958  0.77255  0.48576  0.95510
    329   3.44853  4.67192  5.44563  4.98304  3.97350  4.99139  5.71824  0.89630  4.90524  2.40389  3.72264  5.15048  5.24300  5.15928  5.07469  4.42380  3.71434  1.14181  6.06962  4.85615    390 i - - -
          2.68618  4.42225  2.77519  2.73123  3.46354  2.40513  3.72494  3.29354  2.67741  2.69355  4.24690  2.90347  2.73739  3.18146  2.89801  2.37887  2.77519  2.98518  4.58477  3.61503
          0.04359  4.48336  3.46242  0.61958  0.77255  0.48576  0.95510
    330   2.98970  5.13416  3.37769  2.53858  4.46065  3.71838  3.79123  3.82962  2.26674  3.37504  4.22241  3.25095  4.10127  2.73899  1.19197  3.01129  3.19270  2.70916  5.54012  4.29011    391 r - - -
          2.68618  4.42225  2.77519  2.73123  3.46354  2.40513  3.72494  3.29354  2.67741  2.69355  4.24690  2.90347  2.73739  3.18146  2.89801  2.37887  2.77519  2.98518  4.58477  3.61503
          0.01738  4.45715  5.17950  0.61958  0.77255  0.52836  0.89056
    331   2.57386  4.53580  3.49244  3.22235  4.51438  3.28187  4.36770  3.92685  3.29612  3.61354  4.45023  2.93444  3.99375  3.61999  3.63160  2.33899  0.86800  3.43498  5.84863  4.60250    392 t - - -
          2.68618  4.42225  2.77519  2.73123  3.46354  2.40513  3.72494  3.29354  2.67741  2.69355  4.24690  2.90347  2.73739  3.18146  2.89801  2.37887  2.77519  2.98518  4.58477  3.61503
          0.01738  4.45715  5.17950  0.61958  0.77255  0.52836  0.89056
    332   2.70723  4.10794  4.48894  3.88835  2.96491  3.85527  3.55190  2.10009  3.71040  1.71370  3.20502  3.95284  4.21737  3.87009  3.77930  3.15957  2.93899  1.73468  4.05589  3.01021    393 l - - -
          2.68618  4.42225  2.77519  2.73123  3.46354  2.40513  3.72494  3.29354  2.67741  2.69355  4.24690  2.90347  2.73739  3.18146  2.89801  2.37887  2.77519  2.98518  4.58477  3.61503
          0.01738  4.45715  5.17950  0.61958  0.77255  0.52836  0.89056
    333   2.58035  4.54432  3.59261  3.38288  4.71536  3.25901  4.53637  4.21073  3.50238  3.86615  4.69555  3.58044  1.07325  3.80269  3.81763  1.50854  3.07645  3.61460  6.02720  4.79458    394 p - - -
          2.68618  4.42225  2.77519  2.73123  3.46354  2.40513  3.72494  3.29354  2.67741  2.69355  4.24690  2.90347  2.73739  3.18146  2.89801  2.37887  2.77519  2.98518  4.58477  3.61503
          0.03424  4.45715  3.81358  0.61958  0.77255  0.46002  0.99769
    334   2.35936  5.14343  2.96428  1.88008  4.46499  3.47716  3.43168  3.93188  2.23648  3.43694  4.19174  2.95524  3.87118  2.57682  2.62044  2.21297  2.81832  3.28342  5.58902  4.19677    395 e - - -
          2.68618  4.42225  2.77519  2.73123  3.46354  2.40513  3.72494  3.29354  2.67741  2.69355  4.24690  2.90347  2.73739  3.18146  2.89801  2.37887  2.77519  2.98518  4.58477  3.61503
          0.15333  4.46722  2.03506  0.61958  0.77255  0.51234  0.91402
    335   2.45801  5.10817  2.61717  2.31220  4.42520  3.43932  3.64835  3.88803  2.21675  3.40219  4.16559  2.92201  2.35457  2.75984  2.52482  2.38920  2.91492  3.48556  5.56258  4.17261    396 k - - -
          2.68618  4.42225  2.77519  2.73123  3.46354  2.40513  3.72494  3.29354  2.67741  2.69355  4.24690  2.90347  2.73739  3.18146  2.89801  2.37887  2.77519  2.98518  4.58477  3.61503
          0.03994  4.33357  3.64828  0.61958  0.77255  0.69601  0.69029
    336   2.50674  5.14544  2.37883  2.16089  4.47530  2.72661  3.62582  3.95269  2.30243  3.44405  4.19203  2.61063  3.82612  2.49204  2.69712  2.63048  2.75339  3.35754  5.58613  4.18074    397 e - - -
          2.68618  4.42225  2.77519  2.73123  3.46354  2.40513  3.72494  3.29354  2.67741  2.69355  4.24690  2.90347  2.73739  3.18146  2.89801  2.37887  2.77519  2.98518  4.58477  3.61503
          0.06150  4.31371  3.07345  0.61958  0.77255  0.67358  0.71310
    337   2.26926  5.12218  2.47659  2.13183  4.44513  3.26047  3.62674  3.91741  2.38057  3.41885  4.17267  2.39840  3.82439  2.65124  2.68381  2.49268  2.76945  3.36670  5.56944  4.16841    398 e - - -
          2.68618  4.42225  2.77519  2.73123  3.46354  2.40513  3.72494  3.29354  2.67741  2.69355  4.24690  2.90347  2.73739  3.18146  2.89801  2.37887  2.77519  2.98518  4.58477  3.61503
          0.02049  4.29381  5.01616  0.61958  0.77255  0.45065  1.01394
    338   2.69764  5.18944  2.39677  2.27621  4.52443  2.58039  3.65643  4.00488  2.14667  3.49004  4.23446  2.65900  3.85826  2.56755  2.72875  2.28714  2.93009  3.36758  5.62685  4.21913    399 k - - -
          2.68618  4.42225  2.77519  2.73123  3.46354  2.40513  3.72494  3.29354  2.67741  2.69355  4.24690  2.90347  2.73739  3.18146  2.89801  2.37887  2.77519  2.98518  4.58477  3.61503
          0.01781  4.43252  5.15486  0.61958  0.77255  0.56585  0.83905
    339   2.57212  4.77897  3.15030  2.59524  4.02632  2.46684  3.75494  3.42979  2.57691  2.74847  3.58156  2.95601  3.91804  2.92671  2.71841  2.04647  2.47856  3.12367  5.32806  4.01522    400 s - - -
          2.68618  4.42225  2.77519  2.73123  3.46354  2.40513  3.72494  3.29354  2.67741  2.69355  4.24690  2.90347  2.73739  3.18146  2.89801  2.37887  2.77519  2.98518  4.58477  3.61503
          0.15142  4.43252  2.05083  0.61958  0.77255  0.56585  0.83905
    340   2.44070  5.15249  2.55739  2.13057  4.47848  3.15532  3.63531  3.95506  2.22242  3.45035  4.20278  2.47062  3.83039  2.65587  2.88901  2.27651  2.61053  3.53376  5.59649  4.18980    401 e - - -
          2.68618  4.42225  2.77519  2.73123  3.46354  2.40513  3.72494  3.29354  2.67741  2.69355  4.24690  2.90347  2.73739  3.18146  2.89801  2.37887  2.77519  2.98518  4.58477  3.61503
          0.02033  4.30143  5.02378  0.61958  0.77255  0.73246  0.65532
    341   2.56234  5.09694  2.67617  2.36384  4.41352  2.35087  3.51745  3.87853  2.30226  3.39089  4.15127  2.81003  3.36646  2.65978  2.54822  2.32299  2.89602  3.47345  5.55015  4.15747    402 k - - -
          2.68618  4.42225  2.77519  2.73123  3.46354  2.40513  3.72494  3.29354  2.67741  2.69355  4.24690  2.90347  2.73739  3.18146  2.89801  2.37887  2.77519  2.98518  4.58477  3.61503
          0.04077  4.30143  3.63417  0.61958  0.77255  0.69764  0.68867
    342   2.67219  4.97255  2.91782  2.32614  4.26823  2.33210  3.67931  3.70485  2.35334  2.95760  4.06429  2.44854  3.85802  2.81261  2.92806  2.24152  2.74942  3.34390  5.47632  4.11565    403 s - - -
          2.68618  4.42225  2.77519  2.73123  3.46354  2.40513  3.72494  3.29354  2.67741  2.69355  4.24690  2.90347  2.73739  3.18146  2.89801  2.37887  2.77519  2.98518  4.58477  3.61503
          0.04146  4.29714  3.61185  0.61958  0.77255  0.65191  0.73616
    343   2.65222  5.00762  2.95470  2.40593  3.64930  2.88908  3.36234  3.74200  2.31277  3.28810  4.06606  2.62837  3.84037  2.21265  2.80797  2.27971  2.71467  3.36796  5.47650  4.10525    404 q - - -
          2.68618  4.42225  2.77519  2.73123  3.46354  2.40513  3.72494  3.29354  2.67741  2.69355  4.24690  2.90347  2.73739  3.18146  2.89801  2.37887  2.77519  2.98518  4.58477  3.61503
          0.02004  4.31577  5.03812  0.61958  0.77255  0.67126  0.71552
    344   2.68129  5.04438  2.91765  2.33804  4.33751  2.80179  3.46335  3.78597  2.42330  2.91884  4.10773  2.54578  3.85669  2.27966  2.89797  2.09253  2.91468  3.40899  5.51303  4.13874    405 s - - -
          2.68618  4.42225  2.77519  2.73123  3.46354  2.40513  3.72494  3.29354  2.67741  2.69355  4.24690  2.90347  2.73739  3.18146  2.89801  2.37887  2.77519  2.98518  4.58477  3.61503
          0.01964  4.33559  5.05794  0.61958  0.77255  0.69364  0.69266
    345   2.44787  5.12668  2.54441  2.27304  4.44571  2.81656  3.65591  3.91361  2.42225  3.42546  4.18717  2.41727  3.84604  2.67489  2.86385  2.06107  2.92288  3.33130  5.58541  4.18716    406 s - - -
          2.68618  4.42225  2.77519  2.73123  3.46354  2.40513  3.72494  3.29354  2.67741  2.69355  4.24690  2.90347  2.73739  3.18146  2.89801  2.37887  2.77519  2.98518  4.58477  3.61503
          0.01964  4.33559  5.05794  0.61958  0.77255  0.69364  0.69266
    346   2.73439  5.15275  2.79184  2.17392  4.47456  2.90933  3.69442  3.93792  2.47132  3.45720  4.23199  1.81714  3.87384  2.62250  2.88745  2.42288  2.71911  3.53763  5.62372  4.22865    407 n - - -
          2.68618  4.42225  2.77519  2.73123  3.46354  2.40513  3.72494  3.29354  2.67741  2.69355  4.24690  2.90347  2.73739  3.18146  2.89801  2.37887  2.77519  2.98518  4.58477  3.61503
          0.11836  4.33559  2.31738  0.61958  0.77255  0.62699  0.76399
    347   2.68833  5.15760  2.43464  2.33266  4.48251  2.52515  3.64146  3.95738  2.33803  3.45549  4.21349  2.57757  3.83262  2.22686  2.77021  2.43531  2.83719  3.53941  5.60426  4.19822    408 q - - -
          2.68618  4.42225  2.77519  2.73123  3.46354  2.40513  3.72494  3.29354  2.67741  2.69355  4.24690  2.90347  2.73739  3.18146  2.89801  2.37887  2.77519  2.98518  4.58477  3.61503
          0.11256  4.27057  2.38071  0.61958  0.77255  0.64739  0.74110
    348   2.43999  5.09745  2.64023  2.34815  4.44301  2.82750  3.67488  3.90783  2.46530  3.43096  4.20573  2.38306  3.83963  2.07256  2.95835  2.32144  2.94086  3.50280  5.60048  4.20431    409 q - - -
          2.68618  4.42225  2.77519  2.73123  3.46354  2.40513  3.72494  3.29354  2.67741  2.69355  4.24690  2.90347  2.73739  3.18146  2.89801  2.37887  2.77519  2.98518  4.58477  3.61503
          0.02161  4.24102  4.96337  0.61958  0.77255  0.79471  0.60095
    349   2.51142  5.00916  2.90960  2.35573  4.32430  2.95268  3.63540  3.77397  2.38939  3.31200  4.08811  2.49189  3.82610  2.52776  2.56888  2.14194  2.65012  3.39000  5.49224  4.11853    410 s - - -
          2.68618  4.42225  2.77519  2.73123  3.46354  2.40513  3.72494  3.29354  2.67741  2.69355  4.24690  2.90347  2.73739  3.18146  2.89801  2.37887  2.77519  2.98518  4.58477  3.61503
          0.02161  4.24102  4.96337  0.61958  0.77255  0.79471  0.60095
    350   2.58511  5.09662  2.50788  2.34119  4.41996  2.83288  3.64539  3.88544  2.31617  3.40362  4.17136  2.44572  3.82704  2.66668  2.91508  2.12339  2.60040  3.48147  5.56924  4.17256    411 s - - -
          2.68618  4.42225  2.77519  2.73123  3.46354  2.40513  3.72494  3.29354  2.67741  2.69355  4.24690  2.90347  2.73739  3.18146  2.89801  2.37887  2.77519  2.98518  4.58477  3.61503
          0.12206  4.24102  2.29747  0.61958  0.77255  0.75070  0.63873
    351   2.52252  4.94345  2.61025  2.38566  4.32019  1.99033  3.33870  3.76537  2.54273  3.33313  4.13483  2.60220  3.83338  2.85779  3.02729  2.36783  2.81961  3.38517  5.54040  4.17075    412 g - - -
          2.68618  4.42251  2.77522  2.73144  3.46380  2.40485  3.72482  3.29346  2.67754  2.69367  4.24651  2.90307  2.73737  3.18140  2.89821  2.37874  2.77519  2.98534  4.58503  3.61529
          0.67742  0.77103  3.52213  1.12556  0.39226  0.83675  0.56760
    352   2.20516  4.53741  3.18513  2.65246  3.81464  2.93176  3.75816  2.71597  2.63972  2.86609  3.71914  2.85851  3.86199  2.86881  3.05952  2.45684  2.28641  2.91189  5.17249  3.89192    419 a - - -
          2.68618  4.42225  2.77519  2.73123  3.46354  2.40513  3.72494  3.29354  2.67741  2.69355  4.24690  2.90347  2.73739  3.18146  2.89801  2.37887  2.77519  2.98518  4.58477  3.61503
          0.04785  4.15686  3.47157  0.61958  0.77255  0.71131  0.67531
    353   2.39291  4.90569  2.71799  2.41471  4.18603  3.10449  3.64420  3.14269  2.42841  3.19329  3.98835  2.83821  3.82620  2.39451  2.90192  2.18148  2.66828  3.26571  5.40851  4.05278    420 s - - -
          2.68618  4.42225  2.77519  2.73123  3.46354  2.40513  3.72494  3.29354  2.67741  2.69355  4.24690  2.90347  2.73739  3.18146  2.89801  2.37887  2.77519  2.98518  4.58477  3.61503
          0.06525  4.21865  3.02721  0.61958  0.77255  0.72815  0.65933
    354   2.55532  5.09556  2.69260  2.17212  4.40907  2.28644  3.62905  3.87357  2.39337  3.38906  4.15537  2.78273  3.32483  2.56743  2.59165  2.55549  2.90098  3.47134  5.55195  4.15730    421 e - - -
          2.68618  4.42225  2.77519  2.73123  3.46354  2.40513  3.72494  3.29354  2.67741  2.69355  4.24690  2.90347  2.73739  3.18146  2.89801  2.37887  2.77519  2.98518  4.58477  3.61503
          0.02205  4.22107  4.94342  0.61958  0.77255  0.54567  0.86621
    355   2.43573  4.97677  2.71958  2.45902  4.36952  2.00208  3.73062  3.81791  2.35183  3.37175  4.15553  2.98308  3.12957  2.86086  3.00091  2.31089  2.75943  3.42478  5.56441  4.19568    422 g - - -
          2.68618  4.42225  2.77519  2.73123  3.46354  2.40513  3.72494  3.29354  2.67741  2.69355  4.24690  2.90347  2.73739  3.18146  2.89801  2.37887  2.77519  2.98518  4.58477  3.61503
          0.01922  4.35747  5.07981  0.61958  0.77255  0.38702  1.13656
    356   3.67971  4.91504  5.51304  4.98288  3.40889  5.07528  5.45904  1.28562  4.82914  0.89214  3.17719  5.19254  5.19591  4.87245  4.87782  4.48040  3.90761  2.25596  5.58947  4.53580    423 l - - -
          2.68618  4.42225  2.77519  2.73123  3.46354  2.40513  3.72494  3.29354  2.67741  2.69355  4.24690  2.90347  2.73739  3.18146  2.89801  2.37887  2.77519  2.98518  4.58477  3.61503
          0.01692  4.48336  5.20571  0.61958  0.77255  0.48576  0.95510
    357   2.18690  4.55104  3.84090  3.76017  4.97378  0.57498  4.88031  4.41149  3.98059  4.13415  4.97819  3.80504  4.09725  4.21252  4.21378  2.81905  3.17400  3.74065  6.26532  5.13780    424 G - - -
          2.68618  4.42225  2.77519  2.73123  3.46354  2.40513  3.72494  3.29354  2.67741  2.69355  4.24690  2.90347  2.73739  3.18146  2.89801  2.37887  2.77519  2.98518  4.58477  3.61503
          0.01692  4.48336  5.20571  0.61958  0.77255  0.48576  0.95510
    358   4.28177  5.35747  5.23201  5.02888  1.95243  4.90786  3.72270  3.94749  4.81639  3.19237  4.49400  4.50769  5.18244  4.62748  4.72686  4.29111  4.48600  3.87377  0.81488  1.64639    425 w - - -
          2.68618  4.42225  2.77519  2.73123  3.46354  2.40513  3.72494  3.29354  2.67741  2.69355  4.24690  2.90347  2.73739  3.18146  2.89801  2.37887  2.77519  2.98518  4.58477  3.61503
          0.01692  4.48336  5.20571  0.61958  0.77255  0.48576  0.95510
    359   3.55660  4.80910  5.42065  4.86974  2.77797  4.92283  5.23245  0.99569  4.73890  1.32175  3.18460  5.02866  5.08040  4.76665  4.77795  4.29540  3.78160  2.24523  5.42460  4.28819    426 i - - -
          2.68618  4.42225  2.77519  2.73123  3.46354  2.40513  3.72494  3.29354  2.67741  2.69355  4.24690  2.90347  2.73739  3.18146  2.89801  2.37887  2.77519  2.98518  4.58477  3.61503
          0.01692  4.48336  5.20571  0.61958  0.77255  0.48576  0.95510
    360   2.74169  4.64893  3.88666  3.77632  4.77955  3.37453  4.84004  4.41180  3.89752  4.09436  4.98962  3.85956  4.16997  4.19738  4.12842  0.44893  3.27366  3.79719  6.10285  4.88188    427 S - - -
          2.68618  4.42225  2.77519  2.73123  3.46354  2.40513  3.72494  3.29354  2.67741  2.69355  4.24690  2.90347  2.73739  3.18146  2.89801  2.37887  2.77519  2.98518  4.58477  3.61503
          0.01692  4.48336  5.20571  0.61958  0.77255  0.48576  0.95510
    361   3.78775  5.87944  0.33488  2.93601  5.37218  3.80624  4.64191  5.13103  3.86277  4.63528  5.66624  3.50978  4.50053  3.90818  4.43164  3.70692  4.15059  4.71496  6.39806  5.19535    428 D - - -
          2.68618  4.42225  2.77519  2.73123  3.46354  2.40513  3.72494  3.29354  2.67741  2.69355  4.24690  2.90347  2.73739  3.18146  2.89801  2.37887  2.77519  2.98518  4.58477  3.61503
          0.01692  4.48336  5.20571  0.61958  0.77255  0.48576  0.95510
    362   2.51595  5.17059  2.67985  2.13483  4.49709  3.47725  3.67156  3.96924  2.26288  3.19431  4.21780  2.85931  2.36015  2.77568  2.39537  2.58549  2.93865  3.55155  5.61342  4.21486    429 e - - -
          2.68618  4.42225  2.77519  2.73123  3.46354  2.40513  3.72494  3.29354  2.67741  2.69355  4.24690  2.90347  2.73739  3.18146  2.89801  2.37887  2.77519  2.98518  4.58477  3.61503
          0.01692  4.48336  5.20571  0.61958  0.77255  0.48576  0.95510
    363   2.62172  4.80884  2.97490  2.59658  3.85625  3.54806  2.88289  3.42757  2.58299  3.05525  3.88712  2.63083  3.93667  2.92963  2.74213  2.54090  2.92898  3.12852  3.82604  2.25524    430 y - - -
          2.68618  4.42225  2.77519  2.73123  3.46354  2.40513  3.72494  3.29354  2.67741  2.69355  4.24690  2.90347  2.73739  3.18146  2.89801  2.37887  2.77519  2.98518  4.58477  3.61503
          0.01692  4.48336  5.20571  0.61958  0.77255  0.48576  0.95510
    364   3.59402  5.26601  4.38577  4.37718  5.42809  0.20232  5.41345  5.22064  4.63662  4.77502  5.78489  4.55327  4.66899  4.91342  4.76453  3.78909  4.11882  4.63085  6.31936  5.56452    431 G - - -
          2.68618  4.42225  2.77519  2.73123  3.46354  2.40513  3.72494  3.29354  2.67741  2.69355  4.24690  2.90347  2.73739  3.18146  2.89801  2.37887  2.77519  2.98518  4.58477  3.61503
          0.01692  4.48336  5.20571  0.61958  0.77255  0.48576  0.95510
    365   2.75908  4.35186  3.85481  3.28953  3.50165  3.79801  4.08469  1.44302  2.78265  2.44399  3.47059  2.93286  4.17511  3.49070  3.46515  3.07119  2.84995  2.15533  4.99906  3.78375    432 i - - -
          2.68618  4.42225  2.77519  2.73123  3.46354  2.40513  3.72494  3.29354  2.67741  2.69355  4.24690  2.90347  2.73739  3.18146  2.89801  2.37887  2.77519  2.98518  4.58477  3.61503
          0.01692  4.48336  5.20571  0.61958  0.77255  0.48576  0.95510
    366   3.76112  5.36898  4.43503  4.38579  5.26600  4.02467  5.37046  5.02493  4.50626  4.55651  5.65743  4.61558  0.20909  4.87078  4.64307  3.95583  4.25337  4.58875  6.23402  5.40657    433 P - - -
          2.68618  4.42225  2.77519  2.73123  3.46354  2.40513  3.72494  3.29354  2.67741  2.69355  4.24690  2.90347  2.73739  3.18146  2.89801  2.37887  2.77519  2.98518  4.58477  3.61503
          0.01692  4.48336  5.20571  0.61958  0.77255  0.48576  0.95510
    367   3.48652  0.25169  5.06199  4.96467  4.88776  3.94159  5.48887  4.19549  4.82371  4.05067  5.20312  4.81210  4.68483  5.14277  4.82385  3.75402  4.00377  3.88217  6.10944  5.15785    434 C - - -
          2.68618  4.42225  2.77519  2.73123  3.46354  2.40513  3.72494  3.29354  2.67741  2.69355  4.24690  2.90347  2.73739  3.18146  2.89801  2.37887  2.77519  2.98518  4.58477  3.61503
          0.01692  4.48336  5.20571  0.61958  0.77255  0.48576  0.95510
    368   3.45372  4.66803  5.46319  4.98465  3.94674  5.02129  5.69764  0.98442  4.90829  2.27837  3.69556  5.15777  5.24759  5.14792  5.07152  4.44299  3.71214  1.07684  6.03662  4.83323    435 i - - -
          2.68618  4.42225  2.77519  2.73123  3.46354  2.40513  3.72494  3.29354  2.67741  2.69355  4.24690  2.90347  2.73739  3.18146  2.89801  2.37887  2.77519  2.98518  4.58477  3.61503
          0.01692  4.48336  5.20571  0.61958  0.77255  0.48576  0.95510
    369   2.41256  5.01981  3.02169  2.48474  4.35323  3.20892  3.72063  3.79785  2.29654  3.34976  4.13045  3.01246  3.08095  2.56279  2.95955  1.88286  2.38770  3.41830  5.54174  4.17585    436 s - - -
          2.68618  4.42225  2.77519  2.73123  3.46354  2.40513  3.72494  3.29354  2.67741  2.69355  4.24690  2.90347  2.73739  3.18146  2.89801  2.37887  2.77519  2.98518  4.58477  3.61503
          0.01692  4.48336  5.20571  0.61958  0.77255  0.48576  0.95510
    370   3.59402  5.26601  4.38577  4.37718  5.42809  0.20232  5.41345  5.22064  4.63662  4.77502  5.78489  4.55327  4.66899  4.91342  4.76453  3.78909  4.11882  4.63085  6.31936  5.56452    437 G - - -
          2.68618  4.42225  2.77519  2.73123  3.46354  2.40513  3.72494  3.29354  2.67741  2.69355  4.24690  2.90347  2.73739  3.18146  2.89801  2.37887  2.77519  2.98518  4.58477  3.61503
          0.01692  4.48336  5.20571  0.61958  0.77255  0.48576  0.95510
    371   2.73971  5.21413  2.73719  1.62965  4.54258  3.48001  3.69175  4.01752  2.32480  3.51025  4.26347  2.95201  3.89149  2.57142  2.71320  2.55088  2.25874  3.59666  5.65325  4.25024    438 e - - -
          2.68618  4.42225  2.77519  2.73123  3.46354  2.40513  3.72494  3.29354  2.67741  2.69355  4.24690  2.90347  2.73739  3.18146  2.89801  2.37887  2.77519  2.98518  4.58477  3.61503
          0.01692  4.48336  5.20571  0.61958  0.77255  0.48576  0.95510
    372   3.05000  4.79273  3.85355  3.25528  2.45816  3.93205  3.98363  3.14013  2.82123  2.31675  3.72918  3.62437  4.30052  3.36876  1.21739  3.22731  3.27353  3.00560  4.93199  3.49235    439 r - - -
          2.68618  4.42225  2.77519  2.73123  3.46354  2.40513  3.72494  3.29354  2.67741  2.69355  4.24690  2.90347  2.73739  3.18146  2.89801  2.37887  2.77519  2.98518  4.58477  3.61503
          0.01692  4.48336  5.20571  0.61958  0.77255  0.48576  0.95510
    373   2.84634  4.82847  3.42613  2.81974  4.05274  3.69157  3.82863  2.47306  1.70309  3.03502  3.91225  3.27855  4.06586  3.01783  2.02451  2.94043  3.06310  2.45225  5.33468  4.07777    440 k - - -
          2.68618  4.42225  2.77519  2.73123  3.46354  2.40513  3.72494  3.29354  2.67741  2.69355  4.24690  2.90347  2.73739  3.18146  2.89801  2.37887  2.77519  2.98518  4.58477  3.61503
          0.01692  4.48336  5.20571  0.61958  0.77255  0.48576  0.95510
    374   2.50857  4.45181  3.83807  3.54579  4.65759  3.23128  4.58390  4.05603  3.56413  3.76770  4.59588  3.64926  3.99569  3.86090  3.85808  0.99016  1.51832  3.48610  6.00148  4.79471    441 s - - -
          2.68618  4.42225  2.77519  2.73123  3.46354  2.40513  3.72494  3.29354  2.67741  2.69355  4.24690  2.90347  2.73739  3.18146  2.89801  2.37887  2.77519  2.98518  4.58477  3.61503
          0.01692  4.48336  5.20571  0.61958  0.77255  0.48576  0.95510
    375   3.39390  5.33441  3.26949  3.23638  4.81507  3.73330  4.62666  4.71241  3.61554  4.29060  5.27477  0.41749  4.42946  3.93694  3.96114  3.45902  3.81601  4.26453  6.04011  4.74751    442 N - - -
          2.68618  4.42225  2.77519  2.73123  3.46354  2.40513  3.72494  3.29354  2.67741  2.69355  4.24690  2.90347  2.73739  3.18146  2.89801  2.37887  2.77519  2.98518  4.58477  3.61503
          0.01692  4.48336  5.20571  0.61958  0.77255  0.48576  0.95510
    376   0.40536  4.62712  4.21683  4.08746  4.79449  3.42761  5.01506  4.02657  4.12386  3.87344  4.86390  4.04033  4.22597  4.40827  4.29702  2.98689  3.30816  3.56030  6.14779  5.04110    443 A - - -
          2.68618  4.42225  2.77519  2.73123  3.46354  2.40513  3.72494  3.29354  2.67741  2.69355  4.24690  2.90347  2.73739  3.18146  2.89801  2.37887  2.77519  2.98518  4.58477  3.61503
          0.01692  4.48336  5.20571  0.61958  0.77255  0.48576  0.95510
    377   2.44086  5.01030  3.02803  2.49062  4.32770  3.34400  3.72117  3.76777  2.40618  3.23063  4.11195  3.01773  2.37352  2.20344  2.95691  2.24905  2.65744  3.39710  5.52473  4.16339    444 q - - -
          2.68618  4.42225  2.77519  2.73123  3.46354  2.40513  3.72494  3.29354  2.67741  2.69355  4.24690  2.90347  2.73739  3.18146  2.89801  2.37887  2.77519  2.98518  4.58477  3.61503
          0.01692  4.48336  5.20571  0.61958  0.77255  0.48576  0.95510
    378   2.32621  5.09779  2.95404  2.10234  4.42462  3.48402  3.71892  3.87736  2.48213  3.41274  4.18737  2.99072  3.90172  2.09146  2.96046  2.24848  2.28145  3.48727  5.59063  4.21157    445 q - - -
          2.68618  4.42225  2.77519  2.73123  3.46354  2.40513  3.72494  3.29354  2.67741  2.69355  4.24690  2.90347  2.73739  3.18146  2.89801  2.37887  2.77519  2.98518  4.58477  3.61503
          0.01692  4.48336  5.20571  0.61958  0.77255  0.48576  0.95510
    379   4.29752  5.39900  5.10368  4.88476  1.80983  4.88718  2.91479  4.04736  4.70285  3.28450  4.58216  4.45749  5.16990  4.56911  4.66775  4.26660  4.50186  3.95680  3.81229  0.57058    446 Y - - -
          2.68618  4.42225  2.77519  2.73123  3.46354  2.40513  3.72494  3.29354  2.67741  2.69355  4.24690  2.90347  2.73739  3.18146  2.89801  2.37887  2.77519  2.98518  4.58477  3.61503
          0.01692  4.48336  5.20571  0.61958  0.77255  0.48576  0.95510
    380   3.80956  5.06457  5.48588  4.96807  3.29853  5.10582  5.42097  2.13156  4.76414  0.52624  3.08319  5.21065  5.20964  4.80749  4.80825  4.52965  4.03371  2.55393  5.51126  4.45466    447 L - - -
          2.68618  4.42225  2.77519  2.73123  3.46354  2.40513  3.72494  3.29354  2.67741  2.69355  4.24690  2.90347  2.73739  3.18146  2.89801  2.37887  2.77519  2.98518  4.58477  3.61503
          0.01692  4.48336  5.20571  0.61958  0.77255  0.48576  0.95510
    381   2.28306  4.78519  3.21707  2.69366  4.32086  2.13513  3.88168  3.75049  2.68769  3.34706  4.14725  3.15946  2.44687  3.03609  2.72429  2.38582  2.30646  3.35411  5.57035  4.24796    448 g - - -
          2.68618  4.42225  2.77519  2.73123  3.46354  2.40513  3.72494  3.29354  2.67741  2.69355  4.24690  2.90347  2.73739  3.18146  2.89801  2.37887  2.77519  2.98518  4.58477  3.61503
          0.01692  4.48336  5.20571  0.61958  0.77255  0.48576  0.95510
    382   2.76217  5.16286  2.27506  2.43628  4.51524  3.20170  3.75423  3.97961  2.54285  3.50385  4.27677  2.97962  3.91781  2.34692  3.03631  2.15931  1.90142  3.57330  5.67368  4.27893    449 t - - -
          2.68618  4.42225  2.77519  2.73123  3.46354  2.40513  3.72494  3.29354  2.67741  2.69355  4.24690  2.90347  2.73739  3.18146  2.89801  2.37887  2.77519  2.98518  4.58477  3.61503
          0.01692  4.48336  5.20571  0.61958  0.77255  0.48576  0.95510
    383   2.55631  4.94226  3.13022  2.56301  4.19532  3.55086  3.73096  2.67228  2.30123  2.78182  4.01203  2.78830  3.93769  2.10085  2.29616  2.76180  2.96015  3.28245  5.42675  4.10056    450 q - - -
          2.68618  4.42225  2.77519  2.73123  3.46354  2.40513  3.72494  3.29354  2.67741  2.69355  4.24690  2.90347  2.73739  3.18146  2.89801  2.37887  2.77519  2.98518  4.58477  3.61503
          0.01692  4.48336  5.20571  0.61958  0.77255  0.48576  0.95510
    384   2.01206  4.13766  4.31574  3.72356  2.26895  3.61139  4.14802  2.18652  3.57955  2.32077  2.84197  3.86920  4.19573  3.77534  3.71112  2.82050  2.93303  1.98576  4.76371  3.57727    451 v - - -
          2.68618  4.42225  2.77519  2.73123  3.46354  2.40513  3.72494  3.29354  2.67741  2.69355  4.24690  2.90347  2.73739  3.18146  2.89801  2.37887  2.77519  2.98518  4.58477  3.61503
          0.01692  4.48336  5.20571  0.61958  0.77255  0.48576  0.95510
    385   2.06646  4.32340  3.98295  3.43803  3.48658  2.55073  4.17433  2.39589  3.34820  1.48925  3.45722  3.71602  4.18045  3.61966  3.60735  3.05703  3.00219  2.48791  5.01606  3.81295    452 l - - -
          2.68618  4.42225  2.77519  2.73123  3.46354  2.40513  3.72494  3.29354  2.67741  2.69355  4.24690  2.90347  2.73739  3.18146  2.89801  2.37887  2.77519  2.98518  4.58477  3.61503
          0.01692  4.48336  5.20571  0.61958  0.77255  0.48576  0.95510
    386   2.31812  4.52974  4.89318  4.33330  3.48080  4.43287  4.84057  1.63122  4.20260  1.15424  3.32834  4.50607  4.73376  4.37645  4.33247  3.77050  3.42098  1.99248  5.32237  4.18155    453 l - - -
          2.68618  4.42225  2.77519  2.73123  3.46354  2.40513  3.72494  3.29354  2.67741  2.69355  4.24690  2.90347  2.73739  3.18146  2.89801  2.37887  2.77519  2.98518  4.58477  3.61503
          0.01692  4.48336  5.20571  0.61958  0.77255  0.48576  0.95510
    387   2.14195  4.81792  3.15591  2.60234  4.08583  3.18951  3.77030  3.49347  2.45096  3.11445  3.57935  3.10466  3.93025  2.93550  2.79593  2.19719  2.00646  3.17770  5.37438  4.05666    454 t - - -
          2.68618  4.42225  2.77519  2.73123  3.46354  2.40513  3.72494  3.29354  2.67741  2.69355  4.24690  2.90347  2.73739  3.18146  2.89801  2.37887  2.77519  2.98518  4.58477  3.61503
          0.01692  4.48336  5.20571  0.61958  0.77255  0.48576  0.95510
    388   0.96649  4.40245  3.93801  3.69924  4.79854  1.53755  4.72155  4.23980  3.78566  3.92389  4.71914  3.70509  3.97771  4.01845  4.05595  2.31137  2.99105  3.57024  6.13433  4.96700    455 a - - -
          2.68618  4.42225  2.77519  2.73123  3.46354  2.40513  3.72494  3.29354  2.67741  2.69355  4.24690  2.90347  2.73739  3.18146  2.89801  2.37887  2.77519  2.98518  4.58477  3.61503
          0.01692  4.48336  5.20571  0.61958  0.77255  0.48576  0.95510
    389   1.44205  4.32625  3.81159  3.24729  3.49036  3.29167  4.05217  2.56831  3.17502  2.16473  3.28891  3.57927  4.11401  3.45749  3.47332  2.85373  2.94891  2.44437  4.97524  3.76042    456 a - - -
          2.68618  4.42225  2.77519  2.73123  3.46354  2.40513  3.72494  3.29354  2.67741  2.69355  4.24690  2.90347  2.73739  3.18146  2.89801  2.37887  2.77519  2.98518  4.58477  3.61503
          0.01692  4.48336  5.20571  0.61958  0.77255  0.48576  0.95510
    390   2.15467  4.95756  3.00727  2.43061  4.36949  1.93972  3.81328  3.80773  2.61759  3.38216  4.17851  2.93880  3.92839  2.78170  3.08783  2.10165  2.75505  3.42559  5.59247  4.23950    457 g - - -
          2.68618  4.42225  2.77519  2.73123  3.46354  2.40513  3.72494  3.29354  2.67741  2.69355  4.24690  2.90347  2.73739  3.18146  2.89801  2.37887  2.77519  2.98518  4.58477  3.61503
          0.01692  4.48336  5.20571  0.61958  0.77255  0.48576  0.95510
    391   1.06893  4.40187  3.81267  3.32155  3.97389  3.17424  4.24912  2.82889  3.27375  3.03808  3.92277  3.56927  4.02511  3.56824  3.59819  2.26970  2.95619  2.66039  5.40359  4.18461    458 a - - -
          2.68618  4.42225  2.77519  2.73123  3.46354  2.40513  3.72494  3.29354  2.67741  2.69355  4.24690  2.90347  2.73739  3.18146  2.89801  2.37887  2.77519  2.98518  4.58477  3.61503
          0.01692  4.48336  5.20571  0.61958  0.77255  0.48576  0.95510
    392   1.33955  4.52098  3.51533  3.04306  4.03591  2.09949  4.09661  3.42137  3.03774  3.11301  3.97293  3.39955  3.99373  3.35386  3.41539  2.77163  2.55130  3.08793  5.41993  3.24880    459 a - - -
          2.68618  4.42225  2.77519  2.73123  3.46354  2.40513  3.72494  3.29354  2.67741  2.69355  4.24690  2.90347  2.73739  3.18146  2.89801  2.37887  2.77519  2.98518  4.58477  3.61503
          0.01692  4.48336  5.20571  0.61958  0.77255  0.48576  0.95510
    393   1.52008  4.44298  3.67402  3.16090  3.94723  1.94665  4.13881  3.28755  3.12355  3.01550  3.47028  3.47454  4.00470  3.42803  3.47887  2.46067  2.94216  2.39922  5.35742  4.12424    460 a - - -
          2.68618  4.42225  2.77519  2.73123  3.46354  2.40513  3.72494  3.29354  2.67741  2.69355  4.24690  2.90347  2.73739  3.18146  2.89801  2.37887  2.77519  2.98518  4.58477  3.61503
          0.01692  4.48336  5.20571  0.61958  0.77255  0.48576  0.95510
    394   1.93810  5.25050  2.33556  2.04532  4.57914  3.22055  3.70639  4.06081  2.29823  3.54932  4.30167  2.94085  3.89701  2.42555  2.97275  2.48356  2.99348  3.63350  5.69094  4.27699    461 a - - -
          2.68618  4.42225  2.77519  2.73123  3.46354  2.40513  3.72494  3.29354  2.67741  2.69355  4.24690  2.90347  2.73739  3.18146  2.89801  2.37887  2.77519  2.98518  4.58477  3.61503
          0.01692  4.48336  5.20571  0.61958  0.77255  0.48576  0.95510
    395   1.18501  4.56129  3.50354  3.05536  4.33662  2.78272  4.16681  3.74405  2.83507  3.39958  4.22501  3.39182  3.96520  3.38308  3.44962  1.86552  2.96638  3.09233  5.66005  4.39989    462 a - - -
          2.68618  4.42225  2.77519  2.73123  3.46354  2.40513  3.72494  3.29354  2.67741  2.69355  4.24690  2.90347  2.73739  3.18146  2.89801  2.37887  2.77519  2.98518  4.58477  3.61503
          0.01692  4.48336  5.20571  0.61958  0.77255  0.48576  0.95510
    396   2.20609  4.15543  4.21604  3.62641  2.93521  3.80811  4.11487  2.42309  3.04712  1.61897  2.82235  3.81150  4.17541  3.70703  3.65803  3.09764  2.79669  2.33144  4.76842  3.03994    463 l - - -
          2.68618  4.42225  2.77519  2.73123  3.46354  2.40513  3.72494  3.29354  2.67741  2.69355  4.24690  2.90347  2.73739  3.18146  2.89801  2.37887  2.77519  2.98518  4.58477  3.61503
          0.01692  4.48336  5.20571  0.61958  0.77255  0.48576  0.95510
    397   1.68393  4.36217  3.71257  3.15418  3.55078  3.31797  4.01780  2.23036  3.09392  2.41903  3.40595  3.50910  4.07854  3.38679  3.41687  2.21978  2.93786  2.62639  5.01569  3.79301    464 a - - -
          2.68618  4.42225  2.77519  2.73123  3.46354  2.40513  3.72494  3.29354  2.67741  2.69355  4.24690  2.90347  2.73739  3.18146  2.89801  2.37887  2.77519  2.98518  4.58477  3.61503
          0.01692  4.48336  5.20571  0.61958  0.77255  0.48576  0.95510
    398   2.35839  5.29617  2.27809  1.94352  4.62846  3.47137  3.71946  4.11621  2.28685  3.59543  4.34674  2.81667  3.90699  1.97795  2.99459  2.62669  3.01933  3.68119  5.73044  4.30876    465 e - - -
          2.68618  4.42225  2.77519  2.73123  3.46354  2.40513  3.72494  3.29354  2.67741  2.69355  4.24690  2.90347  2.73739  3.18146  2.89801  2.37887  2.77519  2.98518  4.58477  3.61503
          0.01692  4.48336  5.20571  0.61958  0.77255  0.48576  0.95510
    399   1.89883  4.87771  2.88514  2.64336  4.48735  2.76550  3.91336  3.93698  2.73787  3.50826  4.29591  2.60433  3.93216  3.05970  3.20680  1.56621  2.85380  3.50017  5.70613  4.35870    466 s - - -
          2.68627  4.42234  2.77459  2.73088  3.46363  2.40521  3.72503  3.29363  2.67746  2.69364  4.24698  2.90355  2.73748  3.18120  2.89809  2.37895  2.77528  2.98527  4.58486  3.61512
          0.40880  1.10845  5.20571  0.22394  1.60626  0.48576  0.95510
    400   2.72155  5.13038  2.94447  2.21987  4.44796  3.32220  3.69905  3.90759  2.45469  3.42975  4.19642  2.66210  3.89241  1.82311  2.93659  2.28191  2.55882  3.26203  5.59697  4.21023    469 q - - -
          2.68618  4.42225  2.77519  2.73123  3.46354  2.40513  3.72494  3.29354  2.67741  2.69355  4.24690  2.90347  2.73739  3.18146  2.89801  2.37887  2.77519  2.98518  4.58477  3.61503
          0.01692  4.48336  5.20571  0.61958  0.77255  0.48576  0.95510
    401   2.68971  4.59499  3.32827  2.76648  3.25560  2.74141  3.83022  3.14297  2.74032  2.73550  3.48809  3.23387  3.98521  2.69566  3.03639  2.52175  1.97449  2.88800  5.14986  3.18798    470 t - - -
          2.68618  4.42225  2.77519  2.73123  3.46354  2.40513  3.72494  3.29354  2.67741  2.69355  4.24690  2.90347  2.73739  3.18146  2.89801  2.37887  2.77519  2.98518  4.58477  3.61503
          0.01692  4.48336  5.20571  0.61958  0.77255  0.48576  0.95510
    402   2.75953  4.97308  3.11571  2.59966  4.31580  3.53232  3.78316  3.73597  2.50095  3.31259  4.12251  2.90557  3.96021  2.65448  2.48218  2.39518  1.53461  3.38566  5.52084  4.19587    471 t - - -
          2.68618  4.42225  2.77519  2.73123  3.46354  2.40513  3.72494  3.29354  2.67741  2.69355  4.24690  2.90347  2.73739  3.18146  2.89801  2.37887  2.77519  2.98518  4.58477  3.61503
          0.04969  4.48336  3.29192  0.61958  0.77255  0.48576  0.95510
    403   2.50951  4.54326  3.36278  2.80023  3.46311  3.41504  3.83942  3.08023  2.77143  2.64280  2.99887  3.25644  3.98658  2.44272  3.17330  2.28987  2.21940  2.60189  5.10807  3.84590    472 t - - -
          2.68618  4.42225  2.77519  2.73123  3.46354  2.40513  3.72494  3.29354  2.67741  2.69355  4.24690  2.90347  2.73739  3.18146  2.89801  2.37887  2.77519  2.98518  4.58477  3.61503
          0.03737  4.45115  3.68810  0.61958  0.77255  0.45460  1.00705
    404   2.52945  4.81038  3.14617  2.58836  4.04316  3.53238  3.75170  3.21739  2.56606  3.07243  3.90044  3.09454  3.92672  2.30046  2.71441  2.13273  2.29414  2.70637  5.33903  4.02307    473 s - - -
          2.68618  4.42225  2.77519  2.73123  3.46354  2.40513  3.72494  3.29354  2.67741  2.69355  4.24690  2.90347  2.73739  3.18146  2.89801  2.37887  2.77519  2.98518  4.58477  3.61503
          0.01725  4.46444  5.18679  0.61958  0.77255  0.46683  0.98614
    405   2.61544  4.77870  2.82928  2.60950  3.99101  3.19513  3.76427  3.39086  2.60019  2.83824  3.86238  2.74141  3.93757  2.94260  3.04843  2.40505  2.17794  2.63521  5.30664  2.96845    474 t - - -
          2.68618  4.42225  2.77519  2.73123  3.46354  2.40513  3.72494  3.29354  2.67741  2.69355  4.24690  2.90347  2.73739  3.18146  2.89801  2.37887  2.77519  2.98518  4.58477  3.61503
          0.01692  4.48336  5.20571  0.61958  0.77255  0.48576  0.95510
    406   2.45103  4.90564  2.68021  2.46309  3.79576  3.07572  3.72700  3.56754  2.52593  3.16823  3.68583  2.09078  3.91168  2.87494  2.99154  2.65111  2.87152  2.45726  5.40905  4.07089    475 n - - -
          2.68618  4.42225  2.77519  2.73123  3.46354  2.40513  3.72494  3.29354  2.67741  2.69355  4.24690  2.90347  2.73739  3.18146  2.89801  2.37887  2.77519  2.98518  4.58477  3.61503
          0.01692  4.48336  5.20571  0.61958  0.77255  0.48576  0.95510
    407   2.14681  4.62112  3.31581  2.66705  3.84012  2.20739  3.84755  3.21764  2.73947  2.70222  3.75427  3.22994  3.97956  3.07503  2.92321  2.49846  2.93028  2.29393  5.21254  3.93796    476 a - - -
          2.68618  4.42225  2.77519  2.73123  3.46354  2.40513  3.72494  3.29354  2.67741  2.69355  4.24690  2.90347  2.73739  3.18146  2.89801  2.37887  2.77519  2.98518  4.58477  3.61503
          0.16190  4.48336  1.97923  0.61958  0.77255  0.48576  0.95510
    408   2.55573  4.74104  2.98633  2.56201  3.44635  2.84664  3.71817  3.35193  2.55238  2.71886  3.82142  2.42522  3.89369  2.75163  3.00122  2.61401  2.54967  3.05736  5.26486  3.09742    477 n - - -
          2.68618  4.42225  2.77519  2.73123  3.46354  2.40513  3.72494  3.29354  2.67741  2.69355  4.24690  2.90347  2.73739  3.18146  2.89801  2.37887  2.77519  2.98518  4.58477  3.61503
          0.03964  4.34100  3.65571  0.61958  0.77255  0.37770  1.15657
    409   2.19444  4.88962  2.71542  2.64620  4.55141  1.48875  3.96490  4.00588  2.82176  3.57880  4.37203  2.90921  3.52418  3.11979  3.29671  2.17558  3.03312  3.55421  5.77706  4.42614    478 g - - -
          2.68618  4.42225  2.77519  2.73123  3.46354  2.40513  3.72494  3.29354  2.67741  2.69355  4.24690  2.90347  2.73739  3.18146  2.89801  2.37887  2.77519  2.98518  4.58477  3.61503
          0.13759  4.46628  2.14515  0.61958  0.77255  0.46860  0.98318
    410   2.68504  5.01089  2.29354  2.44738  4.40803  2.18581  3.73836  3.86082  2.53514  3.40877  4.19018  2.67297  3.87491  2.86726  3.02107  2.35802  2.39949  3.17932  5.59620  4.21997    479 g - - -
          2.68618  4.42225  2.77519  2.73123  3.46354  2.40513  3.72494  3.29354  2.67741  2.69355  4.24690  2.90347  2.73739  3.18146  2.89801  2.37887  2.77519  2.98518  4.58477  3.61503
          0.01903  4.36729  5.08964  0.61958  0.77255  0.39288  1.12427
    411   2.31262  4.40389  3.59060  3.02519  3.55319  2.50830  3.94091  2.41161  2.97628  2.62285  3.33937  3.42338  4.05465  2.91744  3.32559  2.91816  2.22411  2.27773  5.00230  3.76973    480 t - - -
          2.68618  4.42225  2.77519  2.73123  3.46354  2.40513  3.72494  3.29354  2.67741  2.69355  4.24690  2.90347  2.73739  3.18146  2.89801  2.37887  2.77519  2.98518  4.58477  3.61503
          0.01692  4.48336  5.20571  0.61958  0.77255  0.48576  0.95510
    412   2.59877  4.47189  3.69697  3.20010  4.04006  3.42959  4.19377  2.98000  3.15027  3.08226  3.97206  3.50215  4.02168  3.47004  3.50189  1.58416  1.47061  2.78115  5.45302  4.21478    481 t - - -
          2.68618  4.42225  2.77519  2.73123  3.46354  2.40513  3.72494  3.29354  2.67741  2.69355  4.24690  2.90347  2.73739  3.18146  2.89801  2.37887  2.77519  2.98518  4.58477  3.61503
          0.01692  4.48336  5.20571  0.61958  0.77255  0.48576  0.95510
    413   2.63730  4.57512  3.25050  2.78618  3.48198  3.33374  3.83880  2.61828  2.54160  2.55109  3.66987  3.24871  3.99058  3.08582  3.04287  1.89142  2.49307  2.75433  5.13437  3.86792    482 s - - -
          2.68618  4.42225  2.77519  2.73123  3.46354  2.40513  3.72494  3.29354  2.67741  2.69355  4.24690  2.90347  2.73739  3.18146  2.89801  2.37887  2.77519  2.98518  4.58477  3.61503
          0.03783  4.48336  3.65623  0.61958  0.77255  0.48576  0.95510
    414   1.92123  4.60979  3.37598  2.84427  4.08091  2.09182  3.95060  3.47715  2.82195  3.13283  3.97084  3.26508  3.94725  3.15654  2.88254  2.45087  2.20411  2.72111  5.41712  4.13846    483 a - - -
          2.68618  4.42225  2.77519  2.73123  3.46354  2.40513  3.72494  3.29354  2.67741  2.69355  4.24690  2.90347  2.73739  3.18146  2.89801  2.37887  2.77519  2.98518  4.58477  3.61503
          0.01728  4.46280  5.18515  0.61958  0.77255  0.46528  0.98875
    415   2.79589  4.23844  4.33720  3.75540  3.35433  3.93588  4.26994  2.29866  3.62861  1.71899  3.10885  3.94572  4.29850  3.84542  3.79613  2.91711  2.23420  1.61188  4.91801  3.72960    484 v - - -
          2.68618  4.42225  2.77519  2.73123  3.46354  2.40513  3.72494  3.29354  2.67741  2.69355  4.24690  2.90347  2.73739  3.18146  2.89801  2.37887  2.77519  2.98518  4.58477  3.61503
          0.01692  4.48336  5.20571  0.61958  0.77255  0.48576  0.95510
    416   2.63761  4.48200  3.60085  3.11380  3.91703  3.48637  4.10668  3.22681  3.06183  2.97378  3.85996  3.45660  4.03060  3.13739  3.40973  2.35787  1.31169  2.22085  5.33076  4.09263    485 t - - -
          2.68618  4.42225  2.77519  2.73123  3.46354  2.40513  3.72494  3.29354  2.67741  2.69355  4.24690  2.90347  2.73739  3.18146  2.89801  2.37887  2.77519  2.98518  4.58477  3.61503
          0.01692  4.48336  5.20571  0.61958  0.77255  0.48576  0.95510
    417   2.48757  4.64627  3.82726  3.77344  5.01836  0.48907  4.92261  4.49737  4.02324  4.20733  5.07690  3.85859  4.16694  4.26685  4.25250  2.92372  3.28053  3.83922  6.27341  5.16550    486 G - - -
          2.68618  4.42225  2.77519  2.73123  3.46354  2.40513  3.72494  3.29354  2.67741  2.69355  4.24690  2.90347  2.73739  3.18146  2.89801  2.37887  2.77519  2.98518  4.58477  3.61503
          0.01692  4.48336  5.20571  0.61958  0.77255  0.48576  0.95510
    418   2.71195  5.00523  1.89089  2.38811  4.27039  3.50439  3.71763  2.74520  2.50247  3.14460  3.74739  2.46322  3.90588  2.85107  2.97835  2.51110  2.94506  3.34845  5.49099  4.13182    487 d - - -
          2.68618  4.42225  2.77519  2.73123  3.46354  2.40513  3.72494  3.29354  2.67741  2.69355  4.24690  2.90347  2.73739  3.18146  2.89801  2.37887  2.77519  2.98518  4.58477  3.61503
          0.01692  4.48336  5.20571  0.61958  0.77255  0.48576  0.95510
    419   1.96772  4.68141  3.24991  2.69220  3.88791  3.56370  3.80479  3.01910  2.67387  2.93557  3.21668  2.99006  3.36610  2.88009  3.10455  2.15693  2.44739  2.99923  5.23966  3.95097    488 a - - -
          2.68618  4.42225  2.77519  2.73123  3.46354  2.40513  3.72494  3.29354  2.67741  2.69355  4.24690  2.90347  2.73739  3.18146  2.89801  2.37887  2.77519  2.98518  4.58477  3.61503
          0.01692  4.48336  5.20571  0.61958  0.77255  0.48576  0.95510
    420   2.38695  4.58097  3.42798  2.99899  4.21332  1.19330  4.11490  3.60594  3.01709  3.27622  3.19849  2.95456  3.98390  3.34319  3.40496  2.58509  2.90332  3.22971  5.55898  4.29673    489 g - - -
          2.68618  4.42225  2.77519  2.73123  3.46354  2.40513  3.72494  3.29354  2.67741  2.69355  4.24690  2.90347  2.73739  3.18146  2.89801  2.37887  2.77519  2.98518  4.58477  3.61503
          0.01692  4.48336  5.20571  0.61958  0.77255  0.48576  0.95510
    421   2.72638  5.15106  2.97534  2.38987  4.47174  3.49539  3.68579  3.93206  2.01424  3.44219  4.20464  2.17536  3.89359  2.12463  2.87935  2.56163  2.66416  3.11532  5.59728  4.21351    490 k - - -
          2.68618  4.42225  2.77519  2.73123  3.46354  2.40513  3.72494  3.29354  2.67741  2.69355  4.24690  2.90347  2.73739  3.18146  2.89801  2.37887  2.77519  2.98518  4.58477  3.61503
          0.01692  4.48336  5.20571  0.61958  0.77255  0.48576  0.95510
    422   2.16070  4.53744  3.39237  2.25034  3.33749  3.62130  3.85727  3.06626  2.80122  2.59581  3.63380  3.28286  4.00500  2.98032  3.19751  2.73643  2.92340  2.58931  5.09752  2.34123    491 a - - -
          2.68618  4.42225  2.77519  2.73123  3.46354  2.40513  3.72494  3.29354  2.67741  2.69355  4.24690  2.90347  2.73739  3.18146  2.89801  2.37887  2.77519  2.98518  4.58477  3.61503
          0.01692  4.48336  5.20571  0.61958  0.77255  0.48576  0.95510
    423   1.41447  4.45162  4.59096  4.04867  3.68328  4.22803  4.71463  1.72522  3.94925  2.32371  3.56645  4.26944  4.60533  4.20055  4.16314  3.56395  3.29596  1.58053  5.39115  4.19112    492 a - - -
          2.68618  4.42225  2.77519  2.73123  3.46354  2.40513  3.72494  3.29354  2.67741  2.69355  4.24690  2.90347  2.73739  3.18146  2.89801  2.37887  2.77519  2.98518  4.58477  3.61503
          0.01692  4.48336  5.20571  0.61958  0.77255  0.48576  0.95510
    424   2.31796  4.21021  4.07465  3.49236  3.31521  3.44350  4.09582  2.50871  2.97103  1.59451  2.66016  3.73913  4.16645  3.62231  3.59408  3.07819  2.94059  2.10418  4.82793  3.63250    493 l - - -
          2.68618  4.42225  2.77519  2.73123  3.46354  2.40513  3.72494  3.29354  2.67741  2.69355  4.24690  2.90347  2.73739  3.18146  2.89801  2.37887  2.77519  2.98518  4.58477  3.61503
          0.01692  4.48336  5.20571  0.61958  0.77255  0.48576  0.95510
    425   2.85970  4.84387  3.26385  3.21505  4.94851  0.61019  4.59678  4.55808  3.61859  4.17633  5.03160  2.69505  4.16581  3.87000  3.97060  2.98724  3.35005  3.94318  6.19180  4.94613    494 G - - -
          2.68618  4.42225  2.77519  2.73123  3.46354  2.40513  3.72494  3.29354  2.67741  2.69355  4.24690  2.90347  2.73739  3.18146  2.89801  2.37887  2.77519  2.98518  4.58477  3.61503
          0.01692  4.48336  5.20571  0.61958  0.77255  0.48576  0.95510
    426   2.77202  5.24834  2.70147  2.32054  4.60093  3.51437  3.68832  4.07024  1.82824  3.54160  4.29442  2.98389  3.91399  1.99251  2.26213  2.56041  2.99850  3.64463  5.66141  4.27620    495 k - - -
          2.68618  4.42225  2.77519  2.73123  3.46354  2.40513  3.72494  3.29354  2.67741  2.69355  4.24690  2.90347  2.73739  3.18146  2.89801  2.37887  2.77519  2.98518  4.58477  3.61503
          0.01692  4.48336  5.20571  0.61958  0.77255  0.48576  0.95510
    427   1.59738  4.32112  4.16552  3.60361  3.48367  3.88155  4.27889  1.81483  3.50414  2.42967  2.78138  3.85869  4.28170  3.75969  3.73893  3.18581  2.52117  2.28267  5.04750  3.84995    496 a - - -
          2.68618  4.42225  2.77519  2.73123  3.46354  2.40513  3.72494  3.29354  2.67741  2.69355  4.24690  2.90347  2.73739  3.18146  2.89801  2.37887  2.77519  2.98518  4.58477  3.61503
          0.01692  4.48336  5.20571  0.61958  0.77255  0.48576  0.95510
    428   2.72456  4.26331  4.42627  3.84065  3.30543  2.91900  4.31032  2.13177  3.70404  1.31106  2.79889  4.01134  4.33335  3.90093  3.84809  3.28291  3.06957  2.10973  4.91251  3.73861    497 l - - -
          2.68618  4.42225  2.77519  2.73123  3.46354  2.40513  3.72494  3.29354  2.67741  2.69355  4.24690  2.90347  2.73739  3.18146  2.89801  2.37887  2.77519  2.98518  4.58477  3.61503
          0.01692  4.48336  5.20571  0.61958  0.77255  0.48576  0.95510
    429   1.81249  4.68392  3.31840  2.83998  4.37158  2.25805  4.01474  3.79940  2.85850  3.41456  4.22058  3.25568  3.93923  2.85427  3.28991  1.76706  2.34520  3.37240  5.64661  4.34692    498 s - - -
          2.68618  4.42225  2.77519  2.73123  3.46354  2.40513  3.72494  3.29354  2.67741  2.69355  4.24690  2.90347  2.73739  3.18146  2.89801  2.37887  2.77519  2.98518  4.58477  3.61503
          0.01692  4.48336  5.20571  0.61958  0.77255  0.48576  0.95510
    430   2.14571  4.66246  3.29354  2.97810  4.57842  1.21373  4.21027  4.01925  3.10040  3.63958  4.44918  3.34476  3.97982  2.89895  3.50555  2.02128  3.03412  3.52110  5.85712  4.57435    499 g - - -
          2.68618  4.42225  2.77519  2.73123  3.46354  2.40513  3.72494  3.29354  2.67741  2.69355  4.24690  2.90347  2.73739  3.18146  2.89801  2.37887  2.77519  2.98518  4.58477  3.61503
          0.01692  4.48336  5.20571  0.61958  0.77255  0.48576  0.95510
    431   1.82801  4.40839  3.92102  3.62169  4.74602  1.00963  4.64454  4.18412  3.67242  3.85767  4.65182  3.66972  3.96871  3.92274  3.96743  2.16058  2.41414  3.54040  6.07545  4.89606    500 g - - -
          2.68618  4.42225  2.77519  2.73123  3.46354  2.40513  3.72494  3.29354  2.67741  2.69355  4.24690  2.90347  2.73739  3.18146  2.89801  2.37887  2.77519  2.98518  4.58477  3.61503
          0.01692  4.48336  5.20571  0.61958  0.77255  0.48576  0.95510
    432   2.43118  4.15423  4.31425  3.72320  2.98826  3.84330  4.16312  2.52403  3.58263  1.78596  2.58626  3.87795  4.20992  3.78119  3.72048  2.84522  2.53217  1.80366  4.78372  3.59804    501 l - - -
          2.68618  4.42225  2.77519  2.73123  3.46354  2.40513  3.72494  3.29354  2.67741  2.69355  4.24690  2.90347  2.73739  3.18146  2.89801  2.37887  2.77519  2.98518  4.58477  3.61503
          0.01692  4.48336  5.20571  0.61958  0.77255  0.48576  0.95510
    433   2.72593  5.22156  2.16663  2.39851  4.56171  3.47746  3.67592  4.04225  2.03948  3.52205  4.26660  2.40263  3.88123  2.55746  2.43277  2.53691  2.72628  3.61020  5.65366  4.24766    502 k - - -
          2.68618  4.42225  2.77519  2.73123  3.46354  2.40513  3.72494  3.29354  2.67741  2.69355  4.24690  2.90347  2.73739  3.18146  2.89801  2.37887  2.77519  2.98518  4.58477  3.61503
          0.01692  4.48336  5.20571  0.61958  0.77255  0.48576  0.95510
    434   3.01561  5.90477  1.43248  1.05770  5.19500  3.47261  4.03937  4.73526  3.09104  4.20359  5.05538  2.92226  4.11043  3.20417  3.72207  3.10704  3.53909  4.27875  6.35382  4.80559    503 e - - -
          2.68618  4.42225  2.77519  2.73123  3.46354  2.40513  3.72494  3.29354  2.67741  2.69355  4.24690  2.90347  2.73739  3.18146  2.89801  2.37887  2.77519  2.98518  4.58477  3.61503
          0.01692  4.48336  5.20571  0.61958  0.77255  0.48576  0.95510
    435   2.80087  4.22108  4.42882  3.84190  3.31828  3.95599  4.28855  2.25224  3.70151  1.87800  2.34954  3.99651  4.31280  3.89960  3.83776  3.07687  2.23339  1.68683  4.89194  3.70939    504 v - - -
          2.68618  4.42225  2.77519  2.73123  3.46354  2.40513  3.72494  3.29354  2.67741  2.69355  4.24690  2.90347  2.73739  3.18146  2.89801  2.37887  2.77519  2.98518  4.58477  3.61503
          0.01692  4.48336  5.20571  0.61958  0.77255  0.48576  0.95510
    436   1.69568  4.58137  3.46669  2.95204  4.20043  3.06934  4.05173  3.60409  2.93065  3.25711  4.08731  3.33159  3.95443  3.26021  3.07872  1.87827  1.89796  3.03644  5.52967  4.25913    505 a - - -
          2.68618  4.42225  2.77519  2.73123  3.46354  2.40513  3.72494  3.29354  2.67741  2.69355  4.24690  2.90347  2.73739  3.18146  2.89801  2.37887  2.77519  2.98518  4.58477  3.61503
          0.01692  4.48336  5.20571  0.61958  0.77255  0.48576  0.95510
    437   2.35206  5.28515  1.91321  1.98384  4.61646  3.47024  3.71622  4.10327  2.48930  3.58479  4.33600  2.64176  3.90370  2.55793  2.79065  2.43923  3.01225  3.66966  5.72162  4.30093    506 d - - -
          2.68618  4.42225  2.77519  2.73123  3.46354  2.40513  3.72494  3.29354  2.67741  2.69355  4.24690  2.90347  2.73739  3.18146  2.89801  2.37887  2.77519  2.98518  4.58477  3.61503
          0.01692  4.48336  5.20571  0.61958  0.77255  0.48576  0.95510
    438   4.19647  5.35290  5.06400  4.81867  2.23875  4.78777  3.78721  3.95622  4.52617  3.21933  4.50917  4.46975  5.11207  4.54382  4.52331  4.23060  4.41824  3.87301  0.72520  1.73324    507 w - - -
          2.68618  4.42225  2.77519  2.73123  3.46354  2.40513  3.72494  3.29354  2.67741  2.69355  4.24690  2.90347  2.73739  3.18146  2.89801  2.37887  2.77519  2.98518  4.58477  3.61503
          0.01692  4.48336  5.20571  0.61958  0.77255  0.48576  0.95510
    439   3.34993  4.64076  5.22841  4.65432  2.83733  4.66398  5.02325  2.05369  4.51286  1.21149  2.93944  4.78255  4.88692  4.58101  4.55773  4.01146  3.57705  1.29481  5.33273  4.23939    508 l - - -
          2.68618  4.42225  2.77519  2.73123  3.46354  2.40513  3.72494  3.29354  2.67741  2.69355  4.24690  2.90347  2.73739  3.18146  2.89801  2.37887  2.77519  2.98518  4.58477  3.61503
          0.01692  4.48336  5.20571  0.61958  0.77255  0.48576  0.95510
    440   2.70523  5.13654  2.73173  2.42654  4.45441  3.29236  3.67314  3.91727  2.08766  3.15197  3.61506  2.29705  3.87978  2.78070  2.09556  2.68237  2.76715  3.51280  5.58372  4.19623    509 k - - -
          2.68618  4.42225  2.77519  2.73123  3.46354  2.40513  3.72494  3.29354  2.67741  2.69355  4.24690  2.90347  2.73739  3.18146  2.89801  2.37887  2.77519  2.98518  4.58477  3.61503
          0.01692  4.48336  5.20571  0.61958  0.77255  0.48576  0.95510
    441   2.28572  5.21685  2.65363  2.08828  4.55663  3.47875  3.67422  4.03612  1.92733  3.51671  4.26158  2.94797  3.88076  2.19337  2.65391  2.62058  2.95538  3.60520  5.64869  4.24423    510 k - - -
          2.68618  4.42225  2.77519  2.73123  3.46354  2.40513  3.72494  3.29354  2.67741  2.69355  4.24690  2.90347  2.73739  3.18146  2.89801  2.37887  2.77519  2.98518  4.58477  3.61503
          0.01692  4.48336  5.20571  0.61958  0.77255  0.48576  0.95510
    442   3.26622  5.08957  4.01309  3.33181  4.09854  3.99477  4.04666  3.48343  2.44121  1.82357  4.05274  3.68041  4.37804  3.25936  1.02846  3.39021  3.47229  3.34388  5.44759  4.21801    511 r - - -
          2.68618  4.42225  2.77519  2.73123  3.46354  2.40513  3.72494  3.29354  2.67741  2.69355  4.24690  2.90347  2.73739  3.18146  2.89801  2.37887  2.77519  2.98518  4.58477  3.61503
          0.01692  4.48336  5.20571  0.61958  0.77255  0.48576  0.95510
    443   2.75364  4.34959  3.84662  3.27612  3.11032  3.78079  4.00545  2.78748  3.18892  2.18972  2.94056  3.60619  4.15107  2.64051  3.47402  3.04598  2.80727  2.59926  4.82905  1.73943    512 y - - -
          2.68618  4.42225  2.77519  2.73123  3.46354  2.40513  3.72494  3.29354  2.67741  2.69355  4.24690  2.90347  2.73739  3.18146  2.89801  2.37887  2.77519  2.98518  4.58477  3.61503
          0.01692  4.48336  5.20571  0.61958  0.77255  0.48576  0.95510
    444   2.47240  5.06988  2.58726  2.49402  4.47975  1.68329  3.79847  3.93349  2.30066  3.47989  4.26349  3.02252  3.92837  2.92942  3.08209  2.41858  2.74550  3.53069  5.66590  4.28888    513 g - - -
          2.68618  4.42225  2.77519  2.73123  3.46354  2.40513  3.72494  3.29354  2.67741  2.69355  4.24690  2.90347  2.73739  3.18146  2.89801  2.37887  2.77519  2.98518  4.58477  3.61503
          0.01692  4.48336  5.20571  0.61958  0.77255  0.48576  0.95510
    445   2.81314  5.16148  2.94421  2.40088  4.47184  3.52835  3.75588  3.91744  2.47696  3.45197  3.78418  2.51497  3.95654  1.39836  2.91200  2.61689  3.04826  3.54249  5.62340  4.26012    514 q - - -
          2.68618  4.42225  2.77519  2.73123  3.46354  2.40513  3.72494  3.29354  2.67741  2.69355  4.24690  2.90347  2.73739  3.18146  2.89801  2.37887  2.77519  2.98518  4.58477  3.61503
          0.01692  4.48336  5.20571  0.61958  0.77255  0.48576  0.95510
    446   1.66022  4.49183  3.59590  3.08048  4.02315  3.42316  4.10432  3.37634  3.04585  3.08469  3.23648  3.42189  3.98912  3.36267  3.42014  1.81882  1.94279  3.04684  5.41023  4.16501    515 a - - -
          2.68618  4.42225  2.77519  2.73123  3.46354  2.40513  3.72494  3.29354  2.67741  2.69355  4.24690  2.90347  2.73739  3.18146  2.89801  2.37887  2.77519  2.98518  4.58477  3.61503
          0.01692  4.48336  5.20571  0.61958  0.77255  0.48576  0.95510
    447   3.56373  4.92864  5.00420  4.63219  0.74413  4.52580  4.33794  2.79727  4.48128  2.22814  3.60553  4.56462  4.90461  4.54094  4.53817  3.94658  3.84883  2.33788  4.52877  2.90735    516 f - - -
          2.68618  4.42225  2.77519  2.73123  3.46354  2.40513  3.72494  3.29354  2.67741  2.69355  4.24690  2.90347  2.73739  3.18146  2.89801  2.37887  2.77519  2.98518  4.58477  3.61503
          0.01692  4.48336  5.20571  0.61958  0.77255  0.48576  0.95510
    448   1.80091  5.32204  0.95875  2.55003  4.94454  3.44867  4.15423  4.37399  3.18238  3.99378  4.85945  3.09163  4.10556  3.33933  3.73682  3.02279  3.39915  3.92882  6.18113  4.75180    517 d - - -
          2.68618  4.42225  2.77519  2.73123  3.46354  2.40513  3.72494  3.29354  2.67741  2.69355  4.24690  2.90347  2.73739  3.18146  2.89801  2.37887  2.77519  2.98518  4.58477  3.61503
          0.01692  4.48336  5.20571  0.61958  0.77255  0.48576  0.95510
    449   0.92136  4.46694  4.23918  3.78025  3.91879  3.70082  4.60807  2.25299  3.68622  2.71724  3.82339  3.94875  4.29911  3.98226  3.94708  3.10149  3.16451  2.24662  5.55139  4.34035    518 a - - -
          2.68618  4.42225  2.77519  2.73123  3.46354  2.40513  3.72494  3.29354  2.67741  2.69355  4.24690  2.90347  2.73739  3.18146  2.89801  2.37887  2.77519  2.98518  4.58477  3.61503
          0.01692  4.48336  5.20571  0.61958  0.77255  0.48576  0.95510
    450   3.44093  4.66427  5.44088  4.97834  3.99221  4.98693  5.71868  1.19163  4.90273  2.43129  3.74135  5.14497  5.24140  5.16277  5.07579  4.41860  3.70707  0.85279  6.08078  4.86089    519 v - - -
          2.68618  4.42225  2.77519  2.73123  3.46354  2.40513  3.72494  3.29354  2.67741  2.69355  4.24690  2.90347  2.73739  3.18146  2.89801  2.37887  2.77519  2.98518  4.58477  3.61503
          0.01692  4.48336  5.20571  0.61958  0.77255  0.48576  0.95510
    451   3.50886  4.85933  4.76119  4.33323  2.29473  4.44778  3.93072  3.11374  4.18170  2.67870  3.87006  4.27308  4.78460  4.26438  4.27708  3.78881  3.74526  2.14859  4.14579  0.84322    520 y - - -
          2.68618  4.42225  2.77519  2.73123  3.46354  2.40513  3.72494  3.29354  2.67741  2.69355  4.24690  2.90347  2.73739  3.18146  2.89801  2.37887  2.77519  2.98518  4.58477  3.61503
          0.01692  4.48336  5.20571  0.61958  0.77255  0.48576  0.95510
    452   3.21160  4.57647  4.93920  4.45793  3.84563  4.46804  5.13901  1.99661  4.31566  2.14356  3.67449  4.62445  4.86076  4.60450  4.50189  3.86436  3.04019  0.73713  5.72196  4.50955    521 v - - -
          2.68618  4.42225  2.77519  2.73123  3.46354  2.40513  3.72494  3.29354  2.67741  2.69355  4.24690  2.90347  2.73739  3.18146  2.89801  2.37887  2.77519  2.98518  4.58477  3.61503
          0.01692  4.48336  5.20571  0.61958  0.77255  0.48576  0.95510
    453   2.76841  5.25033  2.45552  2.19952  4.57483  3.47844  3.71338  4.05251  2.43738  3.36245  4.30223  2.74605  2.00654  2.26471  2.88825  2.72794  3.00433  3.63104  5.68979  4.28031    522 p - - -
          2.68618  4.42225  2.77519  2.73123  3.46354  2.40513  3.72494  3.29354  2.67741  2.69355  4.24690  2.90347  2.73739  3.18146  2.89801  2.37887  2.77519  2.98518  4.58477  3.61503
          0.01692  4.48336  5.20571  0.61958  0.77255  0.48576  0.95510
    454   1.68113  4.45254  3.81993  3.54325  4.63810  3.24168  4.58872  3.97285  3.57711  3.71155  4.55852  3.65257  1.00530  3.86992  3.86801  2.70508  2.69780  3.43777  5.99347  4.79910    523 p - - -
          2.68618  4.42225  2.77519  2.73123  3.46354  2.40513  3.72494  3.29354  2.67741  2.69355  4.24690  2.90347  2.73739  3.18146  2.89801  2.37887  2.77519  2.98518  4.58477  3.61503
          0.01692  4.48336  5.20571  0.61958  0.77255  0.48576  0.95510
    455   3.09238  4.96777  3.76515  3.63366  4.99894  0.44219  4.77943  4.61084  3.65433  4.20787  5.11136  3.90355  4.34661  4.08690  3.19860  3.24629  3.56980  4.06786  6.12827  5.04250    524 G - - -
          2.68618  4.42225  2.77519  2.73123  3.46354  2.40513  3.72494  3.29354  2.67741  2.69355  4.24690  2.90347  2.73739  3.18146  2.89801  2.37887  2.77519  2.98518  4.58477  3.61503
          0.01692  4.48336  5.20571  0.61958  0.77255  0.48576  0.95510
    456   1.86342  4.90820  3.09078  2.53276  4.15211  3.18388  3.48545  3.32281  2.28740  3.05000  3.73264  3.05260  3.91425  2.26822  2.97316  2.72824  2.68565  3.24349  5.40763  4.07158    525 a - - -
          2.68618  4.42225  2.77519  2.73123  3.46354  2.40513  3.72494  3.29354  2.67741  2.69355  4.24690  2.90347  2.73739  3.18146  2.89801  2.37887  2.77519  2.98518  4.58477  3.61503
          0.01692  4.48336  5.20571  0.61958  0.77255  0.48576  0.95510
    457   2.44635  5.20943  2.66548  1.91350  4.55046  3.47506  3.66676  4.03146  1.94619  3.51077  4.25285  2.94403  3.60244  2.48538  2.47979  2.67565  2.85006  3.59825  5.64181  4.23594    526 e - - -
          2.68618  4.42225  2.77519  2.73123  3.46354  2.40513  3.72494  3.29354  2.67741  2.69355  4.24690  2.90347  2.73739  3.18146  2.89801  2.37887  2.77519  2.98518  4.58477  3.61503
          0.01692  4.48336  5.20571  0.61958  0.77255  0.48576  0.95510
    458   3.42154  4.71349  5.22077  4.72443  3.63096  4.76383  5.29967  2.05565  4.57703  1.36480  3.44151  4.89866  5.04039  4.77506  4.70594  4.16655  3.68151  0.93757  5.65957  4.49501    527 v - - -
          2.68618  4.42225  2.77519  2.73123  3.46354  2.40513  3.72494  3.29354  2.67741  2.69355  4.24690  2.90347  2.73739  3.18146  2.89801  2.37887  2.77519  2.98518  4.58477  3.61503
          0.01692  4.48336  5.20571  0.61958  0.77255  0.48576  0.95510
    459   1.09691  4.36437  4.00193  3.54786  4.08314  3.36691  4.41820  3.28235  3.49213  3.13802  4.03130  3.68543  4.03724  3.76652  3.77705  2.37989  2.48828  2.02285  5.52759  4.32872    528 a - - -
          2.68618  4.42225  2.77519  2.73123  3.46354  2.40513  3.72494  3.29354  2.67741  2.69355  4.24690  2.90347  2.73739  3.18146  2.89801  2.37887  2.77519  2.98518  4.58477  3.61503
          0.01692  4.48336  5.20571  0.61958  0.77255  0.48576  0.95510
    460   3.44434  4.66127  5.44649  4.96102  3.92633  5.00354  5.65541  1.27447  4.88285  2.18240  3.67971  5.13360  5.22889  5.11527  5.04204  4.41891  3.70068  0.86500  6.00047  4.80186    529 v - - -
          2.68618  4.42225  2.77519  2.73123  3.46354  2.40513  3.72494  3.29354  2.67741  2.69355  4.24690  2.90347  2.73739  3.18146  2.89801  2.37887  2.77519  2.98518  4.58477  3.61503
          0.01692  4.48336  5.20571  0.61958  0.77255  0.48576  0.95510
    461   3.91856  5.54359  3.97142  3.82933  3.93257  4.13929  0.33477  4.73046  3.66915  4.12122  5.24523  4.19757  4.74042  4.21587  3.87595  3.99756  4.25998  4.45262  5.37121  3.87466    530 H - - -
          2.68618  4.42225  2.77519  2.73123  3.46354  2.40513  3.72494  3.29354  2.67741  2.69355  4.24690  2.90347  2.73739  3.18146  2.89801  2.37887  2.77519  2.98518  4.58477  3.61503
          0.01692  4.48336  5.20571  0.61958  0.77255  0.48576  0.95510
    462   3.50651  4.73882  5.45095  4.92629  3.61622  4.97682  5.47144  1.07548  4.81872  1.33394  3.37889  5.10122  5.15824  4.93180  4.90882  4.36998  3.74681  1.66529  5.71761  4.61690    531 i - - -
          2.68618  4.42225  2.77519  2.73123  3.46354  2.40513  3.72494  3.29354  2.67741  2.69355  4.24690  2.90347  2.73739  3.18146  2.89801  2.37887  2.77519  2.98518  4.58477  3.61503
          0.01692  4.48336  5.20571  0.61958  0.77255  0.48576  0.95510
    463   2.87777  5.38077  1.92998  1.80376  4.70469  3.47104  3.80215  4.19273  2.63539  3.68666  4.46085  2.75124  3.95839  2.92560  3.15842  2.45535  1.96426  3.76656  5.83821  4.40338    532 e - - -
          2.68618  4.42225  2.77519  2.73123  3.46354  2.40513  3.72494  3.29354  2.67741  2.69355  4.24690  2.90347  2.73739  3.18146  2.89801  2.37887  2.77519  2.98518  4.58477  3.61503
          0.01692  4.48336  5.20571  0.61958  0.77255  0.48576  0.95510
    464   2.78543  5.21524  3.06927  2.31567  4.56643  3.54622  3.39026  4.01908  1.80607  3.49980  4.26330  3.02240  3.93201  2.22258  2.11247  2.75639  2.61001  3.32653  5.62297  4.26223    533 k - - -
          2.68618  4.42225  2.77519  2.73123  3.46354  2.40513  3.72494  3.29354  2.67741  2.69355  4.24690  2.90347  2.73739  3.18146  2.89801  2.37887  2.77519  2.98518  4.58477  3.61503
          0.01692  4.48336  5.20571  0.61958  0.77255  0.48576  0.95510
    465   2.62522  5.20617  2.89644  1.83725  4.53578  3.48657  3.70905  4.00472  2.45528  3.50615  4.26735  2.96579  2.77237  1.95746  2.83513  2.47288  2.99138  3.59195  5.65572  4.25936    534 e - - -
          2.68618  4.42225  2.77519  2.73123  3.46354  2.40513  3.72494  3.29354  2.67741  2.69355  4.24690  2.90347  2.73739  3.18146  2.89801  2.37887  2.77519  2.98518  4.58477  3.61503
          0.01692  4.48336  5.20571  0.61958  0.77255  0.48576  0.95510
    466   3.64595  4.88396  5.50910  4.96257  3.41306  5.05208  5.44414  1.55752  4.83197  0.79407  3.16916  5.16842  5.17279  4.85586  4.87860  4.44202  3.87198  2.07646  5.58643  4.55628    535 l - - -
          2.68618  4.42225  2.77519  2.73123  3.46354  2.40513  3.72494  3.29354  2.67741  2.69355  4.24690  2.90347  2.73739  3.18146  2.89801  2.37887  2.77519  2.98518  4.58477  3.61503
          0.01692  4.48336  5.20571  0.61958  0.77255  0.48576  0.95510
    467   1.72476  5.08970  2.66826  2.36135  4.39601  3.48708  3.73771  3.84345  2.41719  3.39326  4.17797  2.91147  2.55531  2.86481  3.00818  2.73328  2.62495  3.46662  5.58594  4.20954    536 a - - -
          2.68618  4.42225  2.77519  2.73123  3.46354  2.40513  3.72494  3.29354  2.67741  2.69355  4.24690  2.90347  2.73739  3.18146  2.89801  2.37887  2.77519  2.98518  4.58477  3.61503
          0.01692  4.48336  5.20571  0.61958  0.77255  0.48576  0.95510
    468   3.50785  4.75141  5.38665  4.90297  3.73140  4.96848  5.54349  0.69575  4.76340  1.97729  3.51475  5.09397  5.19656  4.97976  4.90457  4.38889  3.76572  1.80014  5.84314  4.66323    537 i - - -
          2.68618  4.42225  2.77519  2.73123  3.46354  2.40513  3.72494  3.29354  2.67741  2.69355  4.24690  2.90347  2.73739  3.18146  2.89801  2.37887  2.77519  2.98518  4.58477  3.61503
          0.01692  4.48336  5.20571  0.61958  0.77255  0.48576  0.95510
    469   3.78775  5.87944  0.33488  2.93601  5.37218  3.80624  4.64191  5.13103  3.86277  4.63528  5.66624  3.50978  4.50053  3.90818  4.43164  3.70692  4.15059  4.71496  6.39806  5.19535    538 D - - -
          2.68618  4.42225  2.77519  2.73123  3.46354  2.40513  3.72494  3.29354  2.67741  2.69355  4.24690  2.90347  2.73739  3.18146  2.89801  2.37887  2.77519  2.98518  4.58477  3.61503
          0.01692  4.48336  5.20571  0.61958  0.77255  0.48576  0.95510
    470   3.39299  4.89384  4.28211  3.80878  1.86150  4.25786  3.81165  3.41259  2.40118  2.93488  4.00989  3.96109  4.60874  3.88495  3.84152  3.56724  3.61774  3.24464  4.14793  1.03425    539 y - - -
          2.68618  4.42225  2.77519  2.73123  3.46354  2.40513  3.72494  3.29354  2.67741  2.69355  4.24690  2.90347  2.73739  3.18146  2.89801  2.37887  2.77519  2.98518  4.58477  3.61503
          0.01692  4.48336  5.20571  0.61958  0.77255  0.48576  0.95510
    471   2.92551  5.47202  1.74837  1.50735  4.78843  3.47053  3.40664  4.28925  2.67675  3.76814  4.54359  2.92925  3.41091  2.94975  3.21164  2.28771  3.17787  3.85209  5.91064  4.45802    540 e - - -
          2.68618  4.42225  2.77519  2.73123  3.46354  2.40513  3.72494  3.29354  2.67741  2.69355  4.24690  2.90347  2.73739  3.18146  2.89801  2.37887  2.77519  2.98518  4.58477  3.61503
          0.01692  4.48336  5.20571  0.61958  0.77255  0.48576  0.95510
    472   2.38813  5.00162  2.76718  2.26628  4.28539  3.49643  3.71199  3.72117  2.49027  3.00935  4.07849  3.01075  2.24195  2.84184  2.96632  2.40681  2.55316  3.22539  5.49676  4.13599    541 p - - -
          2.68618  4.42225  2.77519  2.73123  3.46354  2.40513  3.72494  3.29354  2.67741  2.69355  4.24690  2.90347  2.73739  3.18146  2.89801  2.37887  2.77519  2.98518  4.58477  3.61503
          0.01692  4.48336  5.20571  0.61958  0.77255  0.48576  0.95510
    473   2.48832  5.19109  2.83432  1.93421  4.52585  3.06039  3.66600  3.55714  1.95159  3.49111  4.23550  2.51867  3.87049  2.53803  2.80635  2.67089  2.93662  3.57639  5.62867  4.22408    542 e - - -
          2.68618  4.42225  2.77519  2.73123  3.46354  2.40513  3.72494  3.29354  2.67741  2.69355  4.24690  2.90347  2.73739  3.18146  2.89801  2.37887  2.77519  2.98518  4.58477  3.61503
          0.01692  4.48336  5.20571  0.61958  0.77255  0.48576  0.95510
    474   2.08262  4.45811  3.82522  3.51502  4.40782  0.87935  4.52544  3.01149  3.52883  3.46093  4.35915  3.66073  4.03824  3.82737  3.82133  2.75983  3.03288  3.21973  5.81889  4.60334    543 g - - -
          2.68618  4.42225  2.77519  2.73123  3.46354  2.40513  3.72494  3.29354  2.67741  2.69355  4.24690  2.90347  2.73739  3.18146  2.89801  2.37887  2.77519  2.98518  4.58477  3.61503
          0.01692  4.48336  5.20571  0.61958  0.77255  0.48576  0.95510
    475   3.19699  3.80242  4.14166  3.49595  4.61589  3.83120  4.21451  4.02549  2.59174  3.61288  4.56067  3.77925  4.35420  3.41993  0.61409  3.31896  3.50491  3.70851  5.71709  4.55934    544 R - - -
          2.68618  4.42225  2.77519  2.73123  3.46354  2.40513  3.72494  3.29354  2.67741  2.69355  4.24690  2.90347  2.73739  3.18146  2.89801  2.37887  2.77519  2.98518  4.58477  3.61503
          0.01692  4.48336  5.20571  0.61958  0.77255  0.48576  0.95510
    476   3.51499  5.58521  4.07371  3.22939  5.17425  4.05906  3.85692  4.45338  0.97405  3.79681  4.68322  3.56930  4.38638  2.98253  1.31651  3.48771  3.62900  4.13993  5.75269  4.66717    545 k - - -
          2.68618  4.42225  2.77519  2.73123  3.46354  2.40513  3.72494  3.29354  2.67741  2.69355  4.24690  2.90347  2.73739  3.18146  2.89801  2.37887  2.77519  2.98518  4.58477  3.61503
          0.01692  4.48336  5.20571  0.61958  0.77255  0.48576  0.95510
    477   3.28234  4.56873  5.13170  4.60021  3.72867  4.67104  5.17285  1.79529  4.48588  1.70114  3.54253  4.76642  4.95062  4.69525  4.62970  4.03678  3.14439  0.92162  5.62999  4.45499    546 v - - -
          2.68618  4.42225  2.77519  2.73123  3.46354  2.40513  3.72494  3.29354  2.67741  2.69355  4.24690  2.90347  2.73739  3.18146  2.89801  2.37887  2.77519  2.98518  4.58477  3.61503
          0.01692  4.48336  5.20571  0.61958  0.77255  0.48576  0.95510
    478   2.70899  5.19797  2.32567  2.40079  4.53668  3.47658  3.06064  4.01536  2.12334  3.21865  4.24170  2.43647  3.87283  2.64633  2.34559  2.46234  2.93971  3.58552  5.63175  4.22857    547 k - - -
          2.68618  4.42225  2.77519  2.73123  3.46354  2.40513  3.72494  3.29354  2.67741  2.69355  4.24690  2.90347  2.73739  3.18146  2.89801  2.37887  2.77519  2.98518  4.58477  3.61503
          0.01692  4.48336  5.20571  0.61958  0.77255  0.48576  0.95510
    479   4.04913  5.33190  4.74738  4.41612  2.07061  4.70051  1.45661  3.97377  4.26420  3.26243  4.50575  4.27961  5.01167  4.31940  4.37710  4.05209  4.26198  3.85385  3.87574  0.94999    548 y - - -
          2.68618  4.42225  2.77519  2.73123  3.46354  2.40513  3.72494  3.29354  2.67741  2.69355  4.24690  2.90347  2.73739  3.18146  2.89801  2.37887  2.77519  2.98518  4.58477  3.61503
          0.03617  4.48336  3.72031  0.61958  0.77255  0.48576  0.95510
    480   2.48572  5.06107  2.37888  2.35351  4.35273  2.71921  3.67889  3.25723  2.43870  3.17687  4.11666  2.77091  3.87702  2.79628  2.28903  2.68030  2.92076  3.42276  5.52701  3.50260    549 r - - -
          2.68618  4.42225  2.77519  2.73123  3.46354  2.40513  3.72494  3.29354  2.67741  2.69355  4.24690  2.90347  2.73739  3.18146  2.89801  2.37887  2.77519  2.98518  4.58477  3.61503
          0.33374  4.46444  1.30104  0.61958  0.77255  0.51680  0.90739
    481   2.10312  4.24353  3.63207  3.06460  2.53211  3.60432  3.89639  2.68799  2.98909  2.24615  3.35088  3.42206  3.99276  3.28411  2.94746  2.86978  2.50333  2.40570  4.84962  3.62634    550 a - - -
          2.68618  4.42225  2.77519  2.73123  3.46354  2.40513  3.72494  3.29354  2.67741  2.69355  4.24690  2.90347  2.73739  3.18146  2.89801  2.37887  2.77519  2.98518  4.58477  3.61503
          0.06103  4.15430  3.13488  0.61958  0.77255  0.87215  0.54137
    482   2.45115  4.63445  3.09441  2.54486  3.85259  3.27280  3.68212  3.24600  2.52536  2.66697  3.13912  2.59722  3.84514  2.68437  2.96122  2.29369  2.66815  2.95844  5.18189  3.88260    551 s - - -
          2.68618  4.42225  2.77519  2.73123  3.46354  2.40513  3.72494  3.29354  2.67741  2.69355  4.24690  2.90347  2.73739  3.18146  2.89801  2.37887  2.77519  2.98518  4.58477  3.61503
          0.02448  4.11775  4.84010  0.61958  0.77255  0.90123  0.52099
    483   2.59381  4.53077  2.89619  2.55519  3.70878  3.48960  3.71613  3.07848  2.59952  2.16829  3.44489  3.10884  3.87675  2.94178  2.67845  2.55307  2.82565  2.48603  5.08202  3.80571    552 l - - -
          2.68613  4.42234  2.77528  2.73122  3.46343  2.40511  3.72503  3.29363  2.67750  2.69350  4.24698  2.90355  2.73748  3.18155  2.89792  2.37863  2.77513  2.98527  4.58486  3.61512
          0.27090  1.47228  4.84010  0.82428  0.57723  0.40723  1.09509
    484   2.30489  5.01042  2.99238  2.43756  4.29391  3.18228  3.22568  3.49717  2.43508  3.21275  4.07114  2.57996  3.08703  2.63403  2.81062  2.27402  2.59267  3.36821  5.48560  4.11743    559 s - - -
          2.68618  4.42225  2.77519  2.73123  3.46354  2.40513  3.72494  3.29354  2.67741  2.69355  4.24690  2.90347  2.73739  3.18146  2.89801  2.37887  2.77519  2.98518  4.58477  3.61503
          0.03702  4.40804  3.72275  0.61958  0.77255  0.53270  0.88436
    485   2.34963  5.02086  2.99069  2.28378  4.31694  2.21355  3.68562  3.75882  2.44500  3.31128  4.09438  2.98388  3.87801  2.35049  2.66600  2.59363  2.81439  3.12113  5.50478  4.13932    560 g - - -
          2.68618  4.42225  2.77519  2.73123  3.46354  2.40513  3.72494  3.29354  2.67741  2.69355  4.24690  2.90347  2.73739  3.18146  2.89801  2.37887  2.77519  2.98518  4.58477  3.61503
          0.01808  4.41758  5.13993  0.61958  0.77255  0.42703  1.05683
    486   2.47043  5.14625  2.86411  1.87713  4.46607  2.77855  3.67003  3.93461  2.41675  2.93294  4.19467  2.83964  3.65133  2.57267  2.67369  2.47264  2.79569  3.52347  5.59466  4.19915    561 e - - -
          2.68618  4.42225  2.77519  2.73123  3.46354  2.40513  3.72494  3.29354  2.67741  2.69355  4.24690  2.90347  2.73739  3.18146  2.89801  2.37887  2.77519  2.98518  4.58477  3.61503
          0.01692  4.48336  5.20571  0.61958  0.77255  0.48576  0.95510
    487   2.39616  5.10228  2.78715  2.37791  4.40845  3.06877  3.67514  3.55698  2.42790  3.39142  4.15480  2.62062  3.30519  2.70659  2.64984  2.07103  2.71462  3.21813  5.56060  4.17505    562 s - - -
          2.68618  4.42225  2.77519  2.73123  3.46354  2.40513  3.72494  3.29354  2.67741  2.69355  4.24690  2.90347  2.73739  3.18146  2.89801  2.37887  2.77519  2.98518  4.58477  3.61503
          0.04907  4.48336  3.30794  0.61958  0.77255  0.48576  0.95510
    488   2.71874  5.17407  2.79930  2.10937  4.49325  2.63708  2.41673  3.96419  2.44224  3.46909  4.22641  2.75084  3.59721  2.70441  2.93478  2.51442  2.48462  3.55171  5.62304  4.22223    563 e - - -
          2.68618  4.42225  2.77519  2.73123  3.46354  2.40513  3.72494  3.29354  2.67741  2.69355  4.24690  2.90347  2.73739  3.18146  2.89801  2.37887  2.77519  2.98518  4.58477  3.61503
          0.01747  4.45176  5.17410  0.61958  0.77255  0.53676  0.87860
    489   1.92198  4.88637  2.91367  2.52247  4.12640  3.35015  3.51906  3.54381  2.51602  3.14610  3.95789  2.94225  3.90258  2.75731  2.73623  2.49248  2.51899  2.85038  5.38918  3.43902    564 a - - -
          2.68618  4.42225  2.77519  2.73123  3.46354  2.40513  3.72494  3.29354  2.67741  2.69355  4.24690  2.90347  2.73739  3.18146  2.89801  2.37887  2.77519  2.98518  4.58477  3.61503
          0.18076  4.45176  1.87272  0.61958  0.77255  0.45514  1.00610
    490   2.64692  4.92758  2.84704  2.39121  3.50010  3.23213  3.20277  3.62019  2.43910  3.07184  3.73718  2.80129  3.85210  2.63513  2.37036  2.56634  2.50009  3.27258  5.41354  3.52402    565 r - - -
          2.68618  4.42225  2.77519  2.73123  3.46354  2.40513  3.72494  3.29354  2.67741  2.69355  4.24690  2.90347  2.73739  3.18146  2.89801  2.37887  2.77519  2.98518  4.58477  3.61503
          0.01979  4.32853  5.05088  0.61958  0.77255  0.37104  1.17124
    491   2.53106  4.89301  2.67374  2.47203  3.96132  2.82739  3.32680  3.54844  2.44821  2.54642  3.34225  3.05247  3.77316  2.87561  2.89205  2.38030  2.74556  3.22494  5.39542  3.40002    566 s - - -
          2.68618  4.42225  2.77519  2.73123  3.46354  2.40513  3.72494  3.29354  2.67741  2.69355  4.24690  2.90347  2.73739  3.18146  2.89801  2.37887  2.77519  2.98518  4.58477  3.61503
          0.05170  4.48336  3.24188  0.61958  0.77255  0.48576  0.95510
    492   2.45615  5.24452  2.20944  2.04745  4.57327  2.27319  3.43241  4.05560  2.46146  3.54262  4.29468  2.82627  3.88638  2.68910  2.65612  2.70568  2.98437  3.62738  5.68304  4.26844    567 e - - -
          2.68618  4.42225  2.77519  2.73123  3.46354  2.40513  3.72494  3.29354  2.67741  2.69355  4.24690  2.90347  2.73739  3.18146  2.89801  2.37887  2.77519  2.98518  4.58477  3.61503
          0.06817  4.44918  2.91488  0.61958  0.77255  0.54075  0.87302
    493   3.80924  5.13243  5.03807  4.71033  3.43170  4.64892  5.20850  2.68890  4.47827  0.42160  3.34133  4.93955  5.01256  4.71232  4.55541  4.33305  4.08892  2.85707  5.46730  4.30288    568 L - - -
          2.68618  4.42225  2.77519  2.73123  3.46354  2.40513  3.72494  3.29354  2.67741  2.69355  4.24690  2.90347  2.73739  3.18146  2.89801  2.37887  2.77519  2.98518  4.58477  3.61503
          0.01842  4.39942  5.12177  0.61958  0.77255  0.61277  0.78056
    494   3.23075  5.87019  0.84387  1.92734  5.16464  3.42629  4.02059  4.71139  3.09982  4.18530  5.05287  2.88258  3.48997  3.19333  3.73971  3.09017  3.53231  4.25936  6.33615  4.78851    569 d - - -
          2.68618  4.42225  2.77519  2.73123  3.46354  2.40513  3.72494  3.29354  2.67741  2.69355  4.24690  2.90347  2.73739  3.18146  2.89801  2.37887  2.77519  2.98518  4.58477  3.61503
          0.01244  4.39344        *  0.61958  0.77255  0.00000        *
//
