# Supplementary material for: T346Hunter: A Novel Web-Based Tool for the Prediction of Type III, Type IV and Type VI Secretion Systems in Bacterial Genomes
Source: PLoS One. 2015 Apr 13;10(4):e0119317. doi: 10.1371/journal.pone.0119317 (PMC4395097; doi:10.1371/journal.pone.0119317)
Supplement: S1 Data — (ZIP) [file pone.0119317.s009.zip › T346Hunter_profiles/GI.Tfc15.fasta]

>gi|238918309|ref|YP_002931823.1| unnamed protein product [Edwardsiella ictaluri 93-146] [Tfc15]
MRRPLTDNEQRKGTQDDRSYSRTQESEISQQFSRLPNPDMVMYLYSHLAGGNTPVPGYSTVFPFYSQTQY
AMPGERTEAL
>gi|152986916|ref|YP_001349864.1| signal recognition particle GTPase [Pseudomonas aeruginosa PA7] [Tfc15]
MQQQTWTNPLLRLCAGLACALVLAACSTSKEEMLPHGEANMLDVWERGATSSIGNSRGRLLLDARQTLRR
PIDPQQAASANDQADYTRTASNEIHSQFKRLPNPDLVMYVFPHLAGSDPAPVPGYTTVFPFYQRVQYAMP
GERTEAY
>gi|134095211|ref|YP_001100286.1| signal peptide [Herminiimonas arsenicoxydans] [Tfc15]
MLSNLNKGLALALAVAVLGGCATSKEKLLPHGDSTMMDIWQQNAGDGGGGAGQVARRQLLDARQSLRRPL
TEMDVQAAPAEQMRYTRTARNEVYRQFQRLPNPDLVMYVYPHLAGTDPVPVPGYTTVFPLYQRVQYAMPG
ERVEDY
>gi|220936019|ref|YP_002514918.1| hypothetical protein Tgr7_2858 [Thioalkalivibrio sulfidophilus HL-EbGr7] [Tfc15]
MSRIWIERLAVVLAVVALAGCATSKEKLLTHDDRTMLDIWNQETGGPAGSGRASRELLDARQALRRPLTD
TDVQTAPGVQTRYTRTAQNEIYRQFHRLPNPDLVMYVFPHLTGTDPVPVPGYSTVFPLYQRVQYALPGER
VEDY
>gi|163855385|ref|YP_001629683.1| unnamed protein product [Bordetella petrii DSM 12804] [Tfc15]
MPSNLTDLSRGLALVLTIAVLAGCATSKEKLLPHGDNTMMDVWQQNAGDGGGGAGQVARRQLLDARQSLR
RPLTETDVQAAPGEQMRYTRTARNEVHRQFQRLPNPDLVMYVYPHLAGTDPVPVPGYTTVFPLYQRVQYA
MPGERVEDY
>gi|94311288|ref|YP_584498.1| unnamed protein product [Cupriavidus metallidurans CH34] [Tfc15]
MLSNSIKGLVLALAVAVLGGCATSKEKLLTHGDRTMMDIWQQEAGDGGGAAGRNAGRQLLDARQSLRRPL
TDADVQAAPVEQMRYTRTARNEVHRQFQRLPNPDLVMYVYPHLAGTDPVPVPGYTTVFPLYQRIQYAMPG
ERVEDY
>gi|218691210|ref|YP_002399422.1| putative lipoprotein [Escherichia coli ED1a] [Tfc15]
MRRLRLVMCIPLAALLLSGCSTSKEELLPAGDQTMLELWQGKTTGGSQRHAQAARETLWRPLTSDEKQQV
HKEGQSYSRTQESEISQQFPRLPNPDMVMYVFPHLAGGTSPVPGYSTIFPFYSRTQYALPGERTEAM
>gi|304311438|ref|YP_003811036.1| unnamed protein product [gamma proteobacterium HdN1] [Tfc15]
MRPSSISIAFMLAASLGALSGCANQVLPDTGPDIQEVYQRHVGGMKGEPARPLSDEEKEARRMEKENAKT
ADGALGANRNQYRPTLDGSADLVNYTRDAHNEIEQLFPVLPNPQIVMYVYPHFTARGRPVPGYSTAFKLY
EREEYAMPGEWIADHPSALPPPPAAAATPASGNLQMRGKRK
>gi|56475651|ref|YP_157240.1| hypothetical protein ebA415 [Aromatoleum aromaticum EbN1] [Tfc15]
MDSTDPTCRIVLPLLAAITVTACSVAGPRSSPLPAEGPTMEQIYRDRTGEADRNRAREALPLRPAEEIRP
GPVRESALQQIEQRFARLENPDLIMVVFPHLAHGKYPVPAYVTAFPMYESVEYLLPGEGDGPPRPETPSV
PSALGGSETTVRAPGGN
>gi|333930139|ref|YP_004503717.1| conjugative transfer region lipoprotein [Serratia plymuthica AS9] [Tfc15]
MRKNLFNRVLATAVMVSIMALVGCSTSKEEMLPPGDSSMLELWQGDDGGGSARNAVAARDSLRRPLTDSE
SQATAADDRSYSRTQESEISQQFPRLPNPDLVMYVFPHLADGNAPVPGYSTVFPFYSQVQYAMPGERTEA
Y
>gi|91784614|ref|YP_559820.1| hypothetical protein Bxe_A1185 [Burkholderia xenovorans LB400] [Tfc15]
MLSNLNKGLALALAVAVLGGCATSKEKLLPHGDSTMMDIWQTNAGDGGGGAGQVARRQLLDARQSLRRPL
TDADVQAAPAEQMRYTRTARNEVYRQFQRLPNPDLVMYVYPHLAGTDPVPVPGYTTVFPLYQRVQYAMPG
ERVEDY
>gi|120537065|ref|YP_957122.1| putative secreted protein [Marinobacter aquaeolei VT8] [Tfc15]
MISVALTGCASKDNFIPQPSQDMKAVYANHMSGVGDGQLLDTRALVRRPMVEGDVRLSDYVRSEKNQLQK
RFKLLPNPTMYMFVAPHLATSDQVPIPGYLTEFRMWEKDHYAMPGELSDMRNEFGE
>gi|241662295|ref|YP_002980655.1| hypothetical protein Rpic12D_0682 [Ralstonia pickettii 12D] [Tfc15]
MRRIWIESAAALCAVMVLGGCATSKDELLPHGDHTMLDVWNQETGGSAGGGQAARQLLDARQGLRRPLTE
ADVQAAPAAAAAYTRTAANEIYRQFHRLPNPDLVMYVFPHLAGTDPVPVPGYTTVFPLYQRVQYAMPGER
LEDY
>gi|160899612|ref|YP_001565194.1| putative signal peptide [Delftia acidovorans SPH-1] [Tfc15]
MPSNLNSWAQGLALALAVALLGGCATSKEKLLTHGDSTMMNIWQQNAGDGGGGAGQVARRQLLDARQSLR
RPLTEMDVQAAPAEQMRYTRTARNEVYRQFQRLPNPDLVMYVYPHLAGTDPVPIPGYTTVFPLYQRVQYA
MPGERVEDY
>gi|114330118|ref|YP_746340.1| putative secreted protein [Nitrosomonas eutropha C91] [Tfc15]
MRLNSIKPLLLVITVVTLAGCATHKDELLPHGGRTMQDIWHQEAGEGGSGQVAHRQLLDVRQSLRRPLTE
VDVRAAPTVQASYTRTAANEIQRQFHRLPNPDLVMYVFPHLAGTDPVPVPGYSTVFPLYQRVQYAMPGER
VEAY
>gi|251788081|ref|YP_003002802.1| putative secreted protein [Dickeya zeae Ech1591] [Tfc15]
MHSNWTKSLAIMVTVTVLTSCATSKEELLPHGGRTMQDIWQQESGNGGSPGQMAYRQLLDARQSLRRPLS
HADVKTVSTEQESYTRTAANDVRSQFQRLPNPDLLMYVFPHLAGTDPVPVPGYTTIFPLYQRVQYAMPGE
RTEDY
>gi|333983726|ref|YP_004512936.1| unnamed protein product [Methylomonas methanica MC09] [Tfc15]
MSWIKRFSVGLLAVSMTGLLSGCATGDKESILPQDGPTMKEVYQRHFSKPSGDAAESPLSVSIKPYRPKD
SSDQSPEQNQNPSSTPYTQSVGQAFQQQFPRLKNPTLIMYVFPHLSRDGRTPVPGYATGFSFYETIEFAL
PGEAEAGY
>gi|33152074|ref|NP_873427.1| hypothetical protein HD0934 [Haemophilus ducreyi 35000HP] [Tfc15]
MNYSTIGIIAISLGLITACSTSKNDLLPSSTTMQDIWNKGGGNSNQLQAYRNDGGQRMIEPPKYLSTQEQ
KSYTRTVENEVSNLFPRLPNPDLIMYVYPHLSASGEPTPIPGYTSVIPFYGRVQYAQPGERTRGL
>gi|226945676|ref|YP_002800749.1| unnamed protein product [Azotobacter vinelandii DJ] [Tfc15]
MYLHTSTERRFLAGAWLTLALLGIGGCSTNKDKLLPHGATDMLDVWQQGTTGSAGSASGRMLLDARQALR
RPLEPRQAAARNDNAAFTRTAENEIHSQFKRLPNPDLVMYVFPHLAGSDPVPVPGYTTVFPLYQRVQYAM
PGERTEDY
>gi|153950384|ref|YP_001402660.1| lipoprotein [Yersinia pseudotuberculosis IP 31758]
MKKTIKFASIPLLFAVVTLAGCSTSKDQMLPPGGSTMLTLWNDSSSATHATREGRTTLRRTLMEPLDLVT
ETGSRIQENEIQDRFPRLPNPDLVMFVYPHFAGSHTPVPGYSTVFPFYSQVQYALPGERTVEL
>gi|333895582|ref|YP_004469457.1| hypothetical protein ambt_20820 [Alteromonas sp. SN2] [Tfc15]
MHKSLRTLTLILISAIFISGCASSKSRVFGKDMPSMKAIHDSKFQRENSAPIPSPEREVQITTPATDSAF
QWLPNPTLTMYVFPHLSGAGHPVPGYTTFFKLYTQDHIAAPGEYTGRE
>gi|37525065|ref|NP_928409.1| hypothetical protein plu1084 [Photorhabdus luminescens subsp. laumondii TTO1] [Tfc15]
MVWTEKTSMNKARKIVMLVVITILTGCSTSKEEMLPPGDSTMLALWQGKASSSQTTMKVRKTLRRELSER
EQQATLNYTESYSRTQENEISQTFPRLPNPDMVMYLFPHLVAGNTPVPGYSTVFSFYNQVQYALLGERTE
AL
>gi|77164171|ref|YP_342696.1| hypothetical protein Noc_0647 [Nitrosococcus oceani ATCC 19707] [Tfc15]
MLMVGCASTKESVLPQDGPTMKSIYDQHMVDVQQSGHRRTIGGQPLPQSGIDHYRGFVREAANEIDTVFP
RLPNPTLVMYIFPHLSGSERTPVPGYVTTFPFYERVEYALPGEVPGEVPGEVPAPIVPSPDEQ
>gi|307546649|ref|YP_003899128.1| unnamed protein product [Halomonas elongata DSM 2581] [Tfc15]
MATLKHQPMPCRRARRAGLLGLSLAIMVGLSGCATSKDELMPHGDTTMKELWQGGAASGGESLTQQGLLD
ARSTLRREVSDGAMVDQRVHYTRTAANEIYNRFARLPNPDIVMYVYPHLAGGEVPVPGYSTVFSLYRKPQ
YAMPGETARPSVERAQQRRAAR
>gi|311104311|ref|YP_003977164.1| signal recognition particle GTPase [Achromobacter xylosoxidans A8] [Tfc15]
MHSNLTNLARGLALALAVAVLGGCATSKEKLLTHGDRTMMDIWQQEAGDGGGAAGRNAGRQLLDARQSLR
RPLTDADVQVAPVEQMRYTRTARNEVHRQFQRLPNPDLVMYVYPHLAGTDPVPVPGYTTVFPLNQRIQYA
MPGERVEAY
>gi|120611420|ref|YP_971098.1| unnamed protein product [Acidovorax citrulli AAC00-1] [Tfc15]
MASNSRILAVLSLSATLLAGCSVSGPRESPLKEVTEGSPTVLDVYRGKAAGGAPERSLATPRDRLEQDAP
ARPLAADDGRTQRYWSAVEPMQQRFARLANPDLVMVVYPHLAKGKYPVPGYVTVFPMYEQTEYALPGEVQ
EDLQRGRAAVQGRSPAEGGRR
>gi|217969377|ref|YP_002354611.1| hypothetical protein Tmz1t_0949 [Thauera sp. MZ1T] [Tfc15]
MPRIWIDAAAVLLAATLLGGCATSKEKLLPHGDNTMLDIWHQETGGSAGGGQAARQLLDARQGLRRPLVE
ADVQAAPGVQARYTRTAQNEIYRQFHRLPNPDLVMYVFPHLAGTDPVPVPGYSTVFPLYQRVQYAMPGER
VEDY
>gi|161504992|ref|YP_001572104.1| hypothetical protein SARI_03122 [Salmonella enterica subsp. arizonae serovar 62:z4,z23:-- str. RSK2980] [Tfc15]
MRTLILLLSLLLSACSTDQKTLLPVDENTTMLNIWGRQNNDAQALYDARSVLRRPLDDATMTAQQQQATR
SDGNATKALFRRLPNPDLEMYIFPHLAGSEGVPVPGYTTVFPFYNRVQYALPGERTDPL
>gi|378980660|ref|YP_005228801.1| hypothetical protein KPHS_45010 [Klebsiella pneumoniae subsp. pneumoniae HS11286] [Tfc15]
MMPRIYLLLAALWLAGCSTSKEQLLPPGDSTMLDLWQQKSGSPQMTAEARAVLRRDLNDVERNAQPAVAE
SYSRDANSEIQQQFPRLPNPDLVMYVFPHMTVGNVPVPGYSTVFPFYSQVQYALPGERVGAL
>gi|296100812|ref|YP_003610958.1| hypothetical protein ECL_00443 [Enterobacter cloacae subsp. cloacae ATCC 13047] [Tfc15]
MQNDIPDTAVMRWRSLRPVTLFLTGAVALLLAGCSTSKDEMLPPGDSTMLELWNDGASATHATGESRTTL
RRPVTDSERVISRQTRDSYSRTQENEIQQTFPRLPNPDLVMYVFPHLADGNTPVPGYSTVFPFYSQVQYA
LPGERTEDL
>gi|332288418|ref|YP_004419270.1| conjugative transfer region lipoprotein [Gallibacterium anatis UMN179] [Tfc15]
MSLTILLAAVMSLAACSTSQEKLLPRGDQTMLDLWQKKSGNGNLIPTRQNVAQDPVRAVNFQEQESYTRT
AENEITNLFPRLPNPDLVMYIFPHLSDTAEPMPVPGYSTVIPFYSRVQYAQAGERLATY
>gi|237809184|ref|YP_002893624.1| putative secreted protein [Tolumonas auensis DSM 9187] [Tfc15]
MHSNWIKPLLLAAAVAALAGCATSKEELMPHGGRTMQDIWHQAAGDGGSGQVARRQLLDARQSLRRPLTD
ADVQAAPAEQMRYTRTAANEIHHQFPRLLNPDLVMYVYPHLAGTDPVPVPGYSTVFPLYQRVQYAMPGER
TEAY
>gi|154253859|ref|YP_001414683.1| putative signal peptide [Parvibaculum lavamentivorans DS-1] [Tfc15]
MLSNLTDLTRGLALAVAVAVLGGCATSKEKLLPHGSSTMMDIWQQEAGDGGGGAGQVARRQLLDARQSLR
RPLTEADVQAAPSEQMRYTRTARNEVYRQFQRLPNPDLVMYVFPHLAGTDPIPVPGYTTVFPLYQRTQYA
MPGERVEDY
>gi|330824399|ref|YP_004387702.1| conjugative transfer region lipoprotein [Alicycliphilus denitrificans K601] [Tfc15]
MPRTWIDAAAVLLAATLLGGCATSKEKLLPHGDSTMLDIWHQETGGSAGGGQAARQLLDARQGLRRPLTE
ADVQAAPGVQARYTRTAQNEIHRQFHRLPNPDLVMYVFPHLAGTDPVPVPGYSTVFPLYQRVQYAMPGER
VEDY
>gi|188991846|ref|YP_001903856.1| hypothetical protein xccb100_2451 [Xanthomonas campestris pv. campestris str. B100] [Tfc15]
MLSNLTKGLASALLLALLGGCATSKEDLLTHGDRSMMDIWQQETGDGAVGGAGQVAHRLLLDARQSLRRP
LTDADVQAAPAEQMRYTRTARNEVYRQFQRLPNPDLVMYVFPHLAGTDPVPVPGYSTVFPLYQRIQYAMP
GERVEDY
>gi|296106587|ref|YP_003618287.1| hypothetical protein lpa_01509 [Legionella pneumophila 2300/99 Alcoy] [Tfc15]
MLCASLALSACSTANISQSAIPEQGLTVSQLYQQSMQQPVQKAVVQQVRFENSGEEFKQLPNPEVPIHIF
AHVAQLDDEQIIKPAYTTRFFLYKQNQYALASELY
>gi|124267579|ref|YP_001021583.1| hypothetical protein Mpe_A2393 [Methylibium petroleiphilum PM1] [Tfc15]
MPRIWIDAAAVLLAATLLGGCATSKEKLLPHGDSTMLDIWHQETGGSAGGGQAARQLLDARQGLRRPLAD
ADVQAAPGVQARYTRTAQNEIHRQFHRLPNPDLVMYVFPHLAGTDPVPVPGYSTVFPLYQRVQYAMPGER
VEDY
>gi|197286424|ref|YP_002152296.1| lipoprotein [Proteus mirabilis HI4320] [Tfc15]
MRMMKCVMKSRVLCALVLLLAGCATSKEELLPAGNSDMMAIWSGRQADPNGAADSRTVTETARSALRRAL
TNDEAARLQQADTAYTRTQSSEIHQQFPRLPNPDMVMYVFPHLSAGNLPVPGYSTVFPFYHQVQYALPGE
RVEGL
>gi|300781873|ref|YP_003739108.1| lipoprotein [Erwinia billingiae Eb661] [Tfc15]
MSITAKFGIFMIIAACSLAGCSTNKDEMLPPGNSNMLELWKGTDGESGASRGSEARSTLRRGLSDSEQQA
ALSDDRSYSRTQESEISQQFPRLPNPDMVMFVFPHLAQGNTPVPGYSTVFPFYDQTQYAMPGERTEAL
>gi|50119521|ref|YP_048688.1| unnamed protein product [Pectobacterium atrosepticum SCRI1043] [Tfc15]
MPKYQIMATLLVIALLSGCSTSKEEMLPAGEHSMLELWNGADGEGTTRRSAQAREALRRPLSTGENQASL
HDDRSYSRTQESEISQQFPRLPNPDMVIYIFPHLTEGSTPVPGYSTVFPFYSQTQYAMPGERVEAL
>gi|290474552|ref|YP_003467432.1| unnamed protein product [Xenorhabdus bovienii SS-2004] [Tfc15]
MRKIKYYWLLGLAGLLVGCTTSKDALLPAGKQTVLAMWQGNKAGHATESARETLRRSLTVSERLRALEEP
YHYSRSAAQEISQQFPRLPNPDMVMYIFPHLVAGNTPIPGYSTVFPFYSQVQYALPGERTEAL
