# Supplementary material for: T346Hunter: A Novel Web-Based Tool for the Prediction of Type III, Type IV and Type VI Secretion Systems in Bacterial Genomes
Source: PLoS One. 2015 Apr 13;10(4):e0119317. doi: 10.1371/journal.pone.0119317 (PMC4395097; doi:10.1371/journal.pone.0119317)
Supplement: S1 Data — (ZIP) [file pone.0119317.s009.zip › T346Hunter_profiles/GI.Tfc15.hmm]

HMMER3/f [3.1b1 | May 2013]
NAME  Tfc15
LENG  141
ALPH  amino
RF    no
MM    no
CONS  yes
CS    no
MAP   yes
DATE  Tue Mar  4 13:35:12 2014
NSEQ  41
EFFN  1.679138
CKSUM 3581937921
STATS LOCAL MSV      -10.2648  0.71045
STATS LOCAL VITERBI  -10.8303  0.71045
STATS LOCAL FORWARD   -4.2108  0.71045
HMM          A        C        D        E        F        G        H        I        K        L        M        N        P        Q        R        S        T        V        W        Y   
            m->m     m->i     m->d     i->m     i->i     d->m     d->d
  COMPO   2.49300  4.46343  3.06019  2.61112  3.33132  2.99542  3.60378  3.07580  2.74134  2.52589  3.53213  3.06930  2.96849  2.93112  2.90987  2.62913  2.75692  2.74947  4.81717  3.23647
          2.68639  4.42208  2.77533  2.73176  3.46410  2.40576  3.72464  3.29350  2.67746  2.69368  4.23874  2.90331  2.73756  3.18155  2.89769  2.37884  2.77495  2.98565  4.58247  3.61546
          0.84639  0.83790  1.97744  1.70499  0.20062  0.00000        *
      1   2.57274  4.53228  3.20671  2.74475  3.46728  3.56515  3.79661  2.65832  2.41017  2.60299  2.68762  3.02863  3.36514  3.04412  2.81214  2.58115  2.77027  2.69879  5.09053  3.82426     16 k - - -
          2.68618  4.42225  2.77519  2.73123  3.46354  2.40513  3.72494  3.29354  2.67741  2.69355  4.24690  2.90347  2.73739  3.18146  2.89801  2.37887  2.77519  2.98518  4.58477  3.61503
          0.15503  4.35057  2.03478  0.61958  0.77255  0.68946  0.69684
      2   2.52810  4.57748  3.19643  2.63421  3.46505  3.50634  3.72767  3.14331  2.53884  2.55138  3.37373  2.96772  3.72533  2.94436  2.24837  2.47612  2.60612  2.87726  4.80639  3.84071     17 r - - -
          2.68618  4.42225  2.77519  2.73123  3.46354  2.40513  3.72494  3.29354  2.67741  2.69355  4.24690  2.90347  2.73739  3.18146  2.89801  2.37887  2.77519  2.98518  4.58477  3.61503
          0.02213  4.21767  4.94002  0.61958  0.77255  0.82880  0.57371
      3   2.34315  3.50563  3.50845  2.94029  3.17018  3.44427  3.84652  2.76723  2.71166  2.28323  3.41360  3.33841  2.92749  3.19040  3.04370  2.69266  2.80117  2.53007  4.89346  3.26202     18 l - - -
          2.68618  4.42225  2.77519  2.73123  3.46354  2.40513  3.72494  3.29354  2.67741  2.69355  4.24690  2.90347  2.73739  3.18146  2.89801  2.37887  2.77519  2.98518  4.58477  3.61503
          0.02213  4.21767  4.94002  0.61958  0.77255  0.52844  0.89043
      4   2.60944  4.85290  2.95694  2.45308  4.08945  3.25268  3.69503  3.02934  2.31935  3.02647  3.52824  3.02378  3.88091  2.81223  2.36965  2.19858  2.69680  3.04793  5.35650  3.79733     19 s - - -
          2.68618  4.42225  2.77519  2.73123  3.46354  2.40513  3.72494  3.29354  2.67741  2.69355  4.24690  2.90347  2.73739  3.18146  2.89801  2.37887  2.77519  2.98518  4.58477  3.61503
          0.01893  4.37223  5.09457  0.61958  0.77255  0.57965  0.82120
      5   2.53257  3.75504  3.92661  3.34727  3.19655  3.08475  4.01411  2.24910  3.25621  2.25680  3.03310  3.62856  3.55259  3.50614  3.10634  2.48331  2.51428  2.28551  4.31423  3.46720     20 i - - -
          2.68618  4.42225  2.77519  2.73123  3.46354  2.40513  3.72494  3.29354  2.67741  2.69355  4.24690  2.90347  2.73739  3.18146  2.89801  2.37887  2.77519  2.98518  4.58477  3.61503
          0.01828  4.40706  5.12941  0.61958  0.77255  0.61708  0.77548
      6   2.50235  4.19117  4.39391  3.80812  3.29726  3.46973  4.26064  1.88459  3.66935  1.54460  3.00726  3.96471  4.28335  3.86946  3.80821  3.22717  2.85468  1.96513  4.86829  3.68450     21 l - - -
          2.68618  4.42225  2.77519  2.73123  3.46354  2.40513  3.72494  3.29354  2.67741  2.69355  4.24690  2.90347  2.73739  3.18146  2.89801  2.37887  2.77519  2.98518  4.58477  3.61503
          0.01828  4.40706  5.12941  0.61958  0.77255  0.48343  0.95884
      7   2.19485  4.22219  3.92666  3.34819  3.16172  3.11518  4.02879  2.62332  3.25962  1.84329  2.85184  3.63621  3.90358  3.51259  3.50806  2.43951  2.72555  2.40858  4.42710  3.62377     22 l - - -
          2.68618  4.42225  2.77519  2.73123  3.46354  2.40513  3.72494  3.29354  2.67741  2.69355  4.24690  2.90347  2.73739  3.18146  2.89801  2.37887  2.77519  2.98518  4.58477  3.61503
          0.01729  4.46197  5.18432  0.61958  0.77255  0.53680  0.87855
      8   2.58548  3.84977  4.39970  3.80440  3.06301  3.62374  4.17669  1.96443  3.64772  1.62189  3.24034  3.91888  3.44653  3.83120  3.75457  3.08533  2.93967  1.92997  4.76128  3.57760     23 l - - -
          2.68618  4.42225  2.77519  2.73123  3.46354  2.40513  3.72494  3.29354  2.67741  2.69355  4.24690  2.90347  2.73739  3.18146  2.89801  2.37887  2.77519  2.98518  4.58477  3.61503
          0.01729  4.46197  5.18432  0.61958  0.77255  0.53680  0.87855
      9   1.73384  3.34477  4.17970  3.59663  3.29824  3.80391  4.13309  2.32613  3.47749  1.92580  3.19054  3.80019  4.18122  3.69904  3.65906  2.83771  2.74441  2.21704  4.81685  3.62473     24 a - - -
          2.68618  4.42225  2.77519  2.73123  3.46354  2.40513  3.72494  3.29354  2.67741  2.69355  4.24690  2.90347  2.73739  3.18146  2.89801  2.37887  2.77519  2.98518  4.58477  3.61503
          0.20006  4.46197  1.77325  0.61958  0.77255  0.53680  0.87855
     10   2.26348  3.72817  4.13062  3.54502  2.65375  3.45683  4.05326  2.47434  3.41979  1.74009  3.21483  3.73520  4.10500  3.63492  3.58947  2.76441  2.86092  2.10094  4.72082  3.52978     25 l - - -
          2.68618  4.42225  2.77519  2.73123  3.46354  2.40513  3.72494  3.29354  2.67741  2.69355  4.24690  2.90347  2.73739  3.18146  2.89801  2.37887  2.77519  2.98518  4.58477  3.61503
          0.02072  4.28263  5.00498  0.61958  0.77255  0.65008  0.73815
     11   2.08513  4.21958  3.85924  3.28565  3.34339  3.70480  4.00885  2.38525  3.20161  2.02295  2.64572  3.58990  4.08580  3.46546  3.46673  2.50546  2.55858  2.42727  4.84239  3.63672     26 l - - -
          2.68618  4.42225  2.77519  2.73123  3.46354  2.40513  3.72494  3.29354  2.67741  2.69355  4.24690  2.90347  2.73739  3.18146  2.89801  2.37887  2.77519  2.98518  4.58477  3.61503
          0.01964  4.33585  5.05819  0.61958  0.77255  0.67092  0.71588
     12   2.36603  4.20536  3.89454  3.31944  3.32975  3.30728  4.01690  2.46679  3.23199  1.85437  3.06891  3.61101  4.09192  3.48971  3.48629  2.33167  2.89033  2.08191  4.82791  3.62388     27 l - - -
          2.68618  4.42225  2.77519  2.73123  3.46354  2.40513  3.72494  3.29354  2.67741  2.69355  4.24690  2.90347  2.73739  3.18146  2.89801  2.37887  2.77519  2.98518  4.58477  3.61503
          0.01934  4.35125  5.07359  0.61958  0.77255  0.44140  1.03041
     13   1.57873  3.60304  4.19669  3.61729  3.34865  3.85474  4.18783  2.36362  3.50555  2.08929  3.03245  3.83727  4.22826  3.73405  3.70058  3.14736  2.62679  2.08309  4.88508  3.69147     28 a - - -
          2.68618  4.42225  2.77519  2.73123  3.46354  2.40513  3.72494  3.29354  2.67741  2.69355  4.24690  2.90347  2.73739  3.18146  2.89801  2.37887  2.77519  2.98518  4.58477  3.61503
          0.04705  4.46197  3.36913  0.61958  0.77255  0.45512  1.00614
     14   2.18589  3.90836  4.24176  3.65357  3.26524  3.01423  4.13721  2.22521  3.52340  1.83844  2.93413  3.83244  4.18887  3.73285  3.68166  3.11229  2.58320  2.02084  4.78640  3.59717     29 l - - -
          2.68618  4.42225  2.77519  2.73123  3.46354  2.40513  3.72494  3.29354  2.67741  2.69355  4.24690  2.90347  2.73739  3.18146  2.89801  2.37887  2.77519  2.98518  4.58477  3.61503
          0.16673  4.46495  1.95145  0.61958  0.77255  0.53212  0.88518
     15   2.58423  4.23651  3.74124  3.16889  3.07009  3.34512  3.94581  2.62142  3.09616  1.88850  3.34907  3.50357  4.04232  3.37103  3.38668  2.10638  2.51731  2.49902  4.43291  3.62137     30 l - - -
          2.68618  4.42225  2.77519  2.73123  3.46354  2.40513  3.72494  3.29354  2.67741  2.69355  4.24690  2.90347  2.73739  3.18146  2.89801  2.37887  2.77519  2.98518  4.58477  3.61503
          0.03373  4.31821  3.91969  0.61958  0.77255  0.39085  1.12850
     16   2.52967  4.29908  4.37411  3.79014  3.32380  3.99996  4.31680  2.17125  3.23414  1.22582  2.96817  3.99518  4.34548  3.87165  3.82445  3.29715  3.09133  2.12846  4.94729  3.77452     31 l - - -
          2.68618  4.42225  2.77519  2.73123  3.46354  2.40513  3.72494  3.29354  2.67741  2.69355  4.24690  2.90347  2.73739  3.18146  2.89801  2.37887  2.77519  2.98518  4.58477  3.61503
          0.05062  4.46577  3.27378  0.61958  0.77255  0.48785  0.95177
     17   1.76379  3.17864  3.80796  3.29991  3.98998  2.13213  4.22747  3.36432  3.25287  3.07287  3.93751  3.53565  3.97798  3.53945  3.58350  2.05327  2.25144  2.53518  5.40370  4.18677     32 a - - -
          2.68618  4.42225  2.77519  2.73123  3.46354  2.40513  3.72494  3.29354  2.67741  2.69355  4.24690  2.90347  2.73739  3.18146  2.89801  2.37887  2.77519  2.98518  4.58477  3.61503
          0.01751  4.44971  5.17206  0.61958  0.77255  0.52515  0.89518
     18   1.47487  4.39612  3.88030  3.64533  4.80056  1.08237  4.69068  4.24864  3.74635  3.92511  4.71682  3.67208  3.96032  3.97991  4.02617  2.11979  2.97750  3.57038  6.12943  4.95734     33 g - - -
          2.68618  4.42225  2.77519  2.73123  3.46354  2.40513  3.72494  3.29354  2.67741  2.69355  4.24690  2.90347  2.73739  3.18146  2.89801  2.37887  2.77519  2.98518  4.58477  3.61503
          0.01730  4.46137  5.18372  0.61958  0.77255  0.53774  0.87723
     19   2.73674  1.15777  4.44704  3.97330  3.72162  3.66551  4.56969  2.66414  3.77536  2.14458  3.69382  4.01362  4.26453  4.06287  3.94551  3.07591  2.58678  2.46851  5.33096  4.12573     34 c - - -
          2.68618  4.42225  2.77519  2.73123  3.46354  2.40513  3.72494  3.29354  2.67741  2.69355  4.24690  2.90347  2.73739  3.18146  2.89801  2.37887  2.77519  2.98518  4.58477  3.61503
          0.01730  4.46137  5.18372  0.61958  0.77255  0.53774  0.87723
     20   1.21312  4.38830  3.94781  3.64822  4.69776  3.17966  4.64413  4.09200  3.66844  3.80453  4.61544  3.67691  3.96230  3.93196  3.94821  1.12638  2.78146  3.48100  6.04166  4.86261     35 s - - -
          2.68618  4.42225  2.77519  2.73123  3.46354  2.40513  3.72494  3.29354  2.67741  2.69355  4.24690  2.90347  2.73739  3.18146  2.89801  2.37887  2.77519  2.98518  4.58477  3.61503
          0.01730  4.46137  5.18372  0.61958  0.77255  0.53774  0.87723
     21   2.59406  4.56633  3.42495  2.93898  4.12447  2.66102  4.03973  3.51548  2.93987  3.18433  4.02633  2.78807  3.95904  3.26212  3.34186  2.34980  1.45519  2.50384  5.47310  4.20619     36 t - - -
          2.68618  4.42225  2.77519  2.73123  3.46354  2.40513  3.72494  3.29354  2.67741  2.69355  4.24690  2.90347  2.73739  3.18146  2.89801  2.37887  2.77519  2.98518  4.58477  3.61503
          0.08391  4.46137  2.67450  0.61958  0.77255  0.53774  0.87723
     22   2.43580  3.27949  3.12645  2.75275  3.80990  3.23631  3.70864  2.80928  2.73448  2.86655  3.72691  3.02343  3.94781  3.06268  3.14877  1.69957  2.89672  2.91968  5.18588  3.91297     37 s - - -
          2.68618  4.42225  2.77519  2.73123  3.46354  2.40513  3.72494  3.29354  2.67741  2.69355  4.24690  2.90347  2.73739  3.18146  2.89801  2.37887  2.77519  2.98518  4.58477  3.61503
          0.04909  4.39594  3.33613  0.61958  0.77255  0.63208  0.75818
     23   2.35731  5.05978  2.97905  2.48663  4.43621  2.76464  3.71614  3.87773  1.55573  3.40925  4.19524  3.00737  3.90323  2.62608  2.84532  2.45315  2.97882  3.48908  5.57677  4.22337     38 k - - -
          2.68618  4.42225  2.77519  2.73123  3.46354  2.40513  3.72494  3.29354  2.67741  2.69355  4.24690  2.90347  2.73739  3.18146  2.89801  2.37887  2.77519  2.98518  4.58477  3.61503
          0.01905  4.36591  5.08825  0.61958  0.77255  0.38537  1.14006
     24   2.78589  5.30826  2.09562  1.82880  4.64156  3.47214  3.72366  4.13197  2.41983  3.60859  4.35831  2.44191  3.01887  2.55482  3.00698  2.57852  2.81765  3.69376  5.74203  4.31691     39 e - - -
          2.68618  4.42225  2.77519  2.73123  3.46354  2.40513  3.72494  3.29354  2.67741  2.69355  4.24690  2.90347  2.73739  3.18146  2.89801  2.37887  2.77519  2.98518  4.58477  3.61503
          0.01675  4.49328  5.21562  0.61958  0.77255  0.48576  0.95510
     25   2.65394  5.21730  2.78791  1.96154  4.56000  3.47930  3.67024  4.04142  1.91828  3.51880  4.26048  2.77568  3.87796  2.35421  2.51365  2.46789  2.84155  3.60706  5.64811  4.24228     40 k - - -
          2.68618  4.42225  2.77519  2.73123  3.46354  2.40513  3.72494  3.29354  2.67741  2.69355  4.24690  2.90347  2.73739  3.18146  2.89801  2.37887  2.77519  2.98518  4.58477  3.61503
          0.01675  4.49328  5.21562  0.61958  0.77255  0.48576  0.95510
     26   2.45527  4.27285  3.86578  2.65141  3.09852  3.74705  4.02836  2.71772  3.21245  1.75767  2.67360  3.60778  4.12081  3.47763  3.48546  2.57858  2.93113  2.23258  4.87602  3.66828     41 l - - -
          2.68618  4.42225  2.77519  2.73123  3.46354  2.40513  3.72494  3.29354  2.67741  2.69355  4.24690  2.90347  2.73739  3.18146  2.89801  2.37887  2.77519  2.98518  4.58477  3.61503
          0.01675  4.49328  5.21562  0.61958  0.77255  0.48576  0.95510
     27   2.75789  4.27573  4.07086  3.48975  3.34239  3.83489  4.12947  2.26362  3.36264  1.40442  3.02783  3.75690  4.20217  3.62544  3.23120  2.32776  2.99106  2.46792  4.88373  3.69038     42 l - - -
          2.68618  4.42225  2.77519  2.73123  3.46354  2.40513  3.72494  3.29354  2.67741  2.69355  4.24690  2.90347  2.73739  3.18146  2.89801  2.37887  2.77519  2.98518  4.58477  3.61503
          0.01675  4.49328  5.21562  0.61958  0.77255  0.48576  0.95510
     28   2.71838  4.48675  3.86708  3.38375  3.90907  3.59638  4.31355  2.66314  3.29855  2.82486  3.83437  3.66869  1.19476  3.63035  3.61216  2.96091  2.74480  2.28060  5.42534  4.19903     43 p - - -
          2.68618  4.42225  2.77519  2.73123  3.46354  2.40513  3.72494  3.29354  2.67741  2.69355  4.24690  2.90347  2.73739  3.18146  2.89801  2.37887  2.77519  2.98518  4.58477  3.61503
          0.03705  4.49328  3.68135  0.61958  0.77255  0.48576  0.95510
     29   2.48760  4.99337  2.64071  2.29919  3.74813  3.49856  2.63601  3.69749  2.47132  2.51622  4.05514  3.00478  3.06603  2.67372  2.85664  2.69701  2.92116  3.18827  5.47452  4.11500     44 e - - -
          2.68618  4.42225  2.77519  2.73123  3.46354  2.40513  3.72494  3.29354  2.67741  2.69355  4.24690  2.90347  2.73739  3.18146  2.89801  2.37887  2.77519  2.98518  4.58477  3.61503
          0.01710  4.47332  5.19567  0.61958  0.77255  0.46566  0.98812
     30   2.74694  5.12975  2.75719  2.44809  4.45564  1.93260  3.73518  3.91195  2.36700  3.44464  4.22024  2.98853  2.70317  2.58030  2.99380  2.62943  2.57180  3.51945  5.62163  4.23716     45 g - - -
          2.68618  4.42225  2.77519  2.73123  3.46354  2.40513  3.72494  3.29354  2.67741  2.69355  4.24690  2.90347  2.73739  3.18146  2.89801  2.37887  2.77519  2.98518  4.58477  3.61503
          0.01675  4.49328  5.21562  0.61958  0.77255  0.48576  0.95510
     31   2.50427  5.29616  2.08101  2.11713  4.62715  2.38448  3.72337  4.11487  2.32136  3.59585  4.34742  2.78225  3.90936  2.52920  3.00532  2.46115  3.02119  3.68055  5.73260  4.31027     46 d - - -
          2.68629  4.42236  2.77496  2.73104  3.46365  2.40486  3.72506  3.29365  2.67752  2.69366  4.24648  2.90349  2.73751  3.18158  2.89812  2.37889  2.77517  2.98512  4.58488  3.61514
          0.22741  1.61962  5.21562  0.83890  0.56596  0.48576  0.95510
     32   2.65064  5.00236  3.04663  2.49250  4.27658  3.51132  3.50592  3.71017  2.47258  2.91748  4.06913  2.95065  2.33867  2.51130  2.66438  2.23173  2.56845  3.35577  5.48511  4.12969     52 s - - -
          2.68618  4.42225  2.77519  2.73123  3.46354  2.40513  3.72494  3.29354  2.67741  2.69355  4.24690  2.90347  2.73739  3.18146  2.89801  2.37887  2.77519  2.98518  4.58477  3.61503
          0.01675  4.49328  5.21562  0.61958  0.77255  0.48576  0.95510
     33   2.82783  5.09857  2.08299  2.53764  4.59812  3.44245  3.93870  4.05238  2.81547  3.62055  4.42715  2.84073  3.99150  3.09321  3.31298  2.43588  1.32288  3.63696  5.81947  4.43704     53 t - - -
          2.68618  4.42225  2.77519  2.73123  3.46354  2.40513  3.72494  3.29354  2.67741  2.69355  4.24690  2.90347  2.73739  3.18146  2.89801  2.37887  2.77519  2.98518  4.58477  3.61503
          0.01675  4.49328  5.21562  0.61958  0.77255  0.48576  0.95510
     34   3.38543  4.69299  5.15069  4.59702  3.46873  4.69540  5.10486  1.87307  4.45894  1.90119  1.17132  4.78244  4.93513  4.59285  4.56522  4.05262  3.62317  1.75437  5.46402  4.36296     54 m - - -
          2.68618  4.42225  2.77519  2.73123  3.46354  2.40513  3.72494  3.29354  2.67741  2.69355  4.24690  2.90347  2.73739  3.18146  2.89801  2.37887  2.77519  2.98518  4.58477  3.61503
          0.01675  4.49328  5.21562  0.61958  0.77255  0.48576  0.95510
     35   2.72729  4.88441  3.14881  2.41030  4.11825  3.55753  3.74918  3.52463  2.05092  2.08804  3.23567  3.09778  3.94569  2.36456  2.94653  2.52934  2.95566  3.21381  5.38417  4.06638     55 k - - -
          2.68618  4.42225  2.77519  2.73123  3.46354  2.40513  3.72494  3.29354  2.67741  2.69355  4.24690  2.90347  2.73739  3.18146  2.89801  2.37887  2.77519  2.98518  4.58477  3.61503
          0.01675  4.49328  5.21562  0.61958  0.77255  0.48576  0.95510
     36   2.30223  5.33657  1.95895  1.80331  4.66402  3.47378  3.75023  4.15378  2.54470  3.63568  4.39323  2.76993  3.92738  2.36422  3.05667  2.59315  2.91846  3.71990  5.77489  4.34638     56 e - - -
          2.68618  4.42225  2.77519  2.73123  3.46354  2.40513  3.72494  3.29354  2.67741  2.69355  4.24690  2.90347  2.73739  3.18146  2.89801  2.37887  2.77519  2.98518  4.58477  3.61503
          0.01675  4.49328  5.21562  0.61958  0.77255  0.48576  0.95510
     37   3.44295  4.68289  5.40764  4.87512  3.63473  4.89984  5.38621  1.29013  4.76719  1.42484  3.19604  5.02729  5.10318  4.88849  4.85298  4.28179  3.68277  1.33858  5.67562  4.56176     57 i - - -
          2.68618  4.42225  2.77519  2.73123  3.46354  2.40513  3.72494  3.29354  2.67741  2.69355  4.24690  2.90347  2.73739  3.18146  2.89801  2.37887  2.77519  2.98518  4.58477  3.61503
          0.01675  4.49328  5.21562  0.61958  0.77255  0.48576  0.95510
     38   4.28707  5.39243  5.12802  4.89138  2.14968  4.88632  3.03435  4.04836  4.64189  3.29864  4.58409  4.46254  5.16804  4.55985  4.61378  4.26565  4.48917  3.95073  1.25397  1.03743     58 y - - -
          2.68618  4.42225  2.77519  2.73123  3.46354  2.40513  3.72494  3.29354  2.67741  2.69355  4.24690  2.90347  2.73739  3.18146  2.89801  2.37887  2.77519  2.98518  4.58477  3.61503
          0.01675  4.49328  5.21562  0.61958  0.77255  0.48576  0.95510
     39   2.58389  5.21833  2.60600  2.35854  4.55438  3.29855  3.35418  4.03399  2.37915  3.51783  4.26382  2.54317  3.88365  1.79648  2.52331  2.62928  2.95951  3.60462  5.65320  4.24697     59 q - - -
          2.68618  4.42225  2.77519  2.73123  3.46354  2.40513  3.72494  3.29354  2.67741  2.69355  4.24690  2.90347  2.73739  3.18146  2.89801  2.37887  2.77519  2.98518  4.58477  3.61503
          0.06282  4.49328  3.00165  0.61958  0.77255  0.48576  0.95510
     40   2.72438  5.19749  2.71186  2.40196  4.53273  2.52877  3.67296  4.00631  2.27861  3.49486  4.24647  2.76555  3.87935  2.04563  2.30089  2.55031  2.92307  3.58406  5.63288  4.23465     60 q - - -
          2.68618  4.42225  2.77519  2.73123  3.46354  2.40513  3.72494  3.29354  2.67741  2.69355  4.24690  2.90347  2.73739  3.18146  2.89801  2.37887  2.77519  2.98518  4.58477  3.61503
          0.01754  4.44799  5.17034  0.61958  0.77255  0.55828  0.84908
     41   2.62051  5.18149  2.86727  2.16022  4.51397  2.83367  2.55751  3.99080  2.05274  3.48016  4.22710  2.74057  3.86424  2.67154  2.81492  2.38808  2.86606  3.56568  5.61988  4.21663     61 k - - -
          2.68618  4.42225  2.77519  2.73123  3.46354  2.40513  3.72494  3.29354  2.67741  2.69355  4.24690  2.90347  2.73739  3.18146  2.89801  2.37887  2.77519  2.98518  4.58477  3.61503
          0.21059  4.44799  1.72491  0.61958  0.77255  0.55828  0.84908
     42   2.12369  4.38693  3.11440  2.85880  2.99176  3.57588  3.82670  2.89623  2.82090  2.60404  2.93196  3.11367  3.95889  3.02559  3.19321  2.74997  2.53478  2.33569  4.96532  3.72184     62 a - - -
          2.68618  4.42225  2.77519  2.73123  3.46354  2.40513  3.72494  3.29354  2.67741  2.69355  4.24690  2.90347  2.73739  3.18146  2.89801  2.37887  2.77519  2.98518  4.58477  3.61503
          0.02123  4.25864  4.98099  0.61958  0.77255  0.78978  0.60503
     43   2.19659  4.64929  3.13910  2.63971  4.10806  2.03111  3.81220  3.51953  2.65054  3.14663  3.96937  2.92265  3.85627  2.74242  3.08845  2.32566  2.62500  2.87319  5.40335  4.09802     63 g - - -
          2.68618  4.42225  2.77519  2.73123  3.46354  2.40513  3.72494  3.29354  2.67741  2.69355  4.24690  2.90347  2.73739  3.18146  2.89801  2.37887  2.77519  2.98518  4.58477  3.61503
          0.16561  4.25864  1.97701  0.61958  0.77255  0.78978  0.60503
     44   2.78902  5.22560  2.00530  2.20494  4.55642  1.97198  3.72025  4.03244  2.41222  3.55565  4.35880  2.70843  3.84598  2.86299  3.12313  2.45313  3.05408  3.62681  5.73283  4.30505     64 g - - -
          2.68618  4.42225  2.77519  2.73123  3.46354  2.40513  3.72494  3.29354  2.67741  2.69355  4.24690  2.90347  2.73739  3.18146  2.89801  2.37887  2.77519  2.98518  4.58477  3.61503
          0.02449  4.11752  4.83987  0.61958  0.77255  0.91242  0.51342
     45   2.40752  4.39325  3.33011  2.79569  3.71658  2.33331  3.83019  3.08235  2.76564  2.77792  2.79770  3.20429  3.13905  3.08869  3.15381  2.40396  2.80278  2.58338  5.11198  3.85700     65 g - - -
          2.68618  4.42225  2.77519  2.73123  3.46354  2.40513  3.72494  3.29354  2.67741  2.69355  4.24690  2.90347  2.73739  3.18146  2.89801  2.37887  2.77519  2.98518  4.58477  3.61503
          0.02449  4.11752  4.83987  0.61958  0.77255  0.72398  0.66323
     46   2.29330  5.05059  2.45586  2.35237  4.35981  2.55141  3.63075  3.63500  2.13856  3.34632  4.11806  2.81089  3.81932  2.64538  2.88469  2.50552  2.88876  3.42533  5.52054  4.13409     66 k - - -
          2.68585  4.42241  2.77525  2.73098  3.46370  2.40466  3.72511  3.29370  2.67757  2.69371  4.24706  2.90363  2.73709  3.18162  2.89817  2.37896  2.77536  2.98531  4.58493  3.61519
          0.54288  1.06230  2.61366  0.89064  0.52830  0.82548  0.57630
     47   2.41720  4.79754  3.02811  2.38354  4.12258  2.49071  3.68145  3.52993  2.42822  3.13116  3.95001  3.00607  3.84655  2.83588  2.09489  2.62767  2.87815  2.91869  5.36259  4.04452     71 r - - -
          2.68618  4.42225  2.77519  2.73123  3.46354  2.40513  3.72494  3.29354  2.67741  2.69355  4.24690  2.90347  2.73739  3.18146  2.89801  2.37887  2.77519  2.98518  4.58477  3.61503
          0.02363  4.15286  4.87521  0.61958  0.77255  0.52677  0.89285
     48   2.36289  5.05889  2.93544  2.31807  4.36743  2.90648  3.64882  3.82335  2.35469  3.35246  4.12050  2.86456  3.08636  2.37441  2.81357  2.21692  2.66362  3.43210  5.52579  4.14355     72 s - - -
          2.68618  4.42225  2.77519  2.73123  3.46354  2.40513  3.72494  3.29354  2.67741  2.69355  4.24690  2.90347  2.73739  3.18146  2.89801  2.37887  2.77519  2.98518  4.58477  3.61503
          0.01934  4.35091  5.07326  0.61958  0.77255  0.68905  0.69726
     49   2.54235  4.78046  3.00297  2.43409  4.00032  2.65072  3.71057  3.40556  2.53184  2.37545  3.69646  2.96527  3.88950  2.60487  2.93879  2.38532  2.88509  2.79173  5.29831  3.98012     73 l - - -
          2.68618  4.42225  2.77519  2.73123  3.46354  2.40513  3.72494  3.29354  2.67741  2.69355  4.24690  2.90347  2.73739  3.18146  2.89801  2.37887  2.77519  2.98518  4.58477  3.61503
          0.01934  4.35091  5.07326  0.61958  0.77255  0.60589  0.78875
     50   2.04290  5.07612  2.71145  2.24978  4.39958  3.19672  3.69030  3.85553  2.46627  3.39022  4.16422  2.73431  3.86893  2.81019  2.87512  1.96581  2.71838  3.46384  5.56909  4.18504     74 s - - -
          2.68618  4.42225  2.77519  2.73123  3.46354  2.40513  3.72494  3.29354  2.67741  2.69355  4.24690  2.90347  2.73739  3.18146  2.89801  2.37887  2.77519  2.98518  4.58477  3.61503
          0.03463  4.38648  3.83539  0.61958  0.77255  0.64454  0.74424
     51   2.32756  5.07938  2.57166  2.39130  4.38805  2.68835  3.47485  3.84841  2.39657  3.36981  4.13218  2.93270  3.40329  2.58948  2.64398  2.46958  2.50240  3.45081  5.53667  3.94615     75 a - - -
          2.68618  4.42225  2.77519  2.73123  3.46354  2.40513  3.72494  3.29354  2.67741  2.69355  4.24690  2.90347  2.73739  3.18146  2.89801  2.37887  2.77519  2.98518  4.58477  3.61503
          0.01896  4.37081  5.09316  0.61958  0.77255  0.62673  0.76429
     52   2.67533  5.15777  2.68633  2.14733  4.49227  3.44600  2.94963  3.96952  2.37175  3.21799  4.20215  2.72758  3.42143  2.39591  2.23344  2.59182  2.83229  3.54292  5.59516  4.19242     76 e - - -
          2.68618  4.42225  2.77519  2.73123  3.46354  2.40513  3.72494  3.29354  2.67741  2.69355  4.24690  2.90347  2.73739  3.18146  2.89801  2.37887  2.77519  2.98518  4.58477  3.61503
          0.01866  4.38648  5.10883  0.61958  0.77255  0.59345  0.80389
     53   2.39524  5.02089  2.99272  2.17913  4.30562  3.24429  3.54356  3.74968  2.42603  2.84709  3.74402  2.91437  3.86522  2.34727  2.33288  2.55454  2.81685  3.26295  5.49081  4.12191     77 e - - -
          2.68618  4.42225  2.77519  2.73123  3.46354  2.40513  3.72494  3.29354  2.67741  2.69355  4.24690  2.90347  2.73739  3.18146  2.89801  2.37887  2.77519  2.98518  4.58477  3.61503
          0.01827  4.40738  5.12973  0.61958  0.77255  0.61664  0.77600
     54   2.57998  4.79355  2.88690  2.56138  4.01239  3.39814  3.72733  3.26991  2.27877  2.12134  3.87133  2.79930  3.90701  2.89580  2.81495  2.67224  2.47043  2.93425  5.31118  3.99414     78 l - - -
          2.68618  4.42225  2.77519  2.73123  3.46354  2.40513  3.72494  3.29354  2.67741  2.69355  4.24690  2.90347  2.73739  3.18146  2.89801  2.37887  2.77519  2.98518  4.58477  3.61503
          0.01827  4.40738  5.12973  0.61958  0.77255  0.61664  0.77600
     55   2.57582  4.98372  2.82322  2.13484  4.25599  3.30349  3.67400  3.69345  2.44561  2.45208  3.79316  2.98117  3.65350  2.65482  2.46717  2.51269  2.73820  3.25503  5.46255  3.79215     79 e - - -
          2.68618  4.42225  2.77519  2.73123  3.46354  2.40513  3.72494  3.29354  2.67741  2.69355  4.24690  2.90347  2.73739  3.18146  2.89801  2.37887  2.77519  2.98518  4.58477  3.61503
          0.01827  4.40738  5.12973  0.61958  0.77255  0.61664  0.77600
     56   2.12330  4.98465  2.25403  2.25140  4.25491  3.47800  3.68202  3.13349  2.40080  2.99831  4.04778  2.98347  3.87393  2.75303  2.93498  2.61919  2.60344  3.33367  5.46628  4.10518     80 a - - -
          2.68618  4.42225  2.77519  2.73123  3.46354  2.40513  3.72494  3.29354  2.67741  2.69355  4.24690  2.90347  2.73739  3.18146  2.89801  2.37887  2.77519  2.98518  4.58477  3.61503
          0.01827  4.40738  5.12973  0.61958  0.77255  0.61664  0.77600
     57   1.90782  4.93989  3.04718  2.36162  4.20336  3.06577  3.69587  3.62803  2.36188  3.20946  4.01134  3.01706  3.89063  2.83419  2.21699  2.61721  2.91776  3.09812  5.43001  3.75783     81 a - - -
          2.68618  4.42225  2.77519  2.73123  3.46354  2.40513  3.72494  3.29354  2.67741  2.69355  4.24690  2.90347  2.73739  3.18146  2.89801  2.37887  2.77519  2.98518  4.58477  3.61503
          0.05307  4.40738  3.23137  0.61958  0.77255  0.61664  0.77600
     58   2.65612  5.18954  3.11224  2.35193  4.54886  3.58760  3.71485  3.96451  2.26873  3.46282  4.26601  3.08531  3.49282  2.51114  1.38960  2.86028  3.09109  3.59644  5.59147  4.28468     82 r - - -
          2.68618  4.42225  2.77519  2.73123  3.46354  2.40513  3.72494  3.29354  2.67741  2.69355  4.24690  2.90347  2.73739  3.18146  2.89801  2.37887  2.77519  2.98518  4.58477  3.61503
          0.01891  4.37322  5.09557  0.61958  0.77255  0.66155  0.72577
     59   2.43907  5.00965  2.73130  2.30165  4.29332  3.46094  3.65645  3.73809  2.36594  3.05160  3.20449  2.76052  3.85321  2.28200  2.90052  2.38521  2.69931  3.36687  5.48086  3.69213     83 q - - -
          2.68618  4.42225  2.77519  2.73123  3.46354  2.40513  3.72494  3.29354  2.67741  2.69355  4.24690  2.90347  2.73739  3.18146  2.89801  2.37887  2.77519  2.98518  4.58477  3.61503
          0.03735  4.37322  3.72754  0.61958  0.77255  0.66155  0.72577
     60   2.34345  4.85718  2.92019  2.23716  4.10129  3.26670  3.69133  3.51822  2.49114  2.83558  3.93295  3.01525  3.87481  2.84102  2.79812  2.35184  2.32919  2.79605  5.36414  4.02836     84 e - - -
          2.68618  4.42225  2.77519  2.73123  3.46354  2.40513  3.72494  3.29354  2.67741  2.69355  4.24690  2.90347  2.73739  3.18146  2.89801  2.37887  2.77519  2.98518  4.58477  3.61503
          0.01926  4.35513  5.07748  0.61958  0.77255  0.68396  0.70242
     61   2.70335  4.61675  3.33120  2.76233  3.80152  3.35421  3.79896  3.17427  2.29436  1.76220  3.55039  3.22150  2.83861  3.02731  2.77335  2.83141  2.93232  2.91831  5.16078  3.89835     85 l - - -
          2.68618  4.42225  2.77519  2.73123  3.46354  2.40513  3.72494  3.29354  2.67741  2.69355  4.24690  2.90347  2.73739  3.18146  2.89801  2.37887  2.77519  2.98518  4.58477  3.61503
          0.15623  4.36827  2.02524  0.61958  0.77255  0.68396  0.70242
     62   2.81802  5.07717  3.15275  2.20762  4.40541  3.28655  3.65880  3.81372  2.09584  3.33316  4.14557  3.06483  3.94314  2.78797  1.52272  2.81652  3.02695  3.46662  4.71076  4.18472     86 r - - -
          2.68618  4.42225  2.77519  2.73123  3.46354  2.40513  3.72494  3.29354  2.67741  2.69355  4.24690  2.90347  2.73739  3.18146  2.89801  2.37887  2.77519  2.98518  4.58477  3.61503
          0.02177  4.23381  4.95616  0.61958  0.77255  0.82780  0.57449
     63   2.83431  5.19379  2.65353  2.45141  4.53690  3.48430  3.69001  3.98184  2.31822  3.47965  4.28149  2.43885  3.92402  2.66741  1.50423  2.80385  3.06237  3.60026  5.60859  4.26563     87 r - - -
          2.68618  4.42225  2.77519  2.73123  3.46354  2.40513  3.72494  3.29354  2.67741  2.69355  4.24690  2.90347  2.73739  3.18146  2.89801  2.37887  2.77519  2.98518  4.58477  3.61503
          0.02177  4.23381  4.95616  0.61958  0.77255  0.78483  0.60917
     64   2.26438  4.88182  2.89392  2.28749  4.18174  3.30279  3.67534  3.61004  2.46647  3.19356  3.99456  2.97044  2.33224  2.81603  2.80657  2.46109  2.76268  3.11829  5.41606  4.06765     88 a - - -
          2.68618  4.42225  2.77519  2.73123  3.46354  2.40513  3.72494  3.29354  2.67741  2.69355  4.24690  2.90347  2.73739  3.18146  2.89801  2.37887  2.77519  2.98518  4.58477  3.61503
          0.02133  4.25421  4.97656  0.61958  0.77255  0.80842  0.58980
     65   2.56923  4.29015  3.68661  3.11368  3.40854  3.67287  3.94236  2.60384  2.53878  1.64785  3.16574  3.47469  4.04870  3.32496  3.31689  2.75003  2.88975  2.28383  4.89774  3.68139     89 l - - -
          2.68618  4.42225  2.77519  2.73123  3.46354  2.40513  3.72494  3.29354  2.67741  2.69355  4.24690  2.90347  2.73739  3.18146  2.89801  2.37887  2.77519  2.98518  4.58477  3.61503
          0.02133  4.25421  4.97656  0.61958  0.77255  0.72675  0.66064
     66   2.61466  4.87040  2.67442  2.41960  4.12399  3.17231  3.66932  3.33805  2.46337  3.13960  3.66519  2.91759  3.85347  2.72787  2.93062  2.35514  2.00480  3.16667  5.37356  4.03097     90 t - - -
          2.68618  4.42225  2.77519  2.73123  3.46354  2.40513  3.72494  3.29354  2.67741  2.69355  4.24690  2.90347  2.73739  3.18146  2.89801  2.37887  2.77519  2.98518  4.58477  3.61503
          0.02052  4.29261  5.01496  0.61958  0.77255  0.76977  0.62198
     67   2.35522  5.16265  2.11085  2.01256  4.48499  3.41346  3.49872  3.96144  2.40922  3.45870  4.21438  2.80273  3.50877  2.46790  2.90668  2.59748  2.85013  3.38063  5.60718  4.19883     91 e - - -
          2.68584  4.42245  2.77510  2.73143  3.46374  2.40492  3.72515  3.29374  2.67761  2.69348  4.24710  2.90300  2.73760  3.18122  2.89787  2.37907  2.77540  2.98538  4.58497  3.61455
          0.11726  2.26325  5.01496  1.91918  0.15868  0.43985  1.03320
     68   2.22973  4.99306  2.87904  2.46518  4.26707  3.17233  3.68911  3.70400  2.46104  2.95875  3.87272  2.92698  3.05396  2.75592  2.26460  2.37431  2.84309  3.19698  5.47489  4.11391    103 a - - -
          2.68618  4.42225  2.77519  2.73123  3.46354  2.40513  3.72494  3.29354  2.67741  2.69355  4.24690  2.90347  2.73739  3.18146  2.89801  2.37887  2.77519  2.98518  4.58477  3.61503
          0.04466  4.45218  3.44131  0.61958  0.77255  0.57008  0.83351
     69   2.68833  5.13848  2.45433  1.95845  4.45897  3.46069  3.65675  3.92767  2.40248  3.03715  4.18711  2.93789  2.66959  2.65387  2.51474  2.66123  2.81422  3.35932  5.58535  4.18956    104 e - - -
          2.68618  4.42225  2.77519  2.73123  3.46354  2.40513  3.72494  3.29354  2.67741  2.69355  4.24690  2.90347  2.73739  3.18146  2.89801  2.37887  2.77519  2.98518  4.58477  3.61503
          0.01794  4.42546  5.14781  0.61958  0.77255  0.60883  0.78524
     70   2.52314  5.00364  2.89287  2.35479  4.28071  3.47996  3.67590  3.72108  2.34008  3.27928  3.41192  2.75162  2.89288  2.61763  2.62663  2.63492  2.55347  2.70261  5.47927  4.11402    105 k - - -
          2.68618  4.42225  2.77519  2.73123  3.46354  2.40513  3.72494  3.29354  2.67741  2.69355  4.24690  2.90347  2.73739  3.18146  2.89801  2.37887  2.77519  2.98518  4.58477  3.61503
          0.01794  4.42546  5.14781  0.61958  0.77255  0.47518  0.97226
     71   2.30260  4.56957  3.35456  2.79145  3.73423  3.60809  3.83929  3.10941  2.70280  2.22208  3.14955  3.16662  3.99182  2.18742  3.02364  2.67568  2.80982  2.60428  5.12819  3.59080    106 q - - -
          2.68618  4.42225  2.77519  2.73123  3.46354  2.40513  3.72494  3.29354  2.67741  2.69355  4.24690  2.90347  2.73739  3.18146  2.89801  2.37887  2.77519  2.98518  4.58477  3.61503
          0.01699  4.47940  5.20174  0.61958  0.77255  0.46032  0.99719
     72   1.93047  5.11549  2.61784  2.19914  4.42277  3.48809  3.68051  3.64116  2.39311  3.23886  4.16658  2.82453  3.88134  2.52235  2.77536  2.50811  2.83237  3.14376  5.57151  4.18461    107 a - - -
          2.68618  4.42225  2.77519  2.73123  3.46354  2.40513  3.72494  3.29354  2.67741  2.69355  4.24690  2.90347  2.73739  3.18146  2.89801  2.37887  2.77519  2.98518  4.58477  3.61503
          0.01656  4.50473  5.22708  0.61958  0.77255  0.48576  0.95510
     73   2.13961  5.02558  3.02807  2.32331  4.30393  2.58558  3.70091  3.74418  2.46985  3.19807  3.70721  2.91166  3.51712  2.38197  2.88533  2.49667  2.70613  3.20126  5.50326  4.13820    108 a - - -
          2.68618  4.42225  2.77519  2.73123  3.46354  2.40513  3.72494  3.29354  2.67741  2.69355  4.24690  2.90347  2.73739  3.18146  2.89801  2.37887  2.77519  2.98518  4.58477  3.61503
          0.07928  4.50473  2.73088  0.61958  0.77255  0.48576  0.95510
     74   2.63485  4.77552  2.74104  2.58842  3.74276  3.53362  3.61019  2.69062  2.57707  2.72283  3.85463  2.91917  2.66787  2.84444  2.91019  2.38803  2.73957  2.92679  5.29809  3.98642    109 s - - -
          2.68618  4.42225  2.77519  2.73123  3.46354  2.40513  3.72494  3.29354  2.67741  2.69355  4.24690  2.90347  2.73739  3.18146  2.89801  2.37887  2.77519  2.98518  4.58477  3.61503
          0.01762  4.44307  5.16542  0.61958  0.77255  0.52221  0.89945
     75   2.22798  5.13594  2.52667  2.35973  4.45470  3.22014  3.53762  3.92260  2.37434  3.42994  4.18398  2.74549  3.25709  2.44306  2.67817  2.59235  2.81969  2.82711  5.58471  4.18996    110 a - - -
          2.68618  4.42225  2.77519  2.73123  3.46354  2.40513  3.72494  3.29354  2.67741  2.69355  4.24690  2.90347  2.73739  3.18146  2.89801  2.37887  2.77519  2.98518  4.58477  3.61503
          0.01721  4.46689  5.18923  0.61958  0.77255  0.54763  0.86351
     76   2.60625  5.17188  2.34832  2.04169  4.50455  3.16975  3.34610  3.98213  2.39669  3.47184  4.21604  2.93794  3.36544  2.44209  2.72914  2.43524  2.82160  3.18997  5.61189  3.92659    111 e - - -
          2.68618  4.42225  2.77519  2.73123  3.46354  2.40513  3.72494  3.29354  2.67741  2.69355  4.24690  2.90347  2.73739  3.18146  2.89801  2.37887  2.77519  2.98518  4.58477  3.61503
          0.01721  4.46689  5.18923  0.61958  0.77255  0.49654  0.93811
     77   2.62271  5.12861  2.68168  2.41800  4.44317  3.04743  3.67057  3.90774  2.25469  2.73800  4.17765  2.89854  3.37215  2.19138  2.53915  2.56093  2.83997  3.50280  5.57972  3.70773    112 q - - -
          2.68618  4.42225  2.77519  2.73123  3.46354  2.40513  3.72494  3.29354  2.67741  2.69355  4.24690  2.90347  2.73739  3.18146  2.89801  2.37887  2.77519  2.98518  4.58477  3.61503
          0.01687  4.48619  5.20853  0.61958  0.77255  0.46681  0.98618
     78   2.30896  5.01339  2.92257  2.16024  4.28592  3.50586  3.70262  3.72364  2.40506  3.28712  3.39212  3.00964  3.38611  2.68698  2.58907  2.56887  2.54220  2.73444  5.49211  3.89424    113 e - - -
          2.68618  4.42225  2.77519  2.73123  3.46354  2.40513  3.72494  3.29354  2.67741  2.69355  4.24690  2.90347  2.73739  3.18146  2.89801  2.37887  2.77519  2.98518  4.58477  3.61503
          0.01656  4.50473  5.22708  0.61958  0.77255  0.48576  0.95510
     79   2.57242  5.14315  2.74436  2.41926  4.46122  3.21864  3.29095  3.92824  2.42119  3.43699  4.19175  2.60348  3.54677  2.54605  2.43898  2.16082  2.83178  2.83639  5.59288  4.19914    114 s - - -
          2.68618  4.42225  2.77519  2.73123  3.46354  2.40513  3.72494  3.29354  2.67741  2.69355  4.24690  2.90347  2.73739  3.18146  2.89801  2.37887  2.77519  2.98518  4.58477  3.61503
          0.01656  4.50473  5.22708  0.61958  0.77255  0.48576  0.95510
     80   2.61616  4.43358  3.57895  2.81806  3.13017  3.45340  3.92760  2.93266  2.95021  2.64381  3.53853  3.41898  4.06506  3.26691  2.73488  2.93283  2.94365  2.46723  4.98759  1.73639    115 y - - -
          2.68618  4.42225  2.77519  2.73123  3.46354  2.40513  3.72494  3.29354  2.67741  2.69355  4.24690  2.90347  2.73739  3.18146  2.89801  2.37887  2.77519  2.98518  4.58477  3.61503
          0.06208  4.50473  3.01310  0.61958  0.77255  0.48576  0.95510
     81   2.68313  4.57213  3.35491  2.80616  3.76756  3.58380  3.85810  3.14155  2.77038  2.82884  3.69949  3.25935  3.98985  2.75954  3.16968  2.24202  1.78422  2.41825  5.15893  3.40951    116 t - - -
          2.68618  4.42225  2.77519  2.73123  3.46354  2.40513  3.72494  3.29354  2.67741  2.69355  4.24690  2.90347  2.73739  3.18146  2.89801  2.37887  2.77519  2.98518  4.58477  3.61503
          0.01733  4.45997  5.18232  0.61958  0.77255  0.44294  1.02762
     82   3.02243  5.24423  3.40946  2.50472  4.57882  3.74605  3.77893  3.98838  2.22785  3.48423  4.31097  3.24929  4.11357  2.27157  1.20943  3.02030  3.21614  3.65109  3.93815  4.33076    117 r - - -
          2.68618  4.42225  2.77519  2.73123  3.46354  2.40513  3.72494  3.29354  2.67741  2.69355  4.24690  2.90347  2.73739  3.18146  2.89801  2.37887  2.77519  2.98518  4.58477  3.61503
          0.01656  4.50473  5.22708  0.61958  0.77255  0.48576  0.95510
     83   2.70515  4.86339  2.63021  2.44910  4.10668  3.53393  3.76188  3.07776  2.57747  3.13136  3.95399  3.08617  3.93451  2.92225  3.03633  2.12425  1.91784  2.84743  5.39100  4.06449    118 t - - -
          2.68618  4.42225  2.77519  2.73123  3.46354  2.40513  3.72494  3.29354  2.67741  2.69355  4.24690  2.90347  2.73739  3.18146  2.89801  2.37887  2.77519  2.98518  4.58477  3.61503
          0.01656  4.50473  5.22708  0.61958  0.77255  0.48576  0.95510
     84   1.68103  5.01868  2.91266  2.37672  4.29606  3.51231  3.71727  3.73033  2.48443  3.29641  4.08745  3.02125  3.91017  2.33796  2.67717  2.72137  2.77757  3.01281  5.50269  4.14447    119 a - - -
          2.68618  4.42225  2.77519  2.73123  3.46354  2.40513  3.72494  3.29354  2.67741  2.69355  4.24690  2.90347  2.73739  3.18146  2.89801  2.37887  2.77519  2.98518  4.58477  3.61503
          0.01656  4.50473  5.22708  0.61958  0.77255  0.48576  0.95510
     85   2.31942  5.03059  3.02593  2.02788  3.53153  3.12126  3.05071  3.74989  2.35929  2.99270  4.08962  2.94097  3.89444  2.70929  2.69891  2.59045  2.76905  3.10830  5.50549  4.13926    120 e - - -
          2.68618  4.42225  2.77519  2.73123  3.46354  2.40513  3.72494  3.29354  2.67741  2.69355  4.24690  2.90347  2.73739  3.18146  2.89801  2.37887  2.77519  2.98518  4.58477  3.61503
          0.01656  4.50473  5.22708  0.61958  0.77255  0.48576  0.95510
     86   2.86452  5.34348  2.74443  2.07287  4.67169  3.49163  3.79054  4.15155  2.58618  3.64730  4.42066  1.54282  3.45518  2.41511  3.08372  2.38660  3.10995  3.73201  5.79657  4.37858    121 n - - -
          2.68618  4.42225  2.77519  2.73123  3.46354  2.40513  3.72494  3.29354  2.67741  2.69355  4.24690  2.90347  2.73739  3.18146  2.89801  2.37887  2.77519  2.98518  4.58477  3.61503
          0.01656  4.50473  5.22708  0.61958  0.77255  0.48576  0.95510
     87   2.42561  5.34680  2.67265  1.34303  4.66931  3.48417  3.77585  4.15380  2.57778  3.64484  4.41166  2.61864  3.39952  2.45840  3.08651  2.79554  3.09148  3.72887  5.79164  4.36679    122 e - - -
          2.68618  4.42225  2.77519  2.73123  3.46354  2.40513  3.72494  3.29354  2.67741  2.69355  4.24690  2.90347  2.73739  3.18146  2.89801  2.37887  2.77519  2.98518  4.58477  3.61503
          0.01656  4.50473  5.22708  0.61958  0.77255  0.48576  0.95510
     88   2.82047  4.22002  4.52860  3.94002  3.06328  3.99524  4.33561  1.34538  3.78988  2.18892  2.97713  4.06303  4.34959  3.97618  3.90226  2.84483  2.69571  1.93060  4.90918  3.72587    123 i - - -
          2.68618  4.42225  2.77519  2.73123  3.46354  2.40513  3.72494  3.29354  2.67741  2.69355  4.24690  2.90347  2.73739  3.18146  2.89801  2.37887  2.77519  2.98518  4.58477  3.61503
          0.01656  4.50473  5.22708  0.61958  0.77255  0.48576  0.95510
     89   2.70719  5.19017  2.64094  2.06725  4.52277  3.06471  3.05113  4.00070  2.35034  3.48991  4.23467  2.94949  3.87473  2.22649  2.84367  2.29607  2.85118  3.57421  5.62968  3.29370    124 e - - -
          2.68618  4.42225  2.77519  2.73123  3.46354  2.40513  3.72494  3.29354  2.67741  2.69355  4.24690  2.90347  2.73739  3.18146  2.89801  2.37887  2.77519  2.98518  4.58477  3.61503
          0.01656  4.50473  5.22708  0.61958  0.77255  0.48576  0.95510
     90   2.63437  5.20623  2.84018  2.24304  4.54290  3.48405  3.59940  4.02062  2.30525  3.50555  4.25095  2.64313  3.88272  1.84488  2.50036  2.42629  2.78257  3.59273  5.64111  4.23826    125 q - - -
          2.68618  4.42225  2.77519  2.73123  3.46354  2.40513  3.72494  3.29354  2.67741  2.69355  4.24690  2.90347  2.73739  3.18146  2.89801  2.37887  2.77519  2.98518  4.58477  3.61503
          0.01656  4.50473  5.22708  0.61958  0.77255  0.48576  0.95510
     91   2.58910  4.98610  3.09624  2.34247  4.25060  3.54015  3.72554  3.67181  2.46884  2.51866  4.05266  3.05607  3.92958  1.99095  2.25548  2.74773  2.76372  3.08480  5.46623  4.12647    126 q - - -
          2.68618  4.42225  2.77519  2.73123  3.46354  2.40513  3.72494  3.29354  2.67741  2.69355  4.24690  2.90347  2.73739  3.18146  2.89801  2.37887  2.77519  2.98518  4.58477  3.61503
          0.01656  4.50473  5.22708  0.61958  0.77255  0.48576  0.95510
     92   4.18895  5.41103  5.12786  4.99614  0.36347  4.64397  4.32923  3.69107  4.90297  2.92686  4.34280  4.80186  5.11447  4.90340  4.86418  4.39604  4.50327  3.72135  4.46078  2.77794    127 F - - -
          2.68618  4.42225  2.77519  2.73123  3.46354  2.40513  3.72494  3.29354  2.67741  2.69355  4.24690  2.90347  2.73739  3.18146  2.89801  2.37887  2.77519  2.98518  4.58477  3.61503
          0.01656  4.50473  5.22708  0.61958  0.77255  0.48576  0.95510
     93   2.31678  5.13979  3.03376  2.48808  4.45629  3.52988  3.29488  3.90330  2.07256  3.42378  4.19892  3.01931  2.09505  2.41276  2.74010  2.68575  2.98762  3.51746  5.58494  4.22084    128 k - - -
          2.68618  4.42225  2.77519  2.73123  3.46354  2.40513  3.72494  3.29354  2.67741  2.69355  4.24690  2.90347  2.73739  3.18146  2.89801  2.37887  2.77519  2.98518  4.58477  3.61503
          0.01656  4.50473  5.22708  0.61958  0.77255  0.48576  0.95510
     94   2.85164  4.78151  3.48285  2.87287  3.93402  3.71059  3.84304  3.34390  2.51765  2.75660  3.85989  3.31794  4.08299  2.69676  1.38011  2.96307  3.06789  2.59574  4.05950  3.98777    129 r - - -
          2.68618  4.42225  2.77519  2.73123  3.46354  2.40513  3.72494  3.29354  2.67741  2.69355  4.24690  2.90347  2.73739  3.18146  2.89801  2.37887  2.77519  2.98518  4.58477  3.61503
          0.01656  4.50473  5.22708  0.61958  0.77255  0.48576  0.95510
     95   3.95567  5.25405  5.20833  4.89216  3.51475  4.78401  5.36303  2.78475  4.66370  0.36395  3.41009  5.11541  5.13706  4.86770  4.71896  4.50231  4.23363  2.97748  5.57353  4.43030    130 L - - -
          2.68618  4.42225  2.77519  2.73123  3.46354  2.40513  3.72494  3.29354  2.67741  2.69355  4.24690  2.90347  2.73739  3.18146  2.89801  2.37887  2.77519  2.98518  4.58477  3.61503
          0.01656  4.50473  5.22708  0.61958  0.77255  0.48576  0.95510
     96   2.63158  5.08332  2.92944  2.36744  4.46513  3.54205  3.92345  3.86556  2.51265  3.37077  4.30685  3.13686  1.24118  3.09092  3.08935  2.92552  3.17573  3.51932  5.68970  4.36139    131 p - - -
          2.68618  4.42225  2.77519  2.73123  3.46354  2.40513  3.72494  3.29354  2.67741  2.69355  4.24690  2.90347  2.73739  3.18146  2.89801  2.37887  2.77519  2.98518  4.58477  3.61503
          0.01656  4.50473  5.22708  0.61958  0.77255  0.48576  0.95510
     97   3.42404  5.36024  3.29759  3.26763  4.84593  3.75847  4.65913  4.75168  3.65233  4.32699  5.31313  0.40143  4.45628  3.97186  3.99671  3.48968  3.84800  4.30089  6.06715  4.77867    132 N - - -
          2.68618  4.42225  2.77519  2.73123  3.46354  2.40513  3.72494  3.29354  2.67741  2.69355  4.24690  2.90347  2.73739  3.18146  2.89801  2.37887  2.77519  2.98518  4.58477  3.61503
          0.01656  4.50473  5.22708  0.61958  0.77255  0.48576  0.95510
     98   3.80156  5.40274  4.47732  4.43215  5.30696  4.05746  5.41203  5.07534  4.55512  4.60228  5.70556  4.65918  0.19945  4.91843  4.68690  3.99741  4.29533  4.63591  6.26575  5.44848    133 P - - -
          2.68618  4.42225  2.77519  2.73123  3.46354  2.40513  3.72494  3.29354  2.67741  2.69355  4.24690  2.90347  2.73739  3.18146  2.89801  2.37887  2.77519  2.98518  4.58477  3.61503
          0.01656  4.50473  5.22708  0.61958  0.77255  0.48576  0.95510
     99   3.00874  5.54704  1.24365  2.13127  4.85342  3.48678  3.88907  4.35107  2.77692  3.84053  4.63590  2.94695  4.02307  2.46761  3.31966  2.92835  2.33591  3.92317  5.99412  4.53421    134 d - - -
          2.68618  4.42225  2.77519  2.73123  3.46354  2.40513  3.72494  3.29354  2.67741  2.69355  4.24690  2.90347  2.73739  3.18146  2.89801  2.37887  2.77519  2.98518  4.58477  3.61503
          0.01656  4.50473  5.22708  0.61958  0.77255  0.48576  0.95510
    100   3.62006  4.87510  5.48640  4.90875  3.31821  4.96747  5.29705  1.86804  4.77418  0.84277  2.15965  5.08878  5.08948  4.74888  4.78383  4.33321  3.83470  2.14549  5.44980  4.44572    135 l - - -
          2.68618  4.42225  2.77519  2.73123  3.46354  2.40513  3.72494  3.29354  2.67741  2.69355  4.24690  2.90347  2.73739  3.18146  2.89801  2.37887  2.77519  2.98518  4.58477  3.61503
          0.01656  4.50473  5.22708  0.61958  0.77255  0.48576  0.95510
    101   2.73651  4.22921  4.11942  3.31997  3.34900  3.83469  4.14135  2.18910  3.43007  2.35950  3.34496  3.78357  3.36721  3.67123  3.63971  3.11974  2.76772  1.34502  4.86749  3.28772    136 v - - -
          2.68618  4.42225  2.77519  2.73123  3.46354  2.40513  3.72494  3.29354  2.67741  2.69355  4.24690  2.90347  2.73739  3.18146  2.89801  2.37887  2.77519  2.98518  4.58477  3.61503
          0.01656  4.50473  5.22708  0.61958  0.77255  0.48576  0.95510
    102   3.53531  4.88017  5.12883  4.60744  3.38144  4.73809  5.13558  2.03867  4.39164  1.76142  0.90323  4.82647  4.98611  4.56908  4.50465  4.12880  3.78252  2.44536  5.45560  4.34525    137 m - - -
          2.68618  4.42225  2.77519  2.73123  3.46354  2.40513  3.72494  3.29354  2.67741  2.69355  4.24690  2.90347  2.73739  3.18146  2.89801  2.37887  2.77519  2.98518  4.58477  3.61503
          0.01656  4.50473  5.22708  0.61958  0.77255  0.48576  0.95510
    103   3.52958  4.88995  4.67785  4.23846  2.02386  4.42858  2.88989  3.40025  4.10037  2.92049  4.01815  4.18933  4.75919  4.18367  4.21458  3.74948  3.75308  2.40101  4.03915  0.89408    138 y - - -
          2.68618  4.42225  2.77519  2.73123  3.46354  2.40513  3.72494  3.29354  2.67741  2.69355  4.24690  2.90347  2.73739  3.18146  2.89801  2.37887  2.77519  2.98518  4.58477  3.61503
          0.01656  4.50473  5.22708  0.61958  0.77255  0.48576  0.95510
    104   3.45625  4.67562  5.44936  4.96641  3.94620  5.01061  5.67048  1.43040  4.88608  2.22984  3.70059  5.14125  5.24109  5.12565  5.04998  4.42771  3.71416  0.75697  6.02216  4.81830    139 v - - -
          2.68618  4.42225  2.77519  2.73123  3.46354  2.40513  3.72494  3.29354  2.67741  2.69355  4.24690  2.90347  2.73739  3.18146  2.89801  2.37887  2.77519  2.98518  4.58477  3.61503
          0.01656  4.50473  5.22708  0.61958  0.77255  0.48576  0.95510
    105   3.10437  5.05517  4.94585  4.60826  0.92856  4.61330  3.82170  3.52599  4.45012  2.94709  4.14733  4.36922  4.94043  4.42401  4.47078  3.97239  4.01654  3.41693  3.97410  1.33306    140 f - - -
          2.68618  4.42225  2.77519  2.73123  3.46354  2.40513  3.72494  3.29354  2.67741  2.69355  4.24690  2.90347  2.73739  3.18146  2.89801  2.37887  2.77519  2.98518  4.58477  3.61503
          0.01656  4.50473  5.22708  0.61958  0.77255  0.48576  0.95510
    106   2.16126  4.51317  3.72678  3.56582  4.77443  3.25911  4.67975  4.17161  3.67905  3.89369  4.74324  3.67871  0.73961  3.97404  3.94915  2.62828  3.09131  3.58232  6.12061  4.91514    141 p - - -
          2.68618  4.42225  2.77519  2.73123  3.46354  2.40513  3.72494  3.29354  2.67741  2.69355  4.24690  2.90347  2.73739  3.18146  2.89801  2.37887  2.77519  2.98518  4.58477  3.61503
          0.01656  4.50473  5.22708  0.61958  0.77255  0.48576  0.95510
    107   3.95918  5.57468  4.00963  3.87173  3.96381  4.16938  0.31969  4.77589  3.71226  4.16200  5.28975  4.23812  4.77230  4.25937  3.91631  4.03900  4.30238  4.49737  5.40052  3.90587    142 H - - -
          2.68618  4.42225  2.77519  2.73123  3.46354  2.40513  3.72494  3.29354  2.67741  2.69355  4.24690  2.90347  2.73739  3.18146  2.89801  2.37887  2.77519  2.98518  4.58477  3.61503
          0.01656  4.50473  5.22708  0.61958  0.77255  0.48576  0.95510
    108   3.67280  4.93926  5.45396  4.87818  2.35735  4.96801  5.19506  2.45305  4.73911  0.66493  2.91668  5.06121  5.08160  4.69676  4.74753  4.32976  3.88230  2.28388  5.33239  4.24528    143 L - - -
          2.68618  4.42225  2.77519  2.73123  3.46354  2.40513  3.72494  3.29354  2.67741  2.69355  4.24690  2.90347  2.73739  3.18146  2.89801  2.37887  2.77519  2.98518  4.58477  3.61503
          0.09997  4.50473  2.47597  0.61958  0.77255  0.48576  0.95510
    109   1.21171  4.38073  3.82639  3.37652  4.28104  3.25251  4.35360  3.62065  3.34220  3.35638  4.20282  3.55324  3.94593  3.63299  3.67075  1.83562  2.11025  2.80053  5.66097  4.44841    144 a - - -
          2.68618  4.42225  2.77519  2.73123  3.46354  2.40513  3.72494  3.29354  2.67741  2.69355  4.24690  2.90347  2.73739  3.18146  2.89801  2.37887  2.77519  2.98518  4.58477  3.61503
          0.01799  4.42275  5.14509  0.61958  0.77255  0.41390  1.08196
    110   1.98836  5.08257  2.72284  2.41906  4.38848  2.12001  3.71986  3.83722  2.48952  3.38152  4.16016  2.99832  3.90580  2.53582  2.81079  2.71655  2.77934  3.35396  5.56851  4.19321    145 a - - -
          2.68618  4.42225  2.77519  2.73123  3.46354  2.40513  3.72494  3.29354  2.67741  2.69355  4.24690  2.90347  2.73739  3.18146  2.89801  2.37887  2.77519  2.98518  4.58477  3.61503
          0.04232  4.50473  3.49386  0.61958  0.77255  0.48576  0.95510
    111   2.56379  5.06069  2.84620  2.44693  4.35277  2.66564  3.24994  3.80138  2.32529  2.96983  4.11818  2.98358  3.88301  2.80313  2.56897  2.18807  2.40473  3.42305  5.52861  4.15428    146 s - - -
          2.68615  4.42228  2.77482  2.73127  3.46357  2.40511  3.72498  3.29357  2.67744  2.69358  4.24693  2.90350  2.73743  3.18150  2.89804  2.37890  2.77523  2.98522  4.58480  3.61506
          0.29100  2.30254  1.88074  0.53237  0.88483  0.46032  0.99719
    112   3.08895  5.68213  1.62860  1.65962  4.99814  1.69719  3.92549  4.52553  2.92963  4.00410  4.83565  2.85832  4.00830  3.08339  3.53064  2.97509  3.37566  4.07847  6.15649  4.64517    149 d - - -
          2.68618  4.42225  2.77519  2.73123  3.46354  2.40513  3.72494  3.29354  2.67741  2.69355  4.24690  2.90347  2.73739  3.18146  2.89801  2.37887  2.77519  2.98518  4.58477  3.61503
          0.05593  4.35007  3.18226  0.61958  0.77255  0.36925  1.17523
    113   2.72307  5.19742  2.96784  2.33126  4.53793  3.30710  3.45847  4.01038  2.13505  3.49388  4.24248  2.46166  2.62669  2.41535  2.29880  2.63795  2.88882  3.58631  5.62619  4.23266    150 k - - -
          2.68618  4.42225  2.77519  2.73123  3.46354  2.40513  3.72494  3.29354  2.67741  2.69355  4.24690  2.90347  2.73739  3.18146  2.89801  2.37887  2.77519  2.98518  4.58477  3.61503
          0.09683  4.47409  2.51472  0.61958  0.77255  0.45540  1.00566
    114   2.56183  4.18448  4.00462  3.42303  3.29232  3.75056  3.54656  2.37036  3.32069  2.32767  3.14986  3.68025  4.12206  3.56257  3.54247  2.95081  2.11140  1.83286  4.79311  2.86529    151 v - - -
          2.68618  4.42225  2.77519  2.73123  3.46354  2.40513  3.72494  3.29354  2.67741  2.69355  4.24690  2.90347  2.73739  3.18146  2.89801  2.37887  2.77519  2.98518  4.58477  3.61503
          0.01788  4.42885  5.15119  0.61958  0.77255  0.41832  1.07339
    115   2.94672  4.73431  3.94586  3.63692  4.10097  3.68010  4.58487  2.57566  3.53919  3.02749  4.16689  3.88221  0.75694  3.93302  3.80073  3.16859  3.35480  3.05076  5.65046  4.38130    152 p - - -
          2.68618  4.42225  2.77519  2.73123  3.46354  2.40513  3.72494  3.29354  2.67741  2.69355  4.24690  2.90347  2.73739  3.18146  2.89801  2.37887  2.77519  2.98518  4.58477  3.61503
          0.01656  4.50473  5.22708  0.61958  0.77255  0.48576  0.95510
    116   3.09834  4.50318  4.57877  4.04351  3.74465  4.30829  4.73146  1.84694  3.04914  2.49442  3.62657  4.29075  4.66381  4.18841  4.05288  3.64844  3.35145  0.86661  5.45198  4.23916    153 v - - -
          2.68618  4.42225  2.77519  2.73123  3.46354  2.40513  3.72494  3.29354  2.67741  2.69355  4.24690  2.90347  2.73739  3.18146  2.89801  2.37887  2.77519  2.98518  4.58477  3.61503
          0.01656  4.50473  5.22708  0.61958  0.77255  0.48576  0.95510
    117   3.80156  5.40274  4.47732  4.43215  5.30696  4.05746  5.41203  5.07534  4.55512  4.60228  5.70556  4.65918  0.19945  4.91843  4.68690  3.99741  4.29533  4.63591  6.26575  5.44848    154 P - - -
          2.68618  4.42225  2.77519  2.73123  3.46354  2.40513  3.72494  3.29354  2.67741  2.69355  4.24690  2.90347  2.73739  3.18146  2.89801  2.37887  2.77519  2.98518  4.58477  3.61503
          0.01656  4.50473  5.22708  0.61958  0.77255  0.48576  0.95510
    118   1.86751  4.51249  3.91239  3.80259  4.96157  0.66072  4.88362  4.38688  3.98796  4.10993  4.93737  3.80912  4.07747  4.21191  4.22023  2.78003  3.13240  3.70641  6.27017  5.13873    155 G - - -
          2.68618  4.42225  2.77519  2.73123  3.46354  2.40513  3.72494  3.29354  2.67741  2.69355  4.24690  2.90347  2.73739  3.18146  2.89801  2.37887  2.77519  2.98518  4.58477  3.61503
          0.01656  4.50473  5.22708  0.61958  0.77255  0.48576  0.95510
    119   4.27589  5.50341  4.83199  4.71273  2.60398  4.61369  4.09948  4.22091  4.56183  3.50153  4.82989  4.58381  5.08778  4.69919  4.59709  4.33152  4.57355  4.12419  4.25850  0.33971    156 Y - - -
          2.68618  4.42225  2.77519  2.73123  3.46354  2.40513  3.72494  3.29354  2.67741  2.69355  4.24690  2.90347  2.73739  3.18146  2.89801  2.37887  2.77519  2.98518  4.58477  3.61503
          0.01656  4.50473  5.22708  0.61958  0.77255  0.48576  0.95510
    120   2.48244  4.44700  3.69353  3.16506  3.83713  3.52914  4.11791  3.08573  3.11701  2.65519  3.78218  3.50002  4.05197  3.42448  3.46600  1.61844  1.93466  2.20125  5.27343  4.04109    157 s - - -
          2.68618  4.42225  2.77519  2.73123  3.46354  2.40513  3.72494  3.29354  2.67741  2.69355  4.24690  2.90347  2.73739  3.18146  2.89801  2.37887  2.77519  2.98518  4.58477  3.61503
          0.01656  4.50473  5.22708  0.61958  0.77255  0.48576  0.95510
    121   2.58426  4.48892  3.92769  3.73269  4.63455  3.29095  4.72462  3.93404  3.71967  3.74959  4.64684  3.77195  4.07565  4.05226  3.94950  2.56776  0.61466  3.43228  6.02857  4.81853    158 T - - -
          2.68618  4.42225  2.77519  2.73123  3.46354  2.40513  3.72494  3.29354  2.67741  2.69355  4.24690  2.90347  2.73739  3.18146  2.89801  2.37887  2.77519  2.98518  4.58477  3.61503
          0.01656  4.50473  5.22708  0.61958  0.77255  0.48576  0.95510
    122   2.21838  4.35061  3.70001  2.90607  3.18389  3.38178  3.97812  2.69913  3.06906  2.55899  3.46180  3.49993  4.08648  3.35932  2.95825  2.96305  2.74730  1.60099  4.94859  3.72689    159 v - - -
          2.68618  4.42225  2.77519  2.73123  3.46354  2.40513  3.72494  3.29354  2.67741  2.69355  4.24690  2.90347  2.73739  3.18146  2.89801  2.37887  2.77519  2.98518  4.58477  3.61503
          0.01656  4.50473  5.22708  0.61958  0.77255  0.48576  0.95510
    123   3.77215  5.05936  5.15314  4.79052  0.67693  4.74189  4.31186  2.50181  4.62033  2.18299  3.59604  4.68178  5.04473  4.62846  4.64450  4.16037  4.02599  2.91213  4.45742  2.81611    160 F - - -
          2.68618  4.42225  2.77519  2.73123  3.46354  2.40513  3.72494  3.29354  2.67741  2.69355  4.24690  2.90347  2.73739  3.18146  2.89801  2.37887  2.77519  2.98518  4.58477  3.61503
          0.01656  4.50473  5.22708  0.61958  0.77255  0.48576  0.95510
    124   2.74413  4.88553  3.16696  2.62361  3.37587  3.56043  3.77950  3.55451  2.15701  3.16465  3.99149  3.12524  1.78979  2.94224  2.76414  2.46260  2.98089  3.24001  5.40627  4.08986    161 p - - -
          2.68618  4.42225  2.77519  2.73123  3.46354  2.40513  3.72494  3.29354  2.67741  2.69355  4.24690  2.90347  2.73739  3.18146  2.89801  2.37887  2.77519  2.98518  4.58477  3.61503
          0.01656  4.50473  5.22708  0.61958  0.77255  0.48576  0.95510
    125   3.68640  4.95149  5.46498  4.88940  1.59344  4.95461  5.09785  2.52598  4.73891  0.95271  2.16413  5.04161  5.06661  4.67563  4.72706  4.31353  3.89155  2.76199  5.22354  4.06548    162 l - - -
          2.68618  4.42225  2.77519  2.73123  3.46354  2.40513  3.72494  3.29354  2.67741  2.69355  4.24690  2.90347  2.73739  3.18146  2.89801  2.37887  2.77519  2.98518  4.58477  3.61503
          0.01656  4.50473  5.22708  0.61958  0.77255  0.48576  0.95510
    126   4.24392  5.38394  5.07988  4.84410  2.18443  4.84582  3.74090  4.03346  4.58289  3.29638  4.57832  4.08595  5.14918  4.54816  4.57172  4.24071  4.45840  3.93331  3.09316  0.48915    163 Y - - -
          2.68618  4.42225  2.77519  2.73123  3.46354  2.40513  3.72494  3.29354  2.67741  2.69355  4.24690  2.90347  2.73739  3.18146  2.89801  2.37887  2.77519  2.98518  4.58477  3.61503
          0.01656  4.50473  5.22708  0.61958  0.77255  0.48576  0.95510
    127   2.72092  5.21661  2.86166  1.79137  4.55441  3.29622  3.52511  4.03564  2.24951  3.51763  4.26082  2.75913  3.88083  2.28700  2.77079  2.24475  2.78463  3.60367  5.65153  4.24390    164 e - - -
          2.68618  4.42225  2.77519  2.73123  3.46354  2.40513  3.72494  3.29354  2.67741  2.69355  4.24690  2.90347  2.73739  3.18146  2.89801  2.37887  2.77519  2.98518  4.58477  3.61503
          0.01656  4.50473  5.22708  0.61958  0.77255  0.48576  0.95510
    128   2.98395  5.30932  3.30643  2.69894  4.70876  3.69777  3.75608  4.11386  2.02228  3.57353  4.37418  3.18597  4.07356  1.80107  1.57539  2.64707  2.93823  3.73764  5.66229  4.38125    165 r - - -
          2.68618  4.42225  2.77519  2.73123  3.46354  2.40513  3.72494  3.29354  2.67741  2.69355  4.24690  2.90347  2.73739  3.18146  2.89801  2.37887  2.77519  2.98518  4.58477  3.61503
          0.01656  4.50473  5.22708  0.61958  0.77255  0.48576  0.95510
    129   2.70808  4.80013  2.76429  2.32828  4.01318  3.55478  3.77709  3.02425  2.61455  3.04747  3.88354  2.79505  3.59371  2.95491  3.06430  2.77434  2.51683  1.88473  5.32817  4.01670    166 v - - -
          2.68618  4.42225  2.77519  2.73123  3.46354  2.40513  3.72494  3.29354  2.67741  2.69355  4.24690  2.90347  2.73739  3.18146  2.89801  2.37887  2.77519  2.98518  4.58477  3.61503
          0.01656  4.50473  5.22708  0.61958  0.77255  0.48576  0.95510
    130   2.97224  5.42614  2.78469  1.71134  4.73224  3.55238  2.99451  4.22529  2.53819  3.70444  4.49921  3.02134  4.02709  1.44559  2.96512  2.91571  3.20927  3.81960  5.82021  4.42485    167 q - - -
          2.68618  4.42225  2.77519  2.73123  3.46354  2.40513  3.72494  3.29354  2.67741  2.69355  4.24690  2.90347  2.73739  3.18146  2.89801  2.37887  2.77519  2.98518  4.58477  3.61503
          0.01656  4.50473  5.22708  0.61958  0.77255  0.48576  0.95510
    131   3.94449  5.17581  5.01839  4.69371  2.11841  4.73758  3.83936  2.95777  4.51465  2.88052  4.16445  4.43640  5.03774  4.48362  4.53661  4.10173  4.16708  3.44869  3.97687  0.59547    168 Y - - -
          2.68618  4.42225  2.77519  2.73123  3.46354  2.40513  3.72494  3.29354  2.67741  2.69355  4.24690  2.90347  2.73739  3.18146  2.89801  2.37887  2.77519  2.98518  4.58477  3.61503
          0.01656  4.50473  5.22708  0.61958  0.77255  0.48576  0.95510
    132   0.69179  4.54274  4.08855  3.76053  4.15582  3.50950  4.64851  3.19792  3.66281  2.56143  4.15926  3.87533  4.20947  4.00520  3.90649  2.97114  3.18451  2.93960  5.71739  4.47330    169 A - - -
          2.68618  4.42225  2.77519  2.73123  3.46354  2.40513  3.72494  3.29354  2.67741  2.69355  4.24690  2.90347  2.73739  3.18146  2.89801  2.37887  2.77519  2.98518  4.58477  3.61503
          0.01656  4.50473  5.22708  0.61958  0.77255  0.48576  0.95510
    133   2.77119  4.50866  4.37821  3.80784  3.32326  4.12821  4.42285  2.60225  3.63198  1.24223  1.72408  4.07148  4.45621  3.29132  3.82485  3.43152  3.26298  2.58385  5.06805  3.92266    170 l - - -
          2.68618  4.42225  2.77519  2.73123  3.46354  2.40513  3.72494  3.29354  2.67741  2.69355  4.24690  2.90347  2.73739  3.18146  2.89801  2.37887  2.77519  2.98518  4.58477  3.61503
          0.01656  4.50473  5.22708  0.61958  0.77255  0.48576  0.95510
    134   2.13966  4.56116  3.74254  3.46773  4.45084  3.36835  4.52027  3.73621  3.45366  3.18016  4.43194  3.66146  0.84872  3.80751  3.74214  2.83430  3.11646  3.33226  5.86043  4.62244    171 p - - -
          2.68618  4.42225  2.77519  2.73123  3.46354  2.40513  3.72494  3.29354  2.67741  2.69355  4.24690  2.90347  2.73739  3.18146  2.89801  2.37887  2.77519  2.98518  4.58477  3.61503
          0.01656  4.50473  5.22708  0.61958  0.77255  0.48576  0.95510
    135   2.61955  4.56133  3.71948  3.65050  4.97961  0.59549  4.82832  4.52255  3.92050  4.19050  5.00617  3.74099  4.08374  4.14645  4.17802  2.26920  3.16275  3.79845  6.27941  5.10158    172 G - - -
          2.68618  4.42225  2.77519  2.73123  3.46354  2.40513  3.72494  3.29354  2.67741  2.69355  4.24690  2.90347  2.73739  3.18146  2.89801  2.37887  2.77519  2.98518  4.58477  3.61503
          0.01656  4.50473  5.22708  0.61958  0.77255  0.48576  0.95510
    136   3.69378  5.79305  2.97802  0.38235  5.25135  3.83104  4.53590  4.85527  3.51836  4.38085  5.37840  3.51855  4.47913  3.77026  3.96118  3.63556  4.01880  4.48841  6.28693  5.08307    173 E - - -
          2.68618  4.42225  2.77519  2.73123  3.46354  2.40513  3.72494  3.29354  2.67741  2.69355  4.24690  2.90347  2.73739  3.18146  2.89801  2.37887  2.77519  2.98518  4.58477  3.61503
          0.01656  4.50473  5.22708  0.61958  0.77255  0.48576  0.95510
    137   2.57213  4.41206  3.59721  3.02687  3.54591  3.20824  3.93382  2.90804  2.95842  2.28904  3.51610  3.42630  4.06179  3.27258  1.90341  2.93033  2.78103  2.39626  3.43294  3.38635    174 r - - -
          2.68618  4.42225  2.77519  2.73123  3.46354  2.40513  3.72494  3.29354  2.67741  2.69355  4.24690  2.90347  2.73739  3.18146  2.89801  2.37887  2.77519  2.98518  4.58477  3.61503
          0.01656  4.50473  5.22708  0.61958  0.77255  0.48576  0.95510
    138   2.58105  4.63402  2.97076  2.61302  3.80950  3.59698  3.82320  2.73021  2.71872  2.74460  3.72444  3.21551  3.55168  2.83230  3.13896  2.66058  2.07876  2.40292  5.18415  3.29799    175 t - - -
          2.68618  4.42225  2.77519  2.73123  3.46354  2.40513  3.72494  3.29354  2.67741  2.69355  4.24690  2.90347  2.73739  3.18146  2.89801  2.37887  2.77519  2.98518  4.58477  3.61503
          0.07002  4.50473  2.87239  0.61958  0.77255  0.48576  0.95510
    139   2.24961  5.17482  2.60563  1.68012  4.49817  2.64050  3.69812  3.96673  2.46449  3.47669  4.23858  2.94831  3.88675  2.81010  2.69474  2.70194  2.96860  3.35394  5.63471  4.23519    176 e - - -
          2.68618  4.42225  2.77519  2.73123  3.46354  2.40513  3.72494  3.29354  2.67741  2.69355  4.24690  2.90347  2.73739  3.18146  2.89801  2.37887  2.77519  2.98518  4.58477  3.61503
          0.01746  4.45218  5.17452  0.61958  0.77255  0.57008  0.83351
    140   2.22639  5.11923  2.09887  2.24970  4.43205  2.99390  3.67243  3.89482  2.42747  3.41265  3.67520  2.95329  3.01750  2.78271  2.75074  2.67358  2.83804  3.49347  5.57663  4.18607    177 d - - -
          2.68618  4.42225  2.77519  2.73123  3.46354  2.40513  3.72494  3.29354  2.67741  2.69355  4.24690  2.90347  2.73739  3.18146  2.89801  2.37887  2.77519  2.98518  4.58477  3.61503
          0.01746  4.45218  5.17452  0.61958  0.77255  0.57008  0.83351
    141   2.68159  4.47889  3.44661  2.71025  3.62566  3.62927  3.07452  2.99632  2.83683  1.99718  3.45553  3.31673  3.40240  3.15787  2.97802  2.72380  2.91294  2.60568  5.04700  2.48432    178 l - - -
          2.68459  4.42337  2.77619  2.73131  3.46441  2.40479  3.72607  3.29445  2.67799  2.69396  4.24673  2.90391  2.73541  3.18123  2.89681  2.37906  2.77549  2.98527  4.58589  3.61615
          0.31137  1.31843        *  2.72597  0.06772  0.00000        *
//
