# Supplementary material for: T346Hunter: A Novel Web-Based Tool for the Prediction of Type III, Type IV and Type VI Secretion Systems in Bacterial Genomes
Source: PLoS One. 2015 Apr 13;10(4):e0119317. doi: 10.1371/journal.pone.0119317 (PMC4395097; doi:10.1371/journal.pone.0119317)
Supplement: S1 Data — (ZIP) [file pone.0119317.s009.zip › T346Hunter_profiles/GI.Tfc16.hmm]

HMMER3/f [3.1b1 | May 2013]
NAME  Tfc16
LENG  937
ALPH  amino
RF    no
MM    no
CONS  yes
CS    no
MAP   yes
DATE  Fri Feb  7 13:52:34 2014
NSEQ  41
EFFN  1.173645
CKSUM 2870705846
STATS LOCAL MSV      -12.7340  0.69575
STATS LOCAL VITERBI  -13.5648  0.69575
STATS LOCAL FORWARD   -7.1568  0.69575
HMM          A        C        D        E        F        G        H        I        K        L        M        N        P        Q        R        S        T        V        W        Y   
            m->m     m->i     m->d     i->m     i->i     d->m     d->d
  COMPO   2.47720  4.48341  2.89403  2.59354  3.32724  2.96156  3.72536  2.90713  2.69187  2.39049  3.52599  3.09174  3.35220  3.01593  2.83767  2.71509  2.82748  2.70369  4.44063  3.59746
          2.68624  4.42231  2.77525  2.73129  3.46360  2.40519  3.72500  3.29360  2.67747  2.69361  4.24306  2.90353  2.73745  3.18152  2.89807  2.37888  2.77525  2.98524  4.58483  3.61509
          0.82928  1.21682  1.31876  0.22347  1.60813  0.00000        *
      1   2.22695  4.67277  2.69348  2.45904  3.92608  3.15046  3.63241  3.32364  2.44938  2.95488  3.16823  2.96229  3.79434  2.80301  2.60145  2.61591  2.69512  3.01607  5.22278  3.90779      3 a - - -
          2.68618  4.42225  2.77519  2.73123  3.46354  2.40513  3.72494  3.29354  2.67741  2.69355  4.24690  2.90347  2.73739  3.18146  2.89801  2.37887  2.77519  2.98518  4.58477  3.61503
          0.02865  3.96283  4.68517  0.61958  0.77255  0.78760  0.60685
      2   3.03210  4.43001  4.31286  3.82447  1.53702  3.77668  3.65076  2.81376  3.66866  2.10500  3.44508  3.85698  4.34901  3.80675  3.79813  3.32799  3.26125  2.69410  2.52085  2.29627      4 f - - -
          2.68618  4.42225  2.77519  2.73123  3.46354  2.40513  3.72494  3.29354  2.67741  2.69355  4.24690  2.90347  2.73739  3.18146  2.89801  2.37887  2.77519  2.98518  4.58477  3.61503
          0.02865  3.96283  4.68517  0.61958  0.77255  0.78760  0.60685
      3   2.35000  4.65397  2.83995  2.46547  3.43523  3.26341  3.64245  3.30840  2.32519  2.94160  3.77521  2.96669  3.79593  2.81932  2.87566  2.15696  2.74802  3.00326  5.21314  3.90047      5 s - - -
          2.68618  4.42225  2.77519  2.73123  3.46354  2.40513  3.72494  3.29354  2.67741  2.69355  4.24690  2.90347  2.73739  3.18146  2.89801  2.37887  2.77519  2.98518  4.58477  3.61503
          0.02865  3.96283  4.68517  0.61958  0.77255  0.76856  0.62302
      4   2.59189  4.42358  3.29739  2.65207  3.48527  3.51168  3.73029  2.87384  2.38338  1.97867  3.40940  3.17510  3.89352  2.86192  2.96094  2.75690  2.69841  2.68290  4.97996  3.72964      6 l - - -
          2.68618  4.42225  2.77519  2.73123  3.46354  2.40513  3.72494  3.29354  2.67741  2.69355  4.24690  2.90347  2.73739  3.18146  2.89801  2.37887  2.77519  2.98518  4.58477  3.61503
          0.02831  3.97459  4.69693  0.61958  0.77255  0.77882  0.61424
      5   2.32693  4.31408  3.37649  2.82453  2.59971  3.48135  3.77754  2.83719  2.75908  2.48373  3.44479  3.23312  3.00055  3.08810  2.85927  2.71156  2.79053  2.56435  4.90525  3.64935      7 a - - -
          2.68618  4.42225  2.77519  2.73123  3.46354  2.40513  3.72494  3.29354  2.67741  2.69355  4.24690  2.90347  2.73739  3.18146  2.89801  2.37887  2.77519  2.98518  4.58477  3.61503
          0.02831  3.97459  4.69693  0.61958  0.77255  0.77882  0.61424
      6   2.54944  4.33524  3.18930  2.76384  3.32491  3.40109  3.74072  2.84967  2.61104  2.28776  3.23289  3.01396  3.88188  3.03569  2.88704  2.73882  2.72141  2.61525  3.31663  3.65450      8 l - - -
          2.68618  4.42225  2.77519  2.73123  3.46354  2.40513  3.72494  3.29354  2.67741  2.69355  4.24690  2.90347  2.73739  3.18146  2.89801  2.37887  2.77519  2.98518  4.58477  3.61503
          0.02831  3.97459  4.69693  0.61958  0.77255  0.77882  0.61424
      7   2.60818  4.92573  2.99397  2.45059  4.25360  3.42806  3.49299  3.66826  1.86960  3.21183  4.02129  2.95276  3.27030  2.72428  2.22895  2.39172  2.89969  3.31866  5.38406  4.07313      9 k - - -
          2.68618  4.42225  2.77519  2.73123  3.46354  2.40513  3.72494  3.29354  2.67741  2.69355  4.24690  2.90347  2.73739  3.18146  2.89801  2.37887  2.77519  2.98518  4.58477  3.61503
          0.05263  3.97459  3.42704  0.61958  0.77255  0.77882  0.61424
      8   2.61336  4.95873  2.57696  2.29474  4.25981  3.22517  3.56741  3.69948  2.04595  3.16743  4.02479  2.86593  3.77626  2.69125  2.32261  2.51542  2.84337  3.21002  5.41581  4.05641     10 k - - -
          2.68618  4.42225  2.77519  2.73123  3.46354  2.40513  3.72494  3.29354  2.67741  2.69355  4.24690  2.90347  2.73739  3.18146  2.89801  2.37887  2.77519  2.98518  4.58477  3.61503
          0.04015  3.95095  3.90621  0.61958  0.77255  0.79629  0.59966
      9   2.53388  4.66128  3.08501  2.52096  3.89605  3.43182  3.62618  3.28368  2.21948  2.70301  3.75759  2.88034  3.58042  2.80436  2.33178  2.60572  2.82472  2.68200  5.18047  3.89021     11 k - - -
          2.68618  4.42225  2.77519  2.73123  3.46354  2.40513  3.72494  3.29354  2.67741  2.69355  4.24690  2.90347  2.73739  3.18146  2.89801  2.37887  2.77519  2.98518  4.58477  3.61503
          0.02931  3.94012  4.66246  0.61958  0.77255  0.64017  0.74909
     10   2.29895  4.28812  3.42973  2.73937  2.87299  3.47534  3.78986  2.78551  2.67054  2.30703  2.97528  3.27047  3.72519  3.11894  3.04916  2.75173  2.76131  2.49471  4.86969  3.63456     12 a - - -
          2.68503  4.42294  2.77479  2.73084  3.46408  2.40548  3.72504  3.29392  2.67759  2.69366  4.24736  2.90386  2.73695  3.18156  2.89828  2.37882  2.77529  2.98503  4.58519  3.61572
          0.69448  0.70892  4.76875  2.06715  0.13530  0.67336  0.71333
     11   2.44930  4.82500  2.72712  2.36166  4.07509  3.15737  3.47280  3.21065  2.27769  3.00870  3.62843  2.85674  3.19831  2.66172  2.86313  2.55807  2.81484  2.98834  5.31930  3.97471     52 k - - -
          2.68618  4.42225  2.77519  2.73123  3.46354  2.40513  3.72494  3.29354  2.67741  2.69355  4.24690  2.90347  2.73739  3.18146  2.89801  2.37887  2.77519  2.98518  4.58477  3.61503
          0.14816  4.07366  2.11453  0.61958  0.77255  0.62134  0.77051
     12   2.39669  4.59590  2.70718  2.44066  3.52641  3.22223  3.64945  3.07061  2.46250  2.80150  3.33308  2.89696  3.81985  2.79370  2.94229  2.55621  2.79223  2.90395  4.17764  3.83147     53 a - - -
          2.68618  4.42225  2.77519  2.73123  3.46354  2.40513  3.72494  3.29354  2.67741  2.69355  4.24690  2.90347  2.73739  3.18146  2.89801  2.37887  2.77519  2.98518  4.58477  3.61503
          0.02753  4.00203  4.72437  0.61958  0.77255  0.75761  0.63259
     13   2.42787  4.61949  2.85667  2.30149  3.46479  3.34189  3.64220  3.21720  2.48723  2.86147  3.34977  3.00010  3.69006  2.79250  2.84482  2.50568  2.61383  2.93081  4.40054  3.84644     54 e - - -
          2.68618  4.42225  2.77519  2.73123  3.46354  2.40513  3.72494  3.29354  2.67741  2.69355  4.24690  2.90347  2.73739  3.18146  2.89801  2.37887  2.77519  2.98518  4.58477  3.61503
          0.02753  4.00203  4.72437  0.61958  0.77255  0.61826  0.77411
     14   2.43957  4.75095  2.83691  2.41521  3.69331  3.42202  3.62919  3.26459  2.43818  2.89397  3.82543  2.96248  3.38598  2.49580  2.74924  2.43755  2.65580  2.89839  5.26092  3.93370     55 e - - -
          2.68618  4.42225  2.77519  2.73123  3.46354  2.40513  3.72494  3.29354  2.67741  2.69355  4.24690  2.90347  2.73739  3.18146  2.89801  2.37887  2.77519  2.98518  4.58477  3.61503
          0.02526  4.08683  4.80918  0.61958  0.77255  0.65731  0.73031
     15   2.44721  4.90189  2.71327  2.24162  4.17291  2.92420  3.37925  3.60957  2.37081  3.17510  3.67213  2.90300  3.30395  2.69313  2.74677  2.45441  2.82382  3.04687  5.38208  3.82766     56 e - - -
          2.68618  4.42225  2.77519  2.73123  3.46354  2.40513  3.72494  3.29354  2.67741  2.69355  4.24690  2.90347  2.73739  3.18146  2.89801  2.37887  2.77519  2.98518  4.58477  3.61503
          0.03688  4.10195  3.92855  0.61958  0.77255  0.67071  0.71610
     16   2.35024  4.90705  2.31417  2.29615  4.17989  3.27015  3.61564  3.61273  2.40458  2.78172  3.98146  2.63965  3.79854  2.75023  2.82054  2.61678  2.73806  3.15768  5.39860  4.03781     57 e - - -
          2.68618  4.42225  2.77519  2.73123  3.46354  2.40513  3.72494  3.29354  2.67741  2.69355  4.24690  2.90347  2.73739  3.18146  2.89801  2.37887  2.77519  2.98518  4.58477  3.61503
          0.06531  4.09024  3.06854  0.61958  0.77255  0.66027  0.72715
     17   2.16739  4.63782  2.97456  2.51492  3.74303  2.73807  3.66639  3.17265  2.50706  2.79970  3.75358  2.81140  3.54458  2.84878  2.90837  2.51774  2.80749  2.92082  5.19794  3.89215     58 a - - -
          2.68618  4.42225  2.77519  2.73123  3.46354  2.40513  3.72494  3.29354  2.67741  2.69355  4.24690  2.90347  2.73739  3.18146  2.89801  2.37887  2.77519  2.98518  4.58477  3.61503
          0.02587  4.06329  4.78564  0.61958  0.77255  0.60180  0.79369
     18   2.57743  4.23768  3.43044  2.98987  3.17354  3.43828  3.84551  2.66585  2.93014  2.16864  3.19795  3.36482  3.96029  3.05715  2.89441  2.78428  2.52596  2.40764  3.25811  3.60297     59 l - - -
          2.68618  4.42225  2.77519  2.73123  3.46354  2.40513  3.72494  3.29354  2.67741  2.69355  4.24690  2.90347  2.73739  3.18146  2.89801  2.37887  2.77519  2.98518  4.58477  3.61503
          0.02436  4.12279  4.84514  0.61958  0.77255  0.62423  0.76717
     19   2.54237  4.93687  2.78697  2.26265  4.21887  3.01398  3.60920  3.65950  2.36447  3.17554  4.00364  2.90247  3.12608  2.31768  2.85956  2.53921  2.63460  2.98113  5.41810  4.05179     60 e - - -
          2.68618  4.42225  2.77519  2.73123  3.46354  2.40513  3.72494  3.29354  2.67741  2.69355  4.24690  2.90347  2.73739  3.18146  2.89801  2.37887  2.77519  2.98518  4.58477  3.61503
          0.02402  4.13661  4.85895  0.61958  0.77255  0.60348  0.79165
     20   2.48124  4.73495  3.06869  2.50536  3.76725  3.45890  3.56549  3.26442  2.34021  2.73357  3.63235  2.91217  3.47705  2.79309  2.11199  2.61569  2.84374  3.05811  5.24636  3.93392     61 r - - -
          2.68618  4.42225  2.77519  2.73123  3.46354  2.40513  3.72494  3.29354  2.67741  2.69355  4.24690  2.90347  2.73739  3.18146  2.89801  2.37887  2.77519  2.98518  4.58477  3.61503
          0.04430  4.15381  3.58887  0.61958  0.77255  0.61856  0.77375
     21   2.60968  4.91935  2.93181  2.14219  4.19242  3.23323  2.82974  3.62874  2.26768  3.19173  3.77635  2.91426  3.80363  2.59716  2.83558  2.29080  2.84041  3.13490  5.39526  3.75373     62 e - - -
          2.68618  4.42225  2.77519  2.73123  3.46354  2.40513  3.72494  3.29354  2.67741  2.69355  4.24690  2.90347  2.73739  3.18146  2.89801  2.37887  2.77519  2.98518  4.58477  3.61503
          0.02410  4.13360  4.85595  0.61958  0.77255  0.53793  0.87697
     22   2.51683  4.49919  3.24917  2.63750  3.66724  3.09462  3.49430  2.94345  2.65937  2.57461  3.18132  2.98622  3.76855  2.86902  2.99268  2.43071  2.83400  2.30288  5.05579  3.78731     63 v - - -
          2.68618  4.42225  2.77519  2.73123  3.46354  2.40513  3.72494  3.29354  2.67741  2.69355  4.24690  2.90347  2.73739  3.18146  2.89801  2.37887  2.77519  2.98518  4.58477  3.61503
          0.02281  4.18761  4.90996  0.61958  0.77255  0.58146  0.81890
     23   2.33451  5.07132  2.66190  2.14229  4.38787  3.39635  3.50165  3.85445  2.13714  3.36375  4.12183  2.73281  3.68346  2.67582  2.70217  2.46799  2.51612  3.44700  5.52041  4.12620     64 k - - -
          2.68618  4.42225  2.77519  2.73123  3.46354  2.40513  3.72494  3.29354  2.67741  2.69355  4.24690  2.90347  2.73739  3.18146  2.89801  2.37887  2.77519  2.98518  4.58477  3.61503
          0.11060  4.18761  2.41332  0.61958  0.77255  0.55370  0.85524
     24   2.04521  4.83673  2.73916  2.42144  4.10390  3.25727  3.62525  3.52492  2.29542  3.11464  3.74907  2.94253  3.81088  2.76738  2.50218  2.62460  2.67112  3.09609  5.34252  4.00095     65 a - - -
          2.68618  4.42225  2.77519  2.73123  3.46354  2.40513  3.72494  3.29354  2.67741  2.69355  4.24690  2.90347  2.73739  3.18146  2.89801  2.37887  2.77519  2.98518  4.58477  3.61503
          0.02451  4.11686  4.83920  0.61958  0.77255  0.65627  0.73144
     25   2.49625  4.38094  3.35109  2.50318  3.32265  3.53024  3.78836  2.87866  2.75953  1.99651  3.48499  3.22982  3.26189  3.07838  3.13715  2.62527  2.82299  2.48014  4.96371  3.71507     66 l - - -
          2.68618  4.42225  2.77519  2.73123  3.46354  2.40513  3.72494  3.29354  2.67741  2.69355  4.24690  2.90347  2.73739  3.18146  2.89801  2.37887  2.77519  2.98518  4.58477  3.61503
          0.02451  4.11686  4.83920  0.61958  0.77255  0.46861  0.98316
     26   2.31716  4.95754  2.93278  2.27374  4.24200  2.71841  3.57176  3.68168  2.33442  3.15730  4.02509  2.81752  3.82350  2.71887  2.67253  2.25223  2.68939  3.31732  5.43759  4.07394     67 s - - -
          2.68618  4.42225  2.77519  2.73123  3.46354  2.40513  3.72494  3.29354  2.67741  2.69355  4.24690  2.90347  2.73739  3.18146  2.89801  2.37887  2.77519  2.98518  4.58477  3.61503
          0.02207  4.22025  4.94259  0.61958  0.77255  0.49181  0.94551
     27   2.39843  5.05841  2.81390  2.23147  4.37154  3.41450  3.47983  3.83483  2.27290  3.25896  3.78787  2.60837  3.08991  2.53327  2.52952  2.52837  2.79360  3.38473  5.51015  4.12046     68 e - - -
          2.68618  4.42225  2.77519  2.73123  3.46354  2.40513  3.72494  3.29354  2.67741  2.69355  4.24690  2.90347  2.73739  3.18146  2.89801  2.37887  2.77519  2.98518  4.58477  3.61503
          0.02153  4.24493  4.96728  0.61958  0.77255  0.51201  0.91452
     28   2.22533  4.11469  3.19251  2.39927  3.36307  3.50953  3.57713  3.15751  2.56390  2.65384  3.67801  2.91212  3.74250  2.66855  2.86674  2.72821  2.74323  2.79025  3.94095  3.85024     69 a - - -
          2.68618  4.42225  2.77519  2.73123  3.46354  2.40513  3.72494  3.29354  2.67741  2.69355  4.24690  2.90347  2.73739  3.18146  2.89801  2.37887  2.77519  2.98518  4.58477  3.61503
          0.02153  4.24493  4.96728  0.61958  0.77255  0.51201  0.91452
     29   2.46347  4.64314  3.15249  2.59368  3.83916  2.59569  3.71596  3.12805  2.48575  2.57783  3.73044  3.08501  2.98781  2.58302  3.00162  2.61701  2.85501  2.95184  4.16044  3.88642     70 a - - -
          2.68618  4.42225  2.77519  2.73123  3.46354  2.40513  3.72494  3.29354  2.67741  2.69355  4.24690  2.90347  2.73739  3.18146  2.89801  2.37887  2.77519  2.98518  4.58477  3.61503
          0.02153  4.24493  4.96728  0.61958  0.77255  0.48107  0.96266
     30   2.41609  4.25662  3.26169  3.09645  3.38314  3.64915  3.91962  2.15157  2.93753  1.90550  3.24351  3.45503  4.02502  3.31554  3.16409  2.90773  2.74427  2.35119  4.85915  3.64103     71 l - - -
          2.68618  4.42225  2.77519  2.73123  3.46354  2.40513  3.72494  3.29354  2.67741  2.69355  4.24690  2.90347  2.73739  3.18146  2.89801  2.37887  2.77519  2.98518  4.58477  3.61503
          0.02122  4.25942  4.98176  0.61958  0.77255  0.49300  0.94365
     31   2.57219  5.07085  2.80000  2.21629  4.38632  3.09022  3.60961  3.85105  2.26668  3.36294  3.91374  2.83864  2.79590  2.54389  2.53362  2.49541  2.64372  3.44571  5.52138  4.13012     72 e - - -
          2.68618  4.42225  2.77519  2.73123  3.46354  2.40513  3.72494  3.29354  2.67741  2.69355  4.24690  2.90347  2.73739  3.18146  2.89801  2.37887  2.77519  2.98518  4.58477  3.61503
          0.02122  4.25942  4.98176  0.61958  0.77255  0.49300  0.94365
     32   2.51442  5.11901  2.80123  1.91704  4.44401  3.43072  3.16566  3.90714  2.24347  3.40874  4.17071  2.90804  3.83504  2.73466  2.16913  2.46540  2.91020  3.50008  5.55643  4.17031     73 e - - -
          2.68618  4.42225  2.77519  2.73123  3.46354  2.40513  3.72494  3.29354  2.67741  2.69355  4.24690  2.90347  2.73739  3.18146  2.89801  2.37887  2.77519  2.98518  4.58477  3.61503
          0.02122  4.25942  4.98176  0.61958  0.77255  0.49300  0.94365
     33   2.63664  4.83346  2.92791  2.43085  4.07430  3.46122  3.66766  3.48964  2.30176  2.89805  3.39955  2.99374  2.31782  2.71878  2.91844  2.49139  2.66805  3.16720  5.33667  4.00364     74 k - - -
          2.68618  4.42225  2.77519  2.73123  3.46354  2.40513  3.72494  3.29354  2.67741  2.69355  4.24690  2.90347  2.73739  3.18146  2.89801  2.37887  2.77519  2.98518  4.58477  3.61503
          0.02122  4.25942  4.98176  0.61958  0.77255  0.49300  0.94365
     34   2.42475  4.87488  2.75961  2.46922  4.26531  1.95655  3.74527  3.69999  2.56926  3.28478  4.08952  2.57615  3.85645  2.89455  3.04299  2.29746  2.81886  3.32889  5.50555  3.86075     75 g - - -
          2.68598  4.42255  2.77526  2.73144  3.46384  2.40495  3.72513  3.29371  2.67747  2.69364  4.24720  2.90369  2.73702  3.18145  2.89749  2.37894  2.77539  2.98514  4.58366  3.61533
          0.79304  1.14040  1.47911  1.46900  0.26157  0.49300  0.94365
     35   2.40288  4.90055  2.91290  2.38756  4.19367  2.96696  3.44414  3.62183  2.26220  3.18229  3.98105  2.81730  3.26535  2.62874  2.27166  2.59042  2.84971  3.26849  5.37981  4.03690     83 k - - -
          2.68618  4.42225  2.77519  2.73123  3.46354  2.40513  3.72494  3.29354  2.67741  2.69355  4.24690  2.90347  2.73739  3.18146  2.89801  2.37887  2.77519  2.98518  4.58477  3.61503
          0.02732  4.00970  4.73204  0.61958  0.77255  0.61989  0.77220
     36   2.57553  5.08119  3.08049  2.49856  4.43458  3.50456  3.31492  3.84806  1.71400  3.34326  4.14402  2.99711  3.88643  2.37479  2.11821  2.60935  2.97858  3.48241  5.46755  4.16704     84 k - - -
          2.68618  4.42225  2.77519  2.73123  3.46354  2.40513  3.72494  3.29354  2.67741  2.69355  4.24690  2.90347  2.73739  3.18146  2.89801  2.37887  2.77519  2.98518  4.58477  3.61503
          0.02521  4.08908  4.81142  0.61958  0.77255  0.41377  1.08221
     37   2.42999  4.84679  3.07704  2.54112  4.13381  3.47995  3.69552  3.53870  2.16422  2.97404  3.96025  3.04148  2.04761  2.79715  2.69400  2.69543  2.83860  3.21555  5.36784  4.05674     85 p - - -
          2.68618  4.42225  2.77519  2.73123  3.46354  2.40513  3.72494  3.29354  2.67741  2.69355  4.24690  2.90347  2.73739  3.18146  2.89801  2.37887  2.77519  2.98518  4.58477  3.61503
          0.02155  4.24395  4.96630  0.61958  0.77255  0.51327  0.91264
     38   2.16875  4.17099  4.20414  3.61953  3.02038  3.83884  4.14980  2.16946  3.49959  1.73290  2.47211  3.82780  3.77233  3.70942  3.67377  3.13090  2.94720  2.19866  4.79690  3.61860     86 l - - -
          2.68618  4.42225  2.77519  2.73123  3.46354  2.40513  3.72494  3.29354  2.67741  2.69355  4.24690  2.90347  2.73739  3.18146  2.89801  2.37887  2.77519  2.98518  4.58477  3.61503
          0.02155  4.24395  4.96630  0.61958  0.77255  0.48029  0.96392
     39   2.68165  4.78235  3.14666  2.63909  4.16620  3.45686  3.76809  3.56343  2.23574  3.17330  4.00605  3.10955  3.91234  2.93619  2.63431  2.32682  1.63039  3.23001  5.40585  4.11459     87 t - - -
          2.68618  4.42225  2.77519  2.73123  3.46354  2.40513  3.72494  3.29354  2.67741  2.69355  4.24690  2.90347  2.73739  3.18146  2.89801  2.37887  2.77519  2.98518  4.58477  3.61503
          0.02122  4.25942  4.98176  0.61958  0.77255  0.49300  0.94365
     40   2.63087  4.92171  2.85908  2.01379  4.18692  3.44141  3.51934  3.23467  2.41533  2.94299  3.98472  2.87630  3.83305  2.51900  2.73175  2.53064  2.63943  2.87400  5.40509  4.04902     88 e - - -
          2.68618  4.42225  2.77519  2.73123  3.46354  2.40513  3.72494  3.29354  2.67741  2.69355  4.24690  2.90347  2.73739  3.18146  2.89801  2.37887  2.77519  2.98518  4.58477  3.61503
          0.02122  4.25942  4.98176  0.61958  0.77255  0.49300  0.94365
     41   2.04399  4.91382  2.88813  2.40260  4.17678  3.23174  3.64788  3.60587  2.27143  2.66938  3.98025  2.84233  3.84115  2.63463  2.68573  2.55807  2.80802  3.26013  5.39979  4.04900     89 a - - -
          2.68618  4.42225  2.77519  2.73123  3.46354  2.40513  3.72494  3.29354  2.67741  2.69355  4.24690  2.90347  2.73739  3.18146  2.89801  2.37887  2.77519  2.98518  4.58477  3.61503
          0.02122  4.25942  4.98176  0.61958  0.77255  0.49300  0.94365
     42   2.81338  5.31292  1.54819  1.99822  4.62240  3.38689  3.72345  4.10756  2.55965  3.60482  4.38620  2.80341  3.88054  2.70772  2.90767  2.64970  2.64408  3.68872  5.75983  4.32623     90 d - - -
          2.68618  4.42225  2.77519  2.73123  3.46354  2.40513  3.72494  3.29354  2.67741  2.69355  4.24690  2.90347  2.73739  3.18146  2.89801  2.37887  2.77519  2.98518  4.58477  3.61503
          0.02122  4.25942  4.98176  0.61958  0.77255  0.49300  0.94365
     43   2.43588  4.56876  3.22586  2.07397  3.74455  3.52452  3.55172  2.67500  2.63406  2.66817  3.65845  3.14061  3.90968  2.97227  2.76530  2.74695  2.85782  2.54804  5.11637  3.32786     91 e - - -
          2.68618  4.42225  2.77519  2.73123  3.46354  2.40513  3.72494  3.29354  2.67741  2.69355  4.24690  2.90347  2.73739  3.18146  2.89801  2.37887  2.77519  2.98518  4.58477  3.61503
          0.02122  4.25942  4.98176  0.61958  0.77255  0.49300  0.94365
     44   2.17790  5.09296  2.76711  2.35981  4.41606  3.43873  3.62051  3.87373  1.98654  3.38085  4.14520  2.84320  3.83507  2.35707  2.40651  2.64837  2.90061  3.36818  5.53208  4.15383     92 k - - -
          2.68618  4.42225  2.77519  2.73123  3.46354  2.40513  3.72494  3.29354  2.67741  2.69355  4.24690  2.90347  2.73739  3.18146  2.89801  2.37887  2.77519  2.98518  4.58477  3.61503
          0.02122  4.25942  4.98176  0.61958  0.77255  0.49300  0.94365
     45   2.17687  5.09498  3.11199  2.53214  4.44218  3.38071  3.65420  3.86006  1.74810  3.36926  4.16660  3.03566  3.92111  2.50340  2.06702  2.77613  3.00063  3.43099  5.50885  4.19704     93 k - - -
          2.68618  4.42225  2.77519  2.73123  3.46354  2.40513  3.72494  3.29354  2.67741  2.69355  4.24690  2.90347  2.73739  3.18146  2.89801  2.37887  2.77519  2.98518  4.58477  3.61503
          0.02122  4.25942  4.98176  0.61958  0.77255  0.49300  0.94365
     46   2.53331  4.18370  3.82737  3.24983  3.10827  3.67931  3.70487  2.53121  3.16165  1.75581  2.74182  3.55427  4.05112  2.90405  3.31389  2.94892  2.77666  2.27236  4.78362  3.57924     94 l - - -
          2.68618  4.42225  2.77519  2.73123  3.46354  2.40513  3.72494  3.29354  2.67741  2.69355  4.24690  2.90347  2.73739  3.18146  2.89801  2.37887  2.77519  2.98518  4.58477  3.61503
          0.02122  4.25942  4.98176  0.61958  0.77255  0.49300  0.94365
     47   2.59097  4.56062  4.16182  3.65863  2.38351  4.01883  3.73498  3.06756  3.54122  2.67485  3.69158  3.56038  4.37843  3.74221  3.75057  3.31684  3.30347  2.88508  3.35442  1.14623     95 y - - -
          2.68618  4.42225  2.77519  2.73123  3.46354  2.40513  3.72494  3.29354  2.67741  2.69355  4.24690  2.90347  2.73739  3.18146  2.89801  2.37887  2.77519  2.98518  4.58477  3.61503
          0.02122  4.25942  4.98176  0.61958  0.77255  0.49300  0.94365
     48   2.31178  5.14419  2.34844  2.13015  4.46566  2.84394  2.94194  3.94030  2.39310  3.43922  4.19553  2.87912  3.82415  2.50581  2.77061  2.58900  2.90964  3.52298  5.58865  4.18305     96 e - - -
          2.68618  4.42225  2.77519  2.73123  3.46354  2.40513  3.72494  3.29354  2.67741  2.69355  4.24690  2.90347  2.73739  3.18146  2.89801  2.37887  2.77519  2.98518  4.58477  3.61503
          0.02122  4.25942  4.98176  0.61958  0.77255  0.49300  0.94365
     49   2.36678  4.82429  3.05876  2.50385  4.07032  3.19153  3.54280  3.48106  2.40235  3.08635  3.90520  2.76782  3.86726  2.75992  2.16281  2.68945  2.75032  2.54594  5.33006  4.00687     97 r - - -
          2.68618  4.42225  2.77519  2.73123  3.46354  2.40513  3.72494  3.29354  2.67741  2.69355  4.24690  2.90347  2.73739  3.18146  2.89801  2.37887  2.77519  2.98518  4.58477  3.61503
          0.02122  4.25942  4.98176  0.61958  0.77255  0.49300  0.94365
     50   2.17867  4.31220  3.11255  2.51678  3.93485  3.27331  3.71028  3.33443  2.47040  2.97150  3.80685  2.67791  2.36418  2.89013  2.98484  2.69396  2.86064  2.98667  4.69657  3.94296     98 a - - -
          2.68619  4.42227  2.77521  2.73125  3.46355  2.40514  3.72496  3.29355  2.67732  2.69342  4.24691  2.90348  2.73741  3.18148  2.89802  2.37888  2.77521  2.98520  4.58478  3.61505
          0.11192  2.31239  4.98176  0.34586  1.22967  0.49300  0.94365
     51   2.60706  4.83878  2.91742  2.41923  4.20579  3.40784  3.31560  3.62640  2.59154  3.23235  4.05891  3.02864  1.74961  2.94784  3.02792  2.39081  2.80777  3.28107  5.46957  4.14162    100 p - - -
          2.68618  4.42225  2.77519  2.73123  3.46354  2.40513  3.72494  3.29354  2.67741  2.69355  4.24690  2.90347  2.73739  3.18146  2.89801  2.37887  2.77519  2.98518  4.58477  3.61503
          0.02122  4.25942  4.98176  0.61958  0.77255  0.49300  0.94365
     52   2.01791  4.31861  3.57721  3.32199  4.54131  3.07560  4.41403  3.95676  3.39722  3.65054  4.47260  3.46014  3.52001  3.68374  3.70357  0.87583  2.86649  3.37110  5.87524  4.66320    101 s - - -
          2.68618  4.42225  2.77519  2.73123  3.46354  2.40513  3.72494  3.29354  2.67741  2.69355  4.24690  2.90347  2.73739  3.18146  2.89801  2.37887  2.77519  2.98518  4.58477  3.61503
          0.02122  4.25942  4.98176  0.61958  0.77255  0.49300  0.94365
     53   3.28913  4.60435  4.97122  4.42361  1.44889  4.52177  4.65806  1.70251  4.28275  1.60684  3.09992  4.55620  4.75613  4.36470  4.36094  3.86507  3.51595  2.22836  4.94268  3.61618    102 f - - -
          2.68618  4.42225  2.77519  2.73123  3.46354  2.40513  3.72494  3.29354  2.67741  2.69355  4.24690  2.90347  2.73739  3.18146  2.89801  2.37887  2.77519  2.98518  4.58477  3.61503
          0.02122  4.25942  4.98176  0.61958  0.77255  0.49300  0.94365
     54   2.23338  4.22584  3.82764  3.27028  3.42754  3.63204  4.03941  2.22066  3.19476  2.47451  3.40382  3.56868  3.50936  3.46721  3.47464  2.78157  2.38797  1.77626  4.92398  3.71399    103 v - - -
          2.68618  4.42225  2.77519  2.73123  3.46354  2.40513  3.72494  3.29354  2.67741  2.69355  4.24690  2.90347  2.73739  3.18146  2.89801  2.37887  2.77519  2.98518  4.58477  3.61503
          0.02122  4.25942  4.98176  0.61958  0.77255  0.49300  0.94365
     55   2.89006  5.54485  1.32937  1.89641  4.84244  3.17178  3.81144  4.35676  2.74645  3.83340  4.63921  2.65197  3.92834  2.55483  3.31602  2.68600  3.22752  3.91750  5.98362  4.49637    104 d - - -
          2.68618  4.42225  2.77519  2.73123  3.46354  2.40513  3.72494  3.29354  2.67741  2.69355  4.24690  2.90347  2.73739  3.18146  2.89801  2.37887  2.77519  2.98518  4.58477  3.61503
          0.02122  4.25942  4.98176  0.61958  0.77255  0.49300  0.94365
     56   2.63767  4.32711  3.56367  2.99166  3.10617  3.62440  3.67311  2.82023  2.64163  1.94429  3.43159  3.37828  4.00123  3.05802  2.71913  2.87539  2.86822  2.60040  4.19529  2.72089    105 l - - -
          2.68618  4.42225  2.77519  2.73123  3.46354  2.40513  3.72494  3.29354  2.67741  2.69355  4.24690  2.90347  2.73739  3.18146  2.89801  2.37887  2.77519  2.98518  4.58477  3.61503
          0.02122  4.25942  4.98176  0.61958  0.77255  0.49300  0.94365
     57   3.54387  4.88526  4.99078  4.51760  3.18224  4.69072  5.03064  2.24236  4.26777  0.62523  3.03857  4.76263  4.92408  4.46698  4.37989  4.12380  3.79231  2.45743  5.29441  4.12693    106 L - - -
          2.68618  4.42225  2.77519  2.73123  3.46354  2.40513  3.72494  3.29354  2.67741  2.69355  4.24690  2.90347  2.73739  3.18146  2.89801  2.37887  2.77519  2.98518  4.58477  3.61503
          0.02122  4.25942  4.98176  0.61958  0.77255  0.49300  0.94365
     58   2.16272  4.46754  3.51877  3.33522  4.50313  3.20907  4.46079  3.85091  3.41923  3.58007  4.50677  3.53426  0.87973  3.75323  3.70207  2.72408  3.03730  3.37935  5.84503  4.64410    107 p - - -
          2.68618  4.42225  2.77519  2.73123  3.46354  2.40513  3.72494  3.29354  2.67741  2.69355  4.24690  2.90347  2.73739  3.18146  2.89801  2.37887  2.77519  2.98518  4.58477  3.61503
          0.02122  4.25942  4.98176  0.61958  0.77255  0.49300  0.94365
     59   3.28227  4.68496  4.46072  3.98486  2.39898  4.21646  3.78778  2.57460  3.75650  2.50836  3.67493  4.02305  4.55433  3.95854  3.89650  3.54585  3.51131  2.92866  1.20408  2.22005    108 w - - -
          2.68618  4.42225  2.77519  2.73123  3.46354  2.40513  3.72494  3.29354  2.67741  2.69355  4.24690  2.90347  2.73739  3.18146  2.89801  2.37887  2.77519  2.98518  4.58477  3.61503
          0.02122  4.25942  4.98176  0.61958  0.77255  0.49300  0.94365
     60   2.50042  4.17582  4.11098  3.53402  3.29169  3.61161  4.12833  2.30488  3.41878  2.22925  3.12737  3.77046  4.17771  3.66056  3.62479  3.10088  2.93386  1.38368  4.83796  3.09649    109 v - - -
          2.68618  4.42225  2.77519  2.73123  3.46354  2.40513  3.72494  3.29354  2.67741  2.69355  4.24690  2.90347  2.73739  3.18146  2.89801  2.37887  2.77519  2.98518  4.58477  3.61503
          0.02122  4.25942  4.98176  0.61958  0.77255  0.49300  0.94365
     61   2.79141  4.00558  2.08535  1.35659  4.52166  3.39380  3.74496  3.97167  2.58560  3.52054  4.31894  2.89196  3.88779  2.88087  3.09369  2.75400  3.04796  3.57900  5.69915  4.28948    110 e - - -
          2.68618  4.42225  2.77519  2.73123  3.46354  2.40513  3.72494  3.29354  2.67741  2.69355  4.24690  2.90347  2.73739  3.18146  2.89801  2.37887  2.77519  2.98518  4.58477  3.61503
          0.02122  4.25942  4.98176  0.61958  0.77255  0.49300  0.94365
     62   4.04164  5.15880  4.99233  4.77267  1.07516  4.69654  3.58431  3.67277  4.59248  2.93341  4.24270  4.32608  4.98347  4.43426  4.53076  4.08518  4.25459  3.61254  3.68855  1.03711    111 y - - -
          2.68618  4.42225  2.77519  2.73123  3.46354  2.40513  3.72494  3.29354  2.67741  2.69355  4.24690  2.90347  2.73739  3.18146  2.89801  2.37887  2.77519  2.98518  4.58477  3.61503
          0.02122  4.25942  4.98176  0.61958  0.77255  0.49300  0.94365
     63   2.70603  4.90015  2.57332  2.36675  4.13240  3.45254  3.71514  3.54931  2.54164  1.87823  3.98280  2.70892  3.88519  2.54508  3.00344  2.58273  2.94380  3.23086  5.40470  4.06504    112 l - - -
          2.68618  4.42225  2.77519  2.73123  3.46354  2.40513  3.72494  3.29354  2.67741  2.69355  4.24690  2.90347  2.73739  3.18146  2.89801  2.37887  2.77519  2.98518  4.58477  3.61503
          0.02122  4.25942  4.98176  0.61958  0.77255  0.49300  0.94365
     64   2.70995  5.23073  2.04574  2.02225  4.55792  3.38262  3.74033  4.02655  2.58955  3.55175  4.34337  2.87200  2.03852  2.87448  3.10674  2.75047  2.68279  3.62201  5.72677  4.30739    113 e - - -
          2.68618  4.42225  2.77519  2.73123  3.46354  2.40513  3.72494  3.29354  2.67741  2.69355  4.24690  2.90347  2.73739  3.18146  2.89801  2.37887  2.77519  2.98518  4.58477  3.61503
          0.02122  4.25942  4.98176  0.61958  0.77255  0.49300  0.94365
     65   2.32577  5.19348  2.27573  1.80092  4.51510  3.23989  3.65231  3.99452  2.38673  3.48906  4.24877  2.86926  3.83702  2.50098  2.83628  2.56168  2.89592  3.57309  5.63661  4.22214    114 e - - -
          2.68618  4.42225  2.77519  2.73123  3.46354  2.40513  3.72494  3.29354  2.67741  2.69355  4.24690  2.90347  2.73739  3.18146  2.89801  2.37887  2.77519  2.98518  4.58477  3.61503
          0.02122  4.25942  4.98176  0.61958  0.77255  0.49300  0.94365
     66   2.63635  5.15769  2.56101  1.84885  4.46795  3.40496  3.50565  3.93564  2.33043  3.45097  4.22411  2.88367  3.84843  2.78891  2.95324  1.89643  2.78947  3.53276  5.61571  4.21247    115 e - - -
          2.68618  4.42225  2.77519  2.73123  3.46354  2.40513  3.72494  3.29354  2.67741  2.69355  4.24690  2.90347  2.73739  3.18146  2.89801  2.37887  2.77519  2.98518  4.58477  3.61503
          0.02122  4.25942  4.98176  0.61958  0.77255  0.49300  0.94365
     67   2.87260  5.22786  2.99827  2.51830  4.60494  3.27363  3.68063  4.02986  1.64093  3.50281  4.30297  2.75816  3.95496  1.77511  2.52656  2.84129  3.08749  3.64686  5.60821  4.29429    116 k - - -
          2.68618  4.42225  2.77519  2.73123  3.46354  2.40513  3.72494  3.29354  2.67741  2.69355  4.24690  2.90347  2.73739  3.18146  2.89801  2.37887  2.77519  2.98518  4.58477  3.61503
          0.02122  4.25942  4.98176  0.61958  0.77255  0.49300  0.94365
     68   2.07039  2.23991  4.00065  3.49014  3.61945  3.37687  4.20738  2.86875  3.40084  2.69079  3.60014  3.62768  3.96874  3.65044  3.63994  2.39187  2.18069  2.04629  5.10149  3.90882    117 v - - -
          2.68618  4.42225  2.77519  2.73123  3.46354  2.40513  3.72494  3.29354  2.67741  2.69355  4.24690  2.90347  2.73739  3.18146  2.89801  2.37887  2.77519  2.98518  4.58477  3.61503
          0.02122  4.25942  4.98176  0.61958  0.77255  0.48127  0.96233
     69   3.18158  4.51054  4.96184  4.37286  1.88603  4.41805  4.71852  2.05449  4.22425  1.39873  2.19837  4.51101  4.65513  4.28962  4.27432  3.74803  3.40275  2.08726  5.05684  3.95518    118 l - - -
          2.68618  4.42225  2.77519  2.73123  3.46354  2.40513  3.72494  3.29354  2.67741  2.69355  4.24690  2.90347  2.73739  3.18146  2.89801  2.37887  2.77519  2.98518  4.58477  3.61503
          0.02110  4.26480  4.98715  0.61958  0.77255  0.48576  0.95510
     70   2.68259  4.52193  4.26508  3.82730  3.45335  3.94324  4.56974  2.42873  3.64784  0.90704  3.32248  4.05492  4.41605  3.97052  3.85256  3.34038  2.99269  2.37394  5.28474  4.11652    119 l - - -
          2.68618  4.42225  2.77519  2.73123  3.46354  2.40513  3.72494  3.29354  2.67741  2.69355  4.24690  2.90347  2.73739  3.18146  2.89801  2.37887  2.77519  2.98518  4.58477  3.61503
          0.02110  4.26480  4.98715  0.61958  0.77255  0.48576  0.95510
     71   3.57853  4.86595  5.19635  4.63407  2.61055  4.83692  5.00921  2.35789  4.49310  0.67465  2.62884  4.86604  4.95122  4.50062  4.55157  4.19679  3.78764  2.57384  5.17369  4.03474    120 L - - -
          2.68618  4.42225  2.77519  2.73123  3.46354  2.40513  3.72494  3.29354  2.67741  2.69355  4.24690  2.90347  2.73739  3.18146  2.89801  2.37887  2.77519  2.98518  4.58477  3.61503
          0.02110  4.26480  4.98715  0.61958  0.77255  0.48576  0.95510
     72   2.55361  5.37584  1.80586  1.58119  4.68919  3.38117  3.74108  4.18427  2.59430  3.67030  4.45198  2.62094  3.89047  2.86927  2.86536  2.77338  3.09760  3.75432  5.81808  4.36986    121 e - - -
          2.68618  4.42225  2.77519  2.73123  3.46354  2.40513  3.72494  3.29354  2.67741  2.69355  4.24690  2.90347  2.73739  3.18146  2.89801  2.37887  2.77519  2.98518  4.58477  3.61503
          0.02110  4.26480  4.98715  0.61958  0.77255  0.48576  0.95510
     73   3.46771  5.59969  0.48694  2.67194  5.04263  3.55982  4.34831  4.73247  3.51672  4.27522  5.27957  3.24186  4.24082  3.60000  4.07327  3.39730  3.82025  4.33475  6.12705  4.87323    122 D - - -
          2.68618  4.42225  2.77519  2.73123  3.46354  2.40513  3.72494  3.29354  2.67741  2.69355  4.24690  2.90347  2.73739  3.18146  2.89801  2.37887  2.77519  2.98518  4.58477  3.61503
          0.02110  4.26480  4.98715  0.61958  0.77255  0.48576  0.95510
     74   3.22818  4.94592  3.98044  3.93776  5.03738  0.31867  5.01516  4.75111  4.17121  4.34797  5.33973  4.14679  4.34742  4.46503  4.34658  3.41405  3.73921  4.20315  6.01022  5.15876    123 G - - -
          2.68618  4.42225  2.77519  2.73123  3.46354  2.40513  3.72494  3.29354  2.67741  2.69355  4.24690  2.90347  2.73739  3.18146  2.89801  2.37887  2.77519  2.98518  4.58477  3.61503
          0.02110  4.26480  4.98715  0.61958  0.77255  0.48576  0.95510
     75   2.51225  4.59064  3.21459  2.62199  3.77196  3.52229  3.56507  2.94787  2.18742  2.70456  3.57511  3.13064  3.90722  2.60108  2.95075  2.70589  2.86105  2.29040  5.13448  3.37790    124 k - - -
          2.68618  4.42225  2.77519  2.73123  3.46354  2.40513  3.72494  3.29354  2.67741  2.69355  4.24690  2.90347  2.73739  3.18146  2.89801  2.37887  2.77519  2.98518  4.58477  3.61503
          0.02110  4.26480  4.98715  0.61958  0.77255  0.48576  0.95510
     76   2.39815  4.34200  3.58390  3.36618  4.52356  3.09693  4.45013  3.93043  3.42207  3.65791  4.51110  3.49308  3.86907  3.73522  3.70496  0.79098  2.56348  3.36786  5.87753  4.64695    125 s - - -
          2.68618  4.42225  2.77519  2.73123  3.46354  2.40513  3.72494  3.29354  2.67741  2.69355  4.24690  2.90347  2.73739  3.18146  2.89801  2.37887  2.77519  2.98518  4.58477  3.61503
          0.02110  4.26480  4.98715  0.61958  0.77255  0.48576  0.95510
     77   2.59153  4.19726  4.11707  3.53514  3.25478  3.80841  4.11198  2.46113  3.37314  1.90331  3.25060  3.76805  4.17551  3.64152  3.31128  3.10205  2.94756  1.42494  4.27672  3.61057    126 v - - -
          2.68618  4.42225  2.77519  2.73123  3.46354  2.40513  3.72494  3.29354  2.67741  2.69355  4.24690  2.90347  2.73739  3.18146  2.89801  2.37887  2.77519  2.98518  4.58477  3.61503
          0.02110  4.26480  4.98715  0.61958  0.77255  0.48576  0.95510
     78   1.46930  4.32562  3.64797  3.45807  4.62424  1.09982  4.54465  4.01687  3.58942  3.74256  4.57623  3.54336  3.87197  3.84380  3.86631  2.57902  2.91231  3.41438  5.95214  4.77972    127 g - - -
          2.68618  4.42225  2.77519  2.73123  3.46354  2.40513  3.72494  3.29354  2.67741  2.69355  4.24690  2.90347  2.73739  3.18146  2.89801  2.37887  2.77519  2.98518  4.58477  3.61503
          0.02110  4.26480  4.98715  0.61958  0.77255  0.48576  0.95510
     79   1.04316  4.31149  3.73769  3.30941  4.03469  3.25249  4.25871  3.22359  3.24912  2.82473  3.98431  3.50580  3.91922  3.56530  3.55540  2.33546  2.87673  2.68106  5.47127  4.24614    128 a - - -
          2.68618  4.42225  2.77519  2.73123  3.46354  2.40513  3.72494  3.29354  2.67741  2.69355  4.24690  2.90347  2.73739  3.18146  2.89801  2.37887  2.77519  2.98518  4.58477  3.61503
          0.02110  4.26480  4.98715  0.61958  0.77255  0.48576  0.95510
     80   2.72768  4.15211  4.33839  3.75095  2.39239  3.26433  4.19255  2.31707  3.61153  1.96452  2.78536  3.90916  4.22754  3.80412  3.74752  3.17461  2.96092  1.60795  4.78553  3.59824    129 v - - -
          2.68618  4.42225  2.77519  2.73123  3.46354  2.40513  3.72494  3.29354  2.67741  2.69355  4.24690  2.90347  2.73739  3.18146  2.89801  2.37887  2.77519  2.98518  4.58477  3.61503
          0.02110  4.26480  4.98715  0.61958  0.77255  0.48576  0.95510
     81   3.10242  4.82130  4.63686  4.25491  0.98948  4.36020  3.70057  3.24087  4.11207  2.68405  3.87410  4.13649  4.69645  4.15643  4.18828  3.70899  3.72745  3.13427  3.88720  1.60559    130 f - - -
          2.68618  4.42225  2.77519  2.73123  3.46354  2.40513  3.72494  3.29354  2.67741  2.69355  4.24690  2.90347  2.73739  3.18146  2.89801  2.37887  2.77519  2.98518  4.58477  3.61503
          0.02110  4.26480  4.98715  0.61958  0.77255  0.48576  0.95510
     82   2.71542  5.43513  1.94145  1.30474  4.74092  3.37866  3.77381  4.23803  2.65133  3.72544  4.52041  2.83784  3.91198  2.81231  2.97655  2.81703  3.15573  3.81068  5.87650  4.41953    131 e - - -
          2.68618  4.42225  2.77519  2.73123  3.46354  2.40513  3.72494  3.29354  2.67741  2.69355  4.24690  2.90347  2.73739  3.18146  2.89801  2.37887  2.77519  2.98518  4.58477  3.61503
          0.02110  4.26480  4.98715  0.61958  0.77255  0.48576  0.95510
     83   3.33001  4.59833  5.15888  4.61904  3.43875  4.72490  5.16622  1.50497  4.50276  1.20002  3.22039  4.81272  4.93374  4.63488  4.61362  4.09626  3.56802  1.50899  5.48525  4.37876    132 l - - -
          2.68618  4.42225  2.77519  2.73123  3.46354  2.40513  3.72494  3.29354  2.67741  2.69355  4.24690  2.90347  2.73739  3.18146  2.89801  2.37887  2.77519  2.98518  4.58477  3.61503
          0.02110  4.26480  4.98715  0.61958  0.77255  0.48576  0.95510
     84   2.53253  4.57638  3.21587  2.48105  3.75500  3.14387  3.51262  2.88709  2.53842  2.67805  3.20355  3.13310  3.90596  2.96574  2.86283  2.51761  2.41271  2.57469  5.12392  3.84396    133 t - - -
          2.68618  4.42225  2.77519  2.73123  3.46354  2.40513  3.72494  3.29354  2.67741  2.69355  4.24690  2.90347  2.73739  3.18146  2.89801  2.37887  2.77519  2.98518  4.58477  3.61503
          0.02110  4.26480  4.98715  0.61958  0.77255  0.48576  0.95510
     85   2.74960  5.02677  2.42995  2.41566  4.43885  3.11570  3.80187  3.88670  2.65951  3.45545  4.26815  2.94806  1.60368  2.70470  3.14584  2.67044  2.85833  3.49871  5.66228  4.28586    134 p - - -
          2.68618  4.42225  2.77519  2.73123  3.46354  2.40513  3.72494  3.29354  2.67741  2.69355  4.24690  2.90347  2.73739  3.18146  2.89801  2.37887  2.77519  2.98518  4.58477  3.61503
          0.02110  4.26480  4.98715  0.61958  0.77255  0.48576  0.95510
     86   2.80826  4.41866  4.92228  4.37850  3.35615  4.47346  4.92823  1.36130  4.27007  1.91900  3.40663  4.54802  4.76019  4.47092  4.41513  3.82351  3.36096  1.25210  5.41378  4.23433    135 v - - -
          2.68618  4.42225  2.77519  2.73123  3.46354  2.40513  3.72494  3.29354  2.67741  2.69355  4.24690  2.90347  2.73739  3.18146  2.89801  2.37887  2.77519  2.98518  4.58477  3.61503
          0.02110  4.26480  4.98715  0.61958  0.77255  0.48576  0.95510
     87   1.92855  4.77983  2.98018  2.55411  4.29365  2.06559  3.80565  3.72763  2.62840  3.31827  4.12288  2.78589  3.36547  2.65166  3.08451  2.46753  2.90925  3.33249  5.53825  4.20338    136 a - - -
          2.68618  4.42225  2.77519  2.73123  3.46354  2.40513  3.72494  3.29354  2.67741  2.69355  4.24690  2.90347  2.73739  3.18146  2.89801  2.37887  2.77519  2.98518  4.58477  3.61503
          0.02110  4.26480  4.98715  0.61958  0.77255  0.48576  0.95510
     88   2.15149  3.71247  3.93376  3.46933  3.98108  3.23964  4.32285  3.13374  3.38792  3.02225  3.92529  3.58495  3.91750  3.67077  3.66516  2.55806  1.15201  2.51712  5.43118  4.23443    137 t - - -
          2.68618  4.42225  2.77519  2.73123  3.46354  2.40513  3.72494  3.29354  2.67741  2.69355  4.24690  2.90347  2.73739  3.18146  2.89801  2.37887  2.77519  2.98518  4.58477  3.61503
          0.02110  4.26480  4.98715  0.61958  0.77255  0.48576  0.95510
     89   3.14609  5.61845  2.22001  0.81561  4.93958  3.40067  3.97169  4.45828  2.97379  3.98440  4.86501  2.89900  4.03104  3.15006  3.53071  3.04103  3.44333  4.04784  6.10131  4.64590    138 e - - -
          2.68618  4.42225  2.77519  2.73123  3.46354  2.40513  3.72494  3.29354  2.67741  2.69355  4.24690  2.90347  2.73739  3.18146  2.89801  2.37887  2.77519  2.98518  4.58477  3.61503
          0.02110  4.26480  4.98715  0.61958  0.77255  0.48576  0.95510
     90   1.53352  4.32915  3.64165  3.45801  4.63116  1.05313  4.54902  4.02427  3.59484  3.75060  4.58531  3.54449  3.87424  3.84895  3.87074  2.58244  2.91672  3.42027  5.95784  4.78610    139 g - - -
          2.68618  4.42225  2.77519  2.73123  3.46354  2.40513  3.72494  3.29354  2.67741  2.69355  4.24690  2.90347  2.73739  3.18146  2.89801  2.37887  2.77519  2.98518  4.58477  3.61503
          0.02110  4.26480  4.98715  0.61958  0.77255  0.48576  0.95510
     91   2.62344  5.14398  3.32060  2.72365  4.54424  3.65057  3.70560  3.91963  2.00721  3.41605  4.25079  3.17889  4.03703  2.63033  1.28662  2.78493  3.15616  3.58207  5.52759  4.29073    140 r - - -
          2.68618  4.42225  2.77519  2.73123  3.46354  2.40513  3.72494  3.29354  2.67741  2.69355  4.24690  2.90347  2.73739  3.18146  2.89801  2.37887  2.77519  2.98518  4.58477  3.61503
          0.02110  4.26480  4.98715  0.61958  0.77255  0.48576  0.95510
     92   2.69084  5.05803  2.60835  2.06300  4.39549  3.39948  3.68930  3.85047  2.48796  3.39122  4.17400  2.91433  3.10706  2.81667  2.97928  1.89644  2.39848  3.45919  5.57559  4.18911    141 s - - -
          2.68618  4.42225  2.77519  2.73123  3.46354  2.40513  3.72494  3.29354  2.67741  2.69355  4.24690  2.90347  2.73739  3.18146  2.89801  2.37887  2.77519  2.98518  4.58477  3.61503
          0.02110  4.26480  4.98715  0.61958  0.77255  0.48576  0.95510
     93   2.45691  4.89904  2.64600  2.21392  4.15712  3.44576  3.64754  3.58558  2.43135  2.98272  3.66543  2.91029  2.69673  2.78379  2.90295  2.49762  2.80149  3.14389  5.38856  3.44416    142 e - - -
          2.68618  4.42225  2.77519  2.73123  3.46354  2.40513  3.72494  3.29354  2.67741  2.69355  4.24690  2.90347  2.73739  3.18146  2.89801  2.37887  2.77519  2.98518  4.58477  3.61503
          0.02110  4.26480  4.98715  0.61958  0.77255  0.48576  0.95510
     94   2.17997  5.12392  2.65685  1.96111  4.44164  2.99487  3.63683  3.91156  2.40374  3.41968  4.18067  2.55016  3.82754  2.64734  2.77937  2.55458  2.75194  3.50158  5.57682  4.17575    143 e - - -
          2.68618  4.42225  2.77519  2.73123  3.46354  2.40513  3.72494  3.29354  2.67741  2.69355  4.24690  2.90347  2.73739  3.18146  2.89801  2.37887  2.77519  2.98518  4.58477  3.61503
          0.02110  4.26480  4.98715  0.61958  0.77255  0.48576  0.95510
     95   2.69905  4.38747  3.99104  3.43991  2.25031  3.85709  3.81946  2.86959  3.31602  2.53631  3.50034  3.67789  4.21942  3.56875  2.43335  3.13682  3.08342  2.67675  2.35440  2.20660    144 y - - -
          2.68618  4.42225  2.77519  2.73123  3.46354  2.40513  3.72494  3.29354  2.67741  2.69355  4.24690  2.90347  2.73739  3.18146  2.89801  2.37887  2.77519  2.98518  4.58477  3.61503
          0.02110  4.26480  4.98715  0.61958  0.77255  0.48576  0.95510
     96   3.57942  4.86588  5.19753  4.63950  3.17425  4.87154  5.15704  2.08523  4.45793  0.66290  2.77930  4.90675  4.99062  4.53774  4.54516  4.24574  3.79685  2.40695  5.34689  4.30274    145 L - - -
          2.68618  4.42225  2.77519  2.73123  3.46354  2.40513  3.72494  3.29354  2.67741  2.69355  4.24690  2.90347  2.73739  3.18146  2.89801  2.37887  2.77519  2.98518  4.58477  3.61503
          0.02110  4.26480  4.98715  0.61958  0.77255  0.48576  0.95510
     97   2.40532  5.00324  2.94171  2.00580  4.29464  3.17680  3.23325  3.74290  2.37925  3.20612  4.05922  2.85237  3.82401  2.37297  2.69969  2.55097  2.73514  3.36490  4.36165  4.09495    146 e - - -
          2.68618  4.42225  2.77519  2.73123  3.46354  2.40513  3.72494  3.29354  2.67741  2.69355  4.24690  2.90347  2.73739  3.18146  2.89801  2.37887  2.77519  2.98518  4.58477  3.61503
          0.02110  4.26480  4.98715  0.61958  0.77255  0.48576  0.95510
     98   2.34243  5.11938  2.71777  2.05243  4.44799  3.41411  3.27366  3.92192  2.17333  3.41613  3.91872  2.65728  3.81371  2.27284  2.80115  2.61713  2.88056  3.50145  5.55976  4.15938    147 e - - -
          2.68618  4.42225  2.77519  2.73123  3.46354  2.40513  3.72494  3.29354  2.67741  2.69355  4.24690  2.90347  2.73739  3.18146  2.89801  2.37887  2.77519  2.98518  4.58477  3.61503
          0.02110  4.26480  4.98715  0.61958  0.77255  0.48576  0.95510
     99   2.27683  4.22961  3.92785  3.35151  3.34175  3.76949  4.06344  2.11400  3.25084  2.05193  3.16296  3.65280  4.13591  3.52204  2.70435  3.04555  2.92614  1.89958  4.87495  3.67284    148 v - - -
          2.68618  4.42225  2.77519  2.73123  3.46354  2.40513  3.72494  3.29354  2.67741  2.69355  4.24690  2.90347  2.73739  3.18146  2.89801  2.37887  2.77519  2.98518  4.58477  3.61503
          0.02110  4.26480  4.98715  0.61958  0.77255  0.48576  0.95510
    100   2.54142  4.08856  3.25326  2.67992  3.32125  3.53758  3.74509  3.27106  2.51158  2.91599  3.77937  3.14991  3.93201  2.63949  1.67808  2.77717  2.91346  2.99753  5.20369  3.91962    149 r - - -
          2.68618  4.42225  2.77519  2.73123  3.46354  2.40513  3.72494  3.29354  2.67741  2.69355  4.24690  2.90347  2.73739  3.18146  2.89801  2.37887  2.77519  2.98518  4.58477  3.61503
          0.02110  4.26480  4.98715  0.61958  0.77255  0.48576  0.95510
    101   2.61712  5.15586  1.60765  2.34067  4.46901  3.40635  3.68690  3.93279  2.48124  3.45551  4.23541  2.63239  3.85972  2.62818  2.78131  2.70115  2.88121  3.29450  5.62553  4.22515    150 d - - -
          2.68618  4.42225  2.77519  2.73123  3.46354  2.40513  3.72494  3.29354  2.67741  2.69355  4.24690  2.90347  2.73739  3.18146  2.89801  2.37887  2.77519  2.98518  4.58477  3.61503
          0.02110  4.26480  4.98715  0.61958  0.77255  0.48576  0.95510
    102   2.05643  4.76949  3.07459  2.44021  3.99321  3.47731  3.68370  3.28761  2.20029  3.02054  3.25013  2.90039  3.86659  2.58301  2.94084  2.68665  2.69231  2.88310  5.28364  3.96501    151 a - - -
          2.68618  4.42225  2.77519  2.73123  3.46354  2.40513  3.72494  3.29354  2.67741  2.69355  4.24690  2.90347  2.73739  3.18146  2.89801  2.37887  2.77519  2.98518  4.58477  3.61503
          0.02110  4.26480  4.98715  0.61958  0.77255  0.48576  0.95510
    103   3.32046  4.58317  5.17055  4.63576  3.48218  4.73350  5.19478  1.35678  4.52329  1.32931  3.26323  4.82527  4.94704  4.66739  4.63942  4.10823  3.56076  1.48430  5.52280  4.40501    152 l - - -
          2.68618  4.42225  2.77519  2.73123  3.46354  2.40513  3.72494  3.29354  2.67741  2.69355  4.24690  2.90347  2.73739  3.18146  2.89801  2.37887  2.77519  2.98518  4.58477  3.61503
          0.02110  4.26480  4.98715  0.61958  0.77255  0.48576  0.95510
    104   2.83789  5.24986  2.92129  1.65052  4.61414  3.50907  3.66949  4.05483  2.05606  3.52202  4.30817  2.98243  3.92621  2.07568  2.41074  2.79761  3.05650  3.65618  5.62967  4.28787    153 e - - -
          2.68618  4.42225  2.77519  2.73123  3.46354  2.40513  3.72494  3.29354  2.67741  2.69355  4.24690  2.90347  2.73739  3.18146  2.89801  2.37887  2.77519  2.98518  4.58477  3.61503
          0.02110  4.26480  4.98715  0.61958  0.77255  0.48576  0.95510
    105   2.58667  5.12164  2.01895  2.24672  4.43604  3.40991  3.64358  3.67066  2.41419  3.41617  4.18097  2.28988  3.83227  2.75727  2.73045  2.55737  2.69311  3.49752  5.57728  4.17801    154 d - - -
          2.68618  4.42225  2.77519  2.73123  3.46354  2.40513  3.72494  3.29354  2.67741  2.69355  4.24690  2.90347  2.73739  3.18146  2.89801  2.37887  2.77519  2.98518  4.58477  3.61503
          0.02110  4.26480  4.98715  0.61958  0.77255  0.48576  0.95510
    106   0.84765  3.48406  4.10645  3.73024  4.25617  3.11596  4.54365  3.40208  3.63634  3.29918  4.19522  3.66614  3.87830  3.90033  3.86208  2.56760  2.40200  2.98166  5.69448  4.52674    155 a - - -
          2.68618  4.42225  2.77519  2.73123  3.46354  2.40513  3.72494  3.29354  2.67741  2.69355  4.24690  2.90347  2.73739  3.18146  2.89801  2.37887  2.77519  2.98518  4.58477  3.61503
          0.02110  4.26480  4.98715  0.61958  0.77255  0.48576  0.95510
    107   3.52603  4.80223  5.22598  4.66475  2.64747  4.81959  5.03861  1.92919  4.53227  0.75971  2.94833  4.87487  4.94739  4.53889  4.58281  4.18147  3.73987  2.41966  5.21184  4.08335    156 l - - -
          2.68618  4.42225  2.77519  2.73123  3.46354  2.40513  3.72494  3.29354  2.67741  2.69355  4.24690  2.90347  2.73739  3.18146  2.89801  2.37887  2.77519  2.98518  4.58477  3.61503
          0.10402  4.26480  2.46823  0.61958  0.77255  0.48576  0.95510
    108   2.27679  4.95560  2.82146  2.49610  4.38608  3.38375  3.77659  3.82775  2.50677  3.39950  4.23028  2.67723  3.89824  1.50361  2.90026  2.76151  3.02654  3.45193  5.58065  4.23916    157 q - - -
          2.68618  4.42225  2.77519  2.73123  3.46354  2.40513  3.72494  3.29354  2.67741  2.69355  4.24690  2.90347  2.73739  3.18146  2.89801  2.37887  2.77519  2.98518  4.58477  3.61503
          0.02290  4.18369  4.90603  0.61958  0.77255  0.42788  1.05524
    109   2.71153  5.14962  1.73866  2.27643  4.45386  3.11411  3.40597  3.61787  2.45245  3.43811  4.21035  2.77397  3.84603  2.53282  2.94985  2.67771  2.69244  3.52007  5.60432  4.20178    158 d - - -
          2.68618  4.42225  2.77519  2.73123  3.46354  2.40513  3.72494  3.29354  2.67741  2.69355  4.24690  2.90347  2.73739  3.18146  2.89801  2.37887  2.77519  2.98518  4.58477  3.61503
          0.02110  4.26480  4.98715  0.61958  0.77255  0.48576  0.95510
    110   2.06403  3.15669  3.85757  3.36762  3.88111  3.26003  4.22819  3.15906  3.30305  2.95174  3.83639  3.53276  3.90615  3.57836  3.59637  1.39398  2.63963  2.27364  5.32122  4.11866    159 s - - -
          2.68618  4.42225  2.77519  2.73123  3.46354  2.40513  3.72494  3.29354  2.67741  2.69355  4.24690  2.90347  2.73739  3.18146  2.89801  2.37887  2.77519  2.98518  4.58477  3.61503
          0.02110  4.26480  4.98715  0.61958  0.77255  0.48576  0.95510
    111   2.87691  4.28516  4.48020  3.89799  1.80971  4.03439  4.32735  2.08623  3.76088  1.64776  3.12210  4.06480  3.60196  3.93151  3.89066  3.34112  3.10791  2.10725  4.85472  3.65716    160 l - - -
          2.68618  4.42225  2.77519  2.73123  3.46354  2.40513  3.72494  3.29354  2.67741  2.69355  4.24690  2.90347  2.73739  3.18146  2.89801  2.37887  2.77519  2.98518  4.58477  3.61503
          0.02110  4.26480  4.98715  0.61958  0.77255  0.48576  0.95510
    112   2.91048  5.43694  1.68826  1.77701  4.75217  3.36902  3.79639  4.24818  2.70457  3.74536  4.54754  2.83591  2.18472  2.93764  3.25548  2.83026  3.03287  3.82158  5.90473  4.44179    161 d - - -
          2.68618  4.42225  2.77519  2.73123  3.46354  2.40513  3.72494  3.29354  2.67741  2.69355  4.24690  2.90347  2.73739  3.18146  2.89801  2.37887  2.77519  2.98518  4.58477  3.61503
          0.04582  4.26480  3.48258  0.61958  0.77255  0.48576  0.95510
    113   2.74214  5.02081  2.63772  1.39580  4.27654  3.43494  3.72627  3.63216  2.53969  2.89400  4.10895  2.94851  3.88991  2.87367  3.01230  2.74279  2.98724  3.00734  5.52441  4.15308    162 e - - -
          2.68618  4.42225  2.77519  2.73123  3.46354  2.40513  3.72494  3.29354  2.67741  2.69355  4.24690  2.90347  2.73739  3.18146  2.89801  2.37887  2.77519  2.98518  4.58477  3.61503
          0.02162  4.24061  4.96295  0.61958  0.77255  0.46638  0.98690
    114   2.43330  4.61766  3.01704  2.54184  3.69584  3.51226  3.08913  3.19115  2.60082  2.11641  3.70477  2.97552  3.89923  2.94118  2.79674  2.73209  2.86095  2.92016  5.15486  3.05714    163 l - - -
          2.68618  4.42225  2.77519  2.73123  3.46354  2.40513  3.72494  3.29354  2.67741  2.69355  4.24690  2.90347  2.73739  3.18146  2.89801  2.37887  2.77519  2.98518  4.58477  3.61503
          0.02110  4.26480  4.98715  0.61958  0.77255  0.48576  0.95510
    115   2.45983  5.15570  1.68585  2.12086  4.45290  3.40539  3.41001  3.91423  2.50142  3.23288  4.22858  2.88756  3.86153  2.81839  3.00250  2.70614  2.67337  3.52288  5.62245  4.22051    164 d - - -
          2.68618  4.42225  2.77519  2.73123  3.46354  2.40513  3.72494  3.29354  2.67741  2.69355  4.24690  2.90347  2.73739  3.18146  2.89801  2.37887  2.77519  2.98518  4.58477  3.61503
          0.02110  4.26480  4.98715  0.61958  0.77255  0.48576  0.95510
    116   2.61347  5.02384  2.49429  2.00671  4.32084  2.97805  3.62950  3.23121  2.39392  3.31044  4.08315  2.85322  3.82382  2.74686  2.81193  2.35305  2.63664  3.28590  5.49155  4.11150    165 e - - -
          2.68618  4.42225  2.77519  2.73123  3.46354  2.40513  3.72494  3.29354  2.67741  2.69355  4.24690  2.90347  2.73739  3.18146  2.89801  2.37887  2.77519  2.98518  4.58477  3.61503
          0.02110  4.26480  4.98715  0.61958  0.77255  0.48576  0.95510
    117   2.49513  4.60507  2.70364  2.38722  4.28855  3.05673  3.16138  3.73650  2.40144  3.28291  4.06091  2.14412  3.82661  2.72357  2.88271  2.32708  2.87358  3.36077  5.47192  3.78143    166 n - - -
          2.68618  4.42225  2.77519  2.73123  3.46354  2.40513  3.72494  3.29354  2.67741  2.69355  4.24690  2.90347  2.73739  3.18146  2.89801  2.37887  2.77519  2.98518  4.58477  3.61503
          0.02110  4.26480  4.98715  0.61958  0.77255  0.48576  0.95510
    118   2.87851  4.86595  3.10123  2.91172  4.40995  3.43304  4.15294  3.96329  2.94264  3.53253  4.47505  3.33354  0.92257  2.81972  3.26133  2.97066  3.25598  3.58902  5.68511  4.40339    167 p - - -
          2.68618  4.42225  2.77519  2.73123  3.46354  2.40513  3.72494  3.29354  2.67741  2.69355  4.24690  2.90347  2.73739  3.18146  2.89801  2.37887  2.77519  2.98518  4.58477  3.61503
          0.02110  4.26480  4.98715  0.61958  0.77255  0.48576  0.95510
    119   3.73982  5.03900  4.73341  4.41317  2.14404  4.41155  3.81658  3.44291  4.17336  2.74112  4.04265  4.28134  4.79599  4.29772  4.23997  3.90548  3.99566  3.39879  0.81105  2.28592    168 w - - -
          2.68618  4.42225  2.77519  2.73123  3.46354  2.40513  3.72494  3.29354  2.67741  2.69355  4.24690  2.90347  2.73739  3.18146  2.89801  2.37887  2.77519  2.98518  4.58477  3.61503
          0.02110  4.26480  4.98715  0.61958  0.77255  0.48576  0.95510
    120   3.26622  4.53347  5.12967  4.65101  3.78595  4.70690  5.36343  1.37785  4.55214  2.26358  3.56628  4.83613  4.99805  4.81346  4.73393  4.11742  3.53410  0.88164  5.80522  4.59140    169 v - - -
          2.68618  4.42225  2.77519  2.73123  3.46354  2.40513  3.72494  3.29354  2.67741  2.69355  4.24690  2.90347  2.73739  3.18146  2.89801  2.37887  2.77519  2.98518  4.58477  3.61503
          0.02110  4.26480  4.98715  0.61958  0.77255  0.48576  0.95510
    121   2.89046  4.42457  4.85562  4.29768  3.45286  4.41349  4.82234  1.77748  4.17884  1.64435  2.81956  4.47495  4.69594  4.35978  4.31462  3.75224  3.34136  1.21803  5.30057  4.14833    170 v - - -
          2.68618  4.42225  2.77519  2.73123  3.46354  2.40513  3.72494  3.29354  2.67741  2.69355  4.24690  2.90347  2.73739  3.18146  2.89801  2.37887  2.77519  2.98518  4.58477  3.61503
          0.02110  4.26480  4.98715  0.61958  0.77255  0.48576  0.95510
    122   3.26994  5.22599  3.23786  3.01902  4.44629  3.67767  4.17345  4.15969  2.81603  3.61940  4.65536  3.47504  4.24879  0.66949  3.08376  3.30996  3.57567  3.86979  5.65352  4.38437    171 Q - - -
          2.68618  4.42225  2.77519  2.73123  3.46354  2.40513  3.72494  3.29354  2.67741  2.69355  4.24690  2.90347  2.73739  3.18146  2.89801  2.37887  2.77519  2.98518  4.58477  3.61503
          0.02110  4.26480  4.98715  0.61958  0.77255  0.48576  0.95510
    123   2.74079  3.72337  4.35457  3.76226  2.06171  3.87908  4.18293  2.24914  3.61755  1.68567  2.68872  3.91632  4.22458  3.17077  3.74297  3.17790  2.97081  2.33549  4.75409  3.57741    172 l - - -
          2.68618  4.42225  2.77519  2.73123  3.46354  2.40513  3.72494  3.29354  2.67741  2.69355  4.24690  2.90347  2.73739  3.18146  2.89801  2.37887  2.77519  2.98518  4.58477  3.61503
          0.02110  4.26480  4.98715  0.61958  0.77255  0.48576  0.95510
    124   4.05495  5.16995  4.99469  4.77715  1.20723  4.70342  3.58591  3.68902  4.59730  2.94755  4.25841  4.32965  4.99053  4.43892  4.53624  4.09284  4.26786  3.62826  3.68987  0.91740    173 y - - -
          2.68618  4.42225  2.77519  2.73123  3.46354  2.40513  3.72494  3.29354  2.67741  2.69355  4.24690  2.90347  2.73739  3.18146  2.89801  2.37887  2.77519  2.98518  4.58477  3.61503
          0.02110  4.26480  4.98715  0.61958  0.77255  0.48576  0.95510
    125   2.06776  2.35297  4.15456  3.60048  3.41016  3.69428  4.21234  2.42429  3.48987  2.15158  3.38395  3.78640  4.14803  3.72874  3.69454  3.02449  2.59323  1.88158  4.95227  3.75771    174 v - - -
          2.68618  4.42225  2.77519  2.73123  3.46354  2.40513  3.72494  3.29354  2.67741  2.69355  4.24690  2.90347  2.73739  3.18146  2.89801  2.37887  2.77519  2.98518  4.58477  3.61503
          0.02110  4.26480  4.98715  0.61958  0.77255  0.48576  0.95510
    126   2.72959  4.99977  3.00333  2.48430  4.27405  3.49134  3.67004  3.71161  2.28748  3.26713  4.07308  2.86092  3.89322  1.66997  2.64753  2.49104  2.95560  3.36466  5.44941  3.39234    175 q - - -
          2.68618  4.42225  2.77519  2.73123  3.46354  2.40513  3.72494  3.29354  2.67741  2.69355  4.24690  2.90347  2.73739  3.18146  2.89801  2.37887  2.77519  2.98518  4.58477  3.61503
          0.02110  4.26480  4.98715  0.61958  0.77255  0.48576  0.95510
    127   3.46771  5.59969  0.48694  2.67194  5.04263  3.55982  4.34831  4.73247  3.51672  4.27522  5.27957  3.24186  4.24082  3.60000  4.07327  3.39730  3.82025  4.33475  6.12705  4.87323    176 D - - -
          2.68618  4.42225  2.77519  2.73123  3.46354  2.40513  3.72494  3.29354  2.67741  2.69355  4.24690  2.90347  2.73739  3.18146  2.89801  2.37887  2.77519  2.98518  4.58477  3.61503
          0.02110  4.26480  4.98715  0.61958  0.77255  0.48576  0.95510
    128   3.12967  5.74531  1.69266  1.02015  5.03343  3.36048  3.92633  4.57316  2.96865  4.05403  4.91322  2.81916  3.99586  3.09453  3.58350  2.99766  3.42292  4.13010  6.19260  4.66911    177 e - - -
          2.68618  4.42225  2.77519  2.73123  3.46354  2.40513  3.72494  3.29354  2.67741  2.69355  4.24690  2.90347  2.73739  3.18146  2.89801  2.37887  2.77519  2.98518  4.58477  3.61503
          0.02110  4.26480  4.98715  0.61958  0.77255  0.48576  0.95510
    129   2.48045  5.00393  2.33731  2.38496  4.29684  3.42555  3.63550  3.74516  2.40355  3.29033  4.06802  2.68951  2.92796  2.75629  2.73982  2.58394  2.44588  3.36820  5.47840  3.51576    178 d - - -
          2.68618  4.42225  2.77519  2.73123  3.46354  2.40513  3.72494  3.29354  2.67741  2.69355  4.24690  2.90347  2.73739  3.18146  2.89801  2.37887  2.77519  2.98518  4.58477  3.61503
          0.05831  4.26480  3.15608  0.61958  0.77255  0.48576  0.95510
    130   2.63797  3.88091  2.13168  2.38402  4.27302  3.41482  3.42340  3.71826  2.35723  3.27076  4.05368  2.47390  3.82327  2.76211  2.89244  2.30476  2.84050  3.23079  5.46510  4.09372    179 d - - -
          2.68618  4.42225  2.77519  2.73123  3.46354  2.40513  3.72494  3.29354  2.67741  2.69355  4.24690  2.90347  2.73739  3.18146  2.89801  2.37887  2.77519  2.98518  4.58477  3.61503
          0.02189  4.22838  4.95072  0.61958  0.77255  0.45733  1.00232
    131   2.52308  4.05175  4.32307  3.72516  2.62849  3.77075  4.08826  2.33182  3.56648  1.82438  2.79943  3.83842  3.43770  3.74535  3.66963  3.07000  2.78498  1.98664  3.62030  3.48544    180 l - - -
          2.68618  4.42225  2.77519  2.73123  3.46354  2.40513  3.72494  3.29354  2.67741  2.69355  4.24690  2.90347  2.73739  3.18146  2.89801  2.37887  2.77519  2.98518  4.58477  3.61503
          0.02110  4.26480  4.98715  0.61958  0.77255  0.48576  0.95510
    132   2.51332  5.10241  2.08668  1.96193  4.41718  3.41139  3.63834  3.88198  2.40561  3.39809  3.93271  2.89336  3.82844  2.75158  2.78365  2.42886  2.63266  3.47839  5.56125  4.16509    181 e - - -
          2.68618  4.42225  2.77519  2.73123  3.46354  2.40513  3.72494  3.29354  2.67741  2.69355  4.24690  2.90347  2.73739  3.18146  2.89801  2.37887  2.77519  2.98518  4.58477  3.61503
          0.02110  4.26480  4.98715  0.61958  0.77255  0.48576  0.95510
    133   2.40132  4.91958  2.58024  2.33559  4.18411  3.33127  3.64084  3.34368  2.41885  3.10651  3.98279  2.83313  3.37014  2.50645  2.89271  2.35549  2.80700  2.97364  4.54224  4.04789    182 e - - -
          2.68618  4.42225  2.77519  2.73123  3.46354  2.40513  3.72494  3.29354  2.67741  2.69355  4.24690  2.90347  2.73739  3.18146  2.89801  2.37887  2.77519  2.98518  4.58477  3.61503
          0.02110  4.26480  4.98715  0.61958  0.77255  0.48576  0.95510
    134   2.65263  4.25875  3.45962  3.15884  3.25320  3.67484  3.90658  2.72512  3.07791  2.04380  3.36059  3.49473  4.04922  3.16347  3.36913  2.93880  2.81966  2.34298  4.32802  2.00070    183 y - - -
          2.68618  4.42225  2.77519  2.73123  3.46354  2.40513  3.72494  3.29354  2.67741  2.69355  4.24690  2.90347  2.73739  3.18146  2.89801  2.37887  2.77519  2.98518  4.58477  3.61503
          0.02110  4.26480  4.98715  0.61958  0.77255  0.48576  0.95510
    135   2.63653  4.14462  3.98257  3.40081  3.24920  3.72210  4.01833  2.10348  3.28953  1.78037  2.84078  3.17346  4.09170  3.53600  3.30353  2.85962  2.86908  2.13731  4.76162  3.56454    184 l - - -
          2.68618  4.42225  2.77519  2.73123  3.46354  2.40513  3.72494  3.29354  2.67741  2.69355  4.24690  2.90347  2.73739  3.18146  2.89801  2.37887  2.77519  2.98518  4.58477  3.61503
          0.02110  4.26480  4.98715  0.61958  0.77255  0.48576  0.95510
    136   2.33401  5.16629  2.21152  2.15901  4.49432  3.40909  3.63183  3.97193  2.29126  3.46253  4.21614  2.77883  3.82782  2.24885  2.66370  2.64469  2.84675  3.54866  5.60464  4.19709    185 e - - -
          2.68618  4.42225  2.77519  2.73123  3.46354  2.40513  3.72494  3.29354  2.67741  2.69355  4.24690  2.90347  2.73739  3.18146  2.89801  2.37887  2.77519  2.98518  4.58477  3.61503
          0.02110  4.26480  4.98715  0.61958  0.77255  0.48576  0.95510
    137   2.30758  5.00972  2.94013  2.23278  4.30357  3.37647  3.16785  3.75310  2.33693  3.17297  4.06502  2.72567  3.82318  2.56894  2.55021  2.50960  2.50287  3.31689  5.47325  3.95342    186 e - - -
          2.68618  4.42225  2.77519  2.73123  3.46354  2.40513  3.72494  3.29354  2.67741  2.69355  4.24690  2.90347  2.73739  3.18146  2.89801  2.37887  2.77519  2.98518  4.58477  3.61503
          0.02110  4.26480  4.98715  0.61958  0.77255  0.48576  0.95510
    138   3.54736  4.82066  5.24304  4.67537  3.18437  4.86907  5.17046  1.87461  4.52698  0.74821  2.63508  4.92450  4.98201  4.56400  4.59477  4.23587  3.76189  2.36076  5.34869  4.33127    187 l - - -
          2.68618  4.42225  2.77519  2.73123  3.46354  2.40513  3.72494  3.29354  2.67741  2.69355  4.24690  2.90347  2.73739  3.18146  2.89801  2.37887  2.77519  2.98518  4.58477  3.61503
          0.02110  4.26480  4.98715  0.61958  0.77255  0.48576  0.95510
    139   2.42837  5.10566  2.86014  2.44819  4.43552  3.48593  3.13646  3.87541  2.11846  3.38209  4.16221  2.97196  3.87819  2.56237  1.79493  2.71224  2.91294  3.49095  5.52676  4.17867    188 r - - -
          2.68618  4.42225  2.77519  2.73123  3.46354  2.40513  3.72494  3.29354  2.67741  2.69355  4.24690  2.90347  2.73739  3.18146  2.89801  2.37887  2.77519  2.98518  4.58477  3.61503
          0.02110  4.26480  4.98715  0.61958  0.77255  0.48576  0.95510
    140   2.49630  5.17951  2.20947  2.11619  4.50693  2.72936  3.63735  3.98733  2.32664  3.47690  4.23043  2.63975  3.82883  2.68376  2.53295  2.57575  2.92545  3.56173  5.61919  4.20680    189 e - - -
          2.68618  4.42225  2.77519  2.73123  3.46354  2.40513  3.72494  3.29354  2.67741  2.69355  4.24690  2.90347  2.73739  3.18146  2.89801  2.37887  2.77519  2.98518  4.58477  3.61503
          0.02110  4.26480  4.98715  0.61958  0.77255  0.48576  0.95510
    141   3.32582  4.96119  3.73364  3.41883  2.57073  4.00417  3.74688  3.54160  3.22247  2.99375  4.10994  3.69044  4.43921  2.86646  3.45968  3.42295  3.57626  3.36949  4.20267  0.88748    190 y - - -
          2.68618  4.42225  2.77519  2.73123  3.46354  2.40513  3.72494  3.29354  2.67741  2.69355  4.24690  2.90347  2.73739  3.18146  2.89801  2.37887  2.77519  2.98518  4.58477  3.61503
          0.02110  4.26480  4.98715  0.61958  0.77255  0.48576  0.95510
    142   2.21724  4.25559  4.12485  3.56469  3.43830  3.86458  4.25093  1.67837  3.47004  2.29476  3.38400  3.82718  3.17723  3.72841  3.70872  3.16753  3.00906  1.71223  5.01665  3.81422    191 i - - -
          2.68618  4.42225  2.77519  2.73123  3.46354  2.40513  3.72494  3.29354  2.67741  2.69355  4.24690  2.90347  2.73739  3.18146  2.89801  2.37887  2.77519  2.98518  4.58477  3.61503
          0.02110  4.26480  4.98715  0.61958  0.77255  0.48576  0.95510
    143   2.70091  5.03133  3.02890  2.45783  4.33845  3.48224  3.63841  3.77116  1.83364  2.87156  4.09147  2.97907  3.34540  2.26939  2.46188  2.52740  2.92420  3.28390  5.47363  4.13022    192 k - - -
          2.68618  4.42225  2.77519  2.73123  3.46354  2.40513  3.72494  3.29354  2.67741  2.69355  4.24690  2.90347  2.73739  3.18146  2.89801  2.37887  2.77519  2.98518  4.58477  3.61503
          0.02110  4.26480  4.98715  0.61958  0.77255  0.48576  0.95510
    144   2.76001  5.03290  2.82221  2.34527  4.32266  3.44796  3.13120  3.76276  2.48470  3.32828  4.14247  2.96946  1.81455  2.60061  2.91951  2.48374  3.00343  3.41150  5.52703  4.17363    193 p - - -
          2.68618  4.42225  2.77519  2.73123  3.46354  2.40513  3.72494  3.29354  2.67741  2.69355  4.24690  2.90347  2.73739  3.18146  2.89801  2.37887  2.77519  2.98518  4.58477  3.61503
          0.02110  4.26480  4.98715  0.61958  0.77255  0.48576  0.95510
    145   2.47284  4.87549  3.01201  2.34376  4.12658  3.45597  3.15924  3.54992  2.43316  3.13851  3.94276  2.89957  3.84586  2.42762  2.35029  2.54982  2.78524  3.06999  4.20305  3.43271    194 e - - -
          2.68618  4.42225  2.77519  2.73123  3.46354  2.40513  3.72494  3.29354  2.67741  2.69355  4.24690  2.90347  2.73739  3.18146  2.89801  2.37887  2.77519  2.98518  4.58477  3.61503
          0.02110  4.26480  4.98715  0.61958  0.77255  0.48576  0.95510
    146   1.70711  3.48969  3.62898  3.06024  3.02878  3.62226  3.28996  2.64896  2.99611  2.47992  3.38456  3.42491  4.00679  3.10760  3.31397  2.88173  2.85373  2.47134  4.86443  3.63814    195 a - - -
          2.68618  4.42225  2.77519  2.73123  3.46354  2.40513  3.72494  3.29354  2.67741  2.69355  4.24690  2.90347  2.73739  3.18146  2.89801  2.37887  2.77519  2.98518  4.58477  3.61503
          0.02110  4.26480  4.98715  0.61958  0.77255  0.48576  0.95510
    147   2.65971  5.08257  3.04862  2.36454  4.40861  3.50099  3.63823  3.30839  1.98837  3.35398  4.13956  2.99136  3.88592  2.09244  2.12770  2.61494  2.95381  3.46520  5.50327  4.16652    196 k - - -
          2.68618  4.42225  2.77519  2.73123  3.46354  2.40513  3.72494  3.29354  2.67741  2.69355  4.24690  2.90347  2.73739  3.18146  2.89801  2.37887  2.77519  2.98518  4.58477  3.61503
          0.02110  4.26480  4.98715  0.61958  0.77255  0.48576  0.95510
    148   2.66221  5.23121  2.38275  2.03893  4.54479  1.98612  3.68414  4.02190  2.38786  3.52223  4.29368  2.75813  3.86007  2.67642  2.78335  2.70709  2.99625  3.60745  5.67600  4.25992    197 g - - -
          2.68618  4.42225  2.77519  2.73123  3.46354  2.40513  3.72494  3.29354  2.67741  2.69355  4.24690  2.90347  2.73739  3.18146  2.89801  2.37887  2.77519  2.98518  4.58477  3.61503
          0.02110  4.26480  4.98715  0.61958  0.77255  0.48576  0.95510
    149   2.29811  4.43531  3.36600  3.00821  4.38767  3.16957  4.15647  3.80187  3.06244  3.46023  4.27804  2.90632  3.84910  3.37712  3.43786  1.19682  2.09364  3.31020  5.69714  4.44182    198 s - - -
          2.68608  4.42238  2.77533  2.73105  3.46367  2.40526  3.72488  3.29338  2.67754  2.69361  4.24703  2.90351  2.73728  3.18133  2.89774  2.37881  2.77533  2.98519  4.58490  3.61516
          0.10590  2.36810  4.98715  1.64932  0.21342  0.48576  0.95510
    150   2.18616  5.09137  2.53517  2.10408  4.40964  3.41517  3.61625  3.87721  2.36633  3.28893  4.14203  2.89362  3.41638  2.48129  2.59827  2.45582  2.87922  3.42049  5.54096  4.14570    209 e - - -
          2.68618  4.42225  2.77519  2.73123  3.46354  2.40513  3.72494  3.29354  2.67741  2.69355  4.24690  2.90347  2.73739  3.18146  2.89801  2.37887  2.77519  2.98518  4.58477  3.61503
          0.02110  4.26480  4.98715  0.61958  0.77255  0.48576  0.95510
    151   3.46774  4.78916  4.63572  4.21801  1.04419  4.35317  3.04068  3.27911  4.06320  2.16339  3.88134  4.10526  4.67213  4.11242  4.14435  3.68200  3.68802  3.14933  3.85761  1.82787    210 f - - -
          2.68618  4.42225  2.77519  2.73123  3.46354  2.40513  3.72494  3.29354  2.67741  2.69355  4.24690  2.90347  2.73739  3.18146  2.89801  2.37887  2.77519  2.98518  4.58477  3.61503
          0.02110  4.26480  4.98715  0.61958  0.77255  0.48576  0.95510
    152   2.39561  4.32768  3.62478  3.32102  4.38991  3.12476  4.36492  3.74987  3.32805  3.48639  4.33778  3.47471  3.86513  3.64346  3.62855  1.72785  1.12140  3.25163  5.75167  4.53148    211 t - - -
          2.68618  4.42225  2.77519  2.73123  3.46354  2.40513  3.72494  3.29354  2.67741  2.69355  4.24690  2.90347  2.73739  3.18146  2.89801  2.37887  2.77519  2.98518  4.58477  3.61503
          0.02110  4.26480  4.98715  0.61958  0.77255  0.48576  0.95510
    153   2.74808  5.25446  2.41605  1.72570  4.58596  3.40798  3.66596  4.06937  2.30155  3.54817  4.30872  2.74002  3.85508  2.11253  2.70623  2.69640  2.98609  3.63982  5.68197  4.26551    212 e - - -
          2.68618  4.42225  2.77519  2.73123  3.46354  2.40513  3.72494  3.29354  2.67741  2.69355  4.24690  2.90347  2.73739  3.18146  2.89801  2.37887  2.77519  2.98518  4.58477  3.61503
          0.02110  4.26480  4.98715  0.61958  0.77255  0.48576  0.95510
    154   2.24582  4.86225  2.41320  2.34694  3.11361  3.45273  3.30071  3.52944  2.45876  3.00485  3.93265  2.85780  3.84754  2.80722  2.92651  2.44361  2.86754  3.09628  5.36018  4.01771    213 a - - -
          2.68618  4.42225  2.77519  2.73123  3.46354  2.40513  3.72494  3.29354  2.67741  2.69355  4.24690  2.90347  2.73739  3.18146  2.89801  2.37887  2.77519  2.98518  4.58477  3.61503
          0.02110  4.26480  4.98715  0.61958  0.77255  0.48576  0.95510
    155   3.62377  4.87124  4.83246  4.47038  1.83096  4.47052  3.63236  3.38209  4.29990  2.81231  3.98309  4.20567  4.77659  4.25515  4.30769  3.81437  3.84116  2.82152  1.69967  1.25499    214 y - - -
          2.68618  4.42225  2.77519  2.73123  3.46354  2.40513  3.72494  3.29354  2.67741  2.69355  4.24690  2.90347  2.73739  3.18146  2.89801  2.37887  2.77519  2.98518  4.58477  3.61503
          0.02110  4.26480  4.98715  0.61958  0.77255  0.48576  0.95510
    156   3.20649  4.60260  4.65982  4.10266  2.44432  4.35121  4.54506  2.44009  3.95660  0.88454  3.02585  4.32646  4.61269  3.68219  4.09761  3.67412  3.43100  2.39378  4.95192  3.70985    215 l - - -
          2.68618  4.42225  2.77519  2.73123  3.46354  2.40513  3.72494  3.29354  2.67741  2.69355  4.24690  2.90347  2.73739  3.18146  2.89801  2.37887  2.77519  2.98518  4.58477  3.61503
          0.02110  4.26480  4.98715  0.61958  0.77255  0.48576  0.95510
    157   2.43809  5.11474  2.78596  2.20429  4.44265  2.98005  3.52743  3.91538  2.21286  3.41110  4.16167  2.53946  3.81414  2.53539  2.38272  2.55418  2.73725  3.49648  5.55582  4.15691    216 e - - -
          2.68618  4.42225  2.77519  2.73123  3.46354  2.40513  3.72494  3.29354  2.67741  2.69355  4.24690  2.90347  2.73739  3.18146  2.89801  2.37887  2.77519  2.98518  4.58477  3.61503
          0.02110  4.26480  4.98715  0.61958  0.77255  0.48576  0.95510
    158   2.63668  4.72667  3.10769  2.02278  3.13404  3.49027  3.69798  3.33572  2.34752  2.58236  3.80623  3.05220  3.87849  2.87488  2.63030  2.55225  2.86731  2.83359  5.24667  3.93820    217 e - - -
          2.68618  4.42225  2.77519  2.73123  3.46354  2.40513  3.72494  3.29354  2.67741  2.69355  4.24690  2.90347  2.73739  3.18146  2.89801  2.37887  2.77519  2.98518  4.58477  3.61503
          0.02110  4.26480  4.98715  0.61958  0.77255  0.48576  0.95510
    159   2.69401  4.15880  4.16955  3.58381  2.44239  3.80456  4.10382  2.45042  3.45642  1.86811  2.07047  3.79035  4.16251  3.49792  3.62985  3.00213  2.61983  2.35284  4.75345  3.56457    218 l - - -
          2.68618  4.42225  2.77519  2.73123  3.46354  2.40513  3.72494  3.29354  2.67741  2.69355  4.24690  2.90347  2.73739  3.18146  2.89801  2.37887  2.77519  2.98518  4.58477  3.61503
          0.02110  4.26480  4.98715  0.61958  0.77255  0.48576  0.95510
    160   2.28340  5.10998  2.85203  1.80358  4.42763  3.00750  3.63995  3.88836  2.26915  3.40090  4.16879  2.90787  3.84002  2.46394  2.69884  2.56340  2.91973  3.48803  5.55928  4.17237    219 e - - -
          2.68618  4.42225  2.77519  2.73123  3.46354  2.40513  3.72494  3.29354  2.67741  2.69355  4.24690  2.90347  2.73739  3.18146  2.89801  2.37887  2.77519  2.98518  4.58477  3.61503
          0.02110  4.26480  4.98715  0.61958  0.77255  0.48576  0.95510
    161   2.46455  5.10903  2.68159  2.19767  4.43588  3.16833  2.80903  3.90588  2.21966  3.40362  4.15627  2.89514  3.81703  2.56522  2.29204  2.62119  2.88129  3.49023  5.54941  3.95725    220 e - - -
          2.68618  4.42225  2.77519  2.73123  3.46354  2.40513  3.72494  3.29354  2.67741  2.69355  4.24690  2.90347  2.73739  3.18146  2.89801  2.37887  2.77519  2.98518  4.58477  3.61503
          0.02110  4.26480  4.98715  0.61958  0.77255  0.48576  0.95510
    162   3.13563  4.95435  3.52183  3.14450  3.13894  3.79855  1.06776  3.53499  2.83508  2.55033  4.10997  3.51741  4.26709  3.37822  3.09732  3.22872  3.39951  3.33821  4.70185  3.11357    221 h - - -
          2.68618  4.42225  2.77519  2.73123  3.46354  2.40513  3.72494  3.29354  2.67741  2.69355  4.24690  2.90347  2.73739  3.18146  2.89801  2.37887  2.77519  2.98518  4.58477  3.61503
          0.02110  4.26480  4.98715  0.61958  0.77255  0.48576  0.95510
    163   3.08092  4.46194  4.68318  4.09925  2.88083  4.25690  4.51103  2.34873  3.96412  0.98495  2.68272  4.28189  4.52903  4.08740  4.07455  3.56977  3.30338  2.26840  4.93965  3.09638    222 l - - -
          2.68618  4.42225  2.77519  2.73123  3.46354  2.40513  3.72494  3.29354  2.67741  2.69355  4.24690  2.90347  2.73739  3.18146  2.89801  2.37887  2.77519  2.98518  4.58477  3.61503
          0.02110  4.26480  4.98715  0.61958  0.77255  0.48576  0.95510
    164   2.51543  5.14312  2.63694  2.32389  4.47475  3.43953  3.40116  3.93770  2.22614  3.43174  4.19398  2.62561  3.84511  2.60255  1.87761  2.66652  2.92717  3.52798  5.57194  4.18840    223 r - - -
          2.68618  4.42225  2.77519  2.73123  3.46354  2.40513  3.72494  3.29354  2.67741  2.69355  4.24690  2.90347  2.73739  3.18146  2.89801  2.37887  2.77519  2.98518  4.58477  3.61503
          0.02110  4.26480  4.98715  0.61958  0.77255  0.48576  0.95510
    165   2.01515  5.03607  2.78871  2.38398  4.33467  2.59229  3.41388  3.78324  2.27359  3.32606  4.10813  2.84907  3.84279  2.41814  2.90010  2.57039  2.91081  3.40549  5.51206  4.13624    224 a - - -
          2.68618  4.42225  2.77519  2.73123  3.46354  2.40513  3.72494  3.29354  2.67741  2.69355  4.24690  2.90347  2.73739  3.18146  2.89801  2.37887  2.77519  2.98518  4.58477  3.61503
          0.02110  4.26480  4.98715  0.61958  0.77255  0.48576  0.95510
    166   3.22978  4.50740  5.07272  4.53796  3.55557  4.62789  5.10760  1.17937  4.42656  2.04292  2.57173  4.71646  4.87990  4.60929  4.56125  3.99485  3.47464  1.34896  5.51561  4.36571    225 i - - -
          2.68618  4.42225  2.77519  2.73123  3.46354  2.40513  3.72494  3.29354  2.67741  2.69355  4.24690  2.90347  2.73739  3.18146  2.89801  2.37887  2.77519  2.98518  4.58477  3.61503
          0.02110  4.26480  4.98715  0.61958  0.77255  0.48576  0.95510
    167   1.33668  3.05979  3.90801  3.46113  4.14381  3.13567  4.34749  3.50201  3.40181  3.23452  4.08530  3.54240  3.85241  3.67128  3.68867  1.74269  2.22606  3.06534  5.54655  4.35595    226 a - - -
          2.68618  4.42225  2.77519  2.73123  3.46354  2.40513  3.72494  3.29354  2.67741  2.69355  4.24690  2.90347  2.73739  3.18146  2.89801  2.37887  2.77519  2.98518  4.58477  3.61503
          0.02110  4.26480  4.98715  0.61958  0.77255  0.48576  0.95510
    168   2.97808  5.20854  3.37910  2.72436  4.61155  3.67869  3.34874  3.98876  1.53106  3.45465  4.28108  3.17945  4.04156  2.80399  1.51766  2.85152  3.03547  3.46827  5.53814  4.30402    227 r - - -
          2.68618  4.42225  2.77519  2.73123  3.46354  2.40513  3.72494  3.29354  2.67741  2.69355  4.24690  2.90347  2.73739  3.18146  2.89801  2.37887  2.77519  2.98518  4.58477  3.61503
          0.02110  4.26480  4.98715  0.61958  0.77255  0.48576  0.95510
    169   2.81820  5.10774  2.68446  2.01508  4.47548  3.40986  3.79375  3.91469  2.46625  3.47566  4.29795  2.95499  1.64028  2.94794  3.04046  2.54492  3.08700  3.54120  5.67060  4.30271    228 p - - -
          2.68618  4.42225  2.77519  2.73123  3.46354  2.40513  3.72494  3.29354  2.67741  2.69355  4.24690  2.90347  2.73739  3.18146  2.89801  2.37887  2.77519  2.98518  4.58477  3.61503
          0.02110  4.26480  4.98715  0.61958  0.77255  0.48576  0.95510
    170   2.86728  5.34438  2.46178  1.71717  4.65252  1.88698  3.75990  4.13195  2.52676  3.63679  4.43471  2.86389  3.90927  2.42219  3.10953  2.80365  3.12136  3.72315  5.79768  4.36847    229 e - - -
          2.68618  4.42225  2.77519  2.73123  3.46354  2.40513  3.72494  3.29354  2.67741  2.69355  4.24690  2.90347  2.73739  3.18146  2.89801  2.37887  2.77519  2.98518  4.58477  3.61503
          0.02110  4.26480  4.98715  0.61958  0.77255  0.48576  0.95510
    171   3.22818  4.94592  3.98044  3.93776  5.03738  0.31867  5.01516  4.75111  4.17121  4.34797  5.33973  4.14679  4.34742  4.46503  4.34658  3.41405  3.73921  4.20315  6.01022  5.15876    230 G - - -
          2.68618  4.42225  2.77519  2.73123  3.46354  2.40513  3.72494  3.29354  2.67741  2.69355  4.24690  2.90347  2.73739  3.18146  2.89801  2.37887  2.77519  2.98518  4.58477  3.61503
          0.02110  4.26480  4.98715  0.61958  0.77255  0.48576  0.95510
    172   3.39737  4.74109  4.89625  4.34988  3.12134  4.60084  4.80795  2.09061  4.15973  0.74640  3.01762  4.58860  4.80729  4.31658  4.28300  3.95131  3.62011  2.42592  5.13210  3.60765    231 l - - -
          2.68618  4.42225  2.77519  2.73123  3.46354  2.40513  3.72494  3.29354  2.67741  2.69355  4.24690  2.90347  2.73739  3.18146  2.89801  2.37887  2.77519  2.98518  4.58477  3.61503
          0.02110  4.26480  4.98715  0.61958  0.77255  0.48576  0.95510
    173   3.80624  5.09670  4.78385  4.58836  0.53774  4.36921  4.11778  3.30192  4.49091  2.58719  3.98197  4.48762  4.83044  4.55336  4.51237  4.04392  4.11336  3.31887  4.27982  2.60979    232 F - - -
          2.68618  4.42225  2.77519  2.73123  3.46354  2.40513  3.72494  3.29354  2.67741  2.69355  4.24690  2.90347  2.73739  3.18146  2.89801  2.37887  2.77519  2.98518  4.58477  3.61503
          0.02110  4.26480  4.98715  0.61958  0.77255  0.48576  0.95510
    174   2.63986  4.96446  2.69293  1.85838  4.24019  3.43627  3.63792  3.25162  2.32627  2.88192  4.02531  2.87083  3.83216  2.68872  2.88427  2.64089  2.52473  3.21834  5.44080  4.07599    233 e - - -
          2.68618  4.42225  2.77519  2.73123  3.46354  2.40513  3.72494  3.29354  2.67741  2.69355  4.24690  2.90347  2.73739  3.18146  2.89801  2.37887  2.77519  2.98518  4.58477  3.61503
          0.02110  4.26480  4.98715  0.61958  0.77255  0.48576  0.95510
    175   3.46771  5.59969  0.48694  2.67194  5.04263  3.55982  4.34831  4.73247  3.51672  4.27522  5.27957  3.24186  4.24082  3.60000  4.07327  3.39730  3.82025  4.33475  6.12705  4.87323    234 D - - -
          2.68618  4.42225  2.77519  2.73123  3.46354  2.40513  3.72494  3.29354  2.67741  2.69355  4.24690  2.90347  2.73739  3.18146  2.89801  2.37887  2.77519  2.98518  4.58477  3.61503
          0.07209  4.26480  2.89145  0.61958  0.77255  0.48576  0.95510
    176   2.64640  5.08126  2.60377  2.12958  4.37981  3.40631  3.65312  3.83323  2.17643  3.36713  4.14945  2.89407  3.83838  2.66914  2.90785  2.55505  1.94269  3.44926  5.54606  4.16117    235 t - - -
          2.68618  4.42225  2.77519  2.73123  3.46354  2.40513  3.72494  3.29354  2.67741  2.69355  4.24690  2.90347  2.73739  3.18146  2.89801  2.37887  2.77519  2.98518  4.58477  3.61503
          0.02219  4.21490  4.93725  0.61958  0.77255  0.44788  1.01882
    177   2.43820  4.55675  3.23405  2.43780  3.73870  3.31907  3.75971  3.11357  2.54866  2.21791  3.65480  3.15163  3.38587  2.98884  3.06949  2.75188  2.40421  2.52857  5.11487  3.83985    236 l - - -
          2.68618  4.42225  2.77519  2.73123  3.46354  2.40513  3.72494  3.29354  2.67741  2.69355  4.24690  2.90347  2.73739  3.18146  2.89801  2.37887  2.77519  2.98518  4.58477  3.61503
          0.02110  4.26480  4.98715  0.61958  0.77255  0.48576  0.95510
    178   2.62585  4.33017  4.18377  3.63679  3.55296  3.98302  4.37026  1.86287  2.99507  2.41096  3.46796  3.91948  4.35912  3.81181  3.74617  3.29568  3.10174  1.19849  5.16916  3.95901    237 v - - -
          2.68618  4.42225  2.77519  2.73123  3.46354  2.40513  3.72494  3.29354  2.67741  2.69355  4.24690  2.90347  2.73739  3.18146  2.89801  2.37887  2.77519  2.98518  4.58477  3.61503
          0.02110  4.26480  4.98715  0.61958  0.77255  0.48576  0.95510
    179   2.49244  4.39214  3.48472  3.03133  3.98589  2.91601  4.06219  3.33541  2.99665  2.61615  3.92135  3.34894  3.89736  3.32850  3.34935  2.24989  1.36698  2.99138  5.37247  4.12907    238 t - - -
          2.68618  4.42225  2.77519  2.73123  3.46354  2.40513  3.72494  3.29354  2.67741  2.69355  4.24690  2.90347  2.73739  3.18146  2.89801  2.37887  2.77519  2.98518  4.58477  3.61503
          0.05831  4.26480  3.15608  0.61958  0.77255  0.48576  0.95510
    180   2.70628  5.13548  2.47677  2.34828  4.45080  2.10965  3.40909  3.91309  2.32063  3.42300  4.19536  2.80952  3.84241  2.58106  2.43026  2.67450  2.94070  3.51277  5.57940  4.18978    239 g - - -
          2.68618  4.42225  2.77519  2.73123  3.46354  2.40513  3.72494  3.29354  2.67741  2.69355  4.24690  2.90347  2.73739  3.18146  2.89801  2.37887  2.77519  2.98518  4.58477  3.61503
          0.02189  4.22838  4.95072  0.61958  0.77255  0.45733  1.00232
    181   2.21219  4.54815  3.24602  2.68812  3.73271  3.15311  3.76307  2.90207  2.65970  2.28349  3.65029  3.01073  3.91450  2.43054  3.07316  2.67422  2.72082  2.74070  5.11063  3.83704    240 a - - -
          2.68618  4.42225  2.77519  2.73123  3.46354  2.40513  3.72494  3.29354  2.67741  2.69355  4.24690  2.90347  2.73739  3.18146  2.89801  2.37887  2.77519  2.98518  4.58477  3.61503
          0.02110  4.26480  4.98715  0.61958  0.77255  0.48576  0.95510
    182   2.55130  4.82409  2.90106  2.52145  4.13062  3.44760  3.70750  3.53983  2.47948  3.07537  3.96319  3.02627  2.07588  2.86159  2.32982  2.62839  2.89581  2.98581  5.38299  4.05768    241 p - - -
          2.68618  4.42225  2.77519  2.73123  3.46354  2.40513  3.72494  3.29354  2.67741  2.69355  4.24690  2.90347  2.73739  3.18146  2.89801  2.37887  2.77519  2.98518  4.58477  3.61503
          0.02110  4.26480  4.98715  0.61958  0.77255  0.48576  0.95510
    183   3.78839  5.06850  4.67843  4.35110  2.17700  4.46026  3.67351  3.61678  4.06180  2.94716  4.19073  4.19585  4.81049  4.21227  4.13782  3.89118  4.01986  3.51905  0.89340  1.86039    242 w - - -
          2.68618  4.42225  2.77519  2.73123  3.46354  2.40513  3.72494  3.29354  2.67741  2.69355  4.24690  2.90347  2.73739  3.18146  2.89801  2.37887  2.77519  2.98518  4.58477  3.61503
          0.02110  4.26480  4.98715  0.61958  0.77255  0.48576  0.95510
    184   3.01400  5.10068  3.43370  2.87477  4.57214  3.65829  3.78012  3.98027  2.14254  3.47373  4.33905  3.28194  4.09464  2.77711  1.06710  2.59812  3.24197  3.64011  5.55422  4.34016    243 r - - -
          2.68618  4.42225  2.77519  2.73123  3.46354  2.40513  3.72494  3.29354  2.67741  2.69355  4.24690  2.90347  2.73739  3.18146  2.89801  2.37887  2.77519  2.98518  4.58477  3.61503
          0.02110  4.26480  4.98715  0.61958  0.77255  0.48576  0.95510
    185   2.45842  4.52276  3.56368  3.48352  4.74812  0.62162  4.65438  4.22491  3.71102  3.93396  4.82740  3.64339  4.00858  3.98590  3.96614  2.79611  3.14143  3.63552  6.00240  4.87057    244 G - - -
          2.68618  4.42225  2.77519  2.73123  3.46354  2.40513  3.72494  3.29354  2.67741  2.69355  4.24690  2.90347  2.73739  3.18146  2.89801  2.37887  2.77519  2.98518  4.58477  3.61503
          0.02110  4.26480  4.98715  0.61958  0.77255  0.48576  0.95510
    186   2.94777  5.17526  3.29358  2.68653  4.53715  3.65062  3.68593  3.92782  1.88539  3.04831  4.24499  3.15330  4.02448  1.47656  2.19819  2.94096  3.14085  3.58918  5.52273  4.27015    245 q - - -
          2.68618  4.42225  2.77519  2.73123  3.46354  2.40513  3.72494  3.29354  2.67741  2.69355  4.24690  2.90347  2.73739  3.18146  2.89801  2.37887  2.77519  2.98518  4.58477  3.61503
          0.02110  4.26480  4.98715  0.61958  0.77255  0.48576  0.95510
    187   2.63629  4.59726  3.22120  2.65713  3.78109  3.52637  3.74495  2.77976  2.60717  2.65423  3.59134  3.13547  3.91187  2.18474  2.67469  2.65876  2.43772  2.66607  5.14281  3.86306    246 q - - -
          2.68618  4.42225  2.77519  2.73123  3.46354  2.40513  3.72494  3.29354  2.67741  2.69355  4.24690  2.90347  2.73739  3.18146  2.89801  2.37887  2.77519  2.98518  4.58477  3.61503
          0.02110  4.26480  4.98715  0.61958  0.77255  0.48576  0.95510
    188   3.50945  5.28375  4.04551  3.49554  4.74224  3.89690  4.19180  4.32840  2.50497  3.77267  4.77761  3.81698  4.39413  3.40593  0.51575  3.58444  3.75730  4.03876  5.67319  4.60166    247 R - - -
          2.68618  4.42225  2.77519  2.73123  3.46354  2.40513  3.72494  3.29354  2.67741  2.69355  4.24690  2.90347  2.73739  3.18146  2.89801  2.37887  2.77519  2.98518  4.58477  3.61503
          0.02110  4.26480  4.98715  0.61958  0.77255  0.48576  0.95510
    189   3.06554  5.11784  3.58032  2.90168  4.38228  3.75871  3.48773  3.82938  2.07781  3.32676  3.68777  3.30755  4.12249  2.78637  1.06922  3.09532  3.24580  3.54064  5.42665  4.19850    248 r - - -
          2.68618  4.42225  2.77519  2.73123  3.46354  2.40513  3.72494  3.29354  2.67741  2.69355  4.24690  2.90347  2.73739  3.18146  2.89801  2.37887  2.77519  2.98518  4.58477  3.61503
          0.02110  4.26480  4.98715  0.61958  0.77255  0.48576  0.95510
    190   2.97683  4.38007  4.56314  4.03390  3.65172  4.19604  4.72243  1.62638  3.93043  2.36465  3.51576  4.25222  4.57439  4.19570  4.14663  3.54430  2.11562  1.22436  5.39508  4.18946    249 v - - -
          2.68618  4.42225  2.77519  2.73123  3.46354  2.40513  3.72494  3.29354  2.67741  2.69355  4.24690  2.90347  2.73739  3.18146  2.89801  2.37887  2.77519  2.98518  4.58477  3.61503
          0.02110  4.26480  4.98715  0.61958  0.77255  0.48576  0.95510
    191   3.31827  5.34492  3.80138  3.08254  4.85146  3.87262  3.77578  4.18798  1.77526  3.60069  4.49910  3.43616  4.24117  2.91591  0.88534  3.31866  3.46905  3.88351  5.59958  4.48160    250 r - - -
          2.68618  4.42225  2.77519  2.73123  3.46354  2.40513  3.72494  3.29354  2.67741  2.69355  4.24690  2.90347  2.73739  3.18146  2.89801  2.37887  2.77519  2.98518  4.58477  3.61503
          0.02110  4.26480  4.98715  0.61958  0.77255  0.48576  0.95510
    192   2.68199  3.30917  4.46399  3.88505  3.28128  3.98663  4.35347  2.24889  3.74501  1.88790  1.80818  4.04361  4.33869  3.94004  3.88275  3.30019  3.06004  1.80412  4.93284  3.76143    251 v - - -
          2.68618  4.42225  2.77519  2.73123  3.46354  2.40513  3.72494  3.29354  2.67741  2.69355  4.24690  2.90347  2.73739  3.18146  2.89801  2.37887  2.77519  2.98518  4.58477  3.61503
          0.02110  4.26480  4.98715  0.61958  0.77255  0.48576  0.95510
    193   2.68805  3.59350  4.48907  3.92716  3.17229  4.02893  4.45882  2.09490  3.80519  2.12379  3.37312  4.09536  4.40057  4.02527  3.96954  3.35417  2.91079  1.13563  5.07813  3.88256    252 v - - -
          2.68618  4.42225  2.77519  2.73123  3.46354  2.40513  3.72494  3.29354  2.67741  2.69355  4.24690  2.90347  2.73739  3.18146  2.89801  2.37887  2.77519  2.98518  4.58477  3.61503
          0.02110  4.26480  4.98715  0.61958  0.77255  0.48576  0.95510
    194   3.19837  4.48865  5.04279  4.48824  2.86666  4.54582  4.94575  1.57534  4.36636  1.57762  3.23162  4.63942  4.79397  4.49964  4.46263  3.89740  3.43454  1.28490  5.32273  4.17660    253 v - - -
          2.68618  4.42225  2.77519  2.73123  3.46354  2.40513  3.72494  3.29354  2.67741  2.69355  4.24690  2.90347  2.73739  3.18146  2.89801  2.37887  2.77519  2.98518  4.58477  3.61503
          0.02110  4.26480  4.98715  0.61958  0.77255  0.48576  0.95510
    195   3.86350  5.19091  4.44328  4.26158  2.42406  4.30741  3.87654  3.82556  4.11019  3.17336  4.46100  4.24141  4.77891  4.31645  4.20550  3.95358  4.15590  3.71643  4.07726  0.50084    254 Y - - -
          2.68618  4.42225  2.77519  2.73123  3.46354  2.40513  3.72494  3.29354  2.67741  2.69355  4.24690  2.90347  2.73739  3.18146  2.89801  2.37887  2.77519  2.98518  4.58477  3.61503
          0.02110  4.26480  4.98715  0.61958  0.77255  0.48576  0.95510
    196   3.50945  5.28375  4.04551  3.49554  4.74224  3.89690  4.19180  4.32840  2.50497  3.77267  4.77761  3.81698  4.39413  3.40593  0.51575  3.58444  3.75730  4.03876  5.67319  4.60166    255 R - - -
          2.68618  4.42225  2.77519  2.73123  3.46354  2.40513  3.72494  3.29354  2.67741  2.69355  4.24690  2.90347  2.73739  3.18146  2.89801  2.37887  2.77519  2.98518  4.58477  3.61503
          0.02110  4.26480  4.98715  0.61958  0.77255  0.48576  0.95510
    197   2.79011  4.79639  3.34339  2.73285  3.91621  3.61690  3.71924  3.40644  2.24220  3.01993  3.88062  3.18961  3.98833  2.64361  1.73848  2.86798  3.00221  3.13062  2.97688  3.16127    256 r - - -
          2.68618  4.42225  2.77519  2.73123  3.46354  2.40513  3.72494  3.29354  2.67741  2.69355  4.24690  2.90347  2.73739  3.18146  2.89801  2.37887  2.77519  2.98518  4.58477  3.61503
          0.06474  4.26480  3.02352  0.61958  0.77255  0.48576  0.95510
    198   2.36729  4.16499  3.81794  3.07258  2.90002  3.66452  3.95009  2.45166  3.15609  1.97531  3.27578  3.54338  4.03817  3.41660  3.22459  2.81260  2.52105  2.11154  4.77238  3.56684    257 l - - -
          2.68618  4.42225  2.77519  2.73123  3.46354  2.40513  3.72494  3.29354  2.67741  2.69355  4.24690  2.90347  2.73739  3.18146  2.89801  2.37887  2.77519  2.98518  4.58477  3.61503
          0.04441  4.22210  3.54837  0.61958  0.77255  0.54074  0.87304
    199   2.56002  5.02187  2.83819  2.22201  4.32340  3.06049  3.21188  3.70936  2.29832  3.30818  4.07597  2.82237  2.88023  2.65406  2.74131  2.46229  2.52400  3.38925  5.48162  4.09891    258 e - - -
          2.68618  4.42225  2.77519  2.73123  3.46354  2.40513  3.72494  3.29354  2.67741  2.69355  4.24690  2.90347  2.73739  3.18146  2.89801  2.37887  2.77519  2.98518  4.58477  3.61503
          0.02252  4.20021  4.92256  0.61958  0.77255  0.48543  0.95563
    200   2.37268  4.93682  2.96318  2.34208  4.20987  2.78436  3.63178  3.64584  2.23248  3.09896  3.99967  2.81741  3.42755  2.57376  2.71568  2.58412  2.75867  2.86943  5.41661  4.05716    259 k - - -
          2.68618  4.42225  2.77519  2.73123  3.46354  2.40513  3.72494  3.29354  2.67741  2.69355  4.24690  2.90347  2.73739  3.18146  2.89801  2.37887  2.77519  2.98518  4.58477  3.61503
          0.14606  4.24061  2.10788  0.61958  0.77255  0.51757  0.90627
    201   2.55139  4.82316  2.97093  2.42791  4.09393  2.63443  3.63096  3.35420  2.17408  3.10735  3.91405  2.77074  3.64278  2.66857  2.87343  2.48281  2.56870  3.03004  5.33819  3.99850    260 k - - -
          2.68618  4.42225  2.77519  2.73123  3.46354  2.40513  3.72494  3.29354  2.67741  2.69355  4.24690  2.90347  2.73739  3.18146  2.89801  2.37887  2.77519  2.98518  4.58477  3.61503
          0.02445  4.11900  4.84135  0.61958  0.77255  0.39325  1.12349
    202   2.50767  4.91662  2.80545  2.32292  3.84238  3.11047  3.64115  3.61231  2.35396  3.00064  3.97979  2.77300  3.83377  2.46508  2.73291  2.46688  2.65994  3.26265  3.98118  3.72168    261 e - - -
          2.68595  4.42255  2.77507  2.73130  3.46369  2.40524  3.72508  3.29384  2.67713  2.69364  4.24697  2.90348  2.73764  3.18126  2.89804  2.37876  2.77503  2.98533  4.58437  3.61516
          0.59171  0.82145  4.98715  1.18865  0.36331  0.48576  0.95510
    203   2.63144  4.80373  3.04940  2.44249  3.76115  3.36391  3.37698  3.44698  2.43152  2.81294  3.87683  2.74424  3.51424  2.82813  2.20658  2.58893  2.77163  3.03618  5.31034  3.24134    272 r - - -
          2.68618  4.42225  2.77519  2.73123  3.46354  2.40513  3.72494  3.29354  2.67741  2.69355  4.24690  2.90347  2.73739  3.18146  2.89801  2.37887  2.77519  2.98518  4.58477  3.61503
          0.02110  4.26480  4.98715  0.61958  0.77255  0.48576  0.95510
    204   2.40457  5.06530  2.54911  2.14963  4.37826  3.41952  3.41794  3.84157  2.29700  3.25505  4.11504  2.90059  3.81356  2.67037  2.35607  2.49506  2.66681  3.37163  5.51698  3.80179    273 e - - -
          2.68618  4.42225  2.77519  2.73123  3.46354  2.40513  3.72494  3.29354  2.67741  2.69355  4.24690  2.90347  2.73739  3.18146  2.89801  2.37887  2.77519  2.98518  4.58477  3.61503
          0.02110  4.26480  4.98715  0.61958  0.77255  0.48576  0.95510
    205   2.57227  4.90586  2.98388  2.39492  4.17483  2.39398  3.44348  3.60361  2.42972  3.01328  3.98042  2.69051  2.92001  2.78975  2.68005  2.60234  2.81193  3.10372  5.40076  4.05089    274 g - - -
          2.68618  4.42225  2.77519  2.73123  3.46354  2.40513  3.72494  3.29354  2.67741  2.69355  4.24690  2.90347  2.73739  3.18146  2.89801  2.37887  2.77519  2.98518  4.58477  3.61503
          0.02110  4.26480  4.98715  0.61958  0.77255  0.48576  0.95510
    206   2.50953  4.56250  3.13715  2.49207  3.73733  3.52780  3.75195  2.77654  2.64174  2.45086  2.72245  3.14687  3.91265  2.40409  2.86404  2.75056  2.85857  2.85715  5.11175  3.69011    275 q - - -
          2.68618  4.42225  2.77519  2.73123  3.46354  2.40513  3.72494  3.29354  2.67741  2.69355  4.24690  2.90347  2.73739  3.18146  2.89801  2.37887  2.77519  2.98518  4.58477  3.61503
          0.02110  4.26480  4.98715  0.61958  0.77255  0.48576  0.95510
    207   2.53917  5.03836  2.67184  2.19377  4.34089  3.41972  3.63598  3.79518  2.40300  3.22914  4.10224  2.91169  3.10063  2.56165  2.88820  2.19777  2.34133  3.40826  5.50851  4.12594    276 e - - -
          2.68618  4.42225  2.77519  2.73123  3.46354  2.40513  3.72494  3.29354  2.67741  2.69355  4.24690  2.90347  2.73739  3.18146  2.89801  2.37887  2.77519  2.98518  4.58477  3.61503
          0.02110  4.26480  4.98715  0.61958  0.77255  0.48576  0.95510
    208   2.54627  4.43662  3.67312  3.22929  3.83635  3.47278  4.20238  2.51378  3.14082  2.72330  3.77506  3.53056  1.32874  3.49846  3.45715  2.85248  2.99213  2.52836  5.36786  4.11998    277 p - - -
          2.68618  4.42225  2.77519  2.73123  3.46354  2.40513  3.72494  3.29354  2.67741  2.69355  4.24690  2.90347  2.73739  3.18146  2.89801  2.37887  2.77519  2.98518  4.58477  3.61503
          0.02110  4.26480  4.98715  0.61958  0.77255  0.48576  0.95510
    209   2.39913  4.49035  3.34577  2.03295  3.66689  3.57970  3.82945  2.50675  2.76075  2.44490  3.59295  3.24463  3.96724  3.08809  3.15733  2.65166  2.88434  2.33145  5.08581  3.82524    278 e - - -
          2.68618  4.42225  2.77519  2.73123  3.46354  2.40513  3.72494  3.29354  2.67741  2.69355  4.24690  2.90347  2.73739  3.18146  2.89801  2.37887  2.77519  2.98518  4.58477  3.61503
          0.02110  4.26480  4.98715  0.61958  0.77255  0.48576  0.95510
    210   2.39597  4.96145  2.96410  2.04971  4.23954  3.33945  3.63279  3.67882  2.30616  2.95451  3.75553  2.94008  3.64987  2.33535  2.71395  2.63699  2.71252  3.13302  5.43574  4.07238    279 e - - -
          2.68618  4.42225  2.77519  2.73123  3.46354  2.40513  3.72494  3.29354  2.67741  2.69355  4.24690  2.90347  2.73739  3.18146  2.89801  2.37887  2.77519  2.98518  4.58477  3.61503
          0.02110  4.26480  4.98715  0.61958  0.77255  0.48576  0.95510
    211   2.20122  4.79218  3.05521  2.02310  4.01930  3.39896  3.47665  3.42852  2.40895  2.89747  2.92200  3.01534  3.86344  2.69930  2.93403  2.68303  2.86754  3.11800  5.30109  3.76456    280 e - - -
          2.68618  4.42225  2.77519  2.73123  3.46354  2.40513  3.72494  3.29354  2.67741  2.69355  4.24690  2.90347  2.73739  3.18146  2.89801  2.37887  2.77519  2.98518  4.58477  3.61503
          0.02110  4.26480  4.98715  0.61958  0.77255  0.48576  0.95510
    212   2.87853  4.35414  4.23444  3.65413  3.19728  3.98412  3.39112  2.29508  3.51193  1.14949  2.87624  3.91583  4.31288  3.75191  3.71389  3.27612  3.10681  2.32193  4.89895  3.71177    281 l - - -
          2.68618  4.42225  2.77519  2.73123  3.46354  2.40513  3.72494  3.29354  2.67741  2.69355  4.24690  2.90347  2.73739  3.18146  2.89801  2.37887  2.77519  2.98518  4.58477  3.61503
          0.02110  4.26480  4.98715  0.61958  0.77255  0.48576  0.95510
    213   2.64089  5.21824  2.55939  2.21083  4.52696  3.28189  3.69938  3.99784  2.44551  3.51001  4.29037  1.68170  3.86950  2.46554  3.00368  2.66005  2.84517  3.59347  5.67388  4.26294    282 n - - -
          2.68618  4.42225  2.77519  2.73123  3.46354  2.40513  3.72494  3.29354  2.67741  2.69355  4.24690  2.90347  2.73739  3.18146  2.89801  2.37887  2.77519  2.98518  4.58477  3.61503
          0.02110  4.26480  4.98715  0.61958  0.77255  0.48576  0.95510
    214   2.63754  5.00446  2.54544  2.25278  4.29392  3.19537  3.62707  3.26833  2.39018  3.28566  4.06112  2.75845  3.82371  2.12508  2.87155  2.62897  2.67211  3.14069  5.47179  3.78549    283 q - - -
          2.68618  4.42225  2.77519  2.73123  3.46354  2.40513  3.72494  3.29354  2.67741  2.69355  4.24690  2.90347  2.73739  3.18146  2.89801  2.37887  2.77519  2.98518  4.58477  3.61503
          0.02110  4.26480  4.98715  0.61958  0.77255  0.48576  0.95510
    215   2.27903  4.29656  4.26996  3.71599  3.53256  3.97482  4.40843  1.93257  3.62257  2.39631  3.31048  3.96644  4.36133  3.88274  3.85851  3.29082  2.47312  1.32238  5.15537  3.95024    284 v - - -
          2.68618  4.42225  2.77519  2.73123  3.46354  2.40513  3.72494  3.29354  2.67741  2.69355  4.24690  2.90347  2.73739  3.18146  2.89801  2.37887  2.77519  2.98518  4.58477  3.61503
          0.02110  4.26480  4.98715  0.61958  0.77255  0.48576  0.95510
    216   2.04497  2.00985  4.27449  3.71879  3.13501  3.78562  4.27448  1.98366  3.59795  2.33160  3.34826  3.88434  4.21759  3.82354  3.77802  3.11652  2.97716  2.15998  4.95273  3.75384    285 i - - -
          2.68618  4.42225  2.77519  2.73123  3.46354  2.40513  3.72494  3.29354  2.67741  2.69355  4.24690  2.90347  2.73739  3.18146  2.89801  2.37887  2.77519  2.98518  4.58477  3.61503
          0.02110  4.26480  4.98715  0.61958  0.77255  0.48576  0.95510
    217   2.73379  5.22250  1.95029  1.85995  4.54400  3.40021  3.66880  4.02452  2.45486  3.51794  4.28166  2.86886  3.84914  2.67864  2.63766  2.47544  2.69405  3.60279  5.66515  4.24770    286 e - - -
          2.68618  4.42225  2.77519  2.73123  3.46354  2.40513  3.72494  3.29354  2.67741  2.69355  4.24690  2.90347  2.73739  3.18146  2.89801  2.37887  2.77519  2.98518  4.58477  3.61503
          0.02110  4.26480  4.98715  0.61958  0.77255  0.48576  0.95510
    218   2.82380  5.08140  3.19341  2.59260  4.42398  3.31337  3.66720  3.82623  1.93578  3.34409  4.15506  3.08213  3.95320  2.54539  1.59807  2.82390  2.81969  3.13228  5.48745  4.19931    287 r - - -
          2.68618  4.42225  2.77519  2.73123  3.46354  2.40513  3.72494  3.29354  2.67741  2.69355  4.24690  2.90347  2.73739  3.18146  2.89801  2.37887  2.77519  2.98518  4.58477  3.61503
          0.02110  4.26480  4.98715  0.61958  0.77255  0.48576  0.95510
    219   3.04832  4.40557  4.79989  4.20643  2.50518  4.24283  4.52271  2.17021  4.04928  1.07164  2.86860  4.32739  4.51731  4.14125  4.10828  3.56182  3.27110  2.13440  4.17709  3.77007    288 l - - -
          2.68618  4.42225  2.77519  2.73123  3.46354  2.40513  3.72494  3.29354  2.67741  2.69355  4.24690  2.90347  2.73739  3.18146  2.89801  2.37887  2.77519  2.98518  4.58477  3.61503
          0.02110  4.26480  4.98715  0.61958  0.77255  0.48576  0.95510
    220   2.47336  3.41772  3.70788  2.49775  3.12080  3.66283  3.94163  2.45502  3.07061  2.38842  3.35699  3.48498  4.03941  3.34980  3.37292  2.92448  2.28704  2.11051  4.85820  3.64190    289 v - - -
          2.68618  4.42225  2.77519  2.73123  3.46354  2.40513  3.72494  3.29354  2.67741  2.69355  4.24690  2.90347  2.73739  3.18146  2.89801  2.37887  2.77519  2.98518  4.58477  3.61503
          0.02110  4.26480  4.98715  0.61958  0.77255  0.48576  0.95510
    221   1.94517  4.60474  3.20501  2.70723  4.19164  2.29719  3.87060  3.61086  2.70587  3.23222  4.04683  3.00593  3.84791  3.04745  2.84720  2.19337  2.25331  3.21810  5.47621  4.17695    290 a - - -
          2.68618  4.42225  2.77519  2.73123  3.46354  2.40513  3.72494  3.29354  2.67741  2.69355  4.24690  2.90347  2.73739  3.18146  2.89801  2.37887  2.77519  2.98518  4.58477  3.61503
          0.02110  4.26480  4.98715  0.61958  0.77255  0.48576  0.95510
    222   1.90193  4.76947  3.03878  2.55496  4.19843  2.45405  3.76540  3.62082  2.36789  3.22126  4.03203  3.04370  3.85743  2.77761  3.01533  2.22006  2.70513  3.25529  5.45333  4.12717    291 a - - -
          2.68618  4.42225  2.77519  2.73123  3.46354  2.40513  3.72494  3.29354  2.67741  2.69355  4.24690  2.90347  2.73739  3.18146  2.89801  2.37887  2.77519  2.98518  4.58477  3.61503
          0.02110  4.26480  4.98715  0.61958  0.77255  0.48576  0.95510
    223   3.54082  4.82956  5.18880  4.62299  2.28598  4.79194  4.94541  2.37325  4.48322  0.74708  2.59035  4.82922  4.91864  4.48120  4.53007  4.14644  3.74960  2.58546  5.11765  3.95206    292 l - - -
          2.68618  4.42225  2.77519  2.73123  3.46354  2.40513  3.72494  3.29354  2.67741  2.69355  4.24690  2.90347  2.73739  3.18146  2.89801  2.37887  2.77519  2.98518  4.58477  3.61503
          0.02110  4.26480  4.98715  0.61958  0.77255  0.48576  0.95510
    224   2.13156  4.86418  3.01752  2.46419  4.13558  3.05826  3.66413  3.55836  2.44428  3.01457  3.95241  2.87717  3.84707  2.51571  2.48716  2.41941  2.68695  3.06745  5.37625  4.03549    293 a - - -
          2.68618  4.42225  2.77519  2.73123  3.46354  2.40513  3.72494  3.29354  2.67741  2.69355  4.24690  2.90347  2.73739  3.18146  2.89801  2.37887  2.77519  2.98518  4.58477  3.61503
          0.02110  4.26480  4.98715  0.61958  0.77255  0.48576  0.95510
    225   2.61046  5.17837  2.46788  2.21951  4.50099  2.56644  3.67817  3.97477  2.47782  3.48428  4.25463  2.20246  3.84943  2.67730  2.98292  2.20422  2.83463  3.56300  5.64510  4.23393    294 n - - -
          2.68618  4.42225  2.77519  2.73123  3.46354  2.40513  3.72494  3.29354  2.67741  2.69355  4.24690  2.90347  2.73739  3.18146  2.89801  2.37887  2.77519  2.98518  4.58477  3.61503
          0.02110  4.26480  4.98715  0.61958  0.77255  0.48576  0.95510
    226   1.02412  4.30231  3.70214  3.29783  4.23116  3.16109  4.29287  3.52337  3.27085  3.28818  4.15094  3.47075  3.00444  3.57245  3.58919  2.58204  2.36473  2.94189  5.61555  4.40455    295 a - - -
          2.68618  4.42225  2.77519  2.73123  3.46354  2.40513  3.72494  3.29354  2.67741  2.69355  4.24690  2.90347  2.73739  3.18146  2.89801  2.37887  2.77519  2.98518  4.58477  3.61503
          0.02110  4.26480  4.98715  0.61958  0.77255  0.48576  0.95510
    227   2.79454  4.87589  2.76055  2.48133  4.65945  0.93685  4.13679  4.14729  3.07042  3.76510  4.63048  2.96637  3.98341  3.35774  3.47926  2.85966  3.20109  3.67857  5.90972  4.58781    296 g - - -
          2.68618  4.42225  2.77519  2.73123  3.46354  2.40513  3.72494  3.29354  2.67741  2.69355  4.24690  2.90347  2.73739  3.18146  2.89801  2.37887  2.77519  2.98518  4.58477  3.61503
          0.02110  4.26480  4.98715  0.61958  0.77255  0.48576  0.95510
    228   3.29192  4.54064  5.18549  4.67283  3.66623  4.76343  5.30889  1.18996  4.57546  1.85695  3.44350  4.86038  4.99888  4.78080  4.72657  4.15192  3.54191  1.18809  5.68921  4.51900    297 v - - -
          2.68618  4.42225  2.77519  2.73123  3.46354  2.40513  3.72494  3.29354  2.67741  2.69355  4.24690  2.90347  2.73739  3.18146  2.89801  2.37887  2.77519  2.98518  4.58477  3.61503
          0.02110  4.26480  4.98715  0.61958  0.77255  0.48576  0.95510
    229   2.48684  4.99847  2.95070  2.24662  4.28908  3.25661  3.49283  3.60398  2.09102  3.18764  3.88547  2.86744  3.82562  2.45539  2.58450  2.63051  2.53263  3.11349  5.46362  4.09246    298 k - - -
          2.68618  4.42225  2.77519  2.73123  3.46354  2.40513  3.72494  3.29354  2.67741  2.69355  4.24690  2.90347  2.73739  3.18146  2.89801  2.37887  2.77519  2.98518  4.58477  3.61503
          0.02110  4.26480  4.98715  0.61958  0.77255  0.48576  0.95510
    230   1.94910  2.97945  4.09564  3.52013  3.28569  3.73171  4.09811  2.20046  3.40819  2.05108  3.27895  3.73445  4.12500  3.63948  3.60615  2.76360  2.84259  2.09909  4.80955  3.61491    299 a - - -
          2.68618  4.42225  2.77519  2.73123  3.46354  2.40513  3.72494  3.29354  2.67741  2.69355  4.24690  2.90347  2.73739  3.18146  2.89801  2.37887  2.77519  2.98518  4.58477  3.61503
          0.02110  4.26480  4.98715  0.61958  0.77255  0.48576  0.95510
    231   2.71937  5.04136  3.05049  2.38139  4.35137  3.49643  3.37698  3.77991  1.96443  3.31014  4.10064  2.99286  3.88132  2.56525  2.02454  2.61701  2.81695  2.78482  5.47549  4.13991    300 k - - -
          2.68618  4.42225  2.77519  2.73123  3.46354  2.40513  3.72494  3.29354  2.67741  2.69355  4.24690  2.90347  2.73739  3.18146  2.89801  2.37887  2.77519  2.98518  4.58477  3.61503
          0.02110  4.26480  4.98715  0.61958  0.77255  0.48576  0.95510
    232   3.15403  5.11474  3.68340  3.13361  4.65055  3.72003  3.96040  4.10279  2.30380  3.59011  4.50682  3.49549  3.47615  3.13510  0.77944  3.21430  3.41182  3.76913  5.61934  4.46929    301 r - - -
          2.68618  4.42225  2.77519  2.73123  3.46354  2.40513  3.72494  3.29354  2.67741  2.69355  4.24690  2.90347  2.73739  3.18146  2.89801  2.37887  2.77519  2.98518  4.58477  3.61503
          0.02110  4.26480  4.98715  0.61958  0.77255  0.48576  0.95510
    233   2.55002  3.27782  3.64114  3.06957  3.38524  3.63464  3.90043  2.73841  2.99786  1.99190  2.65572  3.02383  4.01171  2.62626  3.31028  2.89178  2.85373  2.52614  4.85413  3.40048    302 l - - -
          2.68618  4.42225  2.77519  2.73123  3.46354  2.40513  3.72494  3.29354  2.67741  2.69355  4.24690  2.90347  2.73739  3.18146  2.89801  2.37887  2.77519  2.98518  4.58477  3.61503
          0.02110  4.26480  4.98715  0.61958  0.77255  0.48576  0.95510
    234   2.69804  5.17502  2.13595  2.15836  4.49475  3.15087  3.50769  3.97184  2.26794  3.46971  4.22898  2.19960  3.83428  2.75846  2.92223  2.60707  2.81542  3.22992  5.61952  4.20846    303 d - - -
          2.68618  4.42225  2.77519  2.73123  3.46354  2.40513  3.72494  3.29354  2.67741  2.69355  4.24690  2.90347  2.73739  3.18146  2.89801  2.37887  2.77519  2.98518  4.58477  3.61503
          0.02110  4.26480  4.98715  0.61958  0.77255  0.48576  0.95510
    235   1.79394  3.91561  3.08389  3.02064  4.29051  1.37489  4.14045  3.69084  3.07244  3.36282  4.18789  3.31890  3.70602  3.36937  3.45549  2.58187  2.85509  3.23212  5.62203  4.37115    304 g - - -
          2.68618  4.42225  2.77519  2.73123  3.46354  2.40513  3.72494  3.29354  2.67741  2.69355  4.24690  2.90347  2.73739  3.18146  2.89801  2.37887  2.77519  2.98518  4.58477  3.61503
          0.02110  4.26480  4.98715  0.61958  0.77255  0.48576  0.95510
    236   2.21561  5.02472  2.94580  2.24393  4.32413  3.27284  3.44837  3.77402  2.18279  3.09380  4.07924  2.92550  3.65529  2.31236  2.56620  2.63408  2.84818  3.39092  5.48240  3.81927    305 k - - -
          2.68618  4.42225  2.77519  2.73123  3.46354  2.40513  3.72494  3.29354  2.67741  2.69355  4.24690  2.90347  2.73739  3.18146  2.89801  2.37887  2.77519  2.98518  4.58477  3.61503
          0.02110  4.26480  4.98715  0.61958  0.77255  0.48576  0.95510
    237   2.37318  5.21186  1.85174  2.23838  4.52823  3.34047  3.69998  4.00007  2.51299  3.51329  4.29164  2.87474  3.86493  2.13784  3.01945  2.71541  2.67863  3.59214  5.67761  4.26335    306 d - - -
          2.68618  4.42225  2.77519  2.73123  3.46354  2.40513  3.72494  3.29354  2.67741  2.69355  4.24690  2.90347  2.73739  3.18146  2.89801  2.37887  2.77519  2.98518  4.58477  3.61503
          0.02110  4.26480  4.98715  0.61958  0.77255  0.48576  0.95510
    238   2.82521  4.20749  4.55906  3.97444  2.31743  3.99447  4.24786  1.90060  3.81383  1.92286  3.16288  4.06478  4.33012  3.96376  3.89728  3.30536  3.05630  1.76730  4.72148  2.62804    307 v - - -
          2.68618  4.42225  2.77519  2.73123  3.46354  2.40513  3.72494  3.29354  2.67741  2.69355  4.24690  2.90347  2.73739  3.18146  2.89801  2.37887  2.77519  2.98518  4.58477  3.61503
          0.02110  4.26480  4.98715  0.61958  0.77255  0.48576  0.95510
    239   3.03936  4.76226  3.71878  3.19247  2.42356  3.89458  1.91833  3.33081  3.06105  2.88708  3.87973  3.52634  4.25996  3.39210  2.83572  3.15979  3.26449  3.11739  4.24654  1.66940    308 y - - -
          2.68618  4.42225  2.77519  2.73123  3.46354  2.40513  3.72494  3.29354  2.67741  2.69355  4.24690  2.90347  2.73739  3.18146  2.89801  2.37887  2.77519  2.98518  4.58477  3.61503
          0.02110  4.26480  4.98715  0.61958  0.77255  0.48576  0.95510
    240   2.37059  5.13837  2.39310  2.03313  4.46527  3.31157  3.21198  3.94162  2.37291  3.43552  4.18667  2.88078  3.81804  2.39239  2.70490  2.46221  2.81654  3.51977  5.58006  4.17466    309 e - - -
          2.68618  4.42225  2.77519  2.73123  3.46354  2.40513  3.72494  3.29354  2.67741  2.69355  4.24690  2.90347  2.73739  3.18146  2.89801  2.37887  2.77519  2.98518  4.58477  3.61503
          0.02110  4.26480  4.98715  0.61958  0.77255  0.48576  0.95510
    241   4.06985  5.28808  4.74178  4.55743  3.18207  4.21501  4.47159  4.13417  4.28567  3.45265  4.74552  4.63462  4.76800  4.65111  4.33807  4.26959  4.39418  4.03383  0.36554  3.16673    310 W - - -
          2.68618  4.42225  2.77519  2.73123  3.46354  2.40513  3.72494  3.29354  2.67741  2.69355  4.24690  2.90347  2.73739  3.18146  2.89801  2.37887  2.77519  2.98518  4.58477  3.61503
          0.02110  4.26480  4.98715  0.61958  0.77255  0.48576  0.95510
    242   3.21070  4.58456  4.76311  4.18428  3.03028  4.37041  4.54634  2.45526  3.99512  0.85376  2.54221  4.37260  4.61889  4.14080  4.10340  3.69367  3.43010  2.56291  3.47101  3.68685    311 l - - -
          2.68618  4.42225  2.77519  2.73123  3.46354  2.40513  3.72494  3.29354  2.67741  2.69355  4.24690  2.90347  2.73739  3.18146  2.89801  2.37887  2.77519  2.98518  4.58477  3.61503
          0.02110  4.26480  4.98715  0.61958  0.77255  0.48576  0.95510
    243   2.90588  4.33402  4.41528  3.83530  3.00587  3.44161  4.36413  2.16842  3.71044  1.12284  2.92654  4.05043  4.37714  3.90117  3.87392  3.35784  3.13684  2.23273  4.93802  3.77675    312 l - - -
          2.68618  4.42225  2.77519  2.73123  3.46354  2.40513  3.72494  3.29354  2.67741  2.69355  4.24690  2.90347  2.73739  3.18146  2.89801  2.37887  2.77519  2.98518  4.58477  3.61503
          0.02110  4.26480  4.98715  0.61958  0.77255  0.48576  0.95510
    244   2.87571  5.15152  3.19828  2.60953  4.51562  3.59672  3.45458  3.91770  2.00000  3.41012  4.22171  3.09537  2.78265  2.67478  1.52281  2.75307  3.07914  3.56165  5.52711  4.24781    313 r - - -
          2.68618  4.42225  2.77519  2.73123  3.46354  2.40513  3.72494  3.29354  2.67741  2.69355  4.24690  2.90347  2.73739  3.18146  2.89801  2.37887  2.77519  2.98518  4.58477  3.61503
          0.02110  4.26480  4.98715  0.61958  0.77255  0.48576  0.95510
    245   2.89340  4.39494  4.08755  3.54009  2.22985  3.90258  3.09106  2.86549  3.40062  2.34571  3.32797  3.74082  4.26049  3.63951  3.29719  3.18868  3.12169  2.68252  1.75601  2.75191    314 w - - -
          2.68618  4.42225  2.77519  2.73123  3.46354  2.40513  3.72494  3.29354  2.67741  2.69355  4.24690  2.90347  2.73739  3.18146  2.89801  2.37887  2.77519  2.98518  4.58477  3.61503
          0.02110  4.26480  4.98715  0.61958  0.77255  0.48576  0.95510
    246   3.13681  3.40746  4.65127  4.23650  0.88212  4.03584  4.14516  2.81177  4.07778  2.37237  3.61306  4.19761  4.51307  4.21451  4.17105  3.47171  3.45294  2.72027  4.43520  2.84523    315 f - - -
          2.68618  4.42225  2.77519  2.73123  3.46354  2.40513  3.72494  3.29354  2.67741  2.69355  4.24690  2.90347  2.73739  3.18146  2.89801  2.37887  2.77519  2.98518  4.58477  3.61503
          0.02110  4.26480  4.98715  0.61958  0.77255  0.48576  0.95510
    247   2.75661  4.86134  2.77759  2.67316  4.52714  3.28254  4.09313  4.15476  3.00477  3.76555  4.63134  0.96368  3.96405  3.31606  3.40835  2.50162  3.16446  3.67149  5.82642  4.42921    316 n - - -
          2.68618  4.42225  2.77519  2.73123  3.46354  2.40513  3.72494  3.29354  2.67741  2.69355  4.24690  2.90347  2.73739  3.18146  2.89801  2.37887  2.77519  2.98518  4.58477  3.61503
          0.02110  4.26480  4.98715  0.61958  0.77255  0.48576  0.95510
    248   2.92258  4.82762  3.46246  3.18968  4.47875  3.49390  4.27397  4.01047  2.99798  3.60064  4.53692  3.54420  0.78394  3.53011  2.74554  3.04883  3.31313  3.62520  5.68874  4.49865    317 p - - -
          2.68618  4.42225  2.77519  2.73123  3.46354  2.40513  3.72494  3.29354  2.67741  2.69355  4.24690  2.90347  2.73739  3.18146  2.89801  2.37887  2.77519  2.98518  4.58477  3.61503
          0.07209  4.26480  2.89145  0.61958  0.77255  0.48576  0.95510
    249   2.37826  4.37954  2.65635  2.31335  4.35122  3.40907  3.25945  3.81154  2.23008  3.33116  4.09315  2.50300  3.80318  2.68201  2.43854  2.50045  2.75152  3.41337  5.49616  4.10951    318 k - - -
          2.68618  4.42225  2.77519  2.73123  3.46354  2.40513  3.72494  3.29354  2.67741  2.69355  4.24690  2.90347  2.73739  3.18146  2.89801  2.37887  2.77519  2.98518  4.58477  3.61503
          0.02219  4.21490  4.93725  0.61958  0.77255  0.54948  0.86097
    250   2.29971  4.36534  3.56879  3.26000  4.18442  3.20395  4.30203  3.37421  3.23612  3.17574  4.14451  3.46842  1.13399  3.58549  3.53415  2.65433  2.91768  2.66595  5.62254  4.38188    319 p - - -
          2.68618  4.42225  2.77519  2.73123  3.46354  2.40513  3.72494  3.29354  2.67741  2.69355  4.24690  2.90347  2.73739  3.18146  2.89801  2.37887  2.77519  2.98518  4.58477  3.61503
          0.02219  4.21490  4.93725  0.61958  0.77255  0.54948  0.86097
    251   2.61021  5.03144  2.38546  2.11073  4.33255  3.40870  3.61228  3.78874  2.35390  3.26320  4.08666  2.89535  3.32958  2.62277  2.75281  2.57943  2.43209  3.01192  5.49214  4.10805    320 e - - -
          2.68618  4.42225  2.77519  2.73123  3.46354  2.40513  3.72494  3.29354  2.67741  2.69355  4.24690  2.90347  2.73739  3.18146  2.89801  2.37887  2.77519  2.98518  4.58477  3.61503
          0.02219  4.21490  4.93725  0.61958  0.77255  0.54948  0.86097
    252   2.61889  4.08764  4.09599  3.51064  2.95409  3.56101  3.15978  2.37938  3.38544  1.85034  2.98458  3.70494  4.08874  3.59989  3.55762  3.00902  2.85063  2.26644  2.85181  3.19732    321 l - - -
          2.68618  4.42225  2.77519  2.73123  3.46354  2.40513  3.72494  3.29354  2.67741  2.69355  4.24690  2.90347  2.73739  3.18146  2.89801  2.37887  2.77519  2.98518  4.58477  3.61503
          0.15217  4.21490  2.06844  0.61958  0.77255  0.54948  0.86097
    253   2.06816  4.27742  3.51186  2.96885  3.52685  3.32085  3.88919  2.80974  2.90448  2.04601  3.31198  3.33263  3.92046  3.21887  3.24304  2.62921  2.32069  2.57152  4.97680  3.74681    322 l - - -
          2.68618  4.42225  2.77519  2.73123  3.46354  2.40513  3.72494  3.29354  2.67741  2.69355  4.24690  2.90347  2.73739  3.18146  2.89801  2.37887  2.77519  2.98518  4.58477  3.61503
          0.05898  4.08797  3.20640  0.61958  0.77255  0.68388  0.70250
    254   2.51450  4.92263  2.44062  2.34625  4.32723  2.03428  3.70308  3.77045  2.36549  3.34044  4.14856  2.87571  2.94776  2.85345  3.02553  2.65230  2.92645  3.38536  5.54741  4.17634    323 g - - -
          2.68590  4.42233  2.77521  2.73131  3.46362  2.40511  3.72503  3.29362  2.67749  2.69354  4.24698  2.90355  2.73727  3.18155  2.89809  2.37895  2.77494  2.98515  4.58485  3.61511
          0.33809  1.65584  2.34406  0.95223  0.48757  0.36587  1.18284
    255   2.53207  4.92409  2.59760  2.17749  4.19485  2.73892  3.62087  3.41458  2.20782  3.19702  3.67024  2.92526  3.81404  2.71709  2.86983  2.62225  2.84828  2.83502  5.40490  4.04428    327 e - - -
          2.68618  4.42225  2.77519  2.73123  3.46354  2.40513  3.72494  3.29354  2.67741  2.69355  4.24690  2.90347  2.73739  3.18146  2.89801  2.37887  2.77519  2.98518  4.58477  3.61503
          0.02273  4.19119  4.91354  0.61958  0.77255  0.46190  0.99448
    256   2.71516  5.26097  1.64853  2.21693  4.59881  3.02781  3.73418  4.08099  2.58602  3.58932  4.37375  2.45552  3.87474  2.86485  3.11090  2.37404  2.67104  3.66199  5.75296  4.32299    328 d - - -
          2.68618  4.42225  2.77519  2.73123  3.46354  2.40513  3.72494  3.29354  2.67741  2.69355  4.24690  2.90347  2.73739  3.18146  2.89801  2.37887  2.77519  2.98518  4.58477  3.61503
          0.02143  4.24942  4.97177  0.61958  0.77255  0.47320  0.97552
    257   2.34784  4.75835  3.08834  2.52729  3.71362  3.48245  3.68683  3.25865  2.22882  2.88284  3.83582  3.03478  3.10673  2.85483  2.24936  2.69220  2.76480  3.07987  5.27288  3.54439    329 k - - -
          2.68618  4.42225  2.77519  2.73123  3.46354  2.40513  3.72494  3.29354  2.67741  2.69355  4.24690  2.90347  2.73739  3.18146  2.89801  2.37887  2.77519  2.98518  4.58477  3.61503
          0.02110  4.26480  4.98715  0.61958  0.77255  0.48576  0.95510
    258   2.44950  5.19283  2.32636  1.77544  4.51666  2.92982  3.65355  3.99547  2.42893  3.48968  4.24944  2.87316  3.83920  2.65712  2.52517  2.62300  2.94810  3.57405  5.63653  4.22349    330 e - - -
          2.68618  4.42225  2.77519  2.73123  3.46354  2.40513  3.72494  3.29354  2.67741  2.69355  4.24690  2.90347  2.73739  3.18146  2.89801  2.37887  2.77519  2.98518  4.58477  3.61503
          0.02110  4.26480  4.98715  0.61958  0.77255  0.48576  0.95510
    259   2.45863  4.75088  2.77814  2.13353  4.27037  3.43416  3.62704  3.71489  2.24239  3.26332  4.04214  2.93049  3.82592  2.69098  2.31993  2.63081  2.47949  3.25750  4.29486  4.08449    331 e - - -
          2.68618  4.42225  2.77519  2.73123  3.46354  2.40513  3.72494  3.29354  2.67741  2.69355  4.24690  2.90347  2.73739  3.18146  2.89801  2.37887  2.77519  2.98518  4.58477  3.61503
          0.02110  4.26480  4.98715  0.61958  0.77255  0.48576  0.95510
    260   3.32474  4.63605  5.04243  4.47339  1.69168  4.57247  4.78826  2.07133  4.33553  1.15921  2.99935  4.63200  4.77697  4.38598  4.39610  3.91345  3.54491  2.19079  5.06067  3.86444    332 l - - -
          2.68618  4.42225  2.77519  2.73123  3.46354  2.40513  3.72494  3.29354  2.67741  2.69355  4.24690  2.90347  2.73739  3.18146  2.89801  2.37887  2.77519  2.98518  4.58477  3.61503
          0.02110  4.26480  4.98715  0.61958  0.77255  0.48576  0.95510
    261   2.66299  4.15051  4.05796  3.47770  2.92406  3.74922  3.99062  2.58466  3.35722  1.86733  3.24458  3.69775  4.11575  3.58590  3.20241  3.03364  2.75898  2.21674  4.23946  2.09978    333 l - - -
          2.68618  4.42225  2.77519  2.73123  3.46354  2.40513  3.72494  3.29354  2.67741  2.69355  4.24690  2.90347  2.73739  3.18146  2.89801  2.37887  2.77519  2.98518  4.58477  3.61503
          0.02110  4.26480  4.98715  0.61958  0.77255  0.48576  0.95510
    262   2.43497  5.13456  2.75506  1.99757  4.46306  3.42525  3.62514  3.93124  2.28826  3.42730  4.18504  2.89996  3.83193  2.25894  2.29683  2.49186  2.90996  3.51738  5.57122  4.17844    334 e - - -
          2.68618  4.42225  2.77519  2.73123  3.46354  2.40513  3.72494  3.29354  2.67741  2.69355  4.24690  2.90347  2.73739  3.18146  2.89801  2.37887  2.77519  2.98518  4.58477  3.61503
          0.02110  4.26480  4.98715  0.61958  0.77255  0.48576  0.95510
    263   2.52148  4.11907  3.26658  2.78478  3.49631  3.57534  3.81945  2.79939  2.65835  1.87907  3.41358  3.27163  3.95667  2.67393  3.17741  2.74180  2.73555  2.54060  4.97837  3.73232    335 l - - -
          2.68618  4.42225  2.77519  2.73123  3.46354  2.40513  3.72494  3.29354  2.67741  2.69355  4.24690  2.90347  2.73739  3.18146  2.89801  2.37887  2.77519  2.98518  4.58477  3.61503
          0.02110  4.26480  4.98715  0.61958  0.77255  0.48576  0.95510
    264   1.85271  3.84786  3.65277  3.08155  3.19327  3.50751  3.90529  2.72818  2.81916  2.45837  3.13304  3.43980  4.01072  3.30153  3.32933  2.85796  2.53090  2.34447  4.84753  3.18922    336 a - - -
          2.68618  4.42225  2.77519  2.73123  3.46354  2.40513  3.72494  3.29354  2.67741  2.69355  4.24690  2.90347  2.73739  3.18146  2.89801  2.37887  2.77519  2.98518  4.58477  3.61503
          0.02110  4.26480  4.98715  0.61958  0.77255  0.48576  0.95510
    265   2.31806  4.49520  2.83786  2.32856  4.27023  3.43087  3.57443  3.71509  2.39272  3.26451  4.04354  2.83267  2.92471  2.69018  2.40316  2.34446  2.72749  3.34273  5.45611  4.08614    337 a - - -
          2.68618  4.42225  2.77519  2.73123  3.46354  2.40513  3.72494  3.29354  2.67741  2.69355  4.24690  2.90347  2.73739  3.18146  2.89801  2.37887  2.77519  2.98518  4.58477  3.61503
          0.02110  4.26480  4.98715  0.61958  0.77255  0.48576  0.95510
    266   2.84201  4.66321  3.45554  2.92047  3.30010  3.69651  3.39346  3.21856  2.53112  2.70179  3.76614  3.33130  4.07900  2.88490  2.87010  2.97745  3.06270  2.98174  4.78401  1.51544    338 y - - -
          2.68618  4.42225  2.77519  2.73123  3.46354  2.40513  3.72494  3.29354  2.67741  2.69355  4.24690  2.90347  2.73739  3.18146  2.89801  2.37887  2.77519  2.98518  4.58477  3.61503
          0.02110  4.26480  4.98715  0.61958  0.77255  0.48576  0.95510
    267   2.45397  4.60571  3.19917  2.59127  3.47400  3.51851  3.60438  3.17591  2.60563  2.83885  3.69476  3.12247  2.05084  2.81569  2.91180  2.74064  2.79726  2.90786  4.69839  3.67266    339 p - - -
          2.68619  4.42232  2.77483  2.73101  3.46361  2.40520  3.72501  3.29361  2.67748  2.69362  4.24697  2.90350  2.73736  3.18153  2.89808  2.37891  2.77511  2.98525  4.58484  3.61510
          0.70256  1.21967  1.56373  0.33372  1.25968  0.48576  0.95510
    268   2.51059  5.02618  2.51953  2.11863  4.33249  2.85759  3.58677  3.79262  2.29249  3.31841  4.09012  2.77570  3.28298  2.70455  2.74417  2.50718  2.65725  3.39843  5.49068  4.09949    344 e - - -
          2.68608  4.42224  2.77496  2.73085  3.46361  2.40520  3.72508  3.29367  2.67754  2.69363  4.24703  2.90353  2.73748  3.18150  2.89787  2.37890  2.77510  2.98531  4.58490  3.61516
          0.40371  1.18525  3.63082  0.97157  0.47560  0.43653  1.03924
    269   2.42757  5.08935  2.47494  2.07569  4.39681  2.44937  3.63015  3.69104  2.32964  3.38104  4.15055  2.87415  3.18219  2.68413  2.90030  2.63731  2.90143  3.46163  5.54927  4.15326    348 e - - -
          2.68618  4.42225  2.77519  2.73123  3.46354  2.40513  3.72494  3.29354  2.67741  2.69355  4.24690  2.90347  2.73739  3.18146  2.89801  2.37887  2.77519  2.98518  4.58477  3.61503
          0.02254  4.19975  4.92210  0.61958  0.77255  0.56746  0.83693
    270   2.47920  5.08692  2.24563  1.93053  4.39313  3.39444  3.49779  3.85710  2.39575  3.37610  3.67173  2.87454  2.95794  2.68175  2.88781  2.63160  2.89422  3.45759  5.54259  4.14689    349 e - - -
          2.68618  4.42225  2.77519  2.73123  3.46354  2.40513  3.72494  3.29354  2.67741  2.69355  4.24690  2.90347  2.73739  3.18146  2.89801  2.37887  2.77519  2.98518  4.58477  3.61503
          0.04850  4.19975  3.43128  0.61958  0.77255  0.46586  0.98777
    271   2.62785  4.91304  2.82795  2.15679  4.17649  2.70485  3.63769  2.96452  2.41994  2.93498  3.97854  2.66990  3.48985  2.67639  2.89369  2.51373  2.86009  3.20761  5.39944  4.04359    350 e - - -
          2.68618  4.42225  2.77519  2.73123  3.46354  2.40513  3.72494  3.29354  2.67741  2.69355  4.24690  2.90347  2.73739  3.18146  2.89801  2.37887  2.77519  2.98518  4.58477  3.61503
          0.02194  4.22628  4.94863  0.61958  0.77255  0.48527  0.95589
    272   2.32835  5.05317  2.59697  1.98258  4.36145  3.41564  3.22427  3.82251  2.26958  3.34265  3.91987  2.81670  3.44693  2.72236  2.85084  2.61408  2.72653  3.12378  5.50851  4.12014    351 e - - -
          2.68618  4.42225  2.77519  2.73123  3.46354  2.40513  3.72494  3.29354  2.67741  2.69355  4.24690  2.90347  2.73739  3.18146  2.89801  2.37887  2.77519  2.98518  4.58477  3.61503
          0.02141  4.25039  4.97274  0.61958  0.77255  0.47397  0.97425
    273   2.41425  4.22206  3.77445  3.19860  3.33574  3.33934  3.95465  2.40993  3.10205  1.72043  2.89249  3.52427  4.04983  3.38688  2.86380  2.94249  2.79221  2.45221  4.82728  3.61888    352 l - - -
          2.68618  4.42225  2.77519  2.73123  3.46354  2.40513  3.72494  3.29354  2.67741  2.69355  4.24690  2.90347  2.73739  3.18146  2.89801  2.37887  2.77519  2.98518  4.58477  3.61503
          0.02110  4.26480  4.98715  0.61958  0.77255  0.48576  0.95510
    274   2.13071  4.46809  3.36344  2.80973  3.68438  3.52498  3.83528  3.00917  2.69669  2.62304  3.17053  3.24490  2.18386  3.09653  3.15060  2.77933  2.68561  2.66100  5.09255  3.83672    353 a - - -
          2.68618  4.42225  2.77519  2.73123  3.46354  2.40513  3.72494  3.29354  2.67741  2.69355  4.24690  2.90347  2.73739  3.18146  2.89801  2.37887  2.77519  2.98518  4.58477  3.61503
          0.02110  4.26480  4.98715  0.61958  0.77255  0.48576  0.95510
    275   2.31809  4.23744  3.67653  2.87867  2.75436  3.63989  3.91068  2.64491  3.03893  2.35517  3.16683  3.45537  3.81079  3.31804  3.34283  2.39544  2.68788  2.26138  4.83248  3.14351    354 v - - -
          2.68618  4.42225  2.77519  2.73123  3.46354  2.40513  3.72494  3.29354  2.67741  2.69355  4.24690  2.90347  2.73739  3.18146  2.89801  2.37887  2.77519  2.98518  4.58477  3.61503
          0.02110  4.26480  4.98715  0.61958  0.77255  0.48576  0.95510
    276   2.63161  4.70931  2.85306  2.50856  3.91896  2.05062  3.70499  3.31767  2.54122  2.71173  3.55481  3.05490  3.87808  2.80449  2.98521  2.61251  2.70416  3.02605  4.65243  3.93046    355 g - - -
          2.68618  4.42225  2.77519  2.73123  3.46354  2.40513  3.72494  3.29354  2.67741  2.69355  4.24690  2.90347  2.73739  3.18146  2.89801  2.37887  2.77519  2.98518  4.58477  3.61503
          0.02816  4.26480  4.28949  0.61958  0.77255  0.48576  0.95510
    277   2.62775  4.88558  2.66219  2.39207  3.54898  3.44663  3.06362  3.56695  2.37479  3.01621  3.95135  2.57621  3.83727  2.78465  2.63664  2.56458  2.60122  3.22668  4.33388  3.60284    356 k - - -
          2.68618  4.42225  2.77519  2.73123  3.46354  2.40513  3.72494  3.29354  2.67741  2.69355  4.24690  2.90347  2.73739  3.18146  2.89801  2.37887  2.77519  2.98518  4.58477  3.61503
          0.02125  4.25789  4.98023  0.61958  0.77255  0.48001  0.96437
    278   3.15806  5.67953  0.82965  2.26512  5.00532  3.34998  3.99955  4.61674  3.10654  4.12317  5.01537  2.42769  4.02194  3.18976  3.73546  3.03917  3.48408  4.16461  6.22013  4.68913    357 d - - -
          2.68618  4.42225  2.77519  2.73123  3.46354  2.40513  3.72494  3.29354  2.67741  2.69355  4.24690  2.90347  2.73739  3.18146  2.89801  2.37887  2.77519  2.98518  4.58477  3.61503
          0.02110  4.26480  4.98715  0.61958  0.77255  0.48576  0.95510
    279   3.56489  4.86238  4.97278  4.52987  1.11751  4.61787  4.30820  2.60911  4.36631  1.36482  3.23065  4.54934  4.86233  4.40213  4.42060  4.00405  3.79447  2.72728  4.47939  2.90917    358 f - - -
          2.68618  4.42225  2.77519  2.73123  3.46354  2.40513  3.72494  3.29354  2.67741  2.69355  4.24690  2.90347  2.73739  3.18146  2.89801  2.37887  2.77519  2.98518  4.58477  3.61503
          0.02110  4.26480  4.98715  0.61958  0.77255  0.48576  0.95510
    280   1.05381  4.27497  3.71716  3.38080  4.46664  2.66488  4.40517  3.88019  3.40974  3.56626  4.37816  3.48544  3.82651  3.67949  3.71979  1.80711  2.57818  3.31067  5.80933  4.61386    359 a - - -
          2.68618  4.42225  2.77519  2.73123  3.46354  2.40513  3.72494  3.29354  2.67741  2.69355  4.24690  2.90347  2.73739  3.18146  2.89801  2.37887  2.77519  2.98518  4.58477  3.61503
          0.02110  4.26480  4.98715  0.61958  0.77255  0.48576  0.95510
    281   2.97496  5.40987  2.56324  1.37984  4.72109  3.44109  3.80547  4.20558  2.56912  3.69551  4.52858  2.92242  3.97197  1.76099  3.00142  2.90670  3.22841  3.81190  5.83020  4.42911    360 e - - -
          2.68618  4.42225  2.77519  2.73123  3.46354  2.40513  3.72494  3.29354  2.67741  2.69355  4.24690  2.90347  2.73739  3.18146  2.89801  2.37887  2.77519  2.98518  4.58477  3.61503
          0.02110  4.26480  4.98715  0.61958  0.77255  0.48576  0.95510
    282   2.50622  4.88966  3.00386  2.45571  4.17343  3.12012  3.66218  3.60012  2.43297  2.90416  3.98103  2.67202  3.84605  2.72125  2.40010  2.15292  2.54947  3.25382  5.40029  4.05527    361 s - - -
          2.68618  4.42225  2.77519  2.73123  3.46354  2.40513  3.72494  3.29354  2.67741  2.69355  4.24690  2.90347  2.73739  3.18146  2.89801  2.37887  2.77519  2.98518  4.58477  3.61503
          0.02110  4.26480  4.98715  0.61958  0.77255  0.48576  0.95510
    283   3.48648  4.77072  5.18039  4.61254  3.21250  4.80505  5.12834  1.99116  4.48088  0.76978  2.71226  4.85742  4.94337  4.53244  4.56322  4.16462  3.70480  2.12495  5.34961  4.32603    362 l - - -
          2.68618  4.42225  2.77519  2.73123  3.46354  2.40513  3.72494  3.29354  2.67741  2.69355  4.24690  2.90347  2.73739  3.18146  2.89801  2.37887  2.77519  2.98518  4.58477  3.61503
          0.02110  4.26480  4.98715  0.61958  0.77255  0.48576  0.95510
    284   2.73631  4.17397  4.27192  3.69665  1.71200  3.83784  4.00789  2.57670  3.55055  2.03431  3.04810  3.83459  4.19773  3.74013  3.68867  2.89071  2.84550  2.41112  3.06071  3.16384    363 f - - -
          2.68618  4.42225  2.77519  2.73123  3.46354  2.40513  3.72494  3.29354  2.67741  2.69355  4.24690  2.90347  2.73739  3.18146  2.89801  2.37887  2.77519  2.98518  4.58477  3.61503
          0.02110  4.26480  4.98715  0.61958  0.77255  0.48576  0.95510
    285   2.44379  3.87653  4.28272  3.70248  1.78089  3.84497  4.09377  2.49194  3.56436  1.84811  3.20066  3.85826  4.20441  3.75624  3.70732  3.14379  2.96252  2.28383  4.65391  3.03822    364 f - - -
          2.68618  4.42225  2.77519  2.73123  3.46354  2.40513  3.72494  3.29354  2.67741  2.69355  4.24690  2.90347  2.73739  3.18146  2.89801  2.37887  2.77519  2.98518  4.58477  3.61503
          0.02110  4.26480  4.98715  0.61958  0.77255  0.48576  0.95510
    286   2.66043  4.95588  2.91814  2.31270  4.27724  2.73282  3.67850  3.71494  2.45115  3.27773  4.07073  2.83470  3.84977  2.73695  2.72566  1.90979  2.44703  3.34791  5.47995  4.12119    365 s - - -
          2.68618  4.42225  2.77519  2.73123  3.46354  2.40513  3.72494  3.29354  2.67741  2.69355  4.24690  2.90347  2.73739  3.18146  2.89801  2.37887  2.77519  2.98518  4.58477  3.61503
          0.02110  4.26480  4.98715  0.61958  0.77255  0.48576  0.95510
    287   2.65856  4.94102  2.96987  2.18922  4.21215  3.45197  3.65404  3.64202  2.41241  3.21237  3.10912  2.96340  2.61509  2.23942  2.80087  2.52390  2.88999  3.29289  5.42278  4.07219    366 e - - -
          2.68618  4.42225  2.77519  2.73123  3.46354  2.40513  3.72494  3.29354  2.67741  2.69355  4.24690  2.90347  2.73739  3.18146  2.89801  2.37887  2.77519  2.98518  4.58477  3.61503
          0.02110  4.26480  4.98715  0.61958  0.77255  0.48576  0.95510
    288   3.36035  5.03189  4.01200  3.91987  4.85246  3.69821  4.94807  4.52124  4.01530  4.09509  5.17315  4.17911  0.34129  4.39063  4.19977  3.54391  3.83523  4.11730  5.91034  4.98387    367 P - - -
          2.68618  4.42225  2.77519  2.73123  3.46354  2.40513  3.72494  3.29354  2.67741  2.69355  4.24690  2.90347  2.73739  3.18146  2.89801  2.37887  2.77519  2.98518  4.58477  3.61503
          0.02110  4.26480  4.98715  0.61958  0.77255  0.48576  0.95510
    289   2.77626  5.03652  3.12292  2.27681  4.34189  3.54177  3.40942  3.75526  2.19385  3.29278  4.10141  3.04716  3.92437  2.70841  1.60912  2.78008  2.99062  2.96737  5.45874  3.96145    368 r - - -
          2.68618  4.42225  2.77519  2.73123  3.46354  2.40513  3.72494  3.29354  2.67741  2.69355  4.24690  2.90347  2.73739  3.18146  2.89801  2.37887  2.77519  2.98518  4.58477  3.61503
          0.02110  4.26480  4.98715  0.61958  0.77255  0.48576  0.95510
    290   2.14697  4.30347  3.62318  3.33512  4.54699  2.78585  4.41010  3.96363  3.39647  3.64736  4.45534  3.46342  3.83093  3.67475  3.70929  0.91216  2.50610  3.36769  5.87362  4.67181    369 s - - -
          2.68618  4.42225  2.77519  2.73123  3.46354  2.40513  3.72494  3.29354  2.67741  2.69355  4.24690  2.90347  2.73739  3.18146  2.89801  2.37887  2.77519  2.98518  4.58477  3.61503
          0.07209  4.26480  2.89145  0.61958  0.77255  0.48576  0.95510
    291   3.04505  5.58885  0.99352  2.21366  4.89384  3.32727  3.87785  4.42241  2.74436  3.92155  4.77409  2.72083  3.95335  2.89110  3.46846  2.77632  3.33896  3.99324  6.07988  4.57509    370 d - - -
          2.68618  4.42225  2.77519  2.73123  3.46354  2.40513  3.72494  3.29354  2.67741  2.69355  4.24690  2.90347  2.73739  3.18146  2.89801  2.37887  2.77519  2.98518  4.58477  3.61503
          0.02219  4.21490  4.93725  0.61958  0.77255  0.54948  0.86097
    292   2.21589  4.65594  3.10697  2.38573  3.86650  3.34156  3.46587  3.25922  2.56526  2.90878  3.75383  3.06598  3.34391  2.78708  3.00132  2.61820  2.77644  2.20969  5.20145  3.90365    371 v - - -
          2.68618  4.42225  2.77519  2.73123  3.46354  2.40513  3.72494  3.29354  2.67741  2.69355  4.24690  2.90347  2.73739  3.18146  2.89801  2.37887  2.77519  2.98518  4.58477  3.61503
          0.02219  4.21490  4.93725  0.61958  0.77255  0.44788  1.01882
    293   2.38693  5.28123  1.88484  1.87411  4.59971  3.39056  3.69052  4.08812  2.35383  3.57566  4.34215  2.72658  3.40411  2.69385  3.01823  2.67232  3.01235  3.66001  5.72103  4.28971    372 e - - -
          2.68618  4.42225  2.77519  2.73123  3.46354  2.40513  3.72494  3.29354  2.67741  2.69355  4.24690  2.90347  2.73739  3.18146  2.89801  2.37887  2.77519  2.98518  4.58477  3.61503
          0.02110  4.26480  4.98715  0.61958  0.77255  0.48576  0.95510
    294   2.41538  5.06387  2.90776  2.23410  4.37532  3.16879  3.13860  3.83728  2.22845  3.29648  4.11446  2.46557  3.81609  2.46970  2.81777  2.44090  2.69769  3.43651  5.51620  3.90617    373 k - - -
          2.68618  4.42225  2.77519  2.73123  3.46354  2.40513  3.72494  3.29354  2.67741  2.69355  4.24690  2.90347  2.73739  3.18146  2.89801  2.37887  2.77519  2.98518  4.58477  3.61503
          0.03681  4.26480  3.81283  0.61958  0.77255  0.48576  0.95510
    295   2.63031  4.91025  2.96055  2.58696  4.37997  1.55964  3.80693  3.80562  2.50081  3.37719  4.20650  3.07076  3.92742  2.33975  2.62556  2.78212  3.03106  3.43311  5.56776  4.25690    374 g - - -
          2.68618  4.42225  2.77519  2.73123  3.46354  2.40513  3.72494  3.29354  2.67741  2.69355  4.24690  2.90347  2.73739  3.18146  2.89801  2.37887  2.77519  2.98518  4.58477  3.61503
          0.02143  4.24942  4.97177  0.61958  0.77255  0.50618  0.92329
    296   2.53964  4.13990  3.92206  3.34301  2.99639  3.21072  3.98705  2.54130  3.24607  1.93929  3.25402  3.61044  4.06345  3.49216  3.47762  2.86314  2.40020  1.94341  4.75290  3.32676    375 l - - -
          2.68618  4.42225  2.77519  2.73123  3.46354  2.40513  3.72494  3.29354  2.67741  2.69355  4.24690  2.90347  2.73739  3.18146  2.89801  2.37887  2.77519  2.98518  4.58477  3.61503
          0.02143  4.24942  4.97177  0.61958  0.77255  0.47320  0.97552
    297   3.80405  5.03769  4.86262  4.55269  1.75993  4.53040  3.71827  3.43604  4.34234  2.71479  4.01556  4.30148  4.86074  4.34414  4.35945  3.95627  4.03709  3.39798  0.96374  2.14000    376 w - - -
          2.68618  4.42225  2.77519  2.73123  3.46354  2.40513  3.72494  3.29354  2.67741  2.69355  4.24690  2.90347  2.73739  3.18146  2.89801  2.37887  2.77519  2.98518  4.58477  3.61503
          0.02110  4.26480  4.98715  0.61958  0.77255  0.48576  0.95510
    298   2.67663  4.15222  4.09694  3.20090  2.55220  3.76258  3.61588  2.39935  3.40062  2.28320  3.26593  3.71764  4.12922  3.61563  3.58347  3.04929  2.87133  2.32079  2.42308  2.52666    377 l - - -
          2.68618  4.42225  2.77519  2.73123  3.46354  2.40513  3.72494  3.29354  2.67741  2.69355  4.24690  2.90347  2.73739  3.18146  2.89801  2.37887  2.77519  2.98518  4.58477  3.61503
          0.02110  4.26480  4.98715  0.61958  0.77255  0.48576  0.95510
    299   3.05325  3.52808  4.62339  4.09807  1.17152  4.14302  4.23042  2.35914  3.94391  2.01992  3.30273  4.17696  4.50058  4.09191  4.05900  3.48294  3.30673  2.39777  4.58951  3.11185    378 f - - -
          2.68618  4.42225  2.77519  2.73123  3.46354  2.40513  3.72494  3.29354  2.67741  2.69355  4.24690  2.90347  2.73739  3.18146  2.89801  2.37887  2.77519  2.98518  4.58477  3.61503
          0.02110  4.26480  4.98715  0.61958  0.77255  0.48576  0.95510
    300   3.21956  5.81514  0.81376  1.98658  5.10784  3.36444  3.99750  4.66231  3.11091  4.15951  5.06032  2.83617  4.03426  3.18321  3.75536  3.07538  3.53156  4.22394  6.28622  4.75459    379 d - - -
          2.68618  4.42225  2.77519  2.73123  3.46354  2.40513  3.72494  3.29354  2.67741  2.69355  4.24690  2.90347  2.73739  3.18146  2.89801  2.37887  2.77519  2.98518  4.58477  3.61503
          0.05831  4.26480  3.15608  0.61958  0.77255  0.48576  0.95510
    301   2.74719  5.34500  2.16261  2.15318  4.66322  1.73333  3.77591  4.14900  2.67627  3.66159  4.46624  2.28825  3.89800  2.80731  3.21679  2.74512  3.13413  3.73601  5.83353  4.38846    380 g - - -
          2.68618  4.42225  2.77519  2.73123  3.46354  2.40513  3.72494  3.29354  2.67741  2.69355  4.24690  2.90347  2.73739  3.18146  2.89801  2.37887  2.77519  2.98518  4.58477  3.61503
          0.02189  4.22838  4.95072  0.61958  0.77255  0.45733  1.00232
    302   2.64516  4.40157  3.46883  2.89548  3.53607  3.60472  3.83958  2.74888  2.67963  2.15648  2.53578  3.31358  3.98231  2.62283  2.67362  2.84873  2.87481  2.48617  4.97260  3.73591    381 l - - -
          2.68618  4.42225  2.77519  2.73123  3.46354  2.40513  3.72494  3.29354  2.67741  2.69355  4.24690  2.90347  2.73739  3.18146  2.89801  2.37887  2.77519  2.98518  4.58477  3.61503
          0.02110  4.26480  4.98715  0.61958  0.77255  0.48576  0.95510
    303   2.23158  4.67851  3.14011  2.73210  4.19378  3.37882  3.89346  3.56794  2.39769  3.11530  4.07020  3.16861  1.55909  3.08603  3.03773  2.69326  2.95985  3.21642  5.47922  4.19423    382 p - - -
          2.68618  4.42225  2.77519  2.73123  3.46354  2.40513  3.72494  3.29354  2.67741  2.69355  4.24690  2.90347  2.73739  3.18146  2.89801  2.37887  2.77519  2.98518  4.58477  3.61503
          0.02110  4.26480  4.98715  0.61958  0.77255  0.48576  0.95510
    304   2.73508  4.76864  3.14903  2.66338  3.94357  3.52434  1.70227  3.40936  2.51316  3.03678  3.90604  3.13783  3.95341  2.67241  2.87619  2.81195  2.75172  2.74469  5.26551  3.94407    383 h - - -
          2.68618  4.42225  2.77519  2.73123  3.46354  2.40513  3.72494  3.29354  2.67741  2.69355  4.24690  2.90347  2.73739  3.18146  2.89801  2.37887  2.77519  2.98518  4.58477  3.61503
          0.02110  4.26480  4.98715  0.61958  0.77255  0.48576  0.95510
    305   2.73609  3.74359  3.17327  2.52458  4.19740  3.40871  3.68908  3.59618  2.08347  3.17682  4.00050  3.07947  3.92223  2.83767  1.66653  2.70587  2.72958  3.27354  5.38520  4.09069    384 r - - -
          2.68618  4.42225  2.77519  2.73123  3.46354  2.40513  3.72494  3.29354  2.67741  2.69355  4.24690  2.90347  2.73739  3.18146  2.89801  2.37887  2.77519  2.98518  4.58477  3.61503
          0.02110  4.26480  4.98715  0.61958  0.77255  0.48576  0.95510
    306   1.95839  3.11179  4.36300  3.78948  3.01263  3.89443  4.28583  2.07297  3.66265  2.29750  3.30331  3.95168  4.27220  3.87331  3.81842  3.20775  2.99037  1.56602  4.91470  3.72275    385 v - - -
          2.68618  4.42225  2.77519  2.73123  3.46354  2.40513  3.72494  3.29354  2.67741  2.69355  4.24690  2.90347  2.73739  3.18146  2.89801  2.37887  2.77519  2.98518  4.58477  3.61503
          0.02110  4.26480  4.98715  0.61958  0.77255  0.48576  0.95510
    307   3.29848  4.57164  5.13798  4.58725  3.40765  4.67909  5.09860  1.44980  4.47124  1.30208  2.94775  4.76844  4.89082  4.58908  4.56979  4.04095  3.53281  1.52910  5.42539  4.32637    386 l - - -
          2.68618  4.42225  2.77519  2.73123  3.46354  2.40513  3.72494  3.29354  2.67741  2.69355  4.24690  2.90347  2.73739  3.18146  2.89801  2.37887  2.77519  2.98518  4.58477  3.61503
          0.02110  4.26480  4.98715  0.61958  0.77255  0.48576  0.95510
    308   2.44689  4.38953  3.42450  2.85878  3.53538  3.57872  3.82611  2.75382  2.81831  2.55641  3.31102  3.19826  3.09753  3.12989  2.86773  2.60642  2.49855  2.23475  4.96579  3.26274    387 v - - -
          2.68618  4.42225  2.77519  2.73123  3.46354  2.40513  3.72494  3.29354  2.67741  2.69355  4.24690  2.90347  2.73739  3.18146  2.89801  2.37887  2.77519  2.98518  4.58477  3.61503
          0.02110  4.26480  4.98715  0.61958  0.77255  0.48576  0.95510
    309   3.00961  4.36097  4.68968  4.12977  3.48436  4.28551  4.68722  1.76157  4.01443  1.84911  3.08009  4.32177  4.59719  4.22649  4.17727  3.61353  2.65872  1.22704  5.24522  4.06812    388 v - - -
          2.68618  4.42225  2.77519  2.73123  3.46354  2.40513  3.72494  3.29354  2.67741  2.69355  4.24690  2.90347  2.73739  3.18146  2.89801  2.37887  2.77519  2.98518  4.58477  3.61503
          0.02110  4.26480  4.98715  0.61958  0.77255  0.48576  0.95510
    310   2.69939  5.28716  1.80631  1.93051  4.60325  3.39228  3.11912  4.09092  2.50695  3.57951  4.34858  2.85565  3.86449  2.36203  3.02040  2.71946  2.78800  3.66487  5.72549  4.29498    389 d - - -
          2.68618  4.42225  2.77519  2.73123  3.46354  2.40513  3.72494  3.29354  2.67741  2.69355  4.24690  2.90347  2.73739  3.18146  2.89801  2.37887  2.77519  2.98518  4.58477  3.61503
          0.02110  4.26480  4.98715  0.61958  0.77255  0.48576  0.95510
    311   2.44958  5.07363  2.93935  2.32888  4.39700  3.08255  3.62971  3.84921  2.06698  3.36465  4.13477  2.77322  3.45258  2.74285  2.05906  2.50208  2.90638  3.45570  5.52237  4.15105    390 r - - -
          2.68618  4.42225  2.77519  2.73123  3.46354  2.40513  3.72494  3.29354  2.67741  2.69355  4.24690  2.90347  2.73739  3.18146  2.89801  2.37887  2.77519  2.98518  4.58477  3.61503
          0.02110  4.26480  4.98715  0.61958  0.77255  0.48576  0.95510
    312   3.50100  4.79332  5.15923  4.61549  3.23859  4.80335  5.15331  1.94925  4.45481  0.73488  3.01948  4.86247  4.96508  4.55265  4.55374  4.18127  3.73038  2.14252  5.38335  4.31859    391 l - - -
          2.68618  4.42225  2.77519  2.73123  3.46354  2.40513  3.72494  3.29354  2.67741  2.69355  4.24690  2.90347  2.73739  3.18146  2.89801  2.37887  2.77519  2.98518  4.58477  3.61503
          0.02110  4.26480  4.98715  0.61958  0.77255  0.48576  0.95510
    313   3.08460  5.27407  3.36769  2.54586  4.71140  3.71639  3.71393  4.06718  1.89428  3.51939  4.36588  3.22350  4.09768  2.84438  1.14476  2.85955  3.26395  3.73111  5.58438  4.37941    392 r - - -
          2.68618  4.42225  2.77519  2.73123  3.46354  2.40513  3.72494  3.29354  2.67741  2.69355  4.24690  2.90347  2.73739  3.18146  2.89801  2.37887  2.77519  2.98518  4.58477  3.61503
          0.02110  4.26480  4.98715  0.61958  0.77255  0.48576  0.95510
    314   2.64448  5.04653  2.85163  2.19606  4.35317  3.19589  3.61796  3.80883  2.16165  3.33261  3.41309  2.81219  3.82282  2.64095  2.27955  2.57771  2.49746  3.41667  5.50042  4.12016    393 k - - -
          2.68618  4.42225  2.77519  2.73123  3.46354  2.40513  3.72494  3.29354  2.67741  2.69355  4.24690  2.90347  2.73739  3.18146  2.89801  2.37887  2.77519  2.98518  4.58477  3.61503
          0.02110  4.26480  4.98715  0.61958  0.77255  0.48576  0.95510
    315   2.11821  4.75515  3.09306  2.54543  4.00602  3.47213  3.70464  3.22950  2.42274  3.03266  3.86209  3.04682  2.47236  2.72000  2.81762  2.69742  2.49552  3.10027  5.29599  3.98396    394 a - - -
          2.68618  4.42225  2.77519  2.73123  3.46354  2.40513  3.72494  3.29354  2.67741  2.69355  4.24690  2.90347  2.73739  3.18146  2.89801  2.37887  2.77519  2.98518  4.58477  3.61503
          0.02110  4.26480  4.98715  0.61958  0.77255  0.48576  0.95510
    316   3.36035  5.03189  4.01200  3.91987  4.85246  3.69821  4.94807  4.52124  4.01530  4.09509  5.17315  4.17911  0.34129  4.39063  4.19977  3.54391  3.83523  4.11730  5.91034  4.98387    395 P - - -
          2.68618  4.42225  2.77519  2.73123  3.46354  2.40513  3.72494  3.29354  2.67741  2.69355  4.24690  2.90347  2.73739  3.18146  2.89801  2.37887  2.77519  2.98518  4.58477  3.61503
          0.02110  4.26480  4.98715  0.61958  0.77255  0.48576  0.95510
    317   2.42075  4.98666  2.67298  2.13981  3.90288  2.96311  3.62707  3.29745  2.08366  3.26660  4.04444  2.92614  3.58830  2.74745  2.87143  2.62769  2.68344  3.25867  5.45737  4.08544    396 k - - -
          2.68618  4.42225  2.77519  2.73123  3.46354  2.40513  3.72494  3.29354  2.67741  2.69355  4.24690  2.90347  2.73739  3.18146  2.89801  2.37887  2.77519  2.98518  4.58477  3.61503
          0.02110  4.26480  4.98715  0.61958  0.77255  0.48576  0.95510
    318   2.67321  4.26481  3.93759  3.37835  3.44759  3.76331  4.13711  1.81874  3.29487  2.38231  3.40175  3.68018  2.85175  3.57044  3.56765  3.05657  2.27237  1.90878  4.98820  3.77929    397 i - - -
          2.68618  4.42225  2.77519  2.73123  3.46354  2.40513  3.72494  3.29354  2.67741  2.69355  4.24690  2.90347  2.73739  3.18146  2.89801  2.37887  2.77519  2.98518  4.58477  3.61503
          0.02110  4.26480  4.98715  0.61958  0.77255  0.48576  0.95510
    319   3.22818  4.94592  3.98044  3.93776  5.03738  0.31867  5.01516  4.75111  4.17121  4.34797  5.33973  4.14679  4.34742  4.46503  4.34658  3.41405  3.73921  4.20315  6.01022  5.15876    398 G - - -
          2.68618  4.42225  2.77519  2.73123  3.46354  2.40513  3.72494  3.29354  2.67741  2.69355  4.24690  2.90347  2.73739  3.18146  2.89801  2.37887  2.77519  2.98518  4.58477  3.61503
          0.02110  4.26480  4.98715  0.61958  0.77255  0.48576  0.95510
    320   2.56518  4.62134  3.21985  2.66853  3.80420  3.52915  2.13951  3.18998  2.59020  2.48054  3.71750  3.14353  3.92277  2.69277  2.98862  2.76482  2.58192  2.74213  5.16133  3.87761    399 h - - -
          2.68618  4.42225  2.77519  2.73123  3.46354  2.40513  3.72494  3.29354  2.67741  2.69355  4.24690  2.90347  2.73739  3.18146  2.89801  2.37887  2.77519  2.98518  4.58477  3.61503
          0.02110  4.26480  4.98715  0.61958  0.77255  0.48576  0.95510
    321   3.24371  4.55006  5.05912  4.47849  2.30630  4.52236  4.84539  1.74896  4.33702  1.17960  2.88331  4.62241  4.74180  4.39713  4.38621  3.86238  3.46674  1.92788  5.15570  4.06270    400 l - - -
          2.68618  4.42225  2.77519  2.73123  3.46354  2.40513  3.72494  3.29354  2.67741  2.69355  4.24690  2.90347  2.73739  3.18146  2.89801  2.37887  2.77519  2.98518  4.58477  3.61503
          0.02110  4.26480  4.98715  0.61958  0.77255  0.48576  0.95510
    322   2.05644  4.29698  3.66262  3.30916  4.37360  2.83781  4.33957  3.76473  3.32530  3.46350  4.28948  3.45988  3.84004  3.61202  3.64366  2.04930  1.13924  3.24990  5.72574  4.51963    401 t - - -
          2.68618  4.42225  2.77519  2.73123  3.46354  2.40513  3.72494  3.29354  2.67741  2.69355  4.24690  2.90347  2.73739  3.18146  2.89801  2.37887  2.77519  2.98518  4.58477  3.61503
          0.02110  4.26480  4.98715  0.61958  0.77255  0.48576  0.95510
    323   1.86725  4.50503  3.33250  2.97276  4.36630  1.34316  4.10646  3.77523  2.93508  3.42476  4.25799  3.30097  3.88510  3.32271  2.73841  2.64733  2.92395  3.31961  5.65545  4.40355    402 g - - -
          2.68618  4.42225  2.77519  2.73123  3.46354  2.40513  3.72494  3.29354  2.67741  2.69355  4.24690  2.90347  2.73739  3.18146  2.89801  2.37887  2.77519  2.98518  4.58477  3.61503
          0.02110  4.26480  4.98715  0.61958  0.77255  0.48576  0.95510
    324   3.35891  5.49449  2.73564  0.57329  4.90078  3.57826  4.22456  4.43902  3.16138  3.99937  4.97653  3.23913  4.20748  3.44479  3.59741  3.31175  3.67267  4.08906  5.99493  4.74405    403 E - - -
          2.68618  4.42225  2.77519  2.73123  3.46354  2.40513  3.72494  3.29354  2.67741  2.69355  4.24690  2.90347  2.73739  3.18146  2.89801  2.37887  2.77519  2.98518  4.58477  3.61503
          0.02110  4.26480  4.98715  0.61958  0.77255  0.48576  0.95510
    325   2.62744  4.44573  3.36736  2.80072  3.60052  3.56659  3.80227  2.78297  2.69136  2.53835  3.07598  3.17959  3.94844  2.90450  2.48707  2.73536  2.31239  2.34883  5.01304  3.76127    404 t - - -
          2.68618  4.42225  2.77519  2.73123  3.46354  2.40513  3.72494  3.29354  2.67741  2.69355  4.24690  2.90347  2.73739  3.18146  2.89801  2.37887  2.77519  2.98518  4.58477  3.61503
          0.02110  4.26480  4.98715  0.61958  0.77255  0.48576  0.95510
    326   2.49772  5.04880  2.97602  2.34267  4.35939  3.45520  3.53805  3.80511  2.12643  3.23816  4.10398  2.94432  3.84501  2.36850  2.17361  2.39220  2.74822  3.31104  5.49382  4.13057    405 k - - -
          2.68618  4.42225  2.77519  2.73123  3.46354  2.40513  3.72494  3.29354  2.67741  2.69355  4.24690  2.90347  2.73739  3.18146  2.89801  2.37887  2.77519  2.98518  4.58477  3.61503
          0.02110  4.26480  4.98715  0.61958  0.77255  0.48576  0.95510
    327   2.41623  5.02661  2.98837  2.42323  4.32947  3.45878  3.40834  3.51583  1.96834  3.30386  4.08358  2.77669  3.84765  2.55526  2.21499  2.54173  2.89842  3.22541  5.47655  4.11819    406 k - - -
          2.68618  4.42225  2.77519  2.73123  3.46354  2.40513  3.72494  3.29354  2.67741  2.69355  4.24690  2.90347  2.73739  3.18146  2.89801  2.37887  2.77519  2.98518  4.58477  3.61503
          0.02110  4.26480  4.98715  0.61958  0.77255  0.48576  0.95510
    328   1.82428  4.28206  3.71186  3.36365  4.32435  1.22485  4.36759  3.65361  3.37690  3.40790  4.25300  3.49228  3.85211  3.65684  3.68255  2.43363  2.84284  2.58235  5.70056  4.49678    407 g - - -
          2.68618  4.42225  2.77519  2.73123  3.46354  2.40513  3.72494  3.29354  2.67741  2.69355  4.24690  2.90347  2.73739  3.18146  2.89801  2.37887  2.77519  2.98518  4.58477  3.61503
          0.18914  4.26480  1.84344  0.61958  0.77255  0.48576  0.95510
    329   2.70419  5.17903  2.18074  2.01615  4.49226  2.75138  3.63915  3.97055  2.32294  3.47488  4.24850  2.54977  3.80678  2.76081  2.96389  2.48379  2.62577  3.55644  5.63327  4.21300    408 e - - -
          2.68626  4.42233  2.77510  2.73131  3.46362  2.40504  3.72502  3.29362  2.67748  2.69347  4.24697  2.90354  2.73716  3.18154  2.89808  2.37894  2.77493  2.98526  4.58485  3.61511
          0.29627  1.80338  2.38956  0.97610  0.47285  0.38476  1.14136
    330   2.74435  5.24214  1.97643  2.20498  4.56328  2.63238  3.66358  4.04614  2.04091  3.53568  4.30485  2.55870  3.83904  2.78189  2.80951  2.69091  2.98701  3.62300  5.68071  4.25859    415 d - - -
          2.68618  4.42225  2.77519  2.73123  3.46354  2.40513  3.72494  3.29354  2.67741  2.69355  4.24690  2.90347  2.73739  3.18146  2.89801  2.37887  2.77519  2.98518  4.58477  3.61503
          0.11376  4.19119  2.38166  0.61958  0.77255  0.43247  1.04670
    331   2.19317  4.98269  2.93233  2.29730  4.27235  3.42796  3.05102  3.47130  1.96887  3.25820  4.04360  2.68364  3.82464  2.66454  2.80146  2.64187  2.82629  3.34433  5.44472  4.08478    416 k - - -
          2.68618  4.42225  2.77519  2.73123  3.46354  2.40513  3.72494  3.29354  2.67741  2.69355  4.24690  2.90347  2.73739  3.18146  2.89801  2.37887  2.77519  2.98518  4.58477  3.61503
          0.02293  4.18249  4.90483  0.61958  0.77255  0.42716  1.05659
    332   2.41763  3.87126  3.62254  2.84782  3.39216  3.62821  3.59753  2.08488  2.98865  2.32535  3.22615  3.41951  4.00508  3.27737  2.73922  2.72449  2.84905  2.40958  4.85726  3.46670    417 i - - -
          2.68618  4.42225  2.77519  2.73123  3.46354  2.40513  3.72494  3.29354  2.67741  2.69355  4.24690  2.90347  2.73739  3.18146  2.89801  2.37887  2.77519  2.98518  4.58477  3.61503
          0.02110  4.26480  4.98715  0.61958  0.77255  0.48576  0.95510
    333   2.67366  4.55910  3.30165  2.75559  2.97343  3.57310  3.51076  3.11207  2.72994  2.77819  3.65966  2.00991  3.96107  3.05587  3.13302  2.56038  2.90681  2.68219  4.92006  2.77913    418 n - - -
          2.68618  4.42225  2.77519  2.73123  3.46354  2.40513  3.72494  3.29354  2.67741  2.69355  4.24690  2.90347  2.73739  3.18146  2.89801  2.37887  2.77519  2.98518  4.58477  3.61503
          0.02110  4.26480  4.98715  0.61958  0.77255  0.48576  0.95510
    334   1.07055  3.02822  4.00399  3.57866  4.14626  3.12361  4.41481  3.47586  3.50652  3.23700  4.09520  3.59458  3.85724  3.76504  3.76322  2.20075  2.26321  3.04063  5.56231  4.38377    419 a - - -
          2.68618  4.42225  2.77519  2.73123  3.46354  2.40513  3.72494  3.29354  2.67741  2.69355  4.24690  2.90347  2.73739  3.18146  2.89801  2.37887  2.77519  2.98518  4.58477  3.61503
          0.02110  4.26480  4.98715  0.61958  0.77255  0.48576  0.95510
    335   3.01889  4.51018  4.28752  3.69769  3.24352  4.10760  4.35967  2.41833  3.45323  1.02119  2.68693  3.99733  4.41452  3.77571  2.99483  3.40767  3.24379  2.50181  5.03897  3.89117    420 l - - -
          2.68618  4.42225  2.77519  2.73123  3.46354  2.40513  3.72494  3.29354  2.67741  2.69355  4.24690  2.90347  2.73739  3.18146  2.89801  2.37887  2.77519  2.98518  4.58477  3.61503
          0.02110  4.26480  4.98715  0.61958  0.77255  0.48576  0.95510
    336   3.07214  4.43734  4.69540  4.13796  1.61767  4.19813  4.20568  2.56296  3.97527  1.73845  1.96689  4.20556  4.49493  4.07387  4.04625  3.51520  3.29563  2.56389  3.58656  3.10404    421 f - - -
          2.68618  4.42225  2.77519  2.73123  3.46354  2.40513  3.72494  3.29354  2.67741  2.69355  4.24690  2.90347  2.73739  3.18146  2.89801  2.37887  2.77519  2.98518  4.58477  3.61503
          0.02110  4.26480  4.98715  0.61958  0.77255  0.48576  0.95510
    337   3.24004  5.77202  0.74794  2.13856  5.08701  3.38014  4.03378  4.64568  3.15518  4.16247  5.07846  2.87293  4.05478  3.22694  3.79048  3.10522  3.55930  4.21617  6.26706  4.76314    422 d - - -
          2.68618  4.42225  2.77519  2.73123  3.46354  2.40513  3.72494  3.29354  2.67741  2.69355  4.24690  2.90347  2.73739  3.18146  2.89801  2.37887  2.77519  2.98518  4.58477  3.61503
          0.02110  4.26480  4.98715  0.61958  0.77255  0.48576  0.95510
    338   2.68220  4.95690  3.04289  2.35699  4.23593  3.48162  3.64829  3.65936  2.08949  2.67111  3.61180  2.99063  3.86779  2.31771  2.35460  2.69192  2.58818  3.31228  5.41943  4.08325    423 k - - -
          2.68618  4.42225  2.77519  2.73123  3.46354  2.40513  3.72494  3.29354  2.67741  2.69355  4.24690  2.90347  2.73739  3.18146  2.89801  2.37887  2.77519  2.98518  4.58477  3.61503
          0.02110  4.26480  4.98715  0.61958  0.77255  0.48576  0.95510
    339   3.48388  4.78221  5.15758  4.58063  2.45629  4.73501  4.94589  2.37005  4.44225  0.92099  1.83416  4.78756  4.87535  4.44693  4.48904  4.08258  3.69318  2.57559  5.14562  4.04179    424 l - - -
          2.68618  4.42225  2.77519  2.73123  3.46354  2.40513  3.72494  3.29354  2.67741  2.69355  4.24690  2.90347  2.73739  3.18146  2.89801  2.37887  2.77519  2.98518  4.58477  3.61503
          0.02110  4.26480  4.98715  0.61958  0.77255  0.48576  0.95510
    340   3.36035  5.03189  4.01200  3.91987  4.85246  3.69821  4.94807  4.52124  4.01530  4.09509  5.17315  4.17911  0.34129  4.39063  4.19977  3.54391  3.83523  4.11730  5.91034  4.98387    425 P - - -
          2.68618  4.42225  2.77519  2.73123  3.46354  2.40513  3.72494  3.29354  2.67741  2.69355  4.24690  2.90347  2.73739  3.18146  2.89801  2.37887  2.77519  2.98518  4.58477  3.61503
          0.02110  4.26480  4.98715  0.61958  0.77255  0.48576  0.95510
    341   2.68665  5.20760  2.57725  1.45970  4.52298  3.40630  3.68751  3.99413  2.47649  3.50179  4.27774  2.88180  2.98057  2.72530  2.75348  2.64277  2.99588  3.58653  5.66026  4.25221    426 e - - -
          2.68618  4.42225  2.77519  2.73123  3.46354  2.40513  3.72494  3.29354  2.67741  2.69355  4.24690  2.90347  2.73739  3.18146  2.89801  2.37887  2.77519  2.98518  4.58477  3.61503
          0.02110  4.26480  4.98715  0.61958  0.77255  0.48576  0.95510
    342   2.94036  5.36888  1.85091  2.29661  4.72829  1.43182  3.51157  4.24627  2.83331  3.77046  4.60049  2.68550  3.94593  3.03492  3.38584  2.87584  3.23451  3.82567  5.93525  4.47714    427 g - - -
          2.68618  4.42225  2.77519  2.73123  3.46354  2.40513  3.72494  3.29354  2.67741  2.69355  4.24690  2.90347  2.73739  3.18146  2.89801  2.37887  2.77519  2.98518  4.58477  3.61503
          0.02110  4.26480  4.98715  0.61958  0.77255  0.48576  0.95510
    343   2.37979  3.57330  3.85909  3.40542  4.09699  3.17503  4.30674  3.39889  3.33294  3.17271  4.04090  3.52839  3.87262  3.62404  3.62662  1.90075  1.21689  2.84658  5.50827  4.30620    428 t - - -
          2.68618  4.42225  2.77519  2.73123  3.46354  2.40513  3.72494  3.29354  2.67741  2.69355  4.24690  2.90347  2.73739  3.18146  2.89801  2.37887  2.77519  2.98518  4.58477  3.61503
          0.02110  4.26480  4.98715  0.61958  0.77255  0.48576  0.95510
    344   2.81196  4.22461  4.38777  3.47537  3.33320  3.99245  4.33337  1.87348  3.68468  1.99163  2.55929  4.00300  4.33633  3.90010  3.85008  3.29642  2.83293  1.49904  4.95556  3.77166    429 v - - -
          2.68618  4.42225  2.77519  2.73123  3.46354  2.40513  3.72494  3.29354  2.67741  2.69355  4.24690  2.90347  2.73739  3.18146  2.89801  2.37887  2.77519  2.98518  4.58477  3.61503
          0.02110  4.26480  4.98715  0.61958  0.77255  0.48576  0.95510
    345   3.00815  4.39575  4.63272  4.04630  2.78854  4.17401  4.43085  2.42168  3.90458  1.29723  1.88942  4.20958  4.46379  4.03421  4.00914  3.48440  3.23213  2.27580  4.87790  3.07466    430 l - - -
          2.68618  4.42225  2.77519  2.73123  3.46354  2.40513  3.72494  3.29354  2.67741  2.69355  4.24690  2.90347  2.73739  3.18146  2.89801  2.37887  2.77519  2.98518  4.58477  3.61503
          0.02110  4.26480  4.98715  0.61958  0.77255  0.48576  0.95510
    346   1.82696  2.02750  3.95794  3.47907  3.85771  3.23910  4.27728  3.17163  3.40310  2.94114  3.82450  3.58218  3.90294  3.66207  3.66541  2.01314  2.25497  2.59757  5.30602  4.11500    431 a - - -
          2.68618  4.42225  2.77519  2.73123  3.46354  2.40513  3.72494  3.29354  2.67741  2.69355  4.24690  2.90347  2.73739  3.18146  2.89801  2.37887  2.77519  2.98518  4.58477  3.61503
          0.02110  4.26480  4.98715  0.61958  0.77255  0.48576  0.95510
    347   2.75175  4.32532  4.48723  3.90826  3.26303  4.09259  4.42670  1.89895  3.77669  1.52499  2.05912  4.10830  4.41398  3.96908  3.93019  3.40129  2.72959  2.18026  4.99308  3.84232    432 l - - -
          2.68618  4.42225  2.77519  2.73123  3.46354  2.40513  3.72494  3.29354  2.67741  2.69355  4.24690  2.90347  2.73739  3.18146  2.89801  2.37887  2.77519  2.98518  4.58477  3.61503
          0.02110  4.26480  4.98715  0.61958  0.77255  0.48576  0.95510
    348   2.67847  4.63518  3.23841  2.92861  4.18876  3.37385  4.06110  3.54655  2.84149  3.22041  4.14930  3.30791  3.98139  2.75046  3.15823  2.80920  1.08110  3.21353  5.53602  4.26045    433 t - - -
          2.68618  4.42225  2.77519  2.73123  3.46354  2.40513  3.72494  3.29354  2.67741  2.69355  4.24690  2.90347  2.73739  3.18146  2.89801  2.37887  2.77519  2.98518  4.58477  3.61503
          0.02110  4.26480  4.98715  0.61958  0.77255  0.48576  0.95510
    349   3.24976  4.53603  5.07974  4.52216  3.38154  4.60225  5.00608  1.33148  4.39995  1.57693  2.34945  4.69185  4.82989  4.51985  4.49443  3.95586  3.48320  1.62810  5.35798  4.25326    434 i - - -
          2.68618  4.42225  2.77519  2.73123  3.46354  2.40513  3.72494  3.29354  2.67741  2.69355  4.24690  2.90347  2.73739  3.18146  2.89801  2.37887  2.77519  2.98518  4.58477  3.61503
          0.02110  4.26480  4.98715  0.61958  0.77255  0.48576  0.95510
    350   3.01558  4.41023  4.64010  4.12693  3.71150  4.24560  4.83518  1.73557  4.01892  2.37806  3.55683  4.33448  4.63486  4.29502  4.23463  3.61054  2.49223  0.98810  5.49852  4.28880    435 v - - -
          2.68618  4.42225  2.77519  2.73123  3.46354  2.40513  3.72494  3.29354  2.67741  2.69355  4.24690  2.90347  2.73739  3.18146  2.89801  2.37887  2.77519  2.98518  4.58477  3.61503
          0.02110  4.26480  4.98715  0.61958  0.77255  0.48576  0.95510
    351   2.03716  4.24279  4.43771  3.86531  2.92763  4.03156  4.39345  1.73730  3.74675  2.09438  3.30760  4.05392  4.37735  3.95987  3.91260  3.34131  2.98274  1.63026  5.00880  3.82044    436 v - - -
          2.68618  4.42225  2.77519  2.73123  3.46354  2.40513  3.72494  3.29354  2.67741  2.69355  4.24690  2.90347  2.73739  3.18146  2.89801  2.37887  2.77519  2.98518  4.58477  3.61503
          0.02110  4.26480  4.98715  0.61958  0.77255  0.48576  0.95510
    352   2.63065  4.76369  3.07467  2.36537  3.98432  3.47654  3.54332  3.39051  2.37383  3.01358  3.57726  3.02578  3.86513  2.46781  2.94849  2.50832  2.13279  2.95838  4.71425  3.52183    437 t - - -
          2.68618  4.42225  2.77519  2.73123  3.46354  2.40513  3.72494  3.29354  2.67741  2.69355  4.24690  2.90347  2.73739  3.18146  2.89801  2.37887  2.77519  2.98518  4.58477  3.61503
          0.02110  4.26480  4.98715  0.61958  0.77255  0.48576  0.95510
    353   2.28666  4.65157  3.08859  2.72164  4.19098  3.33184  3.16927  3.63610  2.76252  3.26712  4.10606  3.15597  1.52337  3.12354  3.16053  2.48462  2.94586  3.25890  5.49727  4.19137    438 p - - -
          2.68618  4.42225  2.77519  2.73123  3.46354  2.40513  3.72494  3.29354  2.67741  2.69355  4.24690  2.90347  2.73739  3.18146  2.89801  2.37887  2.77519  2.98518  4.58477  3.61503
          0.02110  4.26480  4.98715  0.61958  0.77255  0.48576  0.95510
    354   2.99979  5.35184  2.27139  2.41187  4.63863  3.43591  3.88132  4.18690  2.71378  3.70534  4.56663  2.96420  3.99964  1.09705  3.16293  2.94731  3.27671  3.80300  5.82015  4.41378    439 q - - -
          2.68618  4.42225  2.77519  2.73123  3.46354  2.40513  3.72494  3.29354  2.67741  2.69355  4.24690  2.90347  2.73739  3.18146  2.89801  2.37887  2.77519  2.98518  4.58477  3.61503
          0.02110  4.26480  4.98715  0.61958  0.77255  0.48576  0.95510
    355   2.89890  5.38166  1.28743  2.01420  4.63856  3.38745  3.30075  4.14616  2.67041  3.18511  4.46978  2.85298  3.92031  2.92743  3.20052  2.82857  3.15704  3.74437  5.81795  4.36942    440 d - - -
          2.68618  4.42225  2.77519  2.73123  3.46354  2.40513  3.72494  3.29354  2.67741  2.69355  4.24690  2.90347  2.73739  3.18146  2.89801  2.37887  2.77519  2.98518  4.58477  3.61503
          0.02110  4.26480  4.98715  0.61958  0.77255  0.48576  0.95510
    356   2.52449  4.76582  3.07138  2.34753  3.98735  3.47521  3.35792  3.25214  2.41524  2.71517  3.84201  2.68540  3.60515  2.84783  2.77459  2.68300  2.45418  2.58660  5.28025  3.96067    441 e - - -
          2.68618  4.42225  2.77519  2.73123  3.46354  2.40513  3.72494  3.29354  2.67741  2.69355  4.24690  2.90347  2.73739  3.18146  2.89801  2.37887  2.77519  2.98518  4.58477  3.61503
          0.02110  4.26480  4.98715  0.61958  0.77255  0.48576  0.95510
    357   3.19082  4.52489  4.86775  4.30213  3.32890  4.46775  4.83688  1.97294  4.17702  1.07509  2.91113  4.51027  4.72053  4.32803  4.30811  3.80402  3.18964  1.65741  5.26475  4.15690    442 l - - -
          2.68618  4.42225  2.77519  2.73123  3.46354  2.40513  3.72494  3.29354  2.67741  2.69355  4.24690  2.90347  2.73739  3.18146  2.89801  2.37887  2.77519  2.98518  4.58477  3.61503
          0.02110  4.26480  4.98715  0.61958  0.77255  0.48576  0.95510
    358   2.77994  5.26919  2.46987  1.47089  4.59895  3.41915  3.68156  4.07560  2.29766  3.55749  4.32773  2.88457  3.87370  2.52570  2.55952  2.72769  3.01755  3.65448  5.69237  4.28438    443 e - - -
          2.68618  4.42225  2.77519  2.73123  3.46354  2.40513  3.72494  3.29354  2.67741  2.69355  4.24690  2.90347  2.73739  3.18146  2.89801  2.37887  2.77519  2.98518  4.58477  3.61503
          0.02110  4.26480  4.98715  0.61958  0.77255  0.48576  0.95510
    359   2.36899  5.08729  2.88603  2.13737  4.40442  3.29336  3.31084  3.86915  2.36351  3.37953  4.13896  2.41589  3.82037  2.49428  2.61472  2.35412  2.77011  3.46358  5.53659  4.14527    444 e - - -
          2.68618  4.42225  2.77519  2.73123  3.46354  2.40513  3.72494  3.29354  2.67741  2.69355  4.24690  2.90347  2.73739  3.18146  2.89801  2.37887  2.77519  2.98518  4.58477  3.61503
          0.02110  4.26480  4.98715  0.61958  0.77255  0.48576  0.95510
    360   2.75916  5.18896  2.37710  2.32840  4.50571  3.43909  1.91723  3.96729  2.24255  3.47031  4.24884  2.83072  3.87496  2.73679  2.61164  2.72227  2.99227  3.56832  5.61845  4.23339    445 h - - -
          2.68618  4.42225  2.77519  2.73123  3.46354  2.40513  3.72494  3.29354  2.67741  2.69355  4.24690  2.90347  2.73739  3.18146  2.89801  2.37887  2.77519  2.98518  4.58477  3.61503
          0.02110  4.26480  4.98715  0.61958  0.77255  0.48576  0.95510
    361   3.29189  4.59181  5.09021  4.51556  2.25907  4.57766  4.88265  1.72879  4.37821  1.12092  3.01902  4.66921  4.78450  4.43254  4.43070  3.92198  3.51462  2.00751  5.16999  4.05636    446 l - - -
          2.68618  4.42225  2.77519  2.73123  3.46354  2.40513  3.72494  3.29354  2.67741  2.69355  4.24690  2.90347  2.73739  3.18146  2.89801  2.37887  2.77519  2.98518  4.58477  3.61503
          0.02110  4.26480  4.98715  0.61958  0.77255  0.48576  0.95510
    362   2.46115  5.04120  2.69487  2.03986  4.34323  3.41846  3.64545  3.79483  2.41911  3.21857  4.10980  2.20003  3.83246  2.76557  2.90524  2.59035  2.45576  3.22259  5.51605  4.13361    447 e - - -
          2.68618  4.42225  2.77519  2.73123  3.46354  2.40513  3.72494  3.29354  2.67741  2.69355  4.24690  2.90347  2.73739  3.18146  2.89801  2.37887  2.77519  2.98518  4.58477  3.61503
          0.02110  4.26480  4.98715  0.61958  0.77255  0.48576  0.95510
    363   2.67648  5.10806  2.75563  2.38264  4.43585  3.25433  2.90035  3.89581  2.21859  3.39629  4.15795  2.84361  3.83680  2.40587  2.02762  2.65025  2.79276  3.49053  5.54141  4.03492    448 r - - -
          2.68618  4.42225  2.77519  2.73123  3.46354  2.40513  3.72494  3.29354  2.67741  2.69355  4.24690  2.90347  2.73739  3.18146  2.89801  2.37887  2.77519  2.98518  4.58477  3.61503
          0.02110  4.26480  4.98715  0.61958  0.77255  0.48576  0.95510
    364   3.43812  4.70840  5.20369  4.66024  3.32073  4.80095  5.19149  1.45487  4.52280  0.98091  3.09615  4.87969  4.97136  4.61960  4.61689  4.17767  3.66970  1.98531  5.43727  4.36457    449 l - - -
          2.68618  4.42225  2.77519  2.73123  3.46354  2.40513  3.72494  3.29354  2.67741  2.69355  4.24690  2.90347  2.73739  3.18146  2.89801  2.37887  2.77519  2.98518  4.58477  3.61503
          0.02110  4.26480  4.98715  0.61958  0.77255  0.48576  0.95510
    365   2.20026  4.90135  2.99529  2.29989  4.16086  3.30130  3.64694  3.29338  2.30561  3.02799  3.77293  2.96416  3.84042  2.49974  2.65455  2.32532  2.80741  3.24528  5.38856  4.03937    450 a - - -
          2.68618  4.42225  2.77519  2.73123  3.46354  2.40513  3.72494  3.29354  2.67741  2.69355  4.24690  2.90347  2.73739  3.18146  2.89801  2.37887  2.77519  2.98518  4.58477  3.61503
          0.02110  4.26480  4.98715  0.61958  0.77255  0.48576  0.95510
    366   2.72856  5.19104  2.29096  2.37356  4.53449  3.44350  3.63996  4.00073  1.72842  3.48116  4.24330  2.78530  3.85815  2.58699  2.36975  2.58670  2.95755  3.58336  5.60917  4.22414    451 k - - -
          2.68618  4.42225  2.77519  2.73123  3.46354  2.40513  3.72494  3.29354  2.67741  2.69355  4.24690  2.90347  2.73739  3.18146  2.89801  2.37887  2.77519  2.98518  4.58477  3.61503
          0.02110  4.26480  4.98715  0.61958  0.77255  0.48576  0.95510
    367   2.42959  5.08918  2.78328  2.37616  4.42369  2.91466  3.65214  3.88263  1.76305  3.40031  4.17116  2.42766  3.84274  2.76855  2.79278  2.51811  2.92306  3.48231  5.56234  4.17855    452 k - - -
          2.68618  4.42225  2.77519  2.73123  3.46354  2.40513  3.72494  3.29354  2.67741  2.69355  4.24690  2.90347  2.73739  3.18146  2.89801  2.37887  2.77519  2.98518  4.58477  3.61503
          0.02110  4.26480  4.98715  0.61958  0.77255  0.48576  0.95510
    368   1.43600  4.35709  3.54714  3.08293  4.03375  2.87390  4.10571  2.84379  3.06440  3.10334  3.96116  3.37039  3.87767  3.37247  3.42179  1.79435  2.84505  3.01437  5.41826  4.18182    453 a - - -
          2.68618  4.42225  2.77519  2.73123  3.46354  2.40513  3.72494  3.29354  2.67741  2.69355  4.24690  2.90347  2.73739  3.18146  2.89801  2.37887  2.77519  2.98518  4.58477  3.61503
          0.02110  4.26480  4.98715  0.61958  0.77255  0.48576  0.95510
    369   2.64572  4.47242  3.37565  2.80438  3.63282  3.25247  3.53183  2.78613  2.35297  2.69129  3.43287  3.24471  3.95642  3.06725  2.75996  2.81388  2.87529  1.84455  5.03385  3.78343    454 v - - -
          2.68618  4.42225  2.77519  2.73123  3.46354  2.40513  3.72494  3.29354  2.67741  2.69355  4.24690  2.90347  2.73739  3.18146  2.89801  2.37887  2.77519  2.98518  4.58477  3.61503
          0.02110  4.26480  4.98715  0.61958  0.77255  0.48576  0.95510
    370   2.16947  4.50280  3.32496  3.03758  4.44856  1.08896  4.18762  3.86408  3.02214  3.51926  4.36050  3.34022  3.90128  3.41751  2.86479  2.66571  2.95946  3.38143  5.73484  4.49348    455 g - - -
          2.68618  4.42225  2.77519  2.73123  3.46354  2.40513  3.72494  3.29354  2.67741  2.69355  4.24690  2.90347  2.73739  3.18146  2.89801  2.37887  2.77519  2.98518  4.58477  3.61503
          0.02110  4.26480  4.98715  0.61958  0.77255  0.48576  0.95510
    371   2.59952  5.30704  2.20520  1.50506  4.62187  3.38797  3.71284  4.10920  2.39917  3.60150  4.37635  2.58926  3.87363  2.83610  3.06126  2.73790  2.72189  3.68484  5.75179  4.31716    456 e - - -
          2.68618  4.42225  2.77519  2.73123  3.46354  2.40513  3.72494  3.29354  2.67741  2.69355  4.24690  2.90347  2.73739  3.18146  2.89801  2.37887  2.77519  2.98518  4.58477  3.61503
          0.02110  4.26480  4.98715  0.61958  0.77255  0.48576  0.95510
    372   2.62116  4.73579  3.04484  2.58327  4.10909  3.39759  3.78439  3.53656  2.61205  3.15955  3.98641  2.20794  3.87523  2.95913  3.05106  2.12329  1.97095  3.19373  5.40078  3.69190    457 t - - -
          2.68618  4.42225  2.77519  2.73123  3.46354  2.40513  3.72494  3.29354  2.67741  2.69355  4.24690  2.90347  2.73739  3.18146  2.89801  2.37887  2.77519  2.98518  4.58477  3.61503
          0.02110  4.26480  4.98715  0.61958  0.77255  0.48576  0.95510
    373   2.35643  4.31134  3.55687  2.98801  3.44621  3.61430  3.87624  2.58580  2.92742  2.06865  3.41697  3.37710  3.68631  2.98256  3.01731  2.86537  2.38526  2.25657  4.90205  3.67427    458 l - - -
          2.68618  4.42225  2.77519  2.73123  3.46354  2.40513  3.72494  3.29354  2.67741  2.69355  4.24690  2.90347  2.73739  3.18146  2.89801  2.37887  2.77519  2.98518  4.58477  3.61503
          0.02110  4.26480  4.98715  0.61958  0.77255  0.48576  0.95510
    374   2.13997  5.11372  2.37136  1.79492  4.41722  3.41336  3.65864  3.48461  2.28115  3.40209  4.17663  2.89567  3.84311  2.77799  2.93057  2.66947  2.93417  3.47999  5.57473  4.17994    459 e - - -
          2.68618  4.42225  2.77519  2.73123  3.46354  2.40513  3.72494  3.29354  2.67741  2.69355  4.24690  2.90347  2.73739  3.18146  2.89801  2.37887  2.77519  2.98518  4.58477  3.61503
          0.02110  4.26480  4.98715  0.61958  0.77255  0.48576  0.95510
    375   1.50516  4.33985  3.56414  3.21071  4.44407  3.10832  4.29551  3.86217  3.24889  3.53284  4.34672  3.40869  2.96548  3.54113  3.59318  1.29041  2.84571  3.31966  5.76989  4.54512    460 s - - -
          2.68618  4.42225  2.77519  2.73123  3.46354  2.40513  3.72494  3.29354  2.67741  2.69355  4.24690  2.90347  2.73739  3.18146  2.89801  2.37887  2.77519  2.98518  4.58477  3.61503
          0.02110  4.26480  4.98715  0.61958  0.77255  0.48576  0.95510
    376   2.63182  4.82927  3.03199  2.02917  4.06751  3.01649  3.66516  3.12361  2.39430  2.84136  3.34550  2.99374  3.85220  2.57727  2.84854  2.55752  2.63712  3.16104  5.33150  3.99792    461 e - - -
          2.68618  4.42225  2.77519  2.73123  3.46354  2.40513  3.72494  3.29354  2.67741  2.69355  4.24690  2.90347  2.73739  3.18146  2.89801  2.37887  2.77519  2.98518  4.58477  3.61503
          0.02110  4.26480  4.98715  0.61958  0.77255  0.48576  0.95510
    377   2.55328  4.86867  3.02395  2.23548  4.11824  3.46157  3.30926  3.38521  2.36324  2.89502  3.13005  2.98438  3.85075  2.42181  2.41028  2.66518  2.86961  3.20717  5.36049  3.65420    462 e - - -
          2.68618  4.42225  2.77519  2.73123  3.46354  2.40513  3.72494  3.29354  2.67741  2.69355  4.24690  2.90347  2.73739  3.18146  2.89801  2.37887  2.77519  2.98518  4.58477  3.61503
          0.02110  4.26480  4.98715  0.61958  0.77255  0.48576  0.95510
    378   1.77064  4.30962  3.88636  3.36118  3.67024  3.59400  4.21514  2.41552  3.29193  2.61661  3.60099  3.63877  4.10392  3.58371  3.59345  2.93344  2.02036  1.84193  5.19934  3.98338    463 a - - -
          2.68618  4.42225  2.77519  2.73123  3.46354  2.40513  3.72494  3.29354  2.67741  2.69355  4.24690  2.90347  2.73739  3.18146  2.89801  2.37887  2.77519  2.98518  4.58477  3.61503
          0.02110  4.26480  4.98715  0.61958  0.77255  0.48576  0.95510
    379   2.65254  4.96712  3.15575  2.47240  4.25308  3.54617  3.13013  3.65639  2.19430  2.75886  4.03788  3.06626  3.92699  2.81348  1.69837  2.78198  2.76988  3.32868  5.41021  4.11188    464 r - - -
          2.68618  4.42225  2.77519  2.73123  3.46354  2.40513  3.72494  3.29354  2.67741  2.69355  4.24690  2.90347  2.73739  3.18146  2.89801  2.37887  2.77519  2.98518  4.58477  3.61503
          0.02110  4.26480  4.98715  0.61958  0.77255  0.48576  0.95510
    380   2.43922  5.15837  2.35402  2.15676  4.48917  3.02772  3.62407  3.96759  2.20244  3.45608  4.20664  2.87937  3.82244  2.23309  2.64868  2.58207  2.90645  3.54208  5.59608  4.18885    465 e - - -
          2.68618  4.42225  2.77519  2.73123  3.46354  2.40513  3.72494  3.29354  2.67741  2.69355  4.24690  2.90347  2.73739  3.18146  2.89801  2.37887  2.77519  2.98518  4.58477  3.61503
          0.02110  4.26480  4.98715  0.61958  0.77255  0.48576  0.95510
    381   2.85724  5.67205  1.04696  1.97778  4.95547  3.35516  3.88475  4.47655  2.89260  3.96103  4.80357  2.80831  3.97163  2.70923  3.48941  2.95049  3.35567  4.04167  6.12192  4.60689    466 d - - -
          2.68618  4.42225  2.77519  2.73123  3.46354  2.40513  3.72494  3.29354  2.67741  2.69355  4.24690  2.90347  2.73739  3.18146  2.89801  2.37887  2.77519  2.98518  4.58477  3.61503
          0.02110  4.26480  4.98715  0.61958  0.77255  0.48576  0.95510
    382   2.07388  2.60816  4.44658  3.90018  3.49762  3.90843  4.45703  1.98147  3.78080  2.39373  3.43375  4.04378  4.33988  4.00710  3.95261  3.25326  3.06004  1.41400  5.11501  3.91984    467 v - - -
          2.68618  4.42225  2.77519  2.73123  3.46354  2.40513  3.72494  3.29354  2.67741  2.69355  4.24690  2.90347  2.73739  3.18146  2.89801  2.37887  2.77519  2.98518  4.58477  3.61503
          0.02110  4.26480  4.98715  0.61958  0.77255  0.48576  0.95510
    383   2.49551  5.09692  2.79556  2.03980  4.42033  3.41832  3.29468  3.88931  2.01887  3.39117  3.91861  2.80065  3.81420  2.30174  2.83013  2.61641  2.81719  3.29387  5.54075  4.14600    468 k - - -
          2.68618  4.42225  2.77519  2.73123  3.46354  2.40513  3.72494  3.29354  2.67741  2.69355  4.24690  2.90347  2.73739  3.18146  2.89801  2.37887  2.77519  2.98518  4.58477  3.61503
          0.02110  4.26480  4.98715  0.61958  0.77255  0.48576  0.95510
    384   2.59832  5.05309  2.81822  2.02981  4.36013  3.42595  3.09202  3.68153  2.36391  3.34022  4.10560  2.91046  3.82158  2.42249  2.61713  2.62659  2.29815  3.34594  5.50735  4.12404    469 e - - -
          2.68618  4.42225  2.77519  2.73123  3.46354  2.40513  3.72494  3.29354  2.67741  2.69355  4.24690  2.90347  2.73739  3.18146  2.89801  2.37887  2.77519  2.98518  4.58477  3.61503
          0.02110  4.26480  4.98715  0.61958  0.77255  0.48576  0.95510
    385   1.22629  4.32107  4.10378  3.70760  3.93907  3.46293  4.54935  2.58402  3.63336  2.78192  3.85236  3.81354  4.12209  3.92444  3.88011  2.89359  3.01563  1.58138  5.53848  4.33005    470 a - - -
          2.68618  4.42225  2.77519  2.73123  3.46354  2.40513  3.72494  3.29354  2.67741  2.69355  4.24690  2.90347  2.73739  3.18146  2.89801  2.37887  2.77519  2.98518  4.58477  3.61503
          0.02110  4.26480  4.98715  0.61958  0.77255  0.48576  0.95510
    386   2.95317  5.15808  3.36964  2.61369  4.52684  3.67173  3.68067  3.90152  1.68516  2.52437  4.22362  3.17511  4.03251  2.58619  1.62989  2.95207  3.14047  3.56885  5.50368  4.26565    471 r - - -
          2.68618  4.42225  2.77519  2.73123  3.46354  2.40513  3.72494  3.29354  2.67741  2.69355  4.24690  2.90347  2.73739  3.18146  2.89801  2.37887  2.77519  2.98518  4.58477  3.61503
          0.02110  4.26480  4.98715  0.61958  0.77255  0.48576  0.95510
    387   2.40072  5.08415  2.79181  2.16412  4.40326  3.16102  3.48031  3.87134  2.23981  3.37805  3.82524  2.55997  3.81111  2.54403  2.76577  2.28806  2.73888  3.46090  5.53228  4.13730    472 e - - -
          2.68618  4.42225  2.77519  2.73123  3.46354  2.40513  3.72494  3.29354  2.67741  2.69355  4.24690  2.90347  2.73739  3.18146  2.89801  2.37887  2.77519  2.98518  4.58477  3.61503
          0.02110  4.26480  4.98715  0.61958  0.77255  0.48576  0.95510
    388   2.63858  4.28419  3.64054  2.60520  3.05629  3.64565  3.43809  2.76714  3.00249  1.85523  3.33554  3.43354  4.02142  3.29220  3.07457  2.90152  2.86994  2.55358  3.90951  2.78483    473 l - - -
          2.68618  4.42225  2.77519  2.73123  3.46354  2.40513  3.72494  3.29354  2.67741  2.69355  4.24690  2.90347  2.73739  3.18146  2.89801  2.37887  2.77519  2.98518  4.58477  3.61503
          0.02110  4.26480  4.98715  0.61958  0.77255  0.48576  0.95510
    389   3.46167  4.74259  5.20779  4.63324  3.18551  4.77429  5.08772  1.68629  4.49344  1.00284  2.02745  4.84890  4.91610  4.52479  4.54976  4.13108  3.67761  2.33272  5.30001  4.27592    474 l - - -
          2.68618  4.42225  2.77519  2.73123  3.46354  2.40513  3.72494  3.29354  2.67741  2.69355  4.24690  2.90347  2.73739  3.18146  2.89801  2.37887  2.77519  2.98518  4.58477  3.61503
          0.02110  4.26480  4.98715  0.61958  0.77255  0.48576  0.95510
    390   2.25872  4.64554  3.16582  2.67215  4.10532  1.80466  3.82765  3.50981  2.50079  3.14204  3.97106  3.12494  3.87282  3.01051  2.88993  2.33613  2.88337  2.90687  5.40095  4.10501    475 g - - -
          2.68618  4.42225  2.77519  2.73123  3.46354  2.40513  3.72494  3.29354  2.67741  2.69355  4.24690  2.90347  2.73739  3.18146  2.89801  2.37887  2.77519  2.98518  4.58477  3.61503
          0.04538  4.26480  3.49632  0.61958  0.77255  0.48576  0.95510
    391   2.63622  5.05377  2.67141  2.23043  4.36207  3.41528  3.31121  3.35747  2.36119  3.24447  4.10539  2.35461  3.81212  2.65212  2.55922  2.26263  2.86771  3.42478  5.50778  4.12055    476 e - - -
          2.68618  4.42225  2.77519  2.73123  3.46354  2.40513  3.72494  3.29354  2.67741  2.69355  4.24690  2.90347  2.73739  3.18146  2.89801  2.37887  2.77519  2.98518  4.58477  3.61503
          0.02161  4.24104  4.96338  0.61958  0.77255  0.46670  0.98635
    392   2.32001  5.05464  2.94026  2.34135  4.36616  2.50748  3.41849  3.81353  2.08737  3.33955  4.11567  2.82083  3.84635  2.75212  2.37265  2.56915  2.90796  3.42957  5.50688  4.13984    477 k - - -
          2.68618  4.42225  2.77519  2.73123  3.46354  2.40513  3.72494  3.29354  2.67741  2.69355  4.24690  2.90347  2.73739  3.18146  2.89801  2.37887  2.77519  2.98518  4.58477  3.61503
          0.02110  4.26480  4.98715  0.61958  0.77255  0.48576  0.95510
    393   2.91195  5.35828  2.13019  2.30922  4.55149  3.39485  1.65124  4.14894  2.68135  3.66170  4.48047  2.18140  3.93462  2.95235  3.19395  2.84732  3.17529  3.74917  5.76665  4.30661    478 h - - -
          2.68618  4.42225  2.77519  2.73123  3.46354  2.40513  3.72494  3.29354  2.67741  2.69355  4.24690  2.90347  2.73739  3.18146  2.89801  2.37887  2.77519  2.98518  4.58477  3.61503
          0.02110  4.26480  4.98715  0.61958  0.77255  0.48576  0.95510
    394   3.08872  5.24760  3.51033  2.83654  4.61224  3.75213  3.70366  4.01744  1.06045  3.47279  4.32724  3.26152  4.11011  2.83787  1.94263  3.08245  3.25967  3.69422  5.52358  3.71398    479 k - - -
          2.68618  4.42225  2.77519  2.73123  3.46354  2.40513  3.72494  3.29354  2.67741  2.69355  4.24690  2.90347  2.73739  3.18146  2.89801  2.37887  2.77519  2.98518  4.58477  3.61503
          0.02110  4.26480  4.98715  0.61958  0.77255  0.48576  0.95510
    395   3.57859  4.86625  5.19268  4.63667  3.17597  4.86832  5.15474  2.08378  4.45126  0.66134  2.80632  4.90348  4.99044  4.53680  4.54016  4.24390  3.79700  2.40282  5.34725  4.29777    480 L - - -
          2.68618  4.42225  2.77519  2.73123  3.46354  2.40513  3.72494  3.29354  2.67741  2.69355  4.24690  2.90347  2.73739  3.18146  2.89801  2.37887  2.77519  2.98518  4.58477  3.61503
          0.02110  4.26480  4.98715  0.61958  0.77255  0.48576  0.95510
    396   3.39215  4.07393  4.61754  4.18110  1.92209  4.30989  3.72508  3.12974  4.03018  2.44539  3.78737  4.10446  4.63950  4.09847  4.12365  3.64033  3.62105  3.01219  3.93397  0.94467    481 y - - -
          2.68618  4.42225  2.77519  2.73123  3.46354  2.40513  3.72494  3.29354  2.67741  2.69355  4.24690  2.90347  2.73739  3.18146  2.89801  2.37887  2.77519  2.98518  4.58477  3.61503
          0.02110  4.26480  4.98715  0.61958  0.77255  0.48576  0.95510
    397   2.78760  4.89842  3.24928  2.65313  4.10882  3.58329  3.54141  3.55718  2.30312  3.14060  3.98146  3.12927  2.80417  2.73147  1.59983  2.83213  3.00185  3.25455  3.82731  4.02482    482 r - - -
          2.68618  4.42225  2.77519  2.73123  3.46354  2.40513  3.72494  3.29354  2.67741  2.69355  4.24690  2.90347  2.73739  3.18146  2.89801  2.37887  2.77519  2.98518  4.58477  3.61503
          0.02110  4.26480  4.98715  0.61958  0.77255  0.48576  0.95510
    398   2.00489  4.34853  3.51820  2.96589  3.58874  2.54124  3.90942  2.91502  2.92041  2.54719  3.22351  3.34751  3.95866  3.22627  3.27629  2.52236  2.72103  2.19280  5.02638  3.79116    483 a - - -
          2.68618  4.42225  2.77519  2.73123  3.46354  2.40513  3.72494  3.29354  2.67741  2.69355  4.24690  2.90347  2.73739  3.18146  2.89801  2.37887  2.77519  2.98518  4.58477  3.61503
          0.02110  4.26480  4.98715  0.61958  0.77255  0.48576  0.95510
    399   2.33710  4.56592  3.22382  2.66403  3.42189  3.13764  3.75011  3.12761  2.64296  2.79910  3.19673  2.78914  3.90795  2.85990  3.06386  2.25389  2.58165  2.86501  5.11779  3.26779    484 s - - -
          2.68618  4.42225  2.77519  2.73123  3.46354  2.40513  3.72494  3.29354  2.67741  2.69355  4.24690  2.90347  2.73739  3.18146  2.89801  2.37887  2.77519  2.98518  4.58477  3.61503
          0.02110  4.26480  4.98715  0.61958  0.77255  0.48576  0.95510
    400   2.73647  4.23660  4.07228  3.49126  3.23579  3.82871  4.12030  2.20205  3.37987  1.53016  2.53179  3.75638  3.57879  3.12322  3.59731  3.11152  2.96694  2.27462  4.83479  3.65647    485 l - - -
          2.68618  4.42225  2.77519  2.73123  3.46354  2.40513  3.72494  3.29354  2.67741  2.69355  4.24690  2.90347  2.73739  3.18146  2.89801  2.37887  2.77519  2.98518  4.58477  3.61503
          0.02110  4.26480  4.98715  0.61958  0.77255  0.48576  0.95510
    401   1.48281  3.16767  3.84920  3.35323  3.83895  2.87596  4.20360  3.16870  3.28968  2.92102  3.80031  3.52425  3.90258  3.56147  3.58166  2.57072  1.96830  2.49981  5.27792  4.07593    486 a - - -
          2.68618  4.42225  2.77519  2.73123  3.46354  2.40513  3.72494  3.29354  2.67741  2.69355  4.24690  2.90347  2.73739  3.18146  2.89801  2.37887  2.77519  2.98518  4.58477  3.61503
          0.02110  4.26480  4.98715  0.61958  0.77255  0.48576  0.95510
    402   3.22109  4.56293  4.85801  4.31335  1.53518  4.41866  4.56825  2.29456  4.17334  1.51129  3.12998  4.44874  4.68509  4.28114  4.26920  3.75789  3.45308  1.77107  4.89306  3.54971    487 l - - -
          2.68618  4.42225  2.77519  2.73123  3.46354  2.40513  3.72494  3.29354  2.67741  2.69355  4.24690  2.90347  2.73739  3.18146  2.89801  2.37887  2.77519  2.98518  4.58477  3.61503
          0.02110  4.26480  4.98715  0.61958  0.77255  0.48576  0.95510
    403   3.60380  4.86578  4.83134  4.44949  1.55802  4.48933  3.72011  3.19483  4.28282  1.88649  3.79590  4.24487  4.78325  4.26101  4.30764  3.83463  3.82156  3.14293  3.87535  1.16196    488 y - - -
          2.68618  4.42225  2.77519  2.73123  3.46354  2.40513  3.72494  3.29354  2.67741  2.69355  4.24690  2.90347  2.73739  3.18146  2.89801  2.37887  2.77519  2.98518  4.58477  3.61503
          0.02110  4.26480  4.98715  0.61958  0.77255  0.48576  0.95510
    404   2.88001  4.28252  4.48697  3.90591  3.23773  4.05638  4.37794  1.96650  3.76750  1.32589  3.16728  4.08369  4.38301  3.95590  3.90756  3.36443  2.91587  1.88803  4.93359  3.14767    489 l - - -
          2.68618  4.42225  2.77519  2.73123  3.46354  2.40513  3.72494  3.29354  2.67741  2.69355  4.24690  2.90347  2.73739  3.18146  2.89801  2.37887  2.77519  2.98518  4.58477  3.61503
          0.02110  4.26480  4.98715  0.61958  0.77255  0.48576  0.95510
    405   2.89224  5.15729  3.21285  2.62702  4.53370  3.60508  3.67769  3.92996  2.04617  3.42028  4.23518  2.92688  3.98802  2.46821  1.43902  2.73998  2.77453  3.57511  5.53425  4.26256    490 r - - -
          2.68618  4.42225  2.77519  2.73123  3.46354  2.40513  3.72494  3.29354  2.67741  2.69355  4.24690  2.90347  2.73739  3.18146  2.89801  2.37887  2.77519  2.98518  4.58477  3.61503
          0.02110  4.26480  4.98715  0.61958  0.77255  0.48576  0.95510
    406   1.58825  4.33258  3.63587  3.45783  4.63720  1.01668  4.55289  4.03077  3.59961  3.75771  4.59348  3.54557  3.87647  3.85355  3.87461  2.58583  2.92097  3.42562  5.96276  4.79162    491 g - - -
          2.68618  4.42225  2.77519  2.73123  3.46354  2.40513  3.72494  3.29354  2.67741  2.69355  4.24690  2.90347  2.73739  3.18146  2.89801  2.37887  2.77519  2.98518  4.58477  3.61503
          0.02110  4.26480  4.98715  0.61958  0.77255  0.48576  0.95510
    407   2.61190  5.15030  2.37465  2.02046  4.48089  3.12581  3.55816  3.95940  2.29725  3.44869  4.19814  2.78077  3.52961  2.72480  2.28808  2.53998  2.81944  3.53381  5.58938  4.18211    492 e - - -
          2.68618  4.42225  2.77519  2.73123  3.46354  2.40513  3.72494  3.29354  2.67741  2.69355  4.24690  2.90347  2.73739  3.18146  2.89801  2.37887  2.77519  2.98518  4.58477  3.61503
          0.02110  4.26480  4.98715  0.61958  0.77255  0.48576  0.95510
    408   2.97036  5.45470  1.15359  2.26939  4.84366  3.34219  3.88224  4.35094  2.86379  3.86429  4.69384  2.19481  3.94947  3.04275  3.43726  2.78721  2.87311  3.91099  6.02854  4.54725    493 d - - -
          2.68618  4.42225  2.77519  2.73123  3.46354  2.40513  3.72494  3.29354  2.67741  2.69355  4.24690  2.90347  2.73739  3.18146  2.89801  2.37887  2.77519  2.98518  4.58477  3.61503
          0.02110  4.26480  4.98715  0.61958  0.77255  0.48576  0.95510
    409   2.63389  4.85118  2.76916  2.00259  4.09426  3.45783  3.50400  3.51354  2.45352  2.43992  3.48672  2.91097  3.84917  2.73120  2.76843  2.66302  2.86509  2.85285  5.34923  4.01070    494 e - - -
          2.68618  4.42225  2.77519  2.73123  3.46354  2.40513  3.72494  3.29354  2.67741  2.69355  4.24690  2.90347  2.73739  3.18146  2.89801  2.37887  2.77519  2.98518  4.58477  3.61503
          0.02110  4.26480  4.98715  0.61958  0.77255  0.48576  0.95510
    410   2.16050  5.07689  2.60173  2.26792  4.39336  3.14668  3.61733  3.85797  2.13904  3.37090  4.13012  2.89864  3.43145  2.72625  2.57082  2.53987  2.66662  3.45309  5.53044  4.13869    495 k - - -
          2.68618  4.42225  2.77519  2.73123  3.46354  2.40513  3.72494  3.29354  2.67741  2.69355  4.24690  2.90347  2.73739  3.18146  2.89801  2.37887  2.77519  2.98518  4.58477  3.61503
          0.02110  4.26480  4.98715  0.61958  0.77255  0.48576  0.95510
    411   2.46700  5.18976  2.36639  1.88381  4.51233  3.40182  3.40822  3.99212  2.42482  3.48559  4.24346  2.81783  3.83538  2.22204  2.92568  2.49196  2.78292  3.56965  5.63199  4.21791    496 e - - -
          2.68618  4.42225  2.77519  2.73123  3.46354  2.40513  3.72494  3.29354  2.67741  2.69355  4.24690  2.90347  2.73739  3.18146  2.89801  2.37887  2.77519  2.98518  4.58477  3.61503
          0.02110  4.26480  4.98715  0.61958  0.77255  0.48576  0.95510
    412   2.73407  4.62037  4.64479  4.09953  3.28142  4.35290  4.73488  2.22329  3.92599  0.84758  2.97264  4.36050  4.65077  4.15310  4.10299  3.69788  3.44796  2.30702  5.24191  4.12381    497 l - - -
          2.68618  4.42225  2.77519  2.73123  3.46354  2.40513  3.72494  3.29354  2.67741  2.69355  4.24690  2.90347  2.73739  3.18146  2.89801  2.37887  2.77519  2.98518  4.58477  3.61503
          0.02110  4.26480  4.98715  0.61958  0.77255  0.48576  0.95510
    413   2.66752  5.16326  2.25844  2.16959  4.49733  3.22591  3.41067  3.97880  2.31062  3.46270  4.20963  2.51940  3.81834  2.41456  2.55926  2.57072  2.73676  3.54853  5.59906  4.18896    498 e - - -
          2.68618  4.42225  2.77519  2.73123  3.46354  2.40513  3.72494  3.29354  2.67741  2.69355  4.24690  2.90347  2.73739  3.18146  2.89801  2.37887  2.77519  2.98518  4.58477  3.61503
          0.02110  4.26480  4.98715  0.61958  0.77255  0.48576  0.95510
    414   2.23918  5.11193  2.63896  2.30991  4.43886  3.42305  3.20813  3.90730  2.05297  3.40550  4.16008  2.81416  3.82142  2.63190  2.36897  2.50528  2.88796  3.49336  5.55132  4.15844    499 k - - -
          2.68618  4.42225  2.77519  2.73123  3.46354  2.40513  3.72494  3.29354  2.67741  2.69355  4.24690  2.90347  2.73739  3.18146  2.89801  2.37887  2.77519  2.98518  4.58477  3.61503
          0.02110  4.26480  4.98715  0.61958  0.77255  0.48576  0.95510
    415   2.45998  5.03681  3.11391  2.52607  4.34797  3.52912  3.40953  3.24831  1.87605  3.29820  4.10003  2.91913  3.90985  2.66511  1.88749  2.75668  2.97163  3.41228  5.46274  4.14798    500 k - - -
          2.68618  4.42225  2.77519  2.73123  3.46354  2.40513  3.72494  3.29354  2.67741  2.69355  4.24690  2.90347  2.73739  3.18146  2.89801  2.37887  2.77519  2.98518  4.58477  3.61503
          0.02110  4.26480  4.98715  0.61958  0.77255  0.48576  0.95510
    416   2.62279  4.25177  3.26309  2.51569  3.69515  2.84277  3.61086  2.78790  2.67534  2.58733  3.30104  3.16808  3.91885  2.93768  2.76646  2.42340  2.67542  2.60516  5.08175  3.64847    501 s - - -
          2.68618  4.42225  2.77519  2.73123  3.46354  2.40513  3.72494  3.29354  2.67741  2.69355  4.24690  2.90347  2.73739  3.18146  2.89801  2.37887  2.77519  2.98518  4.58477  3.61503
          0.02110  4.26480  4.98715  0.61958  0.77255  0.48576  0.95510
    417   2.54162  4.59950  3.20228  2.64023  3.78292  3.51770  3.59773  3.08661  2.43954  2.25883  3.29084  2.56413  3.90320  2.88083  2.81535  2.60753  2.78307  2.67065  5.14257  3.85945    502 l - - -
          2.68618  4.42225  2.77519  2.73123  3.46354  2.40513  3.72494  3.29354  2.67741  2.69355  4.24690  2.90347  2.73739  3.18146  2.89801  2.37887  2.77519  2.98518  4.58477  3.61503
          0.02110  4.26480  4.98715  0.61958  0.77255  0.48576  0.95510
    418   2.48069  5.19920  2.29501  2.04130  4.52952  3.40306  3.64040  4.01278  2.35498  3.49694  4.24935  2.49782  3.83162  2.23316  2.69879  2.59427  2.93471  3.58298  5.63500  4.21953    503 e - - -
          2.68618  4.42225  2.77519  2.73123  3.46354  2.40513  3.72494  3.29354  2.67741  2.69355  4.24690  2.90347  2.73739  3.18146  2.89801  2.37887  2.77519  2.98518  4.58477  3.61503
          0.02110  4.26480  4.98715  0.61958  0.77255  0.48576  0.95510
    419   3.09247  4.50487  4.63538  4.10674  3.40357  4.26306  4.73474  2.15328  3.95553  1.06772  3.24361  4.32641  4.60932  4.19090  4.13235  3.61850  2.95116  1.66731  5.28681  4.13879    504 l - - -
          2.68618  4.42225  2.77519  2.73123  3.46354  2.40513  3.72494  3.29354  2.67741  2.69355  4.24690  2.90347  2.73739  3.18146  2.89801  2.37887  2.77519  2.98518  4.58477  3.61503
          0.02110  4.26480  4.98715  0.61958  0.77255  0.48576  0.95510
    420   2.32574  4.75567  3.07758  2.52235  3.98816  3.47014  3.00784  3.39412  2.50749  3.01822  3.46617  2.64484  3.86494  2.85733  2.88052  2.31645  2.38118  2.94663  5.28304  3.96501    505 s - - -
          2.68618  4.42225  2.77519  2.73123  3.46354  2.40513  3.72494  3.29354  2.67741  2.69355  4.24690  2.90347  2.73739  3.18146  2.89801  2.37887  2.77519  2.98518  4.58477  3.61503
          0.02110  4.26480  4.98715  0.61958  0.77255  0.48576  0.95510
    421   1.88377  4.55559  3.21365  2.78854  4.27861  3.25563  3.97000  3.69185  2.83456  3.32842  4.14479  2.16121  3.85149  3.15961  3.25336  2.27478  1.87786  3.26488  5.57052  4.28095    506 t - - -
          2.68618  4.42225  2.77519  2.73123  3.46354  2.40513  3.72494  3.29354  2.67741  2.69355  4.24690  2.90347  2.73739  3.18146  2.89801  2.37887  2.77519  2.98518  4.58477  3.61503
          0.02110  4.26480  4.98715  0.61958  0.77255  0.48576  0.95510
    422   2.51924  4.17669  4.07430  3.49641  3.30086  3.79795  4.11020  1.94508  3.24970  1.98884  3.28071  3.74406  4.16402  3.37039  3.59412  3.08518  2.70798  1.72949  4.83894  3.64263    507 v - - -
          2.68618  4.42225  2.77519  2.73123  3.46354  2.40513  3.72494  3.29354  2.67741  2.69355  4.24690  2.90347  2.73739  3.18146  2.89801  2.37887  2.77519  2.98518  4.58477  3.61503
          0.02110  4.26480  4.98715  0.61958  0.77255  0.48576  0.95510
    423   3.54463  4.83352  5.20179  4.62804  2.62367  4.80838  5.01740  2.36044  4.49160  0.75577  2.19372  4.85469  4.92555  4.48783  4.53990  4.16227  3.75220  2.58084  5.18956  4.10198    508 l - - -
          2.68618  4.42225  2.77519  2.73123  3.46354  2.40513  3.72494  3.29354  2.67741  2.69355  4.24690  2.90347  2.73739  3.18146  2.89801  2.37887  2.77519  2.98518  4.58477  3.61503
          0.02110  4.26480  4.98715  0.61958  0.77255  0.48576  0.95510
    424   2.63951  4.35127  3.51861  2.98572  3.49571  3.59258  3.56913  2.85959  2.89713  1.54923  3.48216  2.98883  3.99927  3.23411  3.22295  2.68042  2.75721  2.49708  4.94644  3.70644    509 l - - -
          2.68618  4.42225  2.77519  2.73123  3.46354  2.40513  3.72494  3.29354  2.67741  2.69355  4.24690  2.90347  2.73739  3.18146  2.89801  2.37887  2.77519  2.98518  4.58477  3.61503
          0.02110  4.26480  4.98715  0.61958  0.77255  0.48576  0.95510
    425   2.48055  5.03820  2.64538  2.37364  4.36298  2.73406  3.64891  3.81956  2.42151  3.35249  4.12477  2.23394  3.31831  2.61514  2.90847  2.64003  2.50797  3.31161  5.52953  4.14521    510 n - - -
          2.68618  4.42225  2.77519  2.73123  3.46354  2.40513  3.72494  3.29354  2.67741  2.69355  4.24690  2.90347  2.73739  3.18146  2.89801  2.37887  2.77519  2.98518  4.58477  3.61503
          0.02110  4.26480  4.98715  0.61958  0.77255  0.48576  0.95510
    426   1.50696  4.12525  3.23964  2.67265  4.09999  3.32617  3.89196  3.49694  2.75295  3.14796  3.97906  2.34062  3.86346  3.08831  3.17143  2.44969  2.65580  3.13289  5.41769  4.13192    511 a - - -
          2.68618  4.42225  2.77519  2.73123  3.46354  2.40513  3.72494  3.29354  2.67741  2.69355  4.24690  2.90347  2.73739  3.18146  2.89801  2.37887  2.77519  2.98518  4.58477  3.61503
          0.02110  4.26480  4.98715  0.61958  0.77255  0.48576  0.95510
    427   2.86154  5.11182  2.74671  2.48431  4.52198  1.43163  3.81414  3.96254  2.28807  3.51017  4.34224  2.81155  3.95825  2.57795  2.92350  2.85594  3.13344  3.58781  5.68189  4.34005    512 g - - -
          2.68618  4.42225  2.77519  2.73123  3.46354  2.40513  3.72494  3.29354  2.67741  2.69355  4.24690  2.90347  2.73739  3.18146  2.89801  2.37887  2.77519  2.98518  4.58477  3.61503
          0.02110  4.26480  4.98715  0.61958  0.77255  0.48576  0.95510
    428   3.56657  4.87441  5.13240  4.57975  3.13919  4.80391  5.08356  2.33680  4.38210  0.73376  2.06632  4.84304  4.94363  4.47419  4.46782  4.18035  3.78430  2.53650  5.29375  4.24894    513 l - - -
          2.68618  4.42225  2.77519  2.73123  3.46354  2.40513  3.72494  3.29354  2.67741  2.69355  4.24690  2.90347  2.73739  3.18146  2.89801  2.37887  2.77519  2.98518  4.58477  3.61503
          0.02110  4.26480  4.98715  0.61958  0.77255  0.48576  0.95510
    429   2.65791  5.05635  2.93657  2.25785  4.36627  3.43750  3.40380  3.81984  2.22317  3.28494  4.10969  2.92312  3.35420  2.04450  2.67330  2.30028  2.88709  3.20693  5.50566  4.12980    514 q - - -
          2.68618  4.42225  2.77519  2.73123  3.46354  2.40513  3.72494  3.29354  2.67741  2.69355  4.24690  2.90347  2.73739  3.18146  2.89801  2.37887  2.77519  2.98518  4.58477  3.61503
          0.02110  4.26480  4.98715  0.61958  0.77255  0.48576  0.95510
    430   2.78344  4.45510  3.78506  3.25253  3.05678  3.74948  4.09887  2.66590  3.17351  2.03576  3.42168  3.60687  1.63433  3.47884  3.48883  3.04946  3.04981  2.36514  5.00640  3.71329    515 p - - -
          2.68618  4.42225  2.77519  2.73123  3.46354  2.40513  3.72494  3.29354  2.67741  2.69355  4.24690  2.90347  2.73739  3.18146  2.89801  2.37887  2.77519  2.98518  4.58477  3.61503
          0.02110  4.26480  4.98715  0.61958  0.77255  0.48576  0.95510
    431   3.15032  4.45938  4.94194  4.43850  3.76887  4.51631  5.12339  1.38666  4.33624  2.34070  3.57367  4.62394  4.84434  4.59956  4.52579  3.89827  2.99671  0.97948  5.66545  4.45679    516 v - - -
          2.68618  4.42225  2.77519  2.73123  3.46354  2.40513  3.72494  3.29354  2.67741  2.69355  4.24690  2.90347  2.73739  3.18146  2.89801  2.37887  2.77519  2.98518  4.58477  3.61503
          0.02110  4.26480  4.98715  0.61958  0.77255  0.48576  0.95510
    432   2.53145  5.11678  2.75325  2.30844  4.44454  3.43814  3.20527  3.90608  2.25938  3.40562  4.16698  2.84481  3.45100  2.51875  1.90637  2.65203  2.90851  3.49917  5.55061  4.16828    517 r - - -
          2.68618  4.42225  2.77519  2.73123  3.46354  2.40513  3.72494  3.29354  2.67741  2.69355  4.24690  2.90347  2.73739  3.18146  2.89801  2.37887  2.77519  2.98518  4.58477  3.61503
          0.02110  4.26480  4.98715  0.61958  0.77255  0.48576  0.95510
    433   2.77412  5.14659  2.66667  1.68898  4.50069  3.26277  3.74620  3.96087  2.56543  3.49669  4.29374  2.90956  2.19296  2.76692  3.05255  2.35476  3.03471  3.56524  5.67709  4.28218    518 e - - -
          2.68618  4.42225  2.77519  2.73123  3.46354  2.40513  3.72494  3.29354  2.67741  2.69355  4.24690  2.90347  2.73739  3.18146  2.89801  2.37887  2.77519  2.98518  4.58477  3.61503
          0.02110  4.26480  4.98715  0.61958  0.77255  0.48576  0.95510
    434   2.59550  5.17168  2.52600  1.70500  4.49832  3.27895  3.63607  3.97671  2.21983  3.46816  4.22267  2.80416  3.82918  2.67170  2.73269  2.46293  2.80165  3.55345  5.61158  4.20199    519 e - - -
          2.68618  4.42225  2.77519  2.73123  3.46354  2.40513  3.72494  3.29354  2.67741  2.69355  4.24690  2.90347  2.73739  3.18146  2.89801  2.37887  2.77519  2.98518  4.58477  3.61503
          0.02110  4.26480  4.98715  0.61958  0.77255  0.48576  0.95510
    435   2.58890  4.26218  2.00931  2.69104  3.12734  3.55261  3.17858  3.17218  2.67079  2.82768  3.69819  3.16191  3.93719  2.99954  3.09087  2.77562  2.89451  2.91096  4.03788  2.93854    520 d - - -
          2.68618  4.42225  2.77519  2.73123  3.46354  2.40513  3.72494  3.29354  2.67741  2.69355  4.24690  2.90347  2.73739  3.18146  2.89801  2.37887  2.77519  2.98518  4.58477  3.61503
          0.02110  4.26480  4.98715  0.61958  0.77255  0.48576  0.95510
    436   3.09813  5.73390  1.44794  1.23523  5.02120  3.34837  3.90159  4.55870  2.93658  4.03318  4.88045  2.80025  3.97818  3.06520  3.55443  2.83925  3.38898  4.10940  6.18387  4.64806    521 e - - -
          2.68618  4.42225  2.77519  2.73123  3.46354  2.40513  3.72494  3.29354  2.67741  2.69355  4.24690  2.90347  2.73739  3.18146  2.89801  2.37887  2.77519  2.98518  4.58477  3.61503
          0.02110  4.26480  4.98715  0.61958  0.77255  0.48576  0.95510
    437   2.85045  4.26329  4.42334  3.85815  3.41906  4.03784  4.42173  1.82779  3.73555  1.81545  3.34817  4.05809  4.39275  3.96733  3.91493  2.86845  2.98748  1.39792  5.06051  3.86792    522 v - - -
          2.68618  4.42225  2.77519  2.73123  3.46354  2.40513  3.72494  3.29354  2.67741  2.69355  4.24690  2.90347  2.73739  3.18146  2.89801  2.37887  2.77519  2.98518  4.58477  3.61503
          0.02110  4.26480  4.98715  0.61958  0.77255  0.48576  0.95510
    438   1.82047  4.50519  3.29291  2.74651  3.69479  3.13479  3.29091  3.07069  2.70665  2.30986  3.62692  3.19928  3.92997  2.90575  3.10212  2.71166  2.86609  2.66490  5.08700  3.82264    523 a - - -
          2.68618  4.42225  2.77519  2.73123  3.46354  2.40513  3.72494  3.29354  2.67741  2.69355  4.24690  2.90347  2.73739  3.18146  2.89801  2.37887  2.77519  2.98518  4.58477  3.61503
          0.02110  4.26480  4.98715  0.61958  0.77255  0.48576  0.95510
    439   2.26871  4.39563  3.36746  3.13476  4.54966  2.21423  4.31936  3.98763  3.28498  3.64653  4.46172  3.37145  1.19651  3.56640  3.63062  2.43513  2.89834  3.41577  5.86222  4.62851    524 p - - -
          2.68618  4.42225  2.77519  2.73123  3.46354  2.40513  3.72494  3.29354  2.67741  2.69355  4.24690  2.90347  2.73739  3.18146  2.89801  2.37887  2.77519  2.98518  4.58477  3.61503
          0.02110  4.26480  4.98715  0.61958  0.77255  0.48576  0.95510
    440   3.22220  3.81587  4.86540  4.31367  3.27062  4.42431  4.82928  2.05765  4.14414  0.82435  3.11119  4.50889  4.71231  4.31380  4.27205  3.78239  3.47107  2.21334  5.23649  4.10152    525 l - - -
          2.68618  4.42225  2.77519  2.73123  3.46354  2.40513  3.72494  3.29354  2.67741  2.69355  4.24690  2.90347  2.73739  3.18146  2.89801  2.37887  2.77519  2.98518  4.58477  3.61503
          0.02110  4.26480  4.98715  0.61958  0.77255  0.48576  0.95510
    441   3.00710  5.52436  1.56451  2.25508  4.88834  3.34199  3.89349  4.42536  2.89296  3.92359  4.75866  1.43021  3.95951  3.05673  3.47765  2.66962  3.30703  3.97765  6.07225  4.57289    526 n - - -
          2.68618  4.42225  2.77519  2.73123  3.46354  2.40513  3.72494  3.29354  2.67741  2.69355  4.24690  2.90347  2.73739  3.18146  2.89801  2.37887  2.77519  2.98518  4.58477  3.61503
          0.02110  4.26480  4.98715  0.61958  0.77255  0.48576  0.95510
    442   1.90818  4.34212  3.59670  3.14255  4.25281  2.76506  4.18580  3.64915  3.12856  3.32936  4.15543  3.38237  3.83896  3.42998  3.48921  1.44937  2.03550  2.91452  5.59829  4.36649    527 s - - -
          2.68618  4.42225  2.77519  2.73123  3.46354  2.40513  3.72494  3.29354  2.67741  2.69355  4.24690  2.90347  2.73739  3.18146  2.89801  2.37887  2.77519  2.98518  4.58477  3.61503
          0.02110  4.26480  4.98715  0.61958  0.77255  0.48576  0.95510
    443   4.12282  5.18635  5.09248  4.89979  1.57434  4.75128  3.54876  3.79777  4.70014  3.05515  4.34610  4.34725  5.02239  4.47647  4.59124  4.13112  4.32486  3.71378  2.33837  0.82721    528 y - - -
          2.68618  4.42225  2.77519  2.73123  3.46354  2.40513  3.72494  3.29354  2.67741  2.69355  4.24690  2.90347  2.73739  3.18146  2.89801  2.37887  2.77519  2.98518  4.58477  3.61503
          0.02110  4.26480  4.98715  0.61958  0.77255  0.48576  0.95510
    444   3.41657  4.70588  5.12787  4.56667  3.27023  4.74372  5.09807  1.96528  4.43835  0.85472  2.90155  4.79900  4.91420  4.52372  4.53709  4.10246  3.64182  1.83977  5.36907  4.31679    529 l - - -
          2.68618  4.42225  2.77519  2.73123  3.46354  2.40513  3.72494  3.29354  2.67741  2.69355  4.24690  2.90347  2.73739  3.18146  2.89801  2.37887  2.77519  2.98518  4.58477  3.61503
          0.02110  4.26480  4.98715  0.61958  0.77255  0.48576  0.95510
    445   2.89216  5.03439  3.27006  2.69344  4.09981  3.63119  3.37484  3.73532  2.23867  3.27321  4.12136  2.78763  4.01404  2.86887  1.35964  2.91298  3.09830  3.42228  5.31030  3.20987    530 r - - -
          2.68618  4.42225  2.77519  2.73123  3.46354  2.40513  3.72494  3.29354  2.67741  2.69355  4.24690  2.90347  2.73739  3.18146  2.89801  2.37887  2.77519  2.98518  4.58477  3.61503
          0.02110  4.26480  4.98715  0.61958  0.77255  0.48576  0.95510
    446   1.82413  4.55506  3.26517  2.76244  3.70236  3.51816  3.81100  3.16336  2.70196  2.83595  3.71153  2.62186  3.94808  2.90712  3.08019  2.79443  2.91100  2.89974  2.62701  3.79653    531 a - - -
          2.68618  4.42225  2.77519  2.73123  3.46354  2.40513  3.72494  3.29354  2.67741  2.69355  4.24690  2.90347  2.73739  3.18146  2.89801  2.37887  2.77519  2.98518  4.58477  3.61503
          0.02110  4.26480  4.98715  0.61958  0.77255  0.48576  0.95510
    447   3.56190  4.90503  5.00544  4.51495  3.16885  4.70897  5.03004  2.35240  4.24613  0.61031  2.87872  4.76809  4.92697  4.44861  4.35715  4.13347  3.80479  2.51683  5.29226  4.14685    532 L - - -
          2.68618  4.42225  2.77519  2.73123  3.46354  2.40513  3.72494  3.29354  2.67741  2.69355  4.24690  2.90347  2.73739  3.18146  2.89801  2.37887  2.77519  2.98518  4.58477  3.61503
          0.02110  4.26480  4.98715  0.61958  0.77255  0.48576  0.95510
    448   3.36035  5.03189  4.01200  3.91987  4.85246  3.69821  4.94807  4.52124  4.01530  4.09509  5.17315  4.17911  0.34129  4.39063  4.19977  3.54391  3.83523  4.11730  5.91034  4.98387    533 P - - -
          2.68618  4.42225  2.77519  2.73123  3.46354  2.40513  3.72494  3.29354  2.67741  2.69355  4.24690  2.90347  2.73739  3.18146  2.89801  2.37887  2.77519  2.98518  4.58477  3.61503
          0.02110  4.26480  4.98715  0.61958  0.77255  0.48576  0.95510
    449   2.67071  2.82024  4.25723  3.68033  2.64692  3.48644  4.13069  2.48540  3.53674  2.20746  1.77437  3.83075  4.16001  3.74148  3.68210  3.07962  2.91925  2.31954  4.74575  3.53494    534 m - - -
          2.68618  4.42225  2.77519  2.73123  3.46354  2.40513  3.72494  3.29354  2.67741  2.69355  4.24690  2.90347  2.73739  3.18146  2.89801  2.37887  2.77519  2.98518  4.58477  3.61503
          0.02110  4.26480  4.98715  0.61958  0.77255  0.48576  0.95510
    450   2.28589  2.39845  3.65623  3.10212  3.50046  3.40677  3.96222  2.79538  3.03762  2.50281  3.37941  2.50889  3.99384  3.33146  3.35658  2.84087  2.85815  2.18452  4.96352  3.74200    535 v - - -
          2.68618  4.42225  2.77519  2.73123  3.46354  2.40513  3.72494  3.29354  2.67741  2.69355  4.24690  2.90347  2.73739  3.18146  2.89801  2.37887  2.77519  2.98518  4.58477  3.61503
          0.02110  4.26480  4.98715  0.61958  0.77255  0.48576  0.95510
    451   4.03780  5.15718  4.99678  4.77583  0.95607  4.69772  3.59150  3.66397  4.59524  2.92525  4.23461  4.33099  4.98489  4.43806  4.53328  4.08650  4.25112  3.60540  3.69601  1.16839    536 f - - -
          2.68618  4.42225  2.77519  2.73123  3.46354  2.40513  3.72494  3.29354  2.67741  2.69355  4.24690  2.90347  2.73739  3.18146  2.89801  2.37887  2.77519  2.98518  4.58477  3.61503
          0.02110  4.26480  4.98715  0.61958  0.77255  0.48576  0.95510
    452   2.71447  4.37263  1.98494  2.09534  4.50213  3.40274  3.29486  3.97928  2.44319  3.48030  4.24429  2.14582  3.84233  2.66350  2.94424  2.67323  2.95324  3.56383  5.63288  4.22068    537 d - - -
          2.68618  4.42225  2.77519  2.73123  3.46354  2.40513  3.72494  3.29354  2.67741  2.69355  4.24690  2.90347  2.73739  3.18146  2.89801  2.37887  2.77519  2.98518  4.58477  3.61503
          0.02110  4.26480  4.98715  0.61958  0.77255  0.48576  0.95510
    453   2.58199  4.63250  3.15107  2.59523  3.86557  3.48022  3.83820  3.25892  2.70062  2.94032  3.82409  3.17284  1.61334  3.06822  3.09065  2.78931  2.94455  2.84095  5.24146  3.41694    538 p - - -
          2.68618  4.42225  2.77519  2.73123  3.46354  2.40513  3.72494  3.29354  2.67741  2.69355  4.24690  2.90347  2.73739  3.18146  2.89801  2.37887  2.77519  2.98518  4.58477  3.61503
          0.02110  4.26480  4.98715  0.61958  0.77255  0.48576  0.95510
    454   2.33596  5.09739  2.63299  2.17752  4.41913  2.86181  3.61111  3.88942  2.29406  3.39261  4.14577  2.68851  3.81236  2.48267  2.64746  2.57466  2.69039  3.30246  5.54408  4.14644    539 e - - -
          2.68618  4.42225  2.77519  2.73123  3.46354  2.40513  3.72494  3.29354  2.67741  2.69355  4.24690  2.90347  2.73739  3.18146  2.89801  2.37887  2.77519  2.98518  4.58477  3.61503
          0.02110  4.26480  4.98715  0.61958  0.77255  0.48576  0.95510
    455   2.50087  4.66769  3.04709  2.52191  3.51485  3.49660  3.20645  3.25922  2.47798  2.66628  3.19491  3.07517  3.88369  2.59608  2.76976  2.64539  2.71413  2.97660  5.19981  3.00169    540 k - - -
          2.68608  4.42229  2.77480  2.73127  3.46358  2.40517  3.72499  3.29358  2.67739  2.69359  4.24694  2.90351  2.73744  3.18151  2.89799  2.37891  2.77524  2.98523  4.58481  3.61507
          0.27876  1.44202  4.98715  0.20188  1.69933  0.48576  0.95510
    456   2.78336  5.24554  1.62999  2.33496  4.56278  3.18793  3.48240  4.03865  2.46108  3.53562  4.31400  2.88861  3.87833  2.53325  2.31090  2.73577  3.02382  3.62841  5.68143  4.27545    542 d - - -
          2.68618  4.42225  2.77519  2.73123  3.46354  2.40513  3.72494  3.29354  2.67741  2.69355  4.24690  2.90347  2.73739  3.18146  2.89801  2.37887  2.77519  2.98518  4.58477  3.61503
          0.02110  4.26480  4.98715  0.61958  0.77255  0.48576  0.95510
    457   2.24596  5.15108  3.33238  2.71523  4.57089  3.64149  3.69927  3.94493  1.44300  3.43535  4.26458  3.17184  4.02686  2.82812  1.81092  2.94006  3.14266  3.59741  5.53967  4.29768    543 k - - -
          2.68618  4.42225  2.77519  2.73123  3.46354  2.40513  3.72494  3.29354  2.67741  2.69355  4.24690  2.90347  2.73739  3.18146  2.89801  2.37887  2.77519  2.98518  4.58477  3.61503
          0.02110  4.26480  4.98715  0.61958  0.77255  0.48576  0.95510
    458   2.65562  4.99394  2.98102  2.35261  4.28348  3.45108  3.28895  3.72352  2.03778  3.01630  3.77079  2.61175  3.84053  2.65738  2.36799  2.58544  2.88381  3.35514  5.45477  3.25270    544 k - - -
          2.68618  4.42225  2.77519  2.73123  3.46354  2.40513  3.72494  3.29354  2.67741  2.69355  4.24690  2.90347  2.73739  3.18146  2.89801  2.37887  2.77519  2.98518  4.58477  3.61503
          0.02110  4.26480  4.98715  0.61958  0.77255  0.48576  0.95510
    459   2.55202  4.86529  2.82818  2.45229  3.48458  3.45368  3.00399  3.53597  2.37326  2.62587  3.57161  2.73268  3.84400  2.49630  2.68092  2.56906  2.86160  3.20279  5.36027  4.01751    545 k - - -
          2.68618  4.42225  2.77519  2.73123  3.46354  2.40513  3.72494  3.29354  2.67741  2.69355  4.24690  2.90347  2.73739  3.18146  2.89801  2.37887  2.77519  2.98518  4.58477  3.61503
          0.02110  4.26480  4.98715  0.61958  0.77255  0.48576  0.95510
    460   2.66139  3.58889  3.53172  2.94615  3.52920  3.48048  3.84132  2.90044  2.39088  2.37188  3.49813  3.34549  3.99786  3.15773  2.60884  2.87467  2.88950  2.67405  2.36440  3.71841    546 w - - -
          2.68618  4.42225  2.77519  2.73123  3.46354  2.40513  3.72494  3.29354  2.67741  2.69355  4.24690  2.90347  2.73739  3.18146  2.89801  2.37887  2.77519  2.98518  4.58477  3.61503
          0.02110  4.26480  4.98715  0.61958  0.77255  0.48576  0.95510
    461   2.45451  4.45992  3.45566  2.89147  2.97003  3.61661  3.80808  2.97772  2.65434  2.66478  3.56208  3.30877  3.99838  3.13796  2.44431  2.86603  2.91197  2.74633  4.89627  2.05680    547 y - - -
          2.68618  4.42225  2.77519  2.73123  3.46354  2.40513  3.72494  3.29354  2.67741  2.69355  4.24690  2.90347  2.73739  3.18146  2.89801  2.37887  2.77519  2.98518  4.58477  3.61503
          0.02110  4.26480  4.98715  0.61958  0.77255  0.48576  0.95510
    462   2.39261  4.61234  2.78981  2.68687  4.10325  3.34827  3.85919  3.48255  2.72100  3.14416  3.97649  3.13362  3.86693  3.04762  3.15530  2.10464  1.70002  2.84450  5.41720  4.11902    548 t - - -
          2.68618  4.42225  2.77519  2.73123  3.46354  2.40513  3.72494  3.29354  2.67741  2.69355  4.24690  2.90347  2.73739  3.18146  2.89801  2.37887  2.77519  2.98518  4.58477  3.61503
          0.02110  4.26480  4.98715  0.61958  0.77255  0.48576  0.95510
    463   2.95918  5.10717  3.41668  2.75790  4.40734  3.68680  3.69279  3.82586  2.06113  3.33596  4.18048  3.20509  4.04715  2.07357  1.41895  2.97296  3.14693  3.51032  3.96593  4.19893    549 r - - -
          2.68618  4.42225  2.77519  2.73123  3.46354  2.40513  3.72494  3.29354  2.67741  2.69355  4.24690  2.90347  2.73739  3.18146  2.89801  2.37887  2.77519  2.98518  4.58477  3.61503
          0.02110  4.26480  4.98715  0.61958  0.77255  0.48576  0.95510
    464   2.85386  4.32792  4.22053  3.64623  2.77346  3.95126  4.18955  2.52814  3.52852  1.16645  2.97012  3.88975  3.34688  3.74225  3.72438  3.24251  3.08291  2.46340  4.79591  3.27338    550 l - - -
          2.68618  4.42225  2.77519  2.73123  3.46354  2.40513  3.72494  3.29354  2.67741  2.69355  4.24690  2.90347  2.73739  3.18146  2.89801  2.37887  2.77519  2.98518  4.58477  3.61503
          0.02110  4.26480  4.98715  0.61958  0.77255  0.48576  0.95510
    465   2.61504  3.60586  3.93927  3.35855  3.24733  3.69113  3.66184  2.42336  3.25680  2.30886  2.20801  3.45572  4.06536  3.50158  3.48246  2.88644  2.30329  2.14800  4.74686  3.54789    551 v - - -
          2.68618  4.42225  2.77519  2.73123  3.46354  2.40513  3.72494  3.29354  2.67741  2.69355  4.24690  2.90347  2.73739  3.18146  2.89801  2.37887  2.77519  2.98518  4.58477  3.61503
          0.02110  4.26480  4.98715  0.61958  0.77255  0.48576  0.95510
    466   3.24209  4.63138  3.44588  3.97568  1.27889  4.18596  3.70367  3.13078  3.85328  2.53150  3.75255  3.98197  4.52252  3.95765  3.98551  3.49696  3.46662  2.96858  2.24446  2.05276    552 f - - -
          2.68618  4.42225  2.77519  2.73123  3.46354  2.40513  3.72494  3.29354  2.67741  2.69355  4.24690  2.90347  2.73739  3.18146  2.89801  2.37887  2.77519  2.98518  4.58477  3.61503
          0.02110  4.26480  4.98715  0.61958  0.77255  0.48576  0.95510
    467   1.62814  4.29746  3.73694  3.22567  3.72536  3.42786  4.11977  2.86971  3.16423  2.75292  3.46193  3.50197  3.98173  3.46230  3.48036  2.16718  2.88053  1.87250  5.19300  3.97280    553 a - - -
          2.68618  4.42225  2.77519  2.73123  3.46354  2.40513  3.72494  3.29354  2.67741  2.69355  4.24690  2.90347  2.73739  3.18146  2.89801  2.37887  2.77519  2.98518  4.58477  3.61503
          0.02110  4.26480  4.98715  0.61958  0.77255  0.48576  0.95510
    468   2.70938  5.09158  2.66611  2.38720  4.40848  3.43241  3.66437  3.86003  2.33175  3.38709  4.16817  2.92603  3.85838  1.71631  2.77050  2.37418  2.68906  3.47299  5.55675  4.18057    554 q - - -
          2.68618  4.42225  2.77519  2.73123  3.46354  2.40513  3.72494  3.29354  2.67741  2.69355  4.24690  2.90347  2.73739  3.18146  2.89801  2.37887  2.77519  2.98518  4.58477  3.61503
          0.02110  4.26480  4.98715  0.61958  0.77255  0.48576  0.95510
    469   2.91838  5.36685  2.21975  2.11162  4.61821  3.40532  1.50937  4.12576  2.64015  3.64132  4.45888  2.87461  3.93586  2.75628  3.13525  2.85248  3.17355  3.73477  5.79336  4.36165    555 h - - -
          2.68618  4.42225  2.77519  2.73123  3.46354  2.40513  3.72494  3.29354  2.67741  2.69355  4.24690  2.90347  2.73739  3.18146  2.89801  2.37887  2.77519  2.98518  4.58477  3.61503
          0.02110  4.26480  4.98715  0.61958  0.77255  0.48576  0.95510
    470   2.36975  4.37572  4.63169  4.06290  3.18556  4.22629  4.59154  1.76624  3.94417  1.34036  3.21900  4.25822  4.53494  4.12933  4.09540  3.54685  3.23743  1.84328  5.12616  3.97087    556 l - - -
          2.68618  4.42225  2.77519  2.73123  3.46354  2.40513  3.72494  3.29354  2.67741  2.69355  4.24690  2.90347  2.73739  3.18146  2.89801  2.37887  2.77519  2.98518  4.58477  3.61503
          0.02110  4.26480  4.98715  0.61958  0.77255  0.48576  0.95510
    471   0.75616  4.28300  3.84235  3.59813  4.42754  3.11961  4.56558  3.55221  3.59118  3.44544  4.37133  3.61801  3.89743  3.88740  3.83189  2.59835  2.52621  3.10741  5.85034  4.66810    557 a - - -
          2.68618  4.42225  2.77519  2.73123  3.46354  2.40513  3.72494  3.29354  2.67741  2.69355  4.24690  2.90347  2.73739  3.18146  2.89801  2.37887  2.77519  2.98518  4.58477  3.61503
          0.02110  4.26480  4.98715  0.61958  0.77255  0.48576  0.95510
    472   1.86058  4.00770  3.30470  2.88015  4.32635  2.40114  4.03874  3.74379  2.91345  3.38618  4.19876  1.59896  3.84407  3.23584  3.31900  2.59000  2.86406  3.28490  5.62092  4.34280    558 n - - -
          2.68618  4.42225  2.77519  2.73123  3.46354  2.40513  3.72494  3.29354  2.67741  2.69355  4.24690  2.90347  2.73739  3.18146  2.89801  2.37887  2.77519  2.98518  4.58477  3.61503
          0.02110  4.26480  4.98715  0.61958  0.77255  0.48576  0.95510
    473   3.55809  4.87129  5.08888  4.58348  3.19095  4.77578  5.09810  2.10944  4.36303  0.64829  3.01373  4.83494  4.96280  4.51460  4.46603  4.18591  3.79432  2.39864  5.32923  4.20540    559 L - - -
          2.68618  4.42225  2.77519  2.73123  3.46354  2.40513  3.72494  3.29354  2.67741  2.69355  4.24690  2.90347  2.73739  3.18146  2.89801  2.37887  2.77519  2.98518  4.58477  3.61503
          0.02110  4.26480  4.98715  0.61958  0.77255  0.48576  0.95510
    474   2.06048  3.77254  3.80619  3.27567  3.56903  3.46829  4.08497  2.83503  3.19420  1.66798  3.54265  3.53375  3.99040  3.47912  3.48036  2.08964  2.80955  2.59191  5.04742  3.83753    560 l - - -
          2.68618  4.42225  2.77519  2.73123  3.46354  2.40513  3.72494  3.29354  2.67741  2.69355  4.24690  2.90347  2.73739  3.18146  2.89801  2.37887  2.77519  2.98518  4.58477  3.61503
          0.02110  4.26480  4.98715  0.61958  0.77255  0.48576  0.95510
    475   2.52322  4.47241  3.39257  3.21987  4.50745  3.17843  4.38801  4.00742  3.33758  3.68105  4.55032  3.45169  0.92590  3.66913  3.63885  2.23423  3.00984  3.47126  5.83469  4.58489    561 p - - -
          2.68618  4.42225  2.77519  2.73123  3.46354  2.40513  3.72494  3.29354  2.67741  2.69355  4.24690  2.90347  2.73739  3.18146  2.89801  2.37887  2.77519  2.98518  4.58477  3.61503
          0.02110  4.26480  4.98715  0.61958  0.77255  0.48576  0.95510
    476   2.86283  4.37046  4.72622  4.16548  2.97674  4.29222  4.68485  1.91456  4.04634  1.76737  3.30770  4.34300  4.59992  4.24008  4.19255  3.62229  3.16587  1.15500  5.20843  4.03235    562 v - - -
          2.68618  4.42225  2.77519  2.73123  3.46354  2.40513  3.72494  3.29354  2.67741  2.69355  4.24690  2.90347  2.73739  3.18146  2.89801  2.37887  2.77519  2.98518  4.58477  3.61503
          0.02110  4.26480  4.98715  0.61958  0.77255  0.48576  0.95510
    477   3.12037  4.51018  4.45898  3.96530  1.87309  4.11259  3.75571  2.98956  3.82404  2.59333  3.62800  3.97285  4.45586  3.93919  3.93920  3.42357  2.42899  2.82281  2.38514  1.58062    563 y - - -
          2.68618  4.42225  2.77519  2.73123  3.46354  2.40513  3.72494  3.29354  2.67741  2.69355  4.24690  2.90347  2.73739  3.18146  2.89801  2.37887  2.77519  2.98518  4.58477  3.61503
          0.02110  4.26480  4.98715  0.61958  0.77255  0.48576  0.95510
    478   3.22818  4.94592  3.98044  3.93776  5.03738  0.31867  5.01516  4.75111  4.17121  4.34797  5.33973  4.14679  4.34742  4.46503  4.34658  3.41405  3.73921  4.20315  6.01022  5.15876    564 G - - -
          2.68618  4.42225  2.77519  2.73123  3.46354  2.40513  3.72494  3.29354  2.67741  2.69355  4.24690  2.90347  2.73739  3.18146  2.89801  2.37887  2.77519  2.98518  4.58477  3.61503
          0.02110  4.26480  4.98715  0.61958  0.77255  0.48576  0.95510
    479   3.50945  5.28375  4.04551  3.49554  4.74224  3.89690  4.19180  4.32840  2.50497  3.77267  4.77761  3.81698  4.39413  3.40593  0.51575  3.58444  3.75730  4.03876  5.67319  4.60166    565 R - - -
          2.68618  4.42225  2.77519  2.73123  3.46354  2.40513  3.72494  3.29354  2.67741  2.69355  4.24690  2.90347  2.73739  3.18146  2.89801  2.37887  2.77519  2.98518  4.58477  3.61503
          0.02110  4.26480  4.98715  0.61958  0.77255  0.48576  0.95510
    480   2.34938  5.09830  2.66338  2.13045  4.40480  3.41056  3.16159  3.86474  2.44998  3.39391  4.17023  2.62481  3.84353  2.78519  2.94248  1.89209  2.86815  3.47247  5.56966  4.17706    566 s - - -
          2.68618  4.42225  2.77519  2.73123  3.46354  2.40513  3.72494  3.29354  2.67741  2.69355  4.24690  2.90347  2.73739  3.18146  2.89801  2.37887  2.77519  2.98518  4.58477  3.61503
          0.02110  4.26480  4.98715  0.61958  0.77255  0.48576  0.95510
    481   2.73628  5.03825  3.04934  2.49437  4.36157  3.49948  3.65796  3.78641  2.22397  3.31931  4.11551  2.94517  3.89435  2.22692  2.12493  2.52675  2.17076  3.42381  5.48526  4.15648    567 r - - -
          2.68618  4.42225  2.77519  2.73123  3.46354  2.40513  3.72494  3.29354  2.67741  2.69355  4.24690  2.90347  2.73739  3.18146  2.89801  2.37887  2.77519  2.98518  4.58477  3.61503
          0.02110  4.26480  4.98715  0.61958  0.77255  0.48576  0.95510
    482   3.22818  4.94592  3.98044  3.93776  5.03738  0.31867  5.01516  4.75111  4.17121  4.34797  5.33973  4.14679  4.34742  4.46503  4.34658  3.41405  3.73921  4.20315  6.01022  5.15876    568 G - - -
          2.68618  4.42225  2.77519  2.73123  3.46354  2.40513  3.72494  3.29354  2.67741  2.69355  4.24690  2.90347  2.73739  3.18146  2.89801  2.37887  2.77519  2.98518  4.58477  3.61503
          0.02110  4.26480  4.98715  0.61958  0.77255  0.48576  0.95510
    483   1.99519  4.30950  3.77252  3.48624  4.34288  3.15901  4.47147  3.46514  3.45990  3.35338  4.28019  3.57715  3.90918  3.77847  3.72400  2.62428  0.94050  3.05545  5.76393  4.56756    569 t - - -
          2.68618  4.42225  2.77519  2.73123  3.46354  2.40513  3.72494  3.29354  2.67741  2.69355  4.24690  2.90347  2.73739  3.18146  2.89801  2.37887  2.77519  2.98518  4.58477  3.61503
          0.02110  4.26480  4.98715  0.61958  0.77255  0.48576  0.95510
    484   2.64734  4.66136  3.21778  2.91254  4.46636  1.08566  4.09175  3.91759  2.86515  3.52792  4.36932  3.28957  3.24842  3.29989  2.65553  2.75992  3.04139  3.46730  5.69787  4.44959    570 g - - -
          2.68618  4.42225  2.77519  2.73123  3.46354  2.40513  3.72494  3.29354  2.67741  2.69355  4.24690  2.90347  2.73739  3.18146  2.89801  2.37887  2.77519  2.98518  4.58477  3.61503
          0.02110  4.26480  4.98715  0.61958  0.77255  0.48576  0.95510
    485   2.91457  5.14528  2.81530  2.53082  4.14528  3.49461  1.68150  3.95155  2.52625  3.47950  4.33484  1.89403  3.99559  2.98499  2.83438  2.90393  3.17219  3.59731  5.43867  3.99304    571 h - - -
          2.68619  4.42226  2.77520  2.73124  3.46355  2.40514  3.72495  3.29355  2.67742  2.69341  4.24691  2.90347  2.73740  3.18147  2.89802  2.37888  2.77520  2.98519  4.58478  3.61504
          0.07209  2.76899  4.98715  0.42494  1.06076  0.48576  0.95510
    486   2.58072  4.62247  3.56574  3.42859  4.54922  3.33338  4.55893  3.98146  3.51940  3.66789  4.65550  3.65589  0.67497  3.88087  3.77974  2.91200  3.22642  3.53959  5.85374  4.68053    573 P - - -
          2.68618  4.42225  2.77519  2.73123  3.46354  2.40513  3.72494  3.29354  2.67741  2.69355  4.24690  2.90347  2.73739  3.18146  2.89801  2.37887  2.77519  2.98518  4.58477  3.61503
          0.02110  4.26480  4.98715  0.61958  0.77255  0.48576  0.95510
    487   2.49865  2.90402  4.15256  3.90453  4.54231  0.69761  4.73677  3.93792  3.85007  3.70376  4.58353  3.81523  3.97347  4.12538  4.03489  2.71365  3.02353  3.40264  5.85766  4.75987    574 g - - -
          2.68618  4.42225  2.77519  2.73123  3.46354  2.40513  3.72494  3.29354  2.67741  2.69355  4.24690  2.90347  2.73739  3.18146  2.89801  2.37887  2.77519  2.98518  4.58477  3.61503
          0.02110  4.26480  4.98715  0.61958  0.77255  0.48576  0.95510
    488   2.64848  4.08814  4.24115  3.64881  2.20872  3.77374  4.07669  1.98621  3.50549  2.01404  2.88344  3.65197  4.13578  3.15679  3.64091  3.06831  2.87997  2.21899  4.33698  3.49007    575 i - - -
          2.68618  4.42225  2.77519  2.73123  3.46354  2.40513  3.72494  3.29354  2.67741  2.69355  4.24690  2.90347  2.73739  3.18146  2.89801  2.37887  2.77519  2.98518  4.58477  3.61503
          0.02110  4.26480  4.98715  0.61958  0.77255  0.48576  0.95510
    489   2.61142  4.28976  3.58961  3.02348  3.13664  3.60215  3.89125  2.79071  2.96649  2.51235  3.41196  3.39765  3.39977  3.25960  3.29587  2.33268  2.01975  2.34126  3.70328  3.65943    576 t - - -
          2.68618  4.42225  2.77519  2.73123  3.46354  2.40513  3.72494  3.29354  2.67741  2.69355  4.24690  2.90347  2.73739  3.18146  2.89801  2.37887  2.77519  2.98518  4.58477  3.61503
          0.02110  4.26480  4.98715  0.61958  0.77255  0.48576  0.95510
    490   2.81083  4.29100  4.14926  3.58193  1.63543  3.88312  4.01529  2.63283  3.46151  1.97005  2.94558  3.79916  4.23301  3.06835  3.65826  3.17095  3.03990  2.46483  4.57424  2.82227    577 f - - -
          2.68618  4.42225  2.77519  2.73123  3.46354  2.40513  3.72494  3.29354  2.67741  2.69355  4.24690  2.90347  2.73739  3.18146  2.89801  2.37887  2.77519  2.98518  4.58477  3.61503
          0.02110  4.26480  4.98715  0.61958  0.77255  0.48576  0.95510
    491   4.02714  5.12552  5.06968  4.84849  0.77345  4.70851  3.56912  3.69321  4.64828  2.97477  4.25049  4.33676  4.98445  4.45205  4.55235  4.08373  4.23277  3.61167  2.72222  1.62206    578 f - - -
          2.68618  4.42225  2.77519  2.73123  3.46354  2.40513  3.72494  3.29354  2.67741  2.69355  4.24690  2.90347  2.73739  3.18146  2.89801  2.37887  2.77519  2.98518  4.58477  3.61503
          0.02110  4.26480  4.98715  0.61958  0.77255  0.48576  0.95510
    492   3.11083  5.08769  3.01389  2.94848  4.52046  3.49885  4.32229  4.33794  3.27212  3.94264  4.90972  0.61549  4.17739  3.61133  3.62713  3.17245  3.51487  3.91793  5.77949  4.45269    579 N - - -
          2.68618  4.42225  2.77519  2.73123  3.46354  2.40513  3.72494  3.29354  2.67741  2.69355  4.24690  2.90347  2.73739  3.18146  2.89801  2.37887  2.77519  2.98518  4.58477  3.61503
          0.02110  4.26480  4.98715  0.61958  0.77255  0.48576  0.95510
    493   3.50945  5.28375  4.04551  3.49554  4.74224  3.89690  4.19180  4.32840  2.50497  3.77267  4.77761  3.81698  4.39413  3.40593  0.51575  3.58444  3.75730  4.03876  5.67319  4.60166    580 R - - -
          2.68618  4.42225  2.77519  2.73123  3.46354  2.40513  3.72494  3.29354  2.67741  2.69355  4.24690  2.90347  2.73739  3.18146  2.89801  2.37887  2.77519  2.98518  4.58477  3.61503
          0.02110  4.26480  4.98715  0.61958  0.77255  0.48576  0.95510
    494   2.57089  4.42024  3.63021  3.25031  3.93503  1.16880  4.23258  3.14287  3.18819  2.53615  3.95551  3.50932  3.99442  3.54270  3.49368  2.77313  2.97381  2.56178  5.42077  4.14268    581 g - - -
          2.68618  4.42225  2.77519  2.73123  3.46354  2.40513  3.72494  3.29354  2.67741  2.69355  4.24690  2.90347  2.73739  3.18146  2.89801  2.37887  2.77519  2.98518  4.58477  3.61503
          0.02110  4.26480  4.98715  0.61958  0.77255  0.48576  0.95510
    495   2.16096  4.41432  3.55689  3.44674  4.70544  0.74486  4.59940  4.12247  3.65051  3.85047  4.71269  3.57233  3.93016  3.91227  3.91569  2.67020  3.01407  3.51847  6.00497  4.84425    582 g - - -
          2.68618  4.42225  2.77519  2.73123  3.46354  2.40513  3.72494  3.29354  2.67741  2.69355  4.24690  2.90347  2.73739  3.18146  2.89801  2.37887  2.77519  2.98518  4.58477  3.61503
          0.02110  4.26480  4.98715  0.61958  0.77255  0.48576  0.95510
    496   2.40254  5.34665  2.15289  1.54332  4.68535  2.23991  3.78228  4.17227  2.67237  3.68018  4.47714  2.85140  3.90473  2.92136  3.21228  2.79853  3.12966  3.74978  5.84520  4.39914    583 e - - -
          2.68618  4.42225  2.77519  2.73123  3.46354  2.40513  3.72494  3.29354  2.67741  2.69355  4.24690  2.90347  2.73739  3.18146  2.89801  2.37887  2.77519  2.98518  4.58477  3.61503
          0.02110  4.26480  4.98715  0.61958  0.77255  0.48576  0.95510
    497   2.67462  4.41607  3.62499  3.07953  3.63155  3.61901  4.02757  2.60323  3.00237  2.51436  3.38245  3.45948  1.71909  3.33277  3.34751  2.90997  2.70096  2.23040  5.13806  3.90417    584 p - - -
          2.68618  4.42225  2.77519  2.73123  3.46354  2.40513  3.72494  3.29354  2.67741  2.69355  4.24690  2.90347  2.73739  3.18146  2.89801  2.37887  2.77519  2.98518  4.58477  3.61503
          0.02110  4.26480  4.98715  0.61958  0.77255  0.48576  0.95510
    498   3.28724  4.58041  5.08387  4.51946  2.89429  4.60829  4.96372  1.79306  4.39504  1.10534  3.09385  4.69269  4.82067  4.48116  4.47435  3.95801  3.51541  1.61669  5.27853  4.17581    585 l - - -
          2.68618  4.42225  2.77519  2.73123  3.46354  2.40513  3.72494  3.29354  2.67741  2.69355  4.24690  2.90347  2.73739  3.18146  2.89801  2.37887  2.77519  2.98518  4.58477  3.61503
          0.02110  4.26480  4.98715  0.61958  0.77255  0.48576  0.95510
    499   2.58370  4.02759  3.29733  2.99390  2.87832  3.60079  3.88467  2.79512  2.94294  2.32435  3.42720  3.37919  3.99063  3.23851  3.28203  2.42014  2.02416  2.42483  4.91091  3.68183    586 t - - -
          2.68618  4.42225  2.77519  2.73123  3.46354  2.40513  3.72494  3.29354  2.67741  2.69355  4.24690  2.90347  2.73739  3.18146  2.89801  2.37887  2.77519  2.98518  4.58477  3.61503
          0.02110  4.26480  4.98715  0.61958  0.77255  0.48576  0.95510
    500   3.07235  4.45613  4.60625  4.05984  1.25605  4.17703  4.15689  2.57218  3.90698  1.96748  2.88434  4.15178  4.48725  4.03297  4.01048  3.49332  3.30005  2.20138  4.01977  3.03305    587 f - - -
          2.68618  4.42225  2.77519  2.73123  3.46354  2.40513  3.72494  3.29354  2.67741  2.69355  4.24690  2.90347  2.73739  3.18146  2.89801  2.37887  2.77519  2.98518  4.58477  3.61503
          0.02110  4.26480  4.98715  0.61958  0.77255  0.48576  0.95510
    501   3.46771  5.59969  0.48694  2.67194  5.04263  3.55982  4.34831  4.73247  3.51672  4.27522  5.27957  3.24186  4.24082  3.60000  4.07327  3.39730  3.82025  4.33475  6.12705  4.87323    588 D - - -
          2.68618  4.42225  2.77519  2.73123  3.46354  2.40513  3.72494  3.29354  2.67741  2.69355  4.24690  2.90347  2.73739  3.18146  2.89801  2.37887  2.77519  2.98518  4.58477  3.61503
          0.02110  4.26480  4.98715  0.61958  0.77255  0.48576  0.95510
    502   2.86235  4.68461  3.64432  3.34372  3.97505  3.53393  4.33585  3.37899  3.24070  2.46160  4.12487  3.65042  0.90038  3.66806  3.51619  3.04483  3.25466  3.14979  5.45953  4.16717    589 p - - -
          2.68618  4.42225  2.77519  2.73123  3.46354  2.40513  3.72494  3.29354  2.67741  2.69355  4.24690  2.90347  2.73739  3.18146  2.89801  2.37887  2.77519  2.98518  4.58477  3.61503
          0.02110  4.26480  4.98715  0.61958  0.77255  0.48576  0.95510
    503   3.18309  4.58393  4.62542  4.06111  2.21010  4.32063  4.48507  2.47545  3.90937  0.94816  2.90562  4.28259  4.58283  3.52964  4.05213  3.63664  3.40423  2.56873  4.89914  3.63807    590 l - - -
          2.68618  4.42225  2.77519  2.73123  3.46354  2.40513  3.72494  3.29354  2.67741  2.69355  4.24690  2.90347  2.73739  3.18146  2.89801  2.37887  2.77519  2.98518  4.58477  3.61503
          0.02110  4.26480  4.98715  0.61958  0.77255  0.48576  0.95510
    504   2.86783  5.12229  2.69984  2.47260  4.28513  3.42179  2.75090  3.99583  2.63789  3.53770  4.38182  1.30649  3.96279  3.01356  3.05755  2.68332  3.15187  3.61523  5.56776  4.12800    591 n - - -
          2.68618  4.42225  2.77519  2.73123  3.46354  2.40513  3.72494  3.29354  2.67741  2.69355  4.24690  2.90347  2.73739  3.18146  2.89801  2.37887  2.77519  2.98518  4.58477  3.61503
          0.02110  4.26480  4.98715  0.61958  0.77255  0.48576  0.95510
    505   2.74212  5.11046  3.03056  2.46695  4.45310  3.04902  3.17832  3.89017  1.71079  3.39152  4.17262  2.98595  3.57765  2.75430  2.13058  2.48001  2.96273  3.50475  5.52939  4.18867    592 k - - -
          2.68618  4.42225  2.77519  2.73123  3.46354  2.40513  3.72494  3.29354  2.67741  2.69355  4.24690  2.90347  2.73739  3.18146  2.89801  2.37887  2.77519  2.98518  4.58477  3.61503
          0.02110  4.26480  4.98715  0.61958  0.77255  0.48576  0.95510
    506   2.38408  4.98023  2.53214  2.29522  4.15395  3.33859  3.36309  3.70642  2.35115  2.48939  4.03839  2.80976  3.82678  2.65620  2.60144  2.63255  2.86698  3.33687  5.45156  3.93669    593 e - - -
          2.68618  4.42225  2.77519  2.73123  3.46354  2.40513  3.72494  3.29354  2.67741  2.69355  4.24690  2.90347  2.73739  3.18146  2.89801  2.37887  2.77519  2.98518  4.58477  3.61503
          0.02110  4.26480  4.98715  0.61958  0.77255  0.48576  0.95510
    507   3.01769  5.17885  0.96815  2.55682  3.04220  3.50213  3.95531  3.79564  2.99647  3.39667  4.38291  3.09323  4.06758  3.21762  3.49664  3.01422  3.30966  3.51465  5.41613  3.90921    594 d - - -
          2.68618  4.42225  2.77519  2.73123  3.46354  2.40513  3.72494  3.29354  2.67741  2.69355  4.24690  2.90347  2.73739  3.18146  2.89801  2.37887  2.77519  2.98518  4.58477  3.61503
          0.02110  4.26480  4.98715  0.61958  0.77255  0.48576  0.95510
    508   3.05034  4.95902  3.72795  3.08385  4.13893  3.76936  3.87811  2.86026  2.28074  3.04879  4.07264  3.45351  4.18134  3.07094  1.02576  3.14972  3.27595  3.23382  5.39023  4.14913    595 r - - -
          2.68618  4.42225  2.77519  2.73123  3.46354  2.40513  3.72494  3.29354  2.67741  2.69355  4.24690  2.90347  2.73739  3.18146  2.89801  2.37887  2.77519  2.98518  4.58477  3.61503
          0.02110  4.26480  4.98715  0.61958  0.77255  0.48576  0.95510
    509   2.52238  5.01760  2.94202  2.42108  4.33927  3.44096  3.65241  3.78176  2.03911  3.32080  4.10364  2.82505  3.85037  2.19835  2.82704  2.34023  2.35818  3.40360  5.49915  4.13752    596 k - - -
          2.68618  4.42225  2.77519  2.73123  3.46354  2.40513  3.72494  3.29354  2.67741  2.69355  4.24690  2.90347  2.73739  3.18146  2.89801  2.37887  2.77519  2.98518  4.58477  3.61503
          0.02110  4.26480  4.98715  0.61958  0.77255  0.48576  0.95510
    510   2.64974  4.94970  3.15037  2.58183  4.22483  3.54656  3.68820  3.61810  1.72202  3.18543  2.73035  3.07630  3.93413  2.13468  2.66494  2.79157  2.98448  3.30195  5.40507  4.10831    597 k - - -
          2.68618  4.42225  2.77519  2.73123  3.46354  2.40513  3.72494  3.29354  2.67741  2.69355  4.24690  2.90347  2.73739  3.18146  2.89801  2.37887  2.77519  2.98518  4.58477  3.61503
          0.02110  4.26480  4.98715  0.61958  0.77255  0.48576  0.95510
    511   2.74187  4.81872  2.86672  2.72687  4.50679  3.30153  4.09727  3.98785  2.96941  3.65759  4.54250  0.97869  3.96990  3.31503  3.35355  2.81809  2.73086  3.55012  5.80154  4.44194    598 n - - -
          2.68618  4.42225  2.77519  2.73123  3.46354  2.40513  3.72494  3.29354  2.67741  2.69355  4.24690  2.90347  2.73739  3.18146  2.89801  2.37887  2.77519  2.98518  4.58477  3.61503
          0.02110  4.26480  4.98715  0.61958  0.77255  0.48576  0.95510
    512   0.82871  4.26384  3.71988  3.47322  4.53437  2.62528  4.50271  3.94059  3.54565  3.65007  4.46780  3.52686  3.83509  3.80160  3.82194  2.17401  2.84726  3.34384  5.88590  4.70318    599 a - - -
          2.68618  4.42225  2.77519  2.73123  3.46354  2.40513  3.72494  3.29354  2.67741  2.69355  4.24690  2.90347  2.73739  3.18146  2.89801  2.37887  2.77519  2.98518  4.58477  3.61503
          0.02110  4.26480  4.98715  0.61958  0.77255  0.48576  0.95510
    513   3.26387  4.99474  3.67378  3.33162  2.51527  3.91340  0.94584  3.63105  3.18259  3.07323  4.19018  3.64742  4.37978  3.58551  3.45640  3.34610  3.53693  3.44216  4.35167  2.68436    600 h - - -
          2.68618  4.42225  2.77519  2.73123  3.46354  2.40513  3.72494  3.29354  2.67741  2.69355  4.24690  2.90347  2.73739  3.18146  2.89801  2.37887  2.77519  2.98518  4.58477  3.61503
          0.02110  4.26480  4.98715  0.61958  0.77255  0.48576  0.95510
    514   2.53001  3.44806  3.98604  3.40840  3.25974  2.98936  4.02463  2.56480  3.19054  1.65889  2.48908  3.65410  4.08262  3.54135  3.50870  2.98613  2.86609  2.37184  4.77101  3.57496    601 l - - -
          2.68618  4.42225  2.77519  2.73123  3.46354  2.40513  3.72494  3.29354  2.67741  2.69355  4.24690  2.90347  2.73739  3.18146  2.89801  2.37887  2.77519  2.98518  4.58477  3.61503
          0.02110  4.26480  4.98715  0.61958  0.77255  0.48576  0.95510
    515   2.59967  4.51028  4.58912  4.04656  2.18357  4.22304  4.48216  2.40645  3.91520  1.05490  3.10292  4.24096  4.53628  4.07735  4.05891  3.55448  3.33649  2.42212  4.92599  3.65854    602 l - - -
          2.68618  4.42225  2.77519  2.73123  3.46354  2.40513  3.72494  3.29354  2.67741  2.69355  4.24690  2.90347  2.73739  3.18146  2.89801  2.37887  2.77519  2.98518  4.58477  3.61503
          0.02110  4.26480  4.98715  0.61958  0.77255  0.48576  0.95510
    516   2.93512  4.30884  4.64479  4.05839  2.99629  4.13653  4.46466  1.70689  3.91430  1.35273  2.97699  4.20169  4.44487  4.06369  4.01568  3.45094  2.95560  1.99440  4.95520  3.52723    603 l - - -
          2.68618  4.42225  2.77519  2.73123  3.46354  2.40513  3.72494  3.29354  2.67741  2.69355  4.24690  2.90347  2.73739  3.18146  2.89801  2.37887  2.77519  2.98518  4.58477  3.61503
          0.02110  4.26480  4.98715  0.61958  0.77255  0.48576  0.95510
    517   3.46815  4.76947  5.04118  4.51949  1.33476  4.64541  4.56675  2.30071  4.36911  1.22687  3.06631  4.62752  4.84426  4.40315  4.42843  3.99821  3.68738  2.55327  4.76677  3.33639    604 l - - -
          2.68618  4.42225  2.77519  2.73123  3.46354  2.40513  3.72494  3.29354  2.67741  2.69355  4.24690  2.90347  2.73739  3.18146  2.89801  2.37887  2.77519  2.98518  4.58477  3.61503
          0.02110  4.26480  4.98715  0.61958  0.77255  0.48576  0.95510
    518   2.09507  4.39829  3.56527  3.44721  4.69737  0.77070  4.59267  4.10776  3.64376  3.83717  4.69433  3.56573  3.91938  3.90333  3.91020  2.65306  2.99610  3.50187  6.00239  4.83933    605 g - - -
          2.68618  4.42225  2.77519  2.73123  3.46354  2.40513  3.72494  3.29354  2.67741  2.69355  4.24690  2.90347  2.73739  3.18146  2.89801  2.37887  2.77519  2.98518  4.58477  3.61503
          0.02110  4.26480  4.98715  0.61958  0.77255  0.48576  0.95510
    519   2.74860  4.74343  3.07929  2.93632  4.50233  3.31769  4.23381  4.07684  3.13212  3.70861  4.59291  2.64637  0.92045  3.48580  3.47941  2.85823  3.17706  3.60899  5.78278  4.48801    606 p - - -
          2.68618  4.42225  2.77519  2.73123  3.46354  2.40513  3.72494  3.29354  2.67741  2.69355  4.24690  2.90347  2.73739  3.18146  2.89801  2.37887  2.77519  2.98518  4.58477  3.61503
          0.02110  4.26480  4.98715  0.61958  0.77255  0.48576  0.95510
    520   2.40955  4.34199  3.56713  3.25469  4.35058  3.14204  4.31324  3.72172  3.26503  3.43724  4.28479  3.44315  3.33058  3.58592  3.57516  2.25047  0.99438  3.23977  5.70732  4.48769    607 t - - -
          2.68618  4.42225  2.77519  2.73123  3.46354  2.40513  3.72494  3.29354  2.67741  2.69355  4.24690  2.90347  2.73739  3.18146  2.89801  2.37887  2.77519  2.98518  4.58477  3.61503
          0.02110  4.26480  4.98715  0.61958  0.77255  0.48576  0.95510
    521   3.22818  4.94592  3.98044  3.93776  5.03738  0.31867  5.01516  4.75111  4.17121  4.34797  5.33973  4.14679  4.34742  4.46503  4.34658  3.41405  3.73921  4.20315  6.01022  5.15876    608 G - - -
          2.68618  4.42225  2.77519  2.73123  3.46354  2.40513  3.72494  3.29354  2.67741  2.69355  4.24690  2.90347  2.73739  3.18146  2.89801  2.37887  2.77519  2.98518  4.58477  3.61503
          0.02110  4.26480  4.98715  0.61958  0.77255  0.48576  0.95510
    522   1.13909  4.28433  3.67702  3.37303  4.52254  2.53833  4.42398  3.94962  3.43109  3.62901  4.43575  3.48015  3.82626  3.69564  3.74191  1.57199  2.83665  3.35361  5.85717  4.65979    609 a - - -
          2.68618  4.42225  2.77519  2.73123  3.46354  2.40513  3.72494  3.29354  2.67741  2.69355  4.24690  2.90347  2.73739  3.18146  2.89801  2.37887  2.77519  2.98518  4.58477  3.61503
          0.02110  4.26480  4.98715  0.61958  0.77255  0.48576  0.95510
    523   3.22818  4.94592  3.98044  3.93776  5.03738  0.31867  5.01516  4.75111  4.17121  4.34797  5.33973  4.14679  4.34742  4.46503  4.34658  3.41405  3.73921  4.20315  6.01022  5.15876    610 G - - -
          2.68618  4.42225  2.77519  2.73123  3.46354  2.40513  3.72494  3.29354  2.67741  2.69355  4.24690  2.90347  2.73739  3.18146  2.89801  2.37887  2.77519  2.98518  4.58477  3.61503
          0.02110  4.26480  4.98715  0.61958  0.77255  0.48576  0.95510
    524   3.38554  5.32208  3.58507  3.15504  4.80131  3.80963  4.04800  4.26150  0.60257  3.74851  4.70587  3.55499  4.29615  3.22934  2.59528  3.41201  3.61745  3.95351  5.70522  4.58517    611 K - - -
          2.68618  4.42225  2.77519  2.73123  3.46354  2.40513  3.72494  3.29354  2.67741  2.69355  4.24690  2.90347  2.73739  3.18146  2.89801  2.37887  2.77519  2.98518  4.58477  3.61503
          0.02110  4.26480  4.98715  0.61958  0.77255  0.48576  0.95510
    525   2.55802  4.47396  3.60545  3.45935  4.50168  3.19940  4.54713  4.08825  3.56157  3.78338  4.68671  3.60410  3.97419  3.88106  3.82073  0.62413  3.07080  3.53223  5.84431  4.59352    612 S - - -
          2.68618  4.42225  2.77519  2.73123  3.46354  2.40513  3.72494  3.29354  2.67741  2.69355  4.24690  2.90347  2.73739  3.18146  2.89801  2.37887  2.77519  2.98518  4.58477  3.61503
          0.02110  4.26480  4.98715  0.61958  0.77255  0.48576  0.95510
    526   0.85696  4.30667  3.97984  3.65177  4.15117  3.25580  4.54786  3.04927  3.58898  3.06229  4.09561  3.70189  3.98812  3.89080  3.83395  2.71353  2.94988  2.35004  5.68170  4.47247    613 a - - -
          2.68618  4.42225  2.77519  2.73123  3.46354  2.40513  3.72494  3.29354  2.67741  2.69355  4.24690  2.90347  2.73739  3.18146  2.89801  2.37887  2.77519  2.98518  4.58477  3.61503
          0.02110  4.26480  4.98715  0.61958  0.77255  0.48576  0.95510
    527   2.65519  4.50689  3.36244  2.85388  3.68707  3.52477  3.20094  3.09782  2.74743  2.36304  3.68771  3.27320  3.96930  3.13379  3.09920  2.72210  1.58333  2.84389  5.10012  3.81451    614 t - - -
          2.68618  4.42225  2.77519  2.73123  3.46354  2.40513  3.72494  3.29354  2.67741  2.69355  4.24690  2.90347  2.73739  3.18146  2.89801  2.37887  2.77519  2.98518  4.58477  3.61503
          0.02110  4.26480  4.98715  0.61958  0.77255  0.48576  0.95510
    528   2.48919  4.33067  4.32069  3.74810  3.30596  4.01987  4.35843  2.10441  3.62939  1.26280  2.89705  3.99253  4.35968  3.85552  3.82714  3.32261  2.74809  2.20102  5.00621  3.84291    615 l - - -
          2.68618  4.42225  2.77519  2.73123  3.46354  2.40513  3.72494  3.29354  2.67741  2.69355  4.24690  2.90347  2.73739  3.18146  2.89801  2.37887  2.77519  2.98518  4.58477  3.61503
          0.02110  4.26480  4.98715  0.61958  0.77255  0.48576  0.95510
    529   2.55912  2.86615  3.43216  2.89318  3.73412  3.00462  3.90217  3.08013  2.85529  2.71792  3.67252  2.03679  3.92306  3.17524  3.23326  2.73500  2.48643  2.48128  5.14111  3.89230    616 n - - -
          2.68618  4.42225  2.77519  2.73123  3.46354  2.40513  3.72494  3.29354  2.67741  2.69355  4.24690  2.90347  2.73739  3.18146  2.89801  2.37887  2.77519  2.98518  4.58477  3.61503
          0.02110  4.26480  4.98715  0.61958  0.77255  0.48576  0.95510
    530   2.32132  4.61399  3.08429  2.63258  3.77911  3.37349  3.74029  3.19300  2.62087  2.85431  3.70968  2.30046  3.90387  2.95637  3.04811  2.54567  2.86760  2.92214  3.92244  2.67566    617 n - - -
          2.68618  4.42225  2.77519  2.73123  3.46354  2.40513  3.72494  3.29354  2.67741  2.69355  4.24690  2.90347  2.73739  3.18146  2.89801  2.37887  2.77519  2.98518  4.58477  3.61503
          0.02110  4.26480  4.98715  0.61958  0.77255  0.48576  0.95510
    531   2.53309  4.21141  3.76520  3.18940  3.32583  3.66732  3.94343  2.35525  2.84107  1.88818  2.58144  3.51515  4.04103  3.04594  3.38058  2.80541  2.76962  2.37671  4.81241  3.60328    618 l - - -
          2.68618  4.42225  2.77519  2.73123  3.46354  2.40513  3.72494  3.29354  2.67741  2.69355  4.24690  2.90347  2.73739  3.18146  2.89801  2.37887  2.77519  2.98518  4.58477  3.61503
          0.02110  4.26480  4.98715  0.61958  0.77255  0.48576  0.95510
    532   2.32890  4.42775  4.57611  4.00898  3.04177  4.21611  4.55756  1.88363  3.88911  1.17933  3.14903  4.22756  4.52174  4.07230  4.05036  3.53433  3.26450  2.17761  5.08793  3.93484    619 l - - -
          2.68618  4.42225  2.77519  2.73123  3.46354  2.40513  3.72494  3.29354  2.67741  2.69355  4.24690  2.90347  2.73739  3.18146  2.89801  2.37887  2.77519  2.98518  4.58477  3.61503
          0.02110  4.26480  4.98715  0.61958  0.77255  0.48576  0.95510
    533   2.40132  4.38664  3.10420  2.54604  3.93105  3.08901  3.69934  3.23739  2.53191  2.74769  3.28142  2.50814  3.87243  2.47346  2.97902  2.37037  2.81849  3.03551  5.24474  3.93515    620 s - - -
          2.68618  4.42225  2.77519  2.73123  3.46354  2.40513  3.72494  3.29354  2.67741  2.69355  4.24690  2.90347  2.73739  3.18146  2.89801  2.37887  2.77519  2.98518  4.58477  3.61503
          0.02110  4.26480  4.98715  0.61958  0.77255  0.48576  0.95510
    534   2.70119  4.82671  3.09066  2.56412  3.48117  3.51052  3.32126  3.47013  2.48817  2.92189  3.91564  3.06416  3.91140  1.63811  2.90199  2.53282  2.93360  3.16745  5.21737  3.83644    621 q - - -
          2.68618  4.42225  2.77519  2.73123  3.46354  2.40513  3.72494  3.29354  2.67741  2.69355  4.24690  2.90347  2.73739  3.18146  2.89801  2.37887  2.77519  2.98518  4.58477  3.61503
          0.02110  4.26480  4.98715  0.61958  0.77255  0.48576  0.95510
    535   2.83887  4.23378  4.49135  3.91083  3.29604  4.03014  4.37683  1.92201  3.77410  1.64110  2.66026  4.07319  4.36750  3.96807  3.91067  3.03442  3.00361  1.61394  4.94968  3.77637    622 v - - -
          2.68618  4.42225  2.77519  2.73123  3.46354  2.40513  3.72494  3.29354  2.67741  2.69355  4.24690  2.90347  2.73739  3.18146  2.89801  2.37887  2.77519  2.98518  4.58477  3.61503
          0.02110  4.26480  4.98715  0.61958  0.77255  0.48576  0.95510
    536   2.43046  4.26130  4.11948  3.54675  3.32671  3.87049  4.20224  2.19334  3.44094  2.04151  1.86327  3.81231  4.23391  3.68794  3.66727  3.16262  2.49702  2.20790  4.93267  3.74711    623 m - - -
          2.68618  4.42225  2.77519  2.73123  3.46354  2.40513  3.72494  3.29354  2.67741  2.69355  4.24690  2.90347  2.73739  3.18146  2.89801  2.37887  2.77519  2.98518  4.58477  3.61503
          0.02110  4.26480  4.98715  0.61958  0.77255  0.48576  0.95510
    537   0.56964  4.43966  3.91289  3.74472  4.49453  3.24993  4.71247  3.68327  3.77272  3.54475  4.54655  3.77851  4.02776  4.07915  3.98186  2.79361  3.09921  3.26555  5.87930  4.73200    624 A - - -
          2.68618  4.42225  2.77519  2.73123  3.46354  2.40513  3.72494  3.29354  2.67741  2.69355  4.24690  2.90347  2.73739  3.18146  2.89801  2.37887  2.77519  2.98518  4.58477  3.61503
          0.02110  4.26480  4.98715  0.61958  0.77255  0.48576  0.95510
    538   2.98352  4.34652  4.67092  4.09561  3.33372  4.21927  4.57629  1.39852  3.95534  1.74634  2.79388  4.26653  4.52530  4.14035  3.70779  3.53996  3.21780  1.67064  5.09559  3.94079    625 i - - -
          2.68618  4.42225  2.77519  2.73123  3.46354  2.40513  3.72494  3.29354  2.67741  2.69355  4.24690  2.90347  2.73739  3.18146  2.89801  2.37887  2.77519  2.98518  4.58477  3.61503
          0.02110  4.26480  4.98715  0.61958  0.77255  0.48576  0.95510
    539   2.77758  4.67628  3.37108  2.81042  3.42681  3.63931  2.26399  3.24506  2.38828  2.58275  3.77175  3.25085  4.01918  3.04809  2.86358  2.89134  3.00061  2.99374  4.88076  2.13905    626 y - - -
          2.68618  4.42225  2.77519  2.73123  3.46354  2.40513  3.72494  3.29354  2.67741  2.69355  4.24690  2.90347  2.73739  3.18146  2.89801  2.37887  2.77519  2.98518  4.58477  3.61503
          0.02110  4.26480  4.98715  0.61958  0.77255  0.48576  0.95510
    540   2.58008  4.46467  2.78767  2.47755  4.29310  3.22566  3.68698  3.72417  2.41289  3.28496  4.08150  2.72200  3.86506  2.82088  1.62324  2.68520  2.91872  3.35660  5.47814  4.13510    627 r - - -
          2.68618  4.42225  2.77519  2.73123  3.46354  2.40513  3.72494  3.29354  2.67741  2.69355  4.24690  2.90347  2.73739  3.18146  2.89801  2.37887  2.77519  2.98518  4.58477  3.61503
          0.02110  4.26480  4.98715  0.61958  0.77255  0.48576  0.95510
    541   1.99036  4.37206  3.48021  3.25553  4.48477  3.12385  4.37931  3.85928  3.33997  3.58022  4.43503  3.44336  1.05882  3.65148  3.64487  2.48128  2.91383  3.33556  5.83229  4.60609    628 p - - -
          2.68618  4.42225  2.77519  2.73123  3.46354  2.40513  3.72494  3.29354  2.67741  2.69355  4.24690  2.90347  2.73739  3.18146  2.89801  2.37887  2.77519  2.98518  4.58477  3.61503
          0.02110  4.26480  4.98715  0.61958  0.77255  0.48576  0.95510
    542   3.50945  5.28375  4.04551  3.49554  4.74224  3.89690  4.19180  4.32840  2.50497  3.77267  4.77761  3.81698  4.39413  3.40593  0.51575  3.58444  3.75730  4.03876  5.67319  4.60166    629 R - - -
          2.68618  4.42225  2.77519  2.73123  3.46354  2.40513  3.72494  3.29354  2.67741  2.69355  4.24690  2.90347  2.73739  3.18146  2.89801  2.37887  2.77519  2.98518  4.58477  3.61503
          0.02110  4.26480  4.98715  0.61958  0.77255  0.48576  0.95510
    543   3.44652  4.72500  5.18009  4.62147  3.27200  4.78920  5.14740  1.80119  4.49149  0.84625  2.95807  4.85267  4.94709  4.56645  4.58207  4.15406  3.67151  1.96416  5.39097  4.34386    630 l - - -
          2.68618  4.42225  2.77519  2.73123  3.46354  2.40513  3.72494  3.29354  2.67741  2.69355  4.24690  2.90347  2.73739  3.18146  2.89801  2.37887  2.77519  2.98518  4.58477  3.61503
          0.02110  4.26480  4.98715  0.61958  0.77255  0.48576  0.95510
    544   3.27469  4.64164  4.63205  4.16753  1.06220  4.28570  3.96525  2.75463  4.02111  2.23413  3.48387  4.17739  4.61292  4.12331  4.12389  3.62431  3.51169  2.18435  4.21509  2.42956    631 f - - -
          2.68618  4.42225  2.77519  2.73123  3.46354  2.40513  3.72494  3.29354  2.67741  2.69355  4.24690  2.90347  2.73739  3.18146  2.89801  2.37887  2.77519  2.98518  4.58477  3.61503
          0.02110  4.26480  4.98715  0.61958  0.77255  0.48576  0.95510
    545   3.33099  4.59058  5.16209  4.64937  3.58802  4.76829  5.28748  0.93119  4.53287  1.79297  3.36886  4.85532  4.99784  4.73327  4.68377  4.15901  3.58085  1.60421  5.64643  4.48858    632 i - - -
          2.68618  4.42225  2.77519  2.73123  3.46354  2.40513  3.72494  3.29354  2.67741  2.69355  4.24690  2.90347  2.73739  3.18146  2.89801  2.37887  2.77519  2.98518  4.58477  3.61503
          0.02110  4.26480  4.98715  0.61958  0.77255  0.48576  0.95510
    546   2.35644  4.31540  4.65069  4.09021  2.95273  4.21156  4.61376  1.63787  3.97285  2.17063  3.36479  4.26289  4.53989  4.18139  4.12698  3.53845  3.19821  1.28550  5.17801  3.98684    633 v - - -
          2.68618  4.42225  2.77519  2.73123  3.46354  2.40513  3.72494  3.29354  2.67741  2.69355  4.24690  2.90347  2.73739  3.18146  2.89801  2.37887  2.77519  2.98518  4.58477  3.61503
          0.02110  4.26480  4.98715  0.61958  0.77255  0.48576  0.95510
    547   3.12973  5.68780  2.01214  0.88964  4.98766  3.37447  3.93899  4.51662  2.96424  4.01681  4.88259  2.84681  4.00637  3.11043  3.55604  3.00890  3.42365  4.08788  6.15002  4.65345    634 e - - -
          2.68618  4.42225  2.77519  2.73123  3.46354  2.40513  3.72494  3.29354  2.67741  2.69355  4.24690  2.90347  2.73739  3.18146  2.89801  2.37887  2.77519  2.98518  4.58477  3.61503
          0.02110  4.26480  4.98715  0.61958  0.77255  0.48576  0.95510
    548   1.42989  4.58377  3.33439  2.81761  3.88825  3.50148  3.86786  3.16999  2.29474  2.89016  3.19419  3.24700  3.96175  3.09344  3.02127  2.79903  2.93783  2.90559  5.25771  3.99598    635 a - - -
          2.68618  4.42225  2.77519  2.73123  3.46354  2.40513  3.72494  3.29354  2.67741  2.69355  4.24690  2.90347  2.73739  3.18146  2.89801  2.37887  2.77519  2.98518  4.58477  3.61503
          0.02110  4.26480  4.98715  0.61958  0.77255  0.48576  0.95510
    549   3.22818  4.94592  3.98044  3.93776  5.03738  0.31867  5.01516  4.75111  4.17121  4.34797  5.33973  4.14679  4.34742  4.46503  4.34658  3.41405  3.73921  4.20315  6.01022  5.15876    636 G - - -
          2.68618  4.42225  2.77519  2.73123  3.46354  2.40513  3.72494  3.29354  2.67741  2.69355  4.24690  2.90347  2.73739  3.18146  2.89801  2.37887  2.77519  2.98518  4.58477  3.61503
          0.02110  4.26480  4.98715  0.61958  0.77255  0.48576  0.95510
    550   2.54649  4.73354  3.01586  2.66170  4.21578  3.09575  3.89258  3.61663  2.71650  3.27404  3.48852  1.31366  3.91164  3.08266  3.12327  2.73302  2.97666  3.25876  5.51505  4.19278    637 n - - -
          2.68618  4.42225  2.77519  2.73123  3.46354  2.40513  3.72494  3.29354  2.67741  2.69355  4.24690  2.90347  2.73739  3.18146  2.89801  2.37887  2.77519  2.98518  4.58477  3.61503
          0.02110  4.26480  4.98715  0.61958  0.77255  0.48576  0.95510
    551   2.55802  4.47396  3.60545  3.45935  4.50168  3.19940  4.54713  4.08825  3.56157  3.78338  4.68671  3.60410  3.97419  3.88106  3.82073  0.62413  3.07080  3.53223  5.84431  4.59352    638 S - - -
          2.68618  4.42225  2.77519  2.73123  3.46354  2.40513  3.72494  3.29354  2.67741  2.69355  4.24690  2.90347  2.73739  3.18146  2.89801  2.37887  2.77519  2.98518  4.58477  3.61503
          0.02110  4.26480  4.98715  0.61958  0.77255  0.48576  0.95510
    552   3.80624  5.09670  4.78385  4.58836  0.53774  4.36921  4.11778  3.30192  4.49091  2.58719  3.98197  4.48762  4.83044  4.55336  4.51237  4.04392  4.11336  3.31887  4.27982  2.60979    639 F - - -
          2.68618  4.42225  2.77519  2.73123  3.46354  2.40513  3.72494  3.29354  2.67741  2.69355  4.24690  2.90347  2.73739  3.18146  2.89801  2.37887  2.77519  2.98518  4.58477  3.61503
          0.02110  4.26480  4.98715  0.61958  0.77255  0.48576  0.95510
    553   2.86751  5.18713  2.08718  2.37002  4.68238  1.31339  3.90497  4.15920  2.65778  3.71280  4.54405  2.91687  3.93781  3.07448  3.37126  2.69563  3.18574  3.73238  5.90044  4.48192    640 g - - -
          2.68618  4.42225  2.77519  2.73123  3.46354  2.40513  3.72494  3.29354  2.67741  2.69355  4.24690  2.90347  2.73739  3.18146  2.89801  2.37887  2.77519  2.98518  4.58477  3.61503
          0.02110  4.26480  4.98715  0.61958  0.77255  0.48576  0.95510
    554   3.07482  4.69151  4.03872  3.48500  3.46975  3.96338  4.19877  2.80120  2.94062  0.98494  3.44019  3.80743  4.35144  3.53583  2.43507  3.34662  3.31641  2.76809  5.13804  3.90359    641 l - - -
          2.68618  4.42225  2.77519  2.73123  3.46354  2.40513  3.72494  3.29354  2.67741  2.69355  4.24690  2.90347  2.73739  3.18146  2.89801  2.37887  2.77519  2.98518  4.58477  3.61503
          0.02110  4.26480  4.98715  0.61958  0.77255  0.48576  0.95510
    555   2.84292  4.36380  4.50384  3.91944  2.25268  4.09754  4.38349  2.43447  3.78003  1.20156  2.51717  4.11238  4.40426  3.74586  3.91399  3.40321  3.05509  2.42789  4.89708  3.73976    642 l - - -
          2.68618  4.42225  2.77519  2.73123  3.46354  2.40513  3.72494  3.29354  2.67741  2.69355  4.24690  2.90347  2.73739  3.18146  2.89801  2.37887  2.77519  2.98518  4.58477  3.61503
          0.02110  4.26480  4.98715  0.61958  0.77255  0.48576  0.95510
    556   1.80124  4.07386  3.58769  3.07297  3.87561  1.86911  4.05086  3.21747  3.03013  2.59530  3.81394  3.37709  3.89620  3.33654  3.38444  2.39082  2.83718  2.66076  5.28179  4.04881    643 a - - -
          2.68618  4.42225  2.77519  2.73123  3.46354  2.40513  3.72494  3.29354  2.67741  2.69355  4.24690  2.90347  2.73739  3.18146  2.89801  2.37887  2.77519  2.98518  4.58477  3.61503
          0.02110  4.26480  4.98715  0.61958  0.77255  0.48576  0.95510
    557   2.77825  5.25698  1.63255  2.06754  4.56618  3.40074  3.69877  4.04253  2.24246  3.54468  4.32147  2.86870  3.87043  2.60484  3.00579  2.72718  3.02175  3.12407  5.70009  4.28102    644 d - - -
          2.68618  4.42225  2.77519  2.73123  3.46354  2.40513  3.72494  3.29354  2.67741  2.69355  4.24690  2.90347  2.73739  3.18146  2.89801  2.37887  2.77519  2.98518  4.58477  3.61503
          0.02110  4.26480  4.98715  0.61958  0.77255  0.48576  0.95510
    558   3.21122  4.79655  3.30199  3.48071  1.78393  4.05945  2.35830  3.35940  3.43502  2.88361  3.92931  3.71333  4.41636  3.64640  3.72050  3.34563  3.43730  3.16977  4.03269  1.39617    645 y - - -
          2.68618  4.42225  2.77519  2.73123  3.46354  2.40513  3.72494  3.29354  2.67741  2.69355  4.24690  2.90347  2.73739  3.18146  2.89801  2.37887  2.77519  2.98518  4.58477  3.61503
          0.02110  4.26480  4.98715  0.61958  0.77255  0.48576  0.95510
    559   1.94211  3.41334  4.17221  3.58552  2.19929  3.76046  4.06250  2.49685  3.45518  2.10034  2.96214  3.76707  4.12797  3.66341  3.61529  3.05299  2.88164  2.31848  4.69971  3.25585    646 a - - -
          2.68618  4.42225  2.77519  2.73123  3.46354  2.40513  3.72494  3.29354  2.67741  2.69355  4.24690  2.90347  2.73739  3.18146  2.89801  2.37887  2.77519  2.98518  4.58477  3.61503
          0.02110  4.26480  4.98715  0.61958  0.77255  0.48576  0.95510
    560   2.06861  5.10205  2.95130  2.09736  4.42686  3.35340  3.40967  3.87542  1.98717  3.38354  4.15679  2.94523  3.85855  2.65247  2.41733  2.68346  2.93078  3.48367  5.53289  4.16920    647 k - - -
          2.68618  4.42225  2.77519  2.73123  3.46354  2.40513  3.72494  3.29354  2.67741  2.69355  4.24690  2.90347  2.73739  3.18146  2.89801  2.37887  2.77519  2.98518  4.58477  3.61503
          0.02110  4.26480  4.98715  0.61958  0.77255  0.48576  0.95510
    561   2.25181  4.96768  2.96294  2.33880  4.24827  3.17796  3.46933  3.68581  2.31629  3.24338  4.03080  2.86580  3.83868  2.76590  2.36460  2.14680  2.87925  3.32426  5.44154  3.75572    648 s - - -
          2.68618  4.42225  2.77519  2.73123  3.46354  2.40513  3.72494  3.29354  2.67741  2.69355  4.24690  2.90347  2.73739  3.18146  2.89801  2.37887  2.77519  2.98518  4.58477  3.61503
          0.02110  4.26480  4.98715  0.61958  0.77255  0.48576  0.95510
    562   2.64750  4.46154  3.38852  2.81951  3.36092  3.58287  2.92995  2.97580  2.39709  1.90042  3.07215  3.25743  3.96284  2.85604  3.09789  2.82134  2.87699  2.74252  5.00972  3.75196    649 l - - -
          2.68618  4.42225  2.77519  2.73123  3.46354  2.40513  3.72494  3.29354  2.67741  2.69355  4.24690  2.90347  2.73739  3.18146  2.89801  2.37887  2.77519  2.98518  4.58477  3.61503
          0.02110  4.26480  4.98715  0.61958  0.77255  0.48576  0.95510
    563   3.22818  4.94592  3.98044  3.93776  5.03738  0.31867  5.01516  4.75111  4.17121  4.34797  5.33973  4.14679  4.34742  4.46503  4.34658  3.41405  3.73921  4.20315  6.01022  5.15876    650 G - - -
          2.68618  4.42225  2.77519  2.73123  3.46354  2.40513  3.72494  3.29354  2.67741  2.69355  4.24690  2.90347  2.73739  3.18146  2.89801  2.37887  2.77519  2.98518  4.58477  3.61503
          0.02110  4.26480  4.98715  0.61958  0.77255  0.48576  0.95510
    564   2.91866  4.52610  3.93515  3.36432  3.43477  3.91493  4.15691  2.59857  2.48669  1.16404  3.26059  3.71655  4.27318  3.49648  3.29279  3.21820  3.15133  2.40776  5.09232  3.89374    651 l - - -
          2.68618  4.42225  2.77519  2.73123  3.46354  2.40513  3.72494  3.29354  2.67741  2.69355  4.24690  2.90347  2.73739  3.18146  2.89801  2.37887  2.77519  2.98518  4.58477  3.61503
          0.02110  4.26480  4.98715  0.61958  0.77255  0.48576  0.95510
    565   2.58694  4.63744  3.17781  2.74728  4.22509  3.33649  3.90769  3.61927  2.38752  3.25984  4.09336  3.17166  3.89000  3.09578  3.08533  1.73484  1.72846  3.23985  5.50513  4.21840    652 t - - -
          2.68618  4.42225  2.77519  2.73123  3.46354  2.40513  3.72494  3.29354  2.67741  2.69355  4.24690  2.90347  2.73739  3.18146  2.89801  2.37887  2.77519  2.98518  4.58477  3.61503
          0.02110  4.26480  4.98715  0.61958  0.77255  0.48576  0.95510
    566   2.98316  4.43806  4.55721  4.09200  3.75046  4.11609  4.83828  1.99317  3.95001  2.28313  3.60552  4.27745  4.57925  4.26696  4.16656  3.51357  2.78668  0.87748  5.55262  4.33011    653 v - - -
          2.68618  4.42225  2.77519  2.73123  3.46354  2.40513  3.72494  3.29354  2.67741  2.69355  4.24690  2.90347  2.73739  3.18146  2.89801  2.37887  2.77519  2.98518  4.58477  3.61503
          0.02110  4.26480  4.98715  0.61958  0.77255  0.48576  0.95510
    567   2.89786  5.22157  2.77288  2.45917  4.45496  3.48573  2.61594  3.99954  2.21844  3.51373  4.33861  1.48242  3.96315  2.90018  2.81168  2.86685  3.13728  3.63102  5.60901  4.23101    654 n - - -
          2.68618  4.42225  2.77519  2.73123  3.46354  2.40513  3.72494  3.29354  2.67741  2.69355  4.24690  2.90347  2.73739  3.18146  2.89801  2.37887  2.77519  2.98518  4.58477  3.61503
          0.02110  4.26480  4.98715  0.61958  0.77255  0.48576  0.95510
    568   3.07691  5.32841  3.46760  2.78070  4.78998  3.73680  3.19110  4.14973  1.45808  3.55867  4.38835  3.22022  4.08775  2.19789  1.60780  3.04779  3.24411  3.79453  5.59014  4.38526    655 k - - -
          2.68618  4.42225  2.77519  2.73123  3.46354  2.40513  3.72494  3.29354  2.67741  2.69355  4.24690  2.90347  2.73739  3.18146  2.89801  2.37887  2.77519  2.98518  4.58477  3.61503
          0.02110  4.26480  4.98715  0.61958  0.77255  0.48576  0.95510
    569   3.03174  4.48683  5.05533  4.53902  3.71586  4.64342  5.19123  1.39774  4.44099  2.03776  3.50962  4.72865  4.91696  4.67650  4.61274  4.02060  3.46701  1.00716  5.65974  4.46770    656 v - - -
          2.68618  4.42225  2.77519  2.73123  3.46354  2.40513  3.72494  3.29354  2.67741  2.69355  4.24690  2.90347  2.73739  3.18146  2.89801  2.37887  2.77519  2.98518  4.58477  3.61503
          0.02110  4.26480  4.98715  0.61958  0.77255  0.48576  0.95510
    570   2.67385  5.02642  2.98341  2.35141  4.32902  3.34984  3.63193  3.76986  1.97993  2.98685  4.08460  2.95224  3.84884  2.53704  2.45337  2.24863  2.55987  3.39529  5.47773  4.11954    657 k - - -
          2.68618  4.42225  2.77519  2.73123  3.46354  2.40513  3.72494  3.29354  2.67741  2.69355  4.24690  2.90347  2.73739  3.18146  2.89801  2.37887  2.77519  2.98518  4.58477  3.61503
          0.02110  4.26480  4.98715  0.61958  0.77255  0.48576  0.95510
    571   3.42140  4.70721  5.16565  4.59775  2.81859  4.73133  5.03647  1.87407  4.47417  0.85328  2.99234  4.80200  4.89321  4.51200  4.53937  4.08564  3.64113  2.07278  5.27137  4.19557    658 l - - -
          2.68618  4.42225  2.77519  2.73123  3.46354  2.40513  3.72494  3.29354  2.67741  2.69355  4.24690  2.90347  2.73739  3.18146  2.89801  2.37887  2.77519  2.98518  4.58477  3.61503
          0.02110  4.26480  4.98715  0.61958  0.77255  0.48576  0.95510
    572   2.11673  4.93956  2.99515  2.45646  4.23904  3.45203  3.42111  3.66839  1.90777  3.23414  4.03098  2.87955  3.85653  2.79566  2.77914  2.44209  2.50228  3.31347  5.43717  4.09188    659 k - - -
          2.68620  4.42227  2.77521  2.73125  3.46356  2.40514  3.72496  3.29356  2.67728  2.69357  4.24691  2.90331  2.73741  3.18148  2.89802  2.37889  2.77521  2.98520  4.58479  3.61505
          0.07209  2.76899  4.98715  0.64840  0.73999  0.48576  0.95510
    573   2.73913  4.72273  3.24216  2.78425  4.03805  3.50478  3.86534  3.39294  2.33570  3.03882  3.40900  3.22415  1.46218  3.07080  2.90907  2.84203  3.01791  3.11273  5.36073  4.08337    662 p - - -
          2.68618  4.42225  2.77519  2.73123  3.46354  2.40513  3.72494  3.29354  2.67741  2.69355  4.24690  2.90347  2.73739  3.18146  2.89801  2.37887  2.77519  2.98518  4.58477  3.61503
          0.02110  4.26480  4.98715  0.61958  0.77255  0.48576  0.95510
    574   2.87092  5.36717  2.18454  2.09248  4.67811  1.71790  3.77233  4.16635  2.51970  3.67036  4.46727  2.47740  3.90582  2.91038  3.19158  2.57811  3.13113  3.74941  5.83479  4.38919    663 g - - -
          2.68618  4.42225  2.77519  2.73123  3.46354  2.40513  3.72494  3.29354  2.67741  2.69355  4.24690  2.90347  2.73739  3.18146  2.89801  2.37887  2.77519  2.98518  4.58477  3.61503
          0.02110  4.26480  4.98715  0.61958  0.77255  0.48576  0.95510
    575   2.21900  3.43485  3.30090  2.45445  3.69599  3.52150  3.79429  3.05971  2.65338  2.59890  3.62380  3.19764  3.92451  3.04285  3.11710  2.06808  2.85708  2.56892  5.08911  3.82478    664 s - - -
          2.68618  4.42225  2.77519  2.73123  3.46354  2.40513  3.72494  3.29354  2.67741  2.69355  4.24690  2.90347  2.73739  3.18146  2.89801  2.37887  2.77519  2.98518  4.58477  3.61503
          0.02110  4.26480  4.98715  0.61958  0.77255  0.48576  0.95510
    576   2.46460  5.30146  2.06814  2.16497  4.66311  1.63633  3.81438  4.14305  2.72832  3.66925  4.47915  2.61534  3.91559  2.96340  3.26878  2.81579  3.14819  3.72916  5.84982  4.41235    665 g - - -
          2.68618  4.42225  2.77519  2.73123  3.46354  2.40513  3.72494  3.29354  2.67741  2.69355  4.24690  2.90347  2.73739  3.18146  2.89801  2.37887  2.77519  2.98518  4.58477  3.61503
          0.02110  4.26480  4.98715  0.61958  0.77255  0.48576  0.95510
    577   3.00249  4.38417  4.52246  3.41580  3.58367  4.25387  4.65693  1.66248  3.86328  2.15688  3.45690  4.22965  4.58178  4.13577  4.07894  3.58031  3.24761  1.08133  5.31987  4.11580    666 v - - -
          2.68618  4.42225  2.77519  2.73123  3.46354  2.40513  3.72494  3.29354  2.67741  2.69355  4.24690  2.90347  2.73739  3.18146  2.89801  2.37887  2.77519  2.98518  4.58477  3.61503
          0.02110  4.26480  4.98715  0.61958  0.77255  0.48576  0.95510
    578   2.53012  3.44370  3.31481  2.78501  3.99850  3.35378  3.88093  3.39579  2.74707  3.05160  3.89166  3.05388  3.22431  3.09081  2.87857  1.53553  2.55132  3.05572  5.33594  4.06160    667 s - - -
          2.68618  4.42225  2.77519  2.73123  3.46354  2.40513  3.72494  3.29354  2.67741  2.69355  4.24690  2.90347  2.73739  3.18146  2.89801  2.37887  2.77519  2.98518  4.58477  3.61503
          0.02110  4.26480  4.98715  0.61958  0.77255  0.48576  0.95510
    579   3.62882  4.98481  4.81988  4.47906  3.33660  4.47693  5.01489  2.57757  4.24479  0.50830  3.26737  4.71806  4.85578  4.51563  4.34927  4.12241  3.91099  2.71346  5.33879  4.14700    668 L - - -
          2.68618  4.42225  2.77519  2.73123  3.46354  2.40513  3.72494  3.29354  2.67741  2.69355  4.24690  2.90347  2.73739  3.18146  2.89801  2.37887  2.77519  2.98518  4.58477  3.61503
          0.02110  4.26480  4.98715  0.61958  0.77255  0.48576  0.95510
    580   1.68400  4.51568  3.21318  2.87643  4.36564  3.21012  4.07824  3.78894  2.97281  3.43149  4.25216  2.73050  1.67336  3.28660  3.37058  2.46297  2.90169  3.32456  5.66633  4.38933    669 p - - -
          2.68618  4.42225  2.77519  2.73123  3.46354  2.40513  3.72494  3.29354  2.67741  2.69355  4.24690  2.90347  2.73739  3.18146  2.89801  2.37887  2.77519  2.98518  4.58477  3.61503
          0.02110  4.26480  4.98715  0.61958  0.77255  0.48576  0.95510
    581   2.85879  4.66131  3.65964  3.32013  3.86205  3.57224  4.29185  3.22171  3.20388  2.17717  3.96977  3.63974  1.03404  3.62308  3.48551  3.05141  3.22769  3.02736  5.38704  4.09455    670 p - - -
          2.68618  4.42225  2.77519  2.73123  3.46354  2.40513  3.72494  3.29354  2.67741  2.69355  4.24690  2.90347  2.73739  3.18146  2.89801  2.37887  2.77519  2.98518  4.58477  3.61503
          0.02110  4.26480  4.98715  0.61958  0.77255  0.48576  0.95510
    582   3.86783  5.07705  4.86379  4.59729  0.68438  4.59569  3.68579  3.42311  4.43107  2.69467  4.02198  4.30903  4.90894  4.37493  4.43068  3.99835  4.09811  3.39844  3.81191  1.89924    671 F - - -
          2.68618  4.42225  2.77519  2.73123  3.46354  2.40513  3.72494  3.29354  2.67741  2.69355  4.24690  2.90347  2.73739  3.18146  2.89801  2.37887  2.77519  2.98518  4.58477  3.61503
          0.02110  4.26480  4.98715  0.61958  0.77255  0.48576  0.95510
    583   1.65563  3.39025  3.80838  3.26262  3.23721  3.20181  4.04352  2.81628  3.19096  2.57423  3.47757  3.52543  3.98457  3.45893  3.47281  2.47006  2.72902  2.13153  4.96714  3.75974    672 a - - -
          2.68618  4.42225  2.77519  2.73123  3.46354  2.40513  3.72494  3.29354  2.67741  2.69355  4.24690  2.90347  2.73739  3.18146  2.89801  2.37887  2.77519  2.98518  4.58477  3.61503
          0.02110  4.26480  4.98715  0.61958  0.77255  0.48576  0.95510
    584   2.69914  5.09994  1.69425  2.05523  4.18134  3.41771  3.33493  3.84827  2.44847  3.38004  3.77993  2.90096  3.84688  2.78506  2.93949  2.67487  2.93603  3.46239  5.54902  3.99689    673 d - - -
          2.68618  4.42225  2.77519  2.73123  3.46354  2.40513  3.72494  3.29354  2.67741  2.69355  4.24690  2.90347  2.73739  3.18146  2.89801  2.37887  2.77519  2.98518  4.58477  3.61503
          0.02110  4.26480  4.98715  0.61958  0.77255  0.48576  0.95510
    585   0.88085  3.69146  3.99090  3.60672  4.33002  2.69624  4.48068  3.68870  3.54783  3.42972  4.26534  3.58992  3.83508  3.80786  3.80451  2.41052  2.48009  3.17563  5.71771  4.54709    674 a - - -
          2.68618  4.42225  2.77519  2.73123  3.46354  2.40513  3.72494  3.29354  2.67741  2.69355  4.24690  2.90347  2.73739  3.18146  2.89801  2.37887  2.77519  2.98518  4.58477  3.61503
          0.02110  4.26480  4.98715  0.61958  0.77255  0.48576  0.95510
    586   2.51134  4.65744  2.85125  2.58771  3.84974  3.49969  2.68893  3.01369  2.57017  2.71461  3.74136  3.08192  3.61378  2.91077  2.67529  2.57601  2.85785  2.96510  4.10224  3.13149    675 a - - -
          2.68618  4.42225  2.77519  2.73123  3.46354  2.40513  3.72494  3.29354  2.67741  2.69355  4.24690  2.90347  2.73739  3.18146  2.89801  2.37887  2.77519  2.98518  4.58477  3.61503
          0.02110  4.26480  4.98715  0.61958  0.77255  0.48576  0.95510
    587   3.07382  5.31413  3.46439  2.62438  4.77001  3.73561  3.68093  4.12526  1.43561  3.34946  4.37547  3.22159  4.08776  2.48771  1.51337  3.04791  3.24193  3.77473  5.58398  4.38018    676 k - - -
          2.68618  4.42225  2.77519  2.73123  3.46354  2.40513  3.72494  3.29354  2.67741  2.69355  4.24690  2.90347  2.73739  3.18146  2.89801  2.37887  2.77519  2.98518  4.58477  3.61503
          0.02110  4.26480  4.98715  0.61958  0.77255  0.48576  0.95510
    588   2.44149  4.55054  4.44782  3.91520  3.30960  4.16596  4.58630  2.35566  3.75007  0.94533  2.91730  4.17666  4.51888  4.00698  3.94886  3.50997  3.33495  2.35073  5.18932  4.04856    677 l - - -
          2.68618  4.42225  2.77519  2.73123  3.46354  2.40513  3.72494  3.29354  2.67741  2.69355  4.24690  2.90347  2.73739  3.18146  2.89801  2.37887  2.77519  2.98518  4.58477  3.61503
          0.02110  4.26480  4.98715  0.61958  0.77255  0.48576  0.95510
    589   3.01416  4.47978  4.95244  4.37901  2.90544  4.44732  4.80590  1.60272  4.24625  1.23690  2.97292  4.53288  4.69823  4.35706  4.32985  3.78409  3.39183  1.81070  5.18966  4.07937    678 l - - -
          2.68618  4.42225  2.77519  2.73123  3.46354  2.40513  3.72494  3.29354  2.67741  2.69355  4.24690  2.90347  2.73739  3.18146  2.89801  2.37887  2.77519  2.98518  4.58477  3.61503
          0.02110  4.26480  4.98715  0.61958  0.77255  0.48576  0.95510
    590   2.72413  5.22316  2.30737  1.70402  4.54668  3.39884  3.66054  4.03020  2.44380  3.51896  4.03915  2.69469  3.29405  2.26994  2.94752  2.67651  2.96352  3.60390  5.66229  4.24252    679 e - - -
          2.68618  4.42225  2.77519  2.73123  3.46354  2.40513  3.72494  3.29354  2.67741  2.69355  4.24690  2.90347  2.73739  3.18146  2.89801  2.37887  2.77519  2.98518  4.58477  3.61503
          0.02110  4.26480  4.98715  0.61958  0.77255  0.48576  0.95510
    591   2.57933  5.02871  2.68074  2.14565  4.32851  3.42524  3.62060  3.78257  2.37504  3.22588  3.91689  2.91362  3.82004  2.41428  2.68165  2.46622  2.22968  3.29341  5.48998  4.10937    680 e - - -
          2.68618  4.42225  2.77519  2.73123  3.46354  2.40513  3.72494  3.29354  2.67741  2.69355  4.24690  2.90347  2.73739  3.18146  2.89801  2.37887  2.77519  2.98518  4.58477  3.61503
          0.05523  4.26480  3.22693  0.61958  0.77255  0.48576  0.95510
    592   2.55003  5.01832  2.74075  2.18491  4.31670  3.26755  3.61208  3.32699  2.24539  3.07434  4.07245  2.61620  2.82484  2.72677  2.68157  2.56953  2.85977  3.38377  5.47972  4.09922    681 e - - -
          2.68591  4.42262  2.77514  2.73078  3.46348  2.40533  3.72472  3.29345  2.67739  2.69339  4.24600  2.90358  2.73777  3.18166  2.89797  2.37881  2.77541  2.98526  4.58514  3.61540
          0.34051  1.26750  4.95374  1.79741  0.18120  0.48456  0.95703
    593   2.31277  4.92124  2.88772  2.19783  3.91049  3.30430  3.64964  3.62475  2.43390  3.03083  3.99437  2.79299  3.54243  2.74077  2.90820  1.98307  2.87072  3.27375  5.41462  4.05815    692 s - - -
          2.68618  4.42225  2.77519  2.73123  3.46354  2.40513  3.72494  3.29354  2.67741  2.69355  4.24690  2.90347  2.73739  3.18146  2.89801  2.37887  2.77519  2.98518  4.58477  3.61503
          0.04594  4.25266  3.48418  0.61958  0.77255  0.47578  0.97128
    594   2.59935  5.11231  2.37216  2.15384  4.44277  3.40521  3.59945  3.73449  2.23678  3.41081  4.15774  2.70573  3.42310  2.37849  2.63423  2.52713  2.78519  3.39467  5.55282  4.15020    693 e - - -
          2.68618  4.42225  2.77519  2.73123  3.46354  2.40513  3.72494  3.29354  2.67741  2.69355  4.24690  2.90347  2.73739  3.18146  2.89801  2.37887  2.77519  2.98518  4.58477  3.61503
          0.02161  4.24104  4.96338  0.61958  0.77255  0.46670  0.98635
    595   2.37060  4.78438  3.05507  2.34976  4.01989  3.46669  3.68299  3.42850  2.49286  2.99048  3.86823  3.01634  3.53020  2.46066  2.88802  2.34117  2.60221  2.50362  5.30380  3.98012    694 s - - -
          2.68618  4.42225  2.77519  2.73123  3.46354  2.40513  3.72494  3.29354  2.67741  2.69355  4.24690  2.90347  2.73739  3.18146  2.89801  2.37887  2.77519  2.98518  4.58477  3.61503
          0.02110  4.26480  4.98715  0.61958  0.77255  0.48576  0.95510
    596   2.43027  5.00971  2.76932  2.38725  4.30352  3.43176  3.52917  3.75247  2.06619  2.75895  4.06553  2.92376  3.46205  2.38138  2.71688  2.44943  2.86977  3.28416  5.47330  4.09931    695 k - - -
          2.68618  4.42225  2.77519  2.73123  3.46354  2.40513  3.72494  3.29354  2.67741  2.69355  4.24690  2.90347  2.73739  3.18146  2.89801  2.37887  2.77519  2.98518  4.58477  3.61503
          0.02110  4.26480  4.98715  0.61958  0.77255  0.48576  0.95510
    597   2.28919  4.58012  3.12205  2.48324  3.75951  3.51931  3.74318  3.05670  2.62896  2.58848  3.34032  3.13031  3.75093  2.96287  2.65398  2.62654  2.31552  2.80076  4.41445  3.84630    696 a - - -
          2.68618  4.42225  2.77519  2.73123  3.46354  2.40513  3.72494  3.29354  2.67741  2.69355  4.24690  2.90347  2.73739  3.18146  2.89801  2.37887  2.77519  2.98518  4.58477  3.61503
          0.02110  4.26480  4.98715  0.61958  0.77255  0.48576  0.95510
    598   2.52371  4.20353  4.02278  3.45287  3.32410  3.77975  4.10789  2.24957  3.34574  1.56448  3.29865  3.33747  3.88012  3.60225  3.57548  3.06939  2.93278  1.90452  4.86699  3.66811    697 l - - -
          2.68618  4.42225  2.77519  2.73123  3.46354  2.40513  3.72494  3.29354  2.67741  2.69355  4.24690  2.90347  2.73739  3.18146  2.89801  2.37887  2.77519  2.98518  4.58477  3.61503
          0.03516  4.26480  3.88750  0.61958  0.77255  0.48576  0.95510
    599   2.41732  5.08709  2.04486  2.20885  4.39276  3.00149  3.65575  3.32113  2.44292  3.38233  4.15759  2.60344  3.83585  2.77648  2.93749  2.41460  2.92196  3.45990  5.55895  4.16624    698 d - - -
          2.68618  4.42225  2.77519  2.73123  3.46354  2.40513  3.72494  3.29354  2.67741  2.69355  4.24690  2.90347  2.73739  3.18146  2.89801  2.37887  2.77519  2.98518  4.58477  3.61503
          0.03844  4.25103  3.75243  0.61958  0.77255  0.50408  0.92650
    600   1.96724  5.13082  2.55149  1.85880  4.44648  3.11629  3.67059  3.91164  2.46844  3.43425  4.21111  2.68775  3.84219  2.79331  2.82839  2.56843  2.95256  3.51201  5.60537  4.20436    699 e - - -
          2.68618  4.42225  2.77519  2.73123  3.46354  2.40513  3.72494  3.29354  2.67741  2.69355  4.24690  2.90347  2.73739  3.18146  2.89801  2.37887  2.77519  2.98518  4.58477  3.61503
          0.02176  4.23435  4.95670  0.61958  0.77255  0.49590  0.93910
    601   2.57552  5.14072  2.09488  2.05554  4.45271  3.02115  3.53448  3.92366  2.41973  3.01257  4.19637  2.83185  3.82970  2.54790  2.91735  2.41848  2.92360  3.51469  5.59093  4.18639    700 e - - -
          2.68618  4.42225  2.77519  2.73123  3.46354  2.40513  3.72494  3.29354  2.67741  2.69355  4.24690  2.90347  2.73739  3.18146  2.89801  2.37887  2.77519  2.98518  4.58477  3.61503
          0.02145  4.24835  4.97070  0.61958  0.77255  0.50758  0.92118
    602   2.18065  5.06645  2.38571  2.15530  4.37765  3.30698  3.61606  3.84042  2.23980  3.19942  4.11976  2.89513  3.56201  2.72665  2.75562  2.47450  2.79215  3.39539  5.52176  4.13103    701 e - - -
          2.68618  4.42225  2.77519  2.73123  3.46354  2.40513  3.72494  3.29354  2.67741  2.69355  4.24690  2.90347  2.73739  3.18146  2.89801  2.37887  2.77519  2.98518  4.58477  3.61503
          0.02145  4.24835  4.97070  0.61958  0.77255  0.47236  0.97692
    603   2.62010  4.23966  3.44522  3.02235  3.36323  3.64463  3.91712  2.40365  3.04405  1.76419  3.08994  3.26128  3.80485  3.32474  3.34670  2.67213  2.85242  2.26875  4.83793  3.62171    702 l - - -
          2.68618  4.42225  2.77519  2.73123  3.46354  2.40513  3.72494  3.29354  2.67741  2.69355  4.24690  2.90347  2.73739  3.18146  2.89801  2.37887  2.77519  2.98518  4.58477  3.61503
          0.02110  4.26480  4.98715  0.61958  0.77255  0.48576  0.95510
    604   2.45856  5.04268  2.17622  2.15126  4.34364  3.42166  3.62468  3.79980  2.38437  3.16513  3.51900  2.80510  3.06884  2.73916  2.76940  2.58366  2.87626  3.40976  5.50370  4.11962    703 e - - -
          2.68618  4.42225  2.77519  2.73123  3.46354  2.40513  3.72494  3.29354  2.67741  2.69355  4.24690  2.90347  2.73739  3.18146  2.89801  2.37887  2.77519  2.98518  4.58477  3.61503
          0.02110  4.26480  4.98715  0.61958  0.77255  0.48576  0.95510
    605   2.43257  5.26298  1.88967  1.79544  4.57886  3.31382  3.69776  4.06255  2.51693  3.55979  4.33143  2.72228  3.86299  2.69006  3.03363  2.54591  3.01513  3.45304  5.71307  4.28550    704 e - - -
          2.68618  4.42225  2.77519  2.73123  3.46354  2.40513  3.72494  3.29354  2.67741  2.69355  4.24690  2.90347  2.73739  3.18146  2.89801  2.37887  2.77519  2.98518  4.58477  3.61503
          0.16173  4.26480  2.00043  0.61958  0.77255  0.48576  0.95510
    606   2.30469  4.92864  2.58497  2.21655  4.20356  3.29740  3.01104  3.64155  2.39752  2.90745  3.99700  2.90218  3.80277  2.74592  2.87532  2.40187  2.66643  3.28259  5.41267  4.04843    705 e - - -
          2.68618  4.42225  2.77519  2.73123  3.46354  2.40513  3.72494  3.29354  2.67741  2.69355  4.24690  2.90347  2.73739  3.18146  2.89801  2.37887  2.77519  2.98518  4.58477  3.61503
          0.02425  4.12732  4.84966  0.61958  0.77255  0.42208  1.06618
    607   2.46563  4.72787  2.88848  2.33885  3.94072  3.47792  3.68853  2.55470  2.36454  2.63697  3.74289  3.03620  3.77340  2.71423  2.85661  2.59640  2.74642  2.92565  5.24883  3.93616    706 e - - -
          2.68579  4.42271  2.77516  2.73087  3.46343  2.40542  3.72496  3.29371  2.67725  2.69363  4.24363  2.90373  2.73769  3.18124  2.89808  2.37902  2.77558  2.98487  4.58523  3.61549
          0.22378  1.72537  3.79843  2.33747  0.10156  0.50492  0.92522
    608   2.46710  5.25256  1.68083  2.09822  4.57028  3.37351  3.72504  4.04606  2.57419  3.56137  4.34940  2.85305  2.64938  2.79882  3.09551  2.74163  2.89624  3.63678  5.73033  4.30446    745 d - - -
          2.68618  4.42225  2.77519  2.73123  3.46354  2.40513  3.72494  3.29354  2.67741  2.69355  4.24690  2.90347  2.73739  3.18146  2.89801  2.37887  2.77519  2.98518  4.58477  3.61503
          0.07437  4.23479  2.86144  0.61958  0.77255  0.52495  0.89547
    609   2.34872  5.02597  2.56762  2.07144  4.32938  2.95880  3.45555  3.64411  2.38445  3.31773  4.08944  2.88604  2.97435  2.73248  2.87177  2.45665  2.86799  3.33144  5.49494  4.10998    746 e - - -
          2.68618  4.42225  2.77519  2.73123  3.46354  2.40513  3.72494  3.29354  2.67741  2.69355  4.24690  2.90347  2.73739  3.18146  2.89801  2.37887  2.77519  2.98518  4.58477  3.61503
          0.02291  4.18333  4.90568  0.61958  0.77255  0.58630  0.81280
    610   2.54713  5.04328  1.93873  2.18722  4.34218  3.15083  3.61774  3.79793  2.35731  3.20398  3.79008  2.88424  3.81027  2.67953  2.75533  2.62571  2.81062  3.40953  5.50421  4.11863    747 d - - -
          2.68618  4.42225  2.77519  2.73123  3.46354  2.40513  3.72494  3.29354  2.67741  2.69355  4.24690  2.90347  2.73739  3.18146  2.89801  2.37887  2.77519  2.98518  4.58477  3.61503
          0.11178  4.18333  2.40225  0.61958  0.77255  0.55331  0.85576
    611   2.26921  4.99421  2.73580  2.22960  4.29197  3.06258  3.60462  3.74339  2.21324  3.28344  4.06094  2.70178  3.55307  2.66933  2.86071  2.47975  2.52152  3.36189  5.46755  4.08762    748 k - - -
          2.68618  4.42225  2.77519  2.73123  3.46354  2.40513  3.72494  3.29354  2.67741  2.69355  4.24690  2.90347  2.73739  3.18146  2.89801  2.37887  2.77519  2.98518  4.58477  3.61503
          0.12287  4.11446  2.30976  0.61958  0.77255  0.65862  0.72891
    612   2.26975  4.61372  2.86012  2.46806  3.81643  3.43171  3.65168  2.93376  2.49941  2.74566  3.50415  2.92330  3.82179  2.70460  2.93946  2.40382  2.76959  2.82667  5.14826  3.84780    749 a - - -
          2.68618  4.42225  2.77519  2.73123  3.46354  2.40513  3.72494  3.29354  2.67741  2.69355  4.24690  2.90347  2.73739  3.18146  2.89801  2.37887  2.77519  2.98518  4.58477  3.61503
          0.08856  4.01866  2.70646  0.61958  0.77255  0.62487  0.76644
    613   2.09999  4.82746  2.53175  2.33238  4.10709  3.27673  3.63373  3.52617  2.29222  3.12341  3.93510  2.91010  3.79718  2.78323  2.91137  2.45685  2.84393  2.83939  5.35773  4.01195    750 a - - -
          2.68602  4.42244  2.77468  2.73105  3.46373  2.40524  3.72513  3.29329  2.67743  2.69374  4.24664  2.90357  2.73752  3.18142  2.89819  2.37901  2.77518  2.98494  4.58496  3.61522
          0.46471  1.01311  4.75665  1.13638  0.38710  0.48686  0.95335
    614   2.42727  4.94671  2.16852  2.25759  4.22988  3.07639  3.62638  3.66889  2.40609  3.23061  3.52123  2.80003  3.81287  2.75440  2.88568  2.59550  2.64416  3.12189  5.43339  4.06671    767 d - - -
          2.68618  4.42225  2.77519  2.73123  3.46354  2.40513  3.72494  3.29354  2.67741  2.69355  4.24690  2.90347  2.73739  3.18146  2.89801  2.37887  2.77519  2.98518  4.58477  3.61503
          0.02295  4.18158  4.90393  0.61958  0.77255  0.42662  1.05761
    615   2.59777  5.31987  1.84298  1.65093  4.63096  3.38514  3.15105  4.11984  2.56448  3.61423  4.39278  2.84984  3.87894  2.84936  3.08951  2.58518  2.93573  3.69679  5.76715  4.32923    768 e - - -
          2.68618  4.42225  2.77519  2.73123  3.46354  2.40513  3.72494  3.29354  2.67741  2.69355  4.24690  2.90347  2.73739  3.18146  2.89801  2.37887  2.77519  2.98518  4.58477  3.61503
          0.02110  4.26480  4.98715  0.61958  0.77255  0.48576  0.95510
    616   2.39326  5.19338  2.05118  2.05251  4.51895  2.70120  3.68006  3.99568  2.42782  3.50109  4.26994  2.87282  3.59981  2.79866  2.99011  2.32687  2.92361  3.57977  5.65880  4.24378    769 d - - -
          2.68618  4.42225  2.77519  2.73123  3.46354  2.40513  3.72494  3.29354  2.67741  2.69355  4.24690  2.90347  2.73739  3.18146  2.89801  2.37887  2.77519  2.98518  4.58477  3.61503
          0.02110  4.26480  4.98715  0.61958  0.77255  0.48576  0.95510
    617   3.11636  5.76485  1.07164  1.75032  5.05240  2.95654  3.91277  4.59629  2.96915  4.06448  4.91667  2.67184  3.98266  3.07922  3.60125  2.97989  3.41081  4.14286  6.21862  4.67318    770 d - - -
          2.68618  4.42225  2.77519  2.73123  3.46354  2.40513  3.72494  3.29354  2.67741  2.69355  4.24690  2.90347  2.73739  3.18146  2.89801  2.37887  2.77519  2.98518  4.58477  3.61503
          0.02110  4.26480  4.98715  0.61958  0.77255  0.48576  0.95510
    618   2.81606  5.63426  1.49123  1.37696  4.93427  3.12048  3.85898  4.45873  2.84633  3.93384  4.75783  2.70402  3.95335  3.01235  3.44185  2.91251  3.30666  4.01291  6.08675  4.57563    771 e - - -
          2.68613  4.42161  2.77481  2.73101  3.46370  2.40485  3.72511  3.29370  2.67747  2.69357  4.24706  2.90359  2.73749  3.18157  2.89817  2.37903  2.77536  2.98503  4.58493  3.61519
          0.26479  1.48806  4.98715  1.21748  0.35094  0.48576  0.95510
    619   2.63736  5.16845  2.83858  2.13627  4.50116  3.27735  3.65983  3.95770  1.98412  3.45700  4.23208  2.92624  3.87137  1.87461  2.79953  2.49624  2.97621  3.55651  5.60076  4.22381    781 q - - -
          2.68618  4.42225  2.77519  2.73123  3.46354  2.40513  3.72494  3.29354  2.67741  2.69355  4.24690  2.90347  2.73739  3.18146  2.89801  2.37887  2.77519  2.98518  4.58477  3.61503
          0.02110  4.26480  4.98715  0.61958  0.77255  0.48576  0.95510
    620   3.50945  5.28375  4.04551  3.49554  4.74224  3.89690  4.19180  4.32840  2.50497  3.77267  4.77761  3.81698  4.39413  3.40593  0.51575  3.58444  3.75730  4.03876  5.67319  4.60166    782 R - - -
          2.68618  4.42225  2.77519  2.73123  3.46354  2.40513  3.72494  3.29354  2.67741  2.69355  4.24690  2.90347  2.73739  3.18146  2.89801  2.37887  2.77519  2.98518  4.58477  3.61503
          0.02110  4.26480  4.98715  0.61958  0.77255  0.48576  0.95510
    621   2.56422  5.44129  0.95400  2.29108  4.89197  3.32652  3.95624  4.39325  3.00043  3.94459  4.80451  2.65633  3.97543  3.13452  3.59061  2.93476  3.33714  3.94945  6.11224  4.62007    783 d - - -
          2.68618  4.42225  2.77519  2.73123  3.46354  2.40513  3.72494  3.29354  2.67741  2.69355  4.24690  2.90347  2.73739  3.18146  2.89801  2.37887  2.77519  2.98518  4.58477  3.61503
          0.02110  4.26480  4.98715  0.61958  0.77255  0.48576  0.95510
    622   2.88465  4.25504  4.62977  4.04609  2.88879  4.08563  4.39547  1.62223  3.89403  1.76452  3.16834  4.16030  4.40873  4.04937  3.98676  3.40093  3.11676  1.68391  4.88376  2.95442    784 i - - -
          2.68618  4.42225  2.77519  2.73123  3.46354  2.40513  3.72494  3.29354  2.67741  2.69355  4.24690  2.90347  2.73739  3.18146  2.89801  2.37887  2.77519  2.98518  4.58477  3.61503
          0.02110  4.26480  4.98715  0.61958  0.77255  0.48576  0.95510
    623   3.58327  4.89559  5.11660  4.57688  3.14803  4.80686  5.09154  2.33314  4.35918  0.64648  2.48926  4.84462  4.95612  4.47885  4.45335  4.19491  3.80568  2.52586  5.30657  4.24096    785 L - - -
          2.68618  4.42225  2.77519  2.73123  3.46354  2.40513  3.72494  3.29354  2.67741  2.69355  4.24690  2.90347  2.73739  3.18146  2.89801  2.37887  2.77519  2.98518  4.58477  3.61503
          0.02110  4.26480  4.98715  0.61958  0.77255  0.48576  0.95510
    624   2.09507  4.39829  3.56527  3.44721  4.69737  0.77070  4.59267  4.10776  3.64376  3.83717  4.69433  3.56573  3.91938  3.90333  3.91020  2.65306  2.99610  3.50187  6.00239  4.83933    786 g - - -
          2.68618  4.42225  2.77519  2.73123  3.46354  2.40513  3.72494  3.29354  2.67741  2.69355  4.24690  2.90347  2.73739  3.18146  2.89801  2.37887  2.77519  2.98518  4.58477  3.61503
          0.02110  4.26480  4.98715  0.61958  0.77255  0.48576  0.95510
    625   3.35891  5.49449  2.73564  0.57329  4.90078  3.57826  4.22456  4.43902  3.16138  3.99937  4.97653  3.23913  4.20748  3.44479  3.59741  3.31175  3.67267  4.08906  5.99493  4.74405    787 E - - -
          2.68618  4.42225  2.77519  2.73123  3.46354  2.40513  3.72494  3.29354  2.67741  2.69355  4.24690  2.90347  2.73739  3.18146  2.89801  2.37887  2.77519  2.98518  4.58477  3.61503
          0.02110  4.26480  4.98715  0.61958  0.77255  0.48576  0.95510
    626   3.46099  4.78941  5.01949  4.45341  3.16294  4.69817  4.98086  2.23719  4.27418  1.17488  1.33190  4.71404  4.86818  4.39130  4.38397  4.05125  3.68048  2.45345  5.26549  4.20299    788 l - - -
          2.68618  4.42225  2.77519  2.73123  3.46354  2.40513  3.72494  3.29354  2.67741  2.69355  4.24690  2.90347  2.73739  3.18146  2.89801  2.37887  2.77519  2.98518  4.58477  3.61503
          0.02110  4.26480  4.98715  0.61958  0.77255  0.48576  0.95510
    627   2.48736  4.77544  3.10359  1.53612  4.01071  3.52396  3.77811  3.00182  2.58730  2.77354  3.86129  3.10114  3.93531  2.94916  3.02343  2.77026  2.93805  2.71771  5.35738  4.04241    789 e - - -
          2.68618  4.42225  2.77519  2.73123  3.46354  2.40513  3.72494  3.29354  2.67741  2.69355  4.24690  2.90347  2.73739  3.18146  2.89801  2.37887  2.77519  2.98518  4.58477  3.61503
          0.02110  4.26480  4.98715  0.61958  0.77255  0.48576  0.95510
    628   2.95078  4.39582  4.31628  3.80058  3.44341  4.08881  4.45754  1.14758  3.63205  1.93508  3.40411  3.40507  4.45525  3.94480  3.84390  3.42456  3.20263  2.01799  5.14372  3.89803    790 i - - -
          2.68618  4.42225  2.77519  2.73123  3.46354  2.40513  3.72494  3.29354  2.67741  2.69355  4.24690  2.90347  2.73739  3.18146  2.89801  2.37887  2.77519  2.98518  4.58477  3.61503
          0.02110  4.26480  4.98715  0.61958  0.77255  0.48576  0.95510
    629   2.00380  4.40516  3.43138  2.87287  3.59770  3.55137  3.85400  2.64606  2.70883  2.50908  3.54521  3.29181  3.95937  3.14661  3.20062  2.48323  2.19759  2.58872  5.02463  3.77931    791 a - - -
          2.68618  4.42225  2.77519  2.73123  3.46354  2.40513  3.72494  3.29354  2.67741  2.69355  4.24690  2.90347  2.73739  3.18146  2.89801  2.37887  2.77519  2.98518  4.58477  3.61503
          0.02110  4.26480  4.98715  0.61958  0.77255  0.48576  0.95510
    630   1.09133  4.32636  3.68509  3.25516  4.00547  3.27693  4.21755  3.19857  3.19463  2.60403  3.94652  3.48156  3.92548  3.51962  3.50595  2.51871  2.58879  2.87155  5.43665  4.21376    792 a - - -
          2.68618  4.42225  2.77519  2.73123  3.46354  2.40513  3.72494  3.29354  2.67741  2.69355  4.24690  2.90347  2.73739  3.18146  2.89801  2.37887  2.77519  2.98518  4.58477  3.61503
          0.02110  4.26480  4.98715  0.61958  0.77255  0.48576  0.95510
    631   2.79890  4.79219  3.37654  2.77818  4.05106  3.60931  3.76438  2.82171  2.35679  3.01824  3.90515  3.22248  4.00369  2.84467  1.48227  2.88637  2.55443  3.11473  5.30466  4.05420    793 r - - -
          2.68618  4.42225  2.77519  2.73123  3.46354  2.40513  3.72494  3.29354  2.67741  2.69355  4.24690  2.90347  2.73739  3.18146  2.89801  2.37887  2.77519  2.98518  4.58477  3.61503
          0.02110  4.26480  4.98715  0.61958  0.77255  0.48576  0.95510
    632   3.14128  4.51427  4.72976  4.15215  3.22030  4.34903  4.67219  2.01661  4.01464  1.07160  2.26998  4.37004  4.61207  4.16564  4.14746  3.67074  2.86103  2.28521  5.12537  4.02602    794 l - - -
          2.68618  4.42225  2.77519  2.73123  3.46354  2.40513  3.72494  3.29354  2.67741  2.69355  4.24690  2.90347  2.73739  3.18146  2.89801  2.37887  2.77519  2.98518  4.58477  3.61503
          0.02110  4.26480  4.98715  0.61958  0.77255  0.48576  0.95510
    633   3.26461  4.73974  4.58790  4.13041  3.28353  4.27517  4.74967  2.37039  3.85835  1.77087  1.00213  4.36413  4.66039  4.18083  4.02544  3.69898  3.55236  2.48405  5.25446  4.04307    795 m - - -
          2.68618  4.42225  2.77519  2.73123  3.46354  2.40513  3.72494  3.29354  2.67741  2.69355  4.24690  2.90347  2.73739  3.18146  2.89801  2.37887  2.77519  2.98518  4.58477  3.61503
          0.02110  4.26480  4.98715  0.61958  0.77255  0.48576  0.95510
    634   3.28794  4.57888  5.07839  4.61441  3.68850  4.65920  5.30976  0.82904  4.48620  2.13952  3.48475  4.80257  4.96878  4.74629  4.65850  4.08036  3.56245  1.56980  5.73217  4.52720    796 i - - -
          2.68618  4.42225  2.77519  2.73123  3.46354  2.40513  3.72494  3.29354  2.67741  2.69355  4.24690  2.90347  2.73739  3.18146  2.89801  2.37887  2.77519  2.98518  4.58477  3.61503
          0.02110  4.26480  4.98715  0.61958  0.77255  0.48576  0.95510
    635   2.68057  4.52040  3.84037  3.63444  4.37941  3.34106  4.61349  3.55886  3.58573  3.40729  4.44577  3.76205  4.08207  3.96348  3.81181  2.88802  0.64758  3.20722  5.77860  4.60155    797 T - - -
          2.68618  4.42225  2.77519  2.73123  3.46354  2.40513  3.72494  3.29354  2.67741  2.69355  4.24690  2.90347  2.73739  3.18146  2.89801  2.37887  2.77519  2.98518  4.58477  3.61503
          0.02110  4.26480  4.98715  0.61958  0.77255  0.48576  0.95510
    636   2.95833  5.01163  2.83372  2.29598  4.75291  0.82807  4.21674  4.24181  3.16062  3.85295  4.74317  3.23691  4.07143  3.44504  3.56959  3.01190  3.34980  3.80005  5.93371  4.67937    798 g - - -
          2.68618  4.42225  2.77519  2.73123  3.46354  2.40513  3.72494  3.29354  2.67741  2.69355  4.24690  2.90347  2.73739  3.18146  2.89801  2.37887  2.77519  2.98518  4.58477  3.61503
          0.02110  4.26480  4.98715  0.61958  0.77255  0.48576  0.95510
    637   1.93768  4.42807  3.20609  3.16660  4.61006  0.95757  4.40325  4.01742  3.42642  3.72180  4.55748  3.40399  3.88625  3.67112  3.76572  2.62535  2.95819  3.44944  5.92793  4.70460    799 g - - -
          2.68618  4.42225  2.77519  2.73123  3.46354  2.40513  3.72494  3.29354  2.67741  2.69355  4.24690  2.90347  2.73739  3.18146  2.89801  2.37887  2.77519  2.98518  4.58477  3.61503
          0.02110  4.26480  4.98715  0.61958  0.77255  0.48576  0.95510
    638   3.01282  5.62386  1.71649  1.28905  4.92061  3.35547  3.84665  4.44666  2.81961  3.91774  4.73593  2.46728  3.94778  2.99686  3.40875  2.61815  3.28939  3.99982  6.06659  4.55898    800 e - - -
          2.68618  4.42225  2.77519  2.73123  3.46354  2.40513  3.72494  3.29354  2.67741  2.69355  4.24690  2.90347  2.73739  3.18146  2.89801  2.37887  2.77519  2.98518  4.58477  3.61503
          0.02110  4.26480  4.98715  0.61958  0.77255  0.48576  0.95510
    639   2.55376  5.07917  2.48732  2.04719  4.39420  3.41606  3.61508  3.68458  2.20482  3.26728  4.12984  2.89587  3.01635  2.68932  2.85421  2.32258  2.81883  3.36112  5.53076  4.13744    801 e - - -
          2.68618  4.42225  2.77519  2.73123  3.46354  2.40513  3.72494  3.29354  2.67741  2.69355  4.24690  2.90347  2.73739  3.18146  2.89801  2.37887  2.77519  2.98518  4.58477  3.61503
          0.02110  4.26480  4.98715  0.61958  0.77255  0.48576  0.95510
    640   2.52591  5.04269  3.04307  2.29491  4.35500  3.28212  3.64372  3.78315  1.63971  3.31395  3.46214  2.99172  3.88141  2.76586  2.31853  2.71427  2.94163  3.41756  5.47961  4.14315    802 k - - -
          2.68618  4.42225  2.77519  2.73123  3.46354  2.40513  3.72494  3.29354  2.67741  2.69355  4.24690  2.90347  2.73739  3.18146  2.89801  2.37887  2.77519  2.98518  4.58477  3.61503
          0.02110  4.26480  4.98715  0.61958  0.77255  0.48576  0.95510
    641   3.35891  5.49449  2.73564  0.57329  4.90078  3.57826  4.22456  4.43902  3.16138  3.99937  4.97653  3.23913  4.20748  3.44479  3.59741  3.31175  3.67267  4.08906  5.99493  4.74405    803 E - - -
          2.68618  4.42225  2.77519  2.73123  3.46354  2.40513  3.72494  3.29354  2.67741  2.69355  4.24690  2.90347  2.73739  3.18146  2.89801  2.37887  2.77519  2.98518  4.58477  3.61503
          0.02110  4.26480  4.98715  0.61958  0.77255  0.48576  0.95510
    642   2.41498  5.04284  2.47549  1.58658  4.33835  3.42178  3.66759  3.76040  2.45367  3.32829  3.75503  2.91952  3.84747  2.79355  2.93968  2.67090  2.92182  3.13549  5.52748  4.14690    804 e - - -
          2.68618  4.42225  2.77519  2.73123  3.46354  2.40513  3.72494  3.29354  2.67741  2.69355  4.24690  2.90347  2.73739  3.18146  2.89801  2.37887  2.77519  2.98518  4.58477  3.61503
          0.02110  4.26480  4.98715  0.61958  0.77255  0.48576  0.95510
    643   1.81060  4.97064  2.95731  2.08446  4.24994  3.45879  3.56713  3.67924  2.23861  3.24350  4.04208  2.96823  3.86276  2.72959  2.73058  2.65490  2.91400  3.15944  5.44620  4.09797    805 a - - -
          2.68618  4.42225  2.77519  2.73123  3.46354  2.40513  3.72494  3.29354  2.67741  2.69355  4.24690  2.90347  2.73739  3.18146  2.89801  2.37887  2.77519  2.98518  4.58477  3.61503
          0.02110  4.26480  4.98715  0.61958  0.77255  0.48576  0.95510
    644   2.72498  5.13455  3.11270  2.32861  4.48421  3.54111  3.26648  3.90689  1.95661  3.01409  4.19044  3.02827  3.92038  2.53059  1.76405  2.72309  3.00354  3.53151  5.52556  4.20967    806 r - - -
          2.68618  4.42225  2.77519  2.73123  3.46354  2.40513  3.72494  3.29354  2.67741  2.69355  4.24690  2.90347  2.73739  3.18146  2.89801  2.37887  2.77519  2.98518  4.58477  3.61503
          0.02110  4.26480  4.98715  0.61958  0.77255  0.48576  0.95510
    645   3.47289  4.77448  5.14070  4.56404  2.47088  4.72069  4.93266  2.37032  4.42547  0.96749  1.73457  4.77102  4.86605  4.43604  4.47588  4.06709  3.68281  2.57113  5.14060  4.03326    807 l - - -
          2.68618  4.42225  2.77519  2.73123  3.46354  2.40513  3.72494  3.29354  2.67741  2.69355  4.24690  2.90347  2.73739  3.18146  2.89801  2.37887  2.77519  2.98518  4.58477  3.61503
          0.02110  4.26480  4.98715  0.61958  0.77255  0.48576  0.95510
    646   2.68755  4.87112  3.04096  2.48673  4.19872  3.46134  3.71645  3.60991  2.19373  3.20047  4.01858  3.03788  3.89087  2.86831  2.72518  2.05972  1.90881  3.27148  5.42197  4.10373    808 t - - -
          2.68618  4.42225  2.77519  2.73123  3.46354  2.40513  3.72494  3.29354  2.67741  2.69355  4.24690  2.90347  2.73739  3.18146  2.89801  2.37887  2.77519  2.98518  4.58477  3.61503
          0.02110  4.26480  4.98715  0.61958  0.77255  0.48576  0.95510
    647   3.10592  5.14092  3.62266  2.94419  4.41585  3.78142  3.74991  3.82646  2.07381  2.81347  4.22546  3.33994  4.14880  2.63299  1.08363  3.13762  3.28510  3.55544  5.45306  4.24182    809 r - - -
          2.68618  4.42225  2.77519  2.73123  3.46354  2.40513  3.72494  3.29354  2.67741  2.69355  4.24690  2.90347  2.73739  3.18146  2.89801  2.37887  2.77519  2.98518  4.58477  3.61503
          0.02110  4.26480  4.98715  0.61958  0.77255  0.48576  0.95510
    648   0.72118  4.28143  3.76698  3.56322  4.48616  3.08434  4.56266  3.78220  3.60444  3.59560  4.47216  3.58607  3.87426  3.88784  3.84589  2.34561  2.89101  3.25707  5.87789  4.67950    810 a - - -
          2.68618  4.42225  2.77519  2.73123  3.46354  2.40513  3.72494  3.29354  2.67741  2.69355  4.24690  2.90347  2.73739  3.18146  2.89801  2.37887  2.77519  2.98518  4.58477  3.61503
          0.02110  4.26480  4.98715  0.61958  0.77255  0.48576  0.95510
    649   3.46771  5.59969  0.48694  2.67194  5.04263  3.55982  4.34831  4.73247  3.51672  4.27522  5.27957  3.24186  4.24082  3.60000  4.07327  3.39730  3.82025  4.33475  6.12705  4.87323    811 D - - -
          2.68618  4.42225  2.77519  2.73123  3.46354  2.40513  3.72494  3.29354  2.67741  2.69355  4.24690  2.90347  2.73739  3.18146  2.89801  2.37887  2.77519  2.98518  4.58477  3.61503
          0.02110  4.26480  4.98715  0.61958  0.77255  0.48576  0.95510
    650   3.14413  5.32565  3.37814  2.48069  4.76938  3.74457  3.72058  4.11831  1.98096  3.55334  4.40863  3.24295  4.12522  2.67675  1.07896  3.12185  3.31365  3.78739  5.60327  4.41197    812 r - - -
          2.68618  4.42225  2.77519  2.73123  3.46354  2.40513  3.72494  3.29354  2.67741  2.69355  4.24690  2.90347  2.73739  3.18146  2.89801  2.37887  2.77519  2.98518  4.58477  3.61503
          0.02110  4.26480  4.98715  0.61958  0.77255  0.48576  0.95510
    651   2.18482  4.60688  3.19533  2.63839  3.81209  3.09648  3.74323  3.19905  2.61024  2.58255  3.71355  3.11879  3.89826  2.95281  2.65636  2.24701  2.64201  2.92468  5.16627  3.30748    813 a - - -
          2.68618  4.42225  2.77519  2.73123  3.46354  2.40513  3.72494  3.29354  2.67741  2.69355  4.24690  2.90347  2.73739  3.18146  2.89801  2.37887  2.77519  2.98518  4.58477  3.61503
          0.02110  4.26480  4.98715  0.61958  0.77255  0.48576  0.95510
    652   2.91299  4.45881  4.59662  4.02006  3.23770  4.23924  4.56949  2.22561  3.88792  1.17625  2.02832  4.24596  4.52987  4.06441  4.04232  3.55446  3.03552  2.18943  5.08494  3.96815    814 l - - -
          2.68618  4.42225  2.77519  2.73123  3.46354  2.40513  3.72494  3.29354  2.67741  2.69355  4.24690  2.90347  2.73739  3.18146  2.89801  2.37887  2.77519  2.98518  4.58477  3.61503
          0.02110  4.26480  4.98715  0.61958  0.77255  0.48576  0.95510
    653   3.32939  4.59112  5.16226  4.62765  3.49932  4.75052  5.21297  1.03150  4.51620  1.61107  3.12599  4.83001  4.96034  4.67140  4.64386  4.12535  3.56968  1.66527  5.54882  4.42902    815 i - - -
          2.68618  4.42225  2.77519  2.73123  3.46354  2.40513  3.72494  3.29354  2.67741  2.69355  4.24690  2.90347  2.73739  3.18146  2.89801  2.37887  2.77519  2.98518  4.58477  3.61503
          0.02110  4.26480  4.98715  0.61958  0.77255  0.48576  0.95510
    654   2.68847  4.88809  3.35017  2.73919  4.18873  3.61383  3.73222  3.03991  2.14983  3.14096  3.99990  3.19210  4.00042  2.89592  1.41697  2.88818  2.81730  3.23532  5.36770  4.11799    816 r - - -
          2.68618  4.42225  2.77519  2.73123  3.46354  2.40513  3.72494  3.29354  2.67741  2.69355  4.24690  2.90347  2.73739  3.18146  2.89801  2.37887  2.77519  2.98518  4.58477  3.61503
          0.02110  4.26480  4.98715  0.61958  0.77255  0.48576  0.95510
    655   2.73837  5.24511  2.39148  1.77997  4.57722  3.40715  3.66050  4.06099  2.36766  3.53987  4.29833  2.66259  3.85041  2.14914  2.57058  2.68788  2.97595  3.63063  5.67364  4.25720    817 e - - -
          2.68618  4.42225  2.77519  2.73123  3.46354  2.40513  3.72494  3.29354  2.67741  2.69355  4.24690  2.90347  2.73739  3.18146  2.89801  2.37887  2.77519  2.98518  4.58477  3.61503
          0.02110  4.26480  4.98715  0.61958  0.77255  0.48576  0.95510
    656   1.27412  2.14856  4.11430  3.66927  3.89240  2.93069  4.39516  3.09894  3.57312  2.95735  3.86167  3.67409  3.92208  3.81694  3.79090  2.65059  2.83575  2.40089  5.36335  4.18376    818 a - - -
          2.68618  4.42225  2.77519  2.73123  3.46354  2.40513  3.72494  3.29354  2.67741  2.69355  4.24690  2.90347  2.73739  3.18146  2.89801  2.37887  2.77519  2.98518  4.58477  3.61503
          0.02110  4.26480  4.98715  0.61958  0.77255  0.48576  0.95510
    657   3.40595  4.67709  5.14961  4.63653  3.41090  4.77342  5.20150  1.02353  4.47738  1.39128  3.21343  4.85199  4.98105  4.64859  4.59892  4.16906  3.64849  1.94732  5.49730  4.35636    819 i - - -
          2.68618  4.42225  2.77519  2.73123  3.46354  2.40513  3.72494  3.29354  2.67741  2.69355  4.24690  2.90347  2.73739  3.18146  2.89801  2.37887  2.77519  2.98518  4.58477  3.61503
          0.02110  4.26480  4.98715  0.61958  0.77255  0.48576  0.95510
    658   3.11197  4.45812  4.86857  4.27682  2.54461  4.32024  4.59976  1.80170  4.12260  1.15936  2.50052  4.40555  4.57751  4.20159  4.17748  3.64324  3.33335  2.41167  4.96662  3.43408    820 l - - -
          2.68618  4.42225  2.77519  2.73123  3.46354  2.40513  3.72494  3.29354  2.67741  2.69355  4.24690  2.90347  2.73739  3.18146  2.89801  2.37887  2.77519  2.98518  4.58477  3.61503
          0.02110  4.26480  4.98715  0.61958  0.77255  0.48576  0.95510
    659   2.48418  5.00201  2.33464  2.28828  4.29288  3.42904  3.49262  3.47680  2.23527  3.16636  3.20035  2.68941  3.82171  2.74091  2.67485  2.62510  2.76278  3.36321  5.46816  4.09321    821 k - - -
          2.68618  4.42225  2.77519  2.73123  3.46354  2.40513  3.72494  3.29354  2.67741  2.69355  4.24690  2.90347  2.73739  3.18146  2.89801  2.37887  2.77519  2.98518  4.58477  3.61503
          0.02110  4.26480  4.98715  0.61958  0.77255  0.48576  0.95510
    660   0.86277  4.30712  3.70703  3.49010  4.57191  1.99355  4.53892  3.94949  3.58481  3.68519  4.52236  3.55707  3.86898  3.84341  3.85620  2.57262  2.89834  3.36879  5.91176  4.74068    822 a - - -
          2.68618  4.42225  2.77519  2.73123  3.46354  2.40513  3.72494  3.29354  2.67741  2.69355  4.24690  2.90347  2.73739  3.18146  2.89801  2.37887  2.77519  2.98518  4.58477  3.61503
          0.02110  4.26480  4.98715  0.61958  0.77255  0.48576  0.95510
    661   1.24198  4.38995  3.90250  3.40199  3.68779  3.65179  4.28311  2.27016  3.30366  2.33456  3.60301  3.68991  4.16552  3.62843  3.60133  3.00501  2.94282  2.32875  5.28158  4.05828    823 a - - -
          2.68618  4.42225  2.77519  2.73123  3.46354  2.40513  3.72494  3.29354  2.67741  2.69355  4.24690  2.90347  2.73739  3.18146  2.89801  2.37887  2.77519  2.98518  4.58477  3.61503
          0.03007  4.26480  4.16231  0.61958  0.77255  0.48576  0.95510
    662   2.77318  5.09789  3.10274  2.28866  4.43208  3.53080  3.14721  3.85424  2.01261  2.61567  4.15553  3.02242  3.91099  2.43624  1.98387  2.76143  2.98646  3.48631  5.50174  4.18383    824 r - - -
          2.68618  4.42225  2.77519  2.73123  3.46354  2.40513  3.72494  3.29354  2.67741  2.69355  4.24690  2.90347  2.73739  3.18146  2.89801  2.37887  2.77519  2.98518  4.58477  3.61503
          0.02129  4.25601  4.97836  0.61958  0.77255  0.49752  0.93659
    663   2.33642  4.91409  2.86441  2.42419  4.17768  3.44248  3.20018  3.42514  2.23503  3.05342  3.97753  2.95288  3.83334  2.57108  2.65106  2.56134  2.42686  3.16053  5.39838  3.74718    825 k - - -
          2.68618  4.42225  2.77519  2.73123  3.46354  2.40513  3.72494  3.29354  2.67741  2.69355  4.24690  2.90347  2.73739  3.18146  2.89801  2.37887  2.77519  2.98518  4.58477  3.61503
          0.02129  4.25601  4.97836  0.61958  0.77255  0.49752  0.93659
    664   1.91513  2.71011  3.61354  3.07655  3.67024  3.40926  3.99504  3.01748  2.84268  2.74492  3.62873  3.39684  3.93003  3.32192  3.36016  2.16889  2.37848  2.51988  5.10469  3.87929    826 a - - -
          2.68618  4.42225  2.77519  2.73123  3.46354  2.40513  3.72494  3.29354  2.67741  2.69355  4.24690  2.90347  2.73739  3.18146  2.89801  2.37887  2.77519  2.98518  4.58477  3.61503
          0.02129  4.25601  4.97836  0.61958  0.77255  0.47848  0.96686
    665   2.40865  4.30849  3.54556  2.70449  2.69649  3.61002  3.68818  2.79973  2.83079  2.39174  3.41326  3.36808  3.98836  3.15872  3.09811  2.55396  2.84961  2.26062  4.50494  3.08863    827 v - - -
          2.68618  4.42225  2.77519  2.73123  3.46354  2.40513  3.72494  3.29354  2.67741  2.69355  4.24690  2.90347  2.73739  3.18146  2.89801  2.37887  2.77519  2.98518  4.58477  3.61503
          0.02110  4.26480  4.98715  0.61958  0.77255  0.48576  0.95510
    666   2.27248  4.62350  2.36110  2.21854  4.43360  3.41343  3.60893  3.90619  2.24176  3.40420  4.15478  2.63288  3.72586  2.46981  2.59405  2.59053  2.87506  3.48825  5.55113  4.15171    828 e - - -
          2.68617  4.42231  2.77505  2.73105  3.46360  2.40512  3.72500  3.29360  2.67745  2.69361  4.24695  2.90352  2.73745  3.18152  2.89794  2.37887  2.77517  2.98521  4.58483  3.61509
          0.28463  1.42343  4.98715  0.36973  1.17415  0.48576  0.95510
    667   2.12418  5.15751  2.54147  1.90518  4.47231  2.41814  3.69520  3.93808  2.48224  3.46278  4.24378  2.88633  3.85976  2.69078  3.00989  2.50912  2.98285  3.53935  5.63678  4.23259    833 e - - -
          2.68618  4.42225  2.77519  2.73123  3.46354  2.40513  3.72494  3.29354  2.67741  2.69355  4.24690  2.90347  2.73739  3.18146  2.89801  2.37887  2.77519  2.98518  4.58477  3.61503
          0.02110  4.26480  4.98715  0.61958  0.77255  0.48576  0.95510
    668   2.51830  5.05031  2.73844  2.37101  4.35714  2.56510  3.34225  3.35451  2.05150  3.33747  4.10282  2.81147  3.82090  2.58913  2.62912  2.58174  2.87407  3.42058  5.50502  4.12204    834 k - - -
          2.68618  4.42225  2.77519  2.73123  3.46354  2.40513  3.72494  3.29354  2.67741  2.69355  4.24690  2.90347  2.73739  3.18146  2.89801  2.37887  2.77519  2.98518  4.58477  3.61503
          0.02110  4.26480  4.98715  0.61958  0.77255  0.48576  0.95510
    669   2.73902  5.11829  2.80692  2.31456  4.44788  3.47386  3.65034  3.89019  2.16838  3.39930  4.18093  2.96071  2.89744  2.76780  1.73817  2.71738  2.85938  3.50419  5.54759  4.19284    835 r - - -
          2.68618  4.42225  2.77519  2.73123  3.46354  2.40513  3.72494  3.29354  2.67741  2.69355  4.24690  2.90347  2.73739  3.18146  2.89801  2.37887  2.77519  2.98518  4.58477  3.61503
          0.02110  4.26480  4.98715  0.61958  0.77255  0.48576  0.95510
    670   2.67374  4.96586  2.96263  2.45150  4.24500  3.46745  2.95322  3.67671  2.36754  3.23575  3.70592  2.97473  3.85903  1.97635  2.57492  2.67974  2.37641  3.32366  5.43153  4.08560    836 q - - -
          2.68618  4.42225  2.77519  2.73123  3.46354  2.40513  3.72494  3.29354  2.67741  2.69355  4.24690  2.90347  2.73739  3.18146  2.89801  2.37887  2.77519  2.98518  4.58477  3.61503
          0.02110  4.26480  4.98715  0.61958  0.77255  0.48576  0.95510
    671   2.46822  3.75517  3.96881  3.39822  3.31884  3.68024  4.05307  2.54555  3.30034  2.37318  2.34040  3.65038  3.32838  3.54893  3.53260  2.97543  2.46590  1.79754  4.82924  3.63015    837 v - - -
          2.68618  4.42225  2.77519  2.73123  3.46354  2.40513  3.72494  3.29354  2.67741  2.69355  4.24690  2.90347  2.73739  3.18146  2.89801  2.37887  2.77519  2.98518  4.58477  3.61503
          0.02110  4.26480  4.98715  0.61958  0.77255  0.48576  0.95510
    672   3.11408  4.52210  4.59174  4.00752  3.19408  4.28003  4.56888  2.17190  3.84292  0.94932  2.61733  4.25579  4.55062  4.03863  3.53774  3.59154  3.33789  2.34186  5.07720  3.96894    838 l - - -
          2.68618  4.42225  2.77519  2.73123  3.46354  2.40513  3.72494  3.29354  2.67741  2.69355  4.24690  2.90347  2.73739  3.18146  2.89801  2.37887  2.77519  2.98518  4.58477  3.61503
          0.02110  4.26480  4.98715  0.61958  0.77255  0.48576  0.95510
    673   2.14188  4.36342  3.54642  3.17091  4.27951  3.17699  4.23387  3.60614  3.17079  3.33625  4.19163  3.40628  2.28457  3.48937  3.50858  2.59778  1.26771  3.16740  5.63883  4.41143    839 t - - -
          2.68618  4.42225  2.77519  2.73123  3.46354  2.40513  3.72494  3.29354  2.67741  2.69355  4.24690  2.90347  2.73739  3.18146  2.89801  2.37887  2.77519  2.98518  4.58477  3.61503
          0.02110  4.26480  4.98715  0.61958  0.77255  0.48576  0.95510
    674   2.60958  5.12027  2.86693  1.92193  4.44785  3.22537  3.64056  3.90795  2.36384  3.41444  4.18203  2.91538  3.84581  2.23045  2.42665  2.27028  2.92802  3.50499  5.56603  4.18294    840 e - - -
          2.68618  4.42225  2.77519  2.73123  3.46354  2.40513  3.72494  3.29354  2.67741  2.69355  4.24690  2.90347  2.73739  3.18146  2.89801  2.37887  2.77519  2.98518  4.58477  3.61503
          0.02110  4.26480  4.98715  0.61958  0.77255  0.48576  0.95510
    675   3.11440  5.58355  0.91368  2.30863  4.66624  3.39521  2.89019  4.43554  2.96263  3.93001  4.80793  2.88783  4.01826  3.13015  3.52824  3.01274  3.40927  4.02397  5.93349  4.41903    841 d - - -
          2.68618  4.42225  2.77519  2.73123  3.46354  2.40513  3.72494  3.29354  2.67741  2.69355  4.24690  2.90347  2.73739  3.18146  2.89801  2.37887  2.77519  2.98518  4.58477  3.61503
          0.02110  4.26480  4.98715  0.61958  0.77255  0.48576  0.95510
    676   3.27441  4.54326  5.10455  4.58139  3.59567  4.69711  5.19998  1.62734  4.47375  1.65436  3.38541  4.77833  4.94063  4.67254  4.62509  4.07450  3.52227  1.01219  5.59864  4.43727    842 v - - -
          2.68618  4.42225  2.77519  2.73123  3.46354  2.40513  3.72494  3.29354  2.67741  2.69355  4.24690  2.90347  2.73739  3.18146  2.89801  2.37887  2.77519  2.98518  4.58477  3.61503
          0.02110  4.26480  4.98715  0.61958  0.77255  0.48576  0.95510
    677   2.21506  4.72619  3.18120  2.61341  3.95391  3.51799  3.72117  3.32748  2.48625  2.97047  3.64407  3.10062  3.90992  2.42084  2.16689  2.74704  2.90228  2.45407  5.25567  3.96435    843 r - - -
          2.68618  4.42225  2.77519  2.73123  3.46354  2.40513  3.72494  3.29354  2.67741  2.69355  4.24690  2.90347  2.73739  3.18146  2.89801  2.37887  2.77519  2.98518  4.58477  3.61503
          0.02110  4.26480  4.98715  0.61958  0.77255  0.48576  0.95510
    678   2.55636  5.06129  2.24764  2.32714  4.11347  3.41898  3.61785  3.49972  2.32053  3.35070  4.11313  2.40096  3.81702  2.48338  2.80361  2.42127  2.87327  3.35442  5.51644  4.12749    844 d - - -
          2.68618  4.42225  2.77519  2.73123  3.46354  2.40513  3.72494  3.29354  2.67741  2.69355  4.24690  2.90347  2.73739  3.18146  2.89801  2.37887  2.77519  2.98518  4.58477  3.61503
          0.02110  4.26480  4.98715  0.61958  0.77255  0.48576  0.95510
    679   1.00867  4.26709  3.78350  3.40078  4.26122  2.39798  4.36536  3.54503  3.38147  3.33035  4.18829  3.51583  3.85984  3.66381  3.68036  2.56583  2.61783  2.70227  5.65260  4.45437    845 a - - -
          2.68618  4.42225  2.77519  2.73123  3.46354  2.40513  3.72494  3.29354  2.67741  2.69355  4.24690  2.90347  2.73739  3.18146  2.89801  2.37887  2.77519  2.98518  4.58477  3.61503
          0.02110  4.26480  4.98715  0.61958  0.77255  0.48576  0.95510
    680   3.51167  4.80431  5.16362  4.59983  2.01673  4.75140  4.87941  2.38490  4.45769  0.82512  2.61664  4.78707  4.89262  4.45957  4.50270  4.10305  3.72162  2.58646  5.06266  3.85761    846 l - - -
          2.68618  4.42225  2.77519  2.73123  3.46354  2.40513  3.72494  3.29354  2.67741  2.69355  4.24690  2.90347  2.73739  3.18146  2.89801  2.37887  2.77519  2.98518  4.58477  3.61503
          0.02110  4.26480  4.98715  0.61958  0.77255  0.48576  0.95510
    681   2.64669  4.77350  3.09548  2.53260  3.79060  3.48909  3.68546  3.40088  2.47814  2.95376  3.30247  2.68736  3.87637  2.52448  2.08773  2.64565  2.87602  3.09770  5.27489  3.19076    847 r - - -
          2.68618  4.42225  2.77519  2.73123  3.46354  2.40513  3.72494  3.29354  2.67741  2.69355  4.24690  2.90347  2.73739  3.18146  2.89801  2.37887  2.77519  2.98518  4.58477  3.61503
          0.02110  4.26480  4.98715  0.61958  0.77255  0.48576  0.95510
    682   2.22450  5.00677  2.73307  2.11635  4.29935  3.32124  3.62338  3.74927  2.38259  3.28941  3.46338  2.86254  3.82149  2.55227  2.60300  2.58942  2.60349  3.27039  5.47277  4.09662    848 e - - -
          2.68618  4.42225  2.77519  2.73123  3.46354  2.40513  3.72494  3.29354  2.67741  2.69355  4.24690  2.90347  2.73739  3.18146  2.89801  2.37887  2.77519  2.98518  4.58477  3.61503
          0.02110  4.26480  4.98715  0.61958  0.77255  0.48576  0.95510
    683   2.62379  4.27455  3.93260  3.35335  3.20678  3.79562  4.07415  1.87507  3.23552  2.01369  2.76285  3.66453  4.15407  3.51730  2.34664  3.07043  2.95922  2.38296  4.88505  3.69049    849 i - - -
          2.68618  4.42225  2.77519  2.73123  3.46354  2.40513  3.72494  3.29354  2.67741  2.69355  4.24690  2.90347  2.73739  3.18146  2.89801  2.37887  2.77519  2.98518  4.58477  3.61503
          0.02110  4.26480  4.98715  0.61958  0.77255  0.48576  0.95510
    684   2.12844  4.79259  3.04646  2.50268  4.04665  2.89003  3.37864  3.45900  2.49470  2.65783  3.89109  2.74409  3.59971  2.84638  2.83064  2.30622  2.86772  3.14003  5.32413  3.99801    850 a - - -
          2.68618  4.42225  2.77519  2.73123  3.46354  2.40513  3.72494  3.29354  2.67741  2.69355  4.24690  2.90347  2.73739  3.18146  2.89801  2.37887  2.77519  2.98518  4.58477  3.61503
          0.02110  4.26480  4.98715  0.61958  0.77255  0.48576  0.95510
    685   2.57765  4.74407  2.69746  2.16475  4.41260  3.19047  3.52524  3.88263  2.23386  3.13955  3.95726  2.53318  3.80877  2.49156  2.43376  2.58159  2.78778  3.46832  5.53493  4.13870    851 e - - -
          2.68618  4.42225  2.77519  2.73123  3.46354  2.40513  3.72494  3.29354  2.67741  2.69355  4.24690  2.90347  2.73739  3.18146  2.89801  2.37887  2.77519  2.98518  4.58477  3.61503
          0.04404  4.26480  3.53929  0.61958  0.77255  0.48576  0.95510
    686   2.79441  5.25185  1.49339  2.16832  4.54904  3.26541  3.71503  3.45542  2.33436  3.53762  4.32599  2.67426  3.87484  2.84563  3.05732  2.74379  3.04206  3.61916  5.70631  4.28675    852 d - - -
          2.68618  4.42225  2.77519  2.73123  3.46354  2.40513  3.72494  3.29354  2.67741  2.69355  4.24690  2.90347  2.73739  3.18146  2.89801  2.37887  2.77519  2.98518  4.58477  3.61503
          0.02159  4.24234  4.96469  0.61958  0.77255  0.51534  0.90955
    687   2.39202  5.04408  2.81665  1.99494  4.34692  3.41479  3.50393  3.80163  2.24150  3.33409  4.10719  2.90505  2.79486  2.75064  2.88026  2.46268  2.58372  3.41406  5.51108  4.12813    853 e - - -
          2.68618  4.42225  2.77519  2.73123  3.46354  2.40513  3.72494  3.29354  2.67741  2.69355  4.24690  2.90347  2.73739  3.18146  2.89801  2.37887  2.77519  2.98518  4.58477  3.61503
          0.02159  4.24234  4.96469  0.61958  0.77255  0.51534  0.90955
    688   2.47156  5.05632  2.52347  2.17488  4.36532  3.08623  3.63377  3.82361  2.35224  3.35172  4.12208  2.89887  3.82273  2.75039  2.76235  2.28462  2.26134  3.43057  5.52526  4.13771    854 e - - -
          2.68618  4.42225  2.77519  2.73123  3.46354  2.40513  3.72494  3.29354  2.67741  2.69355  4.24690  2.90347  2.73739  3.18146  2.89801  2.37887  2.77519  2.98518  4.58477  3.61503
          0.05792  4.24234  3.17240  0.61958  0.77255  0.46770  0.98468
    689   2.60763  4.27332  3.47693  2.94151  3.40176  3.61058  3.87252  2.59635  2.95143  1.88074  3.26329  3.21432  3.98818  3.14996  3.17553  2.70534  2.57575  2.37080  4.86230  3.15742    855 l - - -
          2.68618  4.42225  2.77519  2.73123  3.46354  2.40513  3.72494  3.29354  2.67741  2.69355  4.24690  2.90347  2.73739  3.18146  2.89801  2.37887  2.77519  2.98518  4.58477  3.61503
          0.02186  4.23006  4.95240  0.61958  0.77255  0.45854  1.00023
    690   2.65338  5.01754  2.58065  2.29402  4.32059  3.14015  3.64537  3.77047  2.41654  3.19396  4.09126  2.92088  2.38554  2.76690  2.73732  2.40702  2.57598  3.38983  5.49922  4.12201    856 e - - -
          2.68623  4.42214  2.77527  2.73115  3.46366  2.40508  3.72496  3.29355  2.67750  2.69356  4.24702  2.90328  2.73744  3.18135  2.89770  2.37899  2.77519  2.98521  4.58489  3.61515
          0.21787  1.96418  2.89145  1.31427  0.31289  0.48576  0.95510
    691   2.38982  5.03312  2.66742  1.59079  4.34056  3.39783  3.67070  3.78054  2.46773  3.14148  4.12762  2.90445  3.32607  2.80125  2.95379  2.67053  2.74736  3.40531  5.53266  4.15251    865 e - - -
          2.68618  4.42225  2.77519  2.73123  3.46354  2.40513  3.72494  3.29354  2.67741  2.69355  4.24690  2.90347  2.73739  3.18146  2.89801  2.37887  2.77519  2.98518  4.58477  3.61503
          0.02219  4.21490  4.93725  0.61958  0.77255  0.44788  1.01882
    692   2.48113  4.92654  2.98121  2.32448  4.19342  3.28631  2.71004  3.54311  2.34298  3.19688  3.32269  2.95296  3.65368  2.45914  2.67431  2.59198  2.68713  3.16395  5.40829  4.05277    866 e - - -
          2.68618  4.42225  2.77519  2.73123  3.46354  2.40513  3.72494  3.29354  2.67741  2.69355  4.24690  2.90347  2.73739  3.18146  2.89801  2.37887  2.77519  2.98518  4.58477  3.61503
          0.02110  4.26480  4.98715  0.61958  0.77255  0.48576  0.95510
    693   3.13284  5.29904  3.50258  2.85054  4.76210  3.37794  3.71089  4.10534  1.80273  3.53740  4.38917  3.27062  4.12750  2.58468  1.12741  3.11817  3.29972  3.77329  5.58213  4.40185    867 r - - -
          2.68618  4.42225  2.77519  2.73123  3.46354  2.40513  3.72494  3.29354  2.67741  2.69355  4.24690  2.90347  2.73739  3.18146  2.89801  2.37887  2.77519  2.98518  4.58477  3.61503
          0.02110  4.26480  4.98715  0.61958  0.77255  0.48576  0.95510
    694   3.24399  5.37088  3.67291  2.95290  4.86861  3.84009  3.71542  4.18783  1.75472  3.58507  4.45280  3.34160  4.18606  2.38928  1.06264  3.22354  3.38671  3.86723  5.59597  4.45425    868 r - - -
          2.68618  4.42225  2.77519  2.73123  3.46354  2.40513  3.72494  3.29354  2.67741  2.69355  4.24690  2.90347  2.73739  3.18146  2.89801  2.37887  2.77519  2.98518  4.58477  3.61503
          0.02110  4.26480  4.98715  0.61958  0.77255  0.48576  0.95510
    695   2.11390  4.85462  2.68127  2.28290  4.10027  3.45476  3.65927  3.51945  2.45335  2.92176  3.33334  2.67018  3.84642  2.80455  2.81188  2.65880  2.77323  2.89307  5.35356  4.01300    869 a - - -
          2.68618  4.42225  2.77519  2.73123  3.46354  2.40513  3.72494  3.29354  2.67741  2.69355  4.24690  2.90347  2.73739  3.18146  2.89801  2.37887  2.77519  2.98518  4.58477  3.61503
          0.02110  4.26480  4.98715  0.61958  0.77255  0.48576  0.95510
    696   3.32000  5.35998  3.80953  3.07322  4.87437  3.87837  3.76307  4.20051  1.70209  3.60494  4.49879  3.42817  4.23856  2.90006  0.91940  3.31531  3.46476  3.89430  5.60109  4.48551    870 r - - -
          2.68618  4.42225  2.77519  2.73123  3.46354  2.40513  3.72494  3.29354  2.67741  2.69355  4.24690  2.90347  2.73739  3.18146  2.89801  2.37887  2.77519  2.98518  4.58477  3.61503
          0.02110  4.26480  4.98715  0.61958  0.77255  0.48576  0.95510
    697   1.74277  4.27038  3.94820  3.38315  3.38388  3.77619  4.12009  2.22393  3.28780  1.83022  3.14587  3.68396  4.16247  3.56144  3.55131  2.90601  2.96314  2.29465  4.94443  3.74159    871 a - - -
          2.68618  4.42225  2.77519  2.73123  3.46354  2.40513  3.72494  3.29354  2.67741  2.69355  4.24690  2.90347  2.73739  3.18146  2.89801  2.37887  2.77519  2.98518  4.58477  3.61503
          0.02110  4.26480  4.98715  0.61958  0.77255  0.48576  0.95510
    698   2.36295  4.38604  3.32031  2.51031  3.00816  3.58072  3.82691  2.89507  2.71201  2.04388  3.34310  3.28723  3.96140  3.05574  2.96814  2.81970  2.85148  2.57542  4.49688  3.47606    872 l - - -
          2.68618  4.42225  2.77519  2.73123  3.46354  2.40513  3.72494  3.29354  2.67741  2.69355  4.24690  2.90347  2.73739  3.18146  2.89801  2.37887  2.77519  2.98518  4.58477  3.61503
          0.02110  4.26480  4.98715  0.61958  0.77255  0.48576  0.95510
    699   3.05633  5.68238  1.79215  1.11504  4.96517  3.35598  3.86792  4.49695  2.85881  3.96575  4.79668  2.70511  3.96328  2.80318  3.45226  2.93425  3.33643  4.05141  6.11403  4.59644    873 e - - -
          2.68618  4.42225  2.77519  2.73123  3.46354  2.40513  3.72494  3.29354  2.67741  2.69355  4.24690  2.90347  2.73739  3.18146  2.89801  2.37887  2.77519  2.98518  4.58477  3.61503
          0.02110  4.26480  4.98715  0.61958  0.77255  0.48576  0.95510
    700   3.33164  4.82678  4.50292  4.14477  3.45028  4.14733  4.78923  2.66896  3.88750  1.99989  0.78386  4.36819  4.62523  4.25107  4.04275  3.71321  3.65280  2.71781  5.33205  4.12193    874 m - - -
          2.68618  4.42225  2.77519  2.73123  3.46354  2.40513  3.72494  3.29354  2.67741  2.69355  4.24690  2.90347  2.73739  3.18146  2.89801  2.37887  2.77519  2.98518  4.58477  3.61503
          0.02110  4.26480  4.98715  0.61958  0.77255  0.48576  0.95510
    701   1.51499  4.56573  3.17841  2.77921  4.21202  2.12186  3.17923  3.63843  2.83647  3.27502  4.10293  3.18573  3.86810  3.16386  3.24792  2.36360  2.89523  3.23661  5.52225  4.23265    875 a - - -
          2.68618  4.42225  2.77519  2.73123  3.46354  2.40513  3.72494  3.29354  2.67741  2.69355  4.24690  2.90347  2.73739  3.18146  2.89801  2.37887  2.77519  2.98518  4.58477  3.61503
          0.02110  4.26480  4.98715  0.61958  0.77255  0.48576  0.95510
    702   2.87733  5.42497  1.73362  1.57204  4.73407  3.21855  3.76216  4.23482  2.63990  3.71807  4.50566  2.83309  3.90163  2.53921  3.18232  2.71282  2.83585  3.80177  5.86665  4.40694    876 e - - -
          2.68618  4.42225  2.77519  2.73123  3.46354  2.40513  3.72494  3.29354  2.67741  2.69355  4.24690  2.90347  2.73739  3.18146  2.89801  2.37887  2.77519  2.98518  4.58477  3.61503
          0.02110  4.26480  4.98715  0.61958  0.77255  0.48576  0.95510
    703   1.42852  4.49968  3.33124  2.88319  4.25952  2.83773  4.01168  3.67541  2.86267  3.31418  4.13517  3.24422  3.85545  3.21355  2.77319  1.85967  2.86830  3.24448  5.55901  4.28973    877 a - - -
          2.68618  4.42225  2.77519  2.73123  3.46354  2.40513  3.72494  3.29354  2.67741  2.69355  4.24690  2.90347  2.73739  3.18146  2.89801  2.37887  2.77519  2.98518  4.58477  3.61503
          0.02110  4.26480  4.98715  0.61958  0.77255  0.48576  0.95510
    704   3.49887  4.82803  5.03598  4.48426  3.14934  4.71314  5.00005  2.34108  4.28373  1.01141  1.47534  4.74300  4.88557  4.40804  4.38601  4.08247  3.72079  2.51579  5.26530  4.19833    878 l - - -
          2.68618  4.42225  2.77519  2.73123  3.46354  2.40513  3.72494  3.29354  2.67741  2.69355  4.24690  2.90347  2.73739  3.18146  2.89801  2.37887  2.77519  2.98518  4.58477  3.61503
          0.02110  4.26480  4.98715  0.61958  0.77255  0.48576  0.95510
    705   2.49347  5.01212  2.42714  2.38269  4.31572  2.61933  3.63463  3.76666  2.39910  3.30657  3.44004  2.64399  3.82560  2.75340  2.59529  2.37569  2.87691  3.38381  5.48960  4.11220    879 s - - -
          2.68618  4.42225  2.77519  2.73123  3.46354  2.40513  3.72494  3.29354  2.67741  2.69355  4.24690  2.90347  2.73739  3.18146  2.89801  2.37887  2.77519  2.98518  4.58477  3.61503
          0.02110  4.26480  4.98715  0.61958  0.77255  0.48576  0.95510
    706   2.64647  4.23974  3.77210  3.19838  3.35537  3.68133  3.96606  2.60796  2.87021  2.12720  1.95537  3.52816  4.05899  3.38913  3.37633  2.69032  2.71236  2.32309  4.85123  3.64190    880 m - - -
          2.68618  4.42225  2.77519  2.73123  3.46354  2.40513  3.72494  3.29354  2.67741  2.69355  4.24690  2.90347  2.73739  3.18146  2.89801  2.37887  2.77519  2.98518  4.58477  3.61503
          0.02110  4.26480  4.98715  0.61958  0.77255  0.48576  0.95510
    707   4.01881  5.12301  5.05888  4.83179  0.74612  4.70362  3.57223  3.68290  4.63292  2.96269  4.23987  4.33342  4.98018  4.44523  4.54377  4.07819  4.22488  3.60382  2.97261  1.62403    881 f - - -
          2.68618  4.42225  2.77519  2.73123  3.46354  2.40513  3.72494  3.29354  2.67741  2.69355  4.24690  2.90347  2.73739  3.18146  2.89801  2.37887  2.77519  2.98518  4.58477  3.61503
          0.02110  4.26480  4.98715  0.61958  0.77255  0.48576  0.95510
    708   2.61458  1.88599  4.16080  3.63465  3.55020  3.59455  4.30042  2.50059  3.51486  2.51283  3.34207  3.78760  4.12502  3.77398  3.73218  2.95843  1.97900  2.01587  5.10345  3.90772    882 c - - -
          2.68618  4.42225  2.77519  2.73123  3.46354  2.40513  3.72494  3.29354  2.67741  2.69355  4.24690  2.90347  2.73739  3.18146  2.89801  2.37887  2.77519  2.98518  4.58477  3.61503
          0.02110  4.26480  4.98715  0.61958  0.77255  0.48576  0.95510
    709   2.64147  4.99366  2.52291  2.31888  4.27831  3.43162  3.42986  3.29319  2.39621  3.27245  3.60155  2.92719  3.82827  2.06137  2.87418  2.30414  2.87321  3.35181  5.46328  4.09174    883 q - - -
          2.68618  4.42225  2.77519  2.73123  3.46354  2.40513  3.72494  3.29354  2.67741  2.69355  4.24690  2.90347  2.73739  3.18146  2.89801  2.37887  2.77519  2.98518  4.58477  3.61503
          0.02110  4.26480  4.98715  0.61958  0.77255  0.48576  0.95510
    710   2.69551  5.12810  2.58775  2.27896  4.47409  1.53562  3.78956  3.92339  2.58930  3.48268  4.29942  2.60014  3.46422  2.84660  3.13485  2.78850  3.07709  3.54623  5.68662  4.29985    884 g - - -
          2.68622  4.42229  2.77524  2.73128  3.46358  2.40498  3.72499  3.29358  2.67745  2.69359  4.24694  2.90351  2.73744  3.18151  2.89805  2.37862  2.77524  2.98523  4.58481  3.61507
          0.17257  1.88599  4.98715  0.54420  0.86823  0.48576  0.95510
    711   2.28218  4.12930  4.04419  3.46370  2.16099  3.72806  4.04257  2.37732  3.35254  2.01082  3.24053  3.61632  4.10312  3.58473  3.55415  2.91049  2.55499  2.24124  4.75422  3.55605    887 l - - -
          2.68618  4.42225  2.77519  2.73123  3.46354  2.40513  3.72494  3.29354  2.67741  2.69355  4.24690  2.90347  2.73739  3.18146  2.89801  2.37887  2.77519  2.98518  4.58477  3.61503
          0.02110  4.26480  4.98715  0.61958  0.77255  0.48576  0.95510
    712   2.44064  5.15379  2.28075  1.84193  4.48059  3.41211  3.30083  3.95592  2.23760  3.34523  4.20333  2.88351  3.82685  2.73565  2.61736  2.64185  2.91211  3.53542  5.59258  4.18841    888 e - - -
          2.68618  4.42225  2.77519  2.73123  3.46354  2.40513  3.72494  3.29354  2.67741  2.69355  4.24690  2.90347  2.73739  3.18146  2.89801  2.37887  2.77519  2.98518  4.58477  3.61503
          0.02110  4.26480  4.98715  0.61958  0.77255  0.48576  0.95510
    713   2.03154  4.45181  3.26587  3.00385  4.42650  1.19092  3.82407  3.87343  3.14560  3.52193  4.34621  3.30693  3.86367  3.44087  3.51415  2.27740  2.91102  3.36592  5.74604  4.48642    889 g - - -
          2.68618  4.42225  2.77519  2.73123  3.46354  2.40513  3.72494  3.29354  2.67741  2.69355  4.24690  2.90347  2.73739  3.18146  2.89801  2.37887  2.77519  2.98518  4.58477  3.61503
          0.02110  4.26480  4.98715  0.61958  0.77255  0.48576  0.95510
    714   2.80178  5.20657  2.92044  1.56381  4.55280  3.49484  2.80423  3.99816  2.17873  3.48025  4.26384  2.97100  3.90814  2.65634  2.35882  2.76718  3.02288  3.60338  5.60154  4.25207    890 e - - -
          2.68618  4.42225  2.77519  2.73123  3.46354  2.40513  3.72494  3.29354  2.67741  2.69355  4.24690  2.90347  2.73739  3.18146  2.89801  2.37887  2.77519  2.98518  4.58477  3.61503
          0.02110  4.26480  4.98715  0.61958  0.77255  0.48576  0.95510
    715   2.95781  4.33593  4.66195  4.07092  2.36355  4.13059  4.40103  2.40924  3.91711  1.35123  2.22156  4.19708  4.43008  4.03789  3.99728  3.44297  3.18306  2.09046  4.84192  3.19425    891 l - - -
          2.68618  4.42225  2.77519  2.73123  3.46354  2.40513  3.72494  3.29354  2.67741  2.69355  4.24690  2.90347  2.73739  3.18146  2.89801  2.37887  2.77519  2.98518  4.58477  3.61503
          0.02110  4.26480  4.98715  0.61958  0.77255  0.48576  0.95510
    716   3.80624  5.09670  4.78385  4.58836  0.53774  4.36921  4.11778  3.30192  4.49091  2.58719  3.98197  4.48762  4.83044  4.55336  4.51237  4.04392  4.11336  3.31887  4.27982  2.60979    892 F - - -
          2.68618  4.42225  2.77519  2.73123  3.46354  2.40513  3.72494  3.29354  2.67741  2.69355  4.24690  2.90347  2.73739  3.18146  2.89801  2.37887  2.77519  2.98518  4.58477  3.61503
          0.02110  4.26480  4.98715  0.61958  0.77255  0.48576  0.95510
    717   3.06738  5.54931  1.78794  2.28463  4.88796  3.35568  3.94536  4.46730  2.97353  3.97890  4.83941  1.13029  3.99315  3.12274  3.55664  2.97228  3.37808  4.02636  6.09137  4.59413    893 n - - -
          2.68618  4.42225  2.77519  2.73123  3.46354  2.40513  3.72494  3.29354  2.67741  2.69355  4.24690  2.90347  2.73739  3.18146  2.89801  2.37887  2.77519  2.98518  4.58477  3.61503
          0.02110  4.26480  4.98715  0.61958  0.77255  0.48576  0.95510
    718   2.81376  4.83494  3.38889  2.78496  4.13493  3.60380  3.76478  3.46862  2.31997  2.99351  3.97184  3.22460  4.00758  2.84882  1.38593  2.89079  2.67647  2.80856  5.35332  4.10451    894 r - - -
          2.68618  4.42225  2.77519  2.73123  3.46354  2.40513  3.72494  3.29354  2.67741  2.69355  4.24690  2.90347  2.73739  3.18146  2.89801  2.37887  2.77519  2.98518  4.58477  3.61503
          0.02110  4.26480  4.98715  0.61958  0.77255  0.48576  0.95510
    719   2.65875  4.99363  2.46601  2.14196  4.27018  3.42949  3.65090  3.71382  2.43287  3.11821  4.05850  2.92868  2.52904  2.77875  2.91437  2.49852  2.79254  3.34863  5.47042  3.15981    895 e - - -
          2.68618  4.42225  2.77519  2.73123  3.46354  2.40513  3.72494  3.29354  2.67741  2.69355  4.24690  2.90347  2.73739  3.18146  2.89801  2.37887  2.77519  2.98518  4.58477  3.61503
          0.02110  4.26480  4.98715  0.61958  0.77255  0.48576  0.95510
    720   2.47319  4.40382  3.54498  3.40206  4.64822  0.79865  4.53987  4.04933  3.55197  3.77711  4.63798  3.54178  3.91731  3.84024  3.82474  2.65310  2.43366  3.46934  5.95976  4.78121    896 g - - -
          2.68618  4.42225  2.77519  2.73123  3.46354  2.40513  3.72494  3.29354  2.67741  2.69355  4.24690  2.90347  2.73739  3.18146  2.89801  2.37887  2.77519  2.98518  4.58477  3.61503
          0.02110  4.26480  4.98715  0.61958  0.77255  0.48576  0.95510
    721   2.65545  5.01826  2.90463  1.85019  4.31206  3.18525  3.63914  3.75979  2.32960  3.30253  3.75429  2.81542  3.83362  2.63601  2.87614  2.43915  2.32193  3.38269  5.48809  4.11402    897 e - - -
          2.68618  4.42225  2.77519  2.73123  3.46354  2.40513  3.72494  3.29354  2.67741  2.69355  4.24690  2.90347  2.73739  3.18146  2.89801  2.37887  2.77519  2.98518  4.58477  3.61503
          0.02110  4.26480  4.98715  0.61958  0.77255  0.48576  0.95510
    722   2.27232  4.83073  2.82719  2.48315  4.10737  3.44180  3.69184  3.52513  2.49616  2.72793  3.94214  2.80904  2.35250  2.84465  2.83865  2.46797  2.87987  3.19401  5.37011  4.03528    898 a - - -
          2.68618  4.42225  2.77519  2.73123  3.46354  2.40513  3.72494  3.29354  2.67741  2.69355  4.24690  2.90347  2.73739  3.18146  2.89801  2.37887  2.77519  2.98518  4.58477  3.61503
          0.02110  4.26480  4.98715  0.61958  0.77255  0.48576  0.95510
    723   3.50730  4.90903  4.55359  4.14551  2.57155  4.26418  3.97298  3.17328  3.77879  2.15262  3.80797  4.19009  4.66302  4.10561  3.90604  3.74555  3.76575  3.13967  0.92064  2.59863    899 w - - -
          2.68618  4.42225  2.77519  2.73123  3.46354  2.40513  3.72494  3.29354  2.67741  2.69355  4.24690  2.90347  2.73739  3.18146  2.89801  2.37887  2.77519  2.98518  4.58477  3.61503
          0.02110  4.26480  4.98715  0.61958  0.77255  0.48576  0.95510
    724   2.78265  4.67170  3.54375  3.40607  4.75307  2.52217  4.58598  4.29107  3.58323  3.92914  4.81695  3.66218  0.68002  3.89640  3.86901  2.94427  3.26819  3.74753  5.92769  4.83718    900 P - - -
          2.68618  4.42225  2.77519  2.73123  3.46354  2.40513  3.72494  3.29354  2.67741  2.69355  4.24690  2.90347  2.73739  3.18146  2.89801  2.37887  2.77519  2.98518  4.58477  3.61503
          0.02110  4.26480  4.98715  0.61958  0.77255  0.48576  0.95510
    725   2.66901  5.60057  1.67249  1.22500  4.90667  3.35638  3.86206  4.41393  2.84317  3.90760  4.73606  2.81612  3.95535  3.01674  3.43014  2.91257  3.30138  3.97796  6.06663  4.56493    901 e - - -
          2.68618  4.42225  2.77519  2.73123  3.46354  2.40513  3.72494  3.29354  2.67741  2.69355  4.24690  2.90347  2.73739  3.18146  2.89801  2.37887  2.77519  2.98518  4.58477  3.61503
          0.02110  4.26480  4.98715  0.61958  0.77255  0.48576  0.95510
    726   1.50186  3.73500  3.94469  3.39758  2.98928  3.58759  4.12847  2.60393  3.31466  2.49651  3.44599  3.63930  4.06667  3.57461  3.57333  2.91406  2.56775  2.10581  4.98315  3.77779    902 a - - -
          2.68618  4.42225  2.77519  2.73123  3.46354  2.40513  3.72494  3.29354  2.67741  2.69355  4.24690  2.90347  2.73739  3.18146  2.89801  2.37887  2.77519  2.98518  4.58477  3.61503
          0.02110  4.26480  4.98715  0.61958  0.77255  0.48576  0.95510
    727   3.46771  5.59969  0.48694  2.67194  5.04263  3.55982  4.34831  4.73247  3.51672  4.27522  5.27957  3.24186  4.24082  3.60000  4.07327  3.39730  3.82025  4.33475  6.12705  4.87323    903 D - - -
          2.68618  4.42225  2.77519  2.73123  3.46354  2.40513  3.72494  3.29354  2.67741  2.69355  4.24690  2.90347  2.73739  3.18146  2.89801  2.37887  2.77519  2.98518  4.58477  3.61503
          0.02110  4.26480  4.98715  0.61958  0.77255  0.48576  0.95510
    728   3.12400  3.53888  5.00964  4.47843  3.66763  4.51553  5.03228  1.38831  4.36864  2.13231  3.49990  4.62411  4.81230  4.58622  4.51089  3.88005  3.37602  1.06803  5.51373  4.31630    904 v - - -
          2.68618  4.42225  2.77519  2.73123  3.46354  2.40513  3.72494  3.29354  2.67741  2.69355  4.24690  2.90347  2.73739  3.18146  2.89801  2.37887  2.77519  2.98518  4.58477  3.61503
          0.02110  4.26480  4.98715  0.61958  0.77255  0.48576  0.95510
    729   2.69193  4.43790  3.82990  3.41144  2.89303  3.53137  4.23616  2.89310  3.34183  2.64683  3.73963  3.65566  4.11452  3.65711  3.62547  2.93437  1.08780  2.69263  5.13894  3.77821    905 t - - -
          2.68618  4.42225  2.77519  2.73123  3.46354  2.40513  3.72494  3.29354  2.67741  2.69355  4.24690  2.90347  2.73739  3.18146  2.89801  2.37887  2.77519  2.98518  4.58477  3.61503
          0.02110  4.26480  4.98715  0.61958  0.77255  0.48576  0.95510
    730   2.87914  4.33424  4.28311  3.71389  3.20690  3.99544  3.38401  1.57843  3.53939  1.48257  3.20312  3.94838  4.33370  3.80036  3.72549  3.29905  3.11140  2.27366  4.88522  3.65371    906 l - - -
          2.68618  4.42225  2.77519  2.73123  3.46354  2.40513  3.72494  3.29354  2.67741  2.69355  4.24690  2.90347  2.73739  3.18146  2.89801  2.37887  2.77519  2.98518  4.58477  3.61503
          0.02110  4.26480  4.98715  0.61958  0.77255  0.48576  0.95510
    731   3.28254  4.53379  5.16538  4.65933  3.71511  4.75639  5.32556  1.35857  4.56296  2.01095  3.49343  4.85157  5.00360  4.79096  4.72894  4.14836  3.53621  0.97670  5.73189  4.54360    907 v - - -
          2.68618  4.42225  2.77519  2.73123  3.46354  2.40513  3.72494  3.29354  2.67741  2.69355  4.24690  2.90347  2.73739  3.18146  2.89801  2.37887  2.77519  2.98518  4.58477  3.61503
          0.02110  4.26480  4.98715  0.61958  0.77255  0.48576  0.95510
    732   3.19763  5.83147  0.90967  1.78303  5.11293  3.35630  3.97079  4.66668  3.07150  4.14903  5.03573  2.81631  4.01905  3.15021  3.71794  3.05018  3.50357  4.22088  6.28550  4.74052    908 d - - -
          2.68618  4.42225  2.77519  2.73123  3.46354  2.40513  3.72494  3.29354  2.67741  2.69355  4.24690  2.90347  2.73739  3.18146  2.89801  2.37887  2.77519  2.98518  4.58477  3.61503
          0.02110  4.26480  4.98715  0.61958  0.77255  0.48576  0.95510
    733   3.53104  4.81500  5.21329  4.63770  3.15171  4.82780  5.11424  2.05342  4.49104  0.83595  1.98466  4.88236  4.94552  4.51759  4.55297  4.18632  3.74246  2.44637  5.30186  4.29228    909 l - - -
          2.68618  4.42225  2.77519  2.73123  3.46354  2.40513  3.72494  3.29354  2.67741  2.69355  4.24690  2.90347  2.73739  3.18146  2.89801  2.37887  2.77519  2.98518  4.58477  3.61503
          0.02110  4.26480  4.98715  0.61958  0.77255  0.48576  0.95510
    734   1.29771  4.28386  3.65461  3.39164  4.56708  1.47161  4.45987  3.99599  3.48335  3.67863  4.48423  3.48755  3.82791  3.73741  3.78649  2.17487  2.84490  3.38014  5.90101  4.70825    910 a - - -
          2.68618  4.42225  2.77519  2.73123  3.46354  2.40513  3.72494  3.29354  2.67741  2.69355  4.24690  2.90347  2.73739  3.18146  2.89801  2.37887  2.77519  2.98518  4.58477  3.61503
          0.02110  4.26480  4.98715  0.61958  0.77255  0.48576  0.95510
    735   2.44524  4.35693  3.49519  2.92850  3.49036  3.60267  3.07065  2.57939  2.87100  2.46842  3.19073  3.33625  3.98381  3.18361  3.22372  2.84915  1.88207  2.61639  4.93784  3.56235    911 t - - -
          2.68618  4.42225  2.77519  2.73123  3.46354  2.40513  3.72494  3.29354  2.67741  2.69355  4.24690  2.90347  2.73739  3.18146  2.89801  2.37887  2.77519  2.98518  4.58477  3.61503
          0.02110  4.26480  4.98715  0.61958  0.77255  0.48576  0.95510
    736   3.08877  4.45226  4.67822  4.13246  2.07488  4.20607  4.15865  2.30131  3.97818  1.29998  3.19359  4.19256  4.50646  4.07659  4.05585  3.52344  3.31301  2.54726  4.47673  2.18094    912 l - - -
          2.68618  4.42225  2.77519  2.73123  3.46354  2.40513  3.72494  3.29354  2.67741  2.69355  4.24690  2.90347  2.73739  3.18146  2.89801  2.37887  2.77519  2.98518  4.58477  3.61503
          0.02110  4.26480  4.98715  0.61958  0.77255  0.48576  0.95510
    737   1.17926  4.51092  3.33968  2.93588  4.17356  3.30912  4.03704  3.47364  2.51094  3.20380  4.06963  3.29307  3.91192  3.26227  3.21236  2.69521  2.43623  3.11208  5.50710  4.25442    913 a - - -
          2.68618  4.42225  2.77519  2.73123  3.46354  2.40513  3.72494  3.29354  2.67741  2.69355  4.24690  2.90347  2.73739  3.18146  2.89801  2.37887  2.77519  2.98518  4.58477  3.61503
          0.02110  4.26480  4.98715  0.61958  0.77255  0.48576  0.95510
    738   2.75307  5.15777  2.62996  2.41031  4.48871  3.14385  3.39543  3.93980  2.23130  3.44048  4.21970  2.68695  3.88041  2.77494  1.64844  2.72361  2.98093  3.54558  5.58249  4.21703    914 r - - -
          2.68618  4.42225  2.77519  2.73123  3.46354  2.40513  3.72494  3.29354  2.67741  2.69355  4.24690  2.90347  2.73739  3.18146  2.89801  2.37887  2.77519  2.98518  4.58477  3.61503
          0.02110  4.26480  4.98715  0.61958  0.77255  0.48576  0.95510
    739   3.08085  5.70455  1.91344  1.02853  4.98968  3.35286  3.88860  4.52531  2.90261  3.99909  4.84008  2.52829  3.97318  3.04958  3.50633  2.95502  3.36719  4.07967  6.14806  4.62320    915 e - - -
          2.68618  4.42225  2.77519  2.73123  3.46354  2.40513  3.72494  3.29354  2.67741  2.69355  4.24690  2.90347  2.73739  3.18146  2.89801  2.37887  2.77519  2.98518  4.58477  3.61503
          0.02110  4.26480  4.98715  0.61958  0.77255  0.48576  0.95510
    740   2.51126  4.52009  3.13133  2.95012  4.56393  1.06641  4.23315  4.00973  3.17396  3.66170  4.48903  2.68566  3.88338  3.46532  3.54486  2.64484  2.50224  3.47153  5.86118  4.58955    916 g - - -
          2.68618  4.42225  2.77519  2.73123  3.46354  2.40513  3.72494  3.29354  2.67741  2.69355  4.24690  2.90347  2.73739  3.18146  2.89801  2.37887  2.77519  2.98518  4.58477  3.61503
          0.02110  4.26480  4.98715  0.61958  0.77255  0.48576  0.95510
    741   2.89755  4.70818  3.31877  3.02259  3.07352  2.94746  3.85248  3.42187  3.06558  3.03581  3.99351  2.94974  4.13888  3.39929  3.39283  3.02721  3.19579  3.16172  4.64091  1.17587    917 y - - -
          2.68618  4.42225  2.77519  2.73123  3.46354  2.40513  3.72494  3.29354  2.67741  2.69355  4.24690  2.90347  2.73739  3.18146  2.89801  2.37887  2.77519  2.98518  4.58477  3.61503
          0.07209  4.26480  2.89145  0.61958  0.77255  0.48576  0.95510
    742   2.90091  5.44728  2.22135  1.48287  4.75943  2.98991  3.77670  4.26393  2.69002  3.75126  4.55251  1.94059  3.89814  2.91777  3.24544  2.62752  3.16727  3.83134  5.90568  4.43546    918 e - - -
          2.68618  4.42225  2.77519  2.73123  3.46354  2.40513  3.72494  3.29354  2.67741  2.69355  4.24690  2.90347  2.73739  3.18146  2.89801  2.37887  2.77519  2.98518  4.58477  3.61503
          0.02219  4.21490  4.93725  0.61958  0.77255  0.54948  0.86097
    743   1.28696  4.88058  1.86110  2.52611  4.50746  3.28644  3.97401  3.87636  2.92730  3.55279  4.41072  3.02468  3.91048  3.16259  3.41517  2.76780  3.08318  3.47092  5.78503  4.42349    919 a - - -
          2.68618  4.42225  2.77519  2.73123  3.46354  2.40513  3.72494  3.29354  2.67741  2.69355  4.24690  2.90347  2.73739  3.18146  2.89801  2.37887  2.77519  2.98518  4.58477  3.61503
          0.02219  4.21490  4.93725  0.61958  0.77255  0.44788  1.01882
    744   2.47712  4.92697  3.06134  2.52896  4.21331  3.49772  3.68989  3.61823  2.22103  3.19712  3.52204  3.03513  3.72518  1.62708  2.77004  2.74309  2.94955  3.28882  5.41587  4.09848    920 q - - -
          2.68618  4.42225  2.77519  2.73123  3.46354  2.40513  3.72494  3.29354  2.67741  2.69355  4.24690  2.90347  2.73739  3.18146  2.89801  2.37887  2.77519  2.98518  4.58477  3.61503
          0.02110  4.26480  4.98715  0.61958  0.77255  0.48576  0.95510
    745   3.56709  4.87488  5.13267  4.58014  3.13925  4.80443  5.08407  2.33673  4.38233  0.73159  2.07405  4.84354  4.94405  4.47454  4.46808  4.18100  3.78484  2.53648  5.29405  4.24917    921 l - - -
          2.68618  4.42225  2.77519  2.73123  3.46354  2.40513  3.72494  3.29354  2.67741  2.69355  4.24690  2.90347  2.73739  3.18146  2.89801  2.37887  2.77519  2.98518  4.58477  3.61503
          0.02110  4.26480  4.98715  0.61958  0.77255  0.48576  0.95510
    746   1.00161  4.26554  3.76430  3.43651  4.43773  3.07808  4.43343  3.79639  3.44377  3.52948  4.35915  3.51592  3.83764  3.72130  3.73538  1.82484  2.46530  3.25759  5.79757  4.60672    922 a - - -
          2.68618  4.42225  2.77519  2.73123  3.46354  2.40513  3.72494  3.29354  2.67741  2.69355  4.24690  2.90347  2.73739  3.18146  2.89801  2.37887  2.77519  2.98518  4.58477  3.61503
          0.02110  4.26480  4.98715  0.61958  0.77255  0.48576  0.95510
    747   3.30865  4.56900  5.17014  4.63879  3.51646  4.73224  5.20793  1.33180  4.52924  1.41741  3.29821  4.82559  4.95155  4.68458  4.65095  4.10858  3.55074  1.40772  5.54815  4.42013    923 i - - -
          2.68618  4.42225  2.77519  2.73123  3.46354  2.40513  3.72494  3.29354  2.67741  2.69355  4.24690  2.90347  2.73739  3.18146  2.89801  2.37887  2.77519  2.98518  4.58477  3.61503
          0.02110  4.26480  4.98715  0.61958  0.77255  0.48576  0.95510
    748   1.12470  4.27324  3.75476  3.31986  4.12960  2.89199  4.27353  3.44991  3.28578  3.20545  4.06233  3.48391  3.86563  3.57295  3.59970  2.42512  2.29274  2.58278  5.52610  4.31928    924 a - - -
          2.68618  4.42225  2.77519  2.73123  3.46354  2.40513  3.72494  3.29354  2.67741  2.69355  4.24690  2.90347  2.73739  3.18146  2.89801  2.37887  2.77519  2.98518  4.58477  3.61503
          0.02110  4.26480  4.98715  0.61958  0.77255  0.48576  0.95510
    749   2.90633  4.34093  4.35270  3.78800  2.75111  4.00655  4.11607  2.55166  3.65821  1.94579  2.26890  3.96037  4.33938  3.83907  3.81614  3.30561  3.13488  2.29761  4.59156  1.70403    925 y - - -
          2.68618  4.42225  2.77519  2.73123  3.46354  2.40513  3.72494  3.29354  2.67741  2.69355  4.24690  2.90347  2.73739  3.18146  2.89801  2.37887  2.77519  2.98518  4.58477  3.61503
          0.02110  4.26480  4.98715  0.61958  0.77255  0.48576  0.95510
    750   3.01250  4.36405  4.68371  4.12957  3.54266  4.29618  4.71825  1.32529  4.01854  2.16953  3.13260  4.32942  4.61442  4.24595  4.19488  3.62754  2.44088  1.46013  5.29851  4.11081    926 i - - -
          2.68618  4.42225  2.77519  2.73123  3.46354  2.40513  3.72494  3.29354  2.67741  2.69355  4.24690  2.90347  2.73739  3.18146  2.89801  2.37887  2.77519  2.98518  4.58477  3.61503
          0.02110  4.26480  4.98715  0.61958  0.77255  0.48576  0.95510
    751   2.42216  4.37795  3.49455  3.31797  4.63036  2.54338  4.46872  4.13127  3.47481  3.79887  4.61841  3.47564  3.87472  3.74970  3.77619  0.77662  2.93386  3.49845  5.94256  4.72547    927 s - - -
          2.68618  4.42225  2.77519  2.73123  3.46354  2.40513  3.72494  3.29354  2.67741  2.69355  4.24690  2.90347  2.73739  3.18146  2.89801  2.37887  2.77519  2.98518  4.58477  3.61503
          0.02110  4.26480  4.98715  0.61958  0.77255  0.48576  0.95510
    752   3.55186  4.82594  5.24171  4.67362  3.18025  4.87099  5.16944  1.90677  4.52447  0.73850  2.61609  4.92474  4.98239  4.56096  4.59247  4.23758  3.76592  2.37289  5.34638  4.33017    928 l - - -
          2.68618  4.42225  2.77519  2.73123  3.46354  2.40513  3.72494  3.29354  2.67741  2.69355  4.24690  2.90347  2.73739  3.18146  2.89801  2.37887  2.77519  2.98518  4.58477  3.61503
          0.02110  4.26480  4.98715  0.61958  0.77255  0.48576  0.95510
    753   2.96525  4.33580  4.62976  4.05677  3.34797  4.19518  4.55750  1.48749  3.92914  1.80500  2.40841  4.23578  4.50784  4.11634  4.07028  3.51397  2.56287  1.85665  5.09545  3.93698    929 i - - -
          2.68618  4.42225  2.77519  2.73123  3.46354  2.40513  3.72494  3.29354  2.67741  2.69355  4.24690  2.90347  2.73739  3.18146  2.89801  2.37887  2.77519  2.98518  4.58477  3.61503
          0.02110  4.26480  4.98715  0.61958  0.77255  0.48576  0.95510
    754   2.66498  4.93848  2.71979  2.43107  4.25096  3.41706  3.69666  3.68681  2.49684  3.26318  3.37346  1.77842  3.30902  2.83706  2.97057  2.38955  2.91451  3.32718  5.47639  4.11700    930 n - - -
          2.68618  4.42225  2.77519  2.73123  3.46354  2.40513  3.72494  3.29354  2.67741  2.69355  4.24690  2.90347  2.73739  3.18146  2.89801  2.37887  2.77519  2.98518  4.58477  3.61503
          0.02110  4.26480  4.98715  0.61958  0.77255  0.48576  0.95510
    755   2.65485  4.82208  3.07622  2.51336  4.06219  3.48362  2.96476  3.47153  2.40079  3.07793  3.65371  3.02340  3.87249  2.72367  2.45865  2.52813  2.05009  3.01486  5.32236  4.00221    931 t - - -
          2.68618  4.42225  2.77519  2.73123  3.46354  2.40513  3.72494  3.29354  2.67741  2.69355  4.24690  2.90347  2.73739  3.18146  2.89801  2.37887  2.77519  2.98518  4.58477  3.61503
          0.02110  4.26480  4.98715  0.61958  0.77255  0.48576  0.95510
    756   3.28348  4.54135  5.16836  4.68873  3.77464  4.74215  5.39382  1.03565  4.59193  2.23692  3.54913  4.87224  5.01963  4.84371  4.76696  4.15396  3.54882  1.16485  5.81030  4.60480    932 i - - -
          2.68618  4.42225  2.77519  2.73123  3.46354  2.40513  3.72494  3.29354  2.67741  2.69355  4.24690  2.90347  2.73739  3.18146  2.89801  2.37887  2.77519  2.98518  4.58477  3.61503
          0.02110  4.26480  4.98715  0.61958  0.77255  0.48576  0.95510
    757   2.71872  4.94824  2.94478  2.47976  4.20086  3.46947  3.44027  3.64567  2.44587  2.88681  4.04338  1.72027  3.89258  2.57413  2.87003  2.73523  2.63915  3.31000  5.42926  4.08531    933 n - - -
          2.68618  4.42225  2.77519  2.73123  3.46354  2.40513  3.72494  3.29354  2.67741  2.69355  4.24690  2.90347  2.73739  3.18146  2.89801  2.37887  2.77519  2.98518  4.58477  3.61503
          0.02110  4.26480  4.98715  0.61958  0.77255  0.48576  0.95510
    758   2.24404  5.02927  2.46749  2.40837  4.52581  2.80316  3.80683  3.99053  2.66815  3.53788  4.33310  1.63886  3.87592  2.95193  3.17031  2.45250  3.01704  3.56350  5.72377  4.33234    934 n - - -
          2.68618  4.42225  2.77519  2.73123  3.46354  2.40513  3.72494  3.29354  2.67741  2.69355  4.24690  2.90347  2.73739  3.18146  2.89801  2.37887  2.77519  2.98518  4.58477  3.61503
          0.02110  4.26480  4.98715  0.61958  0.77255  0.48576  0.95510
    759   2.78588  3.75211  4.44196  3.85213  3.20795  3.95100  4.27715  1.69280  3.70186  1.62238  2.59404  4.00021  4.29187  3.88624  3.38207  3.25590  3.01798  2.11799  4.84165  3.67445    935 l - - -
          2.68618  4.42225  2.77519  2.73123  3.46354  2.40513  3.72494  3.29354  2.67741  2.69355  4.24690  2.90347  2.73739  3.18146  2.89801  2.37887  2.77519  2.98518  4.58477  3.61503
          0.02110  4.26480  4.98715  0.61958  0.77255  0.48576  0.95510
    760   1.06499  4.27338  3.78028  3.40249  4.20728  2.28511  4.36136  3.44788  3.38630  3.26709  4.14374  3.52670  3.87754  3.66890  3.68219  2.59118  2.85144  2.44224  5.61591  4.41328    936 a - - -
          2.68618  4.42225  2.77519  2.73123  3.46354  2.40513  3.72494  3.29354  2.67741  2.69355  4.24690  2.90347  2.73739  3.18146  2.89801  2.37887  2.77519  2.98518  4.58477  3.61503
          0.02110  4.26480  4.98715  0.61958  0.77255  0.48576  0.95510
    761   3.35891  5.49449  2.73564  0.57329  4.90078  3.57826  4.22456  4.43902  3.16138  3.99937  4.97653  3.23913  4.20748  3.44479  3.59741  3.31175  3.67267  4.08906  5.99493  4.74405    937 E - - -
          2.68618  4.42225  2.77519  2.73123  3.46354  2.40513  3.72494  3.29354  2.67741  2.69355  4.24690  2.90347  2.73739  3.18146  2.89801  2.37887  2.77519  2.98518  4.58477  3.61503
          0.02110  4.26480  4.98715  0.61958  0.77255  0.48576  0.95510
    762   2.52091  5.21767  3.39288  2.75306  4.63639  3.69233  3.69305  4.00220  1.76011  3.46719  4.30168  3.20050  4.06115  2.61067  1.35738  3.00105  3.19461  3.66133  5.54925  4.32774    938 r - - -
          2.68618  4.42225  2.77519  2.73123  3.46354  2.40513  3.72494  3.29354  2.67741  2.69355  4.24690  2.90347  2.73739  3.18146  2.89801  2.37887  2.77519  2.98518  4.58477  3.61503
          0.02110  4.26480  4.98715  0.61958  0.77255  0.48576  0.95510
    763   2.65432  4.96255  2.00231  2.29629  3.73460  3.43775  2.95170  3.66734  2.43738  3.23339  4.02680  2.94138  3.84187  2.78478  2.91514  2.65716  2.57898  3.31180  5.42899  3.45702    939 d - - -
          2.68618  4.42225  2.77519  2.73123  3.46354  2.40513  3.72494  3.29354  2.67741  2.69355  4.24690  2.90347  2.73739  3.18146  2.89801  2.37887  2.77519  2.98518  4.58477  3.61503
          0.02110  4.26480  4.98715  0.61958  0.77255  0.48576  0.95510
    764   3.26994  5.22599  3.23786  3.01902  4.44629  3.67767  4.17345  4.15969  2.81603  3.61940  4.65536  3.47504  4.24879  0.66949  3.08376  3.30996  3.57567  3.86979  5.65352  4.38437    940 Q - - -
          2.68618  4.42225  2.77519  2.73123  3.46354  2.40513  3.72494  3.29354  2.67741  2.69355  4.24690  2.90347  2.73739  3.18146  2.89801  2.37887  2.77519  2.98518  4.58477  3.61503
          0.02110  4.26480  4.98715  0.61958  0.77255  0.48576  0.95510
    765   2.81194  4.70319  3.05069  2.83436  2.47417  3.66994  2.52585  3.27972  2.82669  2.89002  3.80607  2.73581  4.05569  3.13760  3.22957  2.91381  3.04295  3.03122  4.60722  2.00190    941 y - - -
          2.68618  4.42225  2.77519  2.73123  3.46354  2.40513  3.72494  3.29354  2.67741  2.69355  4.24690  2.90347  2.73739  3.18146  2.89801  2.37887  2.77519  2.98518  4.58477  3.61503
          0.02110  4.26480  4.98715  0.61958  0.77255  0.48576  0.95510
    766   2.64924  4.93579  2.25152  2.42406  4.20133  3.44426  3.65240  3.63254  2.28497  2.49958  4.00248  2.95407  3.84376  2.60277  2.84013  2.34537  2.88155  3.04955  5.42002  4.06474    942 d - - -
          2.68618  4.42225  2.77519  2.73123  3.46354  2.40513  3.72494  3.29354  2.67741  2.69355  4.24690  2.90347  2.73739  3.18146  2.89801  2.37887  2.77519  2.98518  4.58477  3.61503
          0.02110  4.26480  4.98715  0.61958  0.77255  0.48576  0.95510
    767   2.46913  5.15831  2.51943  2.11554  4.47202  2.26574  3.40676  3.94460  2.38706  3.45045  4.21413  2.54699  3.83668  2.60435  2.92656  2.66152  2.93533  3.39976  5.60692  4.20026    943 e - - -
          2.68609  4.42226  2.77521  2.73124  3.46355  2.40506  3.72496  3.29355  2.67742  2.69356  4.24691  2.90348  2.73741  3.18148  2.89802  2.37888  2.77521  2.98520  4.58478  3.61504
          0.05831  2.99930  4.98715  0.64322  0.74570  0.48576  0.95510
    768   3.50945  5.28375  4.04551  3.49554  4.74224  3.89690  4.19180  4.32840  2.50497  3.77267  4.77761  3.81698  4.39413  3.40593  0.51575  3.58444  3.75730  4.03876  5.67319  4.60166    946 R - - -
          2.68618  4.42225  2.77519  2.73123  3.46354  2.40513  3.72494  3.29354  2.67741  2.69355  4.24690  2.90347  2.73739  3.18146  2.89801  2.37887  2.77519  2.98518  4.58477  3.61503
          0.02110  4.26480  4.98715  0.61958  0.77255  0.48576  0.95510
    769   2.96360  5.42122  2.01001  1.97591  4.75055  3.37129  3.85795  4.23811  2.80325  3.76368  4.59406  2.86143  1.48093  3.01650  3.35169  2.88926  3.24434  3.82931  5.93618  4.48523    947 p - - -
          2.68618  4.42225  2.77519  2.73123  3.46354  2.40513  3.72494  3.29354  2.67741  2.69355  4.24690  2.90347  2.73739  3.18146  2.89801  2.37887  2.77519  2.98518  4.58477  3.61503
          0.02110  4.26480  4.98715  0.61958  0.77255  0.48576  0.95510
    770   3.01092  4.41662  4.53220  3.99248  3.50696  4.21414  4.65025  1.25065  3.85801  1.88017  3.37512  4.22838  4.56110  4.12195  4.06123  3.55141  2.24711  1.92133  5.28553  4.09863    948 i - - -
          2.68618  4.42225  2.77519  2.73123  3.46354  2.40513  3.72494  3.29354  2.67741  2.69355  4.24690  2.90347  2.73739  3.18146  2.89801  2.37887  2.77519  2.98518  4.58477  3.61503
          0.02110  4.26480  4.98715  0.61958  0.77255  0.48576  0.95510
    771   2.71838  4.14457  4.31588  3.73020  2.71887  3.86602  4.18347  1.86744  3.59105  1.96878  3.20768  3.52857  4.22164  3.60877  3.73368  3.16564  2.95188  1.65384  4.78933  3.59526    949 v - - -
          2.68618  4.42225  2.77519  2.73123  3.46354  2.40513  3.72494  3.29354  2.67741  2.69355  4.24690  2.90347  2.73739  3.18146  2.89801  2.37887  2.77519  2.98518  4.58477  3.61503
          0.02110  4.26480  4.98715  0.61958  0.77255  0.48576  0.95510
    772   2.64335  4.24254  3.74355  3.17176  2.62735  3.67722  3.94648  2.67042  3.09626  2.19048  2.76251  2.45775  4.05021  3.18164  3.38635  2.94119  2.87542  2.12229  4.82594  3.60394    950 v - - -
          2.68618  4.42225  2.77519  2.73123  3.46354  2.40513  3.72494  3.29354  2.67741  2.69355  4.24690  2.90347  2.73739  3.18146  2.89801  2.37887  2.77519  2.98518  4.58477  3.61503
          0.02110  4.26480  4.98715  0.61958  0.77255  0.48576  0.95510
    773   2.34994  4.15897  4.33905  3.75597  2.78283  3.89280  4.22924  2.11963  3.62361  1.77036  3.23453  3.92378  4.24941  3.82678  3.77136  3.07850  2.88560  1.68762  4.84289  3.65679    951 v - - -
          2.68618  4.42225  2.77519  2.73123  3.46354  2.40513  3.72494  3.29354  2.67741  2.69355  4.24690  2.90347  2.73739  3.18146  2.89801  2.37887  2.77519  2.98518  4.58477  3.61503
          0.02110  4.26480  4.98715  0.61958  0.77255  0.48576  0.95510
    774   2.68704  4.28207  3.95888  3.42284  3.54105  3.37310  4.20366  1.91664  3.33538  2.49488  3.48758  3.69974  4.15785  3.62108  3.60851  3.02601  1.68666  1.98327  5.08642  3.87515    952 t - - -
          2.68618  4.42225  2.77519  2.73123  3.46354  2.40513  3.72494  3.29354  2.67741  2.69355  4.24690  2.90347  2.73739  3.18146  2.89801  2.37887  2.77519  2.98518  4.58477  3.61503
          0.02110  4.26480  4.98715  0.61958  0.77255  0.48576  0.95510
    775   3.46771  5.59969  0.48694  2.67194  5.04263  3.55982  4.34831  4.73247  3.51672  4.27522  5.27957  3.24186  4.24082  3.60000  4.07327  3.39730  3.82025  4.33475  6.12705  4.87323    953 D - - -
          2.68618  4.42225  2.77519  2.73123  3.46354  2.40513  3.72494  3.29354  2.67741  2.69355  4.24690  2.90347  2.73739  3.18146  2.89801  2.37887  2.77519  2.98518  4.58477  3.61503
          0.02110  4.26480  4.98715  0.61958  0.77255  0.48576  0.95510
    776   3.35891  5.49449  2.73564  0.57329  4.90078  3.57826  4.22456  4.43902  3.16138  3.99937  4.97653  3.23913  4.20748  3.44479  3.59741  3.31175  3.67267  4.08906  5.99493  4.74405    954 E - - -
          2.68618  4.42225  2.77519  2.73123  3.46354  2.40513  3.72494  3.29354  2.67741  2.69355  4.24690  2.90347  2.73739  3.18146  2.89801  2.37887  2.77519  2.98518  4.58477  3.61503
          0.02110  4.26480  4.98715  0.61958  0.77255  0.48576  0.95510
    777   1.55496  3.50581  3.93935  3.56415  4.42006  1.29925  4.48040  3.82698  3.52814  3.52902  4.34605  3.56406  3.82172  3.78645  3.80087  2.16770  2.80572  3.26186  5.78531  4.61147    955 g - - -
          2.68618  4.42225  2.77519  2.73123  3.46354  2.40513  3.72494  3.29354  2.67741  2.69355  4.24690  2.90347  2.73739  3.18146  2.89801  2.37887  2.77519  2.98518  4.58477  3.61503
          0.02110  4.26480  4.98715  0.61958  0.77255  0.48576  0.95510
    778   3.52938  5.24250  3.60949  3.42587  3.64445  3.85012  0.53157  4.29657  3.26250  3.73106  4.81929  3.81204  4.43208  3.80246  3.49515  3.60211  3.85369  4.02441  5.09831  3.58789    956 H - - -
          2.68618  4.42225  2.77519  2.73123  3.46354  2.40513  3.72494  3.29354  2.67741  2.69355  4.24690  2.90347  2.73739  3.18146  2.89801  2.37887  2.77519  2.98518  4.58477  3.61503
          0.02110  4.26480  4.98715  0.61958  0.77255  0.48576  0.95510
    779   3.32167  4.58271  5.16294  4.62839  3.50648  4.74506  5.21050  1.05548  4.51889  1.61089  3.13306  4.82699  4.95706  4.67407  4.64558  4.11946  3.56215  1.62269  5.54953  4.42803    957 i - - -
          2.68618  4.42225  2.77519  2.73123  3.46354  2.40513  3.72494  3.29354  2.67741  2.69355  4.24690  2.90347  2.73739  3.18146  2.89801  2.37887  2.77519  2.98518  4.58477  3.61503
          0.02110  4.26480  4.98715  0.61958  0.77255  0.48576  0.95510
    780   2.74242  4.29679  4.15995  3.59403  3.40998  3.94575  4.27654  1.42581  3.47006  2.13613  3.33844  3.87079  4.30181  3.02296  3.70328  3.24194  2.95699  1.82898  5.02617  3.83108    958 i - - -
          2.68618  4.42225  2.77519  2.73123  3.46354  2.40513  3.72494  3.29354  2.67741  2.69355  4.24690  2.90347  2.73739  3.18146  2.89801  2.37887  2.77519  2.98518  4.58477  3.61503
          0.02110  4.26480  4.98715  0.61958  0.77255  0.48576  0.95510
    781   2.74092  4.43681  3.84287  3.36115  2.89394  3.64993  4.16708  2.72293  3.26942  2.37769  3.57341  3.65168  4.15511  3.58529  3.56196  3.00383  1.23819  2.55619  5.04237  3.69538    959 t - - -
          2.68618  4.42225  2.77519  2.73123  3.46354  2.40513  3.72494  3.29354  2.67741  2.69355  4.24690  2.90347  2.73739  3.18146  2.89801  2.37887  2.77519  2.98518  4.58477  3.61503
          0.02110  4.26480  4.98715  0.61958  0.77255  0.48576  0.95510
    782   2.60104  4.72527  3.14960  2.58600  3.94519  3.50796  3.71023  3.15415  2.04687  2.97080  3.81274  3.08004  3.89709  2.66342  2.83058  2.72995  2.14310  2.55271  5.24918  3.95164    960 k - - -
          2.68618  4.42225  2.77519  2.73123  3.46354  2.40513  3.72494  3.29354  2.67741  2.69355  4.24690  2.90347  2.73739  3.18146  2.89801  2.37887  2.77519  2.98518  4.58477  3.61503
          0.02110  4.26480  4.98715  0.61958  0.77255  0.48576  0.95510
    783   2.72605  4.68236  3.21516  2.83076  3.91294  3.48974  3.96323  2.73899  2.81158  2.99066  3.96300  1.30463  4.01164  3.20139  3.18458  2.85135  3.03651  2.77695  5.35221  3.99332    961 n - - -
          2.68618  4.42225  2.77519  2.73123  3.46354  2.40513  3.72494  3.29354  2.67741  2.69355  4.24690  2.90347  2.73739  3.18146  2.89801  2.37887  2.77519  2.98518  4.58477  3.61503
          0.02110  4.26480  4.98715  0.61958  0.77255  0.48576  0.95510
    784   2.87680  5.10585  2.39871  2.31226  4.49392  3.38652  3.90413  3.93346  2.81029  3.43618  4.39751  2.97767  1.26525  3.08642  3.28521  2.87380  3.17818  3.56842  5.74986  4.37214    962 p - - -
          2.68618  4.42225  2.77519  2.73123  3.46354  2.40513  3.72494  3.29354  2.67741  2.69355  4.24690  2.90347  2.73739  3.18146  2.89801  2.37887  2.77519  2.98518  4.58477  3.61503
          0.02110  4.26480  4.98715  0.61958  0.77255  0.48576  0.95510
    785   2.86390  4.42517  4.18075  3.69252  3.38782  3.86102  4.38329  2.47721  3.52608  1.03569  3.34082  3.92458  4.31654  3.83300  3.74190  2.76544  3.15983  2.21368  5.10984  3.88631    963 l - - -
          2.68618  4.42225  2.77519  2.73123  3.46354  2.40513  3.72494  3.29354  2.67741  2.69355  4.24690  2.90347  2.73739  3.18146  2.89801  2.37887  2.77519  2.98518  4.58477  3.61503
          0.02110  4.26480  4.98715  0.61958  0.77255  0.48576  0.95510
    786   3.47380  4.79806  5.06169  4.51669  3.21552  4.72142  5.06863  2.24063  4.33437  0.71280  2.86326  4.77015  4.91027  4.46466  4.44822  4.09499  3.70682  2.10151  5.34176  4.26976    964 l - - -
          2.68618  4.42225  2.77519  2.73123  3.46354  2.40513  3.72494  3.29354  2.67741  2.69355  4.24690  2.90347  2.73739  3.18146  2.89801  2.37887  2.77519  2.98518  4.58477  3.61503
          0.02110  4.26480  4.98715  0.61958  0.77255  0.48576  0.95510
    787   1.31262  4.37718  3.49750  3.05591  4.17668  2.73721  4.12323  3.57281  3.06194  3.25097  4.08580  3.04481  3.85284  3.36674  3.43267  2.00846  2.84045  2.68352  5.52904  4.28706    965 a - - -
          2.68618  4.42225  2.77519  2.73123  3.46354  2.40513  3.72494  3.29354  2.67741  2.69355  4.24690  2.90347  2.73739  3.18146  2.89801  2.37887  2.77519  2.98518  4.58477  3.61503
          0.02110  4.26480  4.98715  0.61958  0.77255  0.48576  0.95510
    788   2.66424  4.69978  3.19571  2.64158  3.95591  3.50430  3.74415  3.13637  2.38232  2.97873  3.82896  3.11925  1.91775  2.93177  2.65960  2.74927  2.65651  2.89473  5.26216  3.97584    966 p - - -
          2.68618  4.42225  2.77519  2.73123  3.46354  2.40513  3.72494  3.29354  2.67741  2.69355  4.24690  2.90347  2.73739  3.18146  2.89801  2.37887  2.77519  2.98518  4.58477  3.61503
          0.02110  4.26480  4.98715  0.61958  0.77255  0.48576  0.95510
    789   2.72035  4.28475  3.85529  3.29870  2.35576  3.74335  3.89648  2.74417  2.95141  2.44822  3.39076  3.58823  3.53337  3.46855  3.46450  3.01942  2.95341  2.34457  4.59044  1.82988    967 y - - -
          2.68618  4.42225  2.77519  2.73123  3.46354  2.40513  3.72494  3.29354  2.67741  2.69355  4.24690  2.90347  2.73739  3.18146  2.89801  2.37887  2.77519  2.98518  4.58477  3.61503
          0.02110  4.26480  4.98715  0.61958  0.77255  0.48576  0.95510
    790   2.63935  3.38274  4.54310  3.96289  3.31994  4.02592  4.38972  2.08106  3.82029  1.86501  2.62052  4.09592  4.36976  4.00961  3.93993  3.34053  3.00717  1.41735  4.95072  3.77062    968 v - - -
          2.68618  4.42225  2.77519  2.73123  3.46354  2.40513  3.72494  3.29354  2.67741  2.69355  4.24690  2.90347  2.73739  3.18146  2.89801  2.37887  2.77519  2.98518  4.58477  3.61503
          0.02110  4.26480  4.98715  0.61958  0.77255  0.48576  0.95510
    791   2.64737  4.29627  4.28403  3.72078  3.47576  4.01309  4.38932  2.06053  3.62161  2.14114  3.17316  3.97651  4.37205  3.87553  3.84899  3.31836  2.27511  1.33148  5.10880  3.90954    969 v - - -
          2.68618  4.42225  2.77519  2.73123  3.46354  2.40513  3.72494  3.29354  2.67741  2.69355  4.24690  2.90347  2.73739  3.18146  2.89801  2.37887  2.77519  2.98518  4.58477  3.61503
          0.02110  4.26480  4.98715  0.61958  0.77255  0.48576  0.95510
    792   2.75612  4.81682  3.22435  2.67071  3.45786  3.31248  3.74000  3.40570  1.37241  2.72819  3.91220  3.14630  3.96305  2.92632  2.78134  2.82275  2.98631  3.12788  5.27090  3.94948    970 k - - -
          2.68618  4.42225  2.77519  2.73123  3.46354  2.40513  3.72494  3.29354  2.67741  2.69355  4.24690  2.90347  2.73739  3.18146  2.89801  2.37887  2.77519  2.98518  4.58477  3.61503
          0.02110  4.26480  4.98715  0.61958  0.77255  0.48576  0.95510
    793   2.60271  4.27536  4.32362  3.79179  3.53562  3.05021  4.44038  1.47369  3.68859  2.41309  3.46201  3.99653  4.35015  3.94228  3.89814  3.26829  3.08076  1.45654  5.15683  3.95404    971 v - - -
          2.68618  4.42225  2.77519  2.73123  3.46354  2.40513  3.72494  3.29354  2.67741  2.69355  4.24690  2.90347  2.73739  3.18146  2.89801  2.37887  2.77519  2.98518  4.58477  3.61503
          0.02110  4.26480  4.98715  0.61958  0.77255  0.48576  0.95510
    794   2.34394  4.27177  3.71862  3.18545  3.57764  3.24054  4.04143  2.79920  3.12121  2.45433  3.54364  3.48857  3.99583  3.41236  3.43037  2.64471  1.96167  1.79616  5.04630  3.82920    972 v - - -
          2.68618  4.42225  2.77519  2.73123  3.46354  2.40513  3.72494  3.29354  2.67741  2.69355  4.24690  2.90347  2.73739  3.18146  2.89801  2.37887  2.77519  2.98518  4.58477  3.61503
          0.02110  4.26480  4.98715  0.61958  0.77255  0.48576  0.95510
    795   3.38554  5.32208  3.58507  3.15504  4.80131  3.80963  4.04800  4.26150  0.60257  3.74851  4.70587  3.55499  4.29615  3.22934  2.59528  3.41201  3.61745  3.95351  5.70522  4.58517    973 K - - -
          2.68618  4.42225  2.77519  2.73123  3.46354  2.40513  3.72494  3.29354  2.67741  2.69355  4.24690  2.90347  2.73739  3.18146  2.89801  2.37887  2.77519  2.98518  4.58477  3.61503
          0.02110  4.26480  4.98715  0.61958  0.77255  0.48576  0.95510
    796   2.93407  4.46004  4.33130  3.81433  3.42346  3.97779  4.51455  2.35617  3.64573  2.02661  1.29569  4.04828  4.40579  3.93579  3.85812  3.33614  2.86489  2.07401  5.21466  4.04975    974 m - - -
          2.68618  4.42225  2.77519  2.73123  3.46354  2.40513  3.72494  3.29354  2.67741  2.69355  4.24690  2.90347  2.73739  3.18146  2.89801  2.37887  2.77519  2.98518  4.58477  3.61503
          0.02110  4.26480  4.98715  0.61958  0.77255  0.48576  0.95510
    797   2.36229  4.45403  3.80376  3.40890  3.38631  3.14450  4.10489  3.21754  3.23256  2.89724  3.86408  3.63223  4.10410  3.61867  3.47229  2.95358  3.08489  2.95674  1.17705  3.47930    975 w - - -
          2.68618  4.42225  2.77519  2.73123  3.46354  2.40513  3.72494  3.29354  2.67741  2.69355  4.24690  2.90347  2.73739  3.18146  2.89801  2.37887  2.77519  2.98518  4.58477  3.61503
          0.02110  4.26480  4.98715  0.61958  0.77255  0.48576  0.95510
    798   3.50945  5.28375  4.04551  3.49554  4.74224  3.89690  4.19180  4.32840  2.50497  3.77267  4.77761  3.81698  4.39413  3.40593  0.51575  3.58444  3.75730  4.03876  5.67319  4.60166    976 R - - -
          2.68618  4.42225  2.77519  2.73123  3.46354  2.40513  3.72494  3.29354  2.67741  2.69355  4.24690  2.90347  2.73739  3.18146  2.89801  2.37887  2.77519  2.98518  4.58477  3.61503
          0.02110  4.26480  4.98715  0.61958  0.77255  0.48576  0.95510
    799   3.38554  5.32208  3.58507  3.15504  4.80131  3.80963  4.04800  4.26150  0.60257  3.74851  4.70587  3.55499  4.29615  3.22934  2.59528  3.41201  3.61745  3.95351  5.70522  4.58517    977 K - - -
          2.68618  4.42225  2.77519  2.73123  3.46354  2.40513  3.72494  3.29354  2.67741  2.69355  4.24690  2.90347  2.73739  3.18146  2.89801  2.37887  2.77519  2.98518  4.58477  3.61503
          0.02110  4.26480  4.98715  0.61958  0.77255  0.48576  0.95510
    800   3.62882  4.98481  4.81988  4.47906  3.33660  4.47693  5.01489  2.57757  4.24479  0.50830  3.26737  4.71806  4.85578  4.51563  4.34927  4.12241  3.91099  2.71346  5.33879  4.14700    978 L - - -
          2.68618  4.42225  2.77519  2.73123  3.46354  2.40513  3.72494  3.29354  2.67741  2.69355  4.24690  2.90347  2.73739  3.18146  2.89801  2.37887  2.77519  2.98518  4.58477  3.61503
          0.02110  4.26480  4.98715  0.61958  0.77255  0.48576  0.95510
    801   2.26694  4.53254  3.08600  2.94183  4.61927  1.02762  4.26297  4.07868  3.23136  3.72809  4.55515  2.60940  3.88711  3.49901  3.60848  2.65149  2.98779  3.51767  5.91537  4.63890    979 g - - -
          2.68618  4.42225  2.77519  2.73123  3.46354  2.40513  3.72494  3.29354  2.67741  2.69355  4.24690  2.90347  2.73739  3.18146  2.89801  2.37887  2.77519  2.98518  4.58477  3.61503
          0.02110  4.26480  4.98715  0.61958  0.77255  0.48576  0.95510
    802   1.54136  4.34190  3.67033  3.12570  3.46443  3.65125  3.61969  2.28798  3.02830  2.29785  3.45449  3.48447  4.06288  3.35248  3.33912  2.93658  2.92671  2.50738  4.96654  3.72420    980 a - - -
          2.68618  4.42225  2.77519  2.73123  3.46354  2.40513  3.72494  3.29354  2.67741  2.69355  4.24690  2.90347  2.73739  3.18146  2.89801  2.37887  2.77519  2.98518  4.58477  3.61503
          0.02110  4.26480  4.98715  0.61958  0.77255  0.48576  0.95510
    803   3.73050  5.05095  4.69141  4.37907  2.27809  4.35710  3.87675  3.48220  4.11952  2.78992  4.09015  4.28814  4.77149  4.29775  4.19804  3.90000  3.99908  3.43139  0.75156  2.37123    981 w - - -
          2.68618  4.42225  2.77519  2.73123  3.46354  2.40513  3.72494  3.29354  2.67741  2.69355  4.24690  2.90347  2.73739  3.18146  2.89801  2.37887  2.77519  2.98518  4.58477  3.61503
          0.02110  4.26480  4.98715  0.61958  0.77255  0.48576  0.95510
    804   3.27062  4.58897  4.76985  4.29609  1.57079  4.29394  3.86719  2.88609  4.12196  1.33416  3.47512  4.19305  4.60054  4.15503  4.15306  3.62236  3.49251  2.82812  3.05583  2.29207    982 l - - -
          2.68618  4.42225  2.77519  2.73123  3.46354  2.40513  3.72494  3.29354  2.67741  2.69355  4.24690  2.90347  2.73739  3.18146  2.89801  2.37887  2.77519  2.98518  4.58477  3.61503
          0.02110  4.26480  4.98715  0.61958  0.77255  0.48576  0.95510
    805   3.19883  4.70719  4.38513  3.95614  2.75323  4.03147  4.04822  2.99731  3.65497  2.49235  3.72192  4.05135  4.49122  3.98786  3.81311  3.46944  3.49577  2.44474  1.02243  2.81676    983 w - - -
          2.68618  4.42225  2.77519  2.73123  3.46354  2.40513  3.72494  3.29354  2.67741  2.69355  4.24690  2.90347  2.73739  3.18146  2.89801  2.37887  2.77519  2.98518  4.58477  3.61503
          0.02110  4.26480  4.98715  0.61958  0.77255  0.48576  0.95510
    806   2.55450  4.31888  4.16211  3.58545  3.27551  3.93673  4.23810  2.26250  3.46837  1.28069  3.04740  3.86118  4.27822  3.26545  3.68952  3.22578  3.06217  2.13232  4.94020  3.77110    984 l - - -
          2.68618  4.42225  2.77519  2.73123  3.46354  2.40513  3.72494  3.29354  2.67741  2.69355  4.24690  2.90347  2.73739  3.18146  2.89801  2.37887  2.77519  2.98518  4.58477  3.61503
          0.02110  4.26480  4.98715  0.61958  0.77255  0.48576  0.95510
    807   1.20810  4.33080  3.71062  3.22131  3.48219  3.16308  4.12922  2.53290  3.16735  2.73127  3.68533  3.50870  4.00414  3.47128  3.48529  2.80622  2.91064  2.61111  5.19988  3.95953    985 a - - -
          2.68618  4.42225  2.77519  2.73123  3.46354  2.40513  3.72494  3.29354  2.67741  2.69355  4.24690  2.90347  2.73739  3.18146  2.89801  2.37887  2.77519  2.98518  4.58477  3.61503
          0.02110  4.26480  4.98715  0.61958  0.77255  0.48576  0.95510
    808   2.68057  4.52040  3.84037  3.63444  4.37941  3.34106  4.61349  3.55886  3.58573  3.40729  4.44577  3.76205  4.08207  3.96348  3.81181  2.88802  0.64758  3.20722  5.77860  4.60155    986 T - - -
          2.68618  4.42225  2.77519  2.73123  3.46354  2.40513  3.72494  3.29354  2.67741  2.69355  4.24690  2.90347  2.73739  3.18146  2.89801  2.37887  2.77519  2.98518  4.58477  3.61503
          0.02110  4.26480  4.98715  0.61958  0.77255  0.48576  0.95510
    809   3.26994  5.22599  3.23786  3.01902  4.44629  3.67767  4.17345  4.15969  2.81603  3.61940  4.65536  3.47504  4.24879  0.66949  3.08376  3.30996  3.57567  3.86979  5.65352  4.38437    987 Q - - -
          2.68618  4.42225  2.77519  2.73123  3.46354  2.40513  3.72494  3.29354  2.67741  2.69355  4.24690  2.90347  2.73739  3.18146  2.89801  2.37887  2.77519  2.98518  4.58477  3.61503
          0.02110  4.26480  4.98715  0.61958  0.77255  0.48576  0.95510
    810   3.11083  5.08769  3.01389  2.94848  4.52046  3.49885  4.32229  4.33794  3.27212  3.94264  4.90972  0.61549  4.17739  3.61133  3.62713  3.17245  3.51487  3.91793  5.77949  4.45269    988 N - - -
          2.68618  4.42225  2.77519  2.73123  3.46354  2.40513  3.72494  3.29354  2.67741  2.69355  4.24690  2.90347  2.73739  3.18146  2.89801  2.37887  2.77519  2.98518  4.58477  3.61503
          0.02110  4.26480  4.98715  0.61958  0.77255  0.48576  0.95510
    811   3.38178  4.67393  5.14321  4.56854  3.22286  4.68870  5.02251  1.91958  4.43917  1.00111  2.16155  4.76695  4.86406  4.48954  4.50489  4.03811  3.60206  1.95939  5.28653  4.24479    989 l - - -
          2.68618  4.42225  2.77519  2.73123  3.46354  2.40513  3.72494  3.29354  2.67741  2.69355  4.24690  2.90347  2.73739  3.18146  2.89801  2.37887  2.77519  2.98518  4.58477  3.61503
          0.02077  4.28028  5.00263  0.61958  0.77255  0.48576  0.95510
    812   2.18960  5.18415  2.08029  2.07137  4.50203  3.40856  3.67163  3.97358  2.11713  3.48069  4.24857  2.88400  3.85186  2.78823  2.95502  2.68525  2.62837  3.56217  5.63782  4.22904    990 e - - -
          2.68618  4.42225  2.77519  2.73123  3.46354  2.40513  3.72494  3.29354  2.67741  2.69355  4.24690  2.90347  2.73739  3.18146  2.89801  2.37887  2.77519  2.98518  4.58477  3.61503
          0.02077  4.28028  5.00263  0.61958  0.77255  0.48576  0.95510
    813   3.48923  5.61920  0.47441  2.68904  5.06538  3.57611  4.36785  4.75984  3.53993  4.29998  5.30602  3.25930  4.25816  3.62045  4.09759  3.41793  3.84248  4.36079  6.14596  4.89514    991 D - - -
          2.68618  4.42225  2.77519  2.73123  3.46354  2.40513  3.72494  3.29354  2.67741  2.69355  4.24690  2.90347  2.73739  3.18146  2.89801  2.37887  2.77519  2.98518  4.58477  3.61503
          0.02077  4.28028  5.00263  0.61958  0.77255  0.48576  0.95510
    814   3.02628  4.40674  4.60179  4.04816  1.54800  4.13880  4.13579  2.58690  3.89719  1.69338  2.76371  4.12699  4.45183  4.01467  3.98879  3.45095  3.25179  2.45200  4.48889  2.37972    992 f - - -
          2.68618  4.42225  2.77519  2.73123  3.46354  2.40513  3.72494  3.29354  2.67741  2.69355  4.24690  2.90347  2.73739  3.18146  2.89801  2.37887  2.77519  2.98518  4.58477  3.61503
          0.02077  4.28028  5.00263  0.61958  0.77255  0.48576  0.95510
    815   2.76085  4.75412  3.09355  2.95369  4.51953  3.32818  4.25194  4.09726  3.15210  3.72854  4.61331  2.65667  0.89788  3.50521  3.49817  2.87120  3.19128  3.62656  5.79904  4.50559    993 p - - -
          2.68619  4.42226  2.77520  2.73124  3.46355  2.40514  3.72495  3.29355  2.67742  2.69356  4.24691  2.90347  2.73740  3.18147  2.89802  2.37877  2.77520  2.98519  4.58478  3.61504
          0.07094  2.78447  5.00263  0.42494  1.06076  0.48576  0.95510
    816   2.70419  5.20829  1.99362  2.06263  4.53940  3.40700  3.64547  4.02365  2.25852  3.50642  4.25825  2.67923  3.41842  2.65261  2.64339  2.44937  2.94071  3.59251  5.64347  4.22685    995 d - - -
          2.68618  4.42225  2.77519  2.73123  3.46354  2.40513  3.72494  3.29354  2.67741  2.69355  4.24690  2.90347  2.73739  3.18146  2.89801  2.37887  2.77519  2.98518  4.58477  3.61503
          0.02077  4.28028  5.00263  0.61958  0.77255  0.48576  0.95510
    817   2.11716  4.51793  2.93645  2.27513  4.10858  3.45567  3.66731  3.23607  2.31886  3.12519  3.93303  2.90703  3.85080  2.81293  2.92665  2.19821  2.60207  3.19728  5.36160  4.02159    996 a - - -
          2.68618  4.42225  2.77519  2.73123  3.46354  2.40513  3.72494  3.29354  2.67741  2.69355  4.24690  2.90347  2.73739  3.18146  2.89801  2.37887  2.77519  2.98518  4.58477  3.61503
          0.02077  4.28028  5.00263  0.61958  0.77255  0.48576  0.95510
    818   1.08396  4.33215  3.67230  3.21787  4.00993  3.27233  4.18666  3.27404  3.16100  3.05594  3.32530  3.45758  3.91300  3.47999  3.48469  2.34783  2.69664  2.93200  5.42491  4.20226    997 a - - -
          2.68618  4.42225  2.77519  2.73123  3.46354  2.40513  3.72494  3.29354  2.67741  2.69355  4.24690  2.90347  2.73739  3.18146  2.89801  2.37887  2.77519  2.98518  4.58477  3.61503
          0.02077  4.28028  5.00263  0.61958  0.77255  0.48576  0.95510
    819   2.35339  5.14494  2.73736  1.77556  4.46731  3.21446  3.64999  3.93489  1.98639  3.44037  4.20483  2.89910  3.84387  2.76282  2.79287  2.50769  2.93453  3.52596  5.59404  4.19722    998 e - - -
          2.68618  4.42225  2.77519  2.73123  3.46354  2.40513  3.72494  3.29354  2.67741  2.69355  4.24690  2.90347  2.73739  3.18146  2.89801  2.37887  2.77519  2.98518  4.58477  3.61503
          0.02077  4.28028  5.00263  0.61958  0.77255  0.48576  0.95510
    820   2.69114  5.03764  3.14050  2.56192  4.37974  3.53710  3.67680  3.78763  1.51840  3.32296  4.13045  3.05950  2.78127  2.80601  2.30718  2.78189  2.99803  3.11434  5.48528  4.17952    999 k - - -
          2.68618  4.42225  2.77519  2.73123  3.46354  2.40513  3.72494  3.29354  2.67741  2.69355  4.24690  2.90347  2.73739  3.18146  2.89801  2.37887  2.77519  2.98518  4.58477  3.61503
          0.02077  4.28028  5.00263  0.61958  0.77255  0.48576  0.95510
    821   3.36624  4.68542  5.01776  4.44535  3.22225  4.63849  4.96019  2.02435  4.31105  1.35490  1.37212  4.67725  4.82940  4.40470  4.41478  3.98123  3.58806  2.14929  5.27569  4.21994   1000 l - - -
          2.68618  4.42225  2.77519  2.73123  3.46354  2.40513  3.72494  3.29354  2.67741  2.69355  4.24690  2.90347  2.73739  3.18146  2.89801  2.37887  2.77519  2.98518  4.58477  3.61503
          0.02077  4.28028  5.00263  0.61958  0.77255  0.48576  0.95510
    822   3.56886  4.90280  5.03383  4.55729  3.19105  4.72674  5.06382  2.24285  4.30930  0.61211  3.04104  4.80153  4.94994  4.49713  4.41621  4.15926  3.81531  2.46898  5.31247  4.15334   1001 L - - -
          2.68618  4.42225  2.77519  2.73123  3.46354  2.40513  3.72494  3.29354  2.67741  2.69355  4.24690  2.90347  2.73739  3.18146  2.89801  2.37887  2.77519  2.98518  4.58477  3.61503
          0.02077  4.28028  5.00263  0.61958  0.77255  0.48576  0.95510
    823   2.37073  4.70440  2.93897  2.71500  4.54976  3.24011  4.05459  4.01275  2.94445  3.62522  4.44344  1.28195  3.89492  3.24560  3.36992  1.98309  3.00653  3.51944  5.81019  4.48055   1002 n - - -
          2.68618  4.42225  2.77519  2.73123  3.46354  2.40513  3.72494  3.29354  2.67741  2.69355  4.24690  2.90347  2.73739  3.18146  2.89801  2.37887  2.77519  2.98518  4.58477  3.61503
          0.02077  4.28028  5.00263  0.61958  0.77255  0.48576  0.95510
    824   3.41723  4.79830  4.84393  4.31694  3.19659  4.55952  4.87625  2.36662  4.07727  1.39357  1.12935  4.57744  4.80665  4.29958  4.21794  3.93966  3.65644  2.49049  5.24863  4.11048   1003 m - - -
          2.68618  4.42225  2.77519  2.73123  3.46354  2.40513  3.72494  3.29354  2.67741  2.69355  4.24690  2.90347  2.73739  3.18146  2.89801  2.37887  2.77519  2.98518  4.58477  3.61503
          0.02077  4.28028  5.00263  0.61958  0.77255  0.48576  0.95510
    825   2.13632  3.32167  4.44456  3.86343  3.08146  3.96239  4.31565  1.49452  3.72646  2.09537  3.09805  4.01425  4.31497  3.92356  3.86155  3.27137  3.02142  2.05839  4.90466  3.72013   1004 i - - -
          2.68618  4.42225  2.77519  2.73123  3.46354  2.40513  3.72494  3.29354  2.67741  2.69355  4.24690  2.90347  2.73739  3.18146  2.89801  2.37887  2.77519  2.98518  4.58477  3.61503
          0.02077  4.28028  5.00263  0.61958  0.77255  0.48576  0.95510
    826   3.37852  5.51282  2.74921  0.55916  4.92207  3.59298  4.24265  4.46413  3.18212  4.02234  5.00045  3.25508  4.22338  3.46356  3.61876  3.33052  3.69290  4.11304  6.01279  4.76422   1005 E - - -
          2.68618  4.42225  2.77519  2.73123  3.46354  2.40513  3.72494  3.29354  2.67741  2.69355  4.24690  2.90347  2.73739  3.18146  2.89801  2.37887  2.77519  2.98518  4.58477  3.61503
          0.02077  4.28028  5.00263  0.61958  0.77255  0.48576  0.95510
    827   3.00559  4.53881  4.06300  3.55317  2.42350  3.94749  3.38134  3.03440  3.38951  2.63676  3.65473  3.75390  4.32429  3.66136  3.61450  3.25174  2.76903  2.85386  1.37594  2.63363   1006 w - - -
          2.68618  4.42225  2.77519  2.73123  3.46354  2.40513  3.72494  3.29354  2.67741  2.69355  4.24690  2.90347  2.73739  3.18146  2.89801  2.37887  2.77519  2.98518  4.58477  3.61503
          0.02077  4.28028  5.00263  0.61958  0.77255  0.48576  0.95510
    828   4.10164  5.31298  4.76894  4.58930  3.20678  4.23568  4.49743  4.16882  4.31868  3.48394  4.77904  4.66419  4.79007  4.68306  4.36780  4.30126  4.42705  4.06871  0.35311  3.19088   1007 W - - -
          2.68618  4.42225  2.77519  2.73123  3.46354  2.40513  3.72494  3.29354  2.67741  2.69355  4.24690  2.90347  2.73739  3.18146  2.89801  2.37887  2.77519  2.98518  4.58477  3.61503
          0.02077  4.28028  5.00263  0.61958  0.77255  0.48576  0.95510
    829   2.91197  4.32702  4.42114  3.22781  3.35351  4.09629  4.43077  1.37390  3.72687  1.79757  2.79346  4.07729  4.42260  3.94994  3.91179  3.40126  3.14607  1.95473  5.05319  3.88244   1008 i - - -
          2.68618  4.42225  2.77519  2.73123  3.46354  2.40513  3.72494  3.29354  2.67741  2.69355  4.24690  2.90347  2.73739  3.18146  2.89801  2.37887  2.77519  2.98518  4.58477  3.61503
          0.02077  4.28028  5.00263  0.61958  0.77255  0.48576  0.95510
    830   2.57713  1.55700  4.39387  3.89671  3.50319  3.73341  4.47535  2.43809  3.71089  1.69338  3.46260  3.99194  4.26499  3.98372  3.88060  3.12540  3.08456  2.28314  5.16756  3.96066   1009 c - - -
          2.68618  4.42225  2.77519  2.73123  3.46354  2.40513  3.72494  3.29354  2.67741  2.69355  4.24690  2.90347  2.73739  3.18146  2.89801  2.37887  2.77519  2.98518  4.58477  3.61503
          0.02077  4.28028  5.00263  0.61958  0.77255  0.48576  0.95510
    831   3.59434  4.91731  5.09032  4.57292  3.16589  4.78673  5.08579  2.34652  4.32542  0.60846  2.74505  4.83465  4.96308  4.48449  4.42644  4.19331  3.82580  2.52768  5.31493  4.21214   1010 L - - -
          2.68618  4.42225  2.77519  2.73123  3.46354  2.40513  3.72494  3.29354  2.67741  2.69355  4.24690  2.90347  2.73739  3.18146  2.89801  2.37887  2.77519  2.98518  4.58477  3.61503
          0.02077  4.28028  5.00263  0.61958  0.77255  0.48576  0.95510
    832   2.52874  3.99829  3.48326  2.95072  3.78680  2.94836  3.95202  3.15291  2.91621  2.85588  3.72497  2.86891  3.91346  3.22836  3.28934  2.23450  1.98929  2.08953  5.19090  3.94731   1011 t - - -
          2.68619  4.42226  2.77520  2.73124  3.46355  2.40510  3.72495  3.29355  2.67742  2.69356  4.24641  2.90348  2.73740  3.18147  2.89802  2.37888  2.77520  2.98519  4.58478  3.61504
          0.07343  2.74758  5.00263  0.41862  1.07282  0.48576  0.95510
    833   2.75714  3.79221  4.03611  3.11574  3.31857  3.83304  4.14534  2.48467  3.33533  2.00422  1.59143  3.74769  4.19985  3.61018  3.57212  3.12204  2.99509  2.28723  4.91219  3.72096   1013 m - - -
          2.68618  4.42225  2.77519  2.73123  3.46354  2.40513  3.72494  3.29354  2.67741  2.69355  4.24690  2.90347  2.73739  3.18146  2.89801  2.37887  2.77519  2.98518  4.58477  3.61503
          0.02077  4.28028  5.00263  0.61958  0.77255  0.48576  0.95510
    834   2.80017  5.06503  2.00089  2.43748  4.62793  3.32321  3.92687  4.10707  2.86292  3.67539  4.50037  2.96584  1.45420  3.09725  3.37414  2.44495  3.13365  3.66841  5.85915  4.45774   1014 p - - -
          2.68618  4.42225  2.77519  2.73123  3.46354  2.40513  3.72494  3.29354  2.67741  2.69355  4.24690  2.90347  2.73739  3.18146  2.89801  2.37887  2.77519  2.98518  4.58477  3.61503
          0.02077  4.28028  5.00263  0.61958  0.77255  0.48576  0.95510
    835   2.71784  5.17536  2.75443  2.06291  4.50525  3.43478  3.64686  3.97269  2.03584  3.46516  4.22826  2.82363  2.34172  2.48191  2.71644  2.68120  2.94962  3.55955  5.60584  4.21389   1015 k - - -
          2.68618  4.42225  2.77519  2.73123  3.46354  2.40513  3.72494  3.29354  2.67741  2.69355  4.24690  2.90347  2.73739  3.18146  2.89801  2.37887  2.77519  2.98518  4.58477  3.61503
          0.02077  4.28028  5.00263  0.61958  0.77255  0.48576  0.95510
    836   2.78051  5.29156  1.73078  1.92916  4.60949  3.40023  3.69746  4.09678  2.18855  3.58345  4.35153  2.86324  3.86963  2.62399  3.01110  2.56343  3.02406  3.67007  5.72726  3.96392   1016 d - - -
          2.68618  4.42225  2.77519  2.73123  3.46354  2.40513  3.72494  3.29354  2.67741  2.69355  4.24690  2.90347  2.73739  3.18146  2.89801  2.37887  2.77519  2.98518  4.58477  3.61503
          0.02077  4.28028  5.00263  0.61958  0.77255  0.48576  0.95510
    837   3.37852  5.51282  2.74921  0.55916  4.92207  3.59298  4.24265  4.46413  3.18212  4.02234  5.00045  3.25508  4.22338  3.46356  3.61876  3.33052  3.69290  4.11304  6.01279  4.76422   1017 E - - -
          2.68618  4.42225  2.77519  2.73123  3.46354  2.40513  3.72494  3.29354  2.67741  2.69355  4.24690  2.90347  2.73739  3.18146  2.89801  2.37887  2.77519  2.98518  4.58477  3.61503
          0.02077  4.28028  5.00263  0.61958  0.77255  0.48576  0.95510
    838   3.28866  4.54352  5.18548  4.70662  3.80247  4.75642  5.41596  1.19403  4.61299  2.26999  3.57541  4.88796  5.03386  4.86817  4.78966  4.16886  3.55415  0.99160  5.83545  4.62529   1018 v - - -
          2.68618  4.42225  2.77519  2.73123  3.46354  2.40513  3.72494  3.29354  2.67741  2.69355  4.24690  2.90347  2.73739  3.18146  2.89801  2.37887  2.77519  2.98518  4.58477  3.61503
          0.02077  4.28028  5.00263  0.61958  0.77255  0.48576  0.95510
    839   2.81956  5.28971  2.54915  1.35039  4.60590  3.24547  3.72920  4.08101  2.25108  3.58388  4.36931  2.71040  3.89412  2.85720  3.03344  2.76551  2.73140  3.67042  5.73996  4.32176   1019 e - - -
          2.68618  4.42225  2.77519  2.73123  3.46354  2.40513  3.72494  3.29354  2.67741  2.69355  4.24690  2.90347  2.73739  3.18146  2.89801  2.37887  2.77519  2.98518  4.58477  3.61503
          0.02077  4.28028  5.00263  0.61958  0.77255  0.48576  0.95510
    840   2.72263  5.30424  2.07221  2.10559  4.63185  3.40753  3.69436  4.11882  2.00983  3.59669  4.36318  2.80931  3.87381  1.99574  2.97204  2.72911  3.02934  3.68814  5.73176  4.30692   1020 q - - -
          2.68618  4.42225  2.77519  2.73123  3.46354  2.40513  3.72494  3.29354  2.67741  2.69355  4.24690  2.90347  2.73739  3.18146  2.89801  2.37887  2.77519  2.98518  4.58477  3.61503
          0.02077  4.28028  5.00263  0.61958  0.77255  0.48576  0.95510
    841   3.29719  4.55695  5.17639  4.69904  3.77048  4.74900  5.40309  0.94524  4.59893  2.22585  3.54559  4.88263  5.02798  4.84952  4.77232  4.16302  3.56348  1.27716  5.81349  4.61026   1021 i - - -
          2.68618  4.42225  2.77519  2.73123  3.46354  2.40513  3.72494  3.29354  2.67741  2.69355  4.24690  2.90347  2.73739  3.18146  2.89801  2.37887  2.77519  2.98518  4.58477  3.61503
          0.02077  4.28028  5.00263  0.61958  0.77255  0.48576  0.95510
    842   1.49406  4.09152  3.29419  2.77820  4.06534  3.10522  3.89456  3.46706  2.48986  3.11579  3.94892  3.05219  3.86956  3.09574  3.16821  2.18944  2.71039  3.10989  5.38999  4.11027   1022 a - - -
          2.68618  4.42225  2.77519  2.73123  3.46354  2.40513  3.72494  3.29354  2.67741  2.69355  4.24690  2.90347  2.73739  3.18146  2.89801  2.37887  2.77519  2.98518  4.58477  3.61503
          0.02077  4.28028  5.00263  0.61958  0.77255  0.48576  0.95510
    843   3.53234  5.30256  4.07039  3.51872  4.76545  3.91477  4.21002  4.35414  2.52022  3.79550  4.80115  3.83836  4.41228  3.42440  0.50216  3.60734  3.77977  4.06405  5.69057  4.62288   1023 R - - -
          2.68618  4.42225  2.77519  2.73123  3.46354  2.40513  3.72494  3.29354  2.67741  2.69355  4.24690  2.90347  2.73739  3.18146  2.89801  2.37887  2.77519  2.98518  4.58477  3.61503
          0.02077  4.28028  5.00263  0.61958  0.77255  0.48576  0.95510
    844   3.83004  5.11612  4.80587  4.61445  0.52439  4.38659  4.13009  3.32555  4.51710  2.60760  4.00378  4.50736  4.84831  4.57544  4.53463  4.06593  4.13758  3.34344  4.28976  2.61872   1024 F - - -
          2.68618  4.42225  2.77519  2.73123  3.46354  2.40513  3.72494  3.29354  2.67741  2.69355  4.24690  2.90347  2.73739  3.18146  2.89801  2.37887  2.77519  2.98518  4.58477  3.61503
          0.02077  4.28028  5.00263  0.61958  0.77255  0.48576  0.95510
    845   3.30846  5.40728  3.80078  3.03187  4.94255  3.88390  3.73835  4.25205  1.09940  3.63170  4.50908  3.39966  4.22658  2.86603  1.41225  3.28824  3.44424  3.93333  5.61847  4.49918   1025 k - - -
          2.68618  4.42225  2.77519  2.73123  3.46354  2.40513  3.72494  3.29354  2.67741  2.69355  4.24690  2.90347  2.73739  3.18146  2.89801  2.37887  2.77519  2.98518  4.58477  3.61503
          0.02077  4.28028  5.00263  0.61958  0.77255  0.48576  0.95510
    846   2.56291  5.14132  2.57091  1.99750  4.46824  3.41191  3.62574  3.94458  2.27195  3.43946  4.19098  2.52899  3.32455  2.73140  2.80132  2.28399  2.62922  3.52302  5.58499  4.17923   1026 e - - -
          2.68618  4.42225  2.77519  2.73123  3.46354  2.40513  3.72494  3.29354  2.67741  2.69355  4.24690  2.90347  2.73739  3.18146  2.89801  2.37887  2.77519  2.98518  4.58477  3.61503
          0.02077  4.28028  5.00263  0.61958  0.77255  0.48576  0.95510
    847   3.64914  5.00129  4.84495  4.50552  3.34688  4.49664  5.03688  2.58969  4.27138  0.49752  3.27503  4.74328  4.87365  4.53809  4.37277  4.14626  3.93100  2.72934  5.35313  4.16451   1027 L - - -
          2.68618  4.42225  2.77519  2.73123  3.46354  2.40513  3.72494  3.29354  2.67741  2.69355  4.24690  2.90347  2.73739  3.18146  2.89801  2.37887  2.77519  2.98518  4.58477  3.61503
          0.02077  4.28028  5.00263  0.61958  0.77255  0.48576  0.95510
    848   2.50318  4.51499  3.25304  2.90590  4.33920  3.22707  4.08691  3.75707  2.97339  3.41049  4.23697  2.62647  3.87455  3.30023  3.36045  1.90682  1.36126  3.30544  5.64760  4.37269   1028 t - - -
          2.68618  4.42225  2.77519  2.73123  3.46354  2.40513  3.72494  3.29354  2.67741  2.69355  4.24690  2.90347  2.73739  3.18146  2.89801  2.37887  2.77519  2.98518  4.58477  3.61503
          0.02077  4.28028  5.00263  0.61958  0.77255  0.48576  0.95510
    849   2.50260  5.12787  2.52273  1.77502  4.43956  3.41109  3.67550  3.90182  2.46690  3.29656  4.20259  2.89769  2.46910  2.76468  2.96307  2.61939  2.82562  3.50468  5.59940  4.20149   1029 e - - -
          2.68618  4.42225  2.77519  2.73123  3.46354  2.40513  3.72494  3.29354  2.67741  2.69355  4.24690  2.90347  2.73739  3.18146  2.89801  2.37887  2.77519  2.98518  4.58477  3.61503
          0.02077  4.28028  5.00263  0.61958  0.77255  0.48576  0.95510
    850   2.18103  5.30455  2.31055  1.48051  4.61658  3.39331  3.73769  4.09807  2.58032  3.60281  4.38751  2.86405  3.89012  2.58162  3.10056  2.65726  3.07184  3.68322  5.76342  4.33222   1030 e - - -
          2.68618  4.42225  2.77519  2.73123  3.46354  2.40513  3.72494  3.29354  2.67741  2.69355  4.24690  2.90347  2.73739  3.18146  2.89801  2.37887  2.77519  2.98518  4.58477  3.61503
          0.02077  4.28028  5.00263  0.61958  0.77255  0.48576  0.95510
    851   3.07468  5.33137  2.76483  2.33051  4.64155  3.53573  3.87417  4.12811  2.51260  3.63218  4.52197  3.07555  4.06547  1.04527  2.84650  3.03887  3.32852  3.78173  5.75254  4.42112   1031 q - - -
          2.68618  4.42225  2.77519  2.73123  3.46354  2.40513  3.72494  3.29354  2.67741  2.69355  4.24690  2.90347  2.73739  3.18146  2.89801  2.37887  2.77519  2.98518  4.58477  3.61503
          0.02077  4.28028  5.00263  0.61958  0.77255  0.48576  0.95510
    852   3.07563  5.34291  3.37080  2.40859  4.79979  3.71850  3.69271  4.16308  1.19702  3.57672  4.40561  3.20058  4.08501  2.65529  1.85169  3.04279  3.24918  3.80439  5.61544  4.39948   1032 k - - -
          2.68618  4.42225  2.77519  2.73123  3.46354  2.40513  3.72494  3.29354  2.67741  2.69355  4.24690  2.90347  2.73739  3.18146  2.89801  2.37887  2.77519  2.98518  4.58477  3.61503
          0.02077  4.28028  5.00263  0.61958  0.77255  0.48576  0.95510
    853   1.86690  4.85430  3.01100  2.48286  4.12981  3.27872  3.18879  3.54997  2.47562  3.04683  3.95704  2.90086  3.86100  2.42636  2.93072  2.51826  2.66156  3.21602  5.38105  4.04492   1033 a - - -
          2.68618  4.42225  2.77519  2.73123  3.46354  2.40513  3.72494  3.29354  2.67741  2.69355  4.24690  2.90347  2.73739  3.18146  2.89801  2.37887  2.77519  2.98518  4.58477  3.61503
          0.02077  4.28028  5.00263  0.61958  0.77255  0.48576  0.95510
    854   3.38949  4.70422  5.06061  4.49014  3.20886  4.65998  4.98643  2.24489  4.34788  0.94032  2.12228  4.71436  4.84614  4.43036  4.43906  4.00854  3.61192  1.90763  5.27722  4.22805   1034 l - - -
          2.68618  4.42225  2.77519  2.73123  3.46354  2.40513  3.72494  3.29354  2.67741  2.69355  4.24690  2.90347  2.73739  3.18146  2.89801  2.37887  2.77519  2.98518  4.58477  3.61503
          0.02077  4.28028  5.00263  0.61958  0.77255  0.48576  0.95510
    855   3.43471  4.72810  5.15808  4.58105  3.19004  4.73082  5.04444  1.94824  4.44769  1.05414  1.73227  4.79799  4.88703  4.48745  4.51311  4.08090  3.65123  2.23668  5.28458  4.25789   1035 l - - -
          2.68618  4.42225  2.77519  2.73123  3.46354  2.40513  3.72494  3.29354  2.67741  2.69355  4.24690  2.90347  2.73739  3.18146  2.89801  2.37887  2.77519  2.98518  4.58477  3.61503
          0.02077  4.28028  5.00263  0.61958  0.77255  0.48576  0.95510
    856   2.68052  4.45542  3.46988  2.62071  3.59552  3.62215  3.84041  2.93482  2.62566  1.63159  3.32296  3.31570  3.99975  3.12796  2.70788  2.87247  2.90808  2.55748  5.01887  3.78245   1036 l - - -
          2.68618  4.42225  2.77519  2.73123  3.46354  2.40513  3.72494  3.29354  2.67741  2.69355  4.24690  2.90347  2.73739  3.18146  2.89801  2.37887  2.77519  2.98518  4.58477  3.61503
          0.02077  4.28028  5.00263  0.61958  0.77255  0.48576  0.95510
    857   2.31925  4.71041  2.51442  2.68251  4.51788  3.24389  4.04416  3.95233  2.97338  3.58202  4.40437  3.12364  3.89180  3.23572  3.42670  1.09592  3.00205  3.48053  5.79445  4.46242   1037 s - - -
          2.68618  4.42225  2.77519  2.73123  3.46354  2.40513  3.72494  3.29354  2.67741  2.69355  4.24690  2.90347  2.73739  3.18146  2.89801  2.37887  2.77519  2.98518  4.58477  3.61503
          0.02077  4.28028  5.00263  0.61958  0.77255  0.48576  0.95510
    858   1.02529  4.34589  3.88368  3.46010  3.94716  3.40309  4.37255  2.45269  3.38213  2.84428  3.86751  3.65000  4.04517  3.70218  3.66739  2.81318  2.75964  2.56724  5.47992  4.26390   1038 a - - -
          2.68618  4.42225  2.77519  2.73123  3.46354  2.40513  3.72494  3.29354  2.67741  2.69355  4.24690  2.90347  2.73739  3.18146  2.89801  2.37887  2.77519  2.98518  4.58477  3.61503
          0.02077  4.28028  5.00263  0.61958  0.77255  0.48576  0.95510
[truncated: 36,739 more chars]
