# Supplementary material for: T346Hunter: A Novel Web-Based Tool for the Prediction of Type III, Type IV and Type VI Secretion Systems in Bacterial Genomes
Source: PLoS One. 2015 Apr 13;10(4):e0119317. doi: 10.1371/journal.pone.0119317 (PMC4395097; doi:10.1371/journal.pone.0119317)
Supplement: S1 Data — (ZIP) [file pone.0119317.s009.zip › T346Hunter_profiles/GI.Tfc17.fasta]

>gi|345429759|ref|YP_004822877.1| hypothetical protein PARA_11830 [Haemophilus parainfluenzae T3T1] [Tfc17]
MTFHRIFDIGPRIQSLAFTSDEVKAYVLHFIAKIKTKIGSNCQLSAFPQRVFTQSSWKVHAKGDKGEVHL
LFNISGRFQLPVFSSENWPARLNVELTDHVDAYWLIQYLLWKLAAIWESPADLSPVFGDKTVGNE
>gi|68248669|ref|YP_247781.1| hypothetical protein NTHI0135 [Haemophilus influenzae 86-028NP] [Tfc17]
MTFHRIFDIGPRIQSLAFTSDEVKAYVLHFIAKIKTKIGSNCQLSAFPQRVFTQSSWKVHAKGDKGEVHL
LFNISGRFQLPVFSSENWPARLNVELTDHVDAYWLIQYLLWKLAAIWESPADLSPVFGDKTVGNE
>gi|224586123|ref|YP_002639922.1| hypothetical protein SPC_4428 [Salmonella enterica subsp. enterica serovar Paratyphi C strain RKS4594] [Tfc17]
MSLLKHEQWLILGEDESHRIPPDALLGLPPQGKAWIRKEHDEDMSRLTSHIQGALGNTYRGVCHPQRIGH
RACLAIHLENLRGKKLDILITVSGKTALPAEESYVNPRWYIDVADAADALYLALWLIR
>gi|209947561|ref|YP_002291058.1| hypothetical protein p1056.46 [Haemophilus influenzae] [Tfc17]
MTFHRIFDIGPRIQSLAFTSDEVKAYVLHFIAKIKTKIGSNCQLSAFPQRVFTQSSWKVHAKGDKGEVHL
LFNISGRFQLPVFSSENWPARLNVELTDHVDAYWLIQYLLWKLAAIWGSPADLSPVFGDKTVGNE
>gi|218691208|ref|YP_002399420.1| hypothetical protein ECED1_3561 [Escherichia coli ED1a] [Tfc17]
MMYLKYPEPELQTVVHPGGVVFFLPPQGKPGVTEITQPHLLRLRSHLNRRLGKLRRVVCQPQRVGMNSSV
AVTLEGDTGKVYLLVSVGGHECWPSEEEYTHLRWYIQVVDAADLLYLLLWLNGMEAEK
>gi|33152071|ref|NP_873424.1| hypothetical protein HD0931 [Haemophilus ducreyi 35000HP] [Tfc17]
MTIQQISQPNMISYARLFEIGPRVQSLKFVTENIQKNLVSFADKIKRKVGQHCNIIAYPHRVFNLASWKV
HISGAQSELHFLVNVSGRFALPAFDEQHWPARLNIDIADHVDAFWFIQFLGQQLSAKSLSPLSTKIGDNS
VYSEANDGKQS
>gi|113461901|ref|YP_719970.1| hypothetical protein HS_1765 [Haemophilus somnus 129PT] [Tfc17]
MSQPKTSRVGFLFQADPIIRPFNLAPVLQDVVLLCEQILVRVGDVRQFILYPHRVFKQRAWHIKVIGEKG
ITYLLLNIGGYYQFVSEMNSTRLSLSVSDDIDAFWFAYALSEKIGISPTIPTELFGGET
>gi|259909655|ref|YP_002650011.1| hypothetical protein EpC_30300 [Erwinia pyrifoliae Ep1/96] [Tfc17]
MKKLTMTPPMVVPDKALIASVIFTVPPQGTASVGQSDRRSLDQLQSEILNRLEKPVLLSVYPHRVGRRSC
VAVHLSDVQDKTLDILVTVTGNTLWPGESEYRTGIRWNICVPDATDMLWVLKEIDRVTGERGDK
>gi|332288416|ref|YP_004419268.1| hypothetical protein UMN179_00334 [Gallibacterium anatis UMN179] [Tfc17]
MNVIRLFENKVPPFERLEIQPMFKAALKRLIEVISACTGHLRSMQIKPYLIYQQQYVRVLFVGDVGRFNL
TINIAGHTQFPDFSAPRLRFYMAVVDEMEAYYLVDLLHNTLLSDPFSNDKPVSISPLSPISVHNTVDSWL
GAGKC
>gi|170717970|ref|YP_001785017.1| hypothetical protein HSM_1697 [Haemophilus somnus 2336] [Tfc17]
MNKQHYRLFNAGPQKSSLGVVSPAVETQLLGFCEQIRQLIGVGKQITLFPHRVVQNHWAIELSGEQGSVH
LLLNVTGRSLLPTSNNSEWSARLIIEIADHVDAYWFSAFLTQYLGLKSNLLPLSTSIADNSVYNEVIDNN
EV
