# Supplementary material for: T346Hunter: A Novel Web-Based Tool for the Prediction of Type III, Type IV and Type VI Secretion Systems in Bacterial Genomes
Source: PLoS One. 2015 Apr 13;10(4):e0119317. doi: 10.1371/journal.pone.0119317 (PMC4395097; doi:10.1371/journal.pone.0119317)
Supplement: S1 Data — (ZIP) [file pone.0119317.s009.zip › T346Hunter_profiles/GI.Tfc18.fasta]

>gi|345429758|ref|YP_004822876.1| hypothetical protein PARA_11820 [Haemophilus parainfluenzae T3T1] [Tfc18]
MSQGEKPQSRGWLKNVLRFIAILLFLFLALTAIGIFATQYLQNVDIRAWFIKTQWIWFAIRLLLYGAIML
MVYSISRRQPSSMPAKAKWLIAMILIFAEAITQITLA
>gi|209947562|ref|YP_002291059.1| hypothetical membrane protein [Haemophilus influenzae] [Tfc18]
MSQGKKPQSRGWLKNVLRFIAILLFLFLALTAIGIFATQYLQNVDIRAWFIKTQWIWFAVRLLLYGAIML
MVYSISRRQPSSMPAKAKWLIAMILIFAEAITQITLA
>gi|113461902|ref|YP_719971.1| hypothetical protein HS_1766 [Haemophilus somnus 129PT] [Tfc18]
MKDHAKIRKFLTALVLGVLLFLSILLFGVALMTYMPGINLNQWLQKSANYWLIWRGFLYVVMIALLYQIH
RYRPLSHKAIGLLALVILVIEGLNLLYRL
>gi|33152070|ref|NP_873423.1| hypothetical protein HD0930 [Haemophilus ducreyi 35000HP] [Tfc18]
MMVNNPSKSNTSRRRLKFMLGFVIIPIATLIGLALLGQFIATYLPGINLQQWFHETRLIWFVVRLGFYAL
VIVLMVKINQKSKTAIPKTARWLIIAILIFAEAISNITLA
>gi|68248670|ref|YP_247782.1| hypothetical protein NTHI0136 [Haemophilus influenzae 86-028NP] [Tfc18]
MSQGKKPQSRGWLKNVLRFIAILLFLFLALTAIGIFATQYLQNVDIRAWFIKTQWIWFAVRLLLYGAIML
MVYSISRRQPSSMPAKAKWLIAMILIFAEAITQITLA
>gi|170717969|ref|YP_001785016.1| hypothetical protein HSM_1696 [Haemophilus somnus 2336] [Tfc18]
MKSDTTKPKMTRVITVLKITLMIIGIILLLLVVGWLAMTYFPSTNFQAWFYETRYAWLGWRFVLYVAIWL
LMVQLNRKGQMPLKARLMILSVIPIIEGLNLLYLL
