# Supplementary material for: T346Hunter: A Novel Web-Based Tool for the Prediction of Type III, Type IV and Type VI Secretion Systems in Bacterial Genomes
Source: PLoS One. 2015 Apr 13;10(4):e0119317. doi: 10.1371/journal.pone.0119317 (PMC4395097; doi:10.1371/journal.pone.0119317)
Supplement: S1 Data — (ZIP) [file pone.0119317.s009.zip › T346Hunter_profiles/GI.Tfc19.hmm]

HMMER3/f [3.1b1 | May 2013]
NAME  Tfc19
LENG  515
ALPH  amino
RF    no
MM    no
CONS  yes
CS    no
MAP   yes
DATE  Fri Feb  7 13:52:35 2014
NSEQ  41
EFFN  2.224670
CKSUM 3742691945
STATS LOCAL MSV      -11.7876  0.69788
STATS LOCAL VITERBI  -12.8112  0.69788
STATS LOCAL FORWARD   -6.2413  0.69788
HMM          A        C        D        E        F        G        H        I        K        L        M        N        P        Q        R        S        T        V        W        Y   
            m->m     m->i     m->d     i->m     i->i     d->m     d->d
  COMPO   2.43716  4.26576  3.06652  2.80558  3.20900  2.90677  3.89668  2.82792  2.81418  2.37461  3.39669  3.12425  3.31128  3.08521  3.08770  2.63112  2.79203  2.59710  3.96082  3.44463
          2.68634  4.42241  2.77509  2.73139  3.46370  2.40520  3.72511  3.29336  2.67757  2.69371  4.24315  2.90363  2.73743  3.18162  2.89817  2.37894  2.77472  2.98509  4.58493  3.61519
          0.23965  1.63103  4.05290  0.98483  0.46761  0.00000        *
      1   3.90028  5.14351  5.67962  5.10416  3.37222  5.23713  5.51495  2.32296  4.93877  1.21013  0.94513  5.33757  5.29518  4.89627  4.94649  4.61936  4.10669  2.74347  5.58452  4.60314      6 m - - -
          2.68618  4.42225  2.77519  2.73123  3.46354  2.40513  3.72494  3.29354  2.67741  2.69355  4.24690  2.90347  2.73739  3.18146  2.89801  2.37887  2.77519  2.98518  4.58477  3.61503
          0.01402  4.66988  5.39223  0.61958  0.77255  0.46978  0.98120
      2   2.57957  4.37487  3.83463  3.26173  2.85660  3.26552  3.77601  2.53907  3.19511  2.52502  3.14927  3.21311  4.16289  3.02652  3.49500  2.54807  2.46451  2.39381  4.97023  2.36294      7 y - - -
          2.68618  4.42225  2.77519  2.73123  3.46354  2.40513  3.72494  3.29354  2.67741  2.69355  4.24690  2.90347  2.73739  3.18146  2.89801  2.37887  2.77519  2.98518  4.58477  3.61503
          0.01384  4.68285  5.40519  0.61958  0.77255  0.48576  0.95510
      3   2.31071  4.45576  4.43084  3.89529  3.73837  4.00236  4.56733  2.45361  3.79330  2.36347  3.67418  4.09651  4.45946  4.04952  4.01563  3.34437  1.69708  1.29669  5.32959  4.12916      8 v - - -
          2.68618  4.42225  2.77519  2.73123  3.46354  2.40513  3.72494  3.29354  2.67741  2.69355  4.24690  2.90347  2.73739  3.18146  2.89801  2.37887  2.77519  2.98518  4.58477  3.61503
          0.01384  4.68285  5.40519  0.61958  0.77255  0.48576  0.95510
      4   2.77477  5.15735  2.23385  2.50566  3.47839  2.68794  3.76298  3.91181  2.52894  3.44801  4.22025  2.04592  3.95539  2.88035  3.01413  2.48168  2.45229  3.52625  5.62775  3.99154      9 n - - -
          2.68618  4.42225  2.77519  2.73123  3.46354  2.40513  3.72494  3.29354  2.67741  2.69355  4.24690  2.90347  2.73739  3.18146  2.89801  2.37887  2.77519  2.98518  4.58477  3.61503
          0.01384  4.68285  5.40519  0.61958  0.77255  0.48576  0.95510
      5   2.95583  5.35383  2.04826  2.54684  4.82172  3.54163  3.98034  4.30606  2.83858  3.82141  4.60528  2.38152  4.07363  3.11565  3.35617  1.24339  2.72851  3.86126  5.98286  4.56309     10 s - - -
          2.68618  4.42225  2.77519  2.73123  3.46354  2.40513  3.72494  3.29354  2.67741  2.69355  4.24690  2.90347  2.73739  3.18146  2.89801  2.37887  2.77519  2.98518  4.58477  3.61503
          0.01384  4.68285  5.40519  0.61958  0.77255  0.48576  0.95510
      6   2.23046  4.37559  3.93374  3.36742  3.21589  3.81624  4.09679  2.84266  3.28796  2.32834  3.49306  3.68187  3.28594  3.55770  3.56448  3.08995  2.78285  2.63733  4.93193  1.52261     11 y - - -
          2.68618  4.42225  2.77519  2.73123  3.46354  2.40513  3.72494  3.29354  2.67741  2.69355  4.24690  2.90347  2.73739  3.18146  2.89801  2.37887  2.77519  2.98518  4.58477  3.61503
          0.01384  4.68285  5.40519  0.61958  0.77255  0.48576  0.95510
      7   2.32795  4.73223  5.02982  4.44937  2.85534  4.55566  4.86568  2.58362  4.30598  0.74972  2.88166  4.62187  4.81866  4.40882  4.39543  3.88254  3.59236  2.65100  5.25658  4.14447     12 l - - -
          2.68618  4.42225  2.77519  2.73123  3.46354  2.40513  3.72494  3.29354  2.67741  2.69355  4.24690  2.90347  2.73739  3.18146  2.89801  2.37887  2.77519  2.98518  4.58477  3.61503
          0.01384  4.68285  5.40519  0.61958  0.77255  0.48576  0.95510
      8   3.28795  5.67161  2.67408  0.63003  5.16551  3.62032  4.23867  4.69063  3.19687  4.21868  5.08452  3.18324  4.26407  3.41681  3.71103  2.57059  3.61772  4.24008  6.34486  4.89167     13 E - - -
          2.68618  4.42225  2.77519  2.73123  3.46354  2.40513  3.72494  3.29354  2.67741  2.69355  4.24690  2.90347  2.73739  3.18146  2.89801  2.37887  2.77519  2.98518  4.58477  3.61503
          0.01384  4.68285  5.40519  0.61958  0.77255  0.48576  0.95510
      9   3.07226  4.46609  4.72973  4.15119  3.25196  4.22432  4.45966  2.15431  3.98060  1.29947  3.33472  4.27064  4.55404  4.14845  4.08192  3.53648  2.98416  2.50954  4.93344  1.69069     14 l - - -
          2.68618  4.42225  2.77519  2.73123  3.46354  2.40513  3.72494  3.29354  2.67741  2.69355  4.24690  2.90347  2.73739  3.18146  2.89801  2.37887  2.77519  2.98518  4.58477  3.61503
          0.01384  4.68285  5.40519  0.61958  0.77255  0.48576  0.95510
     10   3.00365  4.91027  4.43435  3.98775  1.41759  4.33920  3.95765  3.43841  3.91096  3.01033  4.05517  2.43438  4.70502  4.07455  4.11116  3.65405  3.67268  3.26021  4.27372  1.25272     15 y - - -
          2.68618  4.42225  2.77519  2.73123  3.46354  2.40513  3.72494  3.29354  2.67741  2.69355  4.24690  2.90347  2.73739  3.18146  2.89801  2.37887  2.77519  2.98518  4.58477  3.61503
          0.01384  4.68285  5.40519  0.61958  0.77255  0.48576  0.95510
     11   3.20431  4.75279  4.61513  4.16432  3.64793  4.17815  4.82840  2.73195  3.97397  0.89184  3.53339  4.34890  4.65695  4.26751  4.15303  3.58414  1.67101  2.69683  5.47678  4.31206     16 l - - -
          2.68618  4.42225  2.77519  2.73123  3.46354  2.40513  3.72494  3.29354  2.67741  2.69355  4.24690  2.90347  2.73739  3.18146  2.89801  2.37887  2.77519  2.98518  4.58477  3.61503
          0.01384  4.68285  5.40519  0.61958  0.77255  0.48576  0.95510
     12   2.88315  4.41588  4.24355  3.69146  3.58464  3.94258  4.36577  1.92844  3.57558  2.15448  3.54959  3.93850  4.35951  3.84506  3.80648  2.93520  1.30566  2.41369  5.14279  3.94095     17 t - - -
          2.68618  4.42225  2.77519  2.73123  3.46354  2.40513  3.72494  3.29354  2.67741  2.69355  4.24690  2.90347  2.73739  3.18146  2.89801  2.37887  2.77519  2.98518  4.58477  3.61503
          0.01384  4.68285  5.40519  0.61958  0.77255  0.48576  0.95510
     13   2.23776  4.27283  4.33716  3.74790  3.32961  3.93079  4.23573  2.66256  3.61274  1.41405  2.25454  3.93450  4.29269  3.36083  3.77183  3.22211  3.04750  2.36166  4.87755  3.04023     18 l - - -
          2.68618  4.42225  2.77519  2.73123  3.46354  2.40513  3.72494  3.29354  2.67741  2.69355  4.24690  2.90347  2.73739  3.18146  2.89801  2.37887  2.77519  2.98518  4.58477  3.61503
          0.01384  4.68285  5.40519  0.61958  0.77255  0.48576  0.95510
     14   3.22312  4.56684  4.99688  4.43778  1.60096  4.37112  4.40126  2.71917  4.25499  1.37971  3.37743  4.43166  4.68059  4.33077  4.27890  3.69372  3.44941  1.96391  4.71671  2.46974     19 l - - -
          2.68618  4.42225  2.77519  2.73123  3.46354  2.40513  3.72494  3.29354  2.67741  2.69355  4.24690  2.90347  2.73739  3.18146  2.89801  2.37887  2.77519  2.98518  4.58477  3.61503
          0.01384  4.68285  5.40519  0.61958  0.77255  0.48576  0.95510
     15   2.25212  4.56671  4.08250  3.98061  5.15969  0.58387  5.04516  4.63647  4.18403  4.31876  5.09784  3.91613  4.15201  4.36964  4.40626  2.25189  3.18390  3.85343  6.48623  5.34830     20 G - - -
          2.68618  4.42225  2.77519  2.73123  3.46354  2.40513  3.72494  3.29354  2.67741  2.69355  4.24690  2.90347  2.73739  3.18146  2.89801  2.37887  2.77519  2.98518  4.58477  3.61503
          0.01384  4.68285  5.40519  0.61958  0.77255  0.48576  0.95510
     16   4.94357  5.96684  5.46578  5.40200  3.92040  4.78131  5.21093  5.12120  5.19200  4.34548  5.69463  5.44338  5.36704  5.52329  5.15324  5.14579  5.29677  5.01911  0.14681  3.89356     21 W - - -
          2.68618  4.42225  2.77519  2.73123  3.46354  2.40513  3.72494  3.29354  2.67741  2.69355  4.24690  2.90347  2.73739  3.18146  2.89801  2.37887  2.77519  2.98518  4.58477  3.61503
          0.01384  4.68285  5.40519  0.61958  0.77255  0.48576  0.95510
     17   2.32890  4.22435  4.27924  3.68969  2.80664  3.87333  4.18011  2.15719  3.56116  2.14520  2.52327  3.18516  4.24207  3.10329  3.72377  2.90792  2.77433  1.99807  4.83765  3.64805     22 v - - -
          2.68618  4.42225  2.77519  2.73123  3.46354  2.40513  3.72494  3.29354  2.67741  2.69355  4.24690  2.90347  2.73739  3.18146  2.89801  2.37887  2.77519  2.98518  4.58477  3.61503
          0.01384  4.68285  5.40519  0.61958  0.77255  0.48576  0.95510
     18   2.97485  4.34597  4.83075  4.22672  2.23250  4.15669  4.48259  2.02048  4.04308  1.62539  2.62543  4.28174  4.48767  3.18698  4.08410  3.47004  3.20419  1.74000  4.95407  3.80227     23 l - - -
          2.68618  4.42225  2.77519  2.73123  3.46354  2.40513  3.72494  3.29354  2.67741  2.69355  4.24690  2.90347  2.73739  3.18146  2.89801  2.37887  2.77519  2.98518  4.58477  3.61503
          0.01384  4.68285  5.40519  0.61958  0.77255  0.48576  0.95510
     19   2.37281  4.94559  3.22007  2.76822  3.85909  3.67556  3.35823  3.59074  2.79341  3.20964  4.06963  1.76779  4.10395  3.14147  3.22050  2.89559  3.13064  3.29813  5.26757  1.84490     24 n - - -
          2.68618  4.42225  2.77519  2.73123  3.46354  2.40513  3.72494  3.29354  2.67741  2.69355  4.24690  2.90347  2.73739  3.18146  2.89801  2.37887  2.77519  2.98518  4.58477  3.61503
          0.01384  4.68285  5.40519  0.61958  0.77255  0.48576  0.95510
     20   3.27783  5.92463  1.90985  1.89110  5.22278  2.32414  4.09812  4.76148  3.09354  4.21922  5.04080  1.22851  4.19152  3.24998  3.69962  3.15505  3.55863  4.30196  6.36263  4.83678     25 n - - -
          2.68618  4.42225  2.77519  2.73123  3.46354  2.40513  3.72494  3.29354  2.67741  2.69355  4.24690  2.90347  2.73739  3.18146  2.89801  2.37887  2.77519  2.98518  4.58477  3.61503
          0.01384  4.68285  5.40519  0.61958  0.77255  0.48576  0.95510
     21   2.31847  4.56183  3.54752  2.99081  3.74942  1.93562  3.98446  2.59263  2.95682  2.63210  3.69673  2.56949  4.09553  3.27151  3.33740  2.72461  3.00191  2.35767  5.17060  3.92222     26 g - - -
          2.68618  4.42225  2.77519  2.73123  3.46354  2.40513  3.72494  3.29354  2.67741  2.69355  4.24690  2.90347  2.73739  3.18146  2.89801  2.37887  2.77519  2.98518  4.58477  3.61503
          0.01384  4.68285  5.40519  0.61958  0.77255  0.48576  0.95510
     22   3.86322  5.07883  5.79213  5.22438  3.44994  5.27645  5.61505  1.20262  5.09088  0.92945  2.50487  5.41990  5.33522  5.01507  5.07168  4.66769  4.07532  2.53114  5.66102  4.68452     27 l - - -
          2.68618  4.42225  2.77519  2.73123  3.46354  2.40513  3.72494  3.29354  2.67741  2.69355  4.24690  2.90347  2.73739  3.18146  2.89801  2.37887  2.77519  2.98518  4.58477  3.61503
          0.01384  4.68285  5.40519  0.61958  0.77255  0.48576  0.95510
     23   3.10835  4.66418  4.21346  3.68343  2.52409  3.16113  4.05163  3.18138  3.46779  2.82806  3.80566  3.90883  4.45315  3.79440  3.05158  3.37157  3.35215  2.98548  1.06984  3.04560     28 w - - -
          2.68618  4.42225  2.77519  2.73123  3.46354  2.40513  3.72494  3.29354  2.67741  2.69355  4.24690  2.90347  2.73739  3.18146  2.89801  2.37887  2.77519  2.98518  4.58477  3.61503
          0.01384  4.68285  5.40519  0.61958  0.77255  0.48576  0.95510
     24   2.06483  5.36966  1.82453  2.19628  4.69878  3.54652  3.59648  4.18567  2.48799  3.66895  4.42224  2.22098  3.98491  2.90938  3.08675  2.57751  2.94271  3.75321  5.80779  4.38560     29 d - - -
          2.68618  4.42225  2.77519  2.73123  3.46354  2.40513  3.72494  3.29354  2.67741  2.69355  4.24690  2.90347  2.73739  3.18146  2.89801  2.37887  2.77519  2.98518  4.58477  3.61503
          0.01384  4.68285  5.40519  0.61958  0.77255  0.48576  0.95510
     25   2.33859  4.46474  5.01543  4.44673  3.63345  4.42659  4.83444  1.53811  4.29976  1.69413  3.31007  4.54028  4.74831  4.47730  4.38982  3.76003  3.13339  1.39371  5.33117  4.14991     30 v - - -
          2.68618  4.42225  2.77519  2.73123  3.46354  2.40513  3.72494  3.29354  2.67741  2.69355  4.24690  2.90347  2.73739  3.18146  2.89801  2.37887  2.77519  2.98518  4.58477  3.61503
          0.01384  4.68285  5.40519  0.61958  0.77255  0.48576  0.95510
     26   4.03317  5.22836  5.90883  5.33608  3.39585  5.45013  5.73321  1.96310  5.19570  0.50971  2.78718  5.58452  5.42734  5.05903  5.15396  4.85718  4.23315  2.72658  5.67820  4.74496     31 L - - -
          2.68618  4.42225  2.77519  2.73123  3.46354  2.40513  3.72494  3.29354  2.67741  2.69355  4.24690  2.90347  2.73739  3.18146  2.89801  2.37887  2.77519  2.98518  4.58477  3.61503
          0.01384  4.68285  5.40519  0.61958  0.77255  0.48576  0.95510
     27   2.22583  4.22388  4.28824  3.48551  3.32689  3.56054  4.18430  2.43341  3.56846  2.18748  3.34038  3.88128  4.24454  3.77895  3.72872  2.90789  2.61086  1.49561  3.51050  3.64960     32 v - - -
          2.68618  4.42225  2.77519  2.73123  3.46354  2.40513  3.72494  3.29354  2.67741  2.69355  4.24690  2.90347  2.73739  3.18146  2.89801  2.37887  2.77519  2.98518  4.58477  3.61503
          0.01384  4.68285  5.40519  0.61958  0.77255  0.48576  0.95510
     28   2.26207  5.13219  2.84933  2.25430  2.98244  2.53874  3.75856  3.87261  2.52419  3.41619  4.19197  3.04991  3.95311  2.45591  3.00663  2.10955  2.92683  3.49466  5.60296  4.22728     33 s - - -
          2.68618  4.42225  2.77519  2.73123  3.46354  2.40513  3.72494  3.29354  2.67741  2.69355  4.24690  2.90347  2.73739  3.18146  2.89801  2.37887  2.77519  2.98518  4.58477  3.61503
          0.01384  4.68285  5.40519  0.61958  0.77255  0.48576  0.95510
     29   2.68181  4.55390  3.85109  3.38859  4.20541  3.49463  4.36872  3.53085  3.35598  3.27765  4.14572  3.35713  4.12309  3.66069  3.69306  1.85004  1.17861  2.22887  5.60945  4.38324     34 t - - -
          2.68618  4.42225  2.77519  2.73123  3.46354  2.40513  3.72494  3.29354  2.67741  2.69355  4.24690  2.90347  2.73739  3.18146  2.89801  2.37887  2.77519  2.98518  4.58477  3.61503
          0.01384  4.68285  5.40519  0.61958  0.77255  0.48576  0.95510
     30   3.94407  5.56843  4.76549  4.78448  5.78228  0.13522  5.77443  5.65090  5.06244  5.16018  6.19030  4.93347  4.96903  5.32463  5.14264  4.14772  4.47828  5.02709  6.59678  5.93338     35 G - - -
          2.68618  4.42225  2.77519  2.73123  3.46354  2.40513  3.72494  3.29354  2.67741  2.69355  4.24690  2.90347  2.73739  3.18146  2.89801  2.37887  2.77519  2.98518  4.58477  3.61503
          0.01384  4.68285  5.40519  0.61958  0.77255  0.48576  0.95510
     31   3.82538  5.05451  5.72271  5.15252  3.44753  5.21783  5.55748  2.17774  5.02426  0.62245  2.79090  5.34985  5.29670  4.96653  5.02013  4.60045  4.03870  1.96798  5.63906  4.65736     36 L - - -
          2.68618  4.42225  2.77519  2.73123  3.46354  2.40513  3.72494  3.29354  2.67741  2.69355  4.24690  2.90347  2.73739  3.18146  2.89801  2.37887  2.77519  2.98518  4.58477  3.61503
          0.01384  4.68285  5.40519  0.61958  0.77255  0.48576  0.95510
     32   2.08571  4.37864  4.80291  4.21664  1.68836  4.20952  4.55772  2.19816  4.05689  2.05482  3.38151  4.30930  4.54851  4.21803  4.13991  3.52666  3.24284  1.66203  5.06814  3.88632     37 v - - -
          2.68618  4.42225  2.77519  2.73123  3.46354  2.40513  3.72494  3.29354  2.67741  2.69355  4.24690  2.90347  2.73739  3.18146  2.89801  2.37887  2.77519  2.98518  4.58477  3.61503
          0.01384  4.68285  5.40519  0.61958  0.77255  0.48576  0.95510
     33   1.66320  4.21069  4.45897  3.86265  2.69863  3.92277  4.23792  2.61795  3.70747  2.15465  2.49173  3.98347  4.28698  3.89034  3.81742  3.22125  2.91676  2.16969  4.82325  2.60014     38 a - - -
          2.68618  4.42225  2.77519  2.73123  3.46354  2.40513  3.72494  3.29354  2.67741  2.69355  4.24690  2.90347  2.73739  3.18146  2.89801  2.37887  2.77519  2.98518  4.58477  3.61503
          0.01384  4.68285  5.40519  0.61958  0.77255  0.48576  0.95510
     34   2.93592  4.57084  5.06804  4.50695  3.63111  4.52777  4.95141  2.02517  4.36761  1.05567  3.49586  4.63390  4.83524  4.53900  4.47211  3.86872  3.07514  1.48426  5.42414  4.26672     39 l - - -
          2.68618  4.42225  2.77519  2.73123  3.46354  2.40513  3.72494  3.29354  2.67741  2.69355  4.24690  2.90347  2.73739  3.18146  2.89801  2.37887  2.77519  2.98518  4.58477  3.61503
          0.01384  4.68285  5.40519  0.61958  0.77255  0.48576  0.95510
     35   3.25515  5.10813  4.15734  4.10133  5.41251  2.55731  5.25557  5.03556  4.35361  4.64223  5.52998  4.26501  0.36270  4.62217  4.57806  3.43407  3.78307  4.37490  6.49516  5.53086     40 P - - -
          2.68618  4.42225  2.77519  2.73123  3.46354  2.40513  3.72494  3.29354  2.67741  2.69355  4.24690  2.90347  2.73739  3.18146  2.89801  2.37887  2.77519  2.98518  4.58477  3.61503
          0.01384  4.68285  5.40519  0.61958  0.77255  0.48576  0.95510
     36   3.76606  5.02411  5.54440  5.00132  0.92865  5.02860  5.05622  2.26062  4.84945  1.41657  3.24151  5.09122  5.17677  4.80745  4.84473  4.39307  3.98044  2.62221  5.19657  3.87193     41 f - - -
          2.68618  4.42225  2.77519  2.73123  3.46354  2.40513  3.72494  3.29354  2.67741  2.69355  4.24690  2.90347  2.73739  3.18146  2.89801  2.37887  2.77519  2.98518  4.58477  3.61503
          0.01384  4.68285  5.40519  0.61958  0.77255  0.48576  0.95510
     37   2.21200  4.29375  4.68837  4.09721  3.07381  4.09607  4.44297  1.87939  3.93587  1.69359  3.38273  4.18984  4.44816  4.10862  4.02422  3.40692  2.31087  1.80856  4.98800  3.80804     42 l - - -
          2.68618  4.42225  2.77519  2.73123  3.46354  2.40513  3.72494  3.29354  2.67741  2.69355  4.24690  2.90347  2.73739  3.18146  2.89801  2.37887  2.77519  2.98518  4.58477  3.61503
          0.01384  4.68285  5.40519  0.61958  0.77255  0.48576  0.95510
     38   1.79513  4.19023  4.46183  3.86400  2.52017  2.93056  4.22357  2.35026  3.70453  2.19362  3.30443  3.97449  4.27199  3.88531  3.80760  3.20458  3.00086  2.09324  2.92428  3.62006     43 a - - -
          2.68621  4.42228  2.77523  2.73126  3.46357  2.40516  3.72498  3.29357  2.67744  2.69358  4.24693  2.90350  2.73743  3.18149  2.89804  2.37890  2.77470  2.98521  4.58480  3.61506
          0.19387  2.13415  2.84926  0.24345  1.53210  0.48576  0.95510
     39   2.46778  4.31960  3.92025  3.34242  3.43442  3.79525  3.55680  1.83258  2.35213  1.98893  3.10652  3.65667  4.16849  3.52319  3.38045  3.06300  2.97883  2.37946  4.92072  3.71343     45 i - - -
          2.68618  4.42225  2.77519  2.73123  3.46354  2.40513  3.72494  3.29354  2.67741  2.69355  4.24690  2.90347  2.73739  3.18146  2.89801  2.37887  2.77519  2.98518  4.58477  3.61503
          0.01463  4.62797  5.35032  0.61958  0.77255  0.42580  1.05914
     40   3.42202  4.70240  5.39430  4.82051  2.36618  4.75254  5.13170  1.54316  4.66577  1.41456  3.16050  4.90384  4.98733  4.73086  4.68573  4.10413  3.65177  1.44165  5.43807  4.33323     46 l - - -
          2.68618  4.42225  2.77519  2.73123  3.46354  2.40513  3.72494  3.29354  2.67741  2.69355  4.24690  2.90347  2.73739  3.18146  2.89801  2.37887  2.77519  2.98518  4.58477  3.61503
          0.01384  4.68285  5.40519  0.61958  0.77255  0.48576  0.95510
     41   2.60526  4.22323  4.69153  4.08880  2.87841  3.17580  4.34944  1.59996  3.90439  1.97546  2.32230  4.13653  4.37038  4.05665  3.95713  3.32389  3.07319  1.99564  4.86902  3.69337     47 i - - -
          2.68618  4.42225  2.77519  2.73123  3.46354  2.40513  3.72494  3.29354  2.67741  2.69355  4.24690  2.90347  2.73739  3.18146  2.89801  2.37887  2.77519  2.98518  4.58477  3.61503
          0.01384  4.68285  5.40519  0.61958  0.77255  0.48576  0.95510
     42   2.12457  5.23373  2.44764  2.46441  4.56337  2.90327  3.72828  4.03862  2.47064  3.53266  4.27943  2.74084  3.80877  2.41839  2.56245  2.26923  2.99226  3.61626  5.67629  3.43133     48 a - - -
          2.68618  4.42225  2.77519  2.73123  3.46354  2.40513  3.72494  3.29354  2.67741  2.69355  4.24690  2.90347  2.73739  3.18146  2.89801  2.37887  2.77519  2.98518  4.58477  3.61503
          0.01384  4.68285  5.40519  0.61958  0.77255  0.48576  0.95510
     43   2.53384  4.81279  3.26265  2.08286  4.01434  3.62693  3.84216  2.68300  2.68777  2.77054  3.89561  2.51648  4.01455  3.02993  2.76225  2.83985  2.49434  2.40094  5.34424  4.04249     49 e - - -
          2.68618  4.42225  2.77519  2.73123  3.46354  2.40513  3.72494  3.29354  2.67741  2.69355  4.24690  2.90347  2.73739  3.18146  2.89801  2.37887  2.77519  2.98518  4.58477  3.61503
          0.04462  4.68285  3.37011  0.61958  0.77255  0.48576  0.95510
     44   3.98993  5.19294  5.30219  4.97060  1.38511  4.86143  4.01038  2.89111  4.76249  2.75364  4.05625  4.62885  5.14118  4.66547  4.71170  4.22713  4.20744  3.45374  1.02298  2.42876     50 w - - -
          2.68618  4.42225  2.77519  2.73123  3.46354  2.40513  3.72494  3.29354  2.67741  2.69355  4.24690  2.90347  2.73739  3.18146  2.89801  2.37887  2.77519  2.98518  4.58477  3.61503
          0.01427  4.65250  5.37484  0.61958  0.77255  0.45023  1.01467
     45   2.76773  4.65880  2.60581  2.85642  3.82258  3.68156  3.90888  2.74746  2.54111  1.59443  3.58754  3.31979  4.06512  3.15284  2.68938  2.90887  2.99871  2.94677  5.21345  3.52659     51 l - - -
          2.68618  4.42225  2.77519  2.73123  3.46354  2.40513  3.72494  3.29354  2.67741  2.69355  4.24690  2.90347  2.73739  3.18146  2.89801  2.37887  2.77519  2.98518  4.58477  3.61503
          0.01384  4.68285  5.40519  0.61958  0.77255  0.48576  0.95510
     46   2.19550  5.27974  2.70328  2.19853  4.62418  3.54730  3.27201  4.10398  1.64541  3.58047  4.32272  3.01609  3.94369  2.60909  2.51256  2.74675  3.01389  3.67051  5.70829  4.30561     52 k - - -
          2.68618  4.42225  2.77519  2.73123  3.46354  2.40513  3.72494  3.29354  2.67741  2.69355  4.24690  2.90347  2.73739  3.18146  2.89801  2.37887  2.77519  2.98518  4.58477  3.61503
          0.01384  4.68285  5.40519  0.61958  0.77255  0.48576  0.95510
     47   1.83130  4.76670  3.30994  2.60430  4.02006  3.61496  3.91129  3.40600  2.78206  3.06692  3.91562  2.52429  3.51666  3.11540  3.21344  2.65984  2.87644  1.88367  5.36689  4.07664     53 a - - -
          2.68618  4.42225  2.77519  2.73123  3.46354  2.40513  3.72494  3.29354  2.67741  2.69355  4.24690  2.90347  2.73739  3.18146  2.89801  2.37887  2.77519  2.98518  4.58477  3.61503
          0.01384  4.68285  5.40519  0.61958  0.77255  0.48576  0.95510
     48   2.64196  5.10488  3.16847  2.59833  4.38622  3.61313  3.28088  3.81505  1.96017  3.37222  4.16749  3.11931  3.52059  2.91102  1.71370  2.82123  3.04040  2.96687  5.56561  3.08933     54 r - - -
          2.68618  4.42225  2.77519  2.73123  3.46354  2.40513  3.72494  3.29354  2.67741  2.69355  4.24690  2.90347  2.73739  3.18146  2.89801  2.37887  2.77519  2.98518  4.58477  3.61503
          0.01384  4.68285  5.40519  0.61958  0.77255  0.48576  0.95510
     49   2.36978  5.20651  3.03232  1.86599  4.52684  3.31208  3.73113  3.55061  2.10504  3.02478  4.25411  3.02000  3.93497  2.43179  2.79599  2.34456  2.90116  3.58386  5.65385  4.25966     55 e - - -
          2.68618  4.42225  2.77519  2.73123  3.46354  2.40513  3.72494  3.29354  2.67741  2.69355  4.24690  2.90347  2.73739  3.18146  2.89801  2.37887  2.77519  2.98518  4.58477  3.61503
          0.07845  4.68285  2.71509  0.61958  0.77255  0.48576  0.95510
     50   2.74140  4.60342  3.01355  1.63811  4.49876  3.52355  2.76343  3.96456  2.33903  3.47357  3.55795  2.67977  3.91702  2.52040  2.93904  2.71736  2.67345  3.55700  5.62931  4.23748     56 e - - -
          2.68618  4.42225  2.77519  2.73123  3.46354  2.40513  3.72494  3.29354  2.67741  2.69355  4.24690  2.90347  2.73739  3.18146  2.89801  2.37887  2.77519  2.98518  4.58477  3.61503
          0.01476  4.61915  5.34150  0.61958  0.77255  0.41779  1.07440
     51   2.77047  4.80202  3.37033  3.22180  5.00428  0.74744  4.56237  4.48791  3.54780  4.10011  4.90142  2.85317  2.90058  3.78616  3.94577  2.56382  3.24775  3.86329  6.27908  5.00333     57 g - - -
          2.68618  4.42225  2.77519  2.73123  3.46354  2.40513  3.72494  3.29354  2.67741  2.69355  4.24690  2.90347  2.73739  3.18146  2.89801  2.37887  2.77519  2.98518  4.58477  3.61503
          0.01384  4.68285  5.40519  0.61958  0.77255  0.48576  0.95510
     52   1.93948  5.11826  2.62047  1.96355  2.97735  3.24116  3.76123  3.84782  2.52990  3.39781  4.17743  3.05500  3.95562  2.49835  3.01101  2.76220  2.99946  3.10397  5.59036  4.21826     58 a - - -
          2.68618  4.42225  2.77519  2.73123  3.46354  2.40513  3.72494  3.29354  2.67741  2.69355  4.24690  2.90347  2.73739  3.18146  2.89801  2.37887  2.77519  2.98518  4.58477  3.61503
          0.01384  4.68285  5.40519  0.61958  0.77255  0.48576  0.95510
     53   2.60604  5.57608  1.36577  2.09687  4.92817  2.29597  3.96734  4.42978  2.84825  3.91531  4.69979  3.03967  4.09418  3.09956  3.39272  2.22238  3.31759  3.98787  6.06416  4.60718     59 d - - -
          2.68618  4.42225  2.77519  2.73123  3.46354  2.40513  3.72494  3.29354  2.67741  2.69355  4.24690  2.90347  2.73739  3.18146  2.89801  2.37887  2.77519  2.98518  4.58477  3.61503
          0.01384  4.68285  5.40519  0.61958  0.77255  0.48576  0.95510
     54   2.06589  4.95063  3.15734  1.52922  3.44987  2.65608  3.84448  3.63349  2.65795  3.25240  4.07178  3.15184  4.00198  3.00110  3.11910  2.81677  3.02049  3.03064  5.50346  4.17061     60 e - - -
          2.68618  4.42225  2.77519  2.73123  3.46354  2.40513  3.72494  3.29354  2.67741  2.69355  4.24690  2.90347  2.73739  3.18146  2.89801  2.37887  2.77519  2.98518  4.58477  3.61503
          0.01384  4.68285  5.40519  0.61958  0.77255  0.48576  0.95510
     55   2.77567  4.95959  3.15762  2.46927  3.36238  1.74081  3.80907  3.60995  2.46925  2.87763  4.03472  3.13446  2.83960  2.65822  3.06355  2.81322  3.00765  3.29136  5.46468  4.13394     61 g - - -
          2.68618  4.42225  2.77519  2.73123  3.46354  2.40513  3.72494  3.29354  2.67741  2.69355  4.24690  2.90347  2.73739  3.18146  2.89801  2.37887  2.77519  2.98518  4.58477  3.61503
          0.01384  4.68285  5.40519  0.61958  0.77255  0.48576  0.95510
     56   2.57824  5.25709  2.29015  2.33919  4.58189  3.10158  3.36948  4.05695  2.50279  3.55399  4.30531  1.79827  3.73805  2.85426  2.99642  2.75304  2.70233  3.63725  5.70109  3.41310     62 n - - -
          2.68618  4.42225  2.77519  2.73123  3.46354  2.40513  3.72494  3.29354  2.67741  2.69355  4.24690  2.90347  2.73739  3.18146  2.89801  2.37887  2.77519  2.98518  4.58477  3.61503
          0.05965  4.68285  3.02303  0.61958  0.77255  0.48576  0.95510
     57   1.83001  5.09718  2.78017  2.54451  4.39293  3.56227  3.77940  3.18379  1.58911  3.38712  4.17819  2.97534  3.97005  2.90811  2.99656  2.78644  3.01992  3.45898  5.58677  4.22685     63 k - - -
          2.68618  4.42225  2.77519  2.73123  3.46354  2.40513  3.72494  3.29354  2.67741  2.69355  4.24690  2.90347  2.73739  3.18146  2.89801  2.37887  2.77519  2.98518  4.58477  3.61503
          0.01449  4.63768  5.36003  0.61958  0.77255  0.43507  1.04190
     58   2.40157  4.77265  3.38906  2.85744  4.21610  1.65307  3.99441  3.62047  2.83965  3.25954  4.08904  3.30533  2.68577  3.18177  2.79125  2.43938  3.02513  2.49045  5.52905  4.23525     64 g - - -
          2.68618  4.42225  2.77519  2.73123  3.46354  2.40513  3.72494  3.29354  2.67741  2.69355  4.24690  2.90347  2.73739  3.18146  2.89801  2.37887  2.77519  2.98518  4.58477  3.61503
          0.01384  4.68285  5.40519  0.61958  0.77255  0.48576  0.95510
     59   2.39856  4.44342  3.69959  2.74186  3.57460  3.35046  4.01445  2.34680  2.86645  2.18001  2.94944  3.17093  4.13325  3.37297  3.41596  2.45641  2.86142  2.18768  5.03035  3.80284     65 l - - -
          2.68618  4.42225  2.77519  2.73123  3.46354  2.40513  3.72494  3.29354  2.67741  2.69355  4.24690  2.90347  2.73739  3.18146  2.89801  2.37887  2.77519  2.98518  4.58477  3.61503
          0.01384  4.68285  5.40519  0.61958  0.77255  0.48576  0.95510
     60   2.76479  4.30989  4.01008  3.43110  3.41801  3.22892  3.27174  2.77021  3.33387  1.49818  2.93771  3.71966  4.19967  3.42641  3.58139  3.09952  2.13007  2.56858  3.76213  3.70559     66 l - - -
          2.68618  4.42225  2.77519  2.73123  3.46354  2.40513  3.72494  3.29354  2.67741  2.69355  4.24690  2.90347  2.73739  3.18146  2.89801  2.37887  2.77519  2.98518  4.58477  3.61503
          0.01384  4.68285  5.40519  0.61958  0.77255  0.48576  0.95510
     61   1.93779  4.72649  3.34762  2.52069  3.93052  3.64311  3.89196  3.30777  2.77200  2.54741  3.30948  3.26954  4.04123  3.10752  3.19606  1.79026  2.62920  3.03744  5.29352  4.01099     67 s - - -
          2.68618  4.42225  2.77519  2.73123  3.46354  2.40513  3.72494  3.29354  2.67741  2.69355  4.24690  2.90347  2.73739  3.18146  2.89801  2.37887  2.77519  2.98518  4.58477  3.61503
          0.01384  4.68285  5.40519  0.61958  0.77255  0.48576  0.95510
     62   2.47133  4.21126  4.53198  3.93420  2.48042  3.94750  4.27525  2.32583  3.76985  1.38794  3.31034  4.03124  4.31154  3.94410  3.86194  2.87909  2.62487  2.18212  4.84142  3.66073     68 l - - -
          2.68618  4.42225  2.77519  2.73123  3.46354  2.40513  3.72494  3.29354  2.67741  2.69355  4.24690  2.90347  2.73739  3.18146  2.89801  2.37887  2.77519  2.98518  4.58477  3.61503
          0.01384  4.68285  5.40519  0.61958  0.77255  0.48576  0.95510
     63   2.32422  4.97453  3.14825  2.40133  4.21744  3.58527  3.78797  3.63690  2.58317  3.23505  3.44782  2.49194  3.06807  2.93446  2.36733  2.78742  2.62831  2.90316  5.47390  2.90810     69 a - - -
          2.68618  4.42225  2.77519  2.73123  3.46354  2.40513  3.72494  3.29354  2.67741  2.69355  4.24690  2.90347  2.73739  3.18146  2.89801  2.37887  2.77519  2.98518  4.58477  3.61503
          0.01384  4.68285  5.40519  0.61958  0.77255  0.48576  0.95510
     64   2.79697  4.98523  3.20896  2.64139  4.22965  3.62125  3.80533  3.26954  2.38250  2.84865  4.05724  2.77011  4.00802  2.95585  1.66785  2.12130  3.02453  3.32209  4.64494  4.15216     70 r - - -
          2.68618  4.42225  2.77519  2.73123  3.46354  2.40513  3.72494  3.29354  2.67741  2.69355  4.24690  2.90347  2.73739  3.18146  2.89801  2.37887  2.77519  2.98518  4.58477  3.61503
          0.01384  4.68285  5.40519  0.61958  0.77255  0.48576  0.95510
     65   3.23412  4.54148  5.18811  4.61150  2.84090  4.53183  4.92158  1.19974  4.44933  1.96849  2.56645  4.67577  4.82190  4.57088  4.49183  3.87100  3.24123  1.56254  5.32897  4.18327     71 i - - -
          2.68618  4.42225  2.77519  2.73123  3.46354  2.40513  3.72494  3.29354  2.67741  2.69355  4.24690  2.90347  2.73739  3.18146  2.89801  2.37887  2.77519  2.98518  4.58477  3.61503
          0.01384  4.68285  5.40519  0.61958  0.77255  0.48576  0.95510
     66   2.80387  4.99584  3.11938  1.37876  2.86722  3.06760  3.82685  3.64397  2.63506  2.82217  4.07023  3.13675  4.01022  2.69538  3.09330  2.83643  3.03773  3.32626  5.48418  4.14000     72 e - - -
          2.68618  4.42225  2.77519  2.73123  3.46354  2.40513  3.72494  3.29354  2.67741  2.69355  4.24690  2.90347  2.73739  3.18146  2.89801  2.37887  2.77519  2.98518  4.58477  3.61503
          0.01384  4.68285  5.40519  0.61958  0.77255  0.48576  0.95510
     67   2.16004  4.51922  3.57779  3.01187  3.66216  3.72304  2.93394  2.63890  2.97161  2.73343  3.07866  2.23683  4.10374  3.28054  3.34062  2.96285  2.57797  2.42745  5.09592  3.17892     73 a - - -
          2.68618  4.42225  2.77519  2.73123  3.46354  2.40513  3.72494  3.29354  2.67741  2.69355  4.24690  2.90347  2.73739  3.18146  2.89801  2.37887  2.77519  2.98518  4.58477  3.61503
          0.01384  4.68285  5.40519  0.61958  0.77255  0.48576  0.95510
     68   2.31762  5.14456  2.85851  1.99968  4.44192  3.55100  3.53891  3.27722  2.50016  3.13146  4.19836  3.04012  3.94337  2.85849  2.15970  2.28293  2.83642  3.32081  5.60702  4.22721     74 e - - -
          2.68618  4.42225  2.77519  2.73123  3.46354  2.40513  3.72494  3.29354  2.67741  2.69355  4.24690  2.90347  2.73739  3.18146  2.89801  2.37887  2.77519  2.98518  4.58477  3.61503
          0.01384  4.68285  5.40519  0.61958  0.77255  0.48576  0.95510
     69   3.61662  4.89171  5.52176  4.93182  1.76143  4.91252  5.20734  2.31595  4.77577  0.93219  2.96884  5.05244  5.07625  4.74936  4.76101  4.26475  3.83114  2.00564  5.40190  4.34696     75 l - - -
          2.68618  4.42225  2.77519  2.73123  3.46354  2.40513  3.72494  3.29354  2.67741  2.69355  4.24690  2.90347  2.73739  3.18146  2.89801  2.37887  2.77519  2.98518  4.58477  3.61503
          0.01384  4.68285  5.40519  0.61958  0.77255  0.48576  0.95510
     70   2.47798  4.19065  4.64456  4.04177  2.42818  3.95526  4.24621  2.44918  3.85113  2.34491  2.47078  4.07296  4.31706  3.99727  3.89685  3.26266  3.03327  2.21109  3.00946  1.89895     76 y - - -
          2.68618  4.42225  2.77519  2.73123  3.46354  2.40513  3.72494  3.29354  2.67741  2.69355  4.24690  2.90347  2.73739  3.18146  2.89801  2.37887  2.77519  2.98518  4.58477  3.61503
          0.01384  4.68285  5.40519  0.61958  0.77255  0.48576  0.95510
     71   2.61215  4.26685  4.23150  3.65041  3.39126  2.95779  4.20572  2.12981  3.53563  2.13734  3.39521  3.86342  4.25563  3.76144  3.72578  2.56749  2.47385  1.62613  4.90434  3.71084     77 v - - -
          2.68618  4.42225  2.77519  2.73123  3.46354  2.40513  3.72494  3.29354  2.67741  2.69355  4.24690  2.90347  2.73739  3.18146  2.89801  2.37887  2.77519  2.98518  4.58477  3.61503
          0.01384  4.68285  5.40519  0.61958  0.77255  0.48576  0.95510
     72   1.35289  4.49402  3.84908  3.33432  3.93991  3.15500  4.25248  3.30043  3.28715  3.01792  1.99089  3.62342  4.12239  3.58089  3.61775  2.37231  2.56900  3.00603  5.37100  4.14979     78 a - - -
          2.68618  4.42225  2.77519  2.73123  3.46354  2.40513  3.72494  3.29354  2.67741  2.69355  4.24690  2.90347  2.73739  3.18146  2.89801  2.37887  2.77519  2.98518  4.58477  3.61503
          0.01384  4.68285  5.40519  0.61958  0.77255  0.48576  0.95510
     73   3.19378  4.53111  5.11276  4.50821  1.76765  4.40695  4.72075  1.79402  4.32037  1.50944  2.30330  4.55380  4.69167  4.38864  4.32524  3.73174  3.41837  2.26989  5.09405  3.60174     79 l - - -
          2.68618  4.42225  2.77519  2.73123  3.46354  2.40513  3.72494  3.29354  2.67741  2.69355  4.24690  2.90347  2.73739  3.18146  2.89801  2.37887  2.77519  2.98518  4.58477  3.61503
          0.01384  4.68285  5.40519  0.61958  0.77255  0.48576  0.95510
     74   2.90809  3.28690  4.82588  4.22178  2.13331  4.10050  4.44166  2.33191  4.02764  1.52115  3.11940  4.24489  4.44598  4.16119  4.05707  3.41599  2.86149  1.70701  4.92466  3.75704     80 l - - -
          2.68618  4.42225  2.77519  2.73123  3.46354  2.40513  3.72494  3.29354  2.67741  2.69355  4.24690  2.90347  2.73739  3.18146  2.89801  2.37887  2.77519  2.98518  4.58477  3.61503
          0.01384  4.68285  5.40519  0.61958  0.77255  0.48576  0.95510
     75   3.57566  4.79939  5.59685  5.15530  4.15057  5.11846  5.92600  1.63201  5.07922  2.57590  3.89531  5.31054  5.38991  5.35458  5.25578  4.56827  3.84991  0.55824  6.27180  5.03723     81 V - - -
          2.68618  4.42225  2.77519  2.73123  3.46354  2.40513  3.72494  3.29354  2.67741  2.69355  4.24690  2.90347  2.73739  3.18146  2.89801  2.37887  2.77519  2.98518  4.58477  3.61503
          0.01384  4.68285  5.40519  0.61958  0.77255  0.48576  0.95510
     76   2.85301  3.25388  4.77604  4.16886  3.29328  4.03604  4.37381  1.85747  3.96954  1.90034  2.27292  4.18290  4.38915  4.10586  3.99587  3.34938  3.08546  1.83253  4.86599  2.60551     82 v - - -
          2.68618  4.42225  2.77519  2.73123  3.46354  2.40513  3.72494  3.29354  2.67741  2.69355  4.24690  2.90347  2.73739  3.18146  2.89801  2.37887  2.77519  2.98518  4.58477  3.61503
          0.01384  4.68285  5.40519  0.61958  0.77255  0.48576  0.95510
     77   2.40728  4.22085  4.33652  3.74565  3.32426  3.89068  4.20453  2.39884  3.60972  1.90469  2.49819  3.91239  3.35170  3.81361  3.75743  2.65791  2.68901  1.79611  4.84145  3.65364     83 v - - -
          2.68618  4.42225  2.77519  2.73123  3.46354  2.40513  3.72494  3.29354  2.67741  2.69355  4.24690  2.90347  2.73739  3.18146  2.89801  2.37887  2.77519  2.98518  4.58477  3.61503
          0.01384  4.68285  5.40519  0.61958  0.77255  0.48576  0.95510
     78   2.41500  4.24586  4.69997  4.09810  1.82650  4.02939  4.34524  2.38152  3.91395  1.78780  3.29042  4.14668  4.38209  4.06025  3.96573  3.33883  3.09369  1.83090  4.84988  3.02587     84 l - - -
          2.68618  4.42225  2.77519  2.73123  3.46354  2.40513  3.72494  3.29354  2.67741  2.69355  4.24690  2.90347  2.73739  3.18146  2.89801  2.37887  2.77519  2.98518  4.58477  3.61503
          0.01384  4.68285  5.40519  0.61958  0.77255  0.48576  0.95510
     79   1.55991  2.27262  3.88854  3.32848  2.97193  3.73068  4.12692  2.92860  2.80241  2.66528  3.56877  3.64431  4.16343  3.53506  3.54878  2.93497  2.52901  2.70400  5.05471  3.84144     85 a - - -
          2.68618  4.42225  2.77519  2.73123  3.46354  2.40513  3.72494  3.29354  2.67741  2.69355  4.24690  2.90347  2.73739  3.18146  2.89801  2.37887  2.77519  2.98518  4.58477  3.61503
          0.01384  4.68285  5.40519  0.61958  0.77255  0.48576  0.95510
     80   2.57666  1.89160  4.43475  3.85168  2.63745  2.22524  4.27425  2.34328  3.70665  2.43775  3.37603  3.97644  4.28570  3.90081  3.83476  3.19945  3.02987  2.21788  4.89132  3.70440     86 c - - -
          2.68618  4.42225  2.77519  2.73123  3.46354  2.40513  3.72494  3.29354  2.67741  2.69355  4.24690  2.90347  2.73739  3.18146  2.89801  2.37887  2.77519  2.98518  4.58477  3.61503
          0.01384  4.68285  5.40519  0.61958  0.77255  0.48576  0.95510
     81   2.51103  4.18020  4.51261  3.91163  2.83271  3.91370  4.23545  1.73468  3.74283  2.28492  2.65364  4.00038  4.27889  3.10155  3.82867  3.21511  2.60827  1.98873  4.80002  3.01324     87 i - - -
          2.68618  4.42225  2.77519  2.73123  3.46354  2.40513  3.72494  3.29354  2.67741  2.69355  4.24690  2.90347  2.73739  3.18146  2.89801  2.37887  2.77519  2.98518  4.58477  3.61503
          0.01384  4.68285  5.40519  0.61958  0.77255  0.48576  0.95510
     82   2.66761  4.61238  3.93200  3.73789  4.94130  3.36594  4.82034  4.37503  3.82188  4.06293  4.88052  3.81836  0.67686  4.10885  4.09279  2.33082  2.57872  3.73951  6.27167  5.08229     88 P - - -
          2.68618  4.42225  2.77519  2.73123  3.46354  2.40513  3.72494  3.29354  2.67741  2.69355  4.24690  2.90347  2.73739  3.18146  2.89801  2.37887  2.77519  2.98518  4.58477  3.61503
          0.01384  4.68285  5.40519  0.61958  0.77255  0.48576  0.95510
     83   2.35847  3.26661  4.64271  4.03633  2.50574  3.94911  4.28021  2.56202  3.84665  1.80757  2.40482  4.07520  4.31165  3.99798  3.89455  3.25688  2.41783  1.95949  4.80447  3.62704     89 l - - -
          2.68618  4.42225  2.77519  2.73123  3.46354  2.40513  3.72494  3.29354  2.67741  2.69355  4.24690  2.90347  2.73739  3.18146  2.89801  2.37887  2.77519  2.98518  4.58477  3.61503
          0.04650  4.68285  3.31908  0.61958  0.77255  0.48576  0.95510
     84   2.57320  4.19825  4.33989  3.74726  3.02230  3.29123  4.18808  2.08970  3.60713  2.04311  2.92259  3.90477  3.41541  3.13972  3.74684  3.16919  2.98553  1.66282  4.81497  3.62818     90 v - - -
          2.68618  4.42225  2.77519  2.73123  3.46354  2.40513  3.72494  3.29354  2.67741  2.69355  4.24690  2.90347  2.73739  3.18146  2.89801  2.37887  2.77519  2.98518  4.58477  3.61503
          0.05636  4.65064  3.09573  0.61958  0.77255  0.54881  0.86189
     85   2.73340  5.13146  2.61728  2.41844  4.43228  3.24472  3.51272  3.31991  2.47315  2.79211  4.18432  2.42643  2.86089  2.71549  2.95741  2.25672  2.62947  3.49815  5.59168  4.20890     91 s - - -
          2.68618  4.42225  2.77519  2.73123  3.46354  2.40513  3.72494  3.29354  2.67741  2.69355  4.24690  2.90347  2.73739  3.18146  2.89801  2.37887  2.77519  2.98518  4.58477  3.61503
          0.01491  4.60919  5.33154  0.61958  0.77255  0.40919  1.09121
     86   2.90804  4.31897  4.57570  3.99412  3.45997  4.07584  4.43510  2.09203  3.85198  1.76011  3.43614  4.13579  4.43889  4.05263  3.98394  2.85779  2.19977  1.45089  5.03421  3.84695     92 v - - -
          2.68618  4.42225  2.77519  2.73123  3.46354  2.40513  3.72494  3.29354  2.67741  2.69355  4.24690  2.90347  2.73739  3.18146  2.89801  2.37887  2.77519  2.98518  4.58477  3.61503
          0.01384  4.68285  5.40519  0.61958  0.77255  0.48576  0.95510
     87   2.83039  5.33119  2.13263  2.23935  4.66413  3.35177  3.77992  4.14848  2.54827  3.63345  4.38373  2.81064  3.14641  2.69619  3.05019  1.70048  2.65780  3.71707  5.77237  4.35561     93 s - - -
          2.68618  4.42225  2.77519  2.73123  3.46354  2.40513  3.72494  3.29354  2.67741  2.69355  4.24690  2.90347  2.73739  3.18146  2.89801  2.37887  2.77519  2.98518  4.58477  3.61503
          0.01384  4.68285  5.40519  0.61958  0.77255  0.48576  0.95510
     88   3.17544  4.50768  5.06446  4.47776  2.94349  4.42642  4.78630  2.04836  4.31249  1.20214  3.19149  4.55394  4.72584  4.43269  4.36107  3.75501  2.78554  1.50976  5.21486  4.07413     94 l - - -
          2.68618  4.42225  2.77519  2.73123  3.46354  2.40513  3.72494  3.29354  2.67741  2.69355  4.24690  2.90347  2.73739  3.18146  2.89801  2.37887  2.77519  2.98518  4.58477  3.61503
          0.01384  4.68285  5.40519  0.61958  0.77255  0.48576  0.95510
     89   2.67961  5.28589  2.15770  2.45568  4.62653  3.53712  3.22884  4.11048  2.27230  3.58843  4.32937  2.07083  3.93972  2.62160  2.66872  2.23116  3.01369  3.67449  5.71927  4.30880     95 n - - -
          2.68618  4.42225  2.77519  2.73123  3.46354  2.40513  3.72494  3.29354  2.67741  2.69355  4.24690  2.90347  2.73739  3.18146  2.89801  2.37887  2.77519  2.98518  4.58477  3.61503
          0.01384  4.68285  5.40519  0.61958  0.77255  0.48576  0.95510
     90   2.26475  5.09245  3.08539  2.53405  4.37711  3.24575  3.76386  3.81814  2.13410  3.37444  4.15787  2.45299  3.55515  2.88827  2.95223  2.76379  1.92201  3.45193  5.57222  3.42040     96 t - - -
          2.68618  4.42225  2.77519  2.73123  3.46354  2.40513  3.72494  3.29354  2.67741  2.69355  4.24690  2.90347  2.73739  3.18146  2.89801  2.37887  2.77519  2.98518  4.58477  3.61503
          0.01384  4.68285  5.40519  0.61958  0.77255  0.48576  0.95510
     91   2.77757  4.19335  4.49266  3.18181  3.28785  3.42802  4.24092  1.77099  3.72940  1.86797  3.18638  3.99629  4.28514  3.90790  3.82577  3.22080  3.00981  1.88228  2.91946  3.63305     97 i - - -
          2.68618  4.42225  2.77519  2.73123  3.46354  2.40513  3.72494  3.29354  2.67741  2.69355  4.24690  2.90347  2.73739  3.18146  2.89801  2.37887  2.77519  2.98518  4.58477  3.61503
          0.01384  4.68285  5.40519  0.61958  0.77255  0.48576  0.95510
     92   2.62443  5.25941  2.80830  2.06473  4.60009  3.53299  3.72128  4.08264  2.13109  3.08732  4.30151  2.54693  3.92727  2.12081  2.72016  2.57872  2.60252  3.64775  5.69426  4.28638     98 e - - -
          2.68618  4.42225  2.77519  2.73123  3.46354  2.40513  3.72494  3.29354  2.67741  2.69355  4.24690  2.90347  2.73739  3.18146  2.89801  2.37887  2.77519  2.98518  4.58477  3.61503
          0.01384  4.68285  5.40519  0.61958  0.77255  0.48576  0.95510
     93   2.83122  4.25886  4.45851  3.87305  2.06231  3.17949  4.19863  2.68306  3.72116  1.86957  3.36246  3.99111  4.31718  3.90309  3.83778  3.25111  2.83669  2.35075  4.74385  1.86773     99 y - - -
          2.68618  4.42225  2.77519  2.73123  3.46354  2.40513  3.72494  3.29354  2.67741  2.69355  4.24690  2.90347  2.73739  3.18146  2.89801  2.37887  2.77519  2.98518  4.58477  3.61503
          0.01384  4.68285  5.40519  0.61958  0.77255  0.48576  0.95510
     94   2.77048  5.22151  1.88966  2.36878  4.54137  3.54270  3.73984  4.01063  2.28385  3.51576  4.26999  2.89803  3.94106  2.84596  2.78847  1.96578  3.00238  3.09966  5.66881  3.58294    100 d - - -
          2.68618  4.42225  2.77519  2.73123  3.46354  2.40513  3.72494  3.29354  2.67741  2.69355  4.24690  2.90347  2.73739  3.18146  2.89801  2.37887  2.77519  2.98518  4.58477  3.61503
          0.01384  4.68285  5.40519  0.61958  0.77255  0.48576  0.95510
     95   2.75650  5.18303  2.91191  2.28013  3.81371  3.54375  3.73462  3.95742  2.26893  3.47383  4.00880  3.02550  2.89740  2.24599  2.77407  2.36641  2.57072  3.55551  5.63628  2.93125    101 q - - -
          2.68618  4.42225  2.77519  2.73123  3.46354  2.40513  3.72494  3.29354  2.67741  2.69355  4.24690  2.90347  2.73739  3.18146  2.89801  2.37887  2.77519  2.98518  4.58477  3.61503
          0.01384  4.68285  5.40519  0.61958  0.77255  0.48576  0.95510
     96   2.44659  4.78654  2.88007  2.55432  3.98573  3.63261  3.85715  2.47195  2.71582  2.68753  3.87569  3.22035  4.02317  3.05366  3.15366  2.04364  2.11726  3.09143  5.32735  4.03134    102 s - - -
          2.68618  4.42225  2.77519  2.73123  3.46354  2.40513  3.72494  3.29354  2.67741  2.69355  4.24690  2.90347  2.73739  3.18146  2.89801  2.37887  2.77519  2.98518  4.58477  3.61503
          0.01384  4.68285  5.40519  0.61958  0.77255  0.48576  0.95510
     97   2.88432  2.11051  3.45035  2.68441  4.24824  3.69012  3.94302  3.63189  2.61453  3.25616  4.10390  3.34210  2.47234  3.12434  1.62720  2.96702  3.13567  3.32678  5.50347  4.23554    103 r - - -
          2.68618  4.42225  2.77519  2.73123  3.46354  2.40513  3.72494  3.29354  2.67741  2.69355  4.24690  2.90347  2.73739  3.18146  2.89801  2.37887  2.77519  2.98518  4.58477  3.61503
          0.01384  4.68285  5.40519  0.61958  0.77255  0.48576  0.95510
     98   2.14378  5.06010  3.12293  2.57775  4.44964  2.92378  3.80990  3.89824  2.57807  3.44757  4.22343  2.74054  3.08477  2.93319  2.66278  2.02785  2.17413  3.50332  5.63506  4.26952    104 s - - -
          2.68618  4.42225  2.77519  2.73123  3.46354  2.40513  3.72494  3.29354  2.67741  2.69355  4.24690  2.90347  2.73739  3.18146  2.89801  2.37887  2.77519  2.98518  4.58477  3.61503
          0.01384  4.68285  5.40519  0.61958  0.77255  0.48576  0.95510
     99   1.67237  5.17681  3.06955  2.45228  4.48499  3.56408  3.74856  3.93900  2.07007  2.98814  4.22991  2.69523  3.51231  2.65798  2.64679  2.76254  2.95236  3.54800  5.62899  4.25182    105 a - - -
          2.68618  4.42225  2.77519  2.73123  3.46354  2.40513  3.72494  3.29354  2.67741  2.69355  4.24690  2.90347  2.73739  3.18146  2.89801  2.37887  2.77519  2.98518  4.58477  3.61503
          0.01384  4.68285  5.40519  0.61958  0.77255  0.48576  0.95510
    100   2.76194  5.20628  3.02925  2.47944  4.53075  3.02203  3.73644  3.99874  2.28035  3.50529  4.25937  2.44547  3.29643  2.02697  2.96735  2.38422  2.34498  3.25156  5.65905  4.26488    106 q - - -
          2.68618  4.42225  2.77519  2.73123  3.46354  2.40513  3.72494  3.29354  2.67741  2.69355  4.24690  2.90347  2.73739  3.18146  2.89801  2.37887  2.77519  2.98518  4.58477  3.61503
          0.01384  4.68285  5.40519  0.61958  0.77255  0.48576  0.95510
    101   2.54780  2.06705  3.45665  2.72754  3.77830  2.71069  3.92817  2.90347  2.86673  2.44748  3.71466  2.89328  4.07207  2.94646  3.26478  2.61527  2.99310  2.90435  5.18176  3.92214    107 c - - -
          2.68618  4.42225  2.77519  2.73123  3.46354  2.40513  3.72494  3.29354  2.67741  2.69355  4.24690  2.90347  2.73739  3.18146  2.89801  2.37887  2.77519  2.98518  4.58477  3.61503
          0.01384  4.68285  5.40519  0.61958  0.77255  0.48576  0.95510
    102   2.60711  5.15041  2.77181  2.49928  4.44953  2.36979  3.74422  3.90404  2.38865  3.15595  4.20424  2.72810  3.27290  2.32338  2.93500  2.74510  2.82067  2.51120  5.61226  4.23111    108 q - - -
          2.68618  4.42225  2.77519  2.73123  3.46354  2.40513  3.72494  3.29354  2.67741  2.69355  4.24690  2.90347  2.73739  3.18146  2.89801  2.37887  2.77519  2.98518  4.58477  3.61503
          0.02867  4.68285  3.96270  0.61958  0.77255  0.48576  0.95510
    103   2.75329  3.94377  3.09550  2.29851  3.84047  3.66090  3.88996  2.62138  2.79627  2.89675  3.76118  2.92302  4.04588  3.12498  3.21152  2.65138  2.11637  2.16358  5.22314  3.70561    109 t - - -
          2.68618  4.42225  2.77519  2.73123  3.46354  2.40513  3.72494  3.29354  2.67741  2.69355  4.24690  2.90347  2.73739  3.18146  2.89801  2.37887  2.77519  2.98518  4.58477  3.61503
          0.01405  4.66822  5.39057  0.61958  0.77255  0.46782  0.98448
    104   2.76471  4.97670  3.15505  2.60588  4.23679  3.58467  3.80343  3.65811  2.59492  3.25525  4.06466  2.88674  3.18892  2.38328  3.05516  1.83354  2.29910  3.32670  3.10524  4.15351    110 s - - -
          2.68618  4.42225  2.77519  2.73123  3.46354  2.40513  3.72494  3.29354  2.67741  2.69355  4.24690  2.90347  2.73739  3.18146  2.89801  2.37887  2.77519  2.98518  4.58477  3.61503
          0.01384  4.68285  5.40519  0.61958  0.77255  0.48576  0.95510
    105   2.17702  4.46997  3.68409  2.78361  3.62915  2.88001  4.03105  2.57743  3.07637  2.70059  3.59690  3.51336  4.13307  3.37466  3.42150  2.88428  2.19410  1.81055  5.08050  3.84981    111 v - - -
          2.68618  4.42225  2.77519  2.73123  3.46354  2.40513  3.72494  3.29354  2.67741  2.69355  4.24690  2.90347  2.73739  3.18146  2.89801  2.37887  2.77519  2.98518  4.58477  3.61503
          0.01384  4.68285  5.40519  0.61958  0.77255  0.48576  0.95510
    106   2.59081  4.94832  3.16337  2.18236  4.19278  3.25880  3.80740  3.28746  2.61162  3.21462  4.03051  3.13221  1.87137  2.76028  3.07221  2.80194  2.68551  2.77836  5.46327  4.13160    112 p - - -
          2.68618  4.42225  2.77519  2.73123  3.46354  2.40513  3.72494  3.29354  2.67741  2.69355  4.24690  2.90347  2.73739  3.18146  2.89801  2.37887  2.77519  2.98518  4.58477  3.61503
          0.25048  4.68285  1.54966  0.61958  0.77255  0.48576  0.95510
    107   2.52074  4.71161  3.20285  2.64390  3.91010  2.33575  3.77217  2.84749  2.38793  2.62969  3.79826  3.13750  3.27702  2.67401  3.06148  2.59562  2.91309  2.74156  5.24815  3.95167    113 g - - -
          2.68570  4.42276  2.77518  2.73123  3.46404  2.40499  3.72545  3.29405  2.67755  2.69337  4.24740  2.90380  2.73770  3.18197  2.89708  2.37909  2.77448  2.98487  4.58527  3.61554
          0.41299  1.10063  5.17222  1.76365  0.18804  0.31428  1.31050
    108   2.47791  5.11715  3.07041  2.51456  4.40633  3.05510  3.75099  3.49006  2.34587  3.01846  4.17489  2.66260  3.51594  2.43150  2.99314  2.14216  2.25259  3.47779  5.58707  4.21390    123 s - - -
          2.68618  4.42225  2.77519  2.73123  3.46354  2.40513  3.72494  3.29354  2.67741  2.69355  4.24690  2.90347  2.73739  3.18146  2.89801  2.37887  2.77519  2.98518  4.58477  3.61503
          0.01384  4.68285  5.40519  0.61958  0.77255  0.48576  0.95510
    109   2.76205  5.11013  2.73035  2.52082  4.39525  3.02870  3.75771  3.84006  2.52333  2.63072  4.16976  2.73752  2.06198  2.70724  2.80030  2.53935  2.99396  3.10173  5.58303  4.21247    124 p - - -
          2.68618  4.42225  2.77519  2.73123  3.46354  2.40513  3.72494  3.29354  2.67741  2.69355  4.24690  2.90347  2.73739  3.18146  2.89801  2.37887  2.77519  2.98518  4.58477  3.61503
          0.01384  4.68285  5.40519  0.61958  0.77255  0.48576  0.95510
    110   2.40082  5.07801  2.67602  2.45053  4.35216  3.44714  3.76204  3.79082  2.53409  3.35281  4.13893  2.87018  3.95618  2.54769  3.01123  2.15401  2.46132  2.42846  5.55647  3.48810    125 s - - -
          2.68618  4.42225  2.77519  2.73123  3.46354  2.40513  3.72494  3.29354  2.67741  2.69355  4.24690  2.90347  2.73739  3.18146  2.89801  2.37887  2.77519  2.98518  4.58477  3.61503
          0.01384  4.68285  5.40519  0.61958  0.77255  0.48576  0.95510
    111   2.83501  5.34660  2.00700  2.11380  4.67997  2.77104  3.78016  4.16705  2.46224  3.64733  4.39576  2.74727  3.97011  2.64220  3.05156  2.51090  2.07867  3.73199  5.78272  4.36293    126 d - - -
          2.68618  4.42225  2.77519  2.73123  3.46354  2.40513  3.72494  3.29354  2.67741  2.69355  4.24690  2.90347  2.73739  3.18146  2.89801  2.37887  2.77519  2.98518  4.58477  3.61503
          0.01384  4.68285  5.40519  0.61958  0.77255  0.48576  0.95510
    112   2.11701  4.60028  3.51137  2.95717  3.82890  3.65109  3.98199  3.20164  2.92738  2.89385  3.76619  3.38796  3.27817  3.24691  3.32008  2.18568  1.85200  2.64582  5.23252  2.87305    127 t - - -
          2.68618  4.42225  2.77519  2.73123  3.46354  2.40513  3.72494  3.29354  2.67741  2.69355  4.24690  2.90347  2.73739  3.18146  2.89801  2.37887  2.77519  2.98518  4.58477  3.61503
          0.01384  4.68285  5.40519  0.61958  0.77255  0.48576  0.95510
    113   1.90701  4.93033  2.91507  2.67963  4.28882  1.78121  3.89101  3.70905  2.71231  3.31592  4.12941  3.10219  4.00824  3.04914  3.17289  2.63504  2.44008  3.36173  5.55860  3.65699    128 g - - -
          2.68618  4.42225  2.77519  2.73123  3.46354  2.40513  3.72494  3.29354  2.67741  2.69355  4.24690  2.90347  2.73739  3.18146  2.89801  2.37887  2.77519  2.98518  4.58477  3.61503
          0.04475  4.68285  3.36661  0.61958  0.77255  0.48576  0.95510
    114   2.82243  4.29571  4.25593  3.67925  2.74888  2.48453  4.11955  2.74976  3.55937  2.48182  2.72697  3.87208  4.27797  3.77181  3.73862  2.71312  3.05433  2.55666  2.68600  1.95347    129 y - - -
          2.68618  4.42225  2.77519  2.73123  3.46354  2.40513  3.72494  3.29354  2.67741  2.69355  4.24690  2.90347  2.73739  3.18146  2.89801  2.37887  2.77519  2.98518  4.58477  3.61503
          0.01427  4.65237  5.37472  0.61958  0.77255  0.45010  1.01491
    115   2.30936  5.27945  2.46516  2.29778  4.61525  3.20432  3.74595  4.09672  2.49630  3.58228  4.32740  2.69363  3.94434  2.24087  2.99166  1.96884  2.65218  3.66611  5.71991  4.31010    130 s - - -
          2.68618  4.42225  2.77519  2.73123  3.46354  2.40513  3.72494  3.29354  2.67741  2.69355  4.24690  2.90347  2.73739  3.18146  2.89801  2.37887  2.77519  2.98518  4.58477  3.61503
          0.01384  4.68285  5.40519  0.61958  0.77255  0.48576  0.95510
    116   2.75632  5.15044  2.63602  2.16923  3.81701  3.06567  3.74188  3.47128  2.46731  2.66168  4.20339  2.76701  3.43087  2.54155  2.98125  2.41348  2.52554  3.51632  5.61144  3.72097    131 e - - -
          2.68618  4.42225  2.77519  2.73123  3.46354  2.40513  3.72494  3.29354  2.67741  2.69355  4.24690  2.90347  2.73739  3.18146  2.89801  2.37887  2.77519  2.98518  4.58477  3.61503
          0.01384  4.68285  5.40519  0.61958  0.77255  0.48576  0.95510
    117   2.10682  4.29031  4.08442  3.50496  3.40702  3.38820  4.14399  2.02688  3.40805  2.32428  3.11115  3.76850  4.21716  3.65204  3.63731  2.35974  2.30348  2.19477  4.90668  3.70721    132 i - - -
          2.68618  4.42225  2.77519  2.73123  3.46354  2.40513  3.72494  3.29354  2.67741  2.69355  4.24690  2.90347  2.73739  3.18146  2.89801  2.37887  2.77519  2.98518  4.58477  3.61503
          0.01384  4.68285  5.40519  0.61958  0.77255  0.48576  0.95510
    118   2.77110  4.21419  4.36362  3.77080  1.79487  3.89423  4.20327  2.23325  3.62893  2.27665  3.13474  3.92496  4.26104  3.08284  3.76590  2.44647  3.00313  2.10722  4.82378  3.30032    133 f - - -
          2.68618  4.42225  2.77519  2.73123  3.46354  2.40513  3.72494  3.29354  2.67741  2.69355  4.24690  2.90347  2.73739  3.18146  2.89801  2.37887  2.77519  2.98518  4.58477  3.61503
          0.01384  4.68285  5.40519  0.61958  0.77255  0.48576  0.95510
    119   2.33443  5.10596  3.06495  2.38281  4.53229  2.59537  3.84500  3.98881  2.62496  3.52866  4.30171  2.40233  3.98074  2.96843  3.10642  1.71957  2.42308  3.57759  5.70736  4.33261    134 s - - -
          2.68618  4.42225  2.77519  2.73123  3.46354  2.40513  3.72494  3.29354  2.67741  2.69355  4.24690  2.90347  2.73739  3.18146  2.89801  2.37887  2.77519  2.98518  4.58477  3.61503
          0.01384  4.68285  5.40519  0.61958  0.77255  0.48576  0.95510
    120   2.52195  5.20302  2.19661  2.46155  4.60980  2.39535  3.84891  4.07668  2.63914  3.60004  4.36903  3.07335  3.99301  2.96948  3.13293  1.79415  2.30755  3.65669  5.76707  4.37434    135 s - - -
          2.68618  4.42225  2.77519  2.73123  3.46354  2.40513  3.72494  3.29354  2.67741  2.69355  4.24690  2.90347  2.73739  3.18146  2.89801  2.37887  2.77519  2.98518  4.58477  3.61503
          0.01384  4.68285  5.40519  0.61958  0.77255  0.48576  0.95510
    121   2.44310  4.37772  4.80276  4.20579  2.93221  4.18837  4.52024  2.22223  4.03785  1.08417  2.89285  4.29237  4.51811  4.17787  4.10403  3.50127  2.91559  2.20741  5.01131  3.85843    136 l - - -
          2.68618  4.42225  2.77519  2.73123  3.46354  2.40513  3.72494  3.29354  2.67741  2.69355  4.24690  2.90347  2.73739  3.18146  2.89801  2.37887  2.77519  2.98518  4.58477  3.61503
          0.01384  4.68285  5.40519  0.61958  0.77255  0.48576  0.95510
    122   2.53726  5.20490  2.38665  2.47532  3.64661  3.04145  3.73273  3.99203  2.10852  3.02341  4.25335  2.25507  3.12254  2.83847  2.96778  2.47363  2.99044  3.58172  5.65416  4.25931    137 k - - -
          2.68618  4.42225  2.77519  2.73123  3.46354  2.40513  3.72494  3.29354  2.67741  2.69355  4.24690  2.90347  2.73739  3.18146  2.89801  2.37887  2.77519  2.98518  4.58477  3.61503
          0.01384  4.68285  5.40519  0.61958  0.77255  0.48576  0.95510
    123   2.61151  5.21406  2.59288  2.47951  4.54467  2.16370  3.74631  4.01424  2.49765  3.52045  4.27475  2.46931  2.84303  2.63570  2.98734  2.52476  2.67919  3.25457  5.67424  4.27771    138 g - - -
          2.68618  4.42225  2.77519  2.73123  3.46354  2.40513  3.72494  3.29354  2.67741  2.69355  4.24690  2.90347  2.73739  3.18146  2.89801  2.37887  2.77519  2.98518  4.58477  3.61503
          0.01384  4.68285  5.40519  0.61958  0.77255  0.48576  0.95510
    124   2.77664  5.06802  3.12521  2.51778  4.33875  3.58380  3.77243  3.77007  2.07133  3.33741  4.13071  2.73951  3.97364  1.90720  2.85784  2.78552  2.63596  2.49272  3.81793  4.19278    139 q - - -
          2.68618  4.42225  2.77519  2.73123  3.46354  2.40513  3.72494  3.29354  2.67741  2.69355  4.24690  2.90347  2.73739  3.18146  2.89801  2.37887  2.77519  2.98518  4.58477  3.61503
          0.01384  4.68285  5.40519  0.61958  0.77255  0.48576  0.95510
    125   2.53852  5.06035  2.48027  2.54595  4.33621  3.56552  3.77023  3.29793  2.54588  3.33943  4.12935  3.07627  3.96047  2.28670  3.02105  2.01651  2.31493  2.90501  5.54887  4.18939    140 s - - -
          2.68618  4.42225  2.77519  2.73123  3.46354  2.40513  3.72494  3.29354  2.67741  2.69355  4.24690  2.90347  2.73739  3.18146  2.89801  2.37887  2.77519  2.98518  4.58477  3.61503
          0.01384  4.68285  5.40519  0.61958  0.77255  0.48576  0.95510
    126   0.94813  4.58956  3.76930  3.34799  4.31565  2.83689  4.38524  3.66145  3.36115  3.38867  4.24497  2.73065  4.11589  3.65771  3.71398  2.86221  3.09113  2.28100  5.70068  4.46807    141 a - - -
          2.68618  4.42225  2.77519  2.73123  3.46354  2.40513  3.72494  3.29354  2.67741  2.69355  4.24690  2.90347  2.73739  3.18146  2.89801  2.37887  2.77519  2.98518  4.58477  3.61503
          0.12190  4.68285  2.24891  0.61958  0.77255  0.48576  0.95510
    127   2.36521  5.14946  3.03888  2.40013  4.46102  3.53114  3.07695  3.91539  1.54127  3.18042  3.83317  2.72717  3.92226  2.72999  2.85423  2.72954  2.87676  3.52249  5.59747  4.22113    142 k - - -
          2.68622  4.42229  2.77523  2.73127  3.46358  2.40517  3.72498  3.29358  2.67745  2.69339  4.24694  2.90350  2.73743  3.18150  2.89805  2.37876  2.77523  2.98522  4.58481  3.61458
          0.06658  2.82320  5.29870  0.86903  0.54362  0.38371  1.14360
    128   2.46157  4.35096  4.57568  3.99460  3.49918  4.12741  4.47229  1.97084  3.10301  2.20555  3.11141  4.16012  4.47887  4.06981  4.00457  3.43288  3.18110  1.15925  5.08514  3.89548    146 v - - -
          2.68618  4.42225  2.77519  2.73123  3.46354  2.40513  3.72494  3.29354  2.67741  2.69355  4.24690  2.90347  2.73739  3.18146  2.89801  2.37887  2.77519  2.98518  4.58477  3.61503
          0.01384  4.68285  5.40519  0.61958  0.77255  0.48576  0.95510
    129   4.14312  5.68596  4.83106  4.81778  5.64696  4.33295  5.75465  5.49704  4.96129  4.98201  6.10547  5.02352  0.13560  5.31353  5.04953  4.34852  4.64792  5.03055  6.52747  5.79666    147 P - - -
          2.68618  4.42225  2.77519  2.73123  3.46354  2.40513  3.72494  3.29354  2.67741  2.69355  4.24690  2.90347  2.73739  3.18146  2.89801  2.37887  2.77519  2.98518  4.58477  3.61503
          0.01384  4.68285  5.40519  0.61958  0.77255  0.48576  0.95510
    130   2.65972  4.39784  4.85408  4.27790  3.38389  4.28438  4.66808  1.46365  4.12908  2.10960  3.50136  4.38146  3.51886  4.31296  4.22908  3.60725  3.28191  1.26683  5.20130  4.01600    148 v - - -
          2.68618  4.42225  2.77519  2.73123  3.46354  2.40513  3.72494  3.29354  2.67741  2.69355  4.24690  2.90347  2.73739  3.18146  2.89801  2.37887  2.77519  2.98518  4.58477  3.61503
          0.01384  4.68285  5.40519  0.61958  0.77255  0.48576  0.95510
    131   2.51360  4.33547  4.27696  3.70809  2.92800  3.11720  4.17519  2.77152  3.57813  2.01103  3.43897  3.90259  4.30453  3.80371  3.76047  3.21952  3.08913  2.58781  1.48152  3.48447    149 w - - -
          2.68618  4.42225  2.77519  2.73123  3.46354  2.40513  3.72494  3.29354  2.67741  2.69355  4.24690  2.90347  2.73739  3.18146  2.89801  2.37887  2.77519  2.98518  4.58477  3.61503
          0.01384  4.68285  5.40519  0.61958  0.77255  0.48576  0.95510
    132   4.45565  5.55856  5.41889  5.23907  2.03144  5.01269  4.04159  4.01968  4.99602  3.20309  4.56961  4.77731  5.34505  4.88051  4.91405  4.51960  4.69113  4.01458  0.53211  2.40690    150 W - - -
          2.68618  4.42225  2.77519  2.73123  3.46354  2.40513  3.72494  3.29354  2.67741  2.69355  4.24690  2.90347  2.73739  3.18146  2.89801  2.37887  2.77519  2.98518  4.58477  3.61503
          0.01384  4.68285  5.40519  0.61958  0.77255  0.48576  0.95510
    133   1.91562  4.44892  2.69781  3.12625  2.67991  3.75512  4.01288  2.85618  3.07533  2.49172  3.39219  3.51584  4.13355  3.37014  3.41438  2.67127  2.99357  2.60463  5.03145  2.44244    151 a - - -
          2.68618  4.42225  2.77519  2.73123  3.46354  2.40513  3.72494  3.29354  2.67741  2.69355  4.24690  2.90347  2.73739  3.18146  2.89801  2.37887  2.77519  2.98518  4.58477  3.61503
          0.01384  4.68285  5.40519  0.61958  0.77255  0.48576  0.95510
    134   2.36528  4.19301  4.53120  3.93159  1.94022  3.10182  4.25870  2.31619  3.76381  2.11375  3.11817  4.02083  4.29762  3.93630  3.85041  3.23563  2.72404  1.83641  4.82221  3.64056    152 v - - -
          2.68618  4.42225  2.77519  2.73123  3.46354  2.40513  3.72494  3.29354  2.67741  2.69355  4.24690  2.90347  2.73739  3.18146  2.89801  2.37887  2.77519  2.98518  4.58477  3.61503
          0.01384  4.68285  5.40519  0.61958  0.77255  0.48576  0.95510
    135   3.33861  4.61215  5.29985  4.75881  3.80872  4.73786  5.22003  1.37387  4.63401  2.31533  2.45124  4.86692  5.01826  4.81676  4.73281  4.09902  3.12866  1.04867  5.65054  4.47237    153 v - - -
          2.68618  4.42225  2.77519  2.73123  3.46354  2.40513  3.72494  3.29354  2.67741  2.69355  4.24690  2.90347  2.73739  3.18146  2.89801  2.37887  2.77519  2.98518  4.58477  3.61503
          0.01384  4.68285  5.40519  0.61958  0.77255  0.48576  0.95510
    136   2.77059  4.88556  3.22491  2.43147  4.10124  3.61834  2.01263  3.19334  2.63372  2.90681  2.79568  3.17235  4.00651  2.21240  3.07585  2.82939  2.81419  3.20480  5.40037  4.08673    154 h - - -
          2.68618  4.42225  2.77519  2.73123  3.46354  2.40513  3.72494  3.29354  2.67741  2.69355  4.24690  2.90347  2.73739  3.18146  2.89801  2.37887  2.77519  2.98518  4.58477  3.61503
          0.01384  4.68285  5.40519  0.61958  0.77255  0.48576  0.95510
    137   1.99866  5.00806  3.12899  2.57144  3.44779  3.13541  3.77864  3.68653  2.31593  3.27330  3.74824  2.74889  3.96865  2.84568  2.35632  2.34058  2.94953  2.99359  5.50075  4.15414    155 a - - -
          2.68618  4.42225  2.77519  2.73123  3.46354  2.40513  3.72494  3.29354  2.67741  2.69355  4.24690  2.90347  2.73739  3.18146  2.89801  2.37887  2.77519  2.98518  4.58477  3.61503
          0.01384  4.68285  5.40519  0.61958  0.77255  0.48576  0.95510
    138   3.58131  4.84837  5.53376  4.95086  2.47010  4.90871  5.24866  1.54135  4.79765  1.00282  3.01938  5.06104  5.08478  4.79133  4.78825  4.26568  3.80120  1.99435  5.45948  4.40957    156 l - - -
          2.68618  4.42225  2.77519  2.73123  3.46354  2.40513  3.72494  3.29354  2.67741  2.69355  4.24690  2.90347  2.73739  3.18146  2.89801  2.37887  2.77519  2.98518  4.58477  3.61503
          0.01384  4.68285  5.40519  0.61958  0.77255  0.48576  0.95510
    139   2.58101  4.62157  3.72677  3.25613  4.36972  2.32809  4.31654  3.76234  3.23936  3.43819  3.07545  3.55967  4.08721  3.55511  3.61353  0.98658  2.74124  3.35510  5.72187  4.47610    157 s - - -
          2.68618  4.42225  2.77519  2.73123  3.46354  2.40513  3.72494  3.29354  2.67741  2.69355  4.24690  2.90347  2.73739  3.18146  2.89801  2.37887  2.77519  2.98518  4.58477  3.61503
          0.01384  4.68285  5.40519  0.61958  0.77255  0.48576  0.95510
    140   2.14092  5.15895  3.09898  2.54551  4.51124  3.22924  3.77397  3.96435  1.70469  3.48747  4.25599  3.07514  3.96816  2.88807  2.55286  2.10187  2.69426  3.56593  5.65146  4.28012    158 k - - -
          2.68618  4.42225  2.77519  2.73123  3.46354  2.40513  3.72494  3.29354  2.67741  2.69355  4.24690  2.90347  2.73739  3.18146  2.89801  2.37887  2.77519  2.98518  4.58477  3.61503
          0.01384  4.68285  5.40519  0.61958  0.77255  0.48576  0.95510
    141   1.48352  4.53989  4.19036  4.00664  5.08385  0.84499  5.00357  4.54868  4.11842  4.22811  5.00605  3.91993  4.13512  4.31950  4.35123  2.25840  3.15113  3.79700  6.41386  5.27550    159 g - - -
          2.68618  4.42225  2.77519  2.73123  3.46354  2.40513  3.72494  3.29354  2.67741  2.69355  4.24690  2.90347  2.73739  3.18146  2.89801  2.37887  2.77519  2.98518  4.58477  3.61503
          0.01384  4.68285  5.40519  0.61958  0.77255  0.48576  0.95510
    142   2.88218  4.36450  4.94555  4.34991  2.35287  4.24208  4.59773  1.65644  4.16558  2.02778  2.27552  4.38568  4.57198  4.29717  4.19987  3.56420  3.03669  1.62611  5.06142  3.89965    160 v - - -
          2.68618  4.42225  2.77519  2.73123  3.46354  2.40513  3.72494  3.29354  2.67741  2.69355  4.24690  2.90347  2.73739  3.18146  2.89801  2.37887  2.77519  2.98518  4.58477  3.61503
          0.01384  4.68285  5.40519  0.61958  0.77255  0.48576  0.95510
    143   2.86244  5.12562  2.71839  2.65165  4.64553  3.52787  3.99868  4.10059  2.84220  3.66266  4.45807  2.14890  4.05765  3.14537  3.32779  2.18868  1.32161  3.67898  5.85613  4.48411    161 t - - -
          2.68618  4.42225  2.77519  2.73123  3.46354  2.40513  3.72494  3.29354  2.67741  2.69355  4.24690  2.90347  2.73739  3.18146  2.89801  2.37887  2.77519  2.98518  4.58477  3.61503
          0.01384  4.68285  5.40519  0.61958  0.77255  0.48576  0.95510
    144   2.68572  5.24538  2.61669  2.46042  4.57973  2.98907  2.84847  4.05810  2.46377  3.54582  4.28925  2.83611  3.92997  2.27886  2.29657  2.19815  2.99193  3.63036  5.68410  3.43499    162 s - - -
          2.68618  4.42225  2.77519  2.73123  3.46354  2.40513  3.72494  3.29354  2.67741  2.69355  4.24690  2.90347  2.73739  3.18146  2.89801  2.37887  2.77519  2.98518  4.58477  3.61503
          0.01384  4.68285  5.40519  0.61958  0.77255  0.48576  0.95510
    145   0.74102  4.51233  4.19100  3.79198  4.62611  2.98090  4.71401  4.01854  3.75782  3.72656  4.55283  3.83210  4.11588  4.01900  4.04322  2.17792  2.50013  2.99803  6.00022  4.81837    163 a - - -
          2.68618  4.42225  2.77519  2.73123  3.46354  2.40513  3.72494  3.29354  2.67741  2.69355  4.24690  2.90347  2.73739  3.18146  2.89801  2.37887  2.77519  2.98518  4.58477  3.61503
          0.01384  4.68285  5.40519  0.61958  0.77255  0.48576  0.95510
    146   1.87426  4.23399  4.29210  3.70339  2.92135  3.88580  4.19624  2.48887  3.57546  1.85469  3.14843  3.88950  4.25469  3.78674  3.73862  2.51806  2.47883  2.16418  4.85321  3.66378    164 l - - -
          2.68618  4.42225  2.77519  2.73123  3.46354  2.40513  3.72494  3.29354  2.67741  2.69355  4.24690  2.90347  2.73739  3.18146  2.89801  2.37887  2.77519  2.98518  4.58477  3.61503
          0.01384  4.68285  5.40519  0.61958  0.77255  0.48576  0.95510
    147   2.80269  4.32959  4.08569  3.50591  3.44784  3.87890  4.17071  1.93215  3.39171  2.50316  2.69167  2.68171  4.24921  3.65853  2.78838  3.15669  3.03548  1.64898  4.95559  3.75416    165 v - - -
          2.68618  4.42225  2.77519  2.73123  3.46354  2.40513  3.72494  3.29354  2.67741  2.69355  4.24690  2.90347  2.73739  3.18146  2.89801  2.37887  2.77519  2.98518  4.58477  3.61503
          0.01384  4.68285  5.40519  0.61958  0.77255  0.48576  0.95510
    148   1.72256  5.09768  3.08297  2.28961  4.41155  3.14791  3.77770  3.85569  2.14999  3.40752  4.18788  3.07227  3.96113  2.90096  3.01916  2.16036  2.81599  3.17631  5.60008  4.23239    166 a - - -
          2.68618  4.42225  2.77519  2.73123  3.46354  2.40513  3.72494  3.29354  2.67741  2.69355  4.24690  2.90347  2.73739  3.18146  2.89801  2.37887  2.77519  2.98518  4.58477  3.61503
          0.01384  4.68285  5.40519  0.61958  0.77255  0.48576  0.95510
    149   2.11762  4.97462  2.90524  2.62724  4.31781  2.00571  3.83858  3.74505  2.49807  3.33385  4.13457  3.13805  3.98334  2.98174  3.10082  2.24173  2.50673  2.90617  5.55928  4.21681    167 g - - -
          2.68618  4.42225  2.77519  2.73123  3.46354  2.40513  3.72494  3.29354  2.67741  2.69355  4.24690  2.90347  2.73739  3.18146  2.89801  2.37887  2.77519  2.98518  4.58477  3.61503
          0.01384  4.68285  5.40519  0.61958  0.77255  0.48576  0.95510
    150   2.87872  4.29231  4.54367  3.95585  3.39986  2.69934  4.37623  1.36337  3.80939  1.98395  2.86774  4.09381  4.39698  4.00266  3.93389  3.34225  2.67800  2.16910  4.96791  3.78488    168 i - - -
          2.68618  4.42225  2.77519  2.73123  3.46354  2.40513  3.72494  3.29354  2.67741  2.69355  4.24690  2.90347  2.73739  3.18146  2.89801  2.37887  2.77519  2.98518  4.58477  3.61503
          0.01384  4.68285  5.40519  0.61958  0.77255  0.48576  0.95510
    151   1.89738  4.59937  3.90385  3.50531  4.77070  2.62520  4.57585  4.21399  3.52495  3.85975  4.65357  3.68710  1.14604  3.80972  3.87924  2.11453  2.51645  3.63111  6.07923  4.85761    169 p - - -
          2.68620  4.42227  2.77522  2.73126  3.46356  2.40502  3.72497  3.29356  2.67743  2.69357  4.24692  2.90349  2.73742  3.18149  2.89803  2.37875  2.77522  2.98521  4.58479  3.61505
          0.10228  2.37808  5.40519  0.28361  1.39863  0.48576  0.95510
    152   2.58233  0.77531  4.52510  4.20770  4.63917  2.71895  4.93911  4.04289  4.12537  3.76278  4.59812  4.00055  3.20381  4.33820  4.29732  2.35743  2.68581  3.49886  6.04885  4.91136    171 c - - -
          2.68618  4.42225  2.77519  2.73123  3.46354  2.40513  3.72494  3.29354  2.67741  2.69355  4.24690  2.90347  2.73739  3.18146  2.89801  2.37887  2.77519  2.98518  4.58477  3.61503
          0.01384  4.68285  5.40519  0.61958  0.77255  0.48576  0.95510
    153   2.75760  4.92218  3.18860  2.63170  4.16600  2.42362  3.81192  3.57756  2.61906  2.89309  4.00993  3.14423  2.84525  2.87208  2.56350  2.19327  2.51296  2.69551  5.44465  4.11837    172 s - - -
          2.68618  4.42225  2.77519  2.73123  3.46354  2.40513  3.72494  3.29354  2.67741  2.69355  4.24690  2.90347  2.73739  3.18146  2.89801  2.37887  2.77519  2.98518  4.58477  3.61503
          0.01384  4.68285  5.40519  0.61958  0.77255  0.48576  0.95510
    154   2.47460  5.17306  2.62400  2.49045  4.48498  3.54507  3.74116  3.94542  2.49319  3.16458  4.22858  2.26685  2.56299  2.85148  2.71495  2.54838  2.32764  3.38789  5.63331  4.24623    173 n - - -
          2.68618  4.42225  2.77519  2.73123  3.46354  2.40513  3.72494  3.29354  2.67741  2.69355  4.24690  2.90347  2.73739  3.18146  2.89801  2.37887  2.77519  2.98518  4.58477  3.61503
          0.01384  4.68285  5.40519  0.61958  0.77255  0.48576  0.95510
    155   3.27422  5.90799  1.06650  2.27653  5.21586  2.95502  4.10201  4.75239  3.10053  4.21420  5.03686  1.84651  4.19184  3.25489  3.70718  2.58052  3.55721  4.29374  6.36056  4.83688    174 d - - -
          2.68618  4.42225  2.77519  2.73123  3.46354  2.40513  3.72494  3.29354  2.67741  2.69355  4.24690  2.90347  2.73739  3.18146  2.89801  2.37887  2.77519  2.98518  4.58477  3.61503
          0.01384  4.68285  5.40519  0.61958  0.77255  0.48576  0.95510
    156   2.84406  4.26563  4.50361  3.90917  3.29558  3.98255  4.29148  2.14657  3.75287  1.29304  2.90403  4.03780  4.33932  3.93499  3.86521  2.45570  3.07561  2.46202  4.86470  2.78753    175 l - - -
          2.68618  4.42225  2.77519  2.73123  3.46354  2.40513  3.72494  3.29354  2.67741  2.69355  4.24690  2.90347  2.73739  3.18146  2.89801  2.37887  2.77519  2.98518  4.58477  3.61503
          0.01384  4.68285  5.40519  0.61958  0.77255  0.48576  0.95510
    157   3.05596  5.38056  3.32078  2.43389  4.76604  3.76006  3.84648  4.17517  2.34469  3.64685  4.44945  3.25018  4.14780  2.33374  1.22135  3.03308  2.40000  3.80132  5.74817  4.45731    176 r - - -
          2.68618  4.42225  2.77519  2.73123  3.46354  2.40513  3.72494  3.29354  2.67741  2.69355  4.24690  2.90347  2.73739  3.18146  2.89801  2.37887  2.77519  2.98518  4.58477  3.61503
          0.01384  4.68285  5.40519  0.61958  0.77255  0.48576  0.95510
    158   2.61565  4.77080  3.30205  2.74487  3.96762  3.26811  3.86335  3.35794  2.72361  2.81066  3.86344  3.23347  4.02801  1.74158  3.15525  2.56082  2.79431  2.77595  5.31404  2.56354    177 q - - -
          2.68618  4.42225  2.77519  2.73123  3.46354  2.40513  3.72494  3.29354  2.67741  2.69355  4.24690  2.90347  2.73739  3.18146  2.89801  2.37887  2.77519  2.98518  4.58477  3.61503
          0.01384  4.68285  5.40519  0.61958  0.77255  0.48576  0.95510
    159   2.91116  4.28156  4.80264  4.19717  2.97574  4.09418  4.42695  1.93487  4.00577  1.84814  1.80739  4.23080  4.43710  4.13693  4.03937  3.40756  2.86272  1.90578  4.90993  3.26080    178 m - - -
          2.68618  4.42225  2.77519  2.73123  3.46354  2.40513  3.72494  3.29354  2.67741  2.69355  4.24690  2.90347  2.73739  3.18146  2.89801  2.37887  2.77519  2.98518  4.58477  3.61503
          0.01384  4.68285  5.40519  0.61958  0.77255  0.48576  0.95510
    160   2.48968  5.25577  2.42702  2.07957  4.58838  3.54242  3.73690  4.06448  2.47468  3.06961  4.30152  3.01457  3.94143  2.55862  1.82747  2.59143  3.00883  3.64006  5.69416  4.29203    179 r - - -
          2.68618  4.42225  2.77519  2.73123  3.46354  2.40513  3.72494  3.29354  2.67741  2.69355  4.24690  2.90347  2.73739  3.18146  2.89801  2.37887  2.77519  2.98518  4.58477  3.61503
          0.01384  4.68285  5.40519  0.61958  0.77255  0.48576  0.95510
    161   2.76566  4.81815  2.89736  2.50621  2.36883  2.44907  3.84703  3.41350  2.69776  3.05942  2.44006  2.94898  4.01752  2.82926  3.14080  2.84503  2.81776  3.12854  5.34916  4.04686    180 f - - -
          2.68618  4.42225  2.77519  2.73123  3.46354  2.40513  3.72494  3.29354  2.67741  2.69355  4.24690  2.90347  2.73739  3.18146  2.89801  2.37887  2.77519  2.98518  4.58477  3.61503
          0.01384  4.68285  5.40519  0.61958  0.77255  0.48576  0.95510
    162   2.29404  5.23308  2.32324  1.71070  4.56204  3.53806  3.72851  4.03653  2.35413  3.14994  3.53637  3.01181  3.93275  2.66876  2.66934  2.73134  2.99309  3.61510  5.67493  4.27416    181 e - - -
          2.68618  4.42225  2.77519  2.73123  3.46354  2.40513  3.72494  3.29354  2.67741  2.69355  4.24690  2.90347  2.73739  3.18146  2.89801  2.37887  2.77519  2.98518  4.58477  3.61503
          0.01384  4.68285  5.40519  0.61958  0.77255  0.48576  0.95510
    163   2.27287  4.47601  5.04580  4.47357  3.59507  4.43753  4.83682  1.58583  4.32120  1.96414  2.42820  4.55843  4.75277  4.48415  4.39816  3.77107  3.39051  1.37137  5.31209  4.14067    182 v - - -
          2.68618  4.42225  2.77519  2.73123  3.46354  2.40513  3.72494  3.29354  2.67741  2.69355  4.24690  2.90347  2.73739  3.18146  2.89801  2.37887  2.77519  2.98518  4.58477  3.61503
          0.01384  4.68285  5.40519  0.61958  0.77255  0.48576  0.95510
    164   2.76976  5.25394  2.35403  2.46447  4.58914  3.53939  3.36744  4.06705  2.46646  3.55393  4.29850  2.67613  3.93591  2.20196  2.03576  2.37659  3.00100  3.10256  5.69128  4.28786    183 r - - -
          2.68618  4.42225  2.77519  2.73123  3.46354  2.40513  3.72494  3.29354  2.67741  2.69355  4.24690  2.90347  2.73739  3.18146  2.89801  2.37887  2.77519  2.98518  4.58477  3.61503
          0.01384  4.68285  5.40519  0.61958  0.77255  0.48576  0.95510
    165   2.29148  5.18973  2.83252  2.48139  4.50376  3.54313  2.85501  3.96813  2.07060  3.19217  3.24894  2.38344  3.93589  2.84100  2.77757  2.45340  2.75052  3.56362  5.64135  4.25036    184 k - - -
          2.68618  4.42225  2.77519  2.73123  3.46354  2.40513  3.72494  3.29354  2.67741  2.69355  4.24690  2.90347  2.73739  3.18146  2.89801  2.37887  2.77519  2.98518  4.58477  3.61503
          0.01384  4.68285  5.40519  0.61958  0.77255  0.48576  0.95510
    166   1.95630  4.51440  3.63373  2.86389  3.70062  3.71072  4.02697  3.02973  3.03495  2.22651  3.65833  3.48088  4.12123  3.34360  3.39436  2.74998  1.71789  2.50327  5.13972  3.90224    185 t - - -
          2.68618  4.42225  2.77519  2.73123  3.46354  2.40513  3.72494  3.29354  2.67741  2.69355  4.24690  2.90347  2.73739  3.18146  2.89801  2.37887  2.77519  2.98518  4.58477  3.61503
          0.01384  4.68285  5.40519  0.61958  0.77255  0.48576  0.95510
    167   2.56458  5.13527  3.06685  2.40131  3.96460  3.55560  3.74727  3.87954  2.06884  3.15791  4.19007  2.88627  3.94740  2.75993  2.03837  2.50848  2.44139  3.49822  5.59907  3.40482    186 r - - -
          2.68618  4.42225  2.77519  2.73123  3.46354  2.40513  3.72494  3.29354  2.67741  2.69355  4.24690  2.90347  2.73739  3.18146  2.89801  2.37887  2.77519  2.98518  4.58477  3.61503
          0.01384  4.68285  5.40519  0.61958  0.77255  0.48576  0.95510
    168   3.52942  4.78535  5.49218  4.94085  2.36542  4.91712  5.30802  0.91448  4.80895  1.75149  3.40418  5.05463  5.12501  4.88008  4.85047  4.28506  3.76247  1.90455  5.57396  4.43811    187 i - - -
          2.68618  4.42225  2.77519  2.73123  3.46354  2.40513  3.72494  3.29354  2.67741  2.69355  4.24690  2.90347  2.73739  3.18146  2.89801  2.37887  2.77519  2.98518  4.58477  3.61503
          0.01384  4.68285  5.40519  0.61958  0.77255  0.48576  0.95510
    169   2.09687  5.27217  2.49273  2.05588  4.61436  3.53232  3.72508  4.09910  2.06715  3.57608  4.31419  2.67873  3.26553  2.56556  2.83917  2.67145  2.81964  3.66138  5.70596  4.29532    188 e - - -
          2.68621  4.42228  2.77523  2.73126  3.46357  2.40480  3.72498  3.29357  2.67744  2.69358  4.24693  2.90350  2.73743  3.18149  2.89804  2.37890  2.77523  2.98521  4.58480  3.61506
          0.19387  2.13415  2.84926  0.24345  1.53210  0.48576  0.95510
    170   3.26814  5.83105  0.90685  2.45057  5.22677  3.54659  4.13931  4.77722  3.18307  4.25417  5.09674  2.12295  4.18726  3.30581  3.80013  2.26342  3.57870  4.30487  6.40100  4.87278    190 d - - -
          2.68618  4.42225  2.77519  2.73123  3.46354  2.40513  3.72494  3.29354  2.67741  2.69355  4.24690  2.90347  2.73739  3.18146  2.89801  2.37887  2.77519  2.98518  4.58477  3.61503
          0.01463  4.62797  5.35032  0.61958  0.77255  0.42580  1.05914
    171   2.74731  5.31057  3.00970  2.33374  4.63400  3.64479  3.88290  4.06830  2.51076  3.59746  4.40190  3.14450  1.27093  2.60165  2.80750  2.95808  3.21248  3.69886  5.76453  4.41469    191 p - - -
          2.68618  4.42225  2.77519  2.73123  3.46354  2.40513  3.72494  3.29354  2.67741  2.69355  4.24690  2.90347  2.73739  3.18146  2.89801  2.37887  2.77519  2.98518  4.58477  3.61503
          0.01384  4.68285  5.40519  0.61958  0.77255  0.48576  0.95510
    172   2.17161  4.90067  3.19548  2.49008  4.12342  3.07373  3.81027  3.09559  2.62687  2.92927  3.86296  2.78103  3.99128  2.78407  2.59655  2.30993  2.98902  2.40102  5.41468  4.09288    192 a - - -
          2.68618  4.42225  2.77519  2.73123  3.46354  2.40513  3.72494  3.29354  2.67741  2.69355  4.24690  2.90347  2.73739  3.18146  2.89801  2.37887  2.77519  2.98518  4.58477  3.61503
          0.01384  4.68285  5.40519  0.61958  0.77255  0.48576  0.95510
    173   4.04329  5.25445  5.82797  5.30198  3.41609  5.40384  5.71225  2.14341  5.11545  0.44329  3.17593  5.54659  5.43279  5.06028  5.10615  4.84409  4.25786  2.71229  5.68606  4.68293    193 L - - -
          2.68618  4.42225  2.77519  2.73123  3.46354  2.40513  3.72494  3.29354  2.67741  2.69355  4.24690  2.90347  2.73739  3.18146  2.89801  2.37887  2.77519  2.98518  4.58477  3.61503
          0.01384  4.68285  5.40519  0.61958  0.77255  0.48576  0.95510
    174   1.85248  5.14192  3.29187  2.70438  4.43918  3.68910  3.82024  3.84724  2.31609  2.69804  4.21272  3.20502  4.07113  2.32315  1.76427  2.91975  3.12396  3.50975  5.58476  4.27824    194 r - - -
          2.68618  4.42225  2.77519  2.73123  3.46354  2.40513  3.72494  3.29354  2.67741  2.69355  4.24690  2.90347  2.73739  3.18146  2.89801  2.37887  2.77519  2.98518  4.58477  3.61503
          0.01384  4.68285  5.40519  0.61958  0.77255  0.48576  0.95510
    175   2.46765  5.29340  2.83364  2.05554  4.63118  2.67671  2.97056  4.11385  2.21693  3.59445  4.33839  3.00862  3.94747  1.86830  2.98143  2.75403  3.02605  3.68060  5.72769  4.31760    195 q - - -
          2.68618  4.42225  2.77519  2.73123  3.46354  2.40513  3.72494  3.29354  2.67741  2.69355  4.24690  2.90347  2.73739  3.18146  2.89801  2.37887  2.77519  2.98518  4.58477  3.61503
          0.01384  4.68285  5.40519  0.61958  0.77255  0.48576  0.95510
    176   2.89574  5.54239  2.43784  0.99814  4.85618  3.57326  3.91766  3.98025  2.75454  3.83445  4.61498  3.03494  4.07371  2.41811  3.27471  2.95142  3.26961  3.91959  5.98149  4.53971    196 e - - -
          2.68618  4.42225  2.77519  2.73123  3.46354  2.40513  3.72494  3.29354  2.67741  2.69355  4.24690  2.90347  2.73739  3.18146  2.89801  2.37887  2.77519  2.98518  4.58477  3.61503
          0.01384  4.68285  5.40519  0.61958  0.77255  0.48576  0.95510
    177   2.61457  4.44981  4.86546  4.29738  3.61303  4.33517  4.74124  2.05559  4.15876  1.49117  3.53134  4.42445  4.67481  4.35330  4.27873  3.66275  2.63684  1.27255  5.28583  4.10260    197 v - - -
          2.68618  4.42225  2.77519  2.73123  3.46354  2.40513  3.72494  3.29354  2.67741  2.69355  4.24690  2.90347  2.73739  3.18146  2.89801  2.37887  2.77519  2.98518  4.58477  3.61503
          0.01384  4.68285  5.40519  0.61958  0.77255  0.48576  0.95510
    178   1.85917  5.08385  3.11758  2.57008  4.37532  3.49740  3.78468  3.80945  2.53396  2.91612  4.16266  2.86513  3.97974  1.80998  2.70594  2.58788  3.01888  3.45029  5.57251  4.21886    198 q - - -
          2.68618  4.42225  2.77519  2.73123  3.46354  2.40513  3.72494  3.29354  2.67741  2.69355  4.24690  2.90347  2.73739  3.18146  2.89801  2.37887  2.77519  2.98518  4.58477  3.61503
          0.01384  4.68285  5.40519  0.61958  0.77255  0.48576  0.95510
    179   2.88294  5.36977  1.47136  2.34566  4.70001  3.56973  3.80790  4.17781  2.55530  3.26615  4.42326  3.03751  4.00402  2.11558  2.48861  2.83787  3.11841  3.75467  5.79907  4.39207    199 d - - -
          2.68618  4.42225  2.77519  2.73123  3.46354  2.40513  3.72494  3.29354  2.67741  2.69355  4.24690  2.90347  2.73739  3.18146  2.89801  2.37887  2.77519  2.98518  4.58477  3.61503
          0.01384  4.68285  5.40519  0.61958  0.77255  0.48576  0.95510
    180   4.48640  5.65706  5.38340  5.29705  0.27132  4.85249  4.51161  4.00666  5.21084  3.20691  4.63687  5.04368  5.33152  5.16951  5.12988  4.66813  4.80639  4.04461  4.62782  2.93907    200 F - - -
          2.68618  4.42225  2.77519  2.73123  3.46354  2.40513  3.72494  3.29354  2.67741  2.69355  4.24690  2.90347  2.73739  3.18146  2.89801  2.37887  2.77519  2.98518  4.58477  3.61503
          0.01384  4.68285  5.40519  0.61958  0.77255  0.48576  0.95510
    181   2.56037  4.52601  3.57208  3.00773  2.63626  3.72147  3.23356  3.03666  2.96848  2.74209  3.62864  2.96245  4.10358  3.27808  3.33893  2.59643  1.80310  2.67962  5.09707  2.93034    201 t - - -
          2.68618  4.42225  2.77519  2.73123  3.46354  2.40513  3.72494  3.29354  2.67741  2.69355  4.24690  2.90347  2.73739  3.18146  2.89801  2.37887  2.77519  2.98518  4.58477  3.61503
          0.01384  4.68285  5.40519  0.61958  0.77255  0.48576  0.95510
    182   2.78725  5.28637  2.91420  2.13652  4.63054  3.54614  2.75229  4.11156  2.08321  3.58748  4.32959  2.09391  3.94508  2.83530  2.36287  2.40142  3.01788  3.67703  5.71523  4.31055    202 k - - -
          2.68618  4.42225  2.77519  2.73123  3.46354  2.40513  3.72494  3.29354  2.67741  2.69355  4.24690  2.90347  2.73739  3.18146  2.89801  2.37887  2.77519  2.98518  4.58477  3.61503
          0.01384  4.68285  5.40519  0.61958  0.77255  0.48576  0.95510
    183   2.89655  5.39559  1.48895  2.06015  4.71737  3.39441  3.83127  4.20076  2.62674  3.69230  4.45489  3.02154  4.00789  2.15141  3.13571  2.84705  2.90238  3.11009  5.83867  4.41565    203 d - - -
          2.68618  4.42225  2.77519  2.73123  3.46354  2.40513  3.72494  3.29354  2.67741  2.69355  4.24690  2.90347  2.73739  3.18146  2.89801  2.37887  2.77519  2.98518  4.58477  3.61503
          0.01384  4.68285  5.40519  0.61958  0.77255  0.48576  0.95510
    184   3.84476  0.16494  5.39160  5.34470  5.28649  4.23171  5.84068  4.68237  5.23162  4.49697  5.66058  5.17245  4.97827  5.53956  5.18868  4.11032  4.37432  4.34129  6.41674  5.54629    204 C - - -
          2.68618  4.42225  2.77519  2.73123  3.46354  2.40513  3.72494  3.29354  2.67741  2.69355  4.24690  2.90347  2.73739  3.18146  2.89801  2.37887  2.77519  2.98518  4.58477  3.61503
          0.01384  4.68285  5.40519  0.61958  0.77255  0.48576  0.95510
    185   4.74314  5.67632  5.55469  5.49149  1.08451  5.21721  3.87239  4.29725  5.27371  3.44165  4.82238  4.76073  5.47545  4.93284  5.07884  4.63380  4.93956  4.26176  3.94695  0.73331    205 y - - -
          2.68618  4.42225  2.77519  2.73123  3.46354  2.40513  3.72494  3.29354  2.67741  2.69355  4.24690  2.90347  2.73739  3.18146  2.89801  2.37887  2.77519  2.98518  4.58477  3.61503
          0.01384  4.68285  5.40519  0.61958  0.77255  0.48576  0.95510
    186   2.17558  4.47324  3.65362  3.08674  3.61104  2.66904  4.00040  2.17842  2.84096  2.07273  3.57899  3.48767  4.12329  2.90038  3.38607  2.59629  2.99349  2.58902  5.05858  3.82608    206 l - - -
          2.68618  4.42225  2.77519  2.73123  3.46354  2.40513  3.72494  3.29354  2.67741  2.69355  4.24690  2.90347  2.73739  3.18146  2.89801  2.37887  2.77519  2.98518  4.58477  3.61503
          0.01384  4.68285  5.40519  0.61958  0.77255  0.48576  0.95510
    187   2.72122  5.19877  2.85200  2.18480  4.50642  3.56505  3.76139  3.96181  2.23383  2.78982  4.25321  3.04980  1.79706  2.87518  2.68647  2.77653  3.02649  3.56977  5.65091  4.27047    207 p - - -
          2.68618  4.42225  2.77519  2.73123  3.46354  2.40513  3.72494  3.29354  2.67741  2.69355  4.24690  2.90347  2.73739  3.18146  2.89801  2.37887  2.77519  2.98518  4.58477  3.61503
          0.01384  4.68285  5.40519  0.61958  0.77255  0.48576  0.95510
    188   0.55647  4.50489  4.36730  4.07994  4.75417  3.35643  4.93292  4.02744  4.04054  3.84672  4.70275  3.96375  4.15366  4.28372  4.25241  2.27864  3.13693  2.95260  6.15879  5.00009    208 A - - -
          2.68618  4.42225  2.77519  2.73123  3.46354  2.40513  3.72494  3.29354  2.67741  2.69355  4.24690  2.90347  2.73739  3.18146  2.89801  2.37887  2.77519  2.98518  4.58477  3.61503
          0.01384  4.68285  5.40519  0.61958  0.77255  0.48576  0.95510
    189   2.89498  4.54631  3.88246  3.29266  3.56631  3.89157  4.11042  2.57195  3.08721  2.13069  3.06533  3.66107  4.25455  3.47143  1.35087  3.15570  3.12123  2.75381  5.08692  3.28903    209 r - - -
          2.68618  4.42225  2.77519  2.73123  3.46354  2.40513  3.72494  3.29354  2.67741  2.69355  4.24690  2.90347  2.73739  3.18146  2.89801  2.37887  2.77519  2.98518  4.58477  3.61503
          0.01384  4.68285  5.40519  0.61958  0.77255  0.48576  0.95510
    190   1.89074  4.61627  3.46341  2.90553  3.30259  3.67902  3.93732  3.16633  2.69995  2.85604  3.72953  3.35463  4.07388  3.19912  3.27287  1.81508  2.65106  2.91695  5.19200  2.86446    210 s - - -
          2.68618  4.42225  2.77519  2.73123  3.46354  2.40513  3.72494  3.29354  2.67741  2.69355  4.24690  2.90347  2.73739  3.18146  2.89801  2.37887  2.77519  2.98518  4.58477  3.61503
          0.01384  4.68285  5.40519  0.61958  0.77255  0.48576  0.95510
    191   2.67850  5.29718  3.03965  2.57510  4.65292  3.62563  3.76387  4.10460  1.72789  3.58195  4.06616  3.10169  4.01092  2.18304  1.76447  2.83731  2.86400  3.69585  5.70153  4.34329    211 k - - -
          2.68618  4.42225  2.77519  2.73123  3.46354  2.40513  3.72494  3.29354  2.67741  2.69355  4.24690  2.90347  2.73739  3.18146  2.89801  2.37887  2.77519  2.98518  4.58477  3.61503
          0.01384  4.68285  5.40519  0.61958  0.77255  0.48576  0.95510
    192   3.42925  4.73297  5.09355  4.61805  1.85189  4.47865  4.09640  2.76658  4.41845  1.33722  3.72159  4.43700  4.79792  4.42353  4.39637  3.81003  3.65334  2.99965  2.58335  1.72378    212 l - - -
          2.68618  4.42225  2.77519  2.73123  3.46354  2.40513  3.72494  3.29354  2.67741  2.69355  4.24690  2.90347  2.73739  3.18146  2.89801  2.37887  2.77519  2.98518  4.58477  3.61503
          0.01384  4.68285  5.40519  0.61958  0.77255  0.48576  0.95510
    193   2.76846  4.76616  3.31923  2.75590  2.68889  3.64884  3.47627  3.34375  2.11998  2.26836  2.78637  2.83277  4.03428  2.67465  2.78037  2.86714  2.99889  3.07067  5.30221  4.01395    213 k - - -
          2.68618  4.42225  2.77519  2.73123  3.46354  2.40513  3.72494  3.29354  2.67741  2.69355  4.24690  2.90347  2.73739  3.18146  2.89801  2.37887  2.77519  2.98518  4.58477  3.61503
          0.05165  4.68285  3.19218  0.61958  0.77255  0.48576  0.95510
    194   2.35677  5.14652  2.84005  2.20227  4.08868  3.53518  3.72757  3.90613  2.48145  3.43353  2.79623  2.90014  3.39849  2.65805  2.62260  2.10296  2.77890  3.51415  5.60559  4.22187    214 s - - -
          2.68618  4.42225  2.77519  2.73123  3.46354  2.40513  3.72494  3.29354  2.67741  2.69355  4.24690  2.90347  2.73739  3.18146  2.89801  2.37887  2.77519  2.98518  4.58477  3.61503
          0.01437  4.64557  5.36792  0.61958  0.77255  0.55821  0.84918
    195   2.72151  5.23256  3.00802  1.99737  4.56746  3.52737  3.71385  4.04393  2.29327  3.53193  3.52756  2.32025  3.92102  2.49865  2.45691  2.17076  2.84353  3.61790  5.66988  4.26854    215 e - - -
          2.68618  4.42225  2.77519  2.73123  3.46354  2.40513  3.72494  3.29354  2.67741  2.69355  4.24690  2.90347  2.73739  3.18146  2.89801  2.37887  2.77519  2.98518  4.58477  3.61503
          0.01437  4.64557  5.36792  0.61958  0.77255  0.44299  1.02755
    196   2.68354  5.25658  2.32629  2.30922  4.59617  3.23228  3.40005  4.07814  2.26420  2.72026  4.29890  2.72337  3.29844  2.66132  2.22137  2.63415  2.99038  3.64432  5.69220  4.28472    216 r - - -
          2.68618  4.42225  2.77519  2.73123  3.46354  2.40513  3.72494  3.29354  2.67741  2.69355  4.24690  2.90347  2.73739  3.18146  2.89801  2.37887  2.77519  2.98518  4.58477  3.61503
          0.01384  4.68285  5.40519  0.61958  0.77255  0.48576  0.95510
    197   2.76173  5.20455  3.03155  2.07476  4.52308  3.14179  3.16092  3.98989  2.31035  3.12642  4.25286  3.02212  2.22391  2.36514  2.96304  2.64205  2.87603  3.28241  5.65290  4.25975    217 e - - -
          2.68618  4.42225  2.77519  2.73123  3.46354  2.40513  3.72494  3.29354  2.67741  2.69355  4.24690  2.90347  2.73739  3.18146  2.89801  2.37887  2.77519  2.98518  4.58477  3.61503
          0.02867  4.68285  3.96270  0.61958  0.77255  0.48576  0.95510
    198   2.51888  5.27494  2.62216  2.08496  4.61237  2.82095  3.73364  4.09545  2.36682  3.57735  4.31978  2.51989  3.93429  2.69186  2.97525  2.04942  2.49932  3.66191  5.71183  4.30107    218 s - - -
          2.68618  4.42225  2.77519  2.73123  3.46354  2.40513  3.72494  3.29354  2.67741  2.69355  4.24690  2.90347  2.73739  3.18146  2.89801  2.37887  2.77519  2.98518  4.58477  3.61503
          0.01405  4.66822  5.39057  0.61958  0.77255  0.51514  0.90985
    199   2.36277  4.72048  3.33000  2.76908  3.90227  2.71104  3.66947  2.84125  2.67727  2.18980  3.65483  3.25107  2.97793  2.81045  3.07830  2.58138  2.56082  3.02020  5.26575  3.98241    219 l - - -
          2.68618  4.42225  2.77519  2.73123  3.46354  2.40513  3.72494  3.29354  2.67741  2.69355  4.24690  2.90347  2.73739  3.18146  2.89801  2.37887  2.77519  2.98518  4.58477  3.61503
          0.42525  4.66822  1.08766  0.61958  0.77255  0.51514  0.90985
    200   2.10827  4.66601  2.88112  2.59639  3.95882  3.23587  3.74795  2.89113  2.59468  2.99882  3.83424  3.08096  3.35807  2.93234  3.03705  2.37166  2.22299  3.04791  5.27871  3.97550    220 a - - -
          2.68586  4.42244  2.77539  2.73100  3.46373  2.40532  3.72514  3.29323  2.67760  2.69302  4.24676  2.90366  2.73759  3.18166  2.89820  2.37892  2.77465  2.98538  4.58496  3.61522
          0.91217  0.68239  2.37579  0.68333  0.70306  0.51059  0.91665
    201   2.41772  5.23952  2.30545  2.11127  4.55455  3.46784  3.73029  4.02769  2.51954  3.53518  4.30235  2.71336  3.90979  2.59533  3.02155  2.74134  1.83341  3.61657  5.69371  4.28413    223 t - - -
          2.68424  4.42342  2.77479  2.73169  3.46471  2.40605  3.72611  3.29385  2.67695  2.69406  4.24694  2.90404  2.73657  3.18105  2.89799  2.38004  2.77479  2.98506  4.58273  3.61255
          0.62567  0.77767  5.18105  2.27696  0.10825  0.83100  0.57201
    202   2.44403  4.99868  3.01569  2.06723  4.26915  3.04924  3.70091  3.70338  2.17905  2.28764  4.06327  2.89036  3.89446  2.75013  2.94176  2.63611  2.67966  3.34916  5.48011  4.12231    253 e - - -
          2.68618  4.42225  2.77519  2.73123  3.46354  2.40513  3.72494  3.29354  2.67741  2.69355  4.24690  2.90347  2.73739  3.18146  2.89801  2.37887  2.77519  2.98518  4.58477  3.61503
          0.01735  4.45870  5.18105  0.61958  0.77255  0.37301  1.16686
    203   2.42658  5.17166  2.11481  2.48851  4.48981  3.53728  3.75094  3.94918  2.51042  3.47378  4.23910  2.30707  3.94277  2.86408  2.66636  2.19827  3.00101  2.67916  5.64302  4.25595    254 d - - -
          2.68618  4.42225  2.77519  2.73123  3.46354  2.40513  3.72494  3.29354  2.67741  2.69355  4.24690  2.90347  2.73739  3.18146  2.89801  2.37887  2.77519  2.98518  4.58477  3.61503
          0.01422  4.65572  5.37807  0.61958  0.77255  0.45371  1.00859
    204   2.49652  5.19272  2.60032  2.07426  3.02676  3.54184  3.73237  3.97334  2.26960  3.48517  4.24136  2.75069  3.73770  2.69332  2.72171  2.52372  2.80148  3.09004  5.64370  3.42428    255 e - - -
          2.68618  4.42225  2.77519  2.73123  3.46354  2.40513  3.72494  3.29354  2.67741  2.69355  4.24690  2.90347  2.73739  3.18146  2.89801  2.37887  2.77519  2.98518  4.58477  3.61503
          0.01384  4.68285  5.40519  0.61958  0.77255  0.48576  0.95510
    205   2.35256  5.15477  2.20561  2.36628  4.45531  3.05315  3.38025  3.71715  2.34755  3.44085  4.20751  3.03606  3.94173  2.71884  2.98125  2.74285  2.58577  3.14157  5.61501  2.73806    256 d - - -
          2.68618  4.42225  2.77519  2.73123  3.46354  2.40513  3.72494  3.29354  2.67741  2.69355  4.24690  2.90347  2.73739  3.18146  2.89801  2.37887  2.77519  2.98518  4.58477  3.61503
          0.01384  4.68285  5.40519  0.61958  0.77255  0.48576  0.95510
    206   2.53611  5.16294  2.87083  2.49474  4.46975  2.32671  3.74149  3.73018  2.49373  3.45312  4.21750  3.03468  3.30077  2.22913  2.42212  2.74183  2.45404  3.20784  5.62339  4.23918    257 q - - -
          2.68618  4.42225  2.77519  2.73123  3.46354  2.40513  3.72494  3.29354  2.67741  2.69355  4.24690  2.90347  2.73739  3.18146  2.89801  2.37887  2.77519  2.98518  4.58477  3.61503
          0.01384  4.68285  5.40519  0.61958  0.77255  0.48576  0.95510
    207   2.42562  4.55918  2.95244  2.62723  3.70892  3.70679  3.94882  2.77428  2.92146  2.18340  2.82093  3.39306  3.10448  3.23620  3.30480  2.30607  2.99048  2.66208  3.68933  3.88056    258 l - - -
          2.68618  4.42225  2.77519  2.73123  3.46354  2.40513  3.72494  3.29354  2.67741  2.69355  4.24690  2.90347  2.73739  3.18146  2.89801  2.37887  2.77519  2.98518  4.58477  3.61503
          0.01384  4.68285  5.40519  0.61958  0.77255  0.48576  0.95510
    208   2.36315  5.24107  2.37318  2.46154  4.57376  3.53558  3.08328  4.05106  2.42260  3.54097  4.28548  2.10298  3.93027  2.67362  2.58428  2.62645  2.57282  3.32823  5.68113  4.27766    259 n - - -
          2.68618  4.42225  2.77519  2.73123  3.46354  2.40513  3.72494  3.29354  2.67741  2.69355  4.24690  2.90347  2.73739  3.18146  2.89801  2.37887  2.77519  2.98518  4.58477  3.61503
          0.01384  4.68285  5.40519  0.61958  0.77255  0.48576  0.95510
    209   3.42572  6.01965  0.63157  2.49077  5.42436  3.59175  4.26571  5.01374  3.40479  4.48406  5.36873  2.50993  4.27828  3.45035  4.07401  2.76677  3.76042  4.52268  6.62410  5.04813    260 D - - -
          2.68618  4.42225  2.77519  2.73123  3.46354  2.40513  3.72494  3.29354  2.67741  2.69355  4.24690  2.90347  2.73739  3.18146  2.89801  2.37887  2.77519  2.98518  4.58477  3.61503
          0.01384  4.68285  5.40519  0.61958  0.77255  0.48576  0.95510
    210   2.96431  4.37379  4.59279  4.01547  3.50311  4.14167  4.50013  1.84139  3.88294  1.86279  3.45762  4.18175  2.18538  4.09093  4.03166  3.45058  2.80476  1.58796  5.10816  3.92256    261 v - - -
          2.68618  4.42225  2.77519  2.73123  3.46354  2.40513  3.72494  3.29354  2.67741  2.69355  4.24690  2.90347  2.73739  3.18146  2.89801  2.37887  2.77519  2.98518  4.58477  3.61503
          0.01384  4.68285  5.40519  0.61958  0.77255  0.48576  0.95510
    211   2.83091  5.47701  1.64361  2.21226  4.80731  2.96869  3.87563  4.30145  2.69962  3.78391  4.55002  1.97832  4.03667  2.99447  3.22310  2.73515  2.36284  3.86542  5.92616  4.48725    262 d - - -
          2.68618  4.42225  2.77519  2.73123  3.46354  2.40513  3.72494  3.29354  2.67741  2.69355  4.24690  2.90347  2.73739  3.18146  2.89801  2.37887  2.77519  2.98518  4.58477  3.61503
          0.01384  4.68285  5.40519  0.61958  0.77255  0.48576  0.95510
    212   4.56990  5.61789  5.38953  5.22782  2.34699  5.07367  3.92412  4.26862  4.93082  3.46774  4.80165  4.71130  5.37896  4.83024  4.85448  4.53165  4.78314  4.20133  0.62499  1.63464    263 W - - -
          2.68618  4.42225  2.77519  2.73123  3.46354  2.40513  3.72494  3.29354  2.67741  2.69355  4.24690  2.90347  2.73739  3.18146  2.89801  2.37887  2.77519  2.98518  4.58477  3.61503
          0.01384  4.68285  5.40519  0.61958  0.77255  0.48576  0.95510
    213   3.61304  4.85641  5.57875  5.02434  3.58168  5.02377  5.44001  1.02672  4.89763  1.52305  2.14278  5.16588  5.19493  4.94013  4.93102  4.39890  3.84244  1.95074  5.65615  4.59446    264 i - - -
          2.68618  4.42225  2.77519  2.73123  3.46354  2.40513  3.72494  3.29354  2.67741  2.69355  4.24690  2.90347  2.73739  3.18146  2.89801  2.37887  2.77519  2.98518  4.58477  3.61503
          0.01384  4.68285  5.40519  0.61958  0.77255  0.48576  0.95510
    214   3.94407  5.56843  4.76549  4.78448  5.78228  0.13522  5.77443  5.65090  5.06244  5.16018  6.19030  4.93347  4.96903  5.32463  5.14264  4.14772  4.47828  5.02709  6.59678  5.93338    265 G - - -
          2.68618  4.42225  2.77519  2.73123  3.46354  2.40513  3.72494  3.29354  2.67741  2.69355  4.24690  2.90347  2.73739  3.18146  2.89801  2.37887  2.77519  2.98518  4.58477  3.61503
          0.01384  4.68285  5.40519  0.61958  0.77255  0.48576  0.95510
    215   2.93674  4.83425  4.17434  4.10056  5.05465  3.56112  5.13463  4.73264  4.24023  4.40251  5.29086  4.12000  4.37311  4.51876  4.43861  0.32989  3.48469  4.06104  6.35589  5.16917    266 S - - -
          2.68618  4.42225  2.77519  2.73123  3.46354  2.40513  3.72494  3.29354  2.67741  2.69355  4.24690  2.90347  2.73739  3.18146  2.89801  2.37887  2.77519  2.98518  4.58477  3.61503
          0.01384  4.68285  5.40519  0.61958  0.77255  0.48576  0.95510
    216   2.71251  5.25612  2.79435  2.48350  4.59314  3.55368  2.02993  4.06576  2.12615  3.55300  4.30155  3.02646  3.94792  2.59958  2.31915  2.41836  2.77462  3.64302  5.68899  4.29395    267 h - - -
          2.68618  4.42225  2.77519  2.73123  3.46354  2.40513  3.72494  3.29354  2.67741  2.69355  4.24690  2.90347  2.73739  3.18146  2.89801  2.37887  2.77519  2.98518  4.58477  3.61503
          0.01384  4.68285  5.40519  0.61958  0.77255  0.48576  0.95510
    217   2.77986  4.19248  4.50925  3.46333  1.89047  3.92416  4.24208  2.13648  3.74405  2.24649  3.30278  4.00503  4.28864  3.91834  3.83490  3.22537  2.40873  2.02501  4.80797  2.69055    268 f - - -
          2.68618  4.42225  2.77519  2.73123  3.46354  2.40513  3.72494  3.29354  2.67741  2.69355  4.24690  2.90347  2.73739  3.18146  2.89801  2.37887  2.77519  2.98518  4.58477  3.61503
          0.01384  4.68285  5.40519  0.61958  0.77255  0.48576  0.95510
    218   3.46511  4.77809  5.12574  4.61681  1.21357  4.55940  4.30471  2.93019  4.43504  1.60428  2.70872  4.53986  4.84599  4.45475  4.43980  3.89037  3.68614  2.93241  4.52747  1.97366    269 f - - -
          2.68618  4.42225  2.77519  2.73123  3.46354  2.40513  3.72494  3.29354  2.67741  2.69355  4.24690  2.90347  2.73739  3.18146  2.89801  2.37887  2.77519  2.98518  4.58477  3.61503
          0.01384  4.68285  5.40519  0.61958  0.77255  0.48576  0.95510
    219   2.79560  4.49591  3.70540  3.13176  3.61131  3.78011  4.02747  2.87742  3.03867  1.47986  3.28684  3.52724  4.15551  2.47102  2.68052  3.03049  2.69350  2.51190  5.07580  3.85028    270 l - - -
          2.68618  4.42225  2.77519  2.73123  3.46354  2.40513  3.72494  3.29354  2.67741  2.69355  4.24690  2.90347  2.73739  3.18146  2.89801  2.37887  2.77519  2.98518  4.58477  3.61503
          0.01384  4.68285  5.40519  0.61958  0.77255  0.48576  0.95510
    220   2.48794  5.28979  2.22554  2.24657  4.62959  3.05334  3.73904  4.11479  2.20042  3.59301  4.33376  2.46268  3.93976  2.70011  2.98103  2.11813  2.73572  3.67797  5.72462  4.31177    271 s - - -
          2.68618  4.42225  2.77519  2.73123  3.46354  2.40513  3.72494  3.29354  2.67741  2.69355  4.24690  2.90347  2.73739  3.18146  2.89801  2.37887  2.77519  2.98518  4.58477  3.61503
          0.01384  4.68285  5.40519  0.61958  0.77255  0.48576  0.95510
    221   2.75785  4.77675  2.96392  2.50886  3.96936  2.80616  3.85303  3.07314  2.71355  3.01433  3.20670  3.02686  4.02158  3.05154  3.06131  2.73696  1.96323  2.45819  5.31329  3.31601    272 t - - -
          2.68618  4.42225  2.77519  2.73123  3.46354  2.40513  3.72494  3.29354  2.67741  2.69355  4.24690  2.90347  2.73739  3.18146  2.89801  2.37887  2.77519  2.98518  4.58477  3.61503
          0.17927  4.68285  1.86521  0.61958  0.77255  0.48576  0.95510
    222   2.15119  4.91026  3.10464  2.56715  4.21515  3.12114  3.76987  3.63709  2.35389  2.81394  4.04005  2.92586  2.31056  2.91734  3.02436  2.21956  2.95026  3.29504  5.46621  4.12915    273 a - - -
          2.68618  4.42225  2.77519  2.73123  3.46354  2.40513  3.72494  3.29354  2.67741  2.69355  4.24690  2.90347  2.73739  3.18146  2.89801  2.37887  2.77519  2.98518  4.58477  3.61503
          0.03806  4.51989  3.63233  0.61958  0.77255  0.75485  0.63503
    223   3.06024  5.50369  2.18926  2.42156  4.89120  1.13517  3.97996  4.38423  2.51461  3.89853  4.72218  2.67359  4.06632  3.13667  3.43920  2.99354  3.34924  3.95872  6.06626  4.61747    274 g - - -
          2.68618  4.42225  2.77519  2.73123  3.46354  2.40513  3.72494  3.29354  2.67741  2.69355  4.24690  2.90347  2.73739  3.18146  2.89801  2.37887  2.77519  2.98518  4.58477  3.61503
          0.01667  4.49850  5.22084  0.61958  0.77255  0.33677  1.25201
    224   2.60888  4.43233  3.31816  2.72327  2.67335  3.79472  4.03977  2.90885  3.16800  1.93701  3.53664  3.58439  4.17302  3.45044  3.48416  3.05470  3.02161  2.69708  4.96012  1.84649    275 y - - -
          2.68618  4.42225  2.77519  2.73123  3.46354  2.40513  3.72494  3.29354  2.67741  2.69355  4.24690  2.90347  2.73739  3.18146  2.89801  2.37887  2.77519  2.98518  4.58477  3.61503
          0.01384  4.68285  5.40519  0.61958  0.77255  0.48576  0.95510
    225   4.58403  5.74033  5.11907  5.04366  2.77099  4.84005  4.28735  4.52363  4.89772  3.75684  5.11181  4.84114  5.31686  4.98267  4.88876  4.61434  4.88517  4.43485  4.42499  0.25656    276 Y - - -
          2.68618  4.42225  2.77519  2.73123  3.46354  2.40513  3.72494  3.29354  2.67741  2.69355  4.24690  2.90347  2.73739  3.18146  2.89801  2.37887  2.77519  2.98518  4.58477  3.61503
          0.01384  4.68285  5.40519  0.61958  0.77255  0.48576  0.95510
    226   2.29236  5.22122  1.87936  2.47161  4.54324  3.21845  3.56335  4.01385  2.48395  3.51701  4.26938  2.89604  3.40437  2.67667  2.89245  2.26568  2.92809  3.59971  5.66847  3.45663    277 d - - -
          2.68618  4.42225  2.77519  2.73123  3.46354  2.40513  3.72494  3.29354  2.67741  2.69355  4.24690  2.90347  2.73739  3.18146  2.89801  2.37887  2.77519  2.98518  4.58477  3.61503
          0.01384  4.68285  5.40519  0.61958  0.77255  0.48576  0.95510
    227   2.56460  5.18329  2.93902  2.25844  4.49403  3.54447  3.73709  3.95644  2.28690  3.47391  4.23365  2.87122  2.86145  2.77218  2.97363  2.26075  2.00144  3.42501  5.63734  3.61423    278 t - - -
          2.68618  4.42225  2.77519  2.73123  3.46354  2.40513  3.72494  3.29354  2.67741  2.69355  4.24690  2.90347  2.73739  3.18146  2.89801  2.37887  2.77519  2.98518  4.58477  3.61503
          0.14062  4.68285  2.10431  0.61958  0.77255  0.48576  0.95510
    228   2.19049  4.30540  3.59530  3.27441  3.41658  3.52704  3.24787  2.44876  3.19888  1.58335  3.41509  3.60157  4.13073  3.46997  3.48068  3.02079  2.94885  2.56611  4.89920  2.95260    279 l - - -
          2.68618  4.42225  2.77519  2.73123  3.46354  2.40513  3.72494  3.29354  2.67741  2.69355  4.24690  2.90347  2.73739  3.18146  2.89801  2.37887  2.77519  2.98518  4.58477  3.61503
          0.28096  4.55792  1.45047  0.61958  0.77255  0.37109  1.17114
    229   2.69550  5.04027  2.89799  2.45638  3.97085  3.49319  2.80521  3.76901  2.43856  3.31733  4.09824  2.99000  3.22572  2.28236  2.24148  2.69181  2.92589  3.39898  5.50044  2.90138    280 r - - -
          2.68637  4.42267  2.77456  2.73165  3.46382  2.40477  3.72536  3.29307  2.67782  2.69348  4.24731  2.90388  2.73731  3.18030  2.89842  2.37908  2.77509  2.98560  4.58519  3.61367
          0.73701  1.47243  1.23069  1.88888  0.16398  0.31717  1.30271
    230   2.71838  4.93284  3.11287  2.54423  4.18448  3.53369  3.31930  3.60372  2.44156  3.19028  3.24297  2.96613  3.92007  2.37584  1.85851  2.74497  2.69226  3.27565  5.41139  3.37183    292 r - - -
          2.68618  4.42225  2.77519  2.73123  3.46354  2.40513  3.72494  3.29354  2.67741  2.69355  4.24690  2.90347  2.73739  3.18146  2.89801  2.37887  2.77519  2.98518  4.58477  3.61503
          0.01798  4.42347  5.14582  0.61958  0.77255  0.30368  1.33978
    231   1.36320  4.79647  3.39760  2.94291  4.43664  3.49112  3.13541  3.86802  2.96542  3.48945  4.30513  3.36230  3.39485  3.30217  3.38857  1.53249  3.07872  3.45838  5.72448  4.42493    293 a - - -
          2.68618  4.42225  2.77519  2.73123  3.46354  2.40513  3.72494  3.29354  2.67741  2.69355  4.24690  2.90347  2.73739  3.18146  2.89801  2.37887  2.77519  2.98518  4.58477  3.61503
          0.01384  4.68285  5.40519  0.61958  0.77255  0.48576  0.95510
    232   2.60919  5.22318  2.82355  2.36772  4.54985  3.54041  3.54187  4.02178  2.06065  3.36364  4.26911  2.97079  3.93352  2.83138  2.09042  2.04498  2.76749  3.60399  5.66622  3.53297    294 s - - -
          2.68618  4.42225  2.77519  2.73123  3.46354  2.40513  3.72494  3.29354  2.67741  2.69355  4.24690  2.90347  2.73739  3.18146  2.89801  2.37887  2.77519  2.98518  4.58477  3.61503
          0.01384  4.68285  5.40519  0.61958  0.77255  0.48576  0.95510
    233   2.77082  5.04991  3.12621  2.56786  4.31901  3.48303  3.77626  3.74870  1.94044  3.22443  3.03081  2.79436  3.97250  2.90936  2.82336  2.27049  1.97681  3.40017  5.53464  4.18433    295 k - - -
          2.68618  4.42225  2.77519  2.73123  3.46354  2.40513  3.72494  3.29354  2.67741  2.69355  4.24690  2.90347  2.73739  3.18146  2.89801  2.37887  2.77519  2.98518  4.58477  3.61503
          0.01384  4.68285  5.40519  0.61958  0.77255  0.48576  0.95510
    234   2.77625  5.04427  3.04547  2.37409  4.38995  3.07426  3.94527  3.29438  2.77713  3.41417  4.23846  2.88926  1.27446  3.10986  3.23349  2.90000  3.13356  3.46241  5.65521  4.31762    296 p - - -
          2.68618  4.42225  2.77519  2.73123  3.46354  2.40513  3.72494  3.29354  2.67741  2.69355  4.24690  2.90347  2.73739  3.18146  2.89801  2.37887  2.77519  2.98518  4.58477  3.61503
          0.01384  4.68285  5.40519  0.61958  0.77255  0.48576  0.95510
    235   2.77755  4.68965  2.95069  2.84294  3.86158  3.68208  3.66229  2.97128  2.78787  2.91078  3.37617  3.31047  4.06639  3.13846  1.80368  2.90967  3.00830  1.86374  5.24195  3.97112    297 r - - -
          2.68618  4.42225  2.77519  2.73123  3.46354  2.40513  3.72494  3.29354  2.67741  2.69355  4.24690  2.90347  2.73739  3.18146  2.89801  2.37887  2.77519  2.98518  4.58477  3.61503
          0.01384  4.68285  5.40519  0.61958  0.77255  0.48576  0.95510
    236   1.94233  5.23406  2.72076  2.23613  4.56282  3.23638  3.74180  4.03582  2.20562  3.53531  4.28636  3.01657  2.59580  2.84658  2.98168  2.47833  2.60158  3.61746  5.68375  4.28331    298 a - - -
          2.68618  4.42225  2.77519  2.73123  3.46354  2.40513  3.72494  3.29354  2.67741  2.69355  4.24690  2.90347  2.73739  3.18146  2.89801  2.37887  2.77519  2.98518  4.58477  3.61503
          0.01384  4.68285  5.40519  0.61958  0.77255  0.48576  0.95510
    237   2.35289  5.26782  2.57188  2.31615  4.58147  1.60614  3.78746  4.04960  2.49091  3.56200  4.06155  2.94596  3.97531  2.67052  3.05516  2.68610  3.06210  3.64345  5.72317  4.32281    299 g - - -
          2.68618  4.42225  2.77519  2.73123  3.46354  2.40513  3.72494  3.29354  2.67741  2.69355  4.24690  2.90347  2.73739  3.18146  2.89801  2.37887  2.77519  2.98518  4.58477  3.61503
          0.01384  4.68285  5.40519  0.61958  0.77255  0.48576  0.95510
    238   4.56109  5.58227  5.51988  5.38883  0.93428  5.12305  3.94164  4.09258  5.15669  3.25950  4.62467  4.76841  5.40505  4.90473  5.00431  4.56595  4.77213  4.07909  1.12981  2.27975    300 f - - -
          2.68618  4.42225  2.77519  2.73123  3.46354  2.40513  3.72494  3.29354  2.67741  2.69355  4.24690  2.90347  2.73739  3.18146  2.89801  2.37887  2.77519  2.98518  4.58477  3.61503
          0.01384  4.68285  5.40519  0.61958  0.77255  0.48576  0.95510
    239   2.26680  4.59279  3.92708  3.54832  4.76014  3.36638  4.60603  4.18826  3.56359  3.85019  4.65267  3.71207  1.13650  3.85131  3.90301  1.78517  2.12928  3.61645  6.07952  4.86537    301 p - - -
          2.68618  4.42225  2.77519  2.73123  3.46354  2.40513  3.72494  3.29354  2.67741  2.69355  4.24690  2.90347  2.73739  3.18146  2.89801  2.37887  2.77519  2.98518  4.58477  3.61503
          0.01384  4.68285  5.40519  0.61958  0.77255  0.48576  0.95510
    240   3.19240  4.56465  4.75972  4.23575  2.19822  4.25245  4.06148  2.59706  4.06538  2.38546  3.67552  4.21203  4.59891  4.17272  3.09417  3.56526  3.42045  2.85090  2.43767  1.26498    302 y - - -
          2.68618  4.42225  2.77519  2.73123  3.46354  2.40513  3.72494  3.29354  2.67741  2.69355  4.24690  2.90347  2.73739  3.18146  2.89801  2.37887  2.77519  2.98518  4.58477  3.61503
          0.01384  4.68285  5.40519  0.61958  0.77255  0.48576  0.95510
    241   2.83554  5.31109  1.45100  2.46928  4.63156  3.55006  3.13058  3.56718  2.49790  3.60581  4.36375  2.75028  3.97600  2.52695  3.05112  2.43590  3.07179  3.68996  5.75406  4.34491    303 d - - -
          2.68618  4.42225  2.77519  2.73123  3.46354  2.40513  3.72494  3.29354  2.67741  2.69355  4.24690  2.90347  2.73739  3.18146  2.89801  2.37887  2.77519  2.98518  4.58477  3.61503
          0.01384  4.68285  5.40519  0.61958  0.77255  0.48576  0.95510
    242   2.12390  5.13631  2.79873  2.34450  3.60484  3.55204  3.74585  3.37515  2.38530  3.41971  4.19089  2.97268  2.64804  2.58166  2.98703  2.30478  2.69147  3.49937  5.60082  4.22279    304 a - - -
          2.68618  4.42225  2.77519  2.73123  3.46354  2.40513  3.72494  3.29354  2.67741  2.69355  4.24690  2.90347  2.73739  3.18146  2.89801  2.37887  2.77519  2.98518  4.58477  3.61503
          0.01384  4.68285  5.40519  0.61958  0.77255  0.48576  0.95510
    243   2.12749  5.05094  2.80003  2.54777  4.31753  2.97770  3.51685  3.75100  2.36777  3.05392  4.11482  2.60878  3.96062  2.89954  3.02012  2.57750  2.52953  2.41542  5.53561  4.17852    305 a - - -
          2.68618  4.42225  2.77519  2.73123  3.46354  2.40513  3.72494  3.29354  2.67741  2.69355  4.24690  2.90347  2.73739  3.18146  2.89801  2.37887  2.77519  2.98518  4.58477  3.61503
          0.01384  4.68285  5.40519  0.61958  0.77255  0.48576  0.95510
    244   2.87940  5.13195  2.85896  2.66619  4.43565  3.64758  3.83557  3.85576  2.50854  3.41394  3.32732  3.17617  3.21976  2.97193  1.20447  2.89137  3.11015  3.50991  5.60856  4.28160    306 r - - -
          2.68533  4.41758  2.77364  2.73156  3.46327  2.40541  3.72437  3.29396  2.67819  2.69409  4.24768  2.90277  2.73777  3.18192  2.89850  2.37894  2.77477  2.98596  4.58555  3.61532
          0.34193  1.25489  5.40519  2.10887  0.12940  0.48576  0.95510
    245   2.59689  5.29342  1.56670  2.47795  4.62354  3.07708  3.78701  4.09810  2.55198  3.24078  4.35644  2.39340  3.97538  2.89748  2.42638  2.79416  3.06714  3.67986  5.74740  4.34192    321 d - - -
          2.68618  4.42225  2.77519  2.73123  3.46354  2.40513  3.72494  3.29354  2.67741  2.69355  4.24690  2.90347  2.73739  3.18146  2.89801  2.37887  2.77519  2.98518  4.58477  3.61503
          0.06618  4.68285  2.90433  0.61958  0.77255  0.48576  0.95510
    246   2.20321  5.15602  2.56114  2.35342  4.46372  3.03443  2.77240  3.92412  2.47183  3.44535  3.71810  2.92694  3.92100  2.67628  2.95754  2.37160  2.56034  3.07928  5.61203  4.22479    322 a - - -
          2.68618  4.42225  2.77519  2.73123  3.46354  2.40513  3.72494  3.29354  2.67741  2.69355  4.24690  2.90347  2.73739  3.18146  2.89801  2.37887  2.77519  2.98518  4.58477  3.61503
          0.01458  4.63125  5.35359  0.61958  0.77255  0.58404  0.81563
    247   2.17363  5.10353  2.69395  2.25869  4.39040  2.03281  3.74768  3.83620  2.51809  3.03260  4.16591  3.03809  3.33652  2.86993  2.99964  2.60582  2.98604  3.46369  5.57849  3.65686    323 g - - -
          2.68618  4.42225  2.77519  2.73123  3.46354  2.40513  3.72494  3.29354  2.67741  2.69355  4.24690  2.90347  2.73739  3.18146  2.89801  2.37887  2.77519  2.98518  4.58477  3.61503
          0.01458  4.63125  5.35359  0.61958  0.77255  0.42887  1.05338
    248   2.75838  4.80936  2.94687  2.48944  3.80156  3.62642  3.84121  2.94509  2.68845  2.20235  3.89176  2.96558  4.01369  2.70965  2.12723  2.83900  2.98974  3.11949  4.11705  3.06918    324 r - - -
          2.68618  4.42225  2.77519  2.73123  3.46354  2.40513  3.72494  3.29354  2.67741  2.69355  4.24690  2.90347  2.73739  3.18146  2.89801  2.37887  2.77519  2.98518  4.58477  3.61503
          0.01384  4.68285  5.40519  0.61958  0.77255  0.48576  0.95510
    249   2.06566  5.28592  2.55126  2.30785  4.62275  3.54456  3.79392  4.09784  2.56864  3.60027  4.35939  2.38963  2.13847  2.90546  3.06732  2.38870  2.95131  3.67858  5.75285  4.34596    325 a - - -
          2.68618  4.42225  2.77519  2.73123  3.46354  2.40513  3.72494  3.29354  2.67741  2.69355  4.24690  2.90347  2.73739  3.18146  2.89801  2.37887  2.77519  2.98518  4.58477  3.61503
          0.01384  4.68285  5.40519  0.61958  0.77255  0.48576  0.95510
    250   2.35709  5.30419  2.33292  2.04742  4.64268  3.09437  3.74827  4.12868  2.49951  3.60679  4.34894  2.23115  3.24714  2.27080  2.99717  2.75352  3.02857  3.69175  5.73881  4.02917    326 e - - -
          2.68618  4.42225  2.77519  2.73123  3.46354  2.40513  3.72494  3.29354  2.67741  2.69355  4.24690  2.90347  2.73739  3.18146  2.89801  2.37887  2.77519  2.98518  4.58477  3.61503
          0.01384  4.68285  5.40519  0.61958  0.77255  0.48576  0.95510
    251   2.76756  5.03280  2.47675  2.34095  4.28937  3.57602  3.78288  3.71723  2.57035  3.29979  4.09948  3.09072  3.97162  2.63215  3.04239  2.61489  1.95721  2.32228  5.52307  3.46589    327 t - - -
          2.68618  4.42225  2.77519  2.73123  3.46354  2.40513  3.72494  3.29354  2.67741  2.69355  4.24690  2.90347  2.73739  3.18146  2.89801  2.37887  2.77519  2.98518  4.58477  3.61503
          0.01384  4.68285  5.40519  0.61958  0.77255  0.48576  0.95510
    252   2.63044  4.96698  2.96236  2.59457  4.20797  2.35556  3.79058  3.62628  2.58884  2.54696  4.03753  2.81088  3.64074  2.43629  3.05381  2.51053  2.76645  2.67941  5.46845  3.62490    328 g - - -
          2.68618  4.42225  2.77519  2.73123  3.46354  2.40513  3.72494  3.29354  2.67741  2.69355  4.24690  2.90347  2.73739  3.18146  2.89801  2.37887  2.77519  2.98518  4.58477  3.61503
          0.01384  4.68285  5.40519  0.61958  0.77255  0.48576  0.95510
    253   2.68258  5.18177  3.04313  2.48679  4.49283  3.13290  3.35862  3.95466  2.37381  2.81688  4.23186  2.42566  3.24250  2.61968  2.18613  2.37313  2.93637  3.16598  5.63503  4.24684    329 r - - -
          2.68618  4.42225  2.77519  2.73123  3.46354  2.40513  3.72494  3.29354  2.67741  2.69355  4.24690  2.90347  2.73739  3.18146  2.89801  2.37887  2.77519  2.98518  4.58477  3.61503
          0.01384  4.68285  5.40519  0.61958  0.77255  0.48576  0.95510
    254   2.95144  5.36987  2.88938  2.27623  4.72269  1.72133  3.88524  4.18662  2.10137  3.69448  4.47861  2.96025  2.08100  3.01104  3.10869  2.91486  3.19915  3.77965  5.84887  4.45614    330 g - - -
          2.68618  4.42225  2.77519  2.73123  3.46354  2.40513  3.72494  3.29354  2.67741  2.69355  4.24690  2.90347  2.73739  3.18146  2.89801  2.37887  2.77519  2.98518  4.58477  3.61503
          0.21001  4.68285  1.71386  0.61958  0.77255  0.48576  0.95510
    255   2.48539  5.14305  2.48466  2.21321  3.49379  2.59105  3.67714  3.92429  2.30922  3.43550  4.19260  2.37880  3.87731  2.63471  2.91722  2.67928  2.93576  3.18161  5.59386  4.19991    331 e - - -
          2.68618  4.42225  2.77519  2.73123  3.46354  2.40513  3.72494  3.29354  2.67741  2.69355  4.24690  2.90347  2.73739  3.18146  2.89801  2.37887  2.77519  2.98518  4.58477  3.61503
          0.19417  4.48965  1.80023  0.61958  0.77255  0.79379  0.60171
    256   2.64970  4.94397  2.48358  2.43592  4.20197  2.96632  3.18216  3.64455  2.42805  3.21437  4.00697  2.96561  3.44458  2.78654  2.31821  2.65857  2.88080  3.29238  3.38417  3.51212    332 r - - -
          2.68618  4.42225  2.77519  2.73123  3.46354  2.40513  3.72494  3.29354  2.67741  2.69355  4.24690  2.90347  2.73739  3.18146  2.89801  2.37887  2.77519  2.98518  4.58477  3.61503
          0.02005  4.31553  5.03787  0.61958  0.77255  0.26903  1.44444
    257   1.58307  4.62057  4.19407  4.09261  5.16434  0.65168  5.11367  4.60686  4.26064  4.32328  5.13189  4.00536  4.21239  4.45870  4.46054  2.89765  3.25570  3.87299  6.47372  5.36833    333 G - - -
          2.68618  4.42225  2.77519  2.73123  3.46354  2.40513  3.72494  3.29354  2.67741  2.69355  4.24690  2.90347  2.73739  3.18146  2.89801  2.37887  2.77519  2.98518  4.58477  3.61503
          0.01384  4.68285  5.40519  0.61958  0.77255  0.48576  0.95510
    258   2.78752  4.91716  3.22836  2.66928  3.43298  3.62657  3.82119  3.54783  2.23292  3.16580  3.99505  2.80443  4.01509  2.99164  2.54517  2.31122  3.01719  3.24359  5.40098  1.92462    334 y - - -
          2.68618  4.42225  2.77519  2.73123  3.46354  2.40513  3.72494  3.29354  2.67741  2.69355  4.24690  2.90347  2.73739  3.18146  2.89801  2.37887  2.77519  2.98518  4.58477  3.61503
          0.01384  4.68285  5.40519  0.61958  0.77255  0.48576  0.95510
    259   4.14312  5.68596  4.83106  4.81778  5.64696  4.33295  5.75465  5.49704  4.96129  4.98201  6.10547  5.02352  0.13560  5.31353  5.04953  4.34852  4.64792  5.03055  6.52747  5.79666    335 P - - -
          2.68618  4.42225  2.77519  2.73123  3.46354  2.40513  3.72494  3.29354  2.67741  2.69355  4.24690  2.90347  2.73739  3.18146  2.89801  2.37887  2.77519  2.98518  4.58477  3.61503
          0.01384  4.68285  5.40519  0.61958  0.77255  0.48576  0.95510
    260   2.79029  4.77740  3.34045  2.82919  4.02904  3.63096  3.94168  3.43496  2.61438  3.09299  3.94682  3.22629  4.06667  3.15438  3.19997  2.13283  1.39476  3.14722  5.37803  3.04437    336 t - - -
          2.68618  4.42225  2.77519  2.73123  3.46354  2.40513  3.72494  3.29354  2.67741  2.69355  4.24690  2.90347  2.73739  3.18146  2.89801  2.37887  2.77519  2.98518  4.58477  3.61503
          0.01384  4.68285  5.40519  0.61958  0.77255  0.48576  0.95510
    261   3.84476  0.16494  5.39160  5.34470  5.28649  4.23171  5.84068  4.68237  5.23162  4.49697  5.66058  5.17245  4.97827  5.53956  5.18868  4.11032  4.37432  4.34129  6.41674  5.54629    337 C - - -
          2.68618  4.42225  2.77519  2.73123  3.46354  2.40513  3.72494  3.29354  2.67741  2.69355  4.24690  2.90347  2.73739  3.18146  2.89801  2.37887  2.77519  2.98518  4.58477  3.61503
          0.01384  4.68285  5.40519  0.61958  0.77255  0.48576  0.95510
    262   2.61089  5.25511  2.44588  2.45930  4.59440  3.53585  3.72262  4.07488  1.79198  3.16884  4.29777  2.55837  3.92954  2.49912  2.41644  2.58825  2.89898  3.64274  5.69027  4.00597    338 k - - -
          2.68618  4.42225  2.77519  2.73123  3.46354  2.40513  3.72494  3.29354  2.67741  2.69355  4.24690  2.90347  2.73739  3.18146  2.89801  2.37887  2.77519  2.98518  4.58477  3.61503
          0.01384  4.68285  5.40519  0.61958  0.77255  0.48576  0.95510
    263   2.98385  5.42110  2.87854  1.30510  4.75866  3.60444  3.89125  4.21716  2.63832  3.72061  4.51173  3.08807  4.07429  1.66956  3.09230  2.93972  3.02425  3.57481  5.87289  4.47714    339 e - - -
          2.68618  4.42225  2.77519  2.73123  3.46354  2.40513  3.72494  3.29354  2.67741  2.69355  4.24690  2.90347  2.73739  3.18146  2.89801  2.37887  2.77519  2.98518  4.58477  3.61503
          0.01384  4.68285  5.40519  0.61958  0.77255  0.48576  0.95510
    264   3.65862  5.12052  4.94811  4.58914  3.02696  4.42452  4.42472  3.40176  4.23726  2.86826  4.15231  4.55435  4.91773  4.54164  4.33615  3.93363  3.98347  2.56661  0.58786  3.07454    340 W - - -
          2.68618  4.42225  2.77519  2.73123  3.46354  2.40513  3.72494  3.29354  2.67741  2.69355  4.24690  2.90347  2.73739  3.18146  2.89801  2.37887  2.77519  2.98518  4.58477  3.61503
          0.01384  4.68285  5.40519  0.61958  0.77255  0.48576  0.95510
    265   4.94357  5.96684  5.46578  5.40200  3.92040  4.78131  5.21093  5.12120  5.19200  4.34548  5.69463  5.44338  5.36704  5.52329  5.15324  5.14579  5.29677  5.01911  0.14681  3.89356    341 W - - -
          2.68618  4.42225  2.77519  2.73123  3.46354  2.40513  3.72494  3.29354  2.67741  2.69355  4.24690  2.90347  2.73739  3.18146  2.89801  2.37887  2.77519  2.98518  4.58477  3.61503
          0.01384  4.68285  5.40519  0.61958  0.77255  0.48576  0.95510
    266   2.40831  5.23294  2.83005  2.20101  4.56054  3.53759  3.73176  4.03476  2.47638  2.99849  4.27945  2.25418  3.39012  2.50482  2.96692  2.04339  2.80696  3.61441  5.67675  4.27560    342 s - - -
          2.68618  4.42225  2.77519  2.73123  3.46354  2.40513  3.72494  3.29354  2.67741  2.69355  4.24690  2.90347  2.73739  3.18146  2.89801  2.37887  2.77519  2.98518  4.58477  3.61503
          0.01384  4.68285  5.40519  0.61958  0.77255  0.48576  0.95510
    267   2.58159  5.28420  1.57414  2.47404  4.62304  2.81999  3.77364  4.10006  2.16499  3.59418  4.34752  3.02269  3.96428  2.88098  2.80142  2.53666  2.83976  3.67592  5.73884  4.33255    343 d - - -
          2.68618  4.42225  2.77519  2.73123  3.46354  2.40513  3.72494  3.29354  2.67741  2.69355  4.24690  2.90347  2.73739  3.18146  2.89801  2.37887  2.77519  2.98518  4.58477  3.61503
          0.04650  4.68285  3.31908  0.61958  0.77255  0.48576  0.95510
    268   2.47507  5.10750  2.93849  2.30779  4.39987  2.11507  3.75714  3.19841  2.52731  3.39547  4.17530  3.04725  3.32322  2.70226  3.00831  2.02580  2.99343  3.47211  5.58775  4.21571    344 s - - -
          2.68627  4.42256  2.77525  2.73107  3.46385  2.40484  3.72489  3.29385  2.67749  2.69340  4.24721  2.90305  2.73771  3.18178  2.89832  2.37885  2.77525  2.98439  4.58508  3.61535
          0.16505  1.91389  5.37299  1.82492  0.17582  0.54881  0.86189
    269   2.61524  5.27561  2.69564  1.96452  4.61137  2.76735  3.73742  4.09367  2.48938  3.57818  4.32334  2.65359  3.93511  2.49585  2.98558  2.12623  2.38639  3.66219  5.71518  4.30411    354 e - - -
          2.68618  4.42225  2.77519  2.73123  3.46354  2.40513  3.72494  3.29354  2.67741  2.69355  4.24690  2.90347  2.73739  3.18146  2.89801  2.37887  2.77519  2.98518  4.58477  3.61503
          0.01430  4.65064  5.37299  0.61958  0.77255  0.54881  0.86189
    270   2.40731  4.45323  3.44053  3.08142  3.58788  3.73326  3.98914  2.19026  2.91410  2.41439  3.08307  2.51679  4.11221  3.14663  3.38080  2.80236  2.65440  2.16241  5.03746  3.80588    355 v - - -
          2.68618  4.42225  2.77519  2.73123  3.46354  2.40513  3.72494  3.29354  2.67741  2.69355  4.24690  2.90347  2.73739  3.18146  2.89801  2.37887  2.77519  2.98518  4.58477  3.61503
          0.01430  4.65064  5.37299  0.61958  0.77255  0.54881  0.86189
    271   2.72738  4.66528  3.90860  3.86147  5.16454  0.50536  5.02200  4.72093  4.14913  4.38579  5.19118  3.90259  4.20577  4.35338  4.38468  2.28267  3.28173  3.95054  6.45957  5.30383    356 G - - -
          2.68618  4.42225  2.77519  2.73123  3.46354  2.40513  3.72494  3.29354  2.67741  2.69355  4.24690  2.90347  2.73739  3.18146  2.89801  2.37887  2.77519  2.98518  4.58477  3.61503
          0.01430  4.65064  5.37299  0.61958  0.77255  0.44826  1.01815
    272   3.90634  5.12946  5.76577  5.21693  3.46725  5.30594  5.66809  2.20700  5.07467  0.51770  3.21289  5.44146  5.37053  5.03127  5.08455  4.71188  4.12571  2.16910  5.70694  4.71863    357 L - - -
          2.68618  4.42225  2.77519  2.73123  3.46354  2.40513  3.72494  3.29354  2.67741  2.69355  4.24690  2.90347  2.73739  3.18146  2.89801  2.37887  2.77519  2.98518  4.58477  3.61503
          0.01384  4.68285  5.40519  0.61958  0.77255  0.48576  0.95510
    273   2.85909  5.20241  3.18867  2.46219  3.44287  3.63623  3.77921  3.95214  1.78399  3.32212  4.25878  3.12839  4.01987  2.57562  1.63643  2.84914  3.07976  3.57953  5.62997  3.71834    358 r - - -
          2.68618  4.42225  2.77519  2.73123  3.46354  2.40513  3.72494  3.29354  2.67741  2.69355  4.24690  2.90347  2.73739  3.18146  2.89801  2.37887  2.77519  2.98518  4.58477  3.61503
          0.01384  4.68285  5.40519  0.61958  0.77255  0.48576  0.95510
    274   1.97944  5.25713  2.65456  2.19557  4.59735  3.53257  3.18367  4.07969  2.26456  3.56010  4.12749  2.68871  3.92652  2.65173  2.41024  2.63036  2.72408  3.64520  5.69241  4.28468    359 a - - -
          2.68618  4.42225  2.77519  2.73123  3.46354  2.40513  3.72494  3.29354  2.67741  2.69355  4.24690  2.90347  2.73739  3.18146  2.89801  2.37887  2.77519  2.98518  4.58477  3.61503
          0.01384  4.68285  5.40519  0.61958  0.77255  0.48576  0.95510
    275   2.64804  5.51410  3.79551  3.06932  4.99522  3.98177  3.90801  4.33143  1.29711  3.48349  4.59794  3.48624  4.33111  3.03017  1.22811  3.30785  3.48929  3.99107  5.79184  4.61114    360 r - - -
          2.68618  4.42225  2.77519  2.73123  3.46354  2.40513  3.72494  3.29354  2.67741  2.69355  4.24690  2.90347  2.73739  3.18146  2.89801  2.37887  2.77519  2.98518  4.58477  3.61503
          0.01384  4.68285  5.40519  0.61958  0.77255  0.48576  0.95510
    276   3.07926  4.50149  4.62332  4.04596  3.36184  4.21833  3.25656  2.50737  3.86469  0.97891  3.33402  4.22988  4.55012  4.08510  4.00797  3.52849  3.31139  1.82977  5.06060  3.85635    361 l - - -
          2.68618  4.42225  2.77519  2.73123  3.46354  2.40513  3.72494  3.29354  2.67741  2.69355  4.24690  2.90347  2.73739  3.18146  2.89801  2.37887  2.77519  2.98518  4.58477  3.61503
          0.01384  4.68285  5.40519  0.61958  0.77255  0.48576  0.95510
    277   2.55274  4.20572  4.53226  3.93185  2.47488  3.94155  4.26240  2.09548  3.55159  1.44111  2.91339  4.02563  4.30295  3.28052  3.85173  3.24334  2.94277  2.29882  4.82283  3.64489    362 l - - -
          2.68618  4.42225  2.77519  2.73123  3.46354  2.40513  3.72494  3.29354  2.67741  2.69355  4.24690  2.90347  2.73739  3.18146  2.89801  2.37887  2.77519  2.98518  4.58477  3.61503
          0.01384  4.68285  5.40519  0.61958  0.77255  0.48576  0.95510
    278   2.33049  5.27818  2.90272  1.89378  4.61452  2.88627  3.74049  4.09661  2.37242  3.58014  4.32367  2.18299  3.94089  2.55587  2.98194  2.47575  2.73512  3.66463  5.71592  4.30605    363 e - - -
          2.68618  4.42225  2.77519  2.73123  3.46354  2.40513  3.72494  3.29354  2.67741  2.69355  4.24690  2.90347  2.73739  3.18146  2.89801  2.37887  2.77519  2.98518  4.58477  3.61503
          0.01384  4.68285  5.40519  0.61958  0.77255  0.48576  0.95510
    279   2.29282  5.24490  2.54200  2.22060  4.57296  3.53822  3.73609  4.04856  2.48241  3.38034  4.29110  2.73705  3.93769  1.86019  2.97391  2.39318  3.00308  3.62661  5.68721  3.42441    364 q - - -
          2.68618  4.42225  2.77519  2.73123  3.46354  2.40513  3.72494  3.29354  2.67741  2.69355  4.24690  2.90347  2.73739  3.18146  2.89801  2.37887  2.77519  2.98518  4.58477  3.61503
          0.01384  4.68285  5.40519  0.61958  0.77255  0.48576  0.95510
    280   2.00341  4.19819  4.46854  3.87157  3.10634  3.91805  4.23896  1.99468  3.71389  2.24735  3.31473  3.98531  3.91751  3.89643  3.81948  3.21742  2.61398  1.79431  4.82400  2.68861    365 v - - -
          2.68618  4.42225  2.77519  2.73123  3.46354  2.40513  3.72494  3.29354  2.67741  2.69355  4.24690  2.90347  2.73739  3.18146  2.89801  2.37887  2.77519  2.98518  4.58477  3.61503
          0.01384  4.68285  5.40519  0.61958  0.77255  0.48576  0.95510
    281   2.38057  5.37384  1.53245  2.42167  4.73579  2.67248  3.86150  4.22042  2.67070  3.71644  4.48179  2.83674  3.20443  2.97979  3.18318  2.22298  3.15320  3.78878  5.86612  4.44398    366 d - - -
          2.68618  4.42225  2.77519  2.73123  3.46354  2.40513  3.72494  3.29354  2.67741  2.69355  4.24690  2.90347  2.73739  3.18146  2.89801  2.37887  2.77519  2.98518  4.58477  3.61503
          0.01384  4.68285  5.40519  0.61958  0.77255  0.48576  0.95510
    282   2.40765  4.94683  2.65105  2.50489  4.18871  3.29032  3.80278  3.60334  2.60809  3.21102  2.66946  3.12848  2.28825  2.95599  3.07054  2.75450  2.41473  3.03033  5.45916  4.12673    367 p - - -
          2.68618  4.42225  2.77519  2.73123  3.46354  2.40513  3.72494  3.29354  2.67741  2.69355  4.24690  2.90347  2.73739  3.18146  2.89801  2.37887  2.77519  2.98518  4.58477  3.61503
          0.05165  4.68285  3.19218  0.61958  0.77255  0.48576  0.95510
    283   2.74444  4.70504  2.51859  2.76717  3.88542  2.86150  3.86245  2.99850  2.74750  2.61803  3.42693  3.13947  4.02411  3.08059  3.17270  1.90340  2.77752  2.74463  3.82954  3.96974    368 s - - -
          2.68618  4.42225  2.77519  2.73123  3.46354  2.40513  3.72494  3.29354  2.67741  2.69355  4.24690  2.90347  2.73739  3.18146  2.89801  2.37887  2.77519  2.98518  4.58477  3.61503
          0.01437  4.64557  5.36792  0.61958  0.77255  0.55821  0.84918
    284   2.74448  4.71858  2.55181  2.49675  3.90142  3.19349  3.85672  3.15185  2.73573  2.17551  3.34184  3.23801  4.02027  3.07008  2.83531  2.67582  2.79018  2.34186  5.26262  3.39090    369 l - - -
          2.68618  4.42225  2.77519  2.73123  3.46354  2.40513  3.72494  3.29354  2.67741  2.69355  4.24690  2.90347  2.73739  3.18146  2.89801  2.37887  2.77519  2.98518  4.58477  3.61503
          0.01437  4.64557  5.36792  0.61958  0.77255  0.55821  0.84918
    285   2.19294  4.41291  3.71734  3.14711  3.54164  3.19293  4.01068  2.71549  3.08898  1.90108  3.30348  3.52565  4.12641  3.10994  2.91929  2.37533  2.97797  2.68165  3.13188  3.77747    370 l - - -
          2.68618  4.42225  2.77519  2.73123  3.46354  2.40513  3.72494  3.29354  2.67741  2.69355  4.24690  2.90347  2.73739  3.18146  2.89801  2.37887  2.77519  2.98518  4.58477  3.61503
          0.01437  4.64557  5.36792  0.61958  0.77255  0.55821  0.84918
    286   2.58748  4.51478  3.55296  2.98980  3.50292  2.88053  3.95707  3.02952  2.95095  1.71572  3.62109  2.89728  4.08695  2.98127  3.32253  2.79033  2.37573  2.50212  5.09576  3.85262    371 l - - -
          2.68618  4.42225  2.77519  2.73123  3.46354  2.40513  3.72494  3.29354  2.67741  2.69355  4.24690  2.90347  2.73739  3.18146  2.89801  2.37887  2.77519  2.98518  4.58477  3.61503
          0.02978  4.64557  3.92543  0.61958  0.77255  0.55821  0.84918
    287   2.74538  4.96906  2.44024  2.57267  3.64795  3.56987  3.76857  3.63552  2.49696  3.22948  4.03810  3.09439  3.96012  2.91624  1.92675  2.30054  2.97648  3.30568  4.26788  2.87940    372 r - - -
          2.68618  4.42225  2.77519  2.73123  3.46354  2.40513  3.72494  3.29354  2.67741  2.69355  4.24690  2.90347  2.73739  3.18146  2.89801  2.37887  2.77519  2.98518  4.58477  3.61503
          0.09919  4.63039  2.46895  0.61958  0.77255  0.47034  0.98027
    288   2.65031  4.53347  3.07053  2.91046  2.92020  3.66919  3.91012  2.44487  2.87692  2.14225  3.39528  2.46301  4.05117  2.62430  3.26295  2.70881  2.95620  2.73245  5.10312  3.85185    373 l - - -
          2.68618  4.42225  2.77519  2.73123  3.46354  2.40513  3.72494  3.29354  2.67741  2.69355  4.24690  2.90347  2.73739  3.18146  2.89801  2.37887  2.77519  2.98518  4.58477  3.61503
          0.04930  4.58813  3.27189  0.61958  0.77255  0.65599  0.73174
    289   2.24024  5.00453  3.06385  2.50773  4.26976  3.18153  3.72588  3.70230  2.27189  2.87797  4.06825  2.43074  3.91877  2.76294  2.88637  2.34188  2.52161  3.35173  5.48907  3.33526    374 a - - -
          2.68618  4.42225  2.77519  2.73123  3.46354  2.40513  3.72494  3.29354  2.67741  2.69355  4.24690  2.90347  2.73739  3.18146  2.89801  2.37887  2.77519  2.98518  4.58477  3.61503
          0.01575  4.55457  5.27692  0.61958  0.77255  0.70666  0.67981
    290   2.28485  4.99457  3.08728  2.53085  4.26163  2.31098  3.73683  3.68917  2.28280  2.76387  4.06480  3.05564  3.93133  2.58343  2.68483  2.70056  2.42068  3.34413  5.48339  4.13586    375 k - - -
          2.68618  4.42225  2.77519  2.73123  3.46354  2.40513  3.72494  3.29354  2.67741  2.69355  4.24690  2.90347  2.73739  3.18146  2.89801  2.37887  2.77519  2.98518  4.58477  3.61503
          0.01575  4.55457  5.27692  0.61958  0.77255  0.65934  0.72813
    291   2.27047  4.78150  2.82730  2.65811  3.98680  3.58337  3.80075  3.38303  2.54919  3.02632  3.86596  3.15734  2.59001  2.98626  2.94816  2.79691  2.41944  2.72598  2.90387  4.00927    376 a - - -
          2.68618  4.42225  2.77519  2.73123  3.46354  2.40513  3.72494  3.29354  2.67741  2.69355  4.24690  2.90347  2.73739  3.18146  2.89801  2.37887  2.77519  2.98518  4.58477  3.61503
          0.01549  4.57095  5.29329  0.61958  0.77255  0.46128  0.99554
    292   2.14945  4.56958  3.19304  2.79183  3.51650  3.30956  3.92532  3.09336  2.57245  2.50503  3.16363  3.35994  4.06858  2.62274  3.27375  2.91874  2.97825  2.15794  3.68530  3.46490    377 a - - -
          2.68618  4.42225  2.77519  2.73123  3.46354  2.40513  3.72494  3.29354  2.67741  2.69355  4.24690  2.90347  2.73739  3.18146  2.89801  2.37887  2.77519  2.98518  4.58477  3.61503
          0.01430  4.65064  5.37299  0.61958  0.77255  0.54881  0.86189
    293   2.59867  5.21987  2.33129  2.45552  4.54867  2.60088  3.14852  4.02295  1.84149  3.07107  3.88514  2.89741  3.92110  2.61226  2.94581  2.71934  2.91053  3.60183  5.66199  4.26153    378 k - - -
          2.68618  4.42225  2.77519  2.73123  3.46354  2.40513  3.72494  3.29354  2.67741  2.69355  4.24690  2.90347  2.73739  3.18146  2.89801  2.37887  2.77519  2.98518  4.58477  3.61503
          0.01430  4.65064  5.37299  0.61958  0.77255  0.54881  0.86189
    294   2.57247  4.24362  4.14564  3.56123  2.48933  3.83959  4.13750  2.69479  3.09941  2.18095  2.80603  3.79457  2.50388  3.41557  3.65288  3.12135  2.49484  2.04815  4.25326  3.65791    379 v - - -
          2.68618  4.42225  2.77519  2.73123  3.46354  2.40513  3.72494  3.29354  2.67741  2.69355  4.24690  2.90347  2.73739  3.18146  2.89801  2.37887  2.77519  2.98518  4.58477  3.61503
          0.01430  4.65064  5.37299  0.61958  0.77255  0.44826  1.01815
    295   2.41169  4.69093  3.10594  2.80705  3.86525  3.66081  3.88715  2.86867  2.42907  2.14815  3.14593  2.55212  4.04574  2.80208  3.04702  2.88266  2.81015  2.78750  3.73432  3.96557    380 l - - -
          2.68618  4.42225  2.77519  2.73123  3.46354  2.40513  3.72494  3.29354  2.67741  2.69355  4.24690  2.90347  2.73739  3.18146  2.89801  2.37887  2.77519  2.98518  4.58477  3.61503
          0.01384  4.68285  5.40519  0.61958  0.77255  0.48576  0.95510
    296   2.06549  5.05039  3.12577  2.60369  4.47998  2.40828  3.84337  3.92934  2.38949  3.48050  4.25772  2.54550  3.97544  2.96969  3.09155  2.05468  2.28801  3.52639  5.66804  4.30463    381 s - - -
          2.68618  4.42225  2.77519  2.73123  3.46354  2.40513  3.72494  3.29354  2.67741  2.69355  4.24690  2.90347  2.73739  3.18146  2.89801  2.37887  2.77519  2.98518  4.58477  3.61503
          0.01384  4.68285  5.40519  0.61958  0.77255  0.48576  0.95510
    297   2.58869  4.68319  3.37746  2.81552  2.93093  3.20306  3.89071  2.98698  2.41999  2.21283  3.77431  2.96800  4.04847  2.53279  2.71952  2.82029  2.70841  2.97763  3.68443  3.96079    382 l - - -
          2.68618  4.42225  2.77519  2.73123  3.46354  2.40513  3.72494  3.29354  2.67741  2.69355  4.24690  2.90347  2.73739  3.18146  2.89801  2.37887  2.77519  2.98518  4.58477  3.61503
          0.21094  4.68285  1.70965  0.61958  0.77255  0.48576  0.95510
    298   2.50170  5.07017  2.99973  2.27536  3.60237  3.49047  3.68393  3.81378  2.13934  2.97010  4.12505  2.49466  3.59427  2.29190  2.92342  2.42555  2.92609  3.43256  5.53509  3.65083    383 k - - -
          2.68618  4.42225  2.77519  2.73123  3.46354  2.40513  3.72494  3.29354  2.67741  2.69355  4.24690  2.90347  2.73739  3.18146  2.89801  2.37887  2.77519  2.98518  4.58477  3.61503
          0.01683  4.48873  5.21108  0.61958  0.77255  0.73677  0.65135
    299   2.43544  4.90356  2.95622  2.54282  4.15168  3.13939  3.73856  3.56972  2.53834  3.17138  3.98248  3.06196  3.14030  2.67474  3.00266  2.18032  2.18972  2.84486  5.41354  3.59055    384 s - - -
          2.68618  4.42225  2.77519  2.73123  3.46354  2.40513  3.72494  3.29354  2.67741  2.69355  4.24690  2.90347  2.73739  3.18146  2.89801  2.37887  2.77519  2.98518  4.58477  3.61503
          0.21300  4.51029  1.71009  0.61958  0.77255  0.76752  0.62393
    300   2.49340  4.92854  2.61064  2.44240  2.91738  3.10749  3.67262  3.62587  2.32689  3.20503  4.00339  2.76794  2.71517  2.80961  2.93608  2.45906  2.89081  3.27899  5.42512  4.07113    385 k - - -
          2.68457  4.42332  2.77598  2.73180  3.46461  2.40584  3.72602  3.29262  2.67721  2.69400  4.24797  2.90351  2.73834  3.18096  2.89893  2.37772  2.77267  2.98572  4.58491  3.61610
          0.69139  0.70797  5.03964  2.25830  0.11040  0.26950  1.44290
    301   1.91984  5.19380  2.62313  2.03758  4.50886  3.54211  3.73350  3.29216  2.42984  3.48624  4.24268  2.85714  3.73792  2.67824  2.88827  2.51814  2.69206  3.24125  5.64495  4.25271    410 a - - -
          2.68618  4.42225  2.77519  2.73123  3.46354  2.40513  3.72494  3.29354  2.67741  2.69355  4.24690  2.90347  2.73739  3.18146  2.89801  2.37887  2.77519  2.98518  4.58477  3.61503
          0.01384  4.68285  5.40519  0.61958  0.77255  0.48576  0.95510
    302   2.69899  5.16665  2.52375  1.71722  4.46794  3.54992  3.74787  3.92465  2.50498  3.45321  4.22014  3.03626  3.94632  2.42788  2.98975  2.49257  2.92974  2.85592  3.17199  4.24241    411 e - - -
          2.68618  4.42225  2.77519  2.73123  3.46354  2.40513  3.72494  3.29354  2.67741  2.69355  4.24690  2.90347  2.73739  3.18146  2.89801  2.37887  2.77519  2.98518  4.58477  3.61503
          0.01384  4.68285  5.40519  0.61958  0.77255  0.48576  0.95510
    303   2.14162  4.22171  4.29156  3.70130  3.18463  3.87533  4.18213  2.66627  3.56987  1.86482  3.05635  3.88209  4.24382  3.34781  2.93382  3.16501  2.99444  1.91483  3.77305  2.71079    412 l - - -
          2.68618  4.42225  2.77519  2.73123  3.46354  2.40513  3.72494  3.29354  2.67741  2.69355  4.24690  2.90347  2.73739  3.18146  2.89801  2.37887  2.77519  2.98518  4.58477  3.61503
          0.01384  4.68285  5.40519  0.61958  0.77255  0.48576  0.95510
    304   2.62726  5.28384  2.55729  1.73548  4.62734  3.53429  3.72979  4.11301  2.02317  3.58782  4.32600  2.67190  3.93416  2.47136  2.70760  2.65984  2.74264  3.67385  5.71601  4.30442    413 e - - -
          2.68618  4.42225  2.77519  2.73123  3.46354  2.40513  3.72494  3.29354  2.67741  2.69355  4.24690  2.90347  2.73739  3.18146  2.89801  2.37887  2.77519  2.98518  4.58477  3.61503
          0.01384  4.68285  5.40519  0.61958  0.77255  0.48576  0.95510
    305   3.42317  6.12813  0.88670  1.43710  5.38279  3.60162  4.18909  4.95448  3.27441  4.40637  5.27041  2.96346  4.25434  3.35907  3.92810  3.26935  3.72100  4.49040  6.54852  4.49759    414 d - - -
          2.68618  4.42225  2.77519  2.73123  3.46354  2.40513  3.72494  3.29354  2.67741  2.69355  4.24690  2.90347  2.73739  3.18146  2.89801  2.37887  2.77519  2.98518  4.58477  3.61503
          0.01384  4.68285  5.40519  0.61958  0.77255  0.48576  0.95510
    306   2.08419  4.92639  2.81984  2.52520  3.36142  3.18342  3.80261  3.09529  2.18720  3.18123  4.00025  3.13545  3.98549  2.96004  3.07205  2.16266  2.98902  2.70992  5.43588  4.10804    415 a - - -
          2.68618  4.42225  2.77519  2.73123  3.46354  2.40513  3.72494  3.29354  2.67741  2.69355  4.24690  2.90347  2.73739  3.18146  2.89801  2.37887  2.77519  2.98518  4.58477  3.61503
          0.01384  4.68285  5.40519  0.61958  0.77255  0.48576  0.95510
    307   2.58290  4.54671  5.18694  4.63010  3.71047  4.59474  5.03426  1.39818  4.49072  2.05637  2.65195  4.72234  4.89300  4.66190  4.57550  3.94190  3.49226  1.21341  5.48653  4.31122    416 v - - -
          2.68618  4.42225  2.77519  2.73123  3.46354  2.40513  3.72494  3.29354  2.67741  2.69355  4.24690  2.90347  2.73739  3.18146  2.89801  2.37887  2.77519  2.98518  4.58477  3.61503
          0.01384  4.68285  5.40519  0.61958  0.77255  0.48576  0.95510
    308   2.02440  4.48651  4.92968  4.37103  3.70526  4.41739  4.85090  1.18421  4.24270  2.07979  3.60756  4.50659  4.75317  4.44902  4.37476  3.75194  2.98290  1.70139  5.39927  4.20764    417 i - - -
          2.68618  4.42225  2.77519  2.73123  3.46354  2.40513  3.72494  3.29354  2.67741  2.69355  4.24690  2.90347  2.73739  3.18146  2.89801  2.37887  2.77519  2.98518  4.58477  3.61503
          0.01384  4.68285  5.40519  0.61958  0.77255  0.48576  0.95510
    309   2.31463  5.33055  3.46985  2.83140  4.70082  3.80665  3.84678  4.09079  1.83748  2.95417  4.39601  3.30592  4.17310  2.70962  1.30525  3.06740  3.27109  3.74131  5.69296  4.42971    418 r - - -
          2.68618  4.42225  2.77519  2.73123  3.46354  2.40513  3.72494  3.29354  2.67741  2.69355  4.24690  2.90347  2.73739  3.18146  2.89801  2.37887  2.77519  2.98518  4.58477  3.61503
          0.01384  4.68285  5.40519  0.61958  0.77255  0.48576  0.95510
    310   2.39628  4.85392  3.10766  2.59281  4.06461  3.61486  3.82586  3.46539  2.42700  2.44697  3.24883  2.95950  4.00289  3.00180  2.41618  2.73995  2.11855  3.17017  4.02823  4.06549    419 t - - -
          2.68618  4.42225  2.77519  2.73123  3.46354  2.40513  3.72494  3.29354  2.67741  2.69355  4.24690  2.90347  2.73739  3.18146  2.89801  2.37887  2.77519  2.98518  4.58477  3.61503
          0.01384  4.68285  5.40519  0.61958  0.77255  0.48576  0.95510
    311   1.97988  4.27266  4.48773  3.89838  3.36772  3.26769  4.32444  2.17653  3.75410  1.44292  3.06351  4.04205  4.35494  3.94740  3.88265  3.29385  3.08274  2.06649  4.92504  3.74276    420 l - - -
          2.68618  4.42225  2.77519  2.73123  3.46354  2.40513  3.72494  3.29354  2.67741  2.69355  4.24690  2.90347  2.73739  3.18146  2.89801  2.37887  2.77519  2.98518  4.58477  3.61503
          0.01384  4.68285  5.40519  0.61958  0.77255  0.48576  0.95510
    312   2.44717  4.38850  4.90515  4.31100  2.88923  4.24825  4.59676  2.25113  4.13676  1.78000  2.20692  4.37339  4.57497  4.27268  4.18755  3.56778  3.26576  1.36426  5.06934  3.91178    421 v - - -
          2.68618  4.42225  2.77519  2.73123  3.46354  2.40513  3.72494  3.29354  2.67741  2.69355  4.24690  2.90347  2.73739  3.18146  2.89801  2.37887  2.77519  2.98518  4.58477  3.61503
          0.01384  4.68285  5.40519  0.61958  0.77255  0.48576  0.95510
    313   2.56627  4.87098  3.21660  2.45409  4.08662  3.18944  3.82086  3.17208  2.51400  2.77621  3.94955  3.16606  3.99884  2.66817  3.09812  1.78895  2.79548  2.52054  5.39121  4.07632    422 s - - -
          2.68618  4.42225  2.77519  2.73123  3.46354  2.40513  3.72494  3.29354  2.67741  2.69355  4.24690  2.90347  2.73739  3.18146  2.89801  2.37887  2.77519  2.98518  4.58477  3.61503
          0.01384  4.68285  5.40519  0.61958  0.77255  0.48576  0.95510
    314   2.79967  5.26378  3.03390  2.23073  4.59962  3.56197  3.74571  4.06936  2.28634  3.55845  4.31079  2.20279  2.07016  2.57358  2.53846  2.76768  3.02890  3.33076  5.69550  4.30396    423 p - - -
          2.68618  4.42225  2.77519  2.73123  3.46354  2.40513  3.72494  3.29354  2.67741  2.69355  4.24690  2.90347  2.73739  3.18146  2.89801  2.37887  2.77519  2.98518  4.58477  3.61503
          0.19051  4.68285  1.80660  0.61958  0.77255  0.48576  0.95510
    315   2.24198  5.20044  2.30006  2.20821  4.53431  3.47855  3.34399  4.01362  2.34583  3.50079  4.24501  2.64416  3.87769  2.71281  2.70602  2.16346  2.94479  3.43152  5.63908  4.23285    424 s - - -
          2.68618  4.42225  2.77519  2.73123  3.46354  2.40513  3.72494  3.29354  2.67741  2.69355  4.24690  2.90347  2.73739  3.18146  2.89801  2.37887  2.77519  2.98518  4.58477  3.61503
          0.25838  4.50883  1.52930  0.61958  0.77255  0.76941  0.62229
    316   2.64238  4.95203  2.93194  2.44620  4.36738  2.71410  3.70030  3.81728  2.46373  3.36231  4.14309  2.32052  2.95811  2.82763  2.52637  2.08306  2.90587  3.41676  5.54403  4.17954    425 s - - -
          2.68536  4.42287  2.77529  2.73085  3.46416  2.40539  3.72557  3.29328  2.67708  2.69320  4.24752  2.90349  2.73751  3.18208  2.89863  2.37913  2.77424  2.98580  4.58539  3.61443
          0.20501  1.72271  4.99375  2.60224  0.07700  0.30596  1.33337
    317   2.51958  5.27087  2.50293  2.33741  4.60354  3.52973  3.63247  4.08312  2.49102  3.57120  4.31895  2.32213  2.17339  2.84407  2.39739  2.57160  3.01691  3.65568  5.71087  4.30270    445 p - - -
          2.68618  4.42225  2.77519  2.73123  3.46354  2.40513  3.72494  3.29354  2.67741  2.69355  4.24690  2.90347  2.73739  3.18146  2.89801  2.37887  2.77519  2.98518  4.58477  3.61503
          0.10560  4.65250  2.40043  0.61958  0.77255  0.54534  0.86666
    318   2.29459  4.48874  3.51937  2.95285  3.63392  3.67592  3.92037  2.36948  2.63767  2.24767  2.90404  3.37909  4.05659  2.51822  2.87192  2.71460  2.94895  2.60892  5.06330  3.81982    446 l - - -
          2.68618  4.42225  2.77519  2.73123  3.46354  2.40513  3.72494  3.29354  2.67741  2.69355  4.24690  2.90347  2.73739  3.18146  2.89801  2.37887  2.77519  2.98518  4.58477  3.61503
          0.01562  4.56252  5.28487  0.61958  0.77255  0.69504  0.69125
    319   2.72023  5.02397  2.96021  2.50308  4.29448  3.07797  3.72654  3.73029  2.49985  3.29756  3.61000  2.20165  3.91992  2.03430  2.97375  2.63127  2.53898  3.37454  3.62285  4.14640    447 q - - -
          2.68618  4.42225  2.77519  2.73123  3.46354  2.40513  3.72494  3.29354  2.67741  2.69355  4.24690  2.90347  2.73739  3.18146  2.89801  2.37887  2.77519  2.98518  4.58477  3.61503
          0.03362  4.56252  3.78869  0.61958  0.77255  0.69504  0.69125
    320   2.07468  4.56318  3.41429  2.85082  3.72587  3.64088  3.87889  2.92168  2.22512  2.34055  3.66180  3.30262  4.02545  3.01707  3.20958  2.68048  2.44745  2.37871  5.13009  3.87120    448 a - - -
          2.68618  4.42225  2.77519  2.73123  3.46354  2.40513  3.72494  3.29354  2.67741  2.69355  4.24690  2.90347  2.73739  3.18146  2.89801  2.37887  2.77519  2.98518  4.58477  3.61503
          0.01591  4.54481  5.26715  0.61958  0.77255  0.62554  0.76566
    321   2.72354  5.00739  3.07366  2.03074  4.27103  3.24738  3.73527  3.70239  2.30933  2.68848  3.53677  2.83987  3.92763  2.86814  2.98538  1.97977  2.75474  3.09769  5.49318  4.13863    449 s - - -
          2.68618  4.42225  2.77519  2.73123  3.46354  2.40513  3.72494  3.29354  2.67741  2.69355  4.24690  2.90347  2.73739  3.18146  2.89801  2.37887  2.77519  2.98518  4.58477  3.61503
          0.03000  4.57855  3.94860  0.61958  0.77255  0.62024  0.77179
    322   2.74497  5.16047  3.00357  2.46572  4.47855  2.91010  3.57099  3.93882  2.45997  3.28680  4.21940  2.31467  3.91896  2.38661  2.73470  1.79845  2.87770  3.53902  5.61815  4.23298    450 s - - -
          2.68618  4.42225  2.77519  2.73123  3.46354  2.40513  3.72494  3.29354  2.67741  2.69355  4.24690  2.90347  2.73739  3.18146  2.89801  2.37887  2.77519  2.98518  4.58477  3.61503
          0.04964  4.58153  3.26529  0.61958  0.77255  0.62421  0.76719
    323   2.57751  5.12764  2.68334  2.45263  4.43351  2.62999  3.70379  3.89185  2.45885  3.41736  4.18196  2.80868  2.81645  2.28225  2.94417  2.35478  2.95311  3.00254  5.58783  3.65677    451 q - - -
          2.68618  4.42225  2.77519  2.73123  3.46354  2.40513  3.72494  3.29354  2.67741  2.69355  4.24690  2.90347  2.73739  3.18146  2.89801  2.37887  2.77519  2.98518  4.58477  3.61503
          0.01563  4.56238  5.28473  0.61958  0.77255  0.69525  0.69105
    324   2.71939  4.52063  3.47809  2.91788  3.28088  1.90101  3.90965  3.04208  2.88033  2.22157  3.62337  3.35344  4.04838  2.77540  3.26133  2.72267  2.62501  2.80480  5.08920  3.37120    452 g - - -
          2.68618  4.42225  2.77519  2.73123  3.46354  2.40513  3.72494  3.29354  2.67741  2.69355  4.24690  2.90347  2.73739  3.18146  2.89801  2.37887  2.77519  2.98518  4.58477  3.61503
          0.01563  4.56238  5.28473  0.61958  0.77255  0.69525  0.69105
    325   2.51537  5.19109  2.52343  2.28111  4.52036  3.22250  3.32957  2.85856  2.32044  3.48954  4.23607  2.51292  3.89043  2.59063  2.65552  2.38325  2.82996  3.57324  5.63319  4.23180    453 e - - -
          2.68618  4.42225  2.77519  2.73123  3.46354  2.40513  3.72494  3.29354  2.67741  2.69355  4.24690  2.90347  2.73739  3.18146  2.89801  2.37887  2.77519  2.98518  4.58477  3.61503
          0.01563  4.56238  5.28473  0.61958  0.77255  0.69525  0.69105
    326   2.63073  4.19981  4.31683  3.73053  2.98589  3.37323  4.20443  2.38687  3.59759  2.15218  3.32409  3.90007  4.24615  3.80546  3.75039  2.91765  2.70348  1.31166  4.84583  3.65645    454 v - - -
          2.68618  4.42225  2.77519  2.73123  3.46354  2.40513  3.72494  3.29354  2.67741  2.69355  4.24690  2.90347  2.73739  3.18146  2.89801  2.37887  2.77519  2.98518  4.58477  3.61503
          0.01563  4.56238  5.28473  0.61958  0.77255  0.69525  0.69105
    327   2.54762  4.58272  2.93724  2.84529  3.73543  3.64666  3.87844  3.11287  2.80828  2.62292  3.06966  3.30040  4.03011  3.13733  2.48055  2.87678  2.95376  2.69644  5.13872  1.94885    455 y - - -
          2.68618  4.42225  2.77519  2.73123  3.46354  2.40513  3.72494  3.29354  2.67741  2.69355  4.24690  2.90347  2.73739  3.18146  2.89801  2.37887  2.77519  2.98518  4.58477  3.61503
          0.01563  4.56238  5.28473  0.61958  0.77255  0.44947  1.01602
    328   2.35364  4.64176  2.92638  2.83437  3.80869  3.66183  3.89247  2.49577  2.80944  2.86736  3.00432  2.97881  3.77399  3.13599  2.81605  2.55722  2.41659  2.46880  5.19862  3.45547    456 a - - -
          2.68618  4.42225  2.77519  2.73123  3.46354  2.40513  3.72494  3.29354  2.67741  2.69355  4.24690  2.90347  2.73739  3.18146  2.89801  2.37887  2.77519  2.98518  4.58477  3.61503
          0.01427  4.65237  5.37472  0.61958  0.77255  0.54557  0.86634
    329   2.74866  4.95532  2.28632  2.58696  3.47486  2.05127  3.78411  3.19186  2.58410  3.21785  3.71875  2.60236  3.96832  2.93314  3.04897  2.52436  2.98117  3.12390  5.45999  4.12288    457 g - - -
          2.68618  4.42225  2.77519  2.73123  3.46354  2.40513  3.72494  3.29354  2.67741  2.69355  4.24690  2.90347  2.73739  3.18146  2.89801  2.37887  2.77519  2.98518  4.58477  3.61503
          0.01427  4.65237  5.37472  0.61958  0.77255  0.45010  1.01491
    330   2.54915  4.54176  3.54691  2.78317  3.68722  3.25893  3.96714  3.05274  2.95510  2.45686  3.64450  2.46486  4.10171  3.26803  3.32886  2.95954  2.99796  2.13018  5.11630  2.07963    458 y - - -
          2.68618  4.42225  2.77519  2.73123  3.46354  2.40513  3.72494  3.29354  2.67741  2.69355  4.24690  2.90347  2.73739  3.18146  2.89801  2.37887  2.77519  2.98518  4.58477  3.61503
          0.07365  4.68285  2.78464  0.61958  0.77255  0.48576  0.95510
    331   2.75700  4.85419  3.21511  2.82820  4.42503  1.42206  4.06198  3.86085  2.91372  2.73117  4.30090  2.19018  4.04298  3.24288  3.34787  2.21619  3.09246  3.46538  5.70912  4.39156    459 g - - -
          2.68618  4.42225  2.77519  2.73123  3.46354  2.40513  3.72494  3.29354  2.67741  2.69355  4.24690  2.90347  2.73739  3.18146  2.89801  2.37887  2.77519  2.98518  4.58477  3.61503
          0.01469  4.62388  5.34623  0.61958  0.77255  0.42204  1.06626
    332   2.60745  4.58507  3.49327  2.93293  2.46846  1.97568  3.94551  2.88847  2.90204  2.81552  3.69302  3.19183  3.01724  2.96773  3.29236  2.63979  2.99349  2.68161  5.16234  3.90807    460 g - - -
          2.68618  4.42225  2.77519  2.73123  3.46354  2.40513  3.72494  3.29354  2.67741  2.69355  4.24690  2.90347  2.73739  3.18146  2.89801  2.37887  2.77519  2.98518  4.58477  3.61503
          0.01384  4.68285  5.40519  0.61958  0.77255  0.48576  0.95510
    333   2.19633  5.27056  2.56107  2.02121  4.61204  3.53330  3.72570  4.09601  2.26637  3.57395  4.31277  2.35872  3.93053  2.30532  2.70678  2.72898  2.99802  3.65939  5.70453  3.72869    461 e - - -
          2.68618  4.42225  2.77519  2.73123  3.46354  2.40513  3.72494  3.29354  2.67741  2.69355  4.24690  2.90347  2.73739  3.18146  2.89801  2.37887  2.77519  2.98518  4.58477  3.61503
          0.01384  4.68285  5.40519  0.61958  0.77255  0.48576  0.95510
    334   1.73261  4.43669  3.71858  3.14991  3.20474  3.38626  4.02446  2.25668  3.09559  2.64778  3.54593  2.81249  4.13830  3.38869  3.00053  3.01004  2.72538  2.31096  5.02888  3.80297    462 a - - -
          2.68618  4.42225  2.77519  2.73123  3.46354  2.40513  3.72494  3.29354  2.67741  2.69355  4.24690  2.90347  2.73739  3.18146  2.89801  2.37887  2.77519  2.98518  4.58477  3.61503
          0.01384  4.68285  5.40519  0.61958  0.77255  0.48576  0.95510
    335   2.49931  5.03628  2.14600  2.09770  4.29702  3.10000  3.77345  3.00589  2.55547  3.30499  3.49320  2.87671  3.96448  2.90790  3.02839  2.67672  2.99093  2.53777  5.52400  4.17060    463 e - - -
          2.68618  4.42225  2.77519  2.73123  3.46354  2.40513  3.72494  3.29354  2.67741  2.69355  4.24690  2.90347  2.73739  3.18146  2.89801  2.37887  2.77519  2.98518  4.58477  3.61503
          0.13916  4.68285  2.11477  0.61958  0.77255  0.48576  0.95510
    336   2.06048  4.61084  3.36163  2.70451  3.15311  3.43523  3.85877  3.15560  2.77463  2.60487  2.90551  3.02392  3.36536  2.74018  3.18525  2.41546  2.81639  2.69958  5.16756  3.89887    464 a - - -
          2.68511  4.42288  2.77516  2.73152  3.46228  2.40476  3.72558  3.29392  2.67804  2.69383  4.24524  2.90410  2.73766  3.18187  2.89843  2.37857  2.77583  2.98473  4.58277  3.61473
          1.20744  0.90550  1.21505  1.70910  0.19971  0.37203  1.16904
    337   2.08963  5.04209  2.98233  2.42560  4.33852  3.30343  3.65764  3.78654  2.10440  3.32507  3.70182  2.75748  3.85992  2.48052  2.57665  2.52007  2.63195  3.40709  5.50592  4.13398    472 a - - -
          2.68618  4.42225  2.77519  2.73123  3.46354  2.40513  3.72494  3.29354  2.67741  2.69355  4.24690  2.90347  2.73739  3.18146  2.89801  2.37887  2.77519  2.98518  4.58477  3.61503
          0.01869  4.38480  5.10714  0.61958  0.77255  0.39054  1.12915
    338   1.69808  4.68205  3.53784  3.07536  4.54528  2.61100  4.22526  3.97990  3.09639  3.60173  4.40193  2.81805  4.02362  3.41347  3.51163  1.97808  1.57070  3.50061  5.82792  4.54853    473 t - - -
          2.68618  4.42225  2.77519  2.73123  3.46354  2.40513  3.72494  3.29354  2.67741  2.69355  4.24690  2.90347  2.73739  3.18146  2.89801  2.37887  2.77519  2.98518  4.58477  3.61503
          0.01463  4.62797  5.35032  0.61958  0.77255  0.58980  0.80842
    339   2.36479  4.42256  3.51229  2.43715  3.55559  3.74928  4.01173  2.77051  3.08074  1.83682  3.18481  3.51842  4.12694  3.37412  3.41495  3.00057  2.47533  2.10920  5.01760  3.79120    474 l - - -
          2.68618  4.42225  2.77519  2.73123  3.46354  2.40513  3.72494  3.29354  2.67741  2.69355  4.24690  2.90347  2.73739  3.18146  2.89801  2.37887  2.77519  2.98518  4.58477  3.61503
          0.01463  4.62797  5.35032  0.61958  0.77255  0.58980  0.80842
    340   2.05256  4.57155  3.15898  2.89450  3.47500  3.29929  3.91198  3.09816  2.86363  2.45170  2.78038  3.34232  2.91748  2.92528  3.01071  2.76296  2.86662  2.73846  3.58935  3.88168    475 a - - -
          2.68618  4.42225  2.77519  2.73123  3.46354  2.40513  3.72494  3.29354  2.67741  2.69355  4.24690  2.90347  2.73739  3.18146  2.89801  2.37887  2.77519  2.98518  4.58477  3.61503
          0.01463  4.62797  5.35032  0.61958  0.77255  0.42580  1.05914
    341   2.10745  5.26428  2.46784  2.47185  4.59775  3.32668  3.53937  4.07324  2.51934  3.57044  4.32325  1.88499  3.95526  2.86893  2.72404  2.24451  3.03284  3.65196  5.71757  4.31316    476 n - - -
          2.68618  4.42225  2.77519  2.73123  3.46354  2.40513  3.72494  3.29354  2.67741  2.69355  4.24690  2.90347  2.73739  3.18146  2.89801  2.37887  2.77519  2.98518  4.58477  3.61503
          0.01384  4.68285  5.40519  0.61958  0.77255  0.48576  0.95510
    342   2.12593  4.60091  3.30887  2.82104  3.50488  3.21354  3.93037  2.30774  2.87697  2.82412  3.69953  2.79853  4.07467  3.19715  3.27299  2.67405  2.18722  2.51146  5.16809  3.91044    477 a - - -
          2.68618  4.42225  2.77519  2.73123  3.46354  2.40513  3.72494  3.29354  2.67741  2.69355  4.24690  2.90347  2.73739  3.18146  2.89801  2.37887  2.77519  2.98518  4.58477  3.61503
          0.01384  4.68285  5.40519  0.61958  0.77255  0.48576  0.95510
    343   2.14258  4.20959  4.43359  3.83924  3.16179  3.08308  4.23802  2.08114  3.68934  2.07099  3.13055  3.97055  4.28374  3.87931  3.80908  3.09282  2.63726  1.68168  4.83922  3.65398    478 v - - -
          2.68618  4.42225  2.77519  2.73123  3.46354  2.40513  3.72494  3.29354  2.67741  2.69355  4.24690  2.90347  2.73739  3.18146  2.89801  2.37887  2.77519  2.98518  4.58477  3.61503
          0.01384  4.68285  5.40519  0.61958  0.77255  0.48576  0.95510
    344   2.24438  5.08972  3.08315  2.52791  3.49957  3.42868  3.17111  3.81028  2.40317  3.36700  4.14982  2.61075  3.41406  2.70188  3.00412  2.30711  2.10839  3.44476  5.56563  4.19920    479 t - - -
          2.68618  4.42225  2.77519  2.73123  3.46354  2.40513  3.72494  3.29354  2.67741  2.69355  4.24690  2.90347  2.73739  3.18146  2.89801  2.37887  2.77519  2.98518  4.58477  3.61503
          0.01384  4.68285  5.40519  0.61958  0.77255  0.48576  0.95510
    345   2.29317  5.25524  2.51140  2.46833  4.59142  2.89644  3.73561  4.06828  2.26530  3.55649  4.30260  3.01434  3.94011  2.66215  1.93460  2.29983  3.00690  3.64203  5.69487  4.29249    480 r - - -
          2.68618  4.42225  2.77519  2.73123  3.46354  2.40513  3.72494  3.29354  2.67741  2.69355  4.24690  2.90347  2.73739  3.18146  2.89801  2.37887  2.77519  2.98518  4.58477  3.61503
          0.01384  4.68285  5.40519  0.61958  0.77255  0.48576  0.95510
    346   1.81205  4.24403  4.40009  3.81055  3.22902  2.87015  4.26079  1.98198  3.67296  1.97611  3.21154  3.96979  4.30469  3.87440  3.81514  3.23477  2.90900  2.00969  4.88602  3.69867    481 a - - -
          2.68618  4.42225  2.77519  2.73123  3.46354  2.40513  3.72494  3.29354  2.67741  2.69355  4.24690  2.90347  2.73739  3.18146  2.89801  2.37887  2.77519  2.98518  4.58477  3.61503
          0.01384  4.68285  5.40519  0.61958  0.77255  0.48576  0.95510
    347   1.73816  4.35467  3.93683  3.36711  3.50117  3.17222  4.11840  2.55134  3.29142  2.15849  3.49141  3.67801  4.18592  3.55856  3.56901  2.38458  2.70517  2.10410  4.98536  3.77631    482 a - - -
          2.68618  4.42225  2.77519  2.73123  3.46354  2.40513  3.72494  3.29354  2.67741  2.69355  4.24690  2.90347  2.73739  3.18146  2.89801  2.37887  2.77519  2.98518  4.58477  3.61503
          0.01384  4.68285  5.40519  0.61958  0.77255  0.48576  0.95510
    348   1.35761  4.75064  3.50808  3.13415  4.77913  1.99197  4.34488  4.23728  3.22977  3.83931  4.62301  2.32619  4.07361  3.52858  3.64947  1.79105  3.11455  3.68304  6.03328  4.74716    483 a - - -
          2.68618  4.42225  2.77519  2.73123  3.46354  2.40513  3.72494  3.29354  2.67741  2.69355  4.24690  2.90347  2.73739  3.18146  2.89801  2.37887  2.77519  2.98518  4.58477  3.61503
          0.01384  4.68285  5.40519  0.61958  0.77255  0.48576  0.95510
    349   2.25924  4.63604  2.64931  2.86896  3.80450  3.08191  3.91651  2.99669  2.84285  2.79067  3.09125  3.32841  4.06440  3.16731  3.24843  2.71710  2.11438  2.21146  5.20077  3.93607    484 t - - -
          2.68618  4.42225  2.77519  2.73123  3.46354  2.40513  3.72494  3.29354  2.67741  2.69355  4.24690  2.90347  2.73739  3.18146  2.89801  2.37887  2.77519  2.98518  4.58477  3.61503
          0.01384  4.68285  5.40519  0.61958  0.77255  0.48576  0.95510
    350   1.98771  4.21774  4.32186  3.73080  3.31675  2.38221  4.19235  2.43654  3.59520  2.09430  3.33286  3.90027  4.25092  3.80019  3.74480  3.17404  2.99757  1.85915  3.64189  3.23725    485 v - - -
          2.68618  4.42225  2.77519  2.73123  3.46354  2.40513  3.72494  3.29354  2.67741  2.69355  4.24690  2.90347  2.73739  3.18146  2.89801  2.37887  2.77519  2.98518  4.58477  3.61503
          0.01384  4.68285  5.40519  0.61958  0.77255  0.48576  0.95510
    351   2.76483  4.83870  3.35006  3.02657  4.71227  1.04859  4.27420  4.15690  3.13328  3.76219  4.56840  3.42154  4.10052  2.73548  3.54372  2.07818  2.60750  3.66578  5.96909  4.67329    486 g - - -
          2.68618  4.42225  2.77519  2.73123  3.46354  2.40513  3.72494  3.29354  2.67741  2.69355  4.24690  2.90347  2.73739  3.18146  2.89801  2.37887  2.77519  2.98518  4.58477  3.61503
          0.01384  4.68285  5.40519  0.61958  0.77255  0.48576  0.95510
    352   2.62340  4.20352  4.36250  3.76884  3.30295  3.32218  4.19752  2.07637  3.62594  2.02021  2.65357  3.65614  4.25287  3.58430  3.76033  2.54091  2.54176  2.05096  3.50390  3.63217    487 l - - -
          2.68618  4.42225  2.77519  2.73123  3.46354  2.40513  3.72494  3.29354  2.67741  2.69355  4.24690  2.90347  2.73739  3.18146  2.89801  2.37887  2.77519  2.98518  4.58477  3.61503
          0.01384  4.68285  5.40519  0.61958  0.77255  0.48576  0.95510
    353   1.51335  4.41837  3.82042  3.25848  3.60230  3.09396  4.09906  2.53379  3.19805  2.44358  3.57991  3.60268  4.15688  3.48284  3.51290  2.75160  2.25828  2.47758  5.06890  3.84981    488 a - - -
          2.68618  4.42225  2.77519  2.73123  3.46354  2.40513  3.72494  3.29354  2.67741  2.69355  4.24690  2.90347  2.73739  3.18146  2.89801  2.37887  2.77519  2.98518  4.58477  3.61503
          0.01384  4.68285  5.40519  0.61958  0.77255  0.48576  0.95510
    354   2.58365  4.59187  3.48043  2.91661  3.65981  2.71819  3.93362  2.90013  2.43097  2.34439  3.28201  2.46442  4.07814  3.20472  3.27820  2.92706  2.55120  2.26347  5.15873  3.90291    489 v - - -
          2.68618  4.42225  2.77519  2.73123  3.46354  2.40513  3.72494  3.29354  2.67741  2.69355  4.24690  2.90347  2.73739  3.18146  2.89801  2.37887  2.77519  2.98518  4.58477  3.61503
          0.01384  4.68285  5.40519  0.61958  0.77255  0.48576  0.95510
    355   2.32714  5.18501  3.02754  2.19564  4.53142  2.16938  3.77563  3.99352  2.13856  3.51326  4.27687  3.04885  3.95938  2.88855  3.01450  2.08768  2.67021  3.58732  5.67740  4.29029    490 s - - -
          2.68618  4.42225  2.77519  2.73123  3.46354  2.40513  3.72494  3.29354  2.67741  2.69355  4.24690  2.90347  2.73739  3.18146  2.89801  2.37887  2.77519  2.98518  4.58477  3.61503
          0.01384  4.68285  5.40519  0.61958  0.77255  0.48576  0.95510
    356   1.74509  4.52776  3.57321  3.00927  3.10416  3.24394  3.97260  3.04389  2.96887  2.59259  3.63508  3.43153  4.10280  2.96031  3.33927  1.96527  2.99434  2.81110  3.62212  3.85965    491 a - - -
          2.68618  4.42225  2.77519  2.73123  3.46354  2.40513  3.72494  3.29354  2.67741  2.69355  4.24690  2.90347  2.73739  3.18146  2.89801  2.37887  2.77519  2.98518  4.58477  3.61503
          0.01384  4.68285  5.40519  0.61958  0.77255  0.48576  0.95510
    357   1.92136  4.25349  4.34755  3.76021  3.35929  3.46523  4.24322  2.16586  3.62889  1.55882  3.04758  3.93750  4.29013  3.83787  3.78594  3.21507  2.55688  2.33961  4.88884  3.70106    492 l - - -
          2.68618  4.42225  2.77519  2.73123  3.46354  2.40513  3.72494  3.29354  2.67741  2.69355  4.24690  2.90347  2.73739  3.18146  2.89801  2.37887  2.77519  2.98518  4.58477  3.61503
          0.01384  4.68285  5.40519  0.61958  0.77255  0.48576  0.95510
    358   2.34246  5.18153  2.76023  2.01829  4.49118  2.80510  3.28596  3.95304  2.48940  3.08477  4.23215  3.02738  3.93885  2.58502  2.97578  2.25944  2.99084  2.75260  5.63621  4.24732    493 e - - -
          2.68618  4.42225  2.77519  2.73123  3.46354  2.40513  3.72494  3.29354  2.67741  2.69355  4.24690  2.90347  2.73739  3.18146  2.89801  2.37887  2.77519  2.98518  4.58477  3.61503
          0.01384  4.68285  5.40519  0.61958  0.77255  0.48576  0.95510
    359   1.59868  4.29647  4.11496  3.53873  2.02538  3.84594  4.15128  2.74649  3.43663  2.48891  3.16419  3.78921  4.22766  3.67762  3.65770  3.07508  2.43005  2.54906  4.89008  3.21772    494 a - - -
          2.68618  4.42225  2.77519  2.73123  3.46354  2.40513  3.72494  3.29354  2.67741  2.69355  4.24690  2.90347  2.73739  3.18146  2.89801  2.37887  2.77519  2.98518  4.58477  3.61503
          0.01384  4.68285  5.40519  0.61958  0.77255  0.48576  0.95510
    360   2.58724  4.61795  3.44839  2.88598  2.32985  3.68597  3.92076  3.15174  2.69569  2.62911  3.71349  2.91350  3.29303  2.87621  3.25709  2.50045  2.80116  2.90524  5.17972  2.42072    495 f - - -
          2.68618  4.42225  2.77519  2.73123  3.46354  2.40513  3.72494  3.29354  2.67741  2.69355  4.24690  2.90347  2.73739  3.18146  2.89801  2.37887  2.77519  2.98518  4.58477  3.61503
          0.01384  4.68285  5.40519  0.61958  0.77255  0.48576  0.95510
    361   1.88153  4.50586  3.76393  3.22922  3.82288  3.63940  4.15793  3.13732  3.17989  2.27110  3.78012  3.57249  1.71784  3.48281  3.52212  2.56765  3.03550  2.48125  5.26521  4.03599    496 p - - -
          2.68618  4.42225  2.77519  2.73123  3.46354  2.40513  3.72494  3.29354  2.67741  2.69355  4.24690  2.90347  2.73739  3.18146  2.89801  2.37887  2.77519  2.98518  4.58477  3.61503
          0.01384  4.68285  5.40519  0.61958  0.77255  0.48576  0.95510
    362   1.75134  4.47478  3.65227  3.08576  2.50364  2.72576  4.00185  2.65045  2.67730  2.69131  3.42360  3.48641  4.12161  3.33932  3.38849  2.68324  2.78325  2.75094  5.06338  3.83044    497 a - - -
          2.68618  4.42225  2.77519  2.73123  3.46354  2.40513  3.72494  3.29354  2.67741  2.69355  4.24690  2.90347  2.73739  3.18146  2.89801  2.37887  2.77519  2.98518  4.58477  3.61503
          0.01384  4.68285  5.40519  0.61958  0.77255  0.48576  0.95510
    363   2.80747  4.30902  4.17349  3.58931  2.26285  3.89459  4.18676  2.71301  3.46985  2.19282  1.99756  3.83602  4.26051  3.71240  2.45680  3.17655  2.36443  2.45862  4.90905  3.71459    498 m - - -
          2.68618  4.42225  2.77519  2.73123  3.46354  2.40513  3.72494  3.29354  2.67741  2.69355  4.24690  2.90347  2.73739  3.18146  2.89801  2.37887  2.77519  2.98518  4.58477  3.61503
          0.01384  4.68285  5.40519  0.61958  0.77255  0.48576  0.95510
    364   2.76130  5.08911  1.81256  2.31869  3.62969  3.56290  3.76120  3.80574  2.53147  3.36436  4.14885  3.06372  3.95616  2.61146  2.80576  2.76227  2.80209  3.04719  5.56425  2.75192    499 d - - -
          2.68618  4.42225  2.77519  2.73123  3.46354  2.40513  3.72494  3.29354  2.67741  2.69355  4.24690  2.90347  2.73739  3.18146  2.89801  2.37887  2.77519  2.98518  4.58477  3.61503
          0.01384  4.68285  5.40519  0.61958  0.77255  0.48576  0.95510
    365   1.84770  4.30807  4.06981  3.49450  3.43814  3.82991  4.15556  2.54565  3.40073  2.51497  2.09855  3.76286  3.00213  3.64979  3.63852  2.87306  2.90595  2.04559  4.93751  3.73690    500 a - - -
          2.68618  4.42225  2.77519  2.73123  3.46354  2.40513  3.72494  3.29354  2.67741  2.69355  4.24690  2.90347  2.73739  3.18146  2.89801  2.37887  2.77519  2.98518  4.58477  3.61503
          0.01384  4.68285  5.40519  0.61958  0.77255  0.48576  0.95510
    366   3.32812  4.63130  5.27749  4.69195  2.54581  4.61319  4.97231  1.91670  4.52490  1.70188  2.07532  4.76170  4.87201  4.59793  4.54282  3.95324  3.55664  1.29240  5.31640  4.20575    501 v - - -
          2.68618  4.42225  2.77519  2.73123  3.46354  2.40513  3.72494  3.29354  2.67741  2.69355  4.24690  2.90347  2.73739  3.18146  2.89801  2.37887  2.77519  2.98518  4.58477  3.61503
          0.01384  4.68285  5.40519  0.61958  0.77255  0.48576  0.95510
    367   2.92337  4.94368  3.47247  2.86474  4.15498  3.75989  3.88951  3.06226  1.66643  2.40783  3.18424  3.33153  4.13193  3.06992  1.74495  3.00235  3.13835  3.25104  5.42752  4.16633    502 k - - -
          2.68618  4.42225  2.77519  2.73123  3.46354  2.40513  3.72494  3.29354  2.67741  2.69355  4.24690  2.90347  2.73739  3.18146  2.89801  2.37887  2.77519  2.98518  4.58477  3.61503
          0.01384  4.68285  5.40519  0.61958  0.77255  0.48576  0.95510
    368   2.61644  5.09855  3.07783  2.40414  4.37659  3.56968  3.77213  3.21454  2.53797  3.37505  4.16201  2.77657  3.96697  1.54399  3.00955  2.28691  3.00823  3.45365  5.57515  3.84915    503 q - - -
          2.68618  4.42225  2.77519  2.73123  3.46354  2.40513  3.72494  3.29354  2.67741  2.69355  4.24690  2.90347  2.73739  3.18146  2.89801  2.37887  2.77519  2.98518  4.58477  3.61503
          0.01384  4.68285  5.40519  0.61958  0.77255  0.48576  0.95510
    369   1.28070  4.41080  3.93286  3.39017  3.12598  3.30350  4.20459  3.03034  3.32682  2.77712  3.67695  3.67356  4.15709  3.60106  3.62317  2.63856  2.48514  2.16576  5.16310  3.95139    504 a - - -
          2.68618  4.42225  2.77519  2.73123  3.46354  2.40513  3.72494  3.29354  2.67741  2.69355  4.24690  2.90347  2.73739  3.18146  2.89801  2.37887  2.77519  2.98518  4.58477  3.61503
          0.01384  4.68285  5.40519  0.61958  0.77255  0.48576  0.95510
    370   2.18682  4.34295  4.10536  3.55842  3.41079  3.12470  4.18610  2.79357  3.45170  1.26727  3.46485  3.80708  4.25033  3.70751  3.67419  3.14706  3.05406  2.60018  4.93157  2.60618    505 l - - -
          2.68618  4.42225  2.77519  2.73123  3.46354  2.40513  3.72494  3.29354  2.67741  2.69355  4.24690  2.90347  2.73739  3.18146  2.89801  2.37887  2.77519  2.98518  4.58477  3.61503
          0.01384  4.68285  5.40519  0.61958  0.77255  0.48576  0.95510
    371   2.89162  4.79655  4.02832  3.90867  5.01045  3.53660  4.98724  4.40757  3.97475  4.12134  5.04589  4.00166  0.48846  4.31369  4.20153  3.08009  2.69717  3.85705  6.32498  5.17364    506 P - - -
          2.68618  4.42225  2.77519  2.73123  3.46354  2.40513  3.72494  3.29354  2.67741  2.69355  4.24690  2.90347  2.73739  3.18146  2.89801  2.37887  2.77519  2.98518  4.58477  3.61503
          0.01384  4.68285  5.40519  0.61958  0.77255  0.48576  0.95510
    372   3.59810  4.87126  5.46111  4.91249  3.59417  4.95738  5.38388  1.67974  4.77245  1.97835  0.99871  5.07965  5.16134  4.86416  4.84403  4.33067  3.83419  1.99071  5.65434  4.57627    507 m - - -
          2.68618  4.42225  2.77519  2.73123  3.46354  2.40513  3.72494  3.29354  2.67741  2.69355  4.24690  2.90347  2.73739  3.18146  2.89801  2.37887  2.77519  2.98518  4.58477  3.61503
          0.01359  4.70109  5.42344  0.61958  0.77255  0.48576  0.95510
    373   2.11788  4.54772  5.10864  4.55863  3.77997  4.56600  5.02751  1.55873  4.43096  2.50903  2.78479  4.67730  4.88297  4.63098  4.54872  3.91288  3.48295  1.07143  5.53032  4.33979    508 v - - -
          2.68618  4.42225  2.77519  2.73123  3.46354  2.40513  3.72494  3.29354  2.67741  2.69355  4.24690  2.90347  2.73739  3.18146  2.89801  2.37887  2.77519  2.98518  4.58477  3.61503
          0.01359  4.70109  5.42344  0.61958  0.77255  0.48576  0.95510
    374   3.15528  4.75575  4.15921  3.58693  3.55583  4.18977  4.43047  2.12710  3.43516  1.60654  3.21862  3.96860  4.51615  1.37726  3.72475  3.46409  3.38112  2.72991  5.30047  4.12798    509 q - - -
          2.68618  4.42225  2.77519  2.73123  3.46354  2.40513  3.72494  3.29354  2.67741  2.69355  4.24690  2.90347  2.73739  3.18146  2.89801  2.37887  2.77519  2.98518  4.58477  3.61503
          0.01359  4.70109  5.42344  0.61958  0.77255  0.48576  0.95510
    375   1.05809  4.67021  3.63447  3.13889  4.36871  2.91860  4.23397  3.77797  3.13308  3.43171  4.25918  3.08817  3.24003  3.44956  3.53410  2.27832  2.92282  2.77093  5.70152  4.43816    510 a - - -
          2.68618  4.42225  2.77519  2.73123  3.46354  2.40513  3.72494  3.29354  2.67741  2.69355  4.24690  2.90347  2.73739  3.18146  2.89801  2.37887  2.77519  2.98518  4.58477  3.61503
          0.01359  4.70109  5.42344  0.61958  0.77255  0.48576  0.95510
    376   2.49832  4.24337  4.75284  4.14446  2.37261  4.03540  4.36102  2.31678  3.94918  1.46876  2.71322  4.17198  4.38561  4.08221  3.98118  3.34614  3.09618  2.15940  4.85225  2.60632    511 l - - -
          2.68618  4.42225  2.77519  2.73123  3.46354  2.40513  3.72494  3.29354  2.67741  2.69355  4.24690  2.90347  2.73739  3.18146  2.89801  2.37887  2.77519  2.98518  4.58477  3.61503
          0.01359  4.70109  5.42344  0.61958  0.77255  0.48576  0.95510
    377   3.62467  4.88880  5.57788  4.99140  2.72824  4.94998  5.28249  1.53763  4.83700  0.95737  2.70626  5.10537  5.11274  4.81255  4.81796  4.30790  3.84195  2.07936  5.47222  4.43876    512 l - - -
          2.68618  4.42225  2.77519  2.73123  3.46354  2.40513  3.72494  3.29354  2.67741  2.69355  4.24690  2.90347  2.73739  3.18146  2.89801  2.37887  2.77519  2.98518  4.58477  3.61503
          0.01359  4.70109  5.42344  0.61958  0.77255  0.48576  0.95510
    378   2.77122  4.89495  3.22192  2.15913  4.11345  3.61889  3.82500  3.31551  2.13060  1.96049  3.26932  3.17065  4.00708  2.52431  3.08630  2.67081  3.00199  3.00029  5.41042  4.09435    513 l - - -
          2.68618  4.42225  2.77519  2.73123  3.46354  2.40513  3.72494  3.29354  2.67741  2.69355  4.24690  2.90347  2.73739  3.18146  2.89801  2.37887  2.77519  2.98518  4.58477  3.61503
          0.01359  4.70109  5.42344  0.61958  0.77255  0.48576  0.95510
    379   3.70762  5.00134  5.44160  4.87026  2.67523  4.96693  5.19692  2.58108  4.72253  1.64270  0.83505  5.04658  5.12616  4.73073  4.75898  4.32132  3.92372  2.50025  5.39655  4.26619    514 m - - -
          2.68618  4.42225  2.77519  2.73123  3.46354  2.40513  3.72494  3.29354  2.67741  2.69355  4.24690  2.90347  2.73739  3.18146  2.89801  2.37887  2.77519  2.98518  4.58477  3.61503
          0.01359  4.70109  5.42344  0.61958  0.77255  0.48576  0.95510
    380   1.52248  4.28113  4.24364  3.66279  2.27828  3.06552  4.21505  2.68134  3.54723  2.31807  3.18445  3.87520  4.26648  3.77187  3.73650  3.17784  3.03241  2.08977  4.90908  3.71366    515 a - - -
          2.68618  4.42225  2.77519  2.73123  3.46354  2.40513  3.72494  3.29354  2.67741  2.69355  4.24690  2.90347  2.73739  3.18146  2.89801  2.37887  2.77519  2.98518  4.58477  3.61503
          0.01359  4.70109  5.42344  0.61958  0.77255  0.48576  0.95510
    381   3.52849  4.80727  5.48399  4.89637  2.16941  4.83488  5.17174  1.58099  4.73481  1.11860  2.92258  4.98967  5.03248  4.74118  4.72505  4.18556  3.74934  1.95994  5.41287  4.35069    516 l - - -
          2.68618  4.42225  2.77519  2.73123  3.46354  2.40513  3.72494  3.29354  2.67741  2.69355  4.24690  2.90347  2.73739  3.18146  2.89801  2.37887  2.77519  2.98518  4.58477  3.61503
          0.01359  4.70109  5.42344  0.61958  0.77255  0.48576  0.95510
    382   3.08631  4.43906  4.89259  4.32399  3.51738  4.32161  4.67176  1.43764  4.16411  2.43789  3.52133  4.41721  4.65997  4.34840  4.25931  3.64864  3.17453  1.46912  5.17332  1.91530    517 i - - -
          2.68618  4.42225  2.77519  2.73123  3.46354  2.40513  3.72494  3.29354  2.67741  2.69355  4.24690  2.90347  2.73739  3.18146  2.89801  2.37887  2.77519  2.98518  4.58477  3.61503
          0.01359  4.70109  5.42344  0.61958  0.77255  0.48576  0.95510
    383   2.12687  4.25873  4.47796  3.88825  3.37546  3.45113  4.31006  1.44801  3.74317  2.20062  2.65309  4.02840  4.34309  3.93854  3.87117  3.27816  2.68319  2.23397  4.91571  3.72974    518 i - - -
          2.68618  4.42225  2.77519  2.73123  3.46354  2.40513  3.72494  3.29354  2.67741  2.69355  4.24690  2.90347  2.73739  3.18146  2.89801  2.37887  2.77519  2.98518  4.58477  3.61503
          0.01359  4.70109  5.42344  0.61958  0.77255  0.48576  0.95510
    384   2.49491  2.42494  4.66843  4.06028  2.61044  3.95617  4.28705  2.45895  3.86587  1.76360  2.20769  4.08913  4.31829  4.01267  3.90599  2.99477  3.02544  2.23959  4.80409  3.62756    519 l - - -
          2.68618  4.42225  2.77519  2.73123  3.46354  2.40513  3.72494  3.29354  2.67741  2.69355  4.24690  2.90347  2.73739  3.18146  2.89801  2.37887  2.77519  2.98518  4.58477  3.61503
          0.01359  4.70109  5.42344  0.61958  0.77255  0.48576  0.95510
    385   2.62983  4.42205  4.85798  4.27272  3.46965  4.27656  4.63566  1.58857  4.11605  1.29915  3.02822  4.37440  4.60657  4.27749  4.20189  3.59551  2.61715  2.10914  5.14288  3.97850    520 l - - -
          2.68618  4.42225  2.77519  2.73123  3.46354  2.40513  3.72494  3.29354  2.67741  2.69355  4.24690  2.90347  2.73739  3.18146  2.89801  2.37887  2.77519  2.98518  4.58477  3.61503
          0.01359  4.70109  5.42344  0.61958  0.77255  0.48576  0.95510
    386   4.17837  5.71499  4.86719  4.85692  5.68144  4.36124  5.78913  5.54008  5.00248  5.02046  6.14601  5.06071  0.13046  5.35349  5.08614  4.38476  4.68413  5.07087  6.55387  5.83199    521 P - - -
          2.68618  4.42225  2.77519  2.73123  3.46354  2.40513  3.72494  3.29354  2.67741  2.69355  4.24690  2.90347  2.73739  3.18146  2.89801  2.37887  2.77519  2.98518  4.58477  3.61503
          0.01359  4.70109  5.42344  0.61958  0.77255  0.48576  0.95510
    387   3.71080  4.98169  5.58517  4.99226  1.53124  4.99214  5.23964  2.60595  4.83504  1.05159  2.02351  5.12453  5.12720  4.77506  4.80718  4.34608  3.91913  2.43718  5.39198  4.33079    522 l - - -
          2.68618  4.42225  2.77519  2.73123  3.46354  2.40513  3.72494  3.29354  2.67741  2.69355  4.24690  2.90347  2.73739  3.18146  2.89801  2.37887  2.77519  2.98518  4.58477  3.61503
          0.01359  4.70109  5.42344  0.61958  0.77255  0.48576  0.95510
    388   3.05913  4.40375  4.98041  4.38525  3.01224  4.28435  4.63301  1.68828  4.20245  2.06933  2.40730  4.42549  4.60756  4.32755  4.23587  3.60718  3.29153  1.28081  5.08409  3.35958    523 v - - -
          2.68618  4.42225  2.77519  2.73123  3.46354  2.40513  3.72494  3.29354  2.67741  2.69355  4.24690  2.90347  2.73739  3.18146  2.89801  2.37887  2.77519  2.98518  4.58477  3.61503
          0.01359  4.70109  5.42344  0.61958  0.77255  0.48576  0.95510
    389   3.42668  4.73432  5.32756  4.73180  2.96504  4.68613  5.01067  2.14557  4.56516  1.05613  1.74263  4.82562  4.91444  4.59793  4.57142  4.02357  3.36901  2.12146  5.30890  4.23755    524 l - - -
          2.68618  4.42225  2.77519  2.73123  3.46354  2.40513  3.72494  3.29354  2.67741  2.69355  4.24690  2.90347  2.73739  3.18146  2.89801  2.37887  2.77519  2.98518  4.58477  3.61503
          0.01359  4.70109  5.42344  0.61958  0.77255  0.48576  0.95510
    390   2.51620  4.21616  4.63601  4.03451  2.88996  3.98819  4.32028  2.36687  3.85637  1.74010  2.80667  4.09771  4.34831  4.01720  3.92222  2.81143  2.96632  1.48334  4.85745  3.67882    525 v - - -
          2.68618  4.42225  2.77519  2.73123  3.46354  2.40513  3.72494  3.29354  2.67741  2.69355  4.24690  2.90347  2.73739  3.18146  2.89801  2.37887  2.77519  2.98518  4.58477  3.61503
          0.01359  4.70109  5.42344  0.61958  0.77255  0.48576  0.95510
    391   2.26029  3.89190  4.81262  4.21336  1.77749  4.12050  4.46585  2.04110  4.02843  1.78287  3.33853  4.25374  4.46750  4.17265  4.07306  3.43598  3.15964  1.95293  4.96209  3.78935    526 f - - -
          2.68618  4.42225  2.77519  2.73123  3.46354  2.40513  3.72494  3.29354  2.67741  2.69355  4.24690  2.90347  2.73739  3.18146  2.89801  2.37887  2.77519  2.98518  4.58477  3.61503
          0.01359  4.70109  5.42344  0.61958  0.77255  0.48576  0.95510
    392   2.10362  4.57238  4.12946  3.90560  5.09516  1.56822  4.94062  4.56916  4.00758  4.23100  5.00270  3.88549  4.14127  4.22892  4.27646  0.85855  3.16024  3.81893  6.40797  5.25033    527 s - - -
          2.68618  4.42225  2.77519  2.73123  3.46354  2.40513  3.72494  3.29354  2.67741  2.69355  4.24690  2.90347  2.73739  3.18146  2.89801  2.37887  2.77519  2.98518  4.58477  3.61503
          0.01359  4.70109  5.42344  0.61958  0.77255  0.48576  0.95510
    393   2.05478  3.49419  3.49630  2.93325  3.76297  2.77420  3.94870  3.13364  2.90056  2.82781  2.63797  2.93268  4.08554  3.22033  2.58291  2.93192  2.42438  2.64579  5.17348  3.91836    528 a - - -
          2.68618  4.42225  2.77519  2.73123  3.46354  2.40513  3.72494  3.29354  2.67741  2.69355  4.24690  2.90347  2.73739  3.18146  2.89801  2.37887  2.77519  2.98518  4.58477  3.61503
          0.01359  4.70109  5.42344  0.61958  0.77255  0.48576  0.95510
    394   4.73980  5.68828  5.53954  5.44459  2.16834  5.21850  3.87755  4.34451  5.20772  3.49301  4.86141  4.75361  5.47662  4.91452  5.04450  4.62580  4.93380  4.29529  3.47260  0.36487    529 Y - - -
          2.68618  4.42225  2.77519  2.73123  3.46354  2.40513  3.72494  3.29354  2.67741  2.69355  4.24690  2.90347  2.73739  3.18146  2.89801  2.37887  2.77519  2.98518  4.58477  3.61503
          0.01359  4.70109  5.42344  0.61958  0.77255  0.48576  0.95510
    395   2.98399  5.53624  1.64786  1.90105  4.86047  2.90282  3.89147  4.36143  2.51609  3.83349  4.59812  2.89952  4.05326  2.87143  3.24763  1.86667  3.23186  3.91864  5.96887  4.52101    530 d - - -
          2.68618  4.42225  2.77519  2.73123  3.46354  2.40513  3.72494  3.29354  2.67741  2.69355  4.24690  2.90347  2.73739  3.18146  2.89801  2.37887  2.77519  2.98518  4.58477  3.61503
          0.01359  4.70109  5.42344  0.61958  0.77255  0.48576  0.95510
    396   2.82808  4.22364  4.63381  4.02962  2.43482  3.98449  4.30747  2.25579  3.84965  1.30085  2.99768  4.09314  3.54546  4.00312  3.91165  3.29027  2.65894  2.37200  4.83562  3.25820    531 l - - -
          2.68618  4.42225  2.77519  2.73123  3.46354  2.40513  3.72494  3.29354  2.67741  2.69355  4.24690  2.90347  2.73739  3.18146  2.89801  2.37887  2.77519  2.98518  4.58477  3.61503
          0.01359  4.70109  5.42344  0.61958  0.77255  0.48576  0.95510
    397   2.63580  5.18813  3.10308  2.54476  4.51124  2.69163  3.76784  3.96185  1.52870  3.48321  4.25352  3.07709  3.97806  2.78443  2.57958  2.28101  3.03297  3.06691  5.64608  4.27640    532 k - - -
          2.68618  4.42225  2.77519  2.73123  3.46354  2.40513  3.72494  3.29354  2.67741  2.69355  4.24690  2.90347  2.73739  3.18146  2.89801  2.37887  2.77519  2.98518  4.58477  3.61503
          0.01359  4.70109  5.42344  0.61958  0.77255  0.48576  0.95510
    398   2.08733  4.52865  3.58398  3.01773  3.67273  3.73010  3.97771  2.76387  2.77431  2.57143  3.10993  3.44026  4.11093  3.28617  2.56674  2.65295  2.11275  2.37636  5.10576  3.86391    533 a - - -
          2.68618  4.42225  2.77519  2.73123  3.46354  2.40513  3.72494  3.29354  2.67741  2.69355  4.24690  2.90347  2.73739  3.18146  2.89801  2.37887  2.77519  2.98518  4.58477  3.61503
          0.01359  4.70109  5.42344  0.61958  0.77255  0.48576  0.95510
    399   2.18919  4.34202  4.77685  4.18106  2.84100  4.15128  4.49051  2.47760  4.01085  1.54771  2.67486  4.25926  4.49181  4.16115  4.07862  3.46422  3.11606  1.51251  4.99772  3.83296    534 v - - -
          2.68618  4.42225  2.77519  2.73123  3.46354  2.40513  3.72494  3.29354  2.67741  2.69355  4.24690  2.90347  2.73739  3.18146  2.89801  2.37887  2.77519  2.98518  4.58477  3.61503
          0.01359  4.70109  5.42344  0.61958  0.77255  0.48576  0.95510
    400   2.84190  4.22240  4.71522  4.11002  2.29230  2.93395  4.34928  2.02403  3.91978  1.91939  2.63925  4.14574  4.37135  4.06615  3.96300  3.32544  2.97859  1.71377  4.86035  3.68594    535 v - - -
          2.68618  4.42225  2.77519  2.73123  3.46354  2.40513  3.72494  3.29354  2.67741  2.69355  4.24690  2.90347  2.73739  3.18146  2.89801  2.37887  2.77519  2.98518  4.58477  3.61503
          0.01359  4.70109  5.42344  0.61958  0.77255  0.48576  0.95510
    401   2.69083  4.41783  3.76816  3.19741  3.20598  3.15969  4.04234  2.69779  3.13902  2.43267  3.22224  3.56709  4.15432  2.59100  3.45964  2.67360  1.82841  2.39918  5.00887  3.22322    536 t - - -
          2.68618  4.42225  2.77519  2.73123  3.46354  2.40513  3.72494  3.29354  2.67741  2.69355  4.24690  2.90347  2.73739  3.18146  2.89801  2.37887  2.77519  2.98518  4.58477  3.61503
          0.01359  4.70109  5.42344  0.61958  0.77255  0.48576  0.95510
    402   2.60472  4.21726  4.60728  4.00539  2.47669  2.51132  4.30200  2.40539  3.83005  1.67444  2.68098  4.07753  4.33499  3.99139  3.90103  3.28045  3.05085  1.90084  4.84323  3.66643    537 l - - -
          2.68618  4.42225  2.77519  2.73123  3.46354  2.40513  3.72494  3.29354  2.67741  2.69355  4.24690  2.90347  2.73739  3.18146  2.89801  2.37887  2.77519  2.98518  4.58477  3.61503
          0.01359  4.70109  5.42344  0.61958  0.77255  0.48576  0.95510
    403   1.45559  3.03445  4.20083  3.75367  4.50432  2.91121  4.65302  3.90813  3.70105  3.60396  4.43920  3.82262  4.12348  3.96501  3.99380  1.72876  1.49507  3.42965  5.89164  4.70297    538 a - - -
          2.68618  4.42225  2.77519  2.73123  3.46354  2.40513  3.72494  3.29354  2.67741  2.69355  4.24690  2.90347  2.73739  3.18146  2.89801  2.37887  2.77519  2.98518  4.58477  3.61503
          0.01359  4.70109  5.42344  0.61958  0.77255  0.48576  0.95510
    404   2.46835  3.46857  4.75366  4.14674  2.03016  4.03191  4.36683  2.37771  3.95152  1.47782  2.98326  4.17140  4.38548  4.09019  3.98478  3.34367  2.98402  2.07549  4.86536  3.69445    539 l - - -
          2.68618  4.42225  2.77519  2.73123  3.46354  2.40513  3.72494  3.29354  2.67741  2.69355  4.24690  2.90347  2.73739  3.18146  2.89801  2.37887  2.77519  2.98518  4.58477  3.61503
          0.01359  4.70109  5.42344  0.61958  0.77255  0.48576  0.95510
    405   2.03480  4.32033  4.56680  3.98695  3.48075  3.52462  4.43659  1.64241  3.84907  2.22339  3.46109  4.13015  4.43739  4.05180  3.98534  3.37837  2.71448  1.56697  5.04489  3.85502    540 v - - -
          2.68618  4.42225  2.77519  2.73123  3.46354  2.40513  3.72494  3.29354  2.67741  2.69355  4.24690  2.90347  2.73739  3.18146  2.89801  2.37887  2.77519  2.98518  4.58477  3.61503
          0.01359  4.70109  5.42344  0.61958  0.77255  0.48576  0.95510
    406   2.68214  4.20877  4.39480  3.69115  2.26870  3.89893  3.79953  1.99152  3.65299  2.06327  3.13692  3.94137  4.26602  2.55031  3.77982  3.19388  3.00390  2.17085  4.82231  2.92976    541 i - - -
          2.68618  4.42225  2.77519  2.73123  3.46354  2.40513  3.72494  3.29354  2.67741  2.69355  4.24690  2.90347  2.73739  3.18146  2.89801  2.37887  2.77519  2.98518  4.58477  3.61503
          0.01359  4.70109  5.42344  0.61958  0.77255  0.48576  0.95510
    407   3.75131  5.02653  5.45204  4.94500  0.86786  4.94747  4.85777  2.66167  4.78490  1.53000  3.35100  4.98011  5.14815  4.77053  4.79476  4.31559  3.97612  2.32538  5.01781  3.57052    542 f - - -
          2.68618  4.42225  2.77519  2.73123  3.46354  2.40513  3.72494  3.29354  2.67741  2.69355  4.24690  2.90347  2.73739  3.18146  2.89801  2.37887  2.77519  2.98518  4.58477  3.61503
          0.01359  4.70109  5.42344  0.61958  0.77255  0.48576  0.95510
    408   1.20277  4.58428  3.74604  3.23210  4.13965  3.10444  4.24234  3.51874  3.20033  3.21110  3.07366  3.55569  4.09973  3.50900  3.56960  2.09996  2.21421  3.17947  5.52839  4.28840    543 a - - -
          2.68618  4.42225  2.77519  2.73123  3.46354  2.40513  3.72494  3.29354  2.67741  2.69355  4.24690  2.90347  2.73739  3.18146  2.89801  2.37887  2.77519  2.98518  4.58477  3.61503
          0.01359  4.70109  5.42344  0.61958  0.77255  0.48576  0.95510
    409   2.72515  4.63026  5.26730  4.70722  3.65403  4.68180  5.10642  1.53807  4.56748  1.21790  3.25714  4.81027  4.95527  4.70676  4.63974  4.03155  3.57727  1.54452  5.50765  4.36349    544 l - - -
          2.68618  4.42225  2.77519  2.73123  3.46354  2.40513  3.72494  3.29354  2.67741  2.69355  4.24690  2.90347  2.73739  3.18146  2.89801  2.37887  2.77519  2.98518  4.58477  3.61503
          0.01359  4.70109  5.42344  0.61958  0.77255  0.48576  0.95510
    410   2.76610  4.93272  3.18792  2.40847  2.71272  3.60469  3.80982  2.83683  2.00168  3.18650  3.50363  2.55951  3.99387  2.33590  3.07456  2.81002  2.99724  3.25941  5.44091  3.63935    545 k - - -
          2.68618  4.42225  2.77519  2.73123  3.46354  2.40513  3.72494  3.29354  2.67741  2.69355  4.24690  2.90347  2.73739  3.18146  2.89801  2.37887  2.77519  2.98518  4.58477  3.61503
          0.01359  4.70109  5.42344  0.61958  0.77255  0.48576  0.95510
    411   3.51761  4.90755  5.03941  4.57040  0.71588  4.56451  4.56999  2.83459  4.39176  2.15872  2.89481  4.61147  4.91049  4.50821  4.47485  3.93674  3.36008  2.86818  4.83857  3.32459    546 f - - -
          2.68618  4.42225  2.77519  2.73123  3.46354  2.40513  3.72494  3.29354  2.67741  2.69355  4.24690  2.90347  2.73739  3.18146  2.89801  2.37887  2.77519  2.98518  4.58477  3.61503
          0.01359  4.70109  5.42344  0.61958  0.77255  0.48576  0.95510
    412   2.89722  4.33692  4.79969  4.19963  3.33091  4.14453  4.47532  2.11747  4.01728  1.28334  3.29355  4.26222  4.48324  4.15960  4.07113  3.45787  2.95283  1.97407  2.40824  3.80166    547 l - - -
          2.68618  4.42225  2.77519  2.73123  3.46354  2.40513  3.72494  3.29354  2.67741  2.69355  4.24690  2.90347  2.73739  3.18146  2.89801  2.37887  2.77519  2.98518  4.58477  3.61503
          0.01359  4.70109  5.42344  0.61958  0.77255  0.48576  0.95510
    413   2.59248  5.26247  2.27407  2.49476  4.60395  3.55082  3.79707  4.07535  2.56764  3.58323  4.34364  2.69851  3.97802  2.58691  3.06243  1.97816  1.89347  3.65957  5.73941  4.33810    548 t - - -
          2.68618  4.42225  2.77519  2.73123  3.46354  2.40513  3.72494  3.29354  2.67741  2.69355  4.24690  2.90347  2.73739  3.18146  2.89801  2.37887  2.77519  2.98518  4.58477  3.61503
          0.01359  4.70109  5.42344  0.61958  0.77255  0.48576  0.95510
    414   2.50444  4.27135  4.35017  3.76976  1.66176  3.91945  4.21038  2.68889  3.63702  2.44092  3.38346  3.93592  2.79931  3.84162  3.79019  3.21612  3.05053  1.84714  4.82490  2.97650    549 f - - -
          2.68618  4.42225  2.77519  2.73123  3.46354  2.40513  3.72494  3.29354  2.67741  2.69355  4.24690  2.90347  2.73739  3.18146  2.89801  2.37887  2.77519  2.98518  4.58477  3.61503
          0.01359  4.70109  5.42344  0.61958  0.77255  0.48576  0.95510
    415   3.42341  4.75930  5.17121  4.58354  3.26614  4.62525  4.83580  2.29165  4.40155  1.32168  2.76011  4.70098  4.86677  4.47833  4.44707  3.95411  3.64253  2.71982  1.29662  3.95535    550 w - - -
          2.68618  4.42225  2.77519  2.73123  3.46354  2.40513  3.72494  3.29354  2.67741  2.69355  4.24690  2.90347  2.73739  3.18146  2.89801  2.37887  2.77519  2.98518  4.58477  3.61503
          0.01359  4.70109  5.42344  0.61958  0.77255  0.48576  0.95510
    416   3.57023  4.98267  4.71581  4.21495  1.86163  4.47667  3.99546  3.45485  3.88500  2.86619  4.05464  4.25002  4.81359  4.16349  2.40204  3.80143  3.79280  3.31654  1.05862  2.61551    551 w - - -
          2.68618  4.42225  2.77519  2.73123  3.46354  2.40513  3.72494  3.29354  2.67741  2.69355  4.24690  2.90347  2.73739  3.18146  2.89801  2.37887  2.77519  2.98518  4.58477  3.61503
          0.01359  4.70109  5.42344  0.61958  0.77255  0.48576  0.95510
    417   2.39693  4.98692  3.15684  1.84143  2.87202  3.60067  3.18152  3.64695  2.60274  3.24454  4.05751  3.12812  3.99267  2.36634  3.06559  2.80766  3.00873  3.32152  5.45872  2.71150    552 e - - -
          2.68618  4.42225  2.77519  2.73123  3.46354  2.40513  3.72494  3.29354  2.67741  2.69355  4.24690  2.90347  2.73739  3.18146  2.89801  2.37887  2.77519  2.98518  4.58477  3.61503
          0.01359  4.70109  5.42344  0.61958  0.77255  0.48576  0.95510
    418   2.73284  4.60771  5.18816  4.60469  2.83546  4.55918  4.91965  1.73866  4.44391  1.02146  3.32554  4.69053  4.83403  4.54165  4.48474  3.89448  3.52033  1.96526  5.30276  4.18003    553 l - - -
          2.68618  4.42225  2.77519  2.73123  3.46354  2.40513  3.72494  3.29354  2.67741  2.69355  4.24690  2.90347  2.73739  3.18146  2.89801  2.37887  2.77519  2.98518  4.58477  3.61503
          0.01359  4.70109  5.42344  0.61958  0.77255  0.48576  0.95510
    419   0.75074  4.56789  4.58300  4.25103  4.36408  3.65178  5.01354  2.97416  4.16787  3.21021  4.27889  4.18617  4.37853  4.42450  4.35665  3.11292  3.28680  1.70539  5.96864  4.78259    554 a - - -
          2.68618  4.42225  2.77519  2.73123  3.46354  2.40513  3.72494  3.29354  2.67741  2.69355  4.24690  2.90347  2.73739  3.18146  2.89801  2.37887  2.77519  2.98518  4.58477  3.61503
          0.01359  4.70109  5.42344  0.61958  0.77255  0.48576  0.95510
    420   2.57074  5.02337  3.14076  2.17067  4.27706  2.82407  3.40428  3.70358  2.56356  3.28803  3.59963  3.10671  3.97926  2.92485  1.74002  2.79056  3.00144  3.36481  4.18525  3.40351    555 r - - -
          2.68618  4.42225  2.77519  2.73123  3.46354  2.40513  3.72494  3.29354  2.67741  2.69355  4.24690  2.90347  2.73739  3.18146  2.89801  2.37887  2.77519  2.98518  4.58477  3.61503
          0.01359  4.70109  5.42344  0.61958  0.77255  0.48576  0.95510
    421   4.68918  5.64740  5.55924  5.46239  1.92263  5.20687  3.87707  4.29171  5.23482  3.46605  4.81585  4.75357  5.46228  4.91635  5.05409  4.60695  4.88262  4.23504  0.71307  1.61108    556 w - - -
          2.68618  4.42225  2.77519  2.73123  3.46354  2.40513  3.72494  3.29354  2.67741  2.69355  4.24690  2.90347  2.73739  3.18146  2.89801  2.37887  2.77519  2.98518  4.58477  3.61503
          0.01359  4.70109  5.42344  0.61958  0.77255  0.48576  0.95510
    422   3.70273  4.95521  5.64778  5.06240  2.74647  5.04212  5.36550  1.63849  4.91432  0.82679  2.84772  5.19564  5.17455  4.86394  4.88831  4.40615  3.91673  2.18590  5.51207  4.49765    557 l - - -
          2.68618  4.42225  2.77519  2.73123  3.46354  2.40513  3.72494  3.29354  2.67741  2.69355  4.24690  2.90347  2.73739  3.18146  2.89801  2.37887  2.77519  2.98518  4.58477  3.61503
          0.01359  4.70109  5.42344  0.61958  0.77255  0.48576  0.95510
    423   3.62328  6.35293  0.55563  1.96001  5.62540  3.65546  4.34064  5.23542  3.54369  4.67891  5.61177  3.10913  4.35887  3.53374  4.26549  3.43814  3.94950  4.75695  6.79410  5.19148    558 D - - -
          2.68618  4.42225  2.77519  2.73123  3.46354  2.40513  3.72494  3.29354  2.67741  2.69355  4.24690  2.90347  2.73739  3.18146  2.89801  2.37887  2.77519  2.98518  4.58477  3.61503
          0.01359  4.70109  5.42344  0.61958  0.77255  0.48576  0.95510
    424   2.55559  5.26889  2.77290  1.98972  4.60509  3.54175  3.73724  4.08588  2.47886  3.57022  4.31281  2.56271  3.94052  2.52524  2.66178  1.80093  3.00795  3.65495  5.70614  3.77693    559 s - - -
          2.68618  4.42225  2.77519  2.73123  3.46354  2.40513  3.72494  3.29354  2.67741  2.69355  4.24690  2.90347  2.73739  3.18146  2.89801  2.37887  2.77519  2.98518  4.58477  3.61503
          0.01359  4.70109  5.42344  0.61958  0.77255  0.48576  0.95510
    425   2.67881  5.04994  3.13927  2.58043  4.31412  3.59102  2.56143  3.74375  2.54796  3.31947  4.11724  2.70537  3.98209  2.92006  2.08189  2.40527  2.33977  3.39830  3.38059  4.18556    560 r - - -
          2.68618  4.42225  2.77519  2.73123  3.46354  2.40513  3.72494  3.29354  2.67741  2.69355  4.24690  2.90347  2.73739  3.18146  2.89801  2.37887  2.77519  2.98518  4.58477  3.61503
          0.01359  4.70109  5.42344  0.61958  0.77255  0.48576  0.95510
    426   3.81179  5.03138  5.76128  5.20007  3.50751  5.23759  5.61049  1.56433  5.07748  0.75264  2.93521  5.38267  5.32474  5.02997  5.07386  4.62656  4.02983  2.10566  5.69447  4.70054    561 l - - -
          2.68618  4.42225  2.77519  2.73123  3.46354  2.40513  3.72494  3.29354  2.67741  2.69355  4.24690  2.90347  2.73739  3.18146  2.89801  2.37887  2.77519  2.98518  4.58477  3.61503
          0.01359  4.70109  5.42344  0.61958  0.77255  0.48576  0.95510
    427   2.93002  4.30331  4.80828  4.20299  2.40802  4.10036  4.40167  1.92914  4.00859  1.20139  3.10975  4.23165  4.44122  4.13151  4.03806  3.09147  3.15970  2.48884  3.64768  3.67304    562 l - - -
          2.68618  4.42225  2.77519  2.73123  3.46354  2.40513  3.72494  3.29354  2.67741  2.69355  4.24690  2.90347  2.73739  3.18146  2.89801  2.37887  2.77519  2.98518  4.58477  3.61503
          0.01359  4.70109  5.42344  0.61958  0.77255  0.48576  0.95510
    428   2.61970  5.20850  1.84261  2.28508  4.52256  3.38757  3.74958  3.98756  2.50246  3.20262  4.25977  2.93278  3.94881  2.68157  2.99090  2.19118  2.70662  2.97784  5.66169  4.26890    563 d - - -
          2.68618  4.42225  2.77519  2.73123  3.46354  2.40513  3.72494  3.29354  2.67741  2.69355  4.24690  2.90347  2.73739  3.18146  2.89801  2.37887  2.77519  2.98518  4.58477  3.61503
          0.01359  4.70109  5.42344  0.61958  0.77255  0.48576  0.95510
    429   1.54544  4.33043  3.98850  3.41282  3.45110  3.40612  4.11940  2.48189  3.32847  2.09293  2.76644  3.71083  3.31047  3.58724  3.58773  2.85810  3.00509  2.51122  4.94116  3.73611    564 a - - -
          2.68618  4.42225  2.77519  2.73123  3.46354  2.40513  3.72494  3.29354  2.67741  2.69355  4.24690  2.90347  2.73739  3.18146  2.89801  2.37887  2.77519  2.98518  4.58477  3.61503
          0.01359  4.70109  5.42344  0.61958  0.77255  0.48576  0.95510
    430   3.35765  4.68744  5.21387  4.61259  2.90153  4.57431  4.86081  2.40545  4.43969  0.96519  1.78392  4.70012  4.82094  4.48105  4.45068  3.90222  3.57688  2.55802  5.18442  3.09379    565 l - - -
          2.68618  4.42225  2.77519  2.73123  3.46354  2.40513  3.72494  3.29354  2.67741  2.69355  4.24690  2.90347  2.73739  3.18146  2.89801  2.37887  2.77519  2.98518  4.58477  3.61503
          0.01359  4.70109  5.42344  0.61958  0.77255  0.48576  0.95510
    431   3.23498  5.03913  3.57305  3.29873  3.29499  2.44927  4.10371  3.75144  3.30077  3.33227  4.30784  3.67714  4.44067  3.10915  3.60930  3.35172  3.52576  3.49861  4.86806  0.84738    566 y - - -
          2.68618  4.42225  2.77519  2.73123  3.46354  2.40513  3.72494  3.29354  2.67741  2.69355  4.24690  2.90347  2.73739  3.18146  2.89801  2.37887  2.77519  2.98518  4.58477  3.61503
          0.01359  4.70109  5.42344  0.61958  0.77255  0.48576  0.95510
    432   2.94743  5.39347  2.67927  2.23731  4.75794  1.95893  3.91241  4.23772  2.74389  3.74679  4.52478  2.78776  1.88613  3.03925  3.25889  2.21788  3.20679  3.81482  5.90822  4.48805    567 p - - -
          2.68622  4.42266  2.77522  2.73146  3.46277  2.40435  3.72535  3.29357  2.67781  2.69388  4.24691  2.90343  2.73765  3.18174  2.89837  2.37866  2.77560  2.98523  4.57904  3.61544
          0.82011  1.14910  1.41595  1.38185  0.28917  0.48576  0.95510
    433   2.45928  5.03122  2.72358  2.43774  4.32110  3.29797  3.56305  3.76699  2.44383  3.04020  4.09440  2.45894  3.87104  2.68744  2.92413  2.02709  2.50645  3.20688  5.50720  4.13545    573 s - - -
          2.68618  4.42225  2.77519  2.73123  3.46354  2.40513  3.72494  3.29354  2.67741  2.69355  4.24690  2.90347  2.73739  3.18146  2.89801  2.37887  2.77519  2.98518  4.58477  3.61503
          0.01788  4.42891  5.15126  0.61958  0.77255  0.89010  0.52868
    434   2.67724  5.01324  2.21425  2.44507  4.29346  3.03627  3.67567  3.73539  2.44190  2.84696  3.38853  2.97914  3.58292  2.62776  2.41325  2.63357  2.70972  3.22260  5.48745  4.12033    574 d - - -
          2.68618  4.42225  2.77519  2.73123  3.46354  2.40513  3.72494  3.29354  2.67741  2.69355  4.24690  2.90347  2.73739  3.18146  2.89801  2.37887  2.77519  2.98518  4.58477  3.61503
          0.01788  4.42891  5.15126  0.61958  0.77255  0.79500  0.60072
    435   2.29754  4.31804  3.71178  3.14046  3.02106  3.42848  3.96718  2.60499  3.07848  2.28507  2.96874  3.50103  2.70963  3.18649  3.39101  2.95466  2.17483  2.58230  4.91212  3.69321    575 t - - -
          2.68618  4.42225  2.77519  2.73123  3.46354  2.40513  3.72494  3.29354  2.67741  2.69355  4.24690  2.90347  2.73739  3.18146  2.89801  2.37887  2.77519  2.98518  4.58477  3.61503
          0.01721  4.46672  5.18907  0.61958  0.77255  0.84827  0.55889
    436   2.58635  4.48196  3.47344  2.90933  2.92148  3.39192  1.90241  2.99820  2.86324  2.54227  3.58237  3.33892  4.02728  2.81228  3.23772  2.77345  2.92787  2.71549  3.95238  3.74013    576 h - - -
          2.68618  4.42225  2.77519  2.73123  3.46354  2.40513  3.72494  3.29354  2.67741  2.69355  4.24690  2.90347  2.73739  3.18146  2.89801  2.37887  2.77519  2.98518  4.58477  3.61503
          0.01721  4.46672  5.18907  0.61958  0.77255  0.84827  0.55889
    437   2.53249  4.90306  3.07278  2.33029  3.60082  3.42337  3.72236  3.56778  2.43489  2.83979  3.97705  2.59944  3.90712  2.86999  2.98392  1.85131  2.61753  3.24010  5.40671  4.06850    577 s - - -
          2.68618  4.42225  2.77519  2.73123  3.46354  2.40513  3.72494  3.29354  2.67741  2.69355  4.24690  2.90347  2.73739  3.18146  2.89801  2.37887  2.77519  2.98518  4.58477  3.61503
          0.01721  4.46672  5.18907  0.61958  0.77255  0.84827  0.55889
    438   2.68702  4.82190  3.13028  2.57155  4.04293  3.53316  3.74108  2.74964  2.55808  2.97416  3.89823  2.28069  3.62238  2.64300  2.57869  2.46203  2.62769  2.92952  5.33700  3.54776    578 n - - -
          2.68618  4.42225  2.77519  2.73123  3.46354  2.40513  3.72494  3.29354  2.67741  2.69355  4.24690  2.90347  2.73739  3.18146  2.89801  2.37887  2.77519  2.98518  4.58477  3.61503
          0.05805  4.46672  3.10296  0.61958  0.77255  0.53776  0.87720
    439   2.71413  4.33379  2.68760  3.20566  2.17965  3.73896  4.00903  2.68926  3.14014  2.18910  3.44114  3.55565  3.54882  3.12719  3.44292  2.99803  2.64737  2.37920  3.47988  3.70960    579 f - - -
          2.68618  4.42225  2.77519  2.73123  3.46354  2.40513  3.72494  3.29354  2.67741  2.69355  4.24690  2.90347  2.73739  3.18146  2.89801  2.37887  2.77519  2.98518  4.58477  3.61503
          0.01569  4.55845  5.28080  0.61958  0.77255  0.73105  0.65663
    440   2.63620  5.31696  2.18565  2.40862  4.64647  3.14388  3.21064  4.13248  2.53054  3.61687  4.37086  1.77604  3.34654  2.41960  3.03553  2.76375  3.04957  3.70111  5.75634  4.33546    580 n - - -
          2.68628  4.42235  2.77515  2.73133  3.46364  2.40523  3.72505  3.29364  2.67751  2.69365  4.24700  2.90357  2.73689  3.18156  2.89811  2.37883  2.77477  2.98513  4.58487  3.61513
          0.65579  0.92289  2.48171  0.10674  2.29024  0.57588  0.82602
    441   2.55803  4.20308  4.29117  3.70107  2.59213  3.86915  4.17672  2.59455  3.56769  1.49898  2.66421  3.88025  3.77666  3.08212  3.72112  3.16099  2.98229  2.11323  4.81128  3.62867    582 l - - -
          2.68618  4.42225  2.77519  2.73123  3.46354  2.40513  3.72494  3.29354  2.67741  2.69355  4.24690  2.90347  2.73739  3.18146  2.89801  2.37887  2.77519  2.98518  4.58477  3.61503
          0.01604  4.53666  5.25901  0.61958  0.77255  0.76118  0.62945
    442   1.95300  4.15802  4.25447  3.66333  2.94335  3.39410  4.12892  2.35815  3.52918  2.35190  2.83050  3.60453  4.18848  3.73463  3.68056  2.75237  2.93599  2.13729  2.88341  3.21944    583 a - - -
          2.68618  4.42225  2.77519  2.73123  3.46354  2.40513  3.72494  3.29354  2.67741  2.69355  4.24690  2.90347  2.73739  3.18146  2.89801  2.37887  2.77519  2.98518  4.58477  3.61503
          0.01604  4.53666  5.25901  0.61958  0.77255  0.63788  0.75165
    443   2.74432  4.80836  2.99784  2.71434  3.69344  1.43204  3.90000  3.52617  2.76475  2.81100  4.00783  3.00879  4.00409  3.09166  3.20776  2.37123  3.01429  3.21251  5.43587  4.12268    584 g - - -
          2.68618  4.42225  2.77519  2.73123  3.46354  2.40513  3.72494  3.29354  2.67741  2.69355  4.24690  2.90347  2.73739  3.18146  2.89801  2.37887  2.77519  2.98518  4.58477  3.61503
          0.01533  4.58116  5.30351  0.61958  0.77255  0.69793  0.68839
    444   2.63610  4.31925  3.83619  2.90898  2.62350  2.77561  4.03332  2.69547  3.19045  1.88985  3.12369  3.59618  4.13308  3.13064  3.47885  3.02086  2.33143  2.44433  4.91704  3.70500    585 l - - -
          2.68618  4.42225  2.77519  2.73123  3.46354  2.40513  3.72494  3.29354  2.67741  2.69355  4.24690  2.90347  2.73739  3.18146  2.89801  2.37887  2.77519  2.98518  4.58477  3.61503
          0.01533  4.58116  5.30351  0.61958  0.77255  0.69793  0.68839
    445   2.18955  5.02346  3.06069  2.22699  3.06450  3.53550  3.73799  3.47362  2.51537  3.29525  4.08803  2.37068  3.92991  2.12382  2.98873  2.62302  2.96180  3.37169  5.50742  4.14991    586 q - - -
          2.68618  4.42225  2.77519  2.73123  3.46354  2.40513  3.72494  3.29354  2.67741  2.69355  4.24690  2.90347  2.73739  3.18146  2.89801  2.37887  2.77519  2.98518  4.58477  3.61503
          0.01533  4.58116  5.30351  0.61958  0.77255  0.51066  0.91655
    446   2.25567  5.42364  2.13028  2.29823  4.75789  3.28575  3.85146  4.24733  2.66940  3.73613  4.50269  1.55941  3.25393  2.97020  3.18838  2.72215  3.16659  3.81577  5.88234  4.45032    587 n - - -
          2.68618  4.42225  2.77519  2.73123  3.46354  2.40513  3.72494  3.29354  2.67741  2.69355  4.24690  2.90347  2.73739  3.18146  2.89801  2.37887  2.77519  2.98518  4.58477  3.61503
          0.01435  4.64724  5.36959  0.61958  0.77255  0.58980  0.80842
    447   2.18363  4.92629  3.15792  2.32298  4.15962  3.58087  3.39655  3.57308  2.59176  2.93947  3.53699  3.11739  3.97074  2.67775  3.05250  2.33049  2.02285  3.03229  5.43332  4.10290    588 t - - -
          2.68618  4.42225  2.77519  2.73123  3.46354  2.40513  3.72494  3.29354  2.67741  2.69355  4.24690  2.90347  2.73739  3.18146  2.89801  2.37887  2.77519  2.98518  4.58477  3.61503
          0.01435  4.64724  5.36959  0.61958  0.77255  0.42580  1.05914
    448   2.34282  4.66859  3.11722  2.67981  2.82744  3.67696  3.90655  2.87430  2.81900  2.34780  3.76108  2.87864  4.06126  2.80608  3.23138  2.42151  2.49218  2.76739  5.22400  3.53845    589 a - - -
          2.68618  4.42225  2.77519  2.73123  3.46354  2.40513  3.72494  3.29354  2.67741  2.69355  4.24690  2.90347  2.73739  3.18146  2.89801  2.37887  2.77519  2.98518  4.58477  3.61503
          0.01359  4.70109  5.42344  0.61958  0.77255  0.48576  0.95510
    449   2.60909  4.89897  2.07419  2.65092  4.11958  2.67960  3.82331  3.52532  2.64514  2.68437  3.97667  3.01544  4.00204  2.88496  3.10021  2.82108  2.60007  2.41167  5.41623  3.42853    590 d - - -
          2.68618  4.42225  2.77519  2.73123  3.46354  2.40513  3.72494  3.29354  2.67741  2.69355  4.24690  2.90347  2.73739  3.18146  2.89801  2.37887  2.77519  2.98518  4.58477  3.61503
          0.01359  4.70109  5.42344  0.61958  0.77255  0.48576  0.95510
    450   2.54558  5.36905  1.48875  2.47561  4.70504  3.56061  3.80888  4.18853  2.00084  3.67191  4.42679  2.67675  3.99678  2.91796  2.85933  2.55304  3.10815  3.75785  5.80921  4.39338    591 d - - -
          2.68618  4.42225  2.77519  2.73123  3.46354  2.40513  3.72494  3.29354  2.67741  2.69355  4.24690  2.90347  2.73739  3.18146  2.89801  2.37887  2.77519  2.98518  4.58477  3.61503
          0.43561  4.70109  1.06699  0.61958  0.77255  0.48576  0.95510
    451   2.68801  4.72404  3.25340  2.70103  4.04433  3.00060  3.77804  2.79388  2.49146  3.06426  3.91256  3.16007  3.93610  2.96255  1.63815  2.41455  2.94439  3.12111  5.32282  4.04396    592 r - - -
          2.68618  4.42225  2.77519  2.73123  3.46354  2.40513  3.72494  3.29354  2.67741  2.69355  4.24690  2.90347  2.73739  3.18146  2.89801  2.37887  2.77519  2.98518  4.58477  3.61503
          0.02065  4.28613  5.00848  0.61958  0.77255  0.25487  1.49174
    452   2.79413  4.19330  4.59502  3.99110  3.27623  3.94797  4.27349  1.77879  3.81095  1.89749  2.08667  4.05495  4.31038  3.97150  3.87681  2.55397  2.80840  2.29420  3.74874  3.63615    593 i - - -
          2.68618  4.42225  2.77519  2.73123  3.46354  2.40513  3.72494  3.29354  2.67741  2.69355  4.24690  2.90347  2.73739  3.18146  2.89801  2.37887  2.77519  2.98518  4.58477  3.61503
          0.01359  4.70109  5.42344  0.61958  0.77255  0.48576  0.95510
    453   2.65280  4.49782  5.01628  4.44820  3.62276  4.43999  4.84934  1.61750  4.30224  1.25135  3.52101  4.55153  4.76142  4.47640  4.39629  3.77410  2.91954  1.68106  5.34281  4.17016    594 l - - -
          2.68618  4.42225  2.77519  2.73123  3.46354  2.40513  3.72494  3.29354  2.67741  2.69355  4.24690  2.90347  2.73739  3.18146  2.89801  2.37887  2.77519  2.98518  4.58477  3.61503
          0.01359  4.70109  5.42344  0.61958  0.77255  0.48576  0.95510
    454   3.78517  5.02585  5.70115  5.12062  3.42415  5.14644  5.47169  2.07690  4.98229  0.82632  1.83958  5.28930  5.24598  4.91934  4.96300  4.51879  3.99702  2.10143  5.57847  4.58995    595 l - - -
          2.68618  4.42225  2.77519  2.73123  3.46354  2.40513  3.72494  3.29354  2.67741  2.69355  4.24690  2.90347  2.73739  3.18146  2.89801  2.37887  2.77519  2.98518  4.58477  3.61503
          0.01359  4.70109  5.42344  0.61958  0.77255  0.48576  0.95510
    455   2.80133  5.27287  2.23400  2.47609  4.60305  3.40241  3.76358  4.07866  2.20285  3.57437  3.83479  1.68976  3.95959  2.86940  3.00997  2.45978  2.78314  3.65728  5.72019  4.31571    596 n - - -
          2.68618  4.42225  2.77519  2.73123  3.46354  2.40513  3.72494  3.29354  2.67741  2.69355  4.24690  2.90347  2.73739  3.18146  2.89801  2.37887  2.77519  2.98518  4.58477  3.61503
          0.01359  4.70109  5.42344  0.61958  0.77255  0.48576  0.95510
    456   2.78365  4.21661  4.41908  3.82444  1.94458  3.91366  4.22615  2.63831  3.67522  1.88916  3.02623  3.18879  4.27959  3.86575  3.79782  3.20984  2.25809  2.02993  4.82848  3.41965    597 l - - -
          2.68618  4.42225  2.77519  2.73123  3.46354  2.40513  3.72494  3.29354  2.67741  2.69355  4.24690  2.90347  2.73739  3.18146  2.89801  2.37887  2.77519  2.98518  4.58477  3.61503
          0.01359  4.70109  5.42344  0.61958  0.77255  0.48576  0.95510
    457   3.17518  4.50978  4.99977  4.43004  3.61640  4.45183  4.84814  2.08543  4.28786  1.85725  2.84548  4.54804  4.76663  4.46384  4.38971  3.78289  2.40170  1.03990  5.34518  4.17452    598 v - - -
          2.68618  4.42225  2.77519  2.73123  3.46354  2.40513  3.72494  3.29354  2.67741  2.69355  4.24690  2.90347  2.73739  3.18146  2.89801  2.37887  2.77519  2.98518  4.58477  3.61503
          0.01359  4.70109  5.42344  0.61958  0.77255  0.48576  0.95510
    458   2.26438  4.29245  4.18436  3.26113  3.39801  3.89168  4.19344  2.44460  3.49401  2.05597  2.03605  3.84202  4.26069  3.72797  3.70109  3.17440  2.03188  2.34905  4.91405  3.71938    599 t - - -
          2.68618  4.42225  2.77519  2.73123  3.46354  2.40513  3.72494  3.29354  2.67741  2.69355  4.24690  2.90347  2.73739  3.18146  2.89801  2.37887  2.77519  2.98518  4.58477  3.61503
          0.01359  4.70109  5.42344  0.61958  0.77255  0.48576  0.95510
    459   2.30241  4.39332  3.82662  3.25535  3.52237  1.97535  4.06615  2.63170  3.19069  2.60397  3.04880  3.60590  4.16613  3.47051  3.49608  2.40056  2.50736  2.39785  4.05408  3.77729    600 g - - -
          2.68618  4.42225  2.77519  2.73123  3.46354  2.40513  3.72494  3.29354  2.67741  2.69355  4.24690  2.90347  2.73739  3.18146  2.89801  2.37887  2.77519  2.98518  4.58477  3.61503
          0.01359  4.70109  5.42344  0.61958  0.77255  0.48576  0.95510
    460   2.34833  3.95944  3.74361  3.18207  3.65106  2.18855  4.07059  2.68925  3.13028  2.72814  2.78082  3.55006  4.13866  3.42382  3.46648  2.21797  2.12314  2.77432  5.10317  3.87679    601 t - - -
          2.68618  4.42225  2.77519  2.73123  3.46354  2.40513  3.72494  3.29354  2.67741  2.69355  4.24690  2.90347  2.73739  3.18146  2.89801  2.37887  2.77519  2.98518  4.58477  3.61503
          0.01359  4.70109  5.42344  0.61958  0.77255  0.48576  0.95510
    461   3.09896  4.50387  4.74017  4.15645  2.74701  4.24556  4.53562  2.64144  4.00088  1.55783  1.26681  4.30013  4.56994  4.15633  4.10698  2.91284  3.33008  2.60247  5.02743  3.83575    602 m - - -
          2.68618  4.42225  2.77519  2.73123  3.46354  2.40513  3.72494  3.29354  2.67741  2.69355  4.24690  2.90347  2.73739  3.18146  2.89801  2.37887  2.77519  2.98518  4.58477  3.61503
          0.01359  4.70109  5.42344  0.61958  0.77255  0.48576  0.95510
    462   4.22215  5.35612  5.41136  5.15925  1.04929  4.99624  3.95790  2.78109  4.95775  3.07783  4.36525  4.68405  5.27121  4.77710  4.86032  4.36899  4.43309  3.70409  4.06227  0.99518    603 y - - -
          2.68618  4.42225  2.77519  2.73123  3.46354  2.40513  3.72494  3.29354  2.67741  2.69355  4.24690  2.90347  2.73739  3.18146  2.89801  2.37887  2.77519  2.98518  4.58477  3.61503
          0.01359  4.70109  5.42344  0.61958  0.77255  0.48576  0.95510
    463   3.55223  4.81052  5.52865  4.96481  2.56367  4.92254  5.30650  1.22224  4.82373  1.27951  3.34388  5.07235  5.11949  4.86457  4.84198  4.28689  3.78082  1.78938  5.55178  4.46066    604 i - - -
          2.68618  4.42225  2.77519  2.73123  3.46354  2.40513  3.72494  3.29354  2.67741  2.69355  4.24690  2.90347  2.73739  3.18146  2.89801  2.37887  2.77519  2.98518  4.58477  3.61503
          0.01359  4.70109  5.42344  0.61958  0.77255  0.48576  0.95510
    464   2.89669  4.41773  4.73272  4.16252  3.60311  2.64973  4.63955  1.91482  4.02910  2.23224  3.38112  4.31243  4.60109  4.23906  4.17021  3.56887  3.27747  1.04382  5.22901  4.03728    605 v - - -
          2.68618  4.42225  2.77519  2.73123  3.46354  2.40513  3.72494  3.29354  2.67741  2.69355  4.24690  2.90347  2.73739  3.18146  2.89801  2.37887  2.77519  2.98518  4.58477  3.61503
          0.01359  4.70109  5.42344  0.61958  0.77255  0.48576  0.95510
    465   2.73406  4.70823  5.13825  4.55290  2.00873  4.57589  4.87691  2.56329  4.39624  0.85670  3.14186  4.67661  4.83605  4.47338  4.44819  3.90654  3.59052  2.40315  5.23175  4.09975    606 l - - -
          2.68618  4.42225  2.77519  2.73123  3.46354  2.40513  3.72494  3.29354  2.67741  2.69355  4.24690  2.90347  2.73739  3.18146  2.89801  2.37887  2.77519  2.98518  4.58477  3.61503
          0.01359  4.70109  5.42344  0.61958  0.77255  0.48576  0.95510
    466   4.17837  5.71499  4.86719  4.85692  5.68144  4.36124  5.78913  5.54008  5.00248  5.02046  6.14601  5.06071  0.13046  5.35349  5.08614  4.38476  4.68413  5.07087  6.55387  5.83199    607 P - - -
          2.68618  4.42225  2.77519  2.73123  3.46354  2.40513  3.72494  3.29354  2.67741  2.69355  4.24690  2.90347  2.73739  3.18146  2.89801  2.37887  2.77519  2.98518  4.58477  3.61503
          0.01359  4.70109  5.42344  0.61958  0.77255  0.48576  0.95510
    467   2.16255  4.22210  4.36484  3.77297  3.32559  2.96980  4.21544  2.04618  3.63326  1.87093  2.69220  3.93008  4.26828  3.83338  3.77348  2.90666  2.62081  2.15566  4.84314  3.65608    608 l - - -
          2.68618  4.42225  2.77519  2.73123  3.46354  2.40513  3.72494  3.29354  2.67741  2.69355  4.24690  2.90347  2.73739  3.18146  2.89801  2.37887  2.77519  2.98518  4.58477  3.61503
          0.01359  4.70109  5.42344  0.61958  0.77255  0.48576  0.95510
    468   3.47785  4.76685  5.37249  4.80406  1.62426  4.77403  5.06594  2.31589  4.65027  1.43821  3.31742  4.89631  5.00308  4.70458  4.67697  4.12344  3.70532  1.34510  5.34836  4.16502    609 v - - -
          2.68618  4.42225  2.77519  2.73123  3.46354  2.40513  3.72494  3.29354  2.67741  2.69355  4.24690  2.90347  2.73739  3.18146  2.89801  2.37887  2.77519  2.98518  4.58477  3.61503
          0.01359  4.70109  5.42344  0.61958  0.77255  0.48576  0.95510
    469   3.88126  5.13749  5.31366  4.88823  2.44096  4.87619  4.29340  3.14492  4.67561  1.44587  3.68265  4.73647  5.12534  4.65914  4.67326  4.23895  4.09781  3.23822  0.98120  2.79787    610 w - - -
          2.68618  4.42225  2.77519  2.73123  3.46354  2.40513  3.72494  3.29354  2.67741  2.69355  4.24690  2.90347  2.73739  3.18146  2.89801  2.37887  2.77519  2.98518  4.58477  3.61503
          0.01359  4.70109  5.42344  0.61958  0.77255  0.48576  0.95510
    470   2.90857  4.30345  4.66183  4.06554  3.12882  4.07582  4.40476  2.20259  3.90210  1.44942  2.82686  4.16343  4.42402  4.06503  3.98756  2.17196  3.14065  1.85073  4.94185  3.77157    611 l - - -
          2.68618  4.42225  2.77519  2.73123  3.46354  2.40513  3.72494  3.29354  2.67741  2.69355  4.24690  2.90347  2.73739  3.18146  2.89801  2.37887  2.77519  2.98518  4.58477  3.61503
          0.01359  4.70109  5.42344  0.61958  0.77255  0.48576  0.95510
    471   2.16246  4.50457  3.62020  3.05347  3.64660  2.15401  3.99192  3.00930  3.00858  2.55051  3.10240  3.46561  4.11915  3.31461  2.90220  2.65900  2.67147  2.65243  3.03681  3.84920    612 g - - -
          2.68618  4.42225  2.77519  2.73123  3.46354  2.40513  3.72494  3.29354  2.67741  2.69355  4.24690  2.90347  2.73739  3.18146  2.89801  2.37887  2.77519  2.98518  4.58477  3.61503
          0.01359  4.70109  5.42344  0.61958  0.77255  0.48576  0.95510
    472   1.68438  4.24958  4.31221  3.72400  3.34572  3.90134  4.21432  2.66058  3.59361  1.74033  2.63742  3.90828  4.27063  3.80500  3.75519  2.88447  3.02235  2.14059  4.86785  3.25884    613 a - - -
          2.68618  4.42225  2.77519  2.73123  3.46354  2.40513  3.72494  3.29354  2.67741  2.69355  4.24690  2.90347  2.73739  3.18146  2.89801  2.37887  2.77519  2.98518  4.58477  3.61503
          0.01359  4.70109  5.42344  0.61958  0.77255  0.48576  0.95510
    473   3.10528  4.47352  4.90667  4.30796  3.05409  4.29253  4.61167  2.02071  4.13742  1.12615  2.02901  4.39891  4.60206  4.25477  4.19241  2.91255  3.33275  2.52404  5.06121  3.92467    614 l - - -
          2.68618  4.42225  2.77519  2.73123  3.46354  2.40513  3.72494  3.29354  2.67741  2.69355  4.24690  2.90347  2.73739  3.18146  2.89801  2.37887  2.77519  2.98518  4.58477  3.61503
          0.01359  4.70109  5.42344  0.61958  0.77255  0.48576  0.95510
    474   1.62488  4.57923  4.06000  3.66903  4.84876  1.52278  4.69444  4.29527  3.67223  3.94916  4.73745  3.77396  4.11042  3.94449  4.00109  1.65150  1.93378  3.67293  6.16331  4.96331    615 g - - -
          2.68618  4.42225  2.77519  2.73123  3.46354  2.40513  3.72494  3.29354  2.67741  2.69355  4.24690  2.90347  2.73739  3.18146  2.89801  2.37887  2.77519  2.98518  4.58477  3.61503
          0.01359  4.70109  5.42344  0.61958  0.77255  0.48576  0.95510
    475   3.13255  4.64131  4.29642  3.74399  2.91417  4.12616  3.05812  3.12717  3.11163  1.97684  3.75712  3.94748  4.48377  3.82793  3.74076  3.41624  3.35858  2.93769  1.32494  2.53371    616 w - - -
          2.68618  4.42225  2.77519  2.73123  3.46354  2.40513  3.72494  3.29354  2.67741  2.69355  4.24690  2.90347  2.73739  3.18146  2.89801  2.37887  2.77519  2.98518  4.58477  3.61503
          0.01359  4.70109  5.42344  0.61958  0.77255  0.48576  0.95510
    476   1.20392  4.34537  4.22157  3.65659  2.91133  3.87738  4.28216  2.33012  3.55595  2.54163  3.49617  3.88488  4.29206  3.79586  3.77391  2.81119  3.07632  2.22115  5.02913  3.82734    617 a - - -
          2.68618  4.42225  2.77519  2.73123  3.46354  2.40513  3.72494  3.29354  2.67741  2.69355  4.24690  2.90347  2.73739  3.18146  2.89801  2.37887  2.77519  2.98518  4.58477  3.61503
          0.01359  4.70109  5.42344  0.61958  0.77255  0.48576  0.95510
    477   2.79541  4.72852  3.97160  3.94331  5.23798  0.44315  5.10524  4.81201  4.24699  4.47674  5.28598  3.97579  4.26987  4.44699  4.47064  2.46664  3.35370  4.02968  6.52490  5.37892    618 G - - -
          2.68618  4.42225  2.77519  2.73123  3.46354  2.40513  3.72494  3.29354  2.67741  2.69355  4.24690  2.90347  2.73739  3.18146  2.89801  2.37887  2.77519  2.98518  4.58477  3.61503
          0.01359  4.70109  5.42344  0.61958  0.77255  0.48576  0.95510
    478   2.01210  4.18481  4.51695  3.91590  2.83852  3.17072  4.23919  2.22902  3.74697  2.21209  2.92219  4.00428  4.28313  3.91905  3.64316  3.21879  3.00534  1.65739  4.80437  3.11486    619 v - - -
          2.68618  4.42225  2.77519  2.73123  3.46354  2.40513  3.72494  3.29354  2.67741  2.69355  4.24690  2.90347  2.73739  3.18146  2.89801  2.37887  2.77519  2.98518  4.58477  3.61503
          0.01359  4.70109  5.42344  0.61958  0.77255  0.48576  0.95510
    479   2.56987  5.26956  2.64193  2.46599  4.61028  2.47833  2.87721  4.09151  2.11027  3.57168  4.31229  2.82976  3.93865  2.66949  2.13436  2.69061  2.88356  3.65806  5.70347  4.29739    620 k - - -
          2.68618  4.42225  2.77519  2.73123  3.46354  2.40513  3.72494  3.29354  2.67741  2.69355  4.24690  2.90347  2.73739  3.18146  2.89801  2.37887  2.77519  2.98518  4.58477  3.61503
          0.01359  4.70109  5.42344  0.61958  0.77255  0.48576  0.95510
    480   2.02308  4.27728  4.31854  3.73451  3.39601  3.92771  4.25385  2.49764  3.61136  2.25735  2.39670  3.92980  4.29996  3.82929  3.78466  2.44834  2.98017  1.61843  4.92258  3.73160    621 v - - -
          2.68618  4.42225  2.77519  2.73123  3.46354  2.40513  3.72494  3.29354  2.67741  2.69355  4.24690  2.90347  2.73739  3.18146  2.89801  2.37887  2.77519  2.98518  4.58477  3.61503
          0.01359  4.70109  5.42344  0.61958  0.77255  0.48576  0.95510
    481   2.46852  4.53905  3.91617  3.42872  4.09661  1.12981  4.36699  3.34324  3.37935  2.62880  4.03985  3.68847  4.15752  3.68072  3.70603  2.92418  2.22078  2.65030  5.53085  4.31042    622 g - - -
          2.68618  4.42225  2.77519  2.73123  3.46354  2.40513  3.72494  3.29354  2.67741  2.69355  4.24690  2.90347  2.73739  3.18146  2.89801  2.37887  2.77519  2.98518  4.58477  3.61503
          0.03513  4.70109  3.67156  0.61958  0.77255  0.48576  0.95510
    482   2.41880  5.22743  2.60680  2.46462  4.55646  2.81242  3.09951  4.03087  2.40686  3.52624  4.27348  2.63617  3.92986  2.82839  2.53121  1.99790  2.83014  3.27133  5.67088  4.27011    623 s - - -
          2.68618  4.42225  2.77519  2.73123  3.46354  2.40513  3.72494  3.29354  2.67741  2.69355  4.24690  2.90347  2.73739  3.18146  2.89801  2.37887  2.77519  2.98518  4.58477  3.61503
          0.01388  4.67984  5.40219  0.61958  0.77255  0.45977  0.99813
    483   2.22845  4.92673  3.08687  2.33575  4.15494  2.14948  3.81127  2.80288  2.62259  3.01850  3.78067  3.14543  3.99360  2.54886  3.08147  2.60310  2.95140  2.97993  5.43753  4.11118    624 g - - -
          2.68618  4.42225  2.77519  2.73123  3.46354  2.40513  3.72494  3.29354  2.67741  2.69355  4.24690  2.90347  2.73739  3.18146  2.89801  2.37887  2.77519  2.98518  4.58477  3.61503
          0.01359  4.70109  5.42344  0.61958  0.77255  0.48576  0.95510
    484   2.56090  4.22025  4.72212  4.11539  2.86878  4.01217  4.34411  1.53330  3.92234  1.64570  2.86952  4.14602  4.36766  4.06486  3.96082  3.18296  3.07237  2.19010  4.85002  3.28178    625 i - - -
          2.68618  4.42225  2.77519  2.73123  3.46354  2.40513  3.72494  3.29354  2.67741  2.69355  4.24690  2.90347  2.73739  3.18146  2.89801  2.37887  2.77519  2.98518  4.58477  3.61503
          0.01359  4.70109  5.42344  0.61958  0.77255  0.48576  0.95510
    485   2.67087  5.14400  2.60061  2.28811  4.43818  2.95160  3.75311  2.84643  2.51220  3.42737  2.83117  2.77983  3.95152  2.34907  2.99486  2.32413  2.84100  3.50703  5.60852  4.23034    626 e - - -
          2.68618  4.42225  2.77519  2.73123  3.46354  2.40513  3.72494  3.29354  2.67741  2.69355  4.24690  2.90347  2.73739  3.18146  2.89801  2.37887  2.77519  2.98518  4.58477  3.61503
          0.01359  4.70109  5.42344  0.61958  0.77255  0.48576  0.95510
    486   2.77076  5.07239  2.74564  2.55361  4.35040  1.89981  3.78214  3.78629  2.55941  2.98265  3.32313  2.51099  3.97049  2.91216  2.97011  2.26321  2.87922  3.42902  5.56293  4.20303    627 g - - -
          2.68598  4.42234  2.77529  2.73133  3.46363  2.40482  3.72504  3.29363  2.67750  2.69359  4.24653  2.90341  2.73749  3.18156  2.89810  2.37877  2.77523  2.98528  4.58486  3.61512
          0.46306  1.35048  2.19345  0.29749  1.35744  0.48576  0.95510
    487   2.35866  4.20832  4.40318  3.81090  3.11929  3.91164  4.23231  2.49387  3.66599  1.37455  2.63718  3.95592  4.27435  3.85749  3.79409  2.80881  2.89856  2.12925  4.83569  3.65423    630 l - - -
          2.68618  4.42225  2.77519  2.73123  3.46354  2.40513  3.72494  3.29354  2.67741  2.69355  4.24690  2.90347  2.73739  3.18146  2.89801  2.37887  2.77519  2.98518  4.58477  3.61503
          0.01523  4.58779  5.31014  0.61958  0.77255  0.37739  1.15723
    488   1.80535  5.07139  3.10576  2.46886  4.34174  3.44684  3.39805  3.34150  2.30601  3.34388  4.13289  3.07955  3.96507  2.65031  2.63308  2.51177  2.57221  2.97130  5.55142  4.19179    631 a - - -
          2.68618  4.42225  2.77519  2.73123  3.46354  2.40513  3.72494  3.29354  2.67741  2.69355  4.24690  2.90347  2.73739  3.18146  2.89801  2.37887  2.77519  2.98518  4.58477  3.61503
          0.01359  4.70109  5.42344  0.61958  0.77255  0.48576  0.95510
    489   2.63448  5.20753  2.78261  2.35498  4.52601  2.57798  3.58433  3.75902  2.34349  2.69802  4.11289  2.37694  3.93964  2.61304  2.78925  2.68198  2.50351  3.39287  5.65642  4.26215    632 k - - -
          2.68618  4.42225  2.77519  2.73123  3.46354  2.40513  3.72494  3.29354  2.67741  2.69355  4.24690  2.90347  2.73739  3.18146  2.89801  2.37887  2.77519  2.98518  4.58477  3.61503
          0.01359  4.70109  5.42344  0.61958  0.77255  0.48576  0.95510
    490   2.28448  4.84018  3.34794  2.84029  4.39386  1.55503  4.02131  3.81841  2.85022  3.42932  3.54645  2.84019  3.43600  3.18723  3.29416  1.90490  3.04627  3.42620  5.66562  4.35317    633 g - - -
          2.68618  4.42225  2.77519  2.73123  3.46354  2.40513  3.72494  3.29354  2.67741  2.69355  4.24690  2.90347  2.73739  3.18146  2.89801  2.37887  2.77519  2.98518  4.58477  3.61503
          0.01359  4.70109  5.42344  0.61958  0.77255  0.48576  0.95510
    491   2.40922  4.93016  2.86529  2.62924  4.16112  3.38527  3.81086  3.25084  2.49281  2.94579  4.00589  3.14419  3.99286  2.96885  2.87229  2.30024  1.78527  2.95878  5.44166  4.11452    634 t - - -
          2.68618  4.42225  2.77519  2.73123  3.46354  2.40513  3.72494  3.29354  2.67741  2.69355  4.24690  2.90347  2.73739  3.18146  2.89801  2.37887  2.77519  2.98518  4.58477  3.61503
          0.01359  4.70109  5.42344  0.61958  0.77255  0.48576  0.95510
    492   2.30558  5.21635  2.44473  2.47830  4.53837  3.14506  3.73524  3.45582  2.08406  3.51182  3.53628  2.39989  3.93846  2.83960  2.73516  2.41289  2.75512  3.59460  5.66331  4.26685    635 k - - -
          2.68618  4.42225  2.77519  2.73123  3.46354  2.40513  3.72494  3.29354  2.67741  2.69355  4.24690  2.90347  2.73739  3.18146  2.89801  2.37887  2.77519  2.98518  4.58477  3.61503
          0.01359  4.70109  5.42344  0.61958  0.77255  0.48576  0.95510
    493   2.20135  5.25484  2.67217  2.35506  4.59167  2.37151  3.49667  4.07179  2.23393  3.35586  4.29781  2.61991  3.73160  2.70325  2.51446  2.69770  2.99521  3.36506  5.69232  4.28646    636 a - - -
          2.68618  4.42225  2.77519  2.73123  3.46354  2.40513  3.72494  3.29354  2.67741  2.69355  4.24690  2.90347  2.73739  3.18146  2.89801  2.37887  2.77519  2.98518  4.58477  3.61503
          0.01359  4.70109  5.42344  0.61958  0.77255  0.48576  0.95510
    494   1.43863  4.79906  3.31670  2.76858  4.08190  2.77498  3.90491  3.47842  2.75427  2.78847  3.96308  3.24887  3.29403  2.71063  3.19091  2.72681  2.80738  2.97816  5.40938  4.11156    637 a - - -
          2.68618  4.42225  2.77519  2.73123  3.46354  2.40513  3.72494  3.29354  2.67741  2.69355  4.24690  2.90347  2.73739  3.18146  2.89801  2.37887  2.77519  2.98518  4.58477  3.61503
          0.01359  4.70109  5.42344  0.61958  0.77255  0.48576  0.95510
    495   2.03981  5.24094  3.03116  2.36879  4.57176  2.62857  3.44996  4.04533  2.11994  3.53881  4.28658  3.02210  3.94177  2.29393  2.68434  2.49009  2.74654  3.62416  5.68130  4.28256    638 a - - -
          2.68618  4.42225  2.77519  2.73123  3.46354  2.40513  3.72494  3.29354  2.67741  2.69355  4.24690  2.90347  2.73739  3.18146  2.89801  2.37887  2.77519  2.98518  4.58477  3.61503
          0.01359  4.70109  5.42344  0.61958  0.77255  0.48576  0.95510
    496   2.23598  5.22503  2.61425  2.27920  4.54963  3.54438  3.73495  4.02146  2.40550  3.52162  3.59771  2.80681  3.93824  2.37408  2.96793  2.23887  2.25925  3.47611  5.67031  4.27188    639 a - - -
          2.68627  4.42234  2.77529  2.73133  3.46315  2.40505  3.72504  3.29187  2.67750  2.69364  4.24699  2.90356  2.73749  3.18156  2.89810  2.37896  2.77529  2.98528  4.58486  3.61512
          0.18633  1.79825  5.42344  0.67564  0.71096  0.48576  0.95510
    497   1.65379  5.13721  2.82893  2.56859  4.54158  2.84550  3.83717  3.99877  2.14045  3.53416  4.30592  3.09584  3.98601  2.95842  3.09122  1.95260  2.97512  3.59010  5.70961  4.33207    642 a - - -
          2.68618  4.42225  2.77519  2.73123  3.46354  2.40513  3.72494  3.29354  2.67741  2.69355  4.24690  2.90347  2.73739  3.18146  2.89801  2.37887  2.77519  2.98518  4.58477  3.61503
          0.01359  4.70109  5.42344  0.61958  0.77255  0.48576  0.95510
    498   1.87073  4.71450  3.51194  2.98959  4.14633  1.42009  4.06949  3.53222  2.92662  3.19734  3.13848  3.40405  4.08299  3.28860  2.80212  2.79418  3.05926  3.21091  5.49248  4.22461    643 g - - -
          2.68618  4.42225  2.77519  2.73123  3.46354  2.40513  3.72494  3.29354  2.67741  2.69355  4.24690  2.90347  2.73739  3.18146  2.89801  2.37887  2.77519  2.98518  4.58477  3.61503
          0.01359  4.70109  5.42344  0.61958  0.77255  0.48576  0.95510
    499   1.92818  4.95441  3.18514  2.20114  4.32059  1.75038  3.88991  3.74066  2.69945  3.34271  3.57163  3.17994  4.01189  3.04292  3.15916  2.55752  2.91175  3.38785  5.57883  4.24551    644 g - - -
          2.68618  4.42225  2.77519  2.73123  3.46354  2.40513  3.72494  3.29354  2.67741  2.69355  4.24690  2.90347  2.73739  3.18146  2.89801  2.37887  2.77519  2.98518  4.58477  3.61503
          0.01359  4.70109  5.42344  0.61958  0.77255  0.48576  0.95510
    500   2.61731  5.21162  3.04521  2.41397  4.53157  3.55210  3.73943  3.84170  1.85451  3.50478  3.99580  2.66623  3.94463  2.40768  2.78949  1.94999  2.99983  3.10246  5.65850  4.26668    645 k - - -
          2.68618  4.42225  2.77519  2.73123  3.46354  2.40513  3.72494  3.29354  2.67741  2.69355  4.24690  2.90347  2.73739  3.18146  2.89801  2.37887  2.77519  2.98518  4.58477  3.61503
          0.01359  4.70109  5.42344  0.61958  0.77255  0.48576  0.95510
    501   2.30226  4.89584  3.21443  2.65745  3.88351  2.03065  3.82747  3.53513  2.44388  3.15864  3.78254  3.16606  4.00157  2.79775  3.10054  2.13406  2.74773  2.85451  5.42315  4.10380    646 g - - -
          2.68618  4.42225  2.77519  2.73123  3.46354  2.40513  3.72494  3.29354  2.67741  2.69355  4.24690  2.90347  2.73739  3.18146  2.89801  2.37887  2.77519  2.98518  4.58477  3.61503
          0.01359  4.70109  5.42344  0.61958  0.77255  0.48576  0.95510
    502   2.13184  4.57947  3.79926  3.30647  3.36771  1.35662  4.31332  3.59486  3.28414  3.29136  4.14683  3.59851  4.10677  3.58454  3.64649  1.75716  3.06517  2.89209  5.60078  4.36200    647 g - - -
          2.68489  4.42259  2.77545  2.73157  3.46350  2.40520  3.72529  3.29352  2.67749  2.69358  4.24553  2.90381  2.73759  3.18089  2.89783  2.37907  2.77535  2.98526  4.58511  3.61537
          0.40037  1.12235  5.42344  1.19808  0.35921  0.48576  0.95510
    503   2.61834  5.26846  2.53179  2.34896  4.60768  2.37023  3.73175  4.08998  2.18165  3.57118  4.31138  2.81429  3.93627  2.69310  2.66477  2.28606  2.43937  3.65610  5.70439  4.29610    652 k - - -
          2.68618  4.42225  2.77519  2.73123  3.46354  2.40513  3.72494  3.29354  2.67741  2.69355  4.24690  2.90347  2.73739  3.18146  2.89801  2.37887  2.77519  2.98518  4.58477  3.61503
          0.01359  4.70109  5.42344  0.61958  0.77255  0.48576  0.95510
    504   2.45038  4.40046  3.80383  3.23200  3.17372  3.26921  4.05407  2.32368  2.25698  2.38850  2.81674  3.59080  4.16228  3.45162  3.03549  2.95275  2.46999  2.31327  4.99377  3.77538    653 k - - -
          2.68618  4.42225  2.77519  2.73123  3.46354  2.40513  3.72494  3.29354  2.67741  2.69355  4.24690  2.90347  2.73739  3.18146  2.89801  2.37887  2.77519  2.98518  4.58477  3.61503
          0.05854  4.70109  3.04128  0.61958  0.77255  0.48576  0.95510
    505   1.53401  4.62248  3.44908  2.88891  3.82037  2.83139  3.93088  3.05769  2.85354  2.79451  3.64750  3.33851  4.05920  3.18266  2.70575  2.60836  2.98901  2.46385  5.21534  3.95299    654 a - - -
          2.68618  4.42225  2.77519  2.73123  3.46354  2.40513  3.72494  3.29354  2.67741  2.69355  4.24690  2.90347  2.73739  3.18146  2.89801  2.37887  2.77519  2.98518  4.58477  3.61503
          0.01421  4.65676  5.37911  0.61958  0.77255  0.57256  0.83029
    506   2.31064  4.73190  3.31077  2.62425  3.70284  3.09364  3.85696  3.08430  2.44271  2.51103  3.29175  2.86780  2.84248  3.06706  3.16188  2.62270  2.70972  2.60379  5.27441  3.98761    655 a - - -
          2.68618  4.42225  2.77519  2.73123  3.46354  2.40513  3.72494  3.29354  2.67741  2.69355  4.24690  2.90347  2.73739  3.18146  2.89801  2.37887  2.77519  2.98518  4.58477  3.61503
          0.02198  4.65676  4.40284  0.61958  0.77255  0.57256  0.83029
    507   2.02397  5.21871  2.64986  2.45655  4.54783  2.70594  3.71663  4.02167  1.96250  3.51676  3.70766  2.88807  3.92134  2.62992  2.58704  2.61412  2.98084  3.60094  5.66096  4.26118    656 k - - -
          2.68618  4.42225  2.77519  2.73123  3.46354  2.40513  3.72494  3.29354  2.67741  2.69355  4.24690  2.90347  2.73739  3.18146  2.89801  2.37887  2.77519  2.98518  4.58477  3.61503
          0.02967  4.64910  3.92896  0.61958  0.77255  0.58646  0.81259
    508   2.08759  4.92859  3.15156  2.59342  4.16486  3.35381  3.78069  2.94819  2.29750  3.18666  4.00192  3.06036  3.96557  2.69639  2.71897  2.15655  2.65680  2.82333  5.43478  4.10328    657 a - - -
          2.68618  4.42225  2.77519  2.73123  3.46354  2.40513  3.72494  3.29354  2.67741  2.69355  4.24690  2.90347  2.73739  3.18146  2.89801  2.37887  2.77519  2.98518  4.58477  3.61503
          0.01454  4.63397  5.35632  0.61958  0.77255  0.61306  0.78021
    509   2.06521  4.37009  3.78844  3.21630  3.07499  2.89295  4.03190  2.25628  2.27394  2.42727  3.32840  3.57199  4.13901  3.43340  3.33961  3.02059  2.97380  2.32044  4.96424  3.51169    658 a - - -
          2.68618  4.42225  2.77519  2.73123  3.46354  2.40513  3.72494  3.29354  2.67741  2.69355  4.24690  2.90347  2.73739  3.18146  2.89801  2.37887  2.77519  2.98518  4.58477  3.61503
          0.01454  4.63397  5.35632  0.61958  0.77255  0.61306  0.78021
    510   2.22906  5.09125  2.92855  2.50313  4.37807  2.43951  3.73721  3.82333  1.97657  3.10371  3.54811  2.96702  3.83455  2.85789  2.90838  2.37539  2.73907  3.45079  5.56390  4.19317    659 k - - -
          2.68618  4.42225  2.77519  2.73123  3.46354  2.40513  3.72494  3.29354  2.67741  2.69355  4.24690  2.90347  2.73739  3.18146  2.89801  2.37887  2.77519  2.98518  4.58477  3.61503
          0.04008  4.63397  3.52098  0.61958  0.77255  0.61306  0.78021
    511   2.58944  5.17237  3.03047  2.47530  4.49678  2.58864  3.71859  3.95831  1.84177  3.35253  4.22930  3.01434  2.82093  2.76174  2.53703  2.36358  2.85571  3.55418  5.62578  4.24093    660 k - - -
          2.68618  4.42225  2.77519  2.73123  3.46354  2.40513  3.72494  3.29354  2.67741  2.69355  4.24690  2.90347  2.73739  3.18146  2.89801  2.37887  2.77519  2.98518  4.58477  3.61503
          0.06086  4.60880  3.01431  0.61958  0.77255  0.65496  0.73285
    512   2.26724  4.96541  3.09144  2.53351  3.98925  2.71950  3.73913  3.29224  1.87139  3.14115  4.03230  2.83696  3.50890  2.87914  2.60521  2.73969  2.94931  3.13602  4.71330  4.11251    661 k - - -
          2.68618  4.42225  2.77519  2.73123  3.46354  2.40513  3.72494  3.29354  2.67741  2.69355  4.24690  2.90347  2.73739  3.18146  2.89801  2.37887  2.77519  2.98518  4.58477  3.61503
          0.08397  4.56356  2.65765  0.61958  0.77255  0.72377  0.66343
    513   2.02388  4.30779  3.79243  3.21954  3.43344  3.18742  4.00976  2.24166  2.57483  2.24023  3.20694  3.56187  4.10933  3.42648  3.44420  2.99561  2.79505  2.13393  4.91318  3.69885    662 a - - -
          2.68618  4.42225  2.77519  2.73123  3.46354  2.40513  3.72494  3.29354  2.67741  2.69355  4.24690  2.90347  2.73739  3.18146  2.89801  2.37887  2.77519  2.98518  4.58477  3.61503
          0.03438  4.49629  3.78775  0.61958  0.77255  0.81310  0.58605
    514   2.37704  5.10485  3.02679  2.47702  4.44738  3.05222  3.70217  3.89843  1.62198  3.41959  4.19028  2.90607  3.90467  2.81662  2.54129  2.39450  2.71699  3.50356  5.58154  4.21296    663 k - - -
          2.68618  4.42225  2.77519  2.73123  3.46354  2.40513  3.72494  3.29354  2.67741  2.69355  4.24690  2.90347  2.73739  3.18146  2.89801  2.37887  2.77519  2.98518  4.58477  3.61503
          0.21734  4.47891  1.69283  0.61958  0.77255  0.83405  0.56967
    515   2.28622  4.99116  2.98114  2.44592  4.33700  2.87731  3.66454  3.77796  1.79600  3.31975  4.10300  2.87678  3.85425  2.78815  2.62269  2.38375  2.80682  3.39731  5.49924  4.14291    664 k - - -
          2.68627  4.42268  2.77555  2.73167  3.46382  2.40462  3.72538  3.29397  2.67664  2.69355  4.24509  2.90377  2.73735  3.18104  2.89737  2.37902  2.77563  2.98556  4.58404  3.61546
          0.42904  1.05307        *  1.74968  0.19095  0.00000        *
//
