# Supplementary material for: T346Hunter: A Novel Web-Based Tool for the Prediction of Type III, Type IV and Type VI Secretion Systems in Bacterial Genomes
Source: PLoS One. 2015 Apr 13;10(4):e0119317. doi: 10.1371/journal.pone.0119317 (PMC4395097; doi:10.1371/journal.pone.0119317)
Supplement: S1 Data — (ZIP) [file pone.0119317.s009.zip › T346Hunter_profiles/GI.Tfc20.fasta]

>gi|345429756|ref|YP_004822874.1| hypothetical protein PARA_11800 [Haemophilus parainfluenzae T3T1] [Tfc20]
MDAQKFGHSVGQFFKKIDRTLSFLPGKPRKAVVTAAALAASPILAGVIISKAKSFKETDYGSGAENKSIM
NTLLEFEEHEDGYRDGPEGVGFYSFGTRIDVEDDVDTFEHMNEFYEIK
>gi|209947564|ref|YP_002291061.1| hypothetical membrane protein [Haemophilus influenzae] [Tfc20]
MDAQKFGHTVGQFFKKIDRTLSFLPGKPRKAVVTAAALAASPILAGVIISKTKPSKNIEYLDEEPVSDTS
LLSELLANDDSSEEGKWDYGFQGFGYYINGVKVYGDDDD
>gi|33152065|ref|NP_873418.1| hypothetical protein HD0924 [Haemophilus ducreyi 35000HP] [Tfc20]
MFNRVERLFIFLPQRPRKLLLIALMVAGLPFFLVAFLLFRAWLYRDVSLDERGEIFYPTNQTQQVIEELQ
SINRNLTNLKGNNTFGVGSRVAFVAGRGQSEKNIFSENDDNELWEVDSADNDTWETDYSLNRGDLGNPYY
YDDSEAGKANNVWGE
>gi|68248672|ref|YP_247784.1| hypothetical protein NTHI0139 [Haemophilus influenzae 86-028NP] [Tfc20]
MDAQKFGHTVGQFFKKIDRTLSFLPGKPRKAVVTAAALAASPILAGVIISKTKPSKNIEYLDEEPVSDTS
LLSELLANDDSSEEGKWDYGFQGFGYYINGVKVYGDDDD
>gi|378980645|ref|YP_005228786.1| hypothetical protein KPHS_44860 [Klebsiella pneumoniae subsp. pneumoniae HS11286] [Tfc20]
MSEEKFNPQDIEEILSRPPSSDSHKVKKGDIPEIAKSIGIGAIEIVKALPILAFGALSISTKHTPITKAG
YRDGSEGYGYYDETGLRNRTFDPSQSDDK
>gi|153949915|ref|YP_001402652.1| hypothetical protein YpsIP31758_3698 [Yersinia pseudotuberculosis IP 31758] [Tfc20]
MSSQGFDPKDLEEICARKPHKYKMNKADYQELGKNLLLGSVDIAVGSVSAAALTASVFMTDETDQSPSQQ
KNGWCHGSQGWGNYVNGEKLHYDEDDLS
>gi|170717967|ref|YP_001785014.1| hypothetical protein HSM_1694 [Haemophilus somnus 2336] [Tfc20]
MKFIDFGKQLANPVKFIKQNTAFLPKPIQQVVVFAVIFAGLPLFILGFFILRIWAYKHISLYSEYKDMAN
SEISSKDTDLKSLFSDDEEQEDDEYQYGYDGPGIYLGNYRVDE
