# Supplementary material for: T346Hunter: A Novel Web-Based Tool for the Prediction of Type III, Type IV and Type VI Secretion Systems in Bacterial Genomes
Source: PLoS One. 2015 Apr 13;10(4):e0119317. doi: 10.1371/journal.pone.0119317 (PMC4395097; doi:10.1371/journal.pone.0119317)
Supplement: S1 Data — (ZIP) [file pone.0119317.s009.zip › T346Hunter_profiles/GI.Tfc21.fasta]

>gi|345429754|ref|YP_004822872.1| hypothetical protein PARA_11780 [Haemophilus parainfluenzae T3T1] [Tfc21]
MKKLLTIAAVAVCATPAFAANNIFSCTAENGSPVSVVKNGSDYEFTYGQVSFKNPVKQVFANQDSYVATG
SGFITSSLEMRNNGTSYTIQFVQPHNSNSIEEPMLYITNGSKMDTVSCKAGSATQNFERRSMKVS
>gi|209947565|ref|YP_002291062.1| hypothetical protein p1056.50c [Haemophilus influenzae] [Tfc21]
MKKLLTIGAVAMFATPAFAANNIFSCTAENGSPVSVTKNGSDYEFTYGQVSFKNPVKQVFANQDSYVATG
SGFITSSLEMRNNGTSYTIQFVQPHNSNSIEEPMLYITNGSKMDTVSCKAGSATQNFERRSMKAS
>gi|113461909|ref|YP_719978.1| hypothetical protein HS_1773 [Haemophilus somnus 129PT] [Tfc21]
MRHKKLLFSTLAMVTFLTIMPVQAATKPIFSCSTAQGKKLLVEKTGSNYVLSYQDLKVTNPISQILERTN
SHIVSRSGYVLYSLEFSDPKYSYYMQYQESMGDEKPLFAGLFRVEPNSNNAPTTLVKCNLKKPISNNFEI
NLMNN
>gi|68248677|ref|YP_247789.1| hypothetical protein NTHI0144 [Haemophilus influenzae 86-028NP] [Tfc21]
MKKLLTIGAVAMFATPAFAANNIFSCTAENGSPVSVTKNGSDYEFTYGQVSFKNPVKQVFANQDSYVATG
SGFITSSLEMRNNGTSYTIQFVQPHNSNSIEEPMLYITNGSKMDTVSCKAGSATQNFERRSMKAS
>gi|170717965|ref|YP_001785012.1| hypothetical protein HSM_1692 [Haemophilus somnus 2336] [Tfc21]
MRKLLGITVLTLCTTSAFATDKNVVFSCTSTEGKPLTVKRVGNDYEYSYDKTIFKNPIKKAVTNDGSIIA
RGSGFTTYALELKNDGLKYVVGFVQPNGNSKEFIEPGATISRDNDQPSIGSVDCDPYKKIYYKFDVHLMN
TL
