# Supplementary material for: T346Hunter: A Novel Web-Based Tool for the Prediction of Type III, Type IV and Type VI Secretion Systems in Bacterial Genomes
Source: PLoS One. 2015 Apr 13;10(4):e0119317. doi: 10.1371/journal.pone.0119317 (PMC4395097; doi:10.1371/journal.pone.0119317)
Supplement: S1 Data — (ZIP) [file pone.0119317.s009.zip › T346Hunter_profiles/GI.Tfc22.fasta]

>gi|238918317|ref|YP_002931831.1| unnamed protein product [Edwardsiella ictaluri 93-146] [Tfc22]
MDGAVSDKLFYTLGGGSVISQPATRSNMKKLGMDIGWSSDLMCGNFDLKTTVGNQLNGVTDGFKNLMGDV
IQGATGAVASLPAMLIQRANPGLYDMLTNGVLQANVSFDKAQLNCQNMAKKMMDFSDTSKWTQAAMAEEY
KSLVNNGETDAIRADQKYQDADGTSGKKWIGGQIRGGKGQKAIRPTYDLVSAGYNMMNSLNVLSSETVSG
ASCNGGACSKFSNAEEAAQAVVRVLGDRSMRTCSNALQCTSGDTDDQPGLSVAGTGFAPMLEEATKNNTE
QLVKLVNGTVKPTATELAKLKTGGLPVTANVIRALQRDPDNTALTVRLASELAMSDAVETALLMRRMLTT
GMSEPNAQDQPLALEDGVHRIDALDREIMALKNEMDLKRELARNSVLTIIERDNERVGTNPMIQQTDNAD
SRFQKLDTPDAE
>gi|152984461|ref|YP_001349871.1| putative integral membrane protein [Pseudomonas aeruginosa PA7] [Tfc22]
MRMNITSVALTCLLAAQLAQADDPINVSKTGTVLSDEVLYSIGGGSAVSMGSAGQMDSIGVGFGWNNDLM
CGNMNLSTTLENQLNGATQGFQNIMGSVIQNATGAVMSLPALIIQRANPQLYNLITNGILQARIDYDRSK
GTCRAIAEKMADIAGEQTGWGKIAEGQALGATLASGGKDAVSALEAVEKKGGNDGITWVGGDKAGGSGQK
PIRIVNDVTRAGYNLLTSRSVNDSSSVPSATCNNGLVCNTWSSPQEAAAFATRVLGEQQQQTCEGCQKTV
TAAGVGLTPLIQETYDKKLQSLQELLSKSKPLTAENLAAAGTDALPITRGVIEALRDERDQDVLARRLAS
DVSLMDVLSKALLLQRLMFAGAKEPNVAANGLATQAVDQQTSLLQQEISNLKTELELRRELASNSPMRVI
ERGQQRASGSSGVFESAPDADRLDRLQAPSAADGKTGGRP
>gi|134095217|ref|YP_001100292.1| signal peptide [Herminiimonas arsenicoxydans] [Tfc22]
MYSIGGGNAVSMGRAAGMRSLGVGVGWNSNLICGDMSIQTTLKNQLNGVTNGFQQIMSSVIQSATSAVAS
LPALIIQRADPGLYNLLTNGVLQARLDFDRSKLTCRAMAERMAETAGGQLGWSQMAEGLALRDAVSSTDA
VSAVEQAETRRGNDGVPWVGGSNAGGSGQPAIKVVGDVTRAGYNLVNGRGVTDTSSIAPTSCSSLSCQTW
TSPQAAVEWATRVLGEKEQRTCDACTKTETTPGVGLTPLIQEEYDAKLQALQDLVSKAKNTTPENLREAG
SASLPITRGVIEALRDEPDQHLLSQRLASEVALSSVLEKALLLQRTLLTGKKEPNVAANELAVEAVNKES
DTLDREIQNLKTELELRRELANNSPMAIIQRHSTRASGSRGIYEGDPVPDRLDQLQKGNPGGRP
>gi|66768345|ref|YP_243107.1| hypothetical protein XC_2026 [Xanthomonas campestris pv. campestris str. 8004] [Tfc22]
MKRPELMNLSTKARRLLRTTALAGALALGCGLAWAQNGFQASGPVIGDEVMYSIGGGSAVSMGRAAGMRS
IGVGAGWNSNLICGDMNIQTTLKNQLNGVTNGFQQIMSNVIQSATSAVASLPALIIQRADPGLYNLLTNG
VLQARLDFDRSKLTCRAMAEKMAETAGGQLGWSQMAQGMALRDAVSSTDAVSAIEQAETKRGNDGVPWVG
GSNAGGAGQPAIRVVGDVTRAGYNLVNGRSVTDTSSIAQASCASLSCQTWTSPQQAVEWATRVLGEKEQR
ICDACTKTETVPGVGLTPLIQEEYEAKLEALQELISGTRNTTFENLRVAGSTSLPITRGVIEALRDEPDQ
DLLARRLASEVALSSVLEKALLLQRTLLTGKKEPNVAANELAVEAVNHESDTLDREIQNLKTELELRREL
ANNSPMAIIQRHGTRAAGSRGIYEGDPVPDRLDQLQKGNPGVRP
>gi|220936025|ref|YP_002514924.1| hypothetical protein Tgr7_2864 [Thioalkalivibrio sulfidophilus HL-EbGr7] [Tfc22]
MSMSLFSHPFAMTRLARSILFAGVLAAMSNPLWAQTSVNDYGVHHRGSVIGDDVLYSIGGGRAVSMGPVG
QMQSLGVGIGWNSNLICGDMSITTTLQNQLNGITNGFQTIMSQVIQNATAAVASLPALIIQRADPGLYNL
LTNGILQARLDFDRSKLTCRAIANRMADAAGGQLGWDQLAEGMALKQAVASTDAVSAIEQAETSRGNDGV
PWVGGGNAGGAGQNPIRVVSDVTRAGYNLLNGRGATDTSPIDSITCGNRLSCQTWPSPQAATDWATRVLG
EQEHRTCDGCLKTQATAGVGLTPLIQEEYETRLEALRDLVTGASTTTFENLEVAGSASLPITRGVIEALR
DEPDQDVLARRLASEVALSSVLEKALLLQRTLLAGRKEPNVAANQLAQDAITHESSLLEQEINNLKTELD
LRRELAANSPMAIIQRHGTRSAGSRGIYQGDTERDRLDAIQRPQNPGNPP
>gi|163855391|ref|YP_001629689.1| unnamed protein product [Bordetella petrii DSM 12804] [Tfc22]
MKRPEPMSLSARACRLLRPTPLAGALALVCSLAWAQVGYQNSGPVIGDDVMYSIGGGSAVSMGRAAGMRS
IGVGVGWNSNLICGDMSIQTTLRNQLNGITNGFQQIMSNVIQSATSAVASLPALIIQRADPGLYNLLTNG
VLQARLDFDRSKLTCRAMAEKMAETAGGQLGWSQMAEGMALRDAVGSNDAVSAVEQAETRRGNDGVPWVG
GSNAGGAGQSAIRVVGDVTRAGYNLVNGRGVTDTSSIASASCASLSCQTWTSPQQATEWATRVLGEQVQR
TCDSCTKTETVPGVGLTPLIQEEYEAKLEVLQELVSGTRNTTFENLRDAGSTSLPITRGVIEALRDEPDQ
DLLARRLASEVALSSVLEKALLLQRTLLTGKKEPNVAANELAVEAVNHESDTLDREIRNLKTELELRREL
ANNSPMAIIQRHGTRAAGSRGIYEGDPVPDRLDQLQKGNPGGRP
>gi|94311294|ref|YP_584504.1| unnamed protein product [Cupriavidus metallidurans CH34] [Tfc22]
MKRPEPKNLSTKACRLLRPTALAGTLALVCGLAWAQVGYQNSGPVIGDDVMYSIGGGSAVSMGRAAGMRS
IGVGVGWNSNLICGDMSIQTTLRNQLNGITNGFQQIMSNVIQSATSAVASLPALIIQRADPGLYNLLTNG
VLQARLDFDRSKLTCRAMAEKMAETAGGQLGWSQMAEGMALRDAVGSNDAVSAVEQAETRRGNDGVPWVG
GSNAGGAGQSAIRVVGDVTRAGYNLVNGRGVTDTSSIASASCASLSCQTWTSPQQATEWATRVLGEQVQR
TCDSCTKTETVPGVGLTPLIQEEYEAKLEVLQELVSGTRTTTFENLREAGSTSLPITRGVIEALRDEPDQ
DLLARRLASEVALSSVLEKALLLQRTLLTGKKEPNVAANELAVKAVNHESDTLDREIRNLKTELELRREL
ANNSPMAIIQRHGTRAAGSRGIYEGDPVPDRLDQLQKGNPGARP
>gi|218691203|ref|YP_002399415.1| hypothetical protein ECED1_3556 [Escherichia coli ED1a] [Tfc22]
MLQETGTDIPWQYEFLRRRMMTMKVKTLVMMVMLSCSTPVMADSILSLPKLNDSTFGYGKSVDGAVSDKL
FYTLGGGSVISQPATRSNMQKLGLDLGWSSDLMCGNFDLKTTVGNQLNGITDGFKNLMGDVIQGASGAVA
SLPAMVIQRANPGLYDMLTNGVLQANVAFDKAQLNCQNMAKRMMDFSDRSKWTQAAMMEEYKKVVNTSDG
DAVKGDDAGRQATGKEGQKWIGGQQRGGAGQPAIRPVHDMTAAGFNMMNSLPVTSTSGVGAGSCNGSACE
KFRNAEEAASAVVKVLGDRSMRTCTDAKECTSGDSDQQPGTAVAGTGFSPMLEEATRINTEQLVRLVNGQ
DKPTAENLAKLKTGSLAVSAGVIHALRRDPDNMSLTSRLAGELAMADTVETALVMRRMLLTGMSEPYAAA
QPAALEEGDRRIASLDREIIALKSEMELKRDLARNSVLTIIERDNERVSNNPMIQQTDNADSRVRSLEVP
ENE
>gi|304311434|ref|YP_003811032.1| unnamed protein product [gamma proteobacterium HdN1] [Tfc22]
MDIQPRQPRFSKRTKKALLLFSLMLTPCLPVTLGHAEPLTKYVDDFFYKLNGGRAIPRGAAGYITYRVGA
RFTANPGYTCGKFKMENNLKQAFENMKTQLSGLPGQISTAATEMVAALPMYLVKTYAPDIYGILTWNLDQ
AIELFRFEYKTCEMLESEMAKAEGEHNPYNTALRASVMNQWKYGAENNQSINQTSQEIKENPGRKGFDFL
GKGRGTKENPVPIKHDLMVLAYNNRIGRTNEPLNESAPPDDQKNLALVQIWPTPKAAADWVVAATGEFWI
VVDDEKPKSAPGVGIRPEIDLLTDRYEQAIVNAVNLDDFQELDELGLTVPPNLRISDRVISALRNLPDDK
RAVATSRLASDTAVAIVKNKADLATTLFRSAVQDPDVATSQISSIAAKVSDDTRKWLSEEMEEVATSMQM
ARIGLGTTPLLIMGQSMVETLKKSTQTGSSPKNNNPAIQGGYPVAPAP
>gi|56475654|ref|YP_157243.1| hypothetical protein ebA419 [Aromatoleum aromaticum EbN1] [Tfc22]
MRATSLALLLAFGAATTSAEAVEIPSSGSSLYYRLGGGDPASRAPNPSGVPYKLGLSGVARMHYACGAYD
FEVSFQNLMNQFAHLGTQVTHAVQAGIAALPLYLFQRASPGLYELFQTYAKKAEVAIQIATKTCEEMEAQ
VKAGEDPYEDFIRVARGEAWKKEAAGGKDVVQAKENVGAKNGNDGVTWVGGVKAGGVGQKAIKIVYDTVF
GGFNVTMGQPPTASAPAYSAVKLTETFSTPDVAATYATDVLGDLEIFTCTDDSCPPHQSKMGLGLVQKFE
LEIPDAQSEVEILLATQVPRGNDLKAASAPGLLITREVIDAIRELPSIERHIAKERLAQDVALARTVDKA
LTIRNLLLTGRMMPEVYKTANQQLEAKLAELNRHIDDVLYESNVRKRVISETAGTLLDSYHALRAASAAN
SVQQPVDKRPLIDGRVKK
>gi|333930146|ref|YP_004503724.1| integrating conjugative element protein [Serratia plymuthica AS9] [Tfc22]
MNNTMNKRTFRGRRSLLSLWVVSSLMLVGMNAHADDNDDNGTLFGISLPQVNDSNIGYGKSASGAVSDKL
FYSLGGGSVISQPATRGNMQRLGMNLGWSSDLMCGNFDLKTTIGNQLNGVTDGFKNLMGSVIQGATGAVA
SLPAMAIQRANPGLYEMLTNGVLQGGVAFDKAQLNCQNLSKRMMDMADTGGWSQAAAMEEAKSLVNNGDA
DAVRSMNATEKVTGQSGQTWIGGQKRGGAGQPAIKPTHDLAAAGYNMMNALPVTSTSSVSGSSCTGGSCA
KYASSEEAAAAVVKVLGDSSLRTCKDAAQCTSGEGSEQPGSTVAGTGFAPMLEEATKANNEQLAKLVNGA
EKPTTANLAKLKTGSLAVTAGVIKALQRDPDNAALVGRLASELAMADTIETAFIMRRMITTGMSEPNASA
QKVAMEEGDRRIEALDREITALKNEMEMKREISRNAVLTIIDRENNRAETNPQRQSVDSPDTKFNQLAVP
ESDQ
>gi|91784620|ref|YP_559826.1| hypothetical protein Bxe_A1179 [Burkholderia xenovorans LB400] [Tfc22]
MKFRPAFNPFSPRVPRTKIVLALAGALALASGVAWGQLGYQTGGSVIGDDVMYSIGGGSAVSMGRAAGMQ
SIGVGVGWNSNLVCGDMSLQTTLRNQLNGITNGFQQIMGNVIQSATSAVASLPALIIQRADPGLYNLLTN
GVLQARLDFDRSKLTCRAMAEKMADTAGGQLGWSRMAEGLALRDAVSSTDAVSAIEQAETRRGNDGVPWV
GGSNAGGSGQPAIKVVGDVTRAGYNLVNGRGVTDTSSIAPTSCSSLSCQTWTSPQAAVEWATRVLGEKEQ
RTCDACTKTETTPGVGLTPLIQEEYDAKLQALQDLVSKAKNTTPENLREAGSASLPITRGVIEALRDEPD
QHLLSQRLASEVALSSVLEKALLLQRTLLTGKKEPNVAANELAVESVNKESDTLDREIRNLKTELELRRE
LANNSPMAIIQRHGTRAAGSRGIYEGDPIPDRLDRLQKGNPGGNP
>gi|120537061|ref|YP_957118.1| hypothetical protein Maqu_3923 [Marinobacter aquaeolei VT8] [Tfc22]
MLSGPPTAVHTVPVLSFGSGWDLGMECGKFDPKITVSNQLNGITDGFKNMMNNIIQSATGAVASLPALAI
QRADPALYDLLQQGILQGKMDFEWAETSCQEMASVMMGDQGFPFEKFKVNAQVSEWAYQIGAKGGDAKAT
KDEVDRLEAGNEGAEWICGVKKGGVAMPPINALRDVVIVGYNVLFDQSNPCTTASIPPAAGQGTPLWEYW
SGPVAAATWAMEVVGDTEIRTCETCKKLETTPGKGLTYKHRDMSDSIYNDLEDLVNGVTPMTWQNLNRVS
APPGVLVDDTVIAAIRKRPLDSQPTMIRKLAGEIAYTRLVEQGRLLTQMLRSGVKEPNVSNLQSAKAVVN
DAIDHLQVELDQLDNEIKTRQAIAKLTIQRIVGAEEREVQNTRAPSRAKPTGLNSLGQP
>gi|241662301|ref|YP_002980661.1| hypothetical protein Rpic12D_0688 [Ralstonia pickettii 12D] [Tfc22]
MKASLSRFAQRARPYALSIALACAVTAAAGVAWAQTRIGPTGVGVSGSVIGDDVLYSIGGGRAVSMGGAG
NMQSIGVGIGWNSNLICGNMSITTTLQNQLNGLTNGFQQIMSSVIQSATSAVASLPALIIQRADPGLYNL
LTNGVLQARLDFDRSKLTCKAMANRMADMAGGQAGWDQLAEGFALRDAVSSTDAVSAVEQAESNKGNNGV
PWVGGGNAGGSGQGSIKVVGDVTRAGYNLLNSRGVSDTSSIPRASCGNRLTCQTWSSPQAAADFATRVLG
EREQRTCETCTKTQTTPGVGLTPVIQEEYETKLQALQELVTGAKPTTVANLEAAGSNSLPITRGVIEALR
DEPDQDLLGKRLASEAALSSVLEKALLLQRTLLTGKKEPNVAANELAVKAVDQENTALEQEINNLKTELE
LRRTLAGNSAMAIVQRHGTRAAGSRGIFEGDTTRDRLKEVQKPRSGP
>gi|160899618|ref|YP_001565200.1| hypothetical protein Daci_4184 [Delftia acidovorans SPH-1] [Tfc22]
MKRPELTNLSTKACRLLRPTVLAGLLAGALVLGGGLAWAQAGFQTGGSVIGDEVMYSIGGGSAVSMGRVA
GMRSIGVGVGWNSNLICGDMSIQTTLRNQLNGVTNGFQQIMSNVIQSATSAVASLPALIIQRADPGLYNL
LTNGVLQARLDFDRSKLTCRAMAEKMADTAGGQLGWSQMAEGMALRDAVSSTDAVSAIEQAETRRGNDGV
PWVGGSNAGGAGQSAIRVVGDVTRAGYNLVNGRSVTDTSSIAAASCASLSCQTWTSPQQATEWATRVLGE
QVQRTCDACTKTETVPGVGLTPLIQEEYEAKLEALQELVSGTRNTTFENLRAAGSTSLPITRGVIEALRD
EPDQDLLARRLASEVALASVLEKALLLQRTLLTGKKEPNVAANQLAVEAVNHESDTLDQEIRNLKTELEL
RRELANNSPMAIIQRHGTRAAGSRGIYEGDPIPDRLDRLQKGNPGGNP
>gi|114330106|ref|YP_746328.1| hypothetical protein Neut_0075 [Nitrosomonas eutropha C91] [Tfc22]
MIRPDMTKPVSLIPRSCRPAVLACALALACGLASAQSGGFQNSGSVIGDEVMYSIGGGNAVSMSGAAGMR
SIGVGAGWNSNLICGDMSISTTIQNQLNGLTNGFQNIMSSVIQNATSAVASLPALIIQRADPGLYNLLTN
GVLQARLDFDRSKLQCRAMAEKMADMAGGQMGWNQLAEGMALRDAVASSDAVSAIEQAETSRGNDGVPWV
GGGNAGGTGQSPIKVVGDVTRAGYNLVNGRSVSDTSTIAQASCGSLSCQTWSSPDAAVQWATRVLGEQEQ
RTCESCTKTQTIPGVGLTPLIQEEYDAKLQALQELITGARNTTFENLHEAGSASLPITRGVIEALRDEPD
QDILARRLASEVALASVLEKALLLQRTLLTGRKEPNVAANQIAVDAVNQESDTLDREIQNLKTELELRRE
LANNSPMAIIQRHSTRAAGSRGIYQGDPVPDRLQQLQRPTPDGTP
>gi|251788075|ref|YP_003002796.1| hypothetical protein Dd1591_0430 [Dickeya zeae Ech1591] [Tfc22]
MMKHLNPNAFSTPTLHLWQCALLVTALSMTSGLALAQDGGFQNSGAVIGDEVMYSIGGGNAISMSSAASM
RSIGVGVGWNSNLICGDMNISTTIQNQLNGLTNGFQNIMSSVIQNATSAVASLPALIIQRADPGLYNLLT
NGILQARLDFDRSKLTCRAMAERMADTAGGQLGWSQIAEGMALRQAVSSTDAVSAIEQAEKNRGNDGVPW
VGGDNAGGVGQHSIKVIGDVTRAGYNLVNGRNVADTSSIDTASCQSLSCQTWASPQQAIDFATRVLGEQE
QRTCEGCIRTETVPGVGLTPVIQEEYDTKLKVLQELVRGTRNTTFENLHDAGSTSLPITRGVIEALRDEP
DQDILARRLASEVALASVLEKALLLQRTLLTGQKEPNVAANRLAVAAVTQESNTLDREILNLKTELELRR
ELASNSPMAIIQRHSVRSAGSRGIYEGDPVPNRLDQLQRRNPGGTP
>gi|333983731|ref|YP_004512941.1| unnamed protein product [Methylomonas methanica MC09] [Tfc22]
MQTPIVCLVMLGCLANFNAPLCAAPFANSDNSDFYYEIGGARSISVPANTQVNTYAINGAFELGLGYSCG
NFDPTLGVANLLNGLQQTGNNLVNGAVGAVQAAIGGLPALVLQRIDPGLYDLFQNAVIRAEAVIALANKT
CEDYEQAIRQGQNPYADWSDLSKIIDWKVQMGKNGYGSAKNDVVQAKQNVQKANGQNGIPWIGGKKAGGV
KQAAIQVTHDSVTAGYNLTLNRQANDSSAPKKSKSTPRLAEVFADPGKASQWAVDVLGDVHIRTHDNHPV
ETIPGYGLLPKVEKDMQTIQKDLTDLVSGKTRTTLANLENVSSDAVLINGDVIAAIKTLKPSERAVAISK
LASEAAMTRTVEKAMLIRRLLLTATREPNLSATEATTAIQASIDQLDRDIADVLFERKIHNELASKTSAL
LLALQRQQTERGRAYQRPAGSDEAILQEEAIKP
>gi|33152063|ref|NP_873416.1| hypothetical protein HD0922 [Haemophilus ducreyi 35000HP] [Tfc22]
MSNFIKKSHIALSVSLFINLGISSPLYANSVMNKLDFSKADSILSDKVFYQIGGGVGYMAPPTRSNTINA
AEFGIGWKANLMCGNFDIKTTIKNQLNGITEGFKDLYSNVIESATGAVASLPAMIIQRANPQLYDILTNG
LYQGKIDFANLKTNCEEMSKRLADATLDGRWSASADMEKYKMLLTSEPDANKVQKQLEDNKGKAGKTWVG
NQPKGGEGQEPIKLVEDVATAGYNILNNRPVLEKKPISGSNCSGLLCQTWEDPKQLSEWLTKVVGEQTLS
TCVENCGTPTSSKPGVGLTPEIEEENIRTLSNLEKALNMPVPPPEVLAQLSSNTIPVTRGLIEALREDPD
VELLSQRLASELALSKSMEKMLLARRSILAGMREPNVINNKDATDELEKILNVIDREIEQINMETSLQKS
ITGNTASAILQNKERRDINSGSHGLQQDSLDKRLNQLTNGTFQNETDTIDPNDINIQRKPIVLGVPSVAS
SGTVARPSFGGSGGTSTAGNPNVNVPNNQITAKSKKEFIQQAMPIAKAIEEKWGVPAEVVIAQAALESGW
GKHVKGNAYFGIKGKGSQGSINFGTHEVINGKKISINDNFASYGGFGDAANGYGEFLNKNKRYREAFKHK
DNPVEFAKAIARAGYATDPDYANKLTKIIQSNKFS
>gi|226945685|ref|YP_002800758.1| unnamed protein product [Azotobacter vinelandii DJ] [Tfc22]
MKRITQAAGLAGLALSLSGATALAVDPIKVEAQGSVIGDDVLYNIGGGSAVTMGSAGQMESITVGMGWQN
NLICGNMSLSNTLENQLNGATNGFQTIMSTVIQNVTGAVSSLPALALQRSNPALYNLLTNGILQARLDYD
RSKGACRSLVERMADIAGNQMGWGTVAQAQKMGQALSTSADAVEVVDKSESAPGSGGVTWVGGTQAGGAG
QQPIRVVGDVTRAGYNQLNRRSPTNTSSIPADSCANGLVCGYWESPAEAAAFGNRVLGEQQIRTCEGCAS
ESTPGVGLTLLIQETYDEKIKAIEELLKPGTEITDEKLRQASSDSLPVTRGVIAALRDERDQKVLAQRLA
SEVALSEVLGQALLLTRLLNSGAREPNVAANALAVSAVGQQTAVLQKEIDNLKMELDLRRELSKNSPLAI
VERGQSRTENSRSVLPAAPETDRLQQLQKSSAKE
>gi|294502433|ref|YP_003566495.1| hypothetical protein YPZ3_0323 [Yersinia pestis Z176003] [Tfc22]
MNNTMNKSLWGRRSLLSLLIAGSLMLAGVNAHADDNDDNGTLFGISLPQVNDSNVGYGKSASGAVSDKLF
YSLGGGSVISQPATRGNMQRLGMNLGWSSDLMCGNFDLKTTIGNQLNGVTDGFKNLMGSVIQGATGAVGS
LPAMAIQRANPGLYEMLTNGVLQGGVAFDKAQLNCQNLSKRMMDMADSGGWSQAAAMEEAKSLINNGDAD
AVRSMNATEKVTGQSGQTWIGGQKRGGAGQPAIKPTHDLAAAGYNMMNALPVTSTSSVSGSSCTGGACAK
YASSEEAAAAVVKVLGDSSLRTCKDAAQCTSGEGSEQPGSTVAGTGFAPMLEEATKENNEQLAKLVNGAE
KPTAANLAKLKTGSLAVTAGVIKALQRDPDNAALVGRLASELAMADTIETAFIMRRMVTTGMSEPNAAVQ
KMAMEEGDRRIEALDREITALKNEMEMKREISRNAVLTIIDRENNRAETNPQRQSVDSPDTKFNQLAVPE
SDQ
>gi|333895578|ref|YP_004469453.1| hypothetical protein ambt_20800 [Alteromonas sp. SN2] [Tfc22]
MRFNRYYFISVIFVVSAQLSFAEPAPNDDSLFYYKIGGGRDIAIPPSLNITTIDLSLNASATALTCSGFD
PMVAIENSLDNLRNGVDNAVNALELAASAAIANLPGYILQKANPGLYDLFQNALLRANEAFSLATKSCER
IQYEISNGTNPYAEWVTVSWGDSWKRSLGVGNANIHDAVDDAEDAHNDGIEWVGGQRRGGQDQPPIRVLT
DVATAGLNILSQRPPETTANLPSSAPLADHFDGPNAVDEWVNNVLGEVEIGICDGCSKGARSGKGLIPYI
EQTTEDILPLLVNLIAGATRPTRDHLNEVEAPGVAITLQVILALRQLPAQERSIVVHKLAQEVAEARVME
EAMIIRRLLLSGRKEGYIAANKIAQKEVQIALDELEGEIQNVIFEKDARNKFVTSTVVELLLRDNAERQS
SLNTPASTPEDPRPLSNGGVEP
>gi|37525069|ref|NP_928413.1| hypothetical protein plu1088 [Photorhabdus luminescens subsp. laumondii TTO1] [Tfc22]
MRQRLFLPVLIALAFMTVPVVRAAGFAIADSPIGYGKSLNGAVSDKLFYNIGGGSVISQPATRSHLQHLG
GLNLGWSSDLMCGNFDLKTTVGNQLNGLTSGFKNLMGEVIQGATGAVASLPAMVIQRANPGLYEMLTNGV
LQAGIAFDKSQLSCQNMSQRMMDFSDSSKWTKAALMEEYKTLVNTGNGDAVGTTQKMEVADGTQGSNWIG
GEKRGGKGQKAIQPIRDLAKAGFNMMNNLPANSHANVNRTQCNGAACQKFKNSEEAADAVVKVLGDRSVR
TCTDSRQCTSGDTKDQPGASVAGTGFAPMLEEATRTNIEQLMKLVSGENAPTIVNLAKLKTGSLMVTRGV
IQALKRDPDSGALVSRLASELAMADTVETALTMRRMLMTGQAEPNAAAQAQAMAESDRRIATLDREITAL
KNEMELRRAIAQNTALTTLEREQNRVEMNLQRQSTDNTDSRIHTLSVPPKGREGQ
>gi|77164176|ref|YP_342701.1| hypothetical protein Noc_0652 [Nitrosococcus oceani ATCC 19707] [Tfc22]
MIKRYVFHVLLLSSVLSVSHGVNAAQGPTEDGLWYYEIGGAEPVSVPANPSVVSVTLGGSAQLGLGYSCG
KFDPVAAVTNTLNDIGAGVDNMMNAMTAAATSAIAALPALILQRANPGLYDLFQNALIKAEETMQLATKS
CELMEAEIAQGKNPYADLITLSKGNDWKVQMGVGGNDAVTAKTTVESSNGDNGVPWIGGQAGGSGQPVLE
FTGDIVEAGYNINMNRAVTDASPVPAASSTRLSEIWPYPVDARDWTVDVVGENIVTTCDTCRKDSIPGTG
LLPKLYQESATVTTDIQNLVSGATPLTLTNLDQITAPGVAITRQVVEAIREMPASEQSLIMGRLVSEIST
ARTVEKALFARRLLLSGRQVPEVYATEVAREHADTSIAELDKEIENLLFETRVRKEVVSDTVTTLLERAA
ARRQSSLTVPEVPTLDPNPLRGGRVQ
>gi|307546659|ref|YP_003899138.1| unnamed protein product [Halomonas elongata DSM 2581] [Tfc22]
MTHTMTRLTLGISLAAAVSTAQAQTASDALYYDIGGAAPISVSAGRGHSPSALSMGARWNLNATCGNFDM
GASVSNQLNGITNGFQNLMGDVVQNATGAVASLPAMVIQRANPQLYDLLQNGVLQGRLDYDKTKLSCQNM
AEQMTDFAMGEQSQQAAKAENWKATAKNTQDPVAAQEVVEEQGGNKGRTWVGGQKRGGENQEPIEVVEDT
AIAGYNQLHGRSDPTSTQSVSGGGQGWGSISTNDGDWPGGGSFSNAASGDCQGGMCTVWQDPQEAADWTK
SVIGETEIRTCDGCDKRQGQAGTGLMKALEEEQTTLAENLADLVSGNTDPTPSALNAVSAGPGLSVSRGV
IEAIRKDPDAELLTQRLAGEMALSRTLTKAMWARRTLLAGASEPGIANNEEGMTELERKLTHLDRDIDAL
KSELEVRTALANNAAQLALQRVAQRRANTSAPGVNLPESRRDNRGRPSEEAN
>gi|311104317|ref|YP_003977170.1| hypothetical protein AXYL_01111 [Achromobacter xylosoxidans A8] [Tfc22]
MKRPEPMNLSAKACRLLRPTALAGTLALVCGMAWAQVGYQNSGPVLGDDVMYSIGGGSAVSMGRAAGMRS
IGVGVGWNSNLICGDMSIQTTLRNQLNGITNGFQQIMSNVIQSATSAVASLPALIIQRADPGLYNLLTNG
VLQARLDFDRSKLTCRAMAEKMAETAGGQLGWSQMAEGMALRDAVGSNDAVSAVEQAETRRGNDGVPWVG
GSNAGGAGQSAIRVVGDVTRAGYNLVNGRGVTDTSSIASTSCASLSCQTWTSPQQATEWATRALGEQVQR
TCDSCTKTETVPGVGLTPLIQEEYEAKLEVLQELVSGTRNTTFENLREAGSTSLPITRGVIEALRDEPDQ
DLLARRLASEVALSSVLEKALLLQRTLLTGKKEPNVAANELAVQAVNHESDTLDREIRNLKTELELRREL
ANNSPMAIIQRHGTRAAGSRGIYEGDPVPDRLDQLQKGNPGARP
>gi|120611416|ref|YP_971094.1| unnamed protein product [Acidovorax citrulli AAC00-1] [Tfc22]
MSPFALPRLRLRPVLVAACTAAALLAGASPASAQPVSSSSLYYRMGGGSPGGAAPNRGMMANQFSAGVRA
NYSCGRFDIGASWSSLMNGISNLGATISGAIQAGIAALPLYFLQRAQPGLYQLFQNFSQKADLLVASSLK
SCEDMEALIKAGKDPYEDYVALAKGDAWKIAASTGGNVVDAKIAINKNEVAQRAGLPWVFGTRAGGAGTA
PIQPVRDLAVAGYNLTINKTASTISTANYGSSSLASTRLVQAFKTPDDLAKWSTEVLGDQKIYLCTQDSS
CPTATSTVTATGLGPKFEQELESVLPTMRTLAEANTVGQADLVKVSAPGMAVSPQLMDAMRKLPKDVRSV
AVNRLAQEIAMHKVVDKALVARNALISGLSLPQASANGQVNSEVQTKIDRLTQYINDLMYEFRIRKEMTG
ETALAIMQNQLAAGASSNAVTGGSRADPAPVFDGRVEVPKQ
>gi|217969371|ref|YP_002354605.1| hypothetical protein Tmz1t_0943 [Thauera sp. MZ1T] [Tfc22]
MNASLPDFLHRAKSPLRATQLVAAITLVVGVAWAQTRIDPNGVNVSGSVIGDDVLYSIGGGRAVSMGGAG
NMQSIGVGVGWNSNLICGDMSITTTLQNQLNGITNGFQTIMSNVIQNATSAVASLPALIIQRADPGLYNL
LTNGILQARLDFDRSKMTCRAIANRMADMAGGQAGWDQLAEGMALRDAVSSTDAVSAIEQAESNKGNNGV
PWVGGGNAGGSGQSSIKVVGDVTRAGYNLLNGRSATDSSSIAPSACGNRLTCQTWSSPQAASAWAIRVLG
EREQRTCENCTKTQTTPGVGLTPMIQEEYETKLQVLQELVTGARPTTLANLDAAGSSSLPITRGVIEALR
DEPDQDLLGKRLASEAALSSVLEKALLLQRTLLTGKKEPNVAANELAVQAVDQENSALEQEINNLKTELE
LRRTLAGNSAMAIIQRHSTRAAGSRGVFEGDTTRDRLREVQKPRSGTP
>gi|161505013|ref|YP_001572125.1| hypothetical protein SARI_03143 [Salmonella enterica subsp. arizonae serovar 62:z4,z23:-- str. RSK2980] [Tfc22]
MRSAWCLLFVTFLAPAADKYQYQQQGAISDWMYYRIGGGAAIPPSATRRNTFPLTAGVSWNSDMMCGNFD
IDTTVRNQLNGVTDGFQQLMGEVIESATSAVASLPAMVIQRANPQLYDLLTNGVLQGRLDFDKSLLSCQK
MAGKMTDYALGPAWTQSAQAENYQGIAASEKDAVRADQRAAEEAAEKGKRWVGGEHRGGKGQPPIKLVRD
TTVAGYNILNNRSATSTSSVSSNDCQGELCQVWSKPDDAAQWLTRVVGEQTINVAPDNDQSGDTSQQSGA
QSGVGLTPLIQEEQDKIQPLIIDMVNRSQPVNDDTLAQASGGELHLTRGVIEALRDDPDAAVLIQRLSGE
LALSRVMEQALMARRTLLAGMREPNISGEKEAQTALTQTTAQLDQELSQLKLELDMRQALADNAALTILE
RQTMRAKTKGRAVGVEDDADKRVADLSKPTGGDTQ
>gi|378980648|ref|YP_005228789.1| hypothetical protein KPHS_44890 [Klebsiella pneumoniae subsp. pneumoniae HS11286] [Tfc22]
MIRMTMFQRMFLASLVLCSASASAVDLPAFSMNSSGNDTSRQVQGGINDDLYYAIGGGTVVSNPPSGNRL
NKIGMGVGWNADLMCGNFDVKTTVKNQLNGLTSGFKDMMGDVISSATGAVASLPAMVIQRANPGLYELLT
NGTLQANAYFDKAQLNCQAMSKKLADHTLSGPWVQAAVGEEYQNALSGTSDAVKADQQLSKSTGTEGVSW
VGGKKRGGKGQAAIRPTHDIARAGYNILNKQAADSSASISESACNGALCRKYKNGDEAAQVVASVLGDRS
IRTCKSGNECASGGLENEPGTTTPGTGFTPMLDETTQKNYEVLVELVNGSLPVNAANLAKLKTGDLTVTR
GVVQALKDDPDNTALVQRLASELAMADTVATAFGMRRMLTAGQSEPHVAEQQEALTEAERRLEFLDREIV
ALKNEMELRKQISNNTIVTALSRQTQRGLENSARQKNPDADEAVQQLGTEVAP
>gi|296100819|ref|YP_003610965.1| hypothetical protein ECL_00450 [Enterobacter cloacae subsp. cloacae ATCC 13047] [Tfc22]
MKQQYPQRLRRPLATLALFAALSLPALAVNTSLSSDGASVSGAINDGLFYSIGGGSVISPPPSRSNMSRL
GLNDGWSSDLMCGNFDLKTTVGNQLNGITSGFKDLMGNVIQGATGAVMSMPAMAIQRANPGLYEMLTNGV
LQAGLSYDKALLNCQNMSKKLADYTVGSKWQQAAVSEEYKDIVASSGGDAVSSDQQLQKATGEEGVTWVG
GQKRGGKGQQAIQPTRDLAKAGYNMMNSLPVTSNSSVGSASCNGTACQRWPSSDDAAAAVVKVLGDRSIR
TCRETSECTSGGTDNQPGSTVAGTGFSPVLEDATKTNLEQLDKLVGGQIQPTAENLGALKTGSLVVTRGV
IQSLRDDPDKAALVQRLAGELAMADTVETALTMRRMLTTGESEPNAAEQPEAIAEGDRRIDALDRELNAL
RNEMELRKAISNNSLLTTLERQGARNQDNQLQQKAGNQDQGFSQMNQTQSSGAK
>gi|332288406|ref|YP_004419258.1| integrating conjugative element protein [Gallibacterium anatis UMN179] [Tfc22]
MITNKFKLSFLALLLMSGSYSYADFFSTNTNKDLSINQSGSVLSDNVFYQIGGGSAVMTPPSRKRPHELA
LGLGWKANLMCGNFDIQTTVKNQLNGITDGFKDLMGNVIQSATGAVASMPAMIIQRANPQLYDILTNGVL
QGRLDFADAKTSCEELANKAADYMADAGWGMMAKQQNFQEIASTEQDAVRAKQKSDKEDGKRGINWVGGE
KRGGEGQKLIDVIGDVVAAGHNILNGKPVLSSSAVSNSECSGAMCQTFPKPSDIRDFTKRVIGDKGIKTC
NTCGEQKATAGSGLSPVIEEEHIKVLKDLQDVLNTPEPTTEQLQAVSSPMIPVTRGLIEALKEDPEAKVL
AHRLASEVALSKVLNKALLARRAILAGMREPNVAVNDKAQTELEKALVMLDREIEQVRMEMELQRSLTNN
TALMVINKRVRDQQDTLNSNAGDKQHNFEGKQDDLNNSNEGDFYISPDEPIYLDIPDGSGGTGVYNGINT
GGSGKNSGGAGALSKYESSDAYADGRATVYRTADGKFVRREGGSLAWRNNNPGNIKMGDFAKSMGAIGVG
PGGFAIFPDEATGERAIHALLKTNSYNNLSIAKAMERYAPPKENDTELYIRQITKATGLDRNTSMSSLSD
EQRAQFVKAIRKHEGWITGKEVPTN
>gi|237809190|ref|YP_002893630.1| hypothetical protein Tola_2449 [Tolumonas auensis DSM 9187] [Tfc22]
MKRPDRRRHSMLADHLWRPAILAGALALASGWAWAQSGGFQTSGSVIGDEVMYSIGGGNAVSMSGAAGMR
SIGVGAGWNSNLICGDMSISTTIQNQLNGLTNGFQNIMSNVIQSATSAVASLPALIIQRADPGLYNLLTN
GVLQARLDFDRSKLTCRSMAERMADMAGGQLGWSQMAEGMALRDAVSSTDAVSAIEQAETRRGNDGVPWV
GGNNAGGAGQPAIRVVSDVTRAGYNLVNGRSVTDASAIDAASCNSLACQTWTSPQEAIDWATRVLGEQEQ
RTCDACTKTETVPGVGLTPLIQEEYDTKLQTLQELIDGTRNTTFENLRDAGSVSLPITRGVIEALRDEPD
QHVLAQRLASEVALASVLEKALLLQRTLLTGRKEPNVAANQLAVAAVDQESGALDREISNLKTELELRRT
LANNSPMAIIQRHSTRAAGSRGIYEGDPVPDRLDQLQRPNPGGTP
>gi|154253865|ref|YP_001414689.1| hypothetical protein Plav_3429 [Parvibaculum lavamentivorans DS-1] [Tfc22]
MKRPEPTNLSTRAYRLLRPTALAGALALGCGLAWAQAGYQNSGPVVGDDVMYSIGGGSAVSMGRAAGMRS
IGVGVGWNSNLICGDMSLQTTLRNQLNGITNGFQQIMGNVIQSATSAVASLPALIIQRADPGLYNLLTNG
VLQARLDFDRSKLTCRAMAEKMAEMAGGQLGWSQMAEGMALRDAVSSTDAVSAIEQAETRRGNDGVPWVG
GSNAGGAGQPAIRVVGDVTRAGYNLVNGRGVTDTSSIASASCVSLSCQTWTSPQQAIEWATRVLGEQEQR
TCDACTKTETVPGVGLTPLIQEEYEVKLETLQELISGTRNTTFENLREAGSTSLPITRGVIEALRDEPDQ
DLLARRLASEVALSSVLEKALLLQRTLLTGKKEPNVAANQLAVEAVNHESDTLDREIRNLKTELELRREL
ANNSPMAIIQRHGTRAAGSRGVYEGDPVPDRLDQLQKGNPGGRP
>gi|330824408|ref|YP_004387711.1| integrating conjugative element protein [Alicycliphilus denitrificans K601] [Tfc22]
MNASLPDFLHRAKSPLRATLLVAAITLVVGVAWAQTRIDPNGVNVSGSVIGDDVLYSIGGGRAVSMGGAG
NMQSIGVGVGWNSNLICGDMSITTTLQNQLNGITNGFQTIMSNVIQNATAAVASLPALIIQRADPGLYNL
LTNGILQARLDFDRSKMTCRAIANRMADMAGGQAGWDQLAEGMALRDAVSSTDAVSAIEQAESNKGNNGV
PWVGGGNAGGSGQSSIKVVGDVTRAGYNLLNGRSATDTSSIARSACGNRLTCQTWSSPGAAAAFANRVLG
EREQRTCENCTKTQTTPGVGLTPVIQEEYETKLQVLQELVTGARPTTLANLDAAGSSSLPITRGVIEALR
DEPDQDVLGRRLASEAALSSVLEKALLLQRTLLTGKKEPNVAANELAVQAVDQENSALEQEINNLKTELE
LRRTLAGNSAMAIIQRHSTRAAGSRGVFEGDTTRDRLREVQKPRSGTP
>gi|296106584|ref|YP_003618284.1| membrane protein, Tfp pilus assembly, pilus retraction ATPase PilT [Legionella pneumophila 2300/99 Alcoy] [Tfc22]
MKKSLLLALLIPALTHAGSFMPSQSDYYYELGGTSNLFIPPVNKDQTLRIGADIDGRMGFSCSGFNPVVS
ITNTFQDLKKSALNIPGGVIDNLKGSVAGFPLYKLQQSMPSLYNVLQNAASSAQNEFTLKVKDCQEVKQA
LEQNQSPMEGILSVSDSQGWLDAAKRAKKENVDVTETSKSIAQKRDEYGLPWIGHDKGNAGGKFQRPIKV
INDVVIAGYNVLLERKPLDSLEKPSTKIPMVQSWPTPTDAANWAVKVLGDIQVSSSENKQSHDAKAGIGL
SALLQSCANANTCSQNIAKALWNLVNGTWTLTEENLHKVSASNLLITDEVITTIQHLPREEQMLTVSKLA
EEIAVQNMLDKALMMRRILQAGLQVQEVQNLKPAMNMVLFALKKLDDDIHSLSFENDVRKKMMTETLGTI
MDIRHQAQSQNIPGQDHEQPAVKNGAIYVKENKGA
>gi|124267585|ref|YP_001021589.1| hypothetical protein Mpe_A2399 [Methylibium petroleiphilum PM1] [Tfc22]
MNASLPDFLRRAKSPLRATLLVAAITLVVGVAWAQTRIDPNGVNVSGSVIGDDVLYSIGGGRAVSMGGAG
NMQSIGVGVGWNSNLICGDMSITTTLQNQLNGITNGFQTIMSNVIQNATSAVASLPALIIQRADPGLYNL
LTNGILQARLDFDRSKMTCRAIANRMADMAGGQAGWDQLAEGMALRDAVSSTDAVSAIEQAESNKGNNGV
PWVGGGNAGGSGQSSIKVVGDVTRAGYNLLNGRNATDTSSIARSACGNRLTCQTWSSPQAAADWATRVLG
EREQRTCENCTKTQTTPGVGLTPMIQEEYETKLQALQELVTGARPTTLANLDAAGSSSLPITRGVIEALR
DEPDQDVLGRRLASEAALSSVLEKALLLQRTLLTGKKEPNVAANELAVQAVDQENSALEQEINNLKTELE
LRRTLAGNSAMAIIQRHSTRAAGSRGVFEGDTTRDRLREIQKPRSGTP
>gi|197286419|ref|YP_002152291.1| hypothetical protein PMI2572 [Proteus mirabilis HI4320] [Tfc22]
MKAKRHTFFPPALTLMVLCSVPAFSVRAGLDFSAGANDIGYGANVSGAVSDKLYYNLGGGTVLSQPPGRS
NLQRLGMSMGWNSDLMCGNFDIKTTVGNQLNGVTAGFKNLMSEVIQNATGAVASLPAMAIQRANPGLYEM
LTNGVLQANVAFDKAQLNCQNMAKRMMDFSENNQWTQAAILEEAKNIINNSDGDAVKTDQQIQQSSGDKG
VVWIGGKQRGGVGQPAIQPAQDFAQAGFNIMNGLPATSTAPVPAGQCNGAACRRFANSEEAAQVVTQVLG
SKSVRTCTNPADCQSGGEAEQPGSSQPGTGLAPVLETTTRENLEQLHKLVNSRGAVGAAELAKLKTGSLT
VSRGVIEALRRDPDKTALTQRLAGELAMADTMELALTMRRMLITGQGEPNAGNFPKAQEIGNQSVDQLDR
EIGMLQTEMEVRKSIANNAMLTVIERDQQRTQANPATQTPDNTDVRVQGLEQNSDTGGR
>gi|300781867|ref|YP_003739102.1| hypothetical protein EbC_pEb10200450 [Erwinia billingiae Eb661] [Tfc22]
MSQVKLKPATLALFIATVAISAQAADDNQSTEFGISLPSVNNSAIGYGKDVSGAVSDKLYYTLGGGSVIS
QPATRSNMRKVGMSAGWSSDLMCGNFDLKTTVGNQLNGVTNGFKNLMGDVVQNATGAVASLPAMIIQRAN
PGLYDMLTNGVLQANVSFDKAQLNCQNMSKRMMDFAGNNKWTQGAVMDEYRSLVNSGDADAVRVNNSADK
LQGNSGQNWIGGQKRGGQGQQAIRPTHDLTAAGFNMMNSLPVLSADTVSSNSCNGGACGKYASAEEAAKA
VVQVVGDSSLRTCTDASQCTSGDDEQQPGATQAGTGFAPILEETTKENTEQLVKLVNGTEQPNAANLAKL
KTGSLPITAGVIRALQRDPDNAALTARLAGELSMADTVETALIMRRMIVTGMSEPNAAAQNAAIEEGDRR
VAAIDREITALRNEMELKRELSRNSVLTIIERENGRVNSNPQTQSDDSTDSRVNRLAVPETENN
>gi|50119527|ref|YP_048694.1| unnamed protein product [Pectobacterium atrosepticum SCRI1043] [Tfc22]
MNMKFCVLAIGLQWVTPCVLADQFNVNLPQANSGALGYGADVSGAVSDKLFYTLGGGSVISQPATRISMQ
KLGVDLGWSSDLQCGNFDLKTTVGNQLNGVTSGYKNLMGEVIQGATGAVSSLPGAIIQRASPGLYDMLTN
GVLQANVAFDKAMFNCQNMTKRMMDFSDSSKWTQSAQADEYKQLVNSGKADAIQTDNDSQKLTGNNGQNW
IGGQRRGGKGQPAIRPTHDLAAAGYNMMNSQPALSTSSVSTSNCTGSVCQKFPNSEEAAKAVVQVLGDRS
MRTCKVATDCTSGDEGQQPGTTQAGTGFAPMLEEATKANLEQLVKMVNGAEKPTAANLGKLKAGSLTITS
GVIRALQRDPDNAALTGRLASELAMADTVETALLMRRMLMTGMSEPNAAAQEAAVDEGTRRIESLDREIN
ALKNEMELKRELARNSVLTIIERENSRVETNPQKQIQDNTDMRVNQMTTPVQGK
>gi|290474529|ref|YP_003467409.1| unnamed protein product [Xenorhabdus bovienii SS-2004] [Tfc22]
MRRKSVLLIAGGLVVASVQGQTSGLSVALPAVSHSALGYGAQSSGAVSDTLFYTLGGGSVISEPASRAGS
TRLAGLELGWSSDLMCGNFDLKTTVSNQLNGITAGMKNLMSEVIQGATGAVASLPAMIIQRANPGLYDML
TNGVLQANVAFDKAQFNCQNMAKRMMDFAQNNKWSQSAALQEYKNQVNGGDGDAVRVNNAGTKATGAGGH
SWIGGQRQGGKGQNAIRPTRDLASAGFNMMNQLPVLSQSSVSTFNCEGSACRKFSTAREAAEAVVSVLGD
RAIRTCAHAAECSSGGEQHQPGTTVAGTGFAPMLEAHTKTNAEHLVKLISGTEKPTRVNLTKLKTGSLAV
TQGVIQALQRDPDKAALTARLAGELAMSETIETALLMRRMLITGMSEPNAAAQSEALAEGDRRIAALDRE
INALKNEMELKQALSRNSILTIIERDTQRIHAHPQKQVADSQDARFYQLEAPNREVR
