# Supplementary material for: T346Hunter: A Novel Web-Based Tool for the Prediction of Type III, Type IV and Type VI Secretion Systems in Bacterial Genomes
Source: PLoS One. 2015 Apr 13;10(4):e0119317. doi: 10.1371/journal.pone.0119317 (PMC4395097; doi:10.1371/journal.pone.0119317)
Supplement: S1 Data — (ZIP) [file pone.0119317.s009.zip › T346Hunter_profiles/GI.Tfc22.hmm]

HMMER3/f [3.1b1 | May 2013]
NAME  Tfc22
LENG  471
ALPH  amino
RF    no
MM    no
CONS  yes
CS    no
MAP   yes
DATE  Tue Mar  4 13:35:13 2014
NSEQ  41
EFFN  2.064514
CKSUM 3379786133
STATS LOCAL MSV      -11.7503  0.69833
STATS LOCAL VITERBI  -12.3997  0.69833
STATS LOCAL FORWARD   -6.1277  0.69833
HMM          A        C        D        E        F        G        H        I        K        L        M        N        P        Q        R        S        T        V        W        Y   
            m->m     m->i     m->d     i->m     i->i     d->m     d->d
  COMPO   2.41078  4.30101  2.95539  2.63531  3.66418  2.74592  3.88203  2.95054  2.65793  2.48636  3.60143  2.92948  3.35286  2.91530  2.95328  2.60149  2.76814  2.72961  4.74289  3.73154
          2.68636  4.42271  2.77553  2.73143  3.46352  2.40547  3.72531  3.29384  2.67738  2.69311  4.24045  2.90343  2.73741  3.18163  2.89758  2.37898  2.77530  2.98557  4.58414  3.61533
          0.95841  1.23420  1.12261  1.62394  0.21955  0.00000        *
      1   2.61933  4.27251  3.61634  3.04467  3.29802  3.62705  3.89025  2.15463  2.73818  2.47786  2.35147  3.24326  3.66567  3.27003  2.99237  2.82992  2.73693  2.47183  4.86364  3.64215     21 i - - -
          2.68618  4.42225  2.77519  2.73123  3.46354  2.40513  3.72494  3.29354  2.67741  2.69355  4.24690  2.90347  2.73739  3.18146  2.89801  2.37887  2.77519  2.98518  4.58477  3.61503
          0.02119  4.26053  4.98288  0.61958  0.77255  0.97783  0.47181
      2   2.47564  4.97665  2.82598  2.40025  4.27033  3.42966  3.63541  3.71385  2.37092  3.26504  4.04615  2.70690  3.72261  2.68600  2.44413  2.19602  2.35795  3.21621  5.45785  4.08999     22 s - - -
          2.68618  4.42225  2.77519  2.73123  3.46354  2.40513  3.72494  3.29354  2.67741  2.69355  4.24690  2.90347  2.73739  3.18146  2.89801  2.37887  2.77519  2.98518  4.58477  3.61503
          0.02119  4.26053  4.98288  0.61958  0.77255  0.94245  0.49376
      3   2.62825  4.56388  3.23516  2.67375  3.24160  3.38124  3.36878  3.00491  2.58293  2.61961  2.96954  2.19298  3.79401  2.98174  2.96601  2.67728  2.77531  2.85987  5.11349  3.83683     23 n - - -
          2.68618  4.42225  2.77519  2.73123  3.46354  2.40513  3.72494  3.29354  2.67741  2.69355  4.24690  2.90347  2.73739  3.18146  2.89801  2.37887  2.77519  2.98518  4.58477  3.61503
          0.03928  4.27686  3.70358  0.61958  0.77255  0.96419  0.48012
      4   2.58760  4.59680  3.20196  2.64425  2.82964  3.51149  3.74179  3.17191  2.10057  2.65157  3.69376  3.01455  3.74660  2.95609  3.03292  2.30643  2.60506  2.85652  5.14726  3.86385     24 k - - -
          2.68618  4.42225  2.77519  2.73123  3.46354  2.40513  3.72494  3.29354  2.67741  2.69355  4.24690  2.90347  2.73739  3.18146  2.89801  2.37887  2.77519  2.98518  4.58477  3.61503
          0.02123  4.25880  4.98115  0.61958  0.77255  0.97925  0.47095
      5   2.55553  4.11973  3.97020  3.38736  2.33736  3.69686  3.74678  2.10438  3.28139  2.20912  3.02858  3.63577  3.91642  3.12634  3.41627  2.92197  2.65337  2.25003  4.72732  3.53019     25 i - - -
          2.68618  4.42225  2.77519  2.73123  3.46354  2.40513  3.72494  3.29354  2.67741  2.69355  4.24690  2.90347  2.73739  3.18146  2.89801  2.37887  2.77519  2.98518  4.58477  3.61503
          0.02123  4.25880  4.98115  0.61958  0.77255  0.97925  0.47095
      6   2.51820  4.28797  3.16252  2.59922  3.43821  3.50581  3.71733  3.24270  1.83039  2.65930  3.40128  3.09027  3.74557  2.83206  2.70930  2.72255  2.77983  2.96428  5.18938  3.89635     26 k - - -
          2.68618  4.42225  2.77519  2.73123  3.46354  2.40513  3.72494  3.29354  2.67741  2.69355  4.24690  2.90347  2.73739  3.18146  2.89801  2.37887  2.77519  2.98518  4.58477  3.61503
          0.02123  4.25880  4.98115  0.61958  0.77255  0.97925  0.47095
      7   2.28385  4.53674  3.25681  2.69413  3.70862  3.53241  3.75982  3.03019  2.24337  2.19645  3.50935  3.16262  3.49743  2.88852  3.06982  2.68083  2.70393  2.71985  5.09073  3.62797     27 l - - -
          2.68618  4.42225  2.77519  2.73123  3.46354  2.40513  3.72494  3.29354  2.67741  2.69355  4.24690  2.90347  2.73739  3.18146  2.89801  2.37887  2.77519  2.98518  4.58477  3.61503
          0.03977  4.25880  3.69479  0.61958  0.77255  0.81334  0.58586
      8   2.57348  3.95047  3.29522  2.79793  3.62306  3.39651  3.81289  2.90210  2.66228  2.50510  3.07341  3.24451  3.37644  3.08530  2.93920  2.04312  2.81161  2.54107  5.03454  3.69760     28 s - - -
          2.68618  4.42225  2.77519  2.73123  3.46354  2.40513  3.72494  3.29354  2.67741  2.69355  4.24690  2.90347  2.73739  3.18146  2.89801  2.37887  2.77519  2.98518  4.58477  3.61503
          0.01993  4.32144  5.04379  0.61958  0.77255  0.92477  0.50521
      9   2.41276  4.76490  2.77638  2.53611  2.99369  3.23035  2.75136  3.38680  2.52520  2.83172  3.62142  3.04523  3.76011  2.79710  2.66064  2.60816  2.87422  2.96529  5.28267  3.96553     29 a - - -
          2.68618  4.42225  2.77519  2.73123  3.46354  2.40513  3.72494  3.29354  2.67741  2.69355  4.24690  2.90347  2.73739  3.18146  2.89801  2.37887  2.77519  2.98518  4.58477  3.61503
          0.01993  4.32144  5.04379  0.61958  0.77255  0.88623  0.53138
     10   2.56143  4.09638  4.19028  3.59964  3.05461  3.55472  4.06981  1.85925  3.46529  1.78274  2.94241  3.77383  3.74156  3.67230  3.44462  2.99299  2.82667  2.22541  4.71319  3.42478     30 l - - -
          2.68618  4.42225  2.77519  2.73123  3.46354  2.40513  3.72494  3.29354  2.67741  2.69355  4.24690  2.90347  2.73739  3.18146  2.89801  2.37887  2.77519  2.98518  4.58477  3.61503
          0.01959  4.33819  5.06054  0.61958  0.77255  0.90906  0.51567
     11   1.85899  4.29655  3.33302  2.77000  3.66688  3.15584  3.80515  3.04041  2.69997  2.36577  3.39925  3.00888  3.95308  2.73990  3.13741  2.71876  2.78553  2.79315  4.43304  3.80674     31 a - - -
          2.68618  4.42225  2.77519  2.73123  3.46354  2.40513  3.72494  3.29354  2.67741  2.69355  4.24690  2.90347  2.73739  3.18146  2.89801  2.37887  2.77519  2.98518  4.58477  3.61503
          0.01959  4.33819  5.06054  0.61958  0.77255  0.90906  0.51567
     12   2.39467  4.44527  3.47529  2.90704  3.59616  3.61461  3.86373  2.89533  2.80018  1.70806  3.54268  3.32688  3.27974  3.07950  2.56740  2.86435  2.90415  2.62334  5.02526  3.78583     32 l - - -
          2.68618  4.42225  2.77519  2.73123  3.46354  2.40513  3.72494  3.29354  2.67741  2.69355  4.24690  2.90347  2.73739  3.18146  2.89801  2.37887  2.77519  2.98518  4.58477  3.61503
          0.13893  4.33819  2.14856  0.61958  0.77255  0.82283  0.57837
     13   2.41743  4.40143  3.11773  2.55813  3.90702  3.48775  3.37968  3.30461  2.53968  2.94473  3.09663  3.05858  3.35195  2.73432  2.62210  2.17484  2.74623  2.87855  5.22771  3.92237     33 s - - -
          2.68618  4.42225  2.77519  2.73123  3.46354  2.40513  3.72494  3.29354  2.67741  2.69355  4.24690  2.90347  2.73739  3.18146  2.89801  2.37887  2.77519  2.98518  4.58477  3.61503
          0.02113  4.26323  4.98557  0.61958  0.77255  0.97561  0.47315
     14   2.32062  3.87425  3.80581  3.22924  3.15893  3.66570  3.94852  2.55211  3.14778  2.17106  3.29048  3.53709  3.78962  2.94474  3.41336  2.72285  2.54741  1.98462  4.34151  3.57478     34 v - - -
          2.68618  4.42225  2.77519  2.73123  3.46354  2.40513  3.72494  3.29354  2.67741  2.69355  4.24690  2.90347  2.73739  3.18146  2.89801  2.37887  2.77519  2.98518  4.58477  3.61503
          0.02113  4.26323  4.98557  0.61958  0.77255  0.74383  0.64491
     15   2.37479  4.53878  3.08528  2.75857  3.71064  3.56959  3.81073  3.03141  2.73255  2.10968  3.46901  3.21919  2.99606  3.01052  3.13920  2.22919  2.88841  2.61364  5.10457  3.83865     35 l - - -
          2.68618  4.42225  2.77519  2.73123  3.46354  2.40513  3.72494  3.29354  2.67741  2.69355  4.24690  2.90347  2.73739  3.18146  2.89801  2.37887  2.77519  2.98518  4.58477  3.61503
          0.01887  4.37557  5.09792  0.61958  0.77255  0.87210  0.54141
     16   2.58703  3.66265  3.20516  3.11097  3.03189  3.66633  3.93977  2.76762  3.04627  1.58708  3.40166  3.47144  4.04601  3.33260  2.92822  2.83600  2.72794  2.55453  4.88818  3.66852     36 l - - -
          2.68618  4.42225  2.77519  2.73123  3.46354  2.40513  3.72494  3.29354  2.67741  2.69355  4.24690  2.90347  2.73739  3.18146  2.89801  2.37887  2.77519  2.98518  4.58477  3.61503
          0.03552  4.37557  3.80230  0.61958  0.77255  0.87210  0.54141
     17   2.14828  3.83350  3.96816  3.38853  2.34397  3.71224  4.01923  2.62171  3.28976  2.36668  2.60927  3.30989  3.84736  3.53194  3.51535  2.68078  2.79086  2.20469  4.77675  3.57798     37 a - - -
          2.68618  4.42225  2.77519  2.73123  3.46354  2.40513  3.72494  3.29354  2.67741  2.69355  4.24690  2.90347  2.73739  3.18146  2.89801  2.37887  2.77519  2.98518  4.58477  3.61503
          0.17589  4.35923  1.90714  0.61958  0.77255  0.84958  0.55791
     18   2.60890  4.14627  2.95193  2.73715  3.64246  3.46203  3.77597  2.44842  2.70910  2.48074  3.57594  3.19179  3.69014  2.93457  3.11025  2.10351  2.73962  2.67765  5.04313  3.78136     38 s - - -
          2.68618  4.42225  2.77519  2.73123  3.46354  2.40513  3.72494  3.29354  2.67741  2.69355  4.24690  2.90347  2.73739  3.18146  2.89801  2.37887  2.77519  2.98518  4.58477  3.61503
          0.02197  4.22476  4.94711  0.61958  0.77255  0.88671  0.53105
     19   2.51256  4.95465  2.79996  2.41420  4.23235  2.68911  3.64358  3.67036  2.24227  3.18607  3.40422  2.39595  3.14062  2.77082  2.89158  2.64274  2.87146  3.09685  5.43719  4.07444     39 k - - -
          2.68618  4.42225  2.77519  2.73123  3.46354  2.40513  3.72494  3.29354  2.67741  2.69355  4.24690  2.90347  2.73739  3.18146  2.89801  2.37887  2.77519  2.98518  4.58477  3.61503
          0.02071  4.28322  5.00557  0.61958  0.77255  0.87508  0.53927
     20   2.57114  4.52726  3.30623  2.74216  3.69362  3.56019  3.78958  2.89393  2.70124  2.20304  3.27374  2.99050  3.94405  2.84994  2.50492  2.29897  2.87492  2.64697  5.08506  3.82002     40 l - - -
          2.68618  4.42225  2.77519  2.73123  3.46354  2.40513  3.72494  3.29354  2.67741  2.69355  4.24690  2.90347  2.73739  3.18146  2.89801  2.37887  2.77519  2.98518  4.58477  3.61503
          0.01993  4.32148  5.04382  0.61958  0.77255  0.80081  0.59596
     21   2.50058  4.48127  3.38223  2.81825  3.31981  2.62670  3.83078  3.00631  2.65336  2.54526  2.98482  3.26394  3.97481  2.88589  3.06613  2.63665  2.54852  2.76515  5.04821  2.89514     41 a - - -
          2.68618  4.42225  2.77519  2.73123  3.46354  2.40513  3.72494  3.29354  2.67741  2.69355  4.24690  2.90347  2.73739  3.18146  2.89801  2.37887  2.77519  2.98518  4.58477  3.61503
          0.01885  4.37666  5.09901  0.61958  0.77255  0.42825  1.05455
     22   2.33187  4.26504  3.20459  2.74240  3.86714  3.00162  3.83898  2.64705  2.50313  2.91844  3.05001  3.22332  4.00061  3.05602  2.79394  2.27531  2.37135  2.98514  5.23213  3.94965     42 s - - -
          2.68618  4.42225  2.77519  2.73123  3.46354  2.40513  3.72494  3.29354  2.67741  2.69355  4.24690  2.90347  2.73739  3.18146  2.89801  2.37887  2.77519  2.98518  4.58477  3.61503
          0.01534  4.58095  5.30330  0.61958  0.77255  0.52686  0.89272
     23   2.23802  4.94463  3.01136  2.51125  4.18625  3.42558  3.28196  3.60522  2.23781  2.83747  3.61360  3.08722  3.54931  2.77465  2.85299  2.36780  2.90048  3.09884  4.54662  2.95029     43 k - - -
          2.68618  4.42225  2.77519  2.73123  3.46354  2.40513  3.72494  3.29354  2.67741  2.69355  4.24690  2.90347  2.73739  3.18146  2.89801  2.37887  2.77519  2.98518  4.58477  3.61503
          0.01493  4.60776  5.33010  0.61958  0.77255  0.55985  0.84699
     24   2.16984  3.90333  3.83183  3.25812  2.81303  3.57854  4.03819  2.55568  2.86359  2.14146  3.44376  3.59646  4.13935  3.46189  2.86616  2.42239  2.61749  2.39719  4.93148  3.71834     44 l - - -
          2.68618  4.42225  2.77519  2.73123  3.46354  2.40513  3.72494  3.29354  2.67741  2.69355  4.24690  2.90347  2.73739  3.18146  2.89801  2.37887  2.77519  2.98518  4.58477  3.61503
          0.02769  4.60776  4.05490  0.61958  0.77255  0.55985  0.84699
     25   2.24335  4.83320  2.59039  2.63129  3.68243  3.20218  3.79153  3.29357  2.62043  2.68883  3.36263  2.87579  2.81252  2.96456  3.07158  2.44383  2.80797  2.91424  5.35447  4.04079     45 a - - -
          2.68618  4.42225  2.77519  2.73123  3.46354  2.40513  3.72494  3.29354  2.67741  2.69355  4.24690  2.90347  2.73739  3.18146  2.89801  2.37887  2.77519  2.98518  4.58477  3.61503
          0.01512  4.59518  5.31753  0.61958  0.77255  0.58171  0.81858
     26   2.63616  3.62048  4.35899  3.76370  2.63359  3.62861  3.71569  2.42025  3.61498  1.50930  3.19537  3.90101  4.22213  3.60250  3.36586  3.15024  2.53456  2.20468  4.77733  3.59207     46 l - - -
          2.68618  4.42225  2.77519  2.73123  3.46354  2.40513  3.72494  3.29354  2.67741  2.69355  4.24690  2.90347  2.73739  3.18146  2.89801  2.37887  2.77519  2.98518  4.58477  3.61503
          0.01512  4.59518  5.31753  0.61958  0.77255  0.58171  0.81858
     27   2.40378  4.27039  3.97463  3.39602  2.60830  3.56153  4.07638  2.73119  3.30736  1.92720  3.29041  3.53129  3.66835  3.56037  3.10137  2.55927  2.89931  2.29598  4.87415  2.64711     47 l - - -
          2.68618  4.42225  2.77519  2.73123  3.46354  2.40513  3.72494  3.29354  2.67741  2.69355  4.24690  2.90347  2.73739  3.18146  2.89801  2.37887  2.77519  2.98518  4.58477  3.61503
          0.01512  4.59518  5.31753  0.61958  0.77255  0.58171  0.81858
     28   2.17349  3.62054  3.63233  3.53918  2.92636  3.73035  4.11682  2.67295  3.42989  1.76782  3.33760  3.77276  4.18851  3.66045  3.63211  2.41464  2.95917  2.07181  4.83306  3.29952     48 l - - -
          2.68618  4.42225  2.77519  2.73123  3.46354  2.40513  3.72494  3.29354  2.67741  2.69355  4.24690  2.90347  2.73739  3.18146  2.89801  2.37887  2.77519  2.98518  4.58477  3.61503
          0.01512  4.59518  5.31753  0.61958  0.77255  0.54375  0.86885
     29   2.31858  4.86649  2.97863  2.61629  3.22559  2.91776  3.78752  3.49611  2.60715  2.88601  3.54107  2.55480  3.10557  2.95299  3.06251  2.53947  2.28902  3.19020  5.38399  4.06373     49 t - - -
          2.68618  4.42225  2.77519  2.73123  3.46354  2.40513  3.72494  3.29354  2.67741  2.69355  4.24690  2.90347  2.73739  3.18146  2.89801  2.37887  2.77519  2.98518  4.58477  3.61503
          0.01493  4.60776  5.33010  0.61958  0.77255  0.55985  0.84699
     30   2.42083  4.51981  3.50870  2.94360  3.43228  3.68346  3.92703  2.84875  2.80885  1.87048  3.55283  2.73767  3.51186  2.94325  3.28650  2.28709  2.96283  2.63080  4.78733  3.84514     50 l - - -
          2.68618  4.42225  2.77519  2.73123  3.46354  2.40513  3.72494  3.29354  2.67741  2.69355  4.24690  2.90347  2.73739  3.18146  2.89801  2.37887  2.77519  2.98518  4.58477  3.61503
          0.01493  4.60776  5.33010  0.61958  0.77255  0.55985  0.84699
     31   2.23818  3.62418  4.28854  3.69808  3.29233  3.01036  4.16406  2.43051  3.56397  1.99386  2.80971  3.86864  4.22012  3.76939  3.71513  2.76870  2.46801  1.91068  4.80650  3.61823     51 v - - -
          2.68618  4.42225  2.77519  2.73123  3.46354  2.40513  3.72494  3.29354  2.67741  2.69355  4.24690  2.90347  2.73739  3.18146  2.89801  2.37887  2.77519  2.98518  4.58477  3.61503
          0.01493  4.60776  5.33010  0.61958  0.77255  0.55985  0.84699
     32   2.56081  3.67113  4.10770  3.52418  3.33907  3.60412  4.11517  2.29316  3.26665  2.12740  2.65384  2.34934  4.18948  3.65116  3.62585  2.79708  2.76557  2.36880  3.29771  3.64533     52 l - - -
          2.68618  4.42225  2.77519  2.73123  3.46354  2.40513  3.72494  3.29354  2.67741  2.69355  4.24690  2.90347  2.73739  3.18146  2.89801  2.37887  2.77519  2.98518  4.58477  3.61503
          0.04215  4.60776  3.46402  0.61958  0.77255  0.55985  0.84699
     33   2.15275  5.12280  2.71291  2.46117  4.42483  3.44570  3.55528  3.52010  2.17832  3.16086  4.17554  2.47650  3.21521  2.81945  2.94553  2.41821  2.64457  3.27272  5.58269  4.19955     53 a - - -
          2.68618  4.42225  2.77519  2.73123  3.46354  2.40513  3.72494  3.29354  2.67741  2.69355  4.24690  2.90347  2.73739  3.18146  2.89801  2.37887  2.77519  2.98518  4.58477  3.61503
          0.01534  4.58094  5.30329  0.61958  0.77255  0.60559  0.78911
     34   2.25647  5.12493  2.56382  2.46067  3.51611  3.40086  3.70733  3.88391  2.15947  2.90879  4.17752  2.91421  3.34742  2.41503  2.94602  2.29330  2.95502  3.49242  5.58442  4.20095     54 k - - -
          2.68618  4.42225  2.77519  2.73123  3.46354  2.40513  3.72494  3.29354  2.67741  2.69355  4.24690  2.90347  2.73739  3.18146  2.89801  2.37887  2.77519  2.98518  4.58477  3.61503
          0.01534  4.58094  5.30329  0.61958  0.77255  0.60559  0.78911
     35   2.14552  3.57391  3.27134  2.94930  3.66691  3.19897  3.92997  3.03365  2.91330  1.87963  3.61906  2.88739  3.81709  3.22532  3.29076  2.69312  2.65558  2.56909  5.09222  3.84615     55 l - - -
          2.68618  4.42225  2.77519  2.73123  3.46354  2.40513  3.72494  3.29354  2.67741  2.69355  4.24690  2.90347  2.73739  3.18146  2.89801  2.37887  2.77519  2.98518  4.58477  3.61503
          0.01534  4.58094  5.30329  0.61958  0.77255  0.60559  0.78911
     36   2.40404  4.65486  2.59473  2.77021  3.28896  3.06086  3.85081  2.83646  2.74857  2.40160  3.74582  3.12285  4.00909  3.07904  2.97974  2.35142  2.70224  2.60150  5.20599  3.92976     56 s - - -
          2.68618  4.42225  2.77519  2.73123  3.46354  2.40513  3.72494  3.29354  2.67741  2.69355  4.24690  2.90347  2.73739  3.18146  2.89801  2.37887  2.77519  2.98518  4.58477  3.61503
          0.32130  4.58094  1.32973  0.61958  0.77255  0.60559  0.78911
     37   2.31943  4.82731  2.92525  2.48158  4.07769  2.54759  3.67617  3.22588  2.39674  2.87848  3.91161  2.80349  3.25641  2.82744  2.94110  2.37817  2.86694  3.09492  5.34322  4.00901     57 a - - -
          2.68618  4.42225  2.77519  2.73123  3.46354  2.40513  3.72494  3.29354  2.67741  2.69355  4.24690  2.90347  2.73739  3.18146  2.89801  2.37887  2.77519  2.98518  4.58477  3.61503
          0.05054  4.28041  3.33964  0.61958  0.77255  0.96117  0.48199
     38   2.23548  4.51884  2.98764  2.70511  3.68840  3.43493  3.43695  3.06780  2.68655  2.74983  3.61773  3.09117  3.91906  3.01313  3.09612  2.76120  2.60352  2.34576  5.07839  2.64281     58 a - - -
          2.68613  4.42177  2.77533  2.73141  3.46371  2.40490  3.72512  3.29372  2.67758  2.69331  4.24707  2.90344  2.73734  3.18146  2.89818  2.37879  2.77502  2.98524  4.58494  3.61512
          0.39062  1.15060  4.97361  1.01604  0.44946  0.32867  1.27254
     39   2.48107  4.47624  3.57045  2.82573  2.51005  2.71466  2.97219  2.50572  2.96238  2.68939  3.57815  3.42047  3.59196  3.10327  3.32609  2.60972  2.96280  2.45856  5.05479  3.45859     62 v - - -
          2.68618  4.42225  2.77519  2.73123  3.46354  2.40513  3.72494  3.29354  2.67741  2.69355  4.24690  2.90347  2.73739  3.18146  2.89801  2.37887  2.77519  2.98518  4.58477  3.61503
          0.01493  4.60776  5.33010  0.61958  0.77255  0.55985  0.84699
     40   1.87333  5.16075  3.01439  2.41049  4.47220  3.44526  3.60446  3.93398  2.23462  3.45100  4.21135  2.48628  3.91574  2.54842  2.85816  2.29964  2.72610  3.53340  5.61375  3.87281     63 a - - -
          2.68618  4.42225  2.77519  2.73123  3.46354  2.40513  3.72494  3.29354  2.67741  2.69355  4.24690  2.90347  2.73739  3.18146  2.89801  2.37887  2.77519  2.98518  4.58477  3.61503
          0.01493  4.60776  5.33010  0.61958  0.77255  0.55985  0.84699
     41   2.46500  5.22568  2.84157  2.19308  4.56273  3.13277  3.59163  4.04324  2.11009  3.52751  4.26869  2.71177  3.52720  2.20304  2.92761  2.32633  2.85987  3.13248  5.66308  4.25668     64 k - - -
          2.68618  4.42225  2.77519  2.73123  3.46354  2.40513  3.72494  3.29354  2.67741  2.69355  4.24690  2.90347  2.73739  3.18146  2.89801  2.37887  2.77519  2.98518  4.58477  3.61503
          0.01493  4.60776  5.33010  0.61958  0.77255  0.52962  0.88875
     42   2.17241  4.87358  3.17519  2.50089  3.64158  3.23468  3.78908  3.50330  2.60733  3.03322  3.78916  3.12835  3.13459  2.55568  3.00317  2.02333  2.88571  2.69458  5.38922  4.06823     65 s - - -
          2.68618  4.42225  2.77519  2.73123  3.46354  2.40513  3.72494  3.29354  2.67741  2.69355  4.24690  2.90347  2.73739  3.18146  2.89801  2.37887  2.77519  2.98518  4.58477  3.61503
          0.01478  4.61762  5.33997  0.61958  0.77255  0.54216  0.87106
     43   2.32871  5.03370  2.46839  2.52250  3.59534  2.34872  3.74456  3.42232  2.52097  2.96104  4.09708  2.96872  3.61413  2.56352  2.99592  2.37837  2.96704  3.38262  5.51725  4.15884     66 a - - -
          2.68618  4.42225  2.77519  2.73123  3.46354  2.40513  3.72494  3.29354  2.67741  2.69355  4.24690  2.90347  2.73739  3.18146  2.89801  2.37887  2.77519  2.98518  4.58477  3.61503
          0.01478  4.61762  5.33997  0.61958  0.77255  0.54216  0.87106
     44   2.68950  5.00285  3.10163  2.55495  4.30820  2.47832  3.77333  3.74095  2.55459  3.31623  3.47116  2.88303  2.86643  2.66572  3.02525  1.89647  2.53482  3.38354  5.53077  4.17819     67 s - - -
          2.68618  4.42225  2.77519  2.73123  3.46354  2.40513  3.72494  3.29354  2.67741  2.69355  4.24690  2.90347  2.73739  3.18146  2.89801  2.37887  2.77519  2.98518  4.58477  3.61503
          0.01478  4.61762  5.33997  0.61958  0.77255  0.54216  0.87106
     45   2.15796  4.61667  3.39936  2.71059  3.78409  3.47422  3.88861  2.59267  2.57325  2.84395  3.71352  3.06678  3.42509  3.13773  3.21836  2.58253  2.70866  1.99193  5.17836  3.91291     68 v - - -
          2.68618  4.42225  2.77519  2.73123  3.46354  2.40513  3.72494  3.29354  2.67741  2.69355  4.24690  2.90347  2.73739  3.18146  2.89801  2.37887  2.77519  2.98518  4.58477  3.61503
          0.01478  4.61762  5.33997  0.61958  0.77255  0.54216  0.87106
     46   2.51598  4.29777  3.01669  3.38048  3.41285  3.80081  4.08632  2.13975  3.29732  1.85360  3.40908  3.68118  4.17416  3.55548  3.55657  2.47972  2.97481  2.08752  4.90489  3.16536     69 l - - -
          2.68618  4.42225  2.77519  2.73123  3.46354  2.40513  3.72494  3.29354  2.67741  2.69355  4.24690  2.90347  2.73739  3.18146  2.89801  2.37887  2.77519  2.98518  4.58477  3.61503
          0.01478  4.61762  5.33997  0.61958  0.77255  0.54216  0.87106
     47   2.78499  5.13545  2.78751  2.51596  4.48530  2.42347  3.80251  3.93868  2.58928  3.48182  4.26184  2.68400  3.96320  2.66291  3.07478  1.54411  3.03573  3.06930  5.66694  4.28764     70 s - - -
          2.68618  4.42225  2.77519  2.73123  3.46354  2.40513  3.72494  3.29354  2.67741  2.69355  4.24690  2.90347  2.73739  3.18146  2.89801  2.37887  2.77519  2.98518  4.58477  3.61503
          0.03751  4.61762  3.61419  0.61958  0.77255  0.54216  0.87106
     48   3.21255  5.60108  0.79898  2.54292  5.18088  3.51906  4.23114  4.74741  3.31352  4.27123  5.13410  3.10548  4.19678  3.41800  3.91547  1.90434  3.57159  4.25055  6.39849  4.90436     71 d - - -
          2.68618  4.42225  2.77519  2.73123  3.46354  2.40513  3.72494  3.29354  2.67741  2.69355  4.24690  2.90347  2.73739  3.18146  2.89801  2.37887  2.77519  2.98518  4.58477  3.61503
          0.01512  4.59523  5.31757  0.61958  0.77255  0.51468  0.91053
     49   2.54363  5.21023  2.15124  2.29144  4.53877  3.39471  3.70650  4.01342  1.90602  3.07627  4.25569  2.55217  3.91014  2.80877  2.93857  2.46734  2.89581  3.59205  4.64364  4.25152     72 k - - -
          2.68618  4.42225  2.77519  2.73123  3.46354  2.40513  3.72494  3.29354  2.67741  2.69355  4.24690  2.90347  2.73739  3.18146  2.89801  2.37887  2.77519  2.98518  4.58477  3.61503
          0.01478  4.61762  5.33997  0.61958  0.77255  0.54216  0.87106
     50   2.88307  4.25739  4.74933  4.14876  2.43316  4.04675  4.31585  2.58238  3.95495  1.52111  3.04917  4.16980  4.39183  4.07911  3.98586  3.35869  3.11312  1.52803  3.98732  3.03376     73 l - - -
          2.68618  4.42225  2.77519  2.73123  3.46354  2.40513  3.72494  3.29354  2.67741  2.69355  4.24690  2.90347  2.73739  3.18146  2.89801  2.37887  2.77519  2.98518  4.58477  3.61503
          0.01478  4.61762  5.33997  0.61958  0.77255  0.52729  0.89210
     51   3.56753  4.86050  5.08423  4.63113  1.26673  4.58417  4.08931  3.11955  4.45110  2.09862  2.74158  4.47615  4.88034  4.44764  4.45421  3.91957  3.78799  3.08024  4.27634  1.37912     74 f - - -
          2.68618  4.42225  2.77519  2.73123  3.46354  2.40513  3.72494  3.29354  2.67741  2.69355  4.24690  2.90347  2.73739  3.18146  2.89801  2.37887  2.77519  2.98518  4.58477  3.61503
          0.01471  4.62240  5.34475  0.61958  0.77255  0.53341  0.88335
     52   4.47985  5.65985  5.02220  4.93240  2.71161  4.76361  4.22179  4.42058  4.78430  3.66947  5.01587  4.75382  5.23944  4.88694  4.79015  4.51855  4.77988  4.32927  4.36592  0.28199     75 Y - - -
          2.68618  4.42225  2.77519  2.73123  3.46354  2.40513  3.72494  3.29354  2.67741  2.69355  4.24690  2.90347  2.73739  3.18146  2.89801  2.37887  2.77519  2.98518  4.58477  3.61503
          0.01471  4.62240  5.34475  0.61958  0.77255  0.53341  0.88335
     53   2.67566  5.24900  2.73566  2.13672  4.59098  3.51372  3.70453  4.07451  2.19835  3.55229  4.29120  2.75241  3.91020  2.13582  2.55419  2.17418  2.64414  3.63813  5.68253  4.27360     76 q - - -
          2.68618  4.42225  2.77519  2.73123  3.46354  2.40513  3.72494  3.29354  2.67741  2.69355  4.24690  2.90347  2.73739  3.18146  2.89801  2.37887  2.77519  2.98518  4.58477  3.61503
          0.01471  4.62240  5.34475  0.61958  0.77255  0.53341  0.88335
     54   3.73892  4.96123  5.66169  5.11297  3.50937  5.17697  5.57112  0.92729  4.98239  1.22224  2.87798  5.30580  5.28222  4.98968  5.01184  4.57034  3.96290  2.28908  5.68852  4.66331     77 i - - -
          2.68618  4.42225  2.77519  2.73123  3.46354  2.40513  3.72494  3.29354  2.67741  2.69355  4.24690  2.90347  2.73739  3.18146  2.89801  2.37887  2.77519  2.98518  4.58477  3.61503
          0.01471  4.62240  5.34475  0.61958  0.77255  0.53341  0.88335
     55   2.99031  4.96583  3.41105  3.38538  5.13538  0.50162  4.77902  4.76998  3.82870  4.38138  5.23665  2.75646  4.30026  4.06273  4.17250  3.12230  3.49362  4.11870  6.36517  5.13787     78 G - - -
          2.68618  4.42225  2.77519  2.73123  3.46354  2.40513  3.72494  3.29354  2.67741  2.69355  4.24690  2.90347  2.73739  3.18146  2.89801  2.37887  2.77519  2.98518  4.58477  3.61503
          0.01471  4.62240  5.34475  0.61958  0.77255  0.53341  0.88335
     56   3.83696  5.47629  4.65022  4.66135  5.67586  0.15255  5.66608  5.52132  4.93437  5.04479  6.06847  4.81808  4.87799  5.20081  5.02926  4.03800  4.36867  4.90718  6.51358  5.82249     79 G - - -
          2.68618  4.42225  2.77519  2.73123  3.46354  2.40513  3.72494  3.29354  2.67741  2.69355  4.24690  2.90347  2.73739  3.18146  2.89801  2.37887  2.77519  2.98518  4.58477  3.61503
          0.01471  4.62240  5.34475  0.61958  0.77255  0.53341  0.88335
     57   1.89409  4.49981  4.12288  3.94297  4.98786  0.69915  4.93923  4.39124  4.03850  4.11318  4.91333  3.87216  4.09770  4.25886  4.26745  2.76668  2.55693  3.69758  6.32921  5.18802     80 g - - -
          2.68618  4.42225  2.77519  2.73123  3.46354  2.40513  3.72494  3.29354  2.67741  2.69355  4.24690  2.90347  2.73739  3.18146  2.89801  2.37887  2.77519  2.98518  4.58477  3.61503
          0.01471  4.62240  5.34475  0.61958  0.77255  0.53341  0.88335
     58   2.46433  5.07806  2.88326  2.42166  4.36799  3.53930  3.74471  3.81038  2.51114  3.36463  4.14664  2.87751  3.93679  2.86832  2.34836  1.74352  2.80810  2.77037  5.56039  4.19306     81 s - - -
          2.68618  4.42225  2.77519  2.73123  3.46354  2.40513  3.72494  3.29354  2.67741  2.69355  4.24690  2.90347  2.73739  3.18146  2.89801  2.37887  2.77519  2.98518  4.58477  3.61503
          0.01471  4.62240  5.34475  0.61958  0.77255  0.45708  1.00275
     59   1.83720  4.84594  3.00481  2.66787  4.09192  2.81979  3.83067  3.49513  2.66139  3.12628  3.57025  2.86900  2.79846  3.00400  3.11170  2.65450  2.98273  2.41270  5.39802  4.08495     82 a - - -
          2.68618  4.42225  2.77519  2.73123  3.46354  2.40513  3.72494  3.29354  2.67741  2.69355  4.24690  2.90347  2.73739  3.18146  2.89801  2.37887  2.77519  2.98518  4.58477  3.61503
          0.01435  4.64733  5.36968  0.61958  0.77255  0.48576  0.95510
     60   2.65839  4.22514  4.60600  4.01097  3.33672  3.48969  4.33786  1.59409  3.84237  2.06218  3.33973  4.09584  4.36057  4.01614  3.92651  3.30875  3.06532  1.60759  4.88974  2.76969     83 i - - -
          2.68618  4.42225  2.77519  2.73123  3.46354  2.40513  3.72494  3.29354  2.67741  2.69355  4.24690  2.90347  2.73739  3.18146  2.89801  2.37887  2.77519  2.98518  4.58477  3.61503
          0.01435  4.64733  5.36968  0.61958  0.77255  0.48576  0.95510
     61   2.57943  4.51510  3.59235  3.03744  3.20420  3.29629  4.00413  3.08753  2.99916  2.79297  2.36536  3.44226  3.17195  3.30801  3.36737  1.57786  2.88622  2.84285  5.15061  3.90912     84 s - - -
          2.68618  4.42225  2.77519  2.73123  3.46354  2.40513  3.72494  3.29354  2.67741  2.69355  4.24690  2.90347  2.73739  3.18146  2.89801  2.37887  2.77519  2.98518  4.58477  3.61503
          0.01435  4.64733  5.36968  0.61958  0.77255  0.48576  0.95510
     62   2.24596  4.68397  3.35037  2.72251  3.85969  3.35267  3.87196  2.76376  2.76644  2.91368  2.73397  3.14316  3.56552  2.52926  2.71371  2.86763  2.52311  2.48707  5.23388  3.95665     85 a - - -
          2.68618  4.42225  2.77519  2.73123  3.46354  2.40513  3.72494  3.29354  2.67741  2.69355  4.24690  2.90347  2.73739  3.18146  2.89801  2.37887  2.77519  2.98518  4.58477  3.61503
          0.05966  4.64733  3.02972  0.61958  0.77255  0.48576  0.95510
     63   2.14660  4.55055  3.81315  3.52221  4.84785  2.19964  4.63201  4.30367  3.62005  3.95079  4.73996  3.67071  1.03950  3.88090  3.95543  2.08422  3.07748  3.66315  6.15399  4.94554     86 p - - -
          2.68618  4.42225  2.77519  2.73123  3.46354  2.40513  3.72494  3.29354  2.67741  2.69355  4.24690  2.90347  2.73739  3.18146  2.89801  2.37887  2.77519  2.98518  4.58477  3.61503
          0.01501  4.60268  5.32502  0.61958  0.77255  0.43715  1.03811
     64   1.70818  4.75095  3.45636  2.99116  4.51161  2.57324  4.15412  3.94178  2.99022  3.55638  4.36158  3.38374  1.52284  3.33368  2.89763  2.52626  3.05756  3.49437  5.78213  4.49250     87 p - - -
          2.68618  4.42225  2.77519  2.73123  3.46354  2.40513  3.72494  3.29354  2.67741  2.69355  4.24690  2.90347  2.73739  3.18146  2.89801  2.37887  2.77519  2.98518  4.58477  3.61503
          0.01435  4.64733  5.36968  0.61958  0.77255  0.48576  0.95510
     65   1.98761  4.77421  3.36817  2.84126  4.30149  2.88527  3.99850  3.71709  2.83770  3.34184  4.15767  2.45977  4.00653  3.17338  3.27627  2.04392  1.90120  2.80531  5.59250  4.28953     88 t - - -
          2.68618  4.42225  2.77519  2.73123  3.46354  2.40513  3.72494  3.29354  2.67741  2.69355  4.24690  2.90347  2.73739  3.18146  2.89801  2.37887  2.77519  2.98518  4.58477  3.61503
          0.01435  4.64733  5.36968  0.61958  0.77255  0.48576  0.95510
     66   2.20050  5.04536  3.12841  2.57824  4.37419  2.90179  3.78905  3.80873  2.54077  3.12297  4.16219  2.81135  3.31271  2.91931  1.66424  2.77428  2.81871  3.44210  5.57278  4.22156     89 r - - -
          2.68618  4.42225  2.77519  2.73123  3.46354  2.40513  3.72494  3.29354  2.67741  2.69355  4.24690  2.90347  2.73739  3.18146  2.89801  2.37887  2.77519  2.98518  4.58477  3.61503
          0.03273  4.64733  3.78928  0.61958  0.77255  0.48576  0.95510
     67   2.68943  5.15861  3.02910  2.48346  4.47631  2.35520  3.73211  3.76474  2.06847  3.45654  4.22068  2.64752  3.93092  2.53225  2.95644  1.96399  2.98475  3.27764  5.62254  4.23874     90 s - - -
          2.68618  4.42225  2.77519  2.73123  3.46354  2.40513  3.72494  3.29354  2.67741  2.69355  4.24690  2.90347  2.73739  3.18146  2.89801  2.37887  2.77519  2.98518  4.58477  3.61503
          0.24248  4.62921  1.58203  0.61958  0.77255  0.46450  0.99007
     68   2.67498  4.91961  2.77610  2.49151  4.17006  3.12349  2.92918  3.29455  2.48601  3.18361  3.54432  2.18576  3.88706  2.83827  2.75256  2.64210  2.90627  2.87542  5.41309  3.40373     91 n - - -
          2.68618  4.42225  2.77519  2.73123  3.46354  2.40513  3.72494  3.29354  2.67741  2.69355  4.24690  2.90347  2.73739  3.18146  2.89801  2.37887  2.77519  2.98518  4.58477  3.61503
          0.01790  4.42767  5.15001  0.61958  0.77255  0.58388  0.81583
     69   2.70335  4.55717  3.39916  2.83541  3.71689  3.63153  3.86614  2.77536  2.80240  2.56448  2.68657  2.90763  4.01463  2.82528  2.63283  2.55846  2.24332  2.57368  5.12008  3.86032     92 t - - -
          2.68618  4.42225  2.77519  2.73123  3.46354  2.40513  3.72494  3.29354  2.67741  2.69355  4.24690  2.90347  2.73739  3.18146  2.89801  2.37887  2.77519  2.98518  4.58477  3.61503
          0.01625  4.52377  5.24611  0.61958  0.77255  0.37504  1.16240
     70   2.59832  4.63578  3.40121  2.83877  3.80248  3.66189  3.89342  2.61095  2.75535  2.86146  2.71146  3.17545  2.64095  2.65522  3.11286  2.69394  2.19146  2.77153  5.19376  3.92661     93 t - - -
          2.68618  4.42225  2.77519  2.73123  3.46354  2.40513  3.72494  3.29354  2.67741  2.69355  4.24690  2.90347  2.73739  3.18146  2.89801  2.37887  2.77519  2.98518  4.58477  3.61503
          0.01435  4.64733  5.36968  0.61958  0.77255  0.48576  0.95510
     71   2.74440  5.13943  2.95927  2.43321  4.02539  3.53721  2.89415  3.53607  2.26458  3.07708  4.19227  2.43757  3.57720  2.64497  2.41614  2.53833  2.97557  3.28943  5.60006  3.05446     94 k - - -
          2.68618  4.42225  2.77519  2.73123  3.46354  2.40513  3.72494  3.29354  2.67741  2.69355  4.24690  2.90347  2.73739  3.18146  2.89801  2.37887  2.77519  2.98518  4.58477  3.61503
          0.01435  4.64733  5.36968  0.61958  0.77255  0.48576  0.95510
     72   2.14771  5.11917  2.88054  2.20832  4.41181  3.54097  3.73448  3.66398  2.39453  2.67051  4.17411  3.03253  3.66304  2.69960  2.53336  2.26165  2.84266  3.14034  5.58457  4.20787     95 a - - -
          2.68618  4.42225  2.77519  2.73123  3.46354  2.40513  3.72494  3.29354  2.67741  2.69355  4.24690  2.90347  2.73739  3.18146  2.89801  2.37887  2.77519  2.98518  4.58477  3.61503
          0.01435  4.64733  5.36968  0.61958  0.77255  0.48576  0.95510
     73   2.27923  4.24322  4.47020  3.87990  3.04566  2.64393  4.29341  1.87501  3.73358  1.59568  3.33438  4.01688  4.32622  3.92401  3.85719  3.26388  3.05391  2.17508  4.88998  3.70680     96 l - - -
          2.68618  4.42225  2.77519  2.73123  3.46354  2.40513  3.72494  3.29354  2.67741  2.69355  4.24690  2.90347  2.73739  3.18146  2.89801  2.37887  2.77519  2.98518  4.58477  3.61503
          0.13096  4.64733  2.17898  0.61958  0.77255  0.48576  0.95510
     74   2.28441  5.04558  2.96868  2.12618  4.49586  1.89414  3.83278  3.94959  2.63446  3.49939  4.28193  2.82245  3.94445  2.96501  3.11649  2.12804  2.76140  3.53938  5.68661  4.31474     97 g - - -
          2.68618  4.42225  2.77519  2.73123  3.46354  2.40513  3.72494  3.29354  2.67741  2.69355  4.24690  2.90347  2.73739  3.18146  2.89801  2.37887  2.77519  2.98518  4.58477  3.61503
          0.04623  4.53248  3.36900  0.61958  0.77255  0.38079  1.14986
     75   2.14012  4.18610  4.47734  3.88002  2.46133  3.20466  4.23551  2.57017  3.71930  1.80635  2.45958  3.98686  4.27585  3.89655  3.81835  3.21310  3.00230  1.93157  4.80917  3.62824     98 l - - -
          2.68618  4.42225  2.77519  2.73123  3.46354  2.40513  3.72494  3.29354  2.67741  2.69355  4.24690  2.90347  2.73739  3.18146  2.89801  2.37887  2.77519  2.98518  4.58477  3.61503
          0.01473  4.62095  5.34330  0.61958  0.77255  0.45554  1.00541
     76   2.64036  5.21551  2.52857  2.42869  4.53461  1.70354  3.76751  3.99850  2.53511  3.23381  4.28314  2.71780  3.95524  2.88181  2.73534  2.41111  3.03069  3.59633  5.68252  4.28895     99 g - - -
          2.68618  4.42225  2.77519  2.73123  3.46354  2.40513  3.72494  3.29354  2.67741  2.69355  4.24690  2.90347  2.73739  3.18146  2.89801  2.37887  2.77519  2.98518  4.58477  3.61503
          0.04312  4.64733  3.42304  0.61958  0.77255  0.48576  0.95510
     77   2.28011  4.17453  4.05305  3.76437  2.63369  3.46151  4.17855  1.99792  3.61810  1.85424  3.03742  3.48137  4.23181  3.81164  3.74575  2.94631  2.96940  2.07204  4.79114  3.60542    100 l - - -
          2.68618  4.42225  2.77519  2.73123  3.46354  2.40513  3.72494  3.29354  2.67741  2.69355  4.24690  2.90347  2.73739  3.18146  2.89801  2.37887  2.77519  2.98518  4.58477  3.61503
          0.01476  4.61898  5.34132  0.61958  0.77255  0.53969  0.87450
     78   2.62308  5.13274  2.74493  2.38022  4.43479  1.65650  3.75356  3.88528  2.52132  3.42609  4.20272  3.03207  3.94278  2.74339  2.73880  2.65517  2.72110  3.23396  5.61025  4.23260    101 g - - -
          2.68618  4.42225  2.77519  2.73123  3.46354  2.40513  3.72494  3.29354  2.67741  2.69355  4.24690  2.90347  2.73739  3.18146  2.89801  2.37887  2.77519  2.98518  4.58477  3.61503
          0.01476  4.61898  5.34132  0.61958  0.77255  0.45346  1.00903
     79   2.35485  4.34533  3.99596  3.44056  3.49944  3.18450  4.15092  2.86744  3.33639  2.35094  3.52238  3.71235  4.18289  3.61330  3.59181  2.83279  3.01118  2.48907  1.47524  3.76672    102 w - - -
          2.68618  4.42225  2.77519  2.73123  3.46354  2.40513  3.72494  3.29354  2.67741  2.69355  4.24690  2.90347  2.73739  3.18146  2.89801  2.37887  2.77519  2.98518  4.58477  3.61503
          0.01435  4.64733  5.36968  0.61958  0.77255  0.48576  0.95510
     80   2.63326  5.25734  2.83180  2.45434  4.59678  3.07423  3.72394  4.07581  1.93605  3.55881  4.30312  2.03537  3.92972  2.74986  2.46040  2.28468  2.99970  3.64573  5.69282  4.28872    103 k - - -
          2.68618  4.42225  2.77519  2.73123  3.46354  2.40513  3.72494  3.29354  2.67741  2.69355  4.24690  2.90347  2.73739  3.18146  2.89801  2.37887  2.77519  2.98518  4.58477  3.61503
          0.01435  4.64733  5.36968  0.61958  0.77255  0.48576  0.95510
     81   1.92889  4.58695  3.47475  2.91597  3.77562  3.66061  3.93948  3.14604  2.88466  2.27888  3.00315  3.10986  3.38145  3.20576  3.27827  1.94993  2.80253  2.89607  5.18180  3.92519    104 a - - -
          2.68618  4.42225  2.77519  2.73123  3.46354  2.40513  3.72494  3.29354  2.67741  2.69355  4.24690  2.90347  2.73739  3.18146  2.89801  2.37887  2.77519  2.98518  4.58477  3.61503
          0.01435  4.64733  5.36968  0.61958  0.77255  0.48576  0.95510
     82   2.79907  5.58206  1.85781  2.44904  4.91567  2.19541  3.42654  4.41920  2.84288  3.90605  4.69515  1.47799  4.08470  3.09099  3.38804  2.97954  3.31790  3.98231  6.05580  4.59664    105 n - - -
          2.68618  4.42225  2.77519  2.73123  3.46354  2.40513  3.72494  3.29354  2.67741  2.69355  4.24690  2.90347  2.73739  3.18146  2.89801  2.37887  2.77519  2.98518  4.58477  3.61503
          0.01435  4.64733  5.36968  0.61958  0.77255  0.48576  0.95510
     83   2.67061  4.40828  4.72045  4.13134  2.80290  4.16794  4.41236  2.62978  3.96872  1.07311  2.81920  4.23290  4.49545  4.10821  4.05041  3.47644  3.24480  2.56016  4.87699  2.31792    106 l - - -
          2.68618  4.42225  2.77519  2.73123  3.46354  2.40513  3.72494  3.29354  2.67741  2.69355  4.24690  2.90347  2.73739  3.18146  2.89801  2.37887  2.77519  2.98518  4.58477  3.61503
          0.01435  4.64733  5.36968  0.61958  0.77255  0.48576  0.95510
     84   2.60585  4.38421  3.78883  3.00451  3.51315  3.76547  4.04238  2.34736  3.15380  2.59073  1.86302  3.57667  4.14600  3.32070  3.46281  2.36381  2.36714  2.61142  4.98362  3.76563    107 m - - -
          2.68618  4.42225  2.77519  2.73123  3.46354  2.40513  3.72494  3.29354  2.67741  2.69355  4.24690  2.90347  2.73739  3.18146  2.89801  2.37887  2.77519  2.98518  4.58477  3.61503
          0.01435  4.64733  5.36968  0.61958  0.77255  0.48576  0.95510
     85   3.77984  0.17767  5.33355  5.27827  5.21519  4.17927  5.77861  4.59410  5.15963  4.41684  5.57853  5.10814  4.92558  5.46959  5.12420  4.04571  4.30746  4.25826  6.36240  5.47689    108 C - - -
          2.68618  4.42225  2.77519  2.73123  3.46354  2.40513  3.72494  3.29354  2.67741  2.69355  4.24690  2.90347  2.73739  3.18146  2.89801  2.37887  2.77519  2.98518  4.58477  3.61503
          0.01435  4.64733  5.36968  0.61958  0.77255  0.48576  0.95510
     86   2.71329  4.65277  3.90769  3.85347  5.15581  0.52818  5.01013  4.70641  4.13460  4.37063  5.17316  3.89250  4.19474  4.33841  4.37290  2.18916  3.26693  3.93617  6.45307  5.29621    109 G - - -
          2.68618  4.42225  2.77519  2.73123  3.46354  2.40513  3.72494  3.29354  2.67741  2.69355  4.24690  2.90347  2.73739  3.18146  2.89801  2.37887  2.77519  2.98518  4.58477  3.61503
          0.01435  4.64733  5.36968  0.61958  0.77255  0.48576  0.95510
     87   2.69420  5.35769  2.39157  2.45644  4.69224  2.87991  3.79837  4.17502  2.17664  3.66047  4.41849  1.50990  3.98341  2.90946  2.84499  2.81540  3.10121  3.74628  5.79982  4.38364    110 n - - -
          2.68618  4.42225  2.77519  2.73123  3.46354  2.40513  3.72494  3.29354  2.67741  2.69355  4.24690  2.90347  2.73739  3.18146  2.89801  2.37887  2.77519  2.98518  4.58477  3.61503
          0.01435  4.64733  5.36968  0.61958  0.77255  0.48576  0.95510
     88   3.70361  4.98952  5.15491  4.71458  0.77847  4.71363  4.20084  3.09352  4.53336  2.34348  2.25574  4.58976  4.98887  4.53226  4.54778  4.06033  3.92422  3.12737  4.37357  2.49947    111 f - - -
          2.68618  4.42225  2.77519  2.73123  3.46354  2.40513  3.72494  3.29354  2.67741  2.69355  4.24690  2.90347  2.73739  3.18146  2.89801  2.37887  2.77519  2.98518  4.58477  3.61503
          0.01435  4.64733  5.36968  0.61958  0.77255  0.48576  0.95510
     89   3.18468  5.76137  0.97551  2.44362  5.08630  3.56330  4.04097  4.60614  2.57721  4.08113  4.89306  2.44643  4.14534  3.18832  3.55710  2.31066  3.46109  4.15956  6.22842  4.73672    112 d - - -
          2.68618  4.42225  2.77519  2.73123  3.46354  2.40513  3.72494  3.29354  2.67741  2.69355  4.24690  2.90347  2.73739  3.18146  2.89801  2.37887  2.77519  2.98518  4.58477  3.61503
          0.01435  4.64733  5.36968  0.61958  0.77255  0.48576  0.95510
     90   3.04455  4.42157  4.80254  4.20813  3.02847  4.23079  4.55591  1.44914  4.04889  1.62233  2.51461  4.31898  2.52757  4.18717  4.12662  3.54350  3.27370  2.35149  5.04033  3.89558    113 i - - -
          2.68618  4.42225  2.77519  2.73123  3.46354  2.40513  3.72494  3.29354  2.67741  2.69355  4.24690  2.90347  2.73739  3.18146  2.89801  2.37887  2.77519  2.98518  4.58477  3.61503
          0.01435  4.64733  5.36968  0.61958  0.77255  0.48576  0.95510
     91   2.74697  5.20406  2.89774  2.21921  4.52781  2.94611  3.71739  3.99850  1.78696  3.49995  3.77203  3.00396  3.92116  2.30325  2.94751  2.51153  2.64999  3.02565  5.64956  4.25251    114 k - - -
          2.68618  4.42225  2.77519  2.73123  3.46354  2.40513  3.72494  3.29354  2.67741  2.69355  4.24690  2.90347  2.73739  3.18146  2.89801  2.37887  2.77519  2.98518  4.58477  3.61503
          0.01435  4.64733  5.36968  0.61958  0.77255  0.48576  0.95510
     92   2.29603  4.47538  3.71828  3.16028  3.66756  3.73741  4.07160  2.72664  3.10759  2.55836  3.62667  2.94349  4.14890  3.41065  3.45093  3.00592  1.49347  2.23341  5.12810  3.89702    115 t - - -
          2.68618  4.42225  2.77519  2.73123  3.46354  2.40513  3.72494  3.29354  2.67741  2.69355  4.24690  2.90347  2.73739  3.18146  2.89801  2.37887  2.77519  2.98518  4.58477  3.61503
          0.01435  4.64733  5.36968  0.61958  0.77255  0.48576  0.95510
     93   2.29087  4.65726  3.61675  3.20787  4.60909  2.97771  4.34880  4.04169  3.25275  3.67748  4.48294  2.85713  4.05737  3.55721  3.64717  1.91656  1.08567  3.54005  5.90862  4.64848    116 t - - -
          2.68618  4.42225  2.77519  2.73123  3.46354  2.40513  3.72494  3.29354  2.67741  2.69355  4.24690  2.90347  2.73739  3.18146  2.89801  2.37887  2.77519  2.98518  4.58477  3.61503
          0.01435  4.64733  5.36968  0.61958  0.77255  0.48576  0.95510
     94   3.07699  4.41774  4.99467  4.40042  3.04168  4.30360  4.64006  1.65289  4.21804  1.65359  3.29413  4.44312  4.61757  4.33289  4.24793  3.62795  3.30822  1.33056  3.88788  3.90461    117 v - - -
          2.68618  4.42225  2.77519  2.73123  3.46354  2.40513  3.72494  3.29354  2.67741  2.69355  4.24690  2.90347  2.73739  3.18146  2.89801  2.37887  2.77519  2.98518  4.58477  3.61503
          0.01435  4.64733  5.36968  0.61958  0.77255  0.48576  0.95510
     95   2.62444  5.23876  3.01355  2.27368  4.57559  2.71942  3.71917  4.05054  1.78733  3.53790  4.28428  3.00644  3.92819  2.45290  2.65791  2.28869  2.63988  3.62555  5.67472  4.27602    118 k - - -
          2.68618  4.42225  2.77519  2.73123  3.46354  2.40513  3.72494  3.29354  2.67741  2.69355  4.24690  2.90347  2.73739  3.18146  2.89801  2.37887  2.77519  2.98518  4.58477  3.61503
          0.01435  4.64733  5.36968  0.61958  0.77255  0.48576  0.95510
     96   3.15065  5.44179  2.77882  2.66456  4.93853  3.58877  4.15220  4.49734  2.98690  4.01883  4.86676  0.79723  4.20432  2.75225  3.41597  2.78449  3.47636  4.05531  6.12500  4.71203    119 n - - -
          2.68618  4.42225  2.77519  2.73123  3.46354  2.40513  3.72494  3.29354  2.67741  2.69355  4.24690  2.90347  2.73739  3.18146  2.89801  2.37887  2.77519  2.98518  4.58477  3.61503
          0.01435  4.64733  5.36968  0.61958  0.77255  0.48576  0.95510
     97   2.52657  4.87980  3.26334  2.74164  4.19012  3.59864  3.89408  3.57353  2.67979  2.60158  4.04981  3.22695  4.03422  1.36161  3.09450  2.68243  2.61070  3.26114  5.48123  4.17674    120 q - - -
          2.68618  4.42225  2.77519  2.73123  3.46354  2.40513  3.72494  3.29354  2.67741  2.69355  4.24690  2.90347  2.73739  3.18146  2.89801  2.37887  2.77519  2.98518  4.58477  3.61503
          0.01435  4.64733  5.36968  0.61958  0.77255  0.48576  0.95510
     98   3.99943  5.21221  5.82062  5.24306  2.37176  5.33779  5.48880  2.60489  5.10297  0.53276  2.50456  5.44921  5.33732  4.94305  5.04571  4.72587  4.19292  2.91582  5.47441  4.41945    121 L - - -
          2.68618  4.42225  2.77519  2.73123  3.46354  2.40513  3.72494  3.29354  2.67741  2.69355  4.24690  2.90347  2.73739  3.18146  2.89801  2.37887  2.77519  2.98518  4.58477  3.61503
          0.01435  4.64733  5.36968  0.61958  0.77255  0.48576  0.95510
     99   3.29375  5.90631  2.32327  2.17118  5.19379  3.58155  4.09694  4.72319  3.07697  4.19247  5.03016  0.85950  4.19304  2.75494  3.65383  3.17133  3.57498  4.28170  6.33937  4.82803    122 n - - -
          2.68618  4.42225  2.77519  2.73123  3.46354  2.40513  3.72494  3.29354  2.67741  2.69355  4.24690  2.90347  2.73739  3.18146  2.89801  2.37887  2.77519  2.98518  4.58477  3.61503
          0.07002  4.64733  2.84666  0.61958  0.77255  0.48576  0.95510
    100   3.18276  5.57050  2.11228  2.52897  5.15239  0.91301  4.19777  4.69185  3.25428  4.20794  5.05808  2.35834  4.17735  3.37915  3.84317  3.12462  3.53270  4.20343  6.35835  4.87945    123 g - - -
          2.68618  4.42225  2.77519  2.73123  3.46354  2.40513  3.72494  3.29354  2.67741  2.69355  4.24690  2.90347  2.73739  3.18146  2.89801  2.37887  2.77519  2.98518  4.58477  3.61503
          0.01516  4.59247  5.31482  0.61958  0.77255  0.58632  0.81276
    101   2.97602  4.60285  5.25346  4.69975  3.62937  4.68962  5.12802  1.12721  4.56819  1.61667  2.86206  4.81474  4.95161  4.70976  4.64764  4.04495  3.56106  1.62621  5.51639  4.37445    124 i - - -
          2.68618  4.42225  2.77519  2.73123  3.46354  2.40513  3.72494  3.29354  2.67741  2.69355  4.24690  2.90347  2.73739  3.18146  2.89801  2.37887  2.77519  2.98518  4.58477  3.61503
          0.01516  4.59247  5.31482  0.61958  0.77255  0.58632  0.81276
    102   2.90644  5.11497  3.23360  2.70497  4.45249  3.32909  3.83228  3.85829  2.07524  3.41395  4.23307  3.19862  4.06498  2.75497  2.61487  2.92490  1.29312  3.51723  5.59615  4.29727    125 t - - -
          2.68618  4.42225  2.77519  2.73123  3.46354  2.40513  3.72494  3.29354  2.67741  2.69355  4.24690  2.90347  2.73739  3.18146  2.89801  2.37887  2.77519  2.98518  4.58477  3.61503
          0.01516  4.59247  5.31482  0.61958  0.77255  0.58632  0.81276
    103   2.53564  5.30215  2.10465  2.09949  4.63810  3.50673  3.73573  4.12547  2.32577  3.60362  4.34936  2.10763  3.92877  2.61013  2.99857  2.49613  2.72824  3.68868  5.73673  4.31809    126 e - - -
          2.68618  4.42225  2.77519  2.73123  3.46354  2.40513  3.72494  3.29354  2.67741  2.69355  4.24690  2.90347  2.73739  3.18146  2.89801  2.37887  2.77519  2.98518  4.58477  3.61503
          0.01516  4.59247  5.31482  0.61958  0.77255  0.42765  1.05566
    104   2.79977  4.86776  3.25592  3.01070  4.76834  0.90346  4.30147  4.21667  3.16016  3.82118  4.63848  3.41065  4.11516  2.58846  3.55390  2.51205  2.84806  3.71778  6.02070  4.72520    127 g - - -
          2.68618  4.42225  2.77519  2.73123  3.46354  2.40513  3.72494  3.29354  2.67741  2.69355  4.24690  2.90347  2.73739  3.18146  2.89801  2.37887  2.77519  2.98518  4.58477  3.61503
          0.01435  4.64733  5.36968  0.61958  0.77255  0.48576  0.95510
    105   2.55388  4.22433  4.47170  3.87782  1.37758  3.47479  4.25238  2.43941  3.72335  2.15594  3.17737  4.00035  4.30336  3.90600  3.83474  3.24143  3.03530  2.21046  4.82942  3.47858    128 f - - -
          2.68618  4.42225  2.77519  2.73123  3.46354  2.40513  3.72494  3.29354  2.67741  2.69355  4.24690  2.90347  2.73739  3.18146  2.89801  2.37887  2.77519  2.98518  4.58477  3.61503
          0.01435  4.64733  5.36968  0.61958  0.77255  0.48576  0.95510
    106   2.64006  5.24722  2.70725  2.46373  4.58073  3.53589  3.72977  4.05485  1.61116  3.14620  4.29453  2.83221  3.93589  2.11618  2.94198  2.41115  3.00531  3.63240  5.68476  4.28562    129 k - - -
          2.68618  4.42225  2.77519  2.73123  3.46354  2.40513  3.72494  3.29354  2.67741  2.69355  4.24690  2.90347  2.73739  3.18146  2.89801  2.37887  2.77519  2.98518  4.58477  3.61503
          0.01435  4.64733  5.36968  0.61958  0.77255  0.48576  0.95510
    107   2.92698  5.45035  1.90058  2.44103  4.77414  3.02504  3.41896  4.26668  2.66069  3.74895  4.51388  1.58187  4.01483  2.52209  3.17847  2.86783  2.83039  3.83321  5.89010  4.45480    130 n - - -
          2.68618  4.42225  2.77519  2.73123  3.46354  2.40513  3.72494  3.29354  2.67741  2.69355  4.24690  2.90347  2.73739  3.18146  2.89801  2.37887  2.77519  2.98518  4.58477  3.61503
          0.01435  4.64733  5.36968  0.61958  0.77255  0.48576  0.95510
    108   3.13469  4.86623  5.43112  4.85320  3.41227  4.89712  5.23813  1.69008  4.70559  0.79116  2.56156  5.01347  5.07185  4.73226  4.73613  4.25222  3.80556  2.47987  5.47163  4.43377    131 l - - -
          2.68618  4.42225  2.77519  2.73123  3.46354  2.40513  3.72494  3.29354  2.67741  2.69355  4.24690  2.90347  2.73739  3.18146  2.89801  2.37887  2.77519  2.98518  4.58477  3.61503
          0.01435  4.64733  5.36968  0.61958  0.77255  0.48576  0.95510
    109   2.75893  4.32371  3.97392  3.40584  3.43238  3.12040  4.10948  2.78622  3.31423  2.51894  1.56249  3.70010  3.00694  3.57950  3.57078  3.08176  2.99832  2.33113  4.92808  2.81327    132 m - - -
          2.68618  4.42225  2.77519  2.73123  3.46354  2.40513  3.72494  3.29354  2.67741  2.69355  4.24690  2.90347  2.73739  3.18146  2.89801  2.37887  2.77519  2.98518  4.58477  3.61503
          0.01435  4.64733  5.36968  0.61958  0.77255  0.48576  0.95510
    110   2.44587  4.74770  3.44129  3.09499  4.78585  1.34210  4.32778  4.24593  3.21634  3.84488  4.62878  2.34853  4.05754  3.51134  3.63823  1.64597  2.79642  3.68599  6.03570  4.74596    133 g - - -
          2.68618  4.42225  2.77519  2.73123  3.46354  2.40513  3.72494  3.29354  2.67741  2.69355  4.24690  2.90347  2.73739  3.18146  2.89801  2.37887  2.77519  2.98518  4.58477  3.61503
          0.01435  4.64733  5.36968  0.61958  0.77255  0.48576  0.95510
    111   2.54749  5.31300  2.42043  2.19410  4.64868  2.90793  3.75504  4.13466  2.51705  3.61539  4.36192  1.91206  3.94774  2.45076  3.01784  2.45245  2.76149  3.69975  5.75044  4.33332    134 n - - -
          2.68618  4.42225  2.77519  2.73123  3.46354  2.40513  3.72494  3.29354  2.67741  2.69355  4.24690  2.90347  2.73739  3.18146  2.89801  2.37887  2.77519  2.98518  4.58477  3.61503
          0.01435  4.64733  5.36968  0.61958  0.77255  0.48576  0.95510
    112   3.01951  4.66127  5.36399  4.84659  3.93561  4.87660  5.43174  1.62679  4.74882  2.31920  3.31242  4.99392  5.14067  4.96624  4.88864  4.25690  3.66034  0.73737  5.86020  4.66677    135 v - - -
          2.68618  4.42225  2.77519  2.73123  3.46354  2.40513  3.72494  3.29354  2.67741  2.69355  4.24690  2.90347  2.73739  3.18146  2.89801  2.37887  2.77519  2.98518  4.58477  3.61503
          0.01435  4.64733  5.36968  0.61958  0.77255  0.48576  0.95510
    113   2.85056  4.35792  4.19610  3.27219  3.53266  3.93731  4.30527  1.20436  3.54433  2.54262  3.50634  3.89883  4.32929  3.80218  3.77215  2.63653  2.71334  2.01857  5.06903  3.86722    136 i - - -
          2.68618  4.42225  2.77519  2.73123  3.46354  2.40513  3.72494  3.29354  2.67741  2.69355  4.24690  2.90347  2.73739  3.18146  2.89801  2.37887  2.77519  2.98518  4.58477  3.61503
          0.01435  4.64733  5.36968  0.61958  0.77255  0.48576  0.95510
    114   2.65627  5.24419  2.72849  2.09607  4.57172  3.02200  3.41518  4.04733  2.48148  3.26739  4.29173  3.00110  3.93222  1.64702  2.97310  2.66564  2.73352  3.62582  5.68662  4.28289    137 q - - -
          2.68618  4.42225  2.77519  2.73123  3.46354  2.40513  3.72494  3.29354  2.67741  2.69355  4.24690  2.90347  2.73739  3.18146  2.89801  2.37887  2.77519  2.98518  4.58477  3.61503
          0.01435  4.64733  5.36968  0.61958  0.77255  0.48576  0.95510
    115   1.75616  4.78436  3.38654  3.00559  4.74163  2.40748  4.24190  4.20217  3.10626  3.79042  4.57145  1.98280  4.04243  3.41222  3.54157  1.47079  3.09228  3.66541  5.97821  4.67235    138 s - - -
          2.68618  4.42225  2.77519  2.73123  3.46354  2.40513  3.72494  3.29354  2.67741  2.69355  4.24690  2.90347  2.73739  3.18146  2.89801  2.37887  2.77519  2.98518  4.58477  3.61503
          0.01435  4.64733  5.36968  0.61958  0.77255  0.48576  0.95510
    116   1.01393  4.54667  4.44602  3.91393  3.76375  4.09793  4.65730  2.24303  3.81602  2.28628  3.65922  4.15556  4.54060  4.08761  4.06399  3.44076  3.31231  1.94811  5.44002  4.23926    139 a - - -
          2.68618  4.42225  2.77519  2.73123  3.46354  2.40513  3.72494  3.29354  2.67741  2.69355  4.24690  2.90347  2.73739  3.18146  2.89801  2.37887  2.77519  2.98518  4.58477  3.61503
          0.01435  4.64733  5.36968  0.61958  0.77255  0.48576  0.95510
    117   2.88729  5.05476  3.18687  2.73729  4.44404  3.61740  3.92321  3.85466  2.38874  3.43896  4.26349  3.22792  4.07984  2.47450  3.00211  2.61541  1.19012  3.50529  5.64832  4.33893    140 t - - -
          2.68618  4.42225  2.77519  2.73123  3.46354  2.40513  3.72494  3.29354  2.67741  2.69355  4.24690  2.90347  2.73739  3.18146  2.89801  2.37887  2.77519  2.98518  4.58477  3.61503
          0.01435  4.64733  5.36968  0.61958  0.77255  0.48576  0.95510
    118   1.99533  4.86639  3.21040  2.51862  4.69754  1.22506  4.22003  4.14285  3.11295  3.74540  4.55015  3.34376  4.07350  3.40104  3.55770  2.05229  3.15314  3.65917  5.95614  4.64002    141 g - - -
          2.68618  4.42225  2.77519  2.73123  3.46354  2.40513  3.72494  3.29354  2.67741  2.69355  4.24690  2.90347  2.73739  3.18146  2.89801  2.37887  2.77519  2.98518  4.58477  3.61503
          0.01435  4.64733  5.36968  0.61958  0.77255  0.48576  0.95510
    119   0.82026  4.51676  3.92235  3.48341  4.30091  2.70623  4.44840  3.66964  3.45211  3.38304  3.16080  3.68221  4.09718  3.74616  3.77347  2.46598  3.06130  3.27163  5.69712  4.48285    142 a - - -
          2.68618  4.42225  2.77519  2.73123  3.46354  2.40513  3.72494  3.29354  2.67741  2.69355  4.24690  2.90347  2.73739  3.18146  2.89801  2.37887  2.77519  2.98518  4.58477  3.61503
          0.01435  4.64733  5.36968  0.61958  0.77255  0.48576  0.95510
    120   3.55786  4.77310  5.59262  5.14507  4.13259  5.12567  5.91707  1.47419  5.07606  2.55572  3.87191  5.30507  5.38090  5.34697  5.25261  4.57181  3.82796  0.62549  6.25556  5.02492    143 V - - -
          2.68618  4.42225  2.77519  2.73123  3.46354  2.40513  3.72494  3.29354  2.67741  2.69355  4.24690  2.90347  2.73739  3.18146  2.89801  2.37887  2.77519  2.98518  4.58477  3.61503
          0.01435  4.64733  5.36968  0.61958  0.77255  0.48576  0.95510
    121   0.68009  4.51075  4.02467  3.63644  4.45542  2.80501  4.58630  3.81724  3.60525  3.54438  3.55790  3.75697  4.10647  3.89335  3.89945  2.57548  3.08225  3.36839  5.84655  4.64626    144 A - - -
          2.68618  4.42225  2.77519  2.73123  3.46354  2.40513  3.72494  3.29354  2.67741  2.69355  4.24690  2.90347  2.73739  3.18146  2.89801  2.37887  2.77519  2.98518  4.58477  3.61503
          0.01435  4.64733  5.36968  0.61958  0.77255  0.48576  0.95510
    122   1.84887  4.62262  3.72615  3.41940  4.86593  2.47982  4.57298  4.32673  3.52965  3.95885  4.74476  3.09912  4.07941  3.80017  3.89436  0.86650  3.11018  3.70105  6.15528  4.92259    145 s - - -
          2.68618  4.42225  2.77519  2.73123  3.46354  2.40513  3.72494  3.29354  2.67741  2.69355  4.24690  2.90347  2.73739  3.18146  2.89801  2.37887  2.77519  2.98518  4.58477  3.61503
          0.01435  4.64733  5.36968  0.61958  0.77255  0.48576  0.95510
    123   4.02119  5.23031  5.84178  5.26108  2.75033  5.37250  5.55544  2.59686  5.12344  0.52194  2.22827  5.48887  5.35657  4.95902  5.06711  4.76417  4.21349  2.91393  5.52267  4.51785    146 L - - -
          2.68618  4.42225  2.77519  2.73123  3.46354  2.40513  3.72494  3.29354  2.67741  2.69355  4.24690  2.90347  2.73739  3.18146  2.89801  2.37887  2.77519  2.98518  4.58477  3.61503
          0.01435  4.64733  5.36968  0.61958  0.77255  0.48576  0.95510
    124   4.07458  5.62941  4.76062  4.74131  5.57960  4.27787  5.68713  5.41308  4.88081  4.90685  6.02624  4.95098  0.14627  5.23537  4.97790  4.27806  4.57743  4.95192  6.47582  5.72764    147 P - - -
          2.68618  4.42225  2.77519  2.73123  3.46354  2.40513  3.72494  3.29354  2.67741  2.69355  4.24690  2.90347  2.73739  3.18146  2.89801  2.37887  2.77519  2.98518  4.58477  3.61503
          0.01435  4.64733  5.36968  0.61958  0.77255  0.48576  0.95510
    125   1.12442  4.44774  3.92386  3.39137  3.69247  3.16625  4.22197  2.94295  3.30880  2.18482  3.05783  3.69074  4.19156  3.60580  3.60412  3.03097  3.05962  2.72541  5.18825  3.97406    148 a - - -
          2.68618  4.42225  2.77519  2.73123  3.46354  2.40513  3.72494  3.29354  2.67741  2.69355  4.24690  2.90347  2.73739  3.18146  2.89801  2.37887  2.77519  2.98518  4.58477  3.61503
          0.01435  4.64733  5.36968  0.61958  0.77255  0.48576  0.95510
    126   3.02657  4.54088  4.76327  4.18391  3.21642  4.29167  4.50914  2.64298  4.01045  1.45642  1.50093  4.32421  4.60124  4.16951  4.11393  3.60452  3.37328  2.62531  4.95887  2.19804    149 l - - -
          2.68618  4.42225  2.77519  2.73123  3.46354  2.40513  3.72494  3.29354  2.67741  2.69355  4.24690  2.90347  2.73739  3.18146  2.89801  2.37887  2.77519  2.98518  4.58477  3.61503
          0.01435  4.64733  5.36968  0.61958  0.77255  0.48576  0.95510
    127   2.36297  4.29369  4.60829  4.02114  3.08859  4.08011  4.42285  1.37474  3.23956  2.05878  3.39360  4.14633  4.43254  4.06065  3.98515  3.38770  3.13326  1.79094  4.99712  3.81261    150 i - - -
          2.68618  4.42225  2.77519  2.73123  3.46354  2.40513  3.72494  3.29354  2.67741  2.69355  4.24690  2.90347  2.73739  3.18146  2.89801  2.37887  2.77519  2.98518  4.58477  3.61503
          0.01435  4.64733  5.36968  0.61958  0.77255  0.48576  0.95510
    128   3.61316  4.84761  5.57817  5.03655  3.14857  5.05088  5.47743  0.89022  4.92168  1.45292  3.37913  5.18687  5.21801  4.97590  4.96913  4.43410  3.84570  1.93795  5.68565  4.59426    151 i - - -
          2.68618  4.42225  2.77519  2.73123  3.46354  2.40513  3.72494  3.29354  2.67741  2.69355  4.24690  2.90347  2.73739  3.18146  2.89801  2.37887  2.77519  2.98518  4.58477  3.61503
          0.01435  4.64733  5.36968  0.61958  0.77255  0.48576  0.95510
    129   3.42205  5.60238  3.31184  2.98208  5.00255  3.89548  4.06748  4.47036  2.17912  3.90574  4.79982  3.44784  4.37427  0.73204  2.71376  3.39235  3.63989  4.12755  5.93738  4.69475    152 q - - -
          2.68618  4.42225  2.77519  2.73123  3.46354  2.40513  3.72494  3.29354  2.67741  2.69355  4.24690  2.90347  2.73739  3.18146  2.89801  2.37887  2.77519  2.98518  4.58477  3.61503
          0.01435  4.64733  5.36968  0.61958  0.77255  0.48576  0.95510
    130   3.42118  5.54481  3.88351  3.15597  5.05161  4.03310  3.92358  4.36594  2.03379  3.77527  4.63929  3.54492  4.38240  2.64430  0.79713  3.40736  2.91998  4.04275  5.79734  4.65355    153 r - - -
          2.68618  4.42225  2.77519  2.73123  3.46354  2.40513  3.72494  3.29354  2.67741  2.69355  4.24690  2.90347  2.73739  3.18146  2.89801  2.37887  2.77519  2.98518  4.58477  3.61503
          0.01435  4.64733  5.36968  0.61958  0.77255  0.48576  0.95510
    131   1.03821  4.50253  3.76180  3.25011  3.76656  3.63772  4.15790  2.86689  3.19450  2.87968  3.78393  3.58317  4.13986  3.50412  3.52442  2.54934  3.04601  2.87911  5.22448  3.20688    154 a - - -
          2.68618  4.42225  2.77519  2.73123  3.46354  2.40513  3.72494  3.29354  2.67741  2.69355  4.24690  2.90347  2.73739  3.18146  2.89801  2.37887  2.77519  2.98518  4.58477  3.61503
          0.01435  4.64733  5.36968  0.61958  0.77255  0.48576  0.95510
    132   2.56891  5.25032  2.21028  2.47589  4.56682  3.53951  3.78770  4.03285  2.56733  3.55086  3.53996  1.54423  3.96989  2.72256  3.06203  2.58677  3.06027  3.62980  5.71638  4.31762    155 n - - -
          2.68618  4.42225  2.77519  2.73123  3.46354  2.40513  3.72494  3.29354  2.67741  2.69355  4.24690  2.90347  2.73739  3.18146  2.89801  2.37887  2.77519  2.98518  4.58477  3.61503
          0.01435  4.64733  5.36968  0.61958  0.77255  0.48576  0.95510
    133   4.07458  5.62941  4.76062  4.74131  5.57960  4.27787  5.68713  5.41308  4.88081  4.90685  6.02624  4.95098  0.14627  5.23537  4.97790  4.27806  4.57743  4.95192  6.47582  5.72764    156 P - - -
          2.68618  4.42225  2.77519  2.73123  3.46354  2.40513  3.72494  3.29354  2.67741  2.69355  4.24690  2.90347  2.73739  3.18146  2.89801  2.37887  2.77519  2.98518  4.58477  3.61503
          0.01435  4.64733  5.36968  0.61958  0.77255  0.48576  0.95510
    134   2.61625  5.29329  2.53804  2.52301  4.71070  1.62681  3.90793  4.18400  2.73243  3.70433  4.48569  3.06754  4.03131  1.82039  3.23427  2.58227  3.17088  3.75896  5.87076  4.46501    157 g - - -
          2.68618  4.42225  2.77519  2.73123  3.46354  2.40513  3.72494  3.29354  2.67741  2.69355  4.24690  2.90347  2.73739  3.18146  2.89801  2.37887  2.77519  2.98518  4.58477  3.61503
          0.01435  4.64733  5.36968  0.61958  0.77255  0.48576  0.95510
    135   4.00665  5.22781  5.75961  5.23859  3.39051  5.34540  5.65363  2.19405  5.04244  0.44591  3.15749  5.48230  5.39192  5.01122  5.04440  4.78553  4.22378  2.69937  5.64962  4.63175    158 L - - -
          2.68618  4.42225  2.77519  2.73123  3.46354  2.40513  3.72494  3.29354  2.67741  2.69355  4.24690  2.90347  2.73739  3.18146  2.89801  2.37887  2.77519  2.98518  4.58477  3.61503
          0.01435  4.64733  5.36968  0.61958  0.77255  0.48576  0.95510
    136   4.52289  5.69305  5.06224  4.97844  2.73579  4.79519  4.24862  4.46306  4.83118  3.70543  5.05543  4.78984  5.27142  4.92650  4.83089  4.55810  4.82339  4.37283  4.38998  0.27119    159 Y - - -
          2.68618  4.42225  2.77519  2.73123  3.46354  2.40513  3.72494  3.29354  2.67741  2.69355  4.24690  2.90347  2.73739  3.18146  2.89801  2.37887  2.77519  2.98518  4.58477  3.61503
          0.01435  4.64733  5.36968  0.61958  0.77255  0.48576  0.95510
    137   3.25089  5.90918  1.15380  1.90467  5.19971  2.90528  4.06705  4.73953  3.05583  4.19309  5.01127  1.93782  4.16526  2.86477  3.66027  3.12676  3.52880  4.27878  6.33377  4.80727    160 d - - -
          2.68618  4.42225  2.77519  2.73123  3.46354  2.40513  3.72494  3.29354  2.67741  2.69355  4.24690  2.90347  2.73739  3.18146  2.89801  2.37887  2.77519  2.98518  4.58477  3.61503
          0.01435  4.64733  5.36968  0.61958  0.77255  0.48576  0.95510
    138   3.71580  4.95548  5.64835  5.07480  3.42889  5.09305  5.44139  1.49304  4.93974  0.94673  2.16102  5.23675  5.20804  4.89977  4.93192  4.46700  3.93217  2.20606  5.56919  4.56526    161 l - - -
          2.68618  4.42225  2.77519  2.73123  3.46354  2.40513  3.72494  3.29354  2.67741  2.69355  4.24690  2.90347  2.73739  3.18146  2.89801  2.37887  2.77519  2.98518  4.58477  3.61503
          0.01435  4.64733  5.36968  0.61958  0.77255  0.48576  0.95510
    139   4.00291  5.21454  5.77516  5.23172  2.07332  5.30843  5.31707  2.51181  5.08449  0.54998  3.12503  5.38353  5.33777  4.94195  5.03528  4.70217  4.20223  2.89165  5.33088  4.09768    162 L - - -
          2.68618  4.42225  2.77519  2.73123  3.46354  2.40513  3.72494  3.29354  2.67741  2.69355  4.24690  2.90347  2.73739  3.18146  2.89801  2.37887  2.77519  2.98518  4.58477  3.61503
          0.01435  4.64733  5.36968  0.61958  0.77255  0.48576  0.95510
    140   2.94028  5.00336  3.32829  2.98045  4.55547  3.61323  4.15596  3.96241  2.86013  3.57096  4.45435  3.41370  4.17859  1.73023  3.19677  3.02083  1.11437  3.59732  5.80636  4.51315    163 t - - -
          2.68618  4.42225  2.77519  2.73123  3.46354  2.40513  3.72494  3.29354  2.67741  2.69355  4.24690  2.90347  2.73739  3.18146  2.89801  2.37887  2.77519  2.98518  4.58477  3.61503
          0.01435  4.64733  5.36968  0.61958  0.77255  0.48576  0.95510
    141   2.92073  5.01787  3.19510  2.76976  4.11302  3.66103  3.92599  3.72221  2.70227  3.32271  4.17881  1.09831  4.11263  2.89175  3.08663  2.97182  2.91878  3.41198  3.68272  4.06395    164 n - - -
          2.68618  4.42225  2.77519  2.73123  3.46354  2.40513  3.72494  3.29354  2.67741  2.69355  4.24690  2.90347  2.73739  3.18146  2.89801  2.37887  2.77519  2.98518  4.58477  3.61503
          0.01435  4.64733  5.36968  0.61958  0.77255  0.48576  0.95510
    142   2.16325  4.68567  3.39839  2.90797  3.43579  1.38202  3.99321  3.37348  2.91859  3.04804  3.91292  2.90599  4.06856  3.24099  3.32552  2.88923  3.03586  3.08762  5.32099  3.52827    165 g - - -
          2.68618  4.42225  2.77519  2.73123  3.46354  2.40513  3.72494  3.29354  2.67741  2.69355  4.24690  2.90347  2.73739  3.18146  2.89801  2.37887  2.77519  2.98518  4.58477  3.61503
          0.01435  4.64733  5.36968  0.61958  0.77255  0.48576  0.95510
    143   2.48449  4.34253  4.70557  4.12885  3.51304  4.16358  4.54693  1.95870  3.98303  1.76003  3.47160  4.24864  4.51991  4.17826  4.09999  3.11957  3.05215  1.25325  5.11663  3.92854    166 v - - -
          2.68618  4.42225  2.77519  2.73123  3.46354  2.40513  3.72494  3.29354  2.67741  2.69355  4.24690  2.90347  2.73739  3.18146  2.89801  2.37887  2.77519  2.98518  4.58477  3.61503
          0.01435  4.64733  5.36968  0.61958  0.77255  0.48576  0.95510
    144   2.75386  4.46226  3.14661  3.07758  3.59271  3.73445  3.98895  2.65043  2.84303  1.43903  3.56528  3.47806  4.11471  3.06911  3.37149  2.71856  2.98557  2.73348  5.04205  2.89073    167 l - - -
          2.68618  4.42225  2.77519  2.73123  3.46354  2.40513  3.72494  3.29354  2.67741  2.69355  4.24690  2.90347  2.73739  3.18146  2.89801  2.37887  2.77519  2.98518  4.58477  3.61503
          0.01435  4.64733  5.36968  0.61958  0.77255  0.48576  0.95510
    145   3.15002  5.44697  3.41566  2.83587  4.87353  3.81874  3.85903  4.26502  1.95871  3.70677  4.52240  3.30947  4.20180  1.11121  2.25214  2.73923  3.34331  3.89550  5.77404  4.51924    168 q - - -
          2.68618  4.42225  2.77519  2.73123  3.46354  2.40513  3.72494  3.29354  2.67741  2.69355  4.24690  2.90347  2.73739  3.18146  2.89801  2.37887  2.77519  2.98518  4.58477  3.61503
          0.01435  4.64733  5.36968  0.61958  0.77255  0.48576  0.95510
    146   0.82414  4.56317  4.18789  4.03416  5.05638  1.32097  5.02594  4.48604  4.15102  4.20199  5.00934  3.95070  4.15978  4.36118  4.36552  2.83981  3.18974  3.78198  6.37936  5.25914    169 a - - -
          2.68618  4.42225  2.77519  2.73123  3.46354  2.40513  3.72494  3.29354  2.67741  2.69355  4.24690  2.90347  2.73739  3.18146  2.89801  2.37887  2.77519  2.98518  4.58477  3.61503
          0.01435  4.64733  5.36968  0.61958  0.77255  0.48576  0.95510
    147   2.76117  5.25318  2.82622  2.19541  4.59401  3.09469  3.71630  3.44255  2.07809  3.55395  4.29632  2.43028  3.92517  2.60861  1.95625  2.72568  2.99161  3.64183  5.68558  4.28226    170 r - - -
          2.68618  4.42225  2.77519  2.73123  3.46354  2.40513  3.72494  3.29354  2.67741  2.69355  4.24690  2.90347  2.73739  3.18146  2.89801  2.37887  2.77519  2.98518  4.58477  3.61503
          0.01435  4.64733  5.36968  0.61958  0.77255  0.48576  0.95510
    148   2.53987  4.29825  4.06744  2.69622  3.41212  3.85307  4.14637  2.17435  3.39425  1.61536  3.14347  3.23230  4.22315  3.64348  3.63084  3.12963  3.00699  2.02326  4.91917  3.71864    171 l - - -
          2.68618  4.42225  2.77519  2.73123  3.46354  2.40513  3.72494  3.29354  2.67741  2.69355  4.24690  2.90347  2.73739  3.18146  2.89801  2.37887  2.77519  2.98518  4.58477  3.61503
          0.01435  4.64733  5.36968  0.61958  0.77255  0.48576  0.95510
    149   2.19196  5.04448  1.73693  2.37448  4.31020  3.55891  3.76937  3.73961  2.55363  2.78812  4.11238  3.07028  3.95756  2.90325  3.02857  2.59840  2.85091  3.14059  5.53347  3.90413    172 d - - -
          2.68618  4.42225  2.77519  2.73123  3.46354  2.40513  3.72494  3.29354  2.67741  2.69355  4.24690  2.90347  2.73739  3.18146  2.89801  2.37887  2.77519  2.98518  4.58477  3.61503
          0.01435  4.64733  5.36968  0.61958  0.77255  0.48576  0.95510
    150   3.21167  4.56526  4.90737  4.35726  1.04501  4.34160  4.32408  2.36024  4.18577  2.22468  3.10003  4.36846  4.65672  4.27635  4.23354  3.66134  3.43851  2.46479  4.64340  2.46081    173 f - - -
          2.68618  4.42225  2.77519  2.73123  3.46354  2.40513  3.72494  3.29354  2.67741  2.69355  4.24690  2.90347  2.73739  3.18146  2.89801  2.37887  2.77519  2.98518  4.58477  3.61503
          0.01435  4.64733  5.36968  0.61958  0.77255  0.48576  0.95510
    151   1.93809  5.26222  1.78729  2.35858  4.58645  3.53378  3.75903  4.05974  2.52081  3.56079  4.31784  3.00957  3.95144  2.59993  2.72790  2.62236  2.76379  3.64351  5.71168  4.30787    174 d - - -
          2.68618  4.42225  2.77519  2.73123  3.46354  2.40513  3.72494  3.29354  2.67741  2.69355  4.24690  2.90347  2.73739  3.18146  2.89801  2.37887  2.77519  2.98518  4.58477  3.61503
          0.01435  4.64733  5.36968  0.61958  0.77255  0.48576  0.95510
    152   2.74572  5.04880  2.61382  2.53088  3.56645  3.55539  3.75218  3.43783  1.92876  2.58549  4.11047  2.56927  3.94649  2.88134  2.41310  2.61339  2.97685  3.39788  4.39159  4.17032    175 k - - -
          2.68618  4.42225  2.77519  2.73123  3.46354  2.40513  3.72494  3.29354  2.67741  2.69355  4.24690  2.90347  2.73739  3.18146  2.89801  2.37887  2.77519  2.98518  4.58477  3.61503
          0.01435  4.64733  5.36968  0.61958  0.77255  0.48576  0.95510
    153   1.69358  4.88786  3.19145  2.44468  4.13508  3.58934  3.82440  3.53881  2.44943  2.59707  3.98992  3.15693  3.99292  2.99100  3.08619  2.08410  2.73136  3.22889  5.42632  4.10816    176 a - - -
          2.68618  4.42225  2.77519  2.73123  3.46354  2.40513  3.72494  3.29354  2.67741  2.69355  4.24690  2.90347  2.73739  3.18146  2.89801  2.37887  2.77519  2.98518  4.58477  3.61503
          0.01435  4.64733  5.36968  0.61958  0.77255  0.48576  0.95510
    154   2.75382  5.07423  3.08732  2.42760  4.35126  3.55801  3.74987  3.78915  1.64224  2.90339  3.93303  2.87839  3.94881  2.35874  2.97729  2.75633  2.58049  3.07222  5.54808  3.49819    177 k - - -
          2.68618  4.42225  2.77519  2.73123  3.46354  2.40513  3.72494  3.29354  2.67741  2.69355  4.24690  2.90347  2.73739  3.18146  2.89801  2.37887  2.77519  2.98518  4.58477  3.61503
          0.01435  4.64733  5.36968  0.61958  0.77255  0.48576  0.95510
    155   2.76247  4.56747  3.52007  2.95407  3.42140  3.37301  3.94470  3.07379  1.99490  1.86398  3.44142  3.39027  4.08755  3.22689  3.26708  2.94298  2.09261  2.84006  5.13845  3.88933    178 l - - -
          2.68618  4.42225  2.77519  2.73123  3.46354  2.40513  3.72494  3.29354  2.67741  2.69355  4.24690  2.90347  2.73739  3.18146  2.89801  2.37887  2.77519  2.98518  4.58477  3.61503
          0.01435  4.64733  5.36968  0.61958  0.77255  0.48576  0.95510
    156   2.73154  5.19123  2.65787  2.53027  4.59099  3.52553  3.85122  4.05415  2.64962  3.58518  4.36104  1.99717  3.99110  2.92506  3.14214  1.78093  2.05058  3.64151  5.75893  4.36892    179 s - - -
          2.68618  4.42225  2.77519  2.73123  3.46354  2.40513  3.72494  3.29354  2.67741  2.69355  4.24690  2.90347  2.73739  3.18146  2.89801  2.37887  2.77519  2.98518  4.58477  3.61503
          0.01435  4.64733  5.36968  0.61958  0.77255  0.48576  0.95510
    157   3.77984  0.17767  5.33355  5.27827  5.21519  4.17927  5.77861  4.59410  5.15963  4.41684  5.57853  5.10814  4.92558  5.46959  5.12420  4.04571  4.30746  4.25826  6.36240  5.47689    180 C - - -
          2.68618  4.42225  2.77519  2.73123  3.46354  2.40513  3.72494  3.29354  2.67741  2.69355  4.24690  2.90347  2.73739  3.18146  2.89801  2.37887  2.77519  2.98518  4.58477  3.61503
          0.01435  4.64733  5.36968  0.61958  0.77255  0.48576  0.95510
    158   3.01712  5.44348  3.08403  1.46328  4.82228  3.67676  3.83158  4.26481  2.37381  3.71695  4.50165  3.14729  4.09501  1.75854  2.17302  2.97178  3.23422  3.85887  5.81091  4.47109    181 e - - -
          2.68618  4.42225  2.77519  2.73123  3.46354  2.40513  3.72494  3.29354  2.67741  2.69355  4.24690  2.90347  2.73739  3.18146  2.89801  2.37887  2.77519  2.98518  4.58477  3.61503
          0.01435  4.64733  5.36968  0.61958  0.77255  0.48576  0.95510
    159   2.28869  5.22025  2.68185  1.75165  4.54763  3.52590  3.71876  4.02163  2.39324  3.29826  3.54615  2.26495  3.92186  2.82162  2.79592  2.62756  2.98290  3.60145  5.66332  4.26255    182 e - - -
          2.68618  4.42225  2.77519  2.73123  3.46354  2.40513  3.72494  3.29354  2.67741  2.69355  4.24690  2.90347  2.73739  3.18146  2.89801  2.37887  2.77519  2.98518  4.58477  3.61503
          0.01435  4.64733  5.36968  0.61958  0.77255  0.48576  0.95510
    160   3.31216  4.64845  5.11735  4.52311  3.32494  4.53727  4.84720  2.15124  4.36107  1.39516  1.28685  4.64178  4.79169  4.43686  4.40470  3.86424  3.53448  2.29841  5.20845  3.45648    183 m - - -
          2.68618  4.42225  2.77519  2.73123  3.46354  2.40513  3.72494  3.29354  2.67741  2.69355  4.24690  2.90347  2.73739  3.18146  2.89801  2.37887  2.77519  2.98518  4.58477  3.61503
          0.01435  4.64733  5.36968  0.61958  0.77255  0.48576  0.95510
    161   1.72972  5.15267  3.02286  2.00576  4.46371  3.54510  3.76122  3.91578  2.35274  3.45080  4.22453  3.04273  3.95272  2.72382  2.99677  2.11069  2.93711  3.37743  5.62886  4.25053    184 a - - -
          2.68618  4.42225  2.77519  2.73123  3.46354  2.40513  3.72494  3.29354  2.67741  2.69355  4.24690  2.90347  2.73739  3.18146  2.89801  2.37887  2.77519  2.98518  4.58477  3.61503
          0.01435  4.64733  5.36968  0.61958  0.77255  0.48576  0.95510
    162   2.41882  5.24686  2.99099  2.04588  4.58325  3.33627  3.71817  4.06250  1.85312  3.54751  4.29099  2.42476  3.92316  2.44395  2.94383  2.41893  2.98947  3.63308  5.68354  3.78239    185 k - - -
          2.68618  4.42225  2.77519  2.73123  3.46354  2.40513  3.72494  3.29354  2.67741  2.69355  4.24690  2.90347  2.73739  3.18146  2.89801  2.37887  2.77519  2.98518  4.58477  3.61503
          0.01435  4.64733  5.36968  0.61958  0.77255  0.48576  0.95510
    163   2.46975  5.25278  3.10180  2.17716  4.59551  3.58635  3.74044  4.05196  1.83611  3.23443  4.30083  3.06321  3.97382  2.49271  1.89058  2.79131  3.04276  3.34424  5.67118  4.30194    186 k - - -
          2.68618  4.42225  2.77519  2.73123  3.46354  2.40513  3.72494  3.29354  2.67741  2.69355  4.24690  2.90347  2.73739  3.18146  2.89801  2.37887  2.77519  2.98518  4.58477  3.61503
          0.01435  4.64733  5.36968  0.61958  0.77255  0.48576  0.95510
    164   2.47559  4.54991  4.98254  4.39798  3.41575  4.43088  4.77913  1.92200  4.24667  1.54444  1.49009  4.52402  4.72214  4.37481  4.32529  3.75570  3.43124  2.20531  5.21998  4.09392    187 m - - -
          2.68618  4.42225  2.77519  2.73123  3.46354  2.40513  3.72494  3.29354  2.67741  2.69355  4.24690  2.90347  2.73739  3.18146  2.89801  2.37887  2.77519  2.98518  4.58477  3.61503
          0.01435  4.64733  5.36968  0.61958  0.77255  0.48576  0.95510
    165   1.61704  4.86226  3.21905  2.47416  4.08364  3.60557  3.81788  3.48442  2.39429  3.11448  2.70401  3.16721  3.99697  2.99076  2.88003  2.67399  2.63762  3.18563  5.38539  4.07462    188 a - - -
          2.68604  4.42229  2.77524  2.73108  3.46358  2.40509  3.72499  3.29358  2.67727  2.69359  4.24694  2.90351  2.73744  3.18151  2.89805  2.37891  2.77524  2.98523  4.58481  3.61507
          0.08615  2.55254  5.36968  0.73914  0.64918  0.48576  0.95510
    166   2.60610  5.67853  1.11090  2.27163  4.98779  2.95299  3.97258  4.49896  2.87662  3.97328  4.76541  2.75899  4.10123  2.37843  3.43441  3.01220  3.36468  4.05680  6.11833  4.64219    192 d - - -
          2.68618  4.42225  2.77519  2.73123  3.46354  2.40513  3.72494  3.29354  2.67741  2.69355  4.24690  2.90347  2.73739  3.18146  2.89801  2.37887  2.77519  2.98518  4.58477  3.61503
          0.01435  4.64733  5.36968  0.61958  0.77255  0.48576  0.95510
    167   2.30702  4.54826  3.50413  2.67250  2.64427  2.62597  3.70440  2.88233  2.90534  2.76591  3.00140  3.01519  4.07440  3.01461  3.28937  2.92733  2.70857  2.82952  5.11870  2.78525    193 a - - -
          2.68618  4.42225  2.77519  2.73123  3.46354  2.40513  3.72494  3.29354  2.67741  2.69355  4.24690  2.90347  2.73739  3.18146  2.89801  2.37887  2.77519  2.98518  4.58477  3.61503
          0.01435  4.64733  5.36968  0.61958  0.77255  0.48576  0.95510
    168   1.96383  5.06144  3.08125  2.42249  4.33468  3.29543  3.25825  3.77214  2.32965  3.33546  3.12536  3.05767  3.94542  2.53450  2.99545  2.47319  2.32159  3.41305  5.54018  4.17851    194 a - - -
          2.68618  4.42225  2.77519  2.73123  3.46354  2.40513  3.72494  3.29354  2.67741  2.69355  4.24690  2.90347  2.73739  3.18146  2.89801  2.37887  2.77519  2.98518  4.58477  3.61503
          0.22983  4.64733  1.63095  0.61958  0.77255  0.48576  0.95510
    169   2.30766  4.90102  2.68854  2.51125  3.68438  2.59101  3.72002  3.57825  2.52047  2.58682  3.98504  2.36804  3.89864  2.86725  2.98757  2.50290  2.91882  3.24665  5.41344  4.07279    195 a - - -
          2.68618  4.42225  2.77519  2.73123  3.46354  2.40513  3.72494  3.29354  2.67741  2.69355  4.24690  2.90347  2.73739  3.18146  2.89801  2.37887  2.77519  2.98518  4.58477  3.61503
          0.01776  4.43527  5.15761  0.61958  0.77255  0.32723  1.27624
    170   2.76130  5.15095  2.02340  2.38763  4.44855  2.73267  3.74483  3.90274  2.50758  3.14163  3.53379  2.93762  2.28214  2.79208  2.99243  2.74688  2.99397  3.39280  5.61471  4.23262    196 d - - -
          2.68618  4.42225  2.77519  2.73123  3.46354  2.40513  3.72494  3.29354  2.67741  2.69355  4.24690  2.90347  2.73739  3.18146  2.89801  2.37887  2.77519  2.98518  4.58477  3.61503
          0.01435  4.64733  5.36968  0.61958  0.77255  0.48576  0.95510
    171   2.37698  4.82246  3.23006  2.67119  3.63098  2.49250  3.81980  3.42751  2.65814  3.06676  3.37060  2.90140  3.99434  2.39912  2.99293  2.57008  2.83766  3.13656  5.34896  2.54843    197 a - - -
          2.68618  4.42225  2.77519  2.73123  3.46354  2.40513  3.72494  3.29354  2.67741  2.69355  4.24690  2.90347  2.73739  3.18146  2.89801  2.37887  2.77519  2.98518  4.58477  3.61503
          0.01435  4.64733  5.36968  0.61958  0.77255  0.48576  0.95510
    172   2.32976  5.16166  3.03162  1.98261  4.47036  2.67320  3.72601  3.93070  2.47668  2.95112  3.84583  2.57522  3.65884  2.83603  2.51157  2.46520  2.89937  3.53287  5.61803  4.23105    198 e - - -
          2.68618  4.42225  2.77519  2.73123  3.46354  2.40513  3.72494  3.29354  2.67741  2.69355  4.24690  2.90347  2.73739  3.18146  2.89801  2.37887  2.77519  2.98518  4.58477  3.61503
          0.20137  4.64733  1.75561  0.61958  0.77255  0.48576  0.95510
    173   2.63153  5.22356  2.32976  2.27974  4.55390  2.27973  3.68825  4.03372  2.04923  3.52268  4.27331  2.93666  3.65077  2.49482  2.94048  2.69654  2.68016  3.60729  5.66372  4.25372    199 k - - -
          2.68618  4.42225  2.77519  2.73123  3.46354  2.40513  3.72494  3.29354  2.67741  2.69355  4.24690  2.90347  2.73739  3.18146  2.89801  2.37887  2.77519  2.98518  4.58477  3.61503
          0.01727  4.46323  5.18558  0.61958  0.77255  0.34052  1.24270
    174   2.54850  4.27376  4.38503  3.80445  2.73208  3.93932  4.15015  2.47334  3.66235  2.33530  3.38290  3.94611  4.30439  3.85473  3.80102  2.85588  3.06448  2.52478  1.49177  3.06775    200 w - - -
          2.68618  4.42225  2.77519  2.73123  3.46354  2.40513  3.72494  3.29354  2.67741  2.69355  4.24690  2.90347  2.73739  3.18146  2.89801  2.37887  2.77519  2.98518  4.58477  3.61503
          0.01435  4.64733  5.36968  0.61958  0.77255  0.48576  0.95510
    175   2.74525  4.88228  2.94847  2.62854  4.10393  2.73619  3.80022  3.07260  2.50736  2.61839  3.95890  3.09053  3.98025  2.66230  3.07447  2.02711  2.49475  2.74517  5.39801  4.07750    201 s - - -
          2.68618  4.42225  2.77519  2.73123  3.46354  2.40513  3.72494  3.29354  2.67741  2.69355  4.24690  2.90347  2.73739  3.18146  2.89801  2.37887  2.77519  2.98518  4.58477  3.61503
          0.01435  4.64733  5.36968  0.61958  0.77255  0.48576  0.95510
    176   2.27007  5.10095  2.88278  2.50636  4.38770  3.54610  3.74025  3.83345  2.40539  3.38084  3.14222  3.04189  3.93812  1.91731  2.57140  2.54944  2.63707  3.22368  5.57066  4.19945    202 q - - -
          2.68618  4.42225  2.77519  2.73123  3.46354  2.40513  3.72494  3.29354  2.67741  2.69355  4.24690  2.90347  2.73739  3.18146  2.89801  2.37887  2.77519  2.98518  4.58477  3.61503
          0.01435  4.64733  5.36968  0.61958  0.77255  0.48576  0.95510
    177   1.99181  4.29146  4.00843  3.43061  3.40740  3.61148  4.10682  2.62822  3.34056  2.05448  2.48700  3.37726  4.18786  3.59298  3.58659  2.34194  2.98254  2.11803  4.90117  3.69866    203 a - - -
          2.68618  4.42225  2.77519  2.73123  3.46354  2.40513  3.72494  3.29354  2.67741  2.69355  4.24690  2.90347  2.73739  3.18146  2.89801  2.37887  2.77519  2.98518  4.58477  3.61503
          0.01435  4.64733  5.36968  0.61958  0.77255  0.48576  0.95510
    178   0.64980  4.50818  4.23342  4.02456  4.95166  3.30053  4.96501  4.36525  4.06503  4.09201  4.90093  3.91777  4.11924  4.29505  4.28253  1.66291  3.12818  3.69006  6.30689  5.15659    204 A - - -
          2.68618  4.42225  2.77519  2.73123  3.46354  2.40513  3.72494  3.29354  2.67741  2.69355  4.24690  2.90347  2.73739  3.18146  2.89801  2.37887  2.77519  2.98518  4.58477  3.61503
          0.01435  4.64733  5.36968  0.61958  0.77255  0.48576  0.95510
    179   2.57629  5.18088  2.39297  2.13936  4.49618  3.53033  3.72049  3.75478  1.88763  3.35107  3.78194  3.01035  3.92303  2.48901  2.80227  2.72190  2.97587  2.88778  4.39658  4.23975    205 k - - -
          2.68618  4.42225  2.77519  2.73123  3.46354  2.40513  3.72494  3.29354  2.67741  2.69355  4.24690  2.90347  2.73739  3.18146  2.89801  2.37887  2.77519  2.98518  4.58477  3.61503
          0.01435  4.64733  5.36968  0.61958  0.77255  0.48576  0.95510
    180   2.31500  4.53838  3.52552  2.96161  3.69255  2.23841  3.94667  2.86044  2.92336  2.62268  2.31297  3.39347  4.08051  2.66412  3.30223  2.62407  2.98032  2.67599  5.11661  3.86928    206 g - - -
          2.68618  4.42225  2.77519  2.73123  3.46354  2.40513  3.72494  3.29354  2.67741  2.69355  4.24690  2.90347  2.73739  3.18146  2.89801  2.37887  2.77519  2.98518  4.58477  3.61503
          0.01435  4.64733  5.36968  0.61958  0.77255  0.48576  0.95510
    181   2.74789  5.20379  2.58817  1.73567  4.33325  3.52728  3.71893  3.59316  2.46394  3.38574  3.24613  2.63712  3.92176  2.18252  2.95280  2.60190  2.97927  3.58218  5.65004  4.25272    207 e - - -
          2.68618  4.42225  2.77519  2.73123  3.46354  2.40513  3.72494  3.29354  2.67741  2.69355  4.24690  2.90347  2.73739  3.18146  2.89801  2.37887  2.77519  2.98518  4.58477  3.61503
          0.01435  4.64733  5.36968  0.61958  0.77255  0.48576  0.95510
    182   2.13545  5.29951  2.64485  1.93734  4.63810  3.12281  3.73998  4.12454  2.12786  3.60200  4.34477  2.29324  3.93747  2.60146  2.99031  2.60915  3.02269  3.68723  5.73367  4.31808    208 e - - -
          2.68618  4.42225  2.77519  2.73123  3.46354  2.40513  3.72494  3.29354  2.67741  2.69355  4.24690  2.90347  2.73739  3.18146  2.89801  2.37887  2.77519  2.98518  4.58477  3.61503
          0.01435  4.64733  5.36968  0.61958  0.77255  0.48576  0.95510
    183   2.73134  4.46798  4.75574  4.21471  2.25527  4.18718  4.09732  2.89230  4.03861  1.99640  3.32388  4.19244  4.53405  4.14427  4.09110  3.50044  3.32655  2.73316  1.80851  1.80166    209 y - - -
          2.68618  4.42225  2.77519  2.73123  3.46354  2.40513  3.72494  3.29354  2.67741  2.69355  4.24690  2.90347  2.73739  3.18146  2.89801  2.37887  2.77519  2.98518  4.58477  3.61503
          0.01435  4.64733  5.36968  0.61958  0.77255  0.48576  0.95510
    184   2.78432  5.33458  3.30400  2.69637  4.71303  3.33609  3.79316  4.13262  1.26864  3.10169  4.39005  3.19676  4.08877  2.26086  2.18245  2.95287  3.18343  3.74830  5.70290  4.39732    210 k - - -
          2.68618  4.42225  2.77519  2.73123  3.46354  2.40513  3.72494  3.29354  2.67741  2.69355  4.24690  2.90347  2.73739  3.18146  2.89801  2.37887  2.77519  2.98518  4.58477  3.61503
          0.07597  4.64733  2.75565  0.61958  0.77255  0.48576  0.95510
    185   2.66231  5.12289  2.38400  2.18066  4.42400  3.51637  3.70872  3.49797  2.31225  3.40920  3.09375  2.76786  3.90874  2.61547  2.78991  2.49910  2.87916  3.05309  5.58279  3.25788    211 e - - -
          2.68618  4.42225  2.77519  2.73123  3.46354  2.40513  3.72494  3.29354  2.67741  2.69355  4.24690  2.90347  2.73739  3.18146  2.89801  2.37887  2.77519  2.98518  4.58477  3.61503
          0.01525  4.58661  5.30896  0.61958  0.77255  0.42243  1.06552
    186   1.90571  4.55093  3.50438  2.77631  3.70385  3.03847  3.93715  2.45706  2.90590  2.11684  3.65179  3.37907  4.07585  2.63786  3.28918  2.76171  2.89397  2.74135  5.12380  3.87388    212 a - - -
          2.68618  4.42225  2.77519  2.73123  3.46354  2.40513  3.72494  3.29354  2.67741  2.69355  4.24690  2.90347  2.73739  3.18146  2.89801  2.37887  2.77519  2.98518  4.58477  3.61503
          0.01435  4.64733  5.36968  0.61958  0.77255  0.48576  0.95510
    187   1.86329  4.31592  4.64931  4.06366  3.43269  4.11519  4.46510  2.08027  3.91574  1.80572  2.88169  4.18682  4.46480  4.10120  4.02785  3.42524  2.79020  1.62695  5.03028  3.84888    213 v - - -
          2.68618  4.42225  2.77519  2.73123  3.46354  2.40513  3.72494  3.29354  2.67741  2.69355  4.24690  2.90347  2.73739  3.18146  2.89801  2.37887  2.77519  2.98518  4.58477  3.61503
          0.01435  4.64733  5.36968  0.61958  0.77255  0.48576  0.95510
    188   2.23617  5.17920  3.00706  2.31282  4.51306  2.66097  3.75110  3.97672  2.34532  3.49432  4.25595  2.44174  3.93983  2.86248  2.99490  1.99961  2.51363  3.57088  5.65745  4.26741    214 s - - -
          2.68618  4.42225  2.77519  2.73123  3.46354  2.40513  3.72494  3.29354  2.67741  2.69355  4.24690  2.90347  2.73739  3.18146  2.89801  2.37887  2.77519  2.98518  4.58477  3.61503
          0.02827  4.64733  4.00135  0.61958  0.77255  0.48576  0.95510
    189   2.53497  5.09232  3.06327  2.51000  4.39519  3.17031  3.74424  3.84164  2.24967  3.38821  4.16523  2.53915  3.93615  2.86445  2.73744  1.94675  2.27374  3.03951  5.57659  4.20595    215 s - - -
          2.68618  4.42225  2.77519  2.73123  3.46354  2.40513  3.72494  3.29354  2.67741  2.69355  4.24690  2.90347  2.73739  3.18146  2.89801  2.37887  2.77519  2.98518  4.58477  3.61503
          0.01454  4.63360  5.35595  0.61958  0.77255  0.46944  0.98176
    190   2.57302  5.24709  2.94912  1.91320  4.58453  2.24232  3.76177  4.05785  2.41528  3.55985  4.31631  2.34326  3.94967  2.87089  3.01690  2.38809  2.59510  3.63926  5.71098  4.30843    216 e - - -
          2.68618  4.42225  2.77519  2.73123  3.46354  2.40513  3.72494  3.29354  2.67741  2.69355  4.24690  2.90347  2.73739  3.18146  2.89801  2.37887  2.77519  2.98518  4.58477  3.61503
          0.33747  4.64733  1.28431  0.61958  0.77255  0.48576  0.95510
    191   2.72080  5.21474  2.34752  2.21935  4.54188  2.43926  3.66455  4.02345  2.11194  3.51189  4.26683  2.62828  3.85363  2.50601  2.93247  2.67742  2.57878  3.59702  5.65374  4.23907    217 k - - -
          2.68612  4.42230  2.77525  2.73111  3.46359  2.40509  3.72500  3.29359  2.67729  2.69360  4.24695  2.90352  2.73745  3.18152  2.89806  2.37884  2.77525  2.98524  4.58482  3.61479
          0.27094  2.24776  2.02719  0.86957  0.54323  0.45703  1.00282
    192   2.41540  5.17642  2.74578  2.38879  4.50705  2.74385  3.66750  3.98270  2.20002  3.47722  4.22700  2.54157  2.92319  2.22128  2.90769  2.59943  2.87164  3.56057  5.62175  4.21827    222 k - - -
          2.68618  4.42225  2.77519  2.73123  3.46354  2.40513  3.72494  3.29354  2.67741  2.69355  4.24690  2.90347  2.73739  3.18146  2.89801  2.37887  2.77519  2.98518  4.58477  3.61503
          0.01757  4.44644  5.16878  0.61958  0.77255  0.42524  1.06020
    193   2.73222  5.30309  1.07470  2.53147  4.68535  3.53292  3.99567  4.07700  2.90354  3.70031  4.52886  2.61988  4.08076  3.15358  3.42349  2.96292  3.26829  2.57083  5.92018  4.51303    223 d - - -
          2.68618  4.42225  2.77519  2.73123  3.46354  2.40513  3.72494  3.29354  2.67741  2.69355  4.24690  2.90347  2.73739  3.18146  2.89801  2.37887  2.77519  2.98518  4.58477  3.61503
          0.01501  4.60268  5.32502  0.61958  0.77255  0.43715  1.03811
    194   1.35903  4.97569  2.50283  2.63680  4.37289  3.52858  3.87760  3.80206  2.68975  3.39157  4.19340  2.91696  3.33096  3.02456  3.15904  2.53147  3.03217  2.90359  5.61473  4.26995    224 a - - -
          2.68618  4.42225  2.77519  2.73123  3.46354  2.40513  3.72494  3.29354  2.67741  2.69355  4.24690  2.90347  2.73739  3.18146  2.89801  2.37887  2.77519  2.98518  4.58477  3.61503
          0.01435  4.64733  5.36968  0.61958  0.77255  0.48576  0.95510
    195   2.64173  4.58073  3.17254  2.92595  3.73854  3.69459  3.94329  2.52591  2.74273  2.79973  3.68232  2.69396  4.08309  3.00389  3.28639  2.93845  2.99702  1.49481  5.15502  3.90176    225 v - - -
          2.68618  4.42225  2.77519  2.73123  3.46354  2.40513  3.72494  3.29354  2.67741  2.69355  4.24690  2.90347  2.73739  3.18146  2.89801  2.37887  2.77519  2.98518  4.58477  3.61503
          0.01435  4.64733  5.36968  0.61958  0.77255  0.48576  0.95510
    196   2.26188  5.19120  3.02624  2.41834  4.51048  3.40306  3.41096  3.97654  2.04883  3.48432  4.23960  2.74964  3.92597  2.76985  2.24989  2.26235  2.74351  3.10899  5.63886  4.24715    226 k - - -
          2.68618  4.42225  2.77519  2.73123  3.46354  2.40513  3.72494  3.29354  2.67741  2.69355  4.24690  2.90347  2.73739  3.18146  2.89801  2.37887  2.77519  2.98518  4.58477  3.61503
          0.01435  4.64733  5.36968  0.61958  0.77255  0.48576  0.95510
    197   1.86259  5.09847  2.88266  2.35148  4.38360  3.38231  3.74527  3.82845  2.30748  3.37861  4.15792  3.04364  3.94078  2.51112  2.99050  2.57585  2.54231  2.60046  5.57117  4.20042    227 a - - -
          2.68618  4.42225  2.77519  2.73123  3.46354  2.40513  3.72494  3.29354  2.67741  2.69355  4.24690  2.90347  2.73739  3.18146  2.89801  2.37887  2.77519  2.98518  4.58477  3.61503
          0.01435  4.64733  5.36968  0.61958  0.77255  0.48576  0.95510
    198   2.41364  5.12349  2.55069  2.39388  4.41763  3.54008  3.73340  2.94885  2.13329  3.28957  3.76110  2.87541  3.93224  2.29094  2.97392  2.73410  2.48408  3.13077  5.58791  4.21008    228 k - - -
          2.68618  4.42225  2.77519  2.73123  3.46354  2.40513  3.72494  3.29354  2.67741  2.69355  4.24690  2.90347  2.73739  3.18146  2.89801  2.37887  2.77519  2.98518  4.58477  3.61503
          0.01435  4.64733  5.36968  0.61958  0.77255  0.48576  0.95510
    199   2.62033  5.26866  2.66606  1.98929  4.60971  3.52196  3.71980  4.09436  2.02344  3.57194  4.31157  2.53794  3.92295  2.16897  2.95424  2.35856  2.99472  3.35866  5.70256  4.29134    229 e - - -
          2.68618  4.42225  2.77519  2.73123  3.46354  2.40513  3.72494  3.29354  2.67741  2.69355  4.24690  2.90347  2.73739  3.18146  2.89801  2.37887  2.77519  2.98518  4.58477  3.61503
          0.01435  4.64733  5.36968  0.61958  0.77255  0.48576  0.95510
    200   2.46438  5.18283  2.79973  2.37692  4.49834  3.53283  3.72268  3.55938  1.98396  3.47475  4.23190  3.01308  3.92592  1.85889  2.84147  2.66414  2.84604  2.97715  5.63307  4.24231    230 q - - -
          2.68618  4.42225  2.77519  2.73123  3.46354  2.40513  3.72494  3.29354  2.67741  2.69355  4.24690  2.90347  2.73739  3.18146  2.89801  2.37887  2.77519  2.98518  4.58477  3.61503
          0.01435  4.64733  5.36968  0.61958  0.77255  0.48576  0.95510
    201   2.23755  4.86117  2.99864  2.44747  4.07701  3.08605  3.80621  3.34251  2.63191  2.47840  3.74314  2.77858  3.98455  2.97666  3.08451  2.19544  2.70683  2.67604  5.38037  3.88676    231 s - - -
          2.68618  4.42225  2.77519  2.73123  3.46354  2.40513  3.72494  3.29354  2.67741  2.69355  4.24690  2.90347  2.73739  3.18146  2.89801  2.37887  2.77519  2.98518  4.58477  3.61503
          0.01435  4.64733  5.36968  0.61958  0.77255  0.48576  0.95510
    202   2.43615  5.18415  2.42081  1.71770  4.49862  3.53100  3.72404  3.04944  2.36645  3.47620  4.23337  3.01105  3.92559  2.60581  2.86666  2.65769  2.90540  3.10247  5.63540  4.24325    232 e - - -
          2.68607  4.42231  2.77525  2.73108  3.46360  2.40519  3.72500  3.29360  2.67728  2.69361  4.24696  2.90338  2.73746  3.18133  2.89794  2.37893  2.77525  2.98524  4.58483  3.61509
          0.25531  1.51111  5.36968  0.15999  1.91159  0.48576  0.95510
    203   2.75667  5.25295  2.38167  2.03049  4.59149  3.52331  3.71653  4.07306  1.79303  3.29725  4.29626  2.99276  3.92106  2.48761  2.94572  2.45673  2.65010  3.49520  5.68858  4.28098    234 k - - -
          2.68618  4.42225  2.77519  2.73123  3.46354  2.40513  3.72494  3.29354  2.67741  2.69355  4.24690  2.90347  2.73739  3.18146  2.89801  2.37887  2.77519  2.98518  4.58477  3.61503
          0.04048  4.64733  3.50389  0.61958  0.77255  0.48576  0.95510
    204   2.23183  5.19410  3.00807  2.05575  4.51706  3.52123  3.71045  3.98655  2.24755  3.26343  4.24125  2.25257  3.91476  2.60564  2.70734  2.43529  2.97178  3.08815  5.63964  4.24410    235 e - - -
          2.68618  4.42225  2.77519  2.73123  3.46354  2.40513  3.72494  3.29354  2.67741  2.69355  4.24690  2.90347  2.73739  3.18146  2.89801  2.37887  2.77519  2.98518  4.58477  3.61503
          0.01472  4.62158  5.34392  0.61958  0.77255  0.45621  1.00426
    205   2.43344  5.24631  2.47245  2.44201  4.58670  3.04954  3.40474  4.06930  2.08966  3.54946  4.28850  2.58914  3.24428  2.74089  2.41924  2.64760  2.53293  3.63450  5.68163  4.27355    236 k - - -
          2.68618  4.42225  2.77519  2.73123  3.46354  2.40513  3.72494  3.29354  2.67741  2.69355  4.24690  2.90347  2.73739  3.18146  2.89801  2.37887  2.77519  2.98518  4.58477  3.61503
          0.01435  4.64733  5.36968  0.61958  0.77255  0.48576  0.95510
    206   2.90838  5.51538  2.33864  2.54330  4.99791  0.91774  4.12842  4.49058  3.10203  4.02181  4.85451  2.79638  4.16435  2.91349  3.64961  3.08721  3.45272  4.05046  6.20278  4.75652    237 g - - -
          2.68618  4.42225  2.77519  2.73123  3.46354  2.40513  3.72494  3.29354  2.67741  2.69355  4.24690  2.90347  2.73739  3.18146  2.89801  2.37887  2.77519  2.98518  4.58477  3.61503
          0.04111  4.64733  3.48385  0.61958  0.77255  0.48576  0.95510
    207   2.69663  5.26226  2.76148  2.19348  4.60564  3.51917  3.71161  4.08847  1.88965  3.56452  4.30512  2.06829  3.91849  2.55238  2.54328  2.65269  2.77106  3.65236  5.69300  4.28541    238 k - - -
          2.68618  4.42225  2.77519  2.73123  3.46354  2.40513  3.72494  3.29354  2.67741  2.69355  4.24690  2.90347  2.73739  3.18146  2.89801  2.37887  2.77519  2.98518  4.58477  3.61503
          0.01473  4.62095  5.34330  0.61958  0.77255  0.45554  1.00541
    208   2.27605  5.25025  2.36104  2.21918  4.59076  3.27116  3.71065  4.07382  2.07673  3.55343  4.29245  2.55030  3.91586  2.74400  2.52458  2.50607  2.98075  3.63851  5.68525  3.59683    239 k - - -
          2.68618  4.42225  2.77519  2.73123  3.46354  2.40513  3.72494  3.29354  2.67741  2.69355  4.24690  2.90347  2.73739  3.18146  2.89801  2.37887  2.77519  2.98518  4.58477  3.61503
          0.01435  4.64733  5.36968  0.61958  0.77255  0.48576  0.95510
    209   3.88105  5.51426  4.69777  4.71220  5.71988  0.14512  5.71091  5.57489  4.98734  5.09256  6.11886  4.86568  4.91555  5.25200  5.07619  4.08317  4.41383  4.95668  6.54800  5.86834    240 G - - -
          2.68618  4.42225  2.77519  2.73123  3.46354  2.40513  3.72494  3.29354  2.67741  2.69355  4.24690  2.90347  2.73739  3.18146  2.89801  2.37887  2.77519  2.98518  4.58477  3.61503
          0.01435  4.64733  5.36968  0.61958  0.77255  0.48576  0.95510
    210   2.61034  4.39653  3.75399  3.18228  3.07254  3.75893  3.79950  2.18509  2.42649  2.29963  3.50334  3.55024  4.13566  2.87146  3.03706  2.92403  2.97973  1.95000  4.98740  3.76649    241 v - - -
          2.68618  4.42225  2.77519  2.73123  3.46354  2.40513  3.72494  3.29354  2.67741  2.69355  4.24690  2.90347  2.73739  3.18146  2.89801  2.37887  2.77519  2.98518  4.58477  3.61503
          0.01435  4.64733  5.36968  0.61958  0.77255  0.48576  0.95510
    211   2.76278  5.22598  2.72367  2.27078  4.55098  3.52848  3.72934  4.02367  2.38133  3.52314  4.27471  2.41052  2.38905  2.83428  2.85365  2.60596  2.08586  3.45232  5.67168  4.27128    242 t - - -
          2.68618  4.42225  2.77519  2.73123  3.46354  2.40513  3.72494  3.29354  2.67741  2.69355  4.24690  2.90347  2.73739  3.18146  2.89801  2.37887  2.77519  2.98518  4.58477  3.61503
          0.01435  4.64733  5.36968  0.61958  0.77255  0.48576  0.95510
    212   4.38550  5.51286  5.35378  5.15778  2.09610  4.95016  4.03252  3.96587  4.91284  3.16067  4.52223  4.73928  5.29314  4.83269  4.85018  4.46516  4.62587  3.95790  0.53497  2.40728    243 W - - -
          2.68618  4.42225  2.77519  2.73123  3.46354  2.40513  3.72494  3.29354  2.67741  2.69355  4.24690  2.90347  2.73739  3.18146  2.89801  2.37887  2.77519  2.98518  4.58477  3.61503
          0.01435  4.64733  5.36968  0.61958  0.77255  0.48576  0.95510
    213   3.56957  4.76855  5.63222  5.15780  4.06369  5.17788  5.87486  1.25962  5.09349  2.20372  3.80158  5.32358  5.38557  5.32483  5.24931  4.60628  3.82630  0.80874  6.17718  4.97726    244 v - - -
          2.68618  4.42225  2.77519  2.73123  3.46354  2.40513  3.72494  3.29354  2.67741  2.69355  4.24690  2.90347  2.73739  3.18146  2.89801  2.37887  2.77519  2.98518  4.58477  3.61503
          0.01435  4.64733  5.36968  0.61958  0.77255  0.48576  0.95510
    214   2.73428  3.52394  4.37833  4.02569  3.31723  0.61819  4.75879  3.73059  3.95545  3.48966  4.42338  4.00222  4.23425  4.20987  4.16908  2.96358  3.21307  3.34285  5.70290  4.40819    245 G - - -
          2.68618  4.42225  2.77519  2.73123  3.46354  2.40513  3.72494  3.29354  2.67741  2.69355  4.24690  2.90347  2.73739  3.18146  2.89801  2.37887  2.77519  2.98518  4.58477  3.61503
          0.01435  4.64733  5.36968  0.61958  0.77255  0.48576  0.95510
    215   3.04594  5.37567  2.86885  2.60546  4.73779  1.15288  3.21094  4.21138  2.41859  3.73816  4.55611  2.41074  4.12536  3.11923  3.14339  3.01890  3.30874  3.82333  5.89031  4.51549    246 g - - -
          2.68618  4.42225  2.77519  2.73123  3.46354  2.40513  3.72494  3.29354  2.67741  2.69355  4.24690  2.90347  2.73739  3.18146  2.89801  2.37887  2.77519  2.98518  4.58477  3.61503
          0.03639  4.64733  3.64390  0.61958  0.77255  0.48576  0.95510
    216   2.75261  5.24249  2.62950  2.07372  4.57725  2.84741  3.71399  4.05724  2.26057  3.54333  4.28720  2.94777  3.91643  1.92578  2.94974  2.53026  2.73597  3.12534  5.68080  4.27381    247 q - - -
          2.68620  4.42227  2.77522  2.73125  3.46356  2.40502  3.72497  3.29356  2.67726  2.69357  4.24692  2.90349  2.73742  3.18148  2.89803  2.37889  2.77522  2.98521  4.58479  3.61505
          0.10566  2.97830  3.00799  0.65181  0.73626  0.46053  0.99682
    217   2.81915  5.27018  3.08809  2.51924  4.62574  3.57760  3.47385  3.88820  1.59762  3.55892  4.31649  2.32600  2.94749  2.48664  2.40212  2.78639  3.04146  3.66840  5.67738  4.30820    250 k - - -
          2.68618  4.42225  2.77519  2.73123  3.46354  2.40513  3.72494  3.29354  2.67741  2.69355  4.24690  2.90347  2.73739  3.18146  2.89801  2.37887  2.77519  2.98518  4.58477  3.61503
          0.01501  4.60268  5.32502  0.61958  0.77255  0.56877  0.83522
    218   1.72632  5.32038  3.46644  2.84161  4.72988  3.79048  3.83596  4.11259  1.82536  3.59174  4.41368  3.30507  4.16802  2.85211  1.48971  3.07679  3.28177  3.76022  5.69070  4.44235    251 r - - -
          2.68618  4.42225  2.77519  2.73123  3.46354  2.40513  3.72494  3.29354  2.67741  2.69355  4.24690  2.90347  2.73739  3.18146  2.89801  2.37887  2.77519  2.98518  4.58477  3.61503
          0.01501  4.60268  5.32502  0.61958  0.77255  0.43715  1.03811
    219   3.25705  5.14479  3.91805  3.73942  5.16531  0.42206  4.84194  4.76016  3.59600  4.33232  5.22585  4.02134  4.49527  4.12007  2.76421  3.40164  3.71618  4.22553  6.25747  5.17222    252 G - - -
          2.68618  4.42225  2.77519  2.73123  3.46354  2.40513  3.72494  3.29354  2.67741  2.69355  4.24690  2.90347  2.73739  3.18146  2.89801  2.37887  2.77519  2.98518  4.58477  3.61503
          0.01435  4.64733  5.36968  0.61958  0.77255  0.48576  0.95510
    220   3.88105  5.51426  4.69777  4.71220  5.71988  0.14512  5.71091  5.57489  4.98734  5.09256  6.11886  4.86568  4.91555  5.25200  5.07619  4.08317  4.41383  4.95668  6.54800  5.86834    253 G - - -
          2.68618  4.42225  2.77519  2.73123  3.46354  2.40513  3.72494  3.29354  2.67741  2.69355  4.24690  2.90347  2.73739  3.18146  2.89801  2.37887  2.77519  2.98518  4.58477  3.61503
          0.01435  4.64733  5.36968  0.61958  0.77255  0.48576  0.95510
    221   2.24829  5.15460  3.03549  1.86489  4.46032  3.53917  3.73424  3.91663  2.06573  3.44342  4.20960  3.02644  3.93432  2.64236  2.96608  2.42956  2.69318  2.76308  5.61446  4.23166    254 e - - -
          2.68618  4.42225  2.77519  2.73123  3.46354  2.40513  3.72494  3.29354  2.67741  2.69355  4.24690  2.90347  2.73739  3.18146  2.89801  2.37887  2.77519  2.98518  4.58477  3.61503
          0.01435  4.64733  5.36968  0.61958  0.77255  0.48576  0.95510
    222   2.66522  5.09784  2.80430  2.55909  3.54856  1.44510  3.83591  3.82657  2.30153  3.40282  4.20595  2.77835  3.99962  2.97806  3.11584  2.82859  3.06648  3.47192  5.61759  4.25676    255 g - - -
          2.68618  4.42225  2.77519  2.73123  3.46354  2.40513  3.72494  3.29354  2.67741  2.69355  4.24690  2.90347  2.73739  3.18146  2.89801  2.37887  2.77519  2.98518  4.58477  3.61503
          0.01435  4.64733  5.36968  0.61958  0.77255  0.48576  0.95510
    223   2.92932  5.18935  3.11113  2.40837  4.48825  3.64732  3.86165  3.89397  2.53634  3.44972  3.69350  3.16953  4.07428  1.12093  2.92512  2.93294  2.90293  3.55515  5.66068  4.33042    256 q - - -
          2.68618  4.42225  2.77519  2.73123  3.46354  2.40513  3.72494  3.29354  2.67741  2.69355  4.24690  2.90347  2.73739  3.18146  2.89801  2.37887  2.77519  2.98518  4.58477  3.61503
          0.01435  4.64733  5.36968  0.61958  0.77255  0.48576  0.95510
    224   2.44326  5.25093  2.99620  2.04013  4.59066  3.45021  3.61097  4.07100  2.00800  3.55239  4.29413  2.63637  2.51973  2.62471  2.70480  2.52553  2.98824  3.63894  5.68514  4.27991    257 k - - -
          2.68618  4.42225  2.77519  2.73123  3.46354  2.40513  3.72494  3.29354  2.67741  2.69355  4.24690  2.90347  2.73739  3.18146  2.89801  2.37887  2.77519  2.98518  4.58477  3.61503
          0.01435  4.64733  5.36968  0.61958  0.77255  0.48576  0.95510
    225   1.67987  4.53442  3.73182  3.21872  3.96780  3.55908  4.19245  3.28917  3.17396  2.40199  3.91219  3.55047  1.62431  3.48676  3.52621  2.63557  3.03450  2.79760  5.38948  4.15434    258 p - - -
          2.68618  4.42225  2.77519  2.73123  3.46354  2.40513  3.72494  3.29354  2.67741  2.69355  4.24690  2.90347  2.73739  3.18146  2.89801  2.37887  2.77519  2.98518  4.58477  3.61503
          0.01435  4.64733  5.36968  0.61958  0.77255  0.48576  0.95510
    226   3.61406  4.82804  5.60748  5.13477  3.94862  5.16354  5.82884  0.61538  5.03637  2.20088  3.70002  5.31370  5.37453  5.25101  5.18188  4.59729  3.87334  1.69100  6.09671  4.91711    259 I - - -
          2.68618  4.42225  2.77519  2.73123  3.46354  2.40513  3.72494  3.29354  2.67741  2.69355  4.24690  2.90347  2.73739  3.18146  2.89801  2.37887  2.77519  2.98518  4.58477  3.61503
          0.01435  4.64733  5.36968  0.61958  0.77255  0.48576  0.95510
    227   2.78233  5.28587  2.53973  2.22831  4.63393  3.53748  3.72544  4.11558  1.75535  3.58714  4.32866  2.84247  3.35277  2.38934  2.18078  2.74277  3.01249  3.67874  5.71091  4.30675    260 k - - -
          2.68618  4.42225  2.77519  2.73123  3.46354  2.40513  3.72494  3.29354  2.67741  2.69355  4.24690  2.90347  2.73739  3.18146  2.89801  2.37887  2.77519  2.98518  4.58477  3.61503
          0.01435  4.64733  5.36968  0.61958  0.77255  0.48576  0.95510
    228   2.73463  4.32816  4.61083  4.02718  3.16419  4.11046  4.45707  2.03982  3.88570  1.94306  3.39845  4.16776  2.45120  4.07713  4.01099  3.41866  3.16519  1.35797  5.03590  3.85346    261 v - - -
          2.68618  4.42225  2.77519  2.73123  3.46354  2.40513  3.72494  3.29354  2.67741  2.69355  4.24690  2.90347  2.73739  3.18146  2.89801  2.37887  2.77519  2.98518  4.58477  3.61503
          0.01435  4.64733  5.36968  0.61958  0.77255  0.48576  0.95510
    229   2.80393  4.34059  4.44003  3.86252  3.50119  4.06689  4.40680  1.85271  3.12728  2.23388  3.46884  4.06492  4.42529  3.96801  3.91431  3.36697  2.23071  1.35400  5.07006  3.87501    262 v - - -
          2.68618  4.42225  2.77519  2.73123  3.46354  2.40513  3.72494  3.29354  2.67741  2.69355  4.24690  2.90347  2.73739  3.18146  2.89801  2.37887  2.77519  2.98518  4.58477  3.61503
          0.01435  4.64733  5.36968  0.61958  0.77255  0.48576  0.95510
    230   2.75768  5.21712  3.00935  2.04764  4.54281  2.35201  2.60364  4.01376  2.46104  3.51270  4.26406  2.69772  3.92761  2.75424  2.42254  2.65824  2.82571  3.59761  5.65988  3.64792    263 e - - -
          2.68618  4.42225  2.77519  2.73123  3.46354  2.40513  3.72494  3.29354  2.67741  2.69355  4.24690  2.90347  2.73739  3.18146  2.89801  2.37887  2.77519  2.98518  4.58477  3.61503
          0.01435  4.64733  5.36968  0.61958  0.77255  0.48576  0.95510
    231   4.04684  6.09281  0.25119  3.16255  5.62813  4.01152  4.88305  5.44294  4.14251  4.91564  5.96927  3.73811  4.71327  4.16233  4.71507  3.96130  4.41712  5.01384  6.60423  5.45163    264 D - - -
          2.68618  4.42225  2.77519  2.73123  3.46354  2.40513  3.72494  3.29354  2.67741  2.69355  4.24690  2.90347  2.73739  3.18146  2.89801  2.37887  2.77519  2.98518  4.58477  3.61503
          0.01435  4.64733  5.36968  0.61958  0.77255  0.48576  0.95510
    232   2.89267  4.28478  4.63119  4.04208  3.23547  4.07464  4.41909  2.23690  3.88747  1.78711  3.19497  4.15323  4.42755  4.06902  3.99056  3.07327  2.49836  1.27870  4.98042  3.79832    265 v - - -
          2.68618  4.42225  2.77519  2.73123  3.46354  2.40513  3.72494  3.29354  2.67741  2.69355  4.24690  2.90347  2.73739  3.18146  2.89801  2.37887  2.77519  2.98518  4.58477  3.61503
          0.01435  4.64733  5.36968  0.61958  0.77255  0.48576  0.95510
    233   1.63774  4.39088  4.20820  3.65859  3.63093  3.85853  4.35979  2.61012  3.56661  2.61682  3.02003  3.89621  4.31006  3.82498  3.81041  3.18128  2.09263  1.60253  5.17026  3.96906    266 v - - -
          2.68618  4.42225  2.77519  2.73123  3.46354  2.40513  3.72494  3.29354  2.67741  2.69355  4.24690  2.90347  2.73739  3.18146  2.89801  2.37887  2.77519  2.98518  4.58477  3.61503
          0.01435  4.64733  5.36968  0.61958  0.77255  0.48576  0.95510
    234   2.14959  4.58682  3.45809  2.76047  3.41036  3.67953  3.91613  2.48453  2.72219  2.80770  3.68343  3.34401  4.06235  3.07391  2.44871  2.77642  2.27691  2.41211  5.15189  3.89470    267 a - - -
          2.68618  4.42225  2.77519  2.73123  3.46354  2.40513  3.72494  3.29354  2.67741  2.69355  4.24690  2.90347  2.73739  3.18146  2.89801  2.37887  2.77519  2.98518  4.58477  3.61503
          0.01435  4.64733  5.36968  0.61958  0.77255  0.48576  0.95510
    235   0.76612  4.49697  4.08596  3.65154  4.16513  3.07229  4.52955  3.32005  3.58081  2.66867  4.12005  3.80363  4.17048  3.87716  3.86004  2.91649  3.10577  2.73224  5.63276  4.42382    268 a - - -
          2.68618  4.42225  2.77519  2.73123  3.46354  2.40513  3.72494  3.29354  2.67741  2.69355  4.24690  2.90347  2.73739  3.18146  2.89801  2.37887  2.77519  2.98518  4.58477  3.61503
          0.01435  4.64733  5.36968  0.61958  0.77255  0.48576  0.95510
    236   2.28402  4.68520  4.06493  4.01470  5.19443  0.46007  5.11169  4.65620  4.25369  4.37261  5.20716  4.00048  4.24756  4.46279  4.45720  2.96304  3.32575  3.93481  6.47265  5.37627    269 G - - -
          2.68618  4.42225  2.77519  2.73123  3.46354  2.40513  3.72494  3.29354  2.67741  2.69355  4.24690  2.90347  2.73739  3.18146  2.89801  2.37887  2.77519  2.98518  4.58477  3.61503
          0.01435  4.64733  5.36968  0.61958  0.77255  0.48576  0.95510
    237   4.37230  5.47797  5.27764  5.04256  1.74420  5.00474  2.45182  4.10703  4.85760  2.90053  4.65261  4.59275  5.28280  4.70240  4.80730  4.37557  4.57561  4.01112  3.94362  0.64925    270 Y - - -
          2.68618  4.42225  2.77519  2.73123  3.46354  2.40513  3.72494  3.29354  2.67741  2.69355  4.24690  2.90347  2.73739  3.18146  2.89801  2.37887  2.77519  2.98518  4.58477  3.61503
          0.01435  4.64733  5.36968  0.61958  0.77255  0.48576  0.95510
    238   3.63503  5.53934  3.49812  3.48860  5.06002  3.93560  4.88617  5.02385  3.91020  4.57850  5.57875  0.30760  4.64367  4.21677  4.24517  3.70489  4.07133  4.55297  6.25316  4.99595    271 N - - -
          2.68618  4.42225  2.77519  2.73123  3.46354  2.40513  3.72494  3.29354  2.67741  2.69355  4.24690  2.90347  2.73739  3.18146  2.89801  2.37887  2.77519  2.98518  4.58477  3.61503
          0.01435  4.64733  5.36968  0.61958  0.77255  0.48576  0.95510
    239   2.80190  4.24255  4.38139  3.79049  3.32442  3.93130  4.24449  1.68743  3.64832  1.81878  2.51766  3.28112  4.29305  3.12088  3.79165  3.22607  3.03401  2.06024  4.86795  3.68437    272 i - - -
          2.68618  4.42225  2.77519  2.73123  3.46354  2.40513  3.72494  3.29354  2.67741  2.69355  4.24690  2.90347  2.73739  3.18146  2.89801  2.37887  2.77519  2.98518  4.58477  3.61503
          0.01435  4.64733  5.36968  0.61958  0.77255  0.48576  0.95510
    240   2.77301  4.28049  4.12916  3.54533  3.37855  3.85576  4.15197  2.70007  3.41927  1.40105  2.49403  3.46523  4.22631  3.67228  3.11693  3.13789  2.49672  2.25125  4.89134  3.69670    273 l - - -
          2.68618  4.42225  2.77519  2.73123  3.46354  2.40513  3.72494  3.29354  2.67741  2.69355  4.24690  2.90347  2.73739  3.18146  2.89801  2.37887  2.77519  2.98518  4.58477  3.61503
          0.01435  4.64733  5.36968  0.61958  0.77255  0.48576  0.95510
    241   2.75027  4.50285  3.57745  3.01183  3.33599  3.71573  3.36832  2.56961  2.96798  2.38891  3.10271  1.65232  4.09632  3.27770  3.33338  2.78402  2.89525  2.77621  5.07630  3.83267    274 n - - -
          2.68618  4.42225  2.77519  2.73123  3.46354  2.40513  3.72494  3.29354  2.67741  2.69355  4.24690  2.90347  2.73739  3.18146  2.89801  2.37887  2.77519  2.98518  4.58477  3.61503
          0.01435  4.64733  5.36968  0.61958  0.77255  0.48576  0.95510
    242   2.68103  5.31542  2.73585  2.28332  4.64374  1.96392  3.77072  4.12527  2.47474  3.61424  4.36775  2.08428  3.96026  2.64868  2.93748  2.38766  3.05958  3.69848  5.75637  4.34219    275 g - - -
          2.68618  4.42225  2.77519  2.73123  3.46354  2.40513  3.72494  3.29354  2.67741  2.69355  4.24690  2.90347  2.73739  3.18146  2.89801  2.37887  2.77519  2.98518  4.58477  3.61503
          0.01435  4.64733  5.36968  0.61958  0.77255  0.48576  0.95510
    243   3.31386  5.48012  3.80373  3.06207  4.92392  3.97880  3.88492  4.26280  1.74663  2.46819  4.54429  3.47594  4.31797  2.40517  1.12531  3.30165  3.47161  3.93667  5.74541  4.56800    276 r - - -
          2.68618  4.42225  2.77519  2.73123  3.46354  2.40513  3.72494  3.29354  2.67741  2.69355  4.24690  2.90347  2.73739  3.18146  2.89801  2.37887  2.77519  2.98518  4.58477  3.61503
          0.01435  4.64733  5.36968  0.61958  0.77255  0.48576  0.95510
    244   2.57197  5.10180  3.05673  2.53350  4.44554  3.08625  3.78109  3.89484  2.37203  3.43913  4.21602  2.89632  1.95606  2.73436  3.02300  2.15249  2.57462  3.50731  5.62427  4.25284    277 p - - -
          2.68602  4.42232  2.77508  2.73130  3.46361  2.40520  3.72502  3.29361  2.67748  2.69362  4.24697  2.90318  2.73717  3.18153  2.89808  2.37894  2.77527  2.98513  4.58484  3.61510
          0.30962  1.34086  5.36968  0.13997  2.03550  0.48576  0.95510
    245   2.31940  4.65917  3.37924  2.46290  3.84353  3.65024  3.89871  3.21543  2.80774  2.65836  3.76535  3.05266  2.87430  3.13622  3.22016  2.71174  2.83775  1.74293  5.22783  3.95675    279 v - - -
          2.68618  4.42225  2.77519  2.73123  3.46354  2.40513  3.72494  3.29354  2.67741  2.69355  4.24690  2.90347  2.73739  3.18146  2.89801  2.37887  2.77519  2.98518  4.58477  3.61503
          0.01435  4.64733  5.36968  0.61958  0.77255  0.48576  0.95510
    246   2.70019  4.02570  2.59102  2.74947  3.95569  3.61777  3.86736  3.34273  2.73785  2.05297  3.85364  3.02789  3.37566  3.07291  3.16965  2.76521  1.85769  3.06463  5.30684  4.01732    280 t - - -
          2.68618  4.42225  2.77519  2.73123  3.46354  2.40513  3.72494  3.29354  2.67741  2.69355  4.24690  2.90347  2.73739  3.18146  2.89801  2.37887  2.77519  2.98518  4.58477  3.61503
          0.01435  4.64733  5.36968  0.61958  0.77255  0.48576  0.95510
    247   2.52719  5.13239  2.47932  2.18279  4.42903  3.54065  3.74346  3.49563  2.50625  3.03927  4.19149  2.94216  3.93871  2.86061  2.98965  1.70470  2.68883  3.49718  5.60082  4.22204    281 s - - -
          2.68618  4.42225  2.77519  2.73123  3.46354  2.40513  3.72494  3.29354  2.67741  2.69355  4.24690  2.90347  2.73739  3.18146  2.89801  2.37887  2.77519  2.98518  4.58477  3.61503
          0.01435  4.64733  5.36968  0.61958  0.77255  0.48576  0.95510
    248   2.53852  5.07006  3.08346  2.53350  4.35116  3.55699  3.59220  3.78856  2.19955  3.01273  4.13743  2.71976  3.95225  2.81449  2.99063  1.95440  2.01297  3.42777  5.55193  4.19152    282 s - - -
          2.68618  4.42225  2.77519  2.73123  3.46354  2.40513  3.72494  3.29354  2.67741  2.69355  4.24690  2.90347  2.73739  3.18146  2.89801  2.37887  2.77519  2.98518  4.58477  3.61503
          0.06376  4.64733  2.95299  0.61958  0.77255  0.48576  0.95510
    249   2.25023  5.21642  2.87734  2.11636  4.54143  3.51613  3.72391  4.01237  2.15455  3.51413  4.26911  2.99316  3.92240  2.60589  2.96111  1.77539  2.80871  3.59761  5.66451  4.26567    283 s - - -
          2.68618  4.42225  2.77519  2.73123  3.46354  2.40513  3.72494  3.29354  2.67741  2.69355  4.24690  2.90347  2.73739  3.18146  2.89801  2.37887  2.77519  2.98518  4.58477  3.61503
          0.01507  4.59864  5.32098  0.61958  0.77255  0.50883  0.91929
    250   2.14367  4.92810  3.18282  2.67578  4.42836  3.29280  3.89582  3.86691  2.45512  3.44374  4.23469  3.04550  2.30181  3.03787  3.14829  1.63959  2.78349  3.46558  5.65079  4.30987    284 s - - -
          2.68618  4.42225  2.77519  2.73123  3.46354  2.40513  3.72494  3.29354  2.67741  2.69355  4.24690  2.90347  2.73739  3.18146  2.89801  2.37887  2.77519  2.98518  4.58477  3.61503
          0.01473  4.62095  5.34330  0.61958  0.77255  0.53607  0.87958
    251   2.38875  4.30790  4.02665  3.45814  3.44271  3.83059  4.14395  1.80422  3.07888  2.50839  3.43443  3.34045  3.45376  3.62404  3.60759  3.11258  3.00547  1.57993  4.94446  3.74116    285 v - - -
          2.68618  4.42225  2.77519  2.73123  3.46354  2.40513  3.72494  3.29354  2.67741  2.69355  4.24690  2.90347  2.73739  3.18146  2.89801  2.37887  2.77519  2.98518  4.58477  3.61503
          0.01473  4.62095  5.34330  0.61958  0.77255  0.45554  1.00541
    252   2.46134  5.11675  2.88735  2.50726  4.41513  3.26530  3.75656  3.86337  2.41203  3.40909  4.18672  2.79489  2.70094  2.87755  3.00696  1.67660  2.99476  3.48560  5.59756  3.39474    286 s - - -
          2.68608  4.42259  2.77515  2.73157  3.46350  2.40419  3.72528  3.29356  2.67774  2.69377  4.24723  2.90337  2.73755  3.18151  2.89834  2.37861  2.77534  2.98552  4.58278  3.61537
          0.22062  1.87650  3.10434  1.86093  0.16904  0.48576  0.95510
    253   2.40592  5.17632  3.00111  2.40231  4.49837  2.63872  3.71427  3.96479  2.35698  3.47467  4.23090  2.55129  2.83941  2.75886  2.76760  2.06369  2.78675  3.55620  5.63137  4.23844    313 s - - -
          2.68618  4.42225  2.77519  2.73123  3.46354  2.40513  3.72494  3.29354  2.67741  2.69355  4.24690  2.90347  2.73739  3.18146  2.89801  2.37887  2.77519  2.98518  4.58477  3.61503
          0.04221  4.60630  3.46286  0.61958  0.77255  0.56241  0.84358
    254   2.23544  5.01411  2.68391  2.53549  4.05551  2.87943  3.76925  3.66286  2.55005  3.35698  4.14381  2.83865  3.93195  2.89931  3.02560  1.64628  2.78302  3.41926  5.56053  4.20031    314 s - - -
          2.68618  4.42225  2.77519  2.73123  3.46354  2.40513  3.72494  3.29354  2.67741  2.69355  4.24690  2.90347  2.73739  3.18146  2.89801  2.37887  2.77519  2.98518  4.58477  3.61503
          0.01536  4.57946  5.30180  0.61958  0.77255  0.60803  0.78619
    255   2.49066  5.29120  2.32974  2.11296  4.62259  3.50425  3.74331  4.10598  2.51318  3.59282  4.34444  2.36271  3.93194  2.69296  3.01506  1.87733  2.70349  3.67628  5.73333  4.31719    315 s - - -
          2.68618  4.42225  2.77519  2.73123  3.46354  2.40513  3.72494  3.29354  2.67741  2.69355  4.24690  2.90347  2.73739  3.18146  2.89801  2.37887  2.77519  2.98518  4.58477  3.61503
          0.09994  4.57946  2.46689  0.61958  0.77255  0.60803  0.78619
    256   2.69053  1.20025  3.86414  3.38266  3.77188  3.13787  4.20306  3.11657  3.18605  2.59872  3.78107  3.63626  4.11271  2.90850  3.44573  2.93271  3.02796  2.85701  5.22932  3.99893    316 c - - -
          2.68618  4.42225  2.77519  2.73123  3.46354  2.40513  3.72494  3.29354  2.67741  2.69355  4.24690  2.90347  2.73739  3.18146  2.89801  2.37887  2.77519  2.98518  4.58477  3.61503
          0.01670  4.49622  5.21857  0.61958  0.77255  0.60925  0.78474
    257   2.41886  5.15615  2.97677  2.39075  4.47773  3.12603  3.69734  3.94326  2.27946  3.45458  4.21232  2.42662  3.89637  2.37239  2.93097  2.02895  2.54307  3.47952  5.61250  4.22039    317 s - - -
          2.68618  4.42225  2.77519  2.73123  3.46354  2.40513  3.72494  3.29354  2.67741  2.69355  4.24690  2.90347  2.73739  3.18146  2.89801  2.37887  2.77519  2.98518  4.58477  3.61503
          0.01595  4.54192  5.26426  0.61958  0.77255  0.38729  1.13598
    258   2.46183  5.05430  3.08187  2.60520  4.52451  1.63772  3.86757  3.97762  2.43273  3.52569  4.30362  2.43668  3.49630  2.99653  3.12470  2.30730  2.86353  3.56284  5.70932  4.34373    318 g - - -
          2.68624  4.42231  2.77526  2.73129  3.46360  2.40511  3.72501  3.29329  2.67747  2.69342  4.24696  2.90353  2.73746  3.18153  2.89790  2.37893  2.77501  2.98510  4.58483  3.61509
          0.26558  1.47585  5.36968  0.15568  1.93678  0.48576  0.95510
    259   2.10758  4.92266  3.16683  2.52856  4.15910  2.84377  3.79356  3.57116  2.48214  2.17789  4.00063  3.12614  2.97956  2.94996  2.59949  2.59967  2.90792  3.25481  5.43390  4.10637    320 a - - -
          2.68618  4.42225  2.77519  2.73123  3.46354  2.40513  3.72494  3.29354  2.67741  2.69355  4.24690  2.90347  2.73739  3.18146  2.89801  2.37887  2.77519  2.98518  4.58477  3.61503
          0.01435  4.64733  5.36968  0.61958  0.77255  0.48576  0.95510
    260   2.25206  4.26476  4.24311  3.66224  3.37124  3.87263  4.20925  2.65539  3.54205  1.50200  2.27325  3.86986  4.25393  3.76634  3.72709  2.61457  2.83409  2.30636  4.89824  3.70873    321 l - - -
          2.68618  4.42225  2.77519  2.73123  3.46354  2.40513  3.72494  3.29354  2.67741  2.69355  4.24690  2.90347  2.73739  3.18146  2.89801  2.37887  2.77519  2.98518  4.58477  3.61503
          0.01435  4.64733  5.36968  0.61958  0.77255  0.48576  0.95510
    261   2.40882  1.44790  4.37746  3.81228  3.42554  3.77876  4.28048  2.72828  3.66902  2.51190  3.43768  3.92541  4.23265  3.87683  3.81361  2.90861  2.79384  2.02292  3.98577  3.75344    322 c - - -
          2.68618  4.42225  2.77519  2.73123  3.46354  2.40513  3.72494  3.29354  2.67741  2.69355  4.24690  2.90347  2.73739  3.18146  2.89801  2.37887  2.77519  2.98518  4.58477  3.61503
          0.01435  4.64733  5.36968  0.61958  0.77255  0.48576  0.95510
    262   2.66160  5.27965  2.77933  2.05910  4.61229  3.25442  3.74568  4.09137  2.49522  3.57907  4.32849  2.91637  3.94396  1.55060  2.74129  2.70158  2.75747  3.66459  5.71837  4.31068    323 q - - -
          2.68618  4.42225  2.77519  2.73123  3.46354  2.40513  3.72494  3.29354  2.67741  2.69355  4.24690  2.90347  2.73739  3.18146  2.89801  2.37887  2.77519  2.98518  4.58477  3.61503
          0.01435  4.64733  5.36968  0.61958  0.77255  0.48576  0.95510
    263   2.60002  4.64984  3.38992  2.82715  3.81883  3.65939  3.50697  2.73802  2.29827  2.87621  3.74270  3.29363  4.04364  3.12812  3.00870  2.65149  1.83842  2.47514  5.20503  3.40069    324 t - - -
          2.68618  4.42225  2.77519  2.73123  3.46354  2.40513  3.72494  3.29354  2.67741  2.69355  4.24690  2.90347  2.73739  3.18146  2.89801  2.37887  2.77519  2.98518  4.58477  3.61503
          0.01435  4.64733  5.36968  0.61958  0.77255  0.48576  0.95510
    264   4.61325  5.57995  5.52187  5.42260  1.14162  5.15276  3.83564  4.21130  5.19618  3.39789  4.73958  4.70961  5.40827  4.87175  5.00898  4.55086  4.80749  4.15337  1.04812  1.85911    325 w - - -
          2.68618  4.42225  2.77519  2.73123  3.46354  2.40513  3.72494  3.29354  2.67741  2.69355  4.24690  2.90347  2.73739  3.18146  2.89801  2.37887  2.77519  2.98518  4.58477  3.61503
          0.01435  4.64733  5.36968  0.61958  0.77255  0.48576  0.95510
    265   2.38388  5.23411  2.82927  2.11645  4.56603  3.52483  3.71914  4.04303  2.26738  3.53383  4.27964  2.99733  2.37063  2.61026  2.85877  2.20323  2.72100  3.61796  5.67488  4.27123    326 e - - -
          2.68618  4.42225  2.77519  2.73123  3.46354  2.40513  3.72494  3.29354  2.67741  2.69355  4.24690  2.90347  2.73739  3.18146  2.89801  2.37887  2.77519  2.98518  4.58477  3.61503
          0.01435  4.64733  5.36968  0.61958  0.77255  0.48576  0.95510
    266   2.76441  5.23606  2.25415  2.45404  4.56530  3.05622  3.72984  4.04064  2.13415  3.53603  4.28544  2.58547  3.92938  2.83383  2.97055  2.10397  2.28441  3.61914  5.68125  3.84613    327 s - - -
          2.68618  4.42225  2.77519  2.73123  3.46354  2.40513  3.72494  3.29354  2.67741  2.69355  4.24690  2.90347  2.73739  3.18146  2.89801  2.37887  2.77519  2.98518  4.58477  3.61503
          0.01435  4.64733  5.36968  0.61958  0.77255  0.48576  0.95510
    267   2.19867  4.56521  3.91560  3.70222  4.94358  3.06101  4.79319  4.39666  3.82687  4.06354  4.85877  3.77846  0.76450  4.07408  4.11735  2.15963  3.13515  3.72718  6.26530  5.08268    328 p - - -
          2.68618  4.42225  2.77519  2.73123  3.46354  2.40513  3.72494  3.29354  2.67741  2.69355  4.24690  2.90347  2.73739  3.18146  2.89801  2.37887  2.77519  2.98518  4.58477  3.61503
          0.01435  4.64733  5.36968  0.61958  0.77255  0.48576  0.95510
    268   2.68169  5.25107  2.46842  2.12650  4.59208  3.20498  3.71018  4.07554  2.03664  3.55453  4.29314  2.82853  3.91538  2.25635  2.86842  2.36882  2.74444  3.17584  5.68588  4.27675    329 k - - -
          2.68618  4.42225  2.77519  2.73123  3.46354  2.40513  3.72494  3.29354  2.67741  2.69355  4.24690  2.90347  2.73739  3.18146  2.89801  2.37887  2.77519  2.98518  4.58477  3.61503
          0.01435  4.64733  5.36968  0.61958  0.77255  0.48576  0.95510
    269   2.17007  5.31215  2.03793  1.83378  4.64352  3.53020  3.76040  4.12672  2.40308  3.61153  4.36132  2.99786  3.95288  2.26720  3.02224  2.76966  3.04787  3.36880  5.74982  4.33488    330 e - - -
          2.68618  4.42225  2.77519  2.73123  3.46354  2.40513  3.72494  3.29354  2.67741  2.69355  4.24690  2.90347  2.73739  3.18146  2.89801  2.37887  2.77519  2.98518  4.58477  3.61503
          0.01435  4.64733  5.36968  0.61958  0.77255  0.48576  0.95510
    270   1.18897  4.53063  4.60349  4.05135  3.63043  4.24105  4.68629  1.97104  3.94146  1.85964  3.52167  4.27382  4.61505  4.17708  4.14419  3.56854  3.34609  2.08452  5.34363  4.16353    331 a - - -
          2.68618  4.42225  2.77519  2.73123  3.46354  2.40513  3.72494  3.29354  2.67741  2.69355  4.24690  2.90347  2.73739  3.18146  2.89801  2.37887  2.77519  2.98518  4.58477  3.61503
          0.01435  4.64733  5.36968  0.61958  0.77255  0.48576  0.95510
    271   1.55682  4.90646  2.97807  2.63629  4.18637  3.56953  3.81883  3.37519  2.62472  3.21037  4.02751  3.14374  3.97951  2.97586  2.47933  2.24652  2.80602  3.07842  5.46090  4.13448    332 a - - -
          2.68618  4.42225  2.77519  2.73123  3.46354  2.40513  3.72494  3.29354  2.67741  2.69355  4.24690  2.90347  2.73739  3.18146  2.89801  2.37887  2.77519  2.98518  4.58477  3.61503
          0.01435  4.64733  5.36968  0.61958  0.77255  0.48576  0.95510
    272   2.44065  5.32080  1.95336  1.90641  4.65820  3.52635  3.75252  4.14610  2.30233  3.62275  4.36726  2.73009  3.94664  2.40591  3.01236  2.67602  2.71081  3.70804  5.75447  4.33583    333 e - - -
          2.68618  4.42225  2.77519  2.73123  3.46354  2.40513  3.72494  3.29354  2.67741  2.69355  4.24690  2.90347  2.73739  3.18146  2.89801  2.37887  2.77519  2.98518  4.58477  3.61503
          0.01435  4.64733  5.36968  0.61958  0.77255  0.48576  0.95510
    273   2.26926  4.47179  4.58199  4.03832  2.07692  4.13068  4.08594  2.90438  3.88711  2.56816  3.56772  4.09987  4.48776  4.03711  3.99809  3.43735  3.29306  2.53616  1.42412  2.71893    334 w - - -
          2.68618  4.42225  2.77519  2.73123  3.46354  2.40513  3.72494  3.29354  2.67741  2.69355  4.24690  2.90347  2.73739  3.18146  2.89801  2.37887  2.77519  2.98518  4.58477  3.61503
          0.01435  4.64733  5.36968  0.61958  0.77255  0.48576  0.95510
    274   1.81162  4.33878  4.02433  3.46715  3.54256  3.52128  4.18783  2.81819  3.38360  2.11792  3.53181  3.73256  4.18877  3.64386  3.64224  2.81636  2.17592  1.80408  5.03355  3.82977    335 v - - -
          2.68618  4.42225  2.77519  2.73123  3.46354  2.40513  3.72494  3.29354  2.67741  2.69355  4.24690  2.90347  2.73739  3.18146  2.89801  2.37887  2.77519  2.98518  4.58477  3.61503
          0.01435  4.64733  5.36968  0.61958  0.77255  0.48576  0.95510
    275   2.68208  4.63343  3.43857  2.87660  3.81070  3.67718  3.91784  3.09968  2.25110  2.86251  3.40780  2.94454  4.06579  3.16757  3.22231  2.91085  1.90008  1.93154  5.20598  3.94324    336 t - - -
          2.68618  4.42225  2.77519  2.73123  3.46354  2.40513  3.72494  3.29354  2.67741  2.69355  4.24690  2.90347  2.73739  3.18146  2.89801  2.37887  2.77519  2.98518  4.58477  3.61503
          0.01435  4.64733  5.36968  0.61958  0.77255  0.48576  0.95510
    276   2.55211  5.26994  2.57697  2.25896  4.61402  3.52999  3.71990  4.09609  1.88313  3.57193  4.31274  2.83161  3.92815  2.62999  2.02977  2.42828  2.99932  3.66044  5.69990  4.29371    337 k - - -
          2.68618  4.42225  2.77519  2.73123  3.46354  2.40513  3.72494  3.29354  2.67741  2.69355  4.24690  2.90347  2.73739  3.18146  2.89801  2.37887  2.77519  2.98518  4.58477  3.61503
          0.01435  4.64733  5.36968  0.61958  0.77255  0.48576  0.95510
    277   2.58457  4.65817  4.95666  4.63288  4.22440  4.18172  5.38171  2.24309  4.53864  2.83466  4.05279  4.62968  4.79036  4.82584  4.70437  3.65279  3.53774  0.56087  6.08059  4.85982    338 V - - -
          2.68618  4.42225  2.77519  2.73123  3.46354  2.40513  3.72494  3.29354  2.67741  2.69355  4.24690  2.90347  2.73739  3.18146  2.89801  2.37887  2.77519  2.98518  4.58477  3.61503
          0.01435  4.64733  5.36968  0.61958  0.77255  0.48576  0.95510
    278   3.34858  4.63886  5.24733  4.69431  3.65231  4.69968  5.13930  1.67876  4.56087  1.11251  3.48015  4.81927  4.96815  4.70976  4.64937  4.05431  2.94727  1.49770  5.53952  4.39826    339 l - - -
          2.68618  4.42225  2.77519  2.73123  3.46354  2.40513  3.72494  3.29354  2.67741  2.69355  4.24690  2.90347  2.73739  3.18146  2.89801  2.37887  2.77519  2.98518  4.58477  3.61503
          0.01435  4.64733  5.36968  0.61958  0.77255  0.48576  0.95510
    279   3.88105  5.51426  4.69777  4.71220  5.71988  0.14512  5.71091  5.57489  4.98734  5.09256  6.11886  4.86568  4.91555  5.25200  5.07619  4.08317  4.41383  4.95668  6.54800  5.86834    340 G - - -
          2.68618  4.42225  2.77519  2.73123  3.46354  2.40513  3.72494  3.29354  2.67741  2.69355  4.24690  2.90347  2.73739  3.18146  2.89801  2.37887  2.77519  2.98518  4.58477  3.61503
          0.01435  4.64733  5.36968  0.61958  0.77255  0.48576  0.95510
    280   3.42995  6.15081  1.12860  1.11474  5.42458  3.57820  4.18961  4.99642  3.30057  4.44343  5.31749  3.02179  4.24359  3.36301  3.97163  3.06089  3.73501  4.52302  6.58868  5.00109    341 e - - -
          2.68618  4.42225  2.77519  2.73123  3.46354  2.40513  3.72494  3.29354  2.67741  2.69355  4.24690  2.90347  2.73739  3.18146  2.89801  2.37887  2.77519  2.98518  4.58477  3.61503
          0.01435  4.64733  5.36968  0.61958  0.77255  0.48576  0.95510
    281   2.74773  4.98565  3.12648  2.56808  3.52093  3.57034  3.77004  3.22697  2.15853  3.04457  4.05316  2.94017  3.96039  2.06337  2.45711  2.59106  2.61012  2.91181  5.47958  4.13654    342 q - - -
          2.68618  4.42225  2.77519  2.73123  3.46354  2.40513  3.72494  3.29354  2.67741  2.69355  4.24690  2.90347  2.73739  3.18146  2.89801  2.37887  2.77519  2.98518  4.58477  3.61503
          0.01435  4.64733  5.36968  0.61958  0.77255  0.48576  0.95510
    282   2.68536  5.12144  3.05025  1.92092  4.41484  2.87569  3.40952  3.56785  2.38436  3.40433  4.17621  3.03192  3.93293  2.52557  2.97438  2.24765  2.44713  3.29497  3.98898  4.20918    343 e - - -
          2.68618  4.42225  2.77519  2.73123  3.46354  2.40513  3.72494  3.29354  2.67741  2.69355  4.24690  2.90347  2.73739  3.18146  2.89801  2.37887  2.77519  2.98518  4.58477  3.61503
          0.01435  4.64733  5.36968  0.61958  0.77255  0.48576  0.95510
    283   2.85380  4.29101  4.42575  3.83516  3.33627  3.98729  4.06431  1.44429  3.68861  1.86030  2.96301  4.00706  4.34157  2.78076  3.83353  3.28343  3.08519  2.06872  4.91314  3.73501    344 i - - -
          2.68618  4.42225  2.77519  2.73123  3.46354  2.40513  3.72494  3.29354  2.67741  2.69355  4.24690  2.90347  2.73739  3.18146  2.89801  2.37887  2.77519  2.98518  4.58477  3.61503
          0.01435  4.64733  5.36968  0.61958  0.77255  0.48576  0.95510
    284   2.75215  5.04206  3.10172  2.54328  3.80628  3.28717  3.75741  3.74136  2.22542  3.31226  4.10532  2.94612  3.95335  2.81575  1.80889  2.23343  2.84595  3.02027  5.52362  3.68395    345 r - - -
          2.68618  4.42225  2.77519  2.73123  3.46354  2.40513  3.72494  3.29354  2.67741  2.69355  4.24690  2.90347  2.73739  3.18146  2.89801  2.37887  2.77519  2.98518  4.58477  3.61503
          0.01435  4.64733  5.36968  0.61958  0.77255  0.48576  0.95510
    285   2.81534  4.44147  4.02696  3.47938  3.67719  3.81274  4.27963  2.51326  3.39317  2.49052  3.63546  3.77612  4.26340  3.68295  3.67970  2.76106  1.17404  2.20072  5.19638  3.98230    346 t - - -
          2.68618  4.42225  2.77519  2.73123  3.46354  2.40513  3.72494  3.29354  2.67741  2.69355  4.24690  2.90347  2.73739  3.18146  2.89801  2.37887  2.77519  2.98518  4.58477  3.61503
          0.01435  4.64733  5.36968  0.61958  0.77255  0.48576  0.95510
    286   2.61460  1.13874  2.89840  3.06092  4.06904  3.55185  3.50563  3.46774  3.12725  3.15820  4.02808  3.45094  4.10532  3.43250  3.50594  2.58148  3.08782  3.15797  5.46600  4.20201    347 c - - -
          2.68618  4.42225  2.77519  2.73123  3.46354  2.40513  3.72494  3.29354  2.67741  2.69355  4.24690  2.90347  2.73739  3.18146  2.89801  2.37887  2.77519  2.98518  4.58477  3.61503
          0.01435  4.64733  5.36968  0.61958  0.77255  0.48576  0.95510
    287   2.69740  5.24109  2.09022  2.03760  4.57265  3.52448  3.72220  4.05054  2.29142  3.54068  4.28651  2.55367  3.65243  2.82411  2.88799  2.67636  2.44682  2.87161  5.68149  4.27632    348 e - - -
          2.68618  4.42225  2.77519  2.73123  3.46354  2.40513  3.72494  3.29354  2.67741  2.69355  4.24690  2.90347  2.73739  3.18146  2.89801  2.37887  2.77519  2.98518  4.58477  3.61503
          0.01435  4.64733  5.36968  0.61958  0.77255  0.48576  0.95510
    288   2.60985  5.26793  2.41747  1.98954  4.60396  2.69491  3.57118  4.08648  2.47654  3.56967  4.31307  2.43556  3.92855  2.67596  2.97181  2.56464  2.33697  3.52282  5.70531  4.29477    349 e - - -
          2.68605  4.41742  2.77463  2.73123  3.46402  2.40485  3.72510  3.29402  2.67783  2.69393  4.24738  2.90332  2.73782  3.18133  2.89843  2.37843  2.77499  2.98567  4.58525  3.61551
          1.03631  0.87742  1.47235  1.35095  0.29975  0.48576  0.95510
    289   2.60277  2.39894  2.76578  2.35119  4.22627  3.35854  3.68154  3.65859  2.24807  3.23168  4.02568  2.98936  3.47217  2.74319  2.78812  2.44037  2.78702  3.30800  5.44566  4.09028    359 k - - -
          2.68618  4.42225  2.77519  2.73123  3.46354  2.40513  3.72494  3.29354  2.67741  2.69355  4.24690  2.90347  2.73739  3.18146  2.89801  2.37887  2.77519  2.98518  4.58477  3.61503
          0.18327  4.39279  1.86375  0.61958  0.77255  0.39467  1.12057
    290   2.70095  2.85002  2.82743  2.29139  4.38616  2.38196  3.52736  3.83980  2.28748  3.37374  4.14442  2.80927  3.21402  2.59569  2.92748  2.59494  2.93307  3.45395  5.55183  4.17105    360 k - - -
          2.68618  4.42225  2.77519  2.73123  3.46354  2.40513  3.72494  3.29354  2.67741  2.69355  4.24690  2.90347  2.73739  3.18146  2.89801  2.37887  2.77519  2.98518  4.58477  3.61503
          0.01709  4.47387  5.19621  0.61958  0.77255  0.63614  0.75360
    291   2.65351  5.14451  3.00075  2.11361  4.46030  3.50459  3.68985  3.78580  2.32457  3.34590  4.19548  2.98672  3.52339  2.04553  2.65375  2.70293  2.11234  3.51980  5.59208  4.20877    361 q - - -
          2.68618  4.42225  2.77519  2.73123  3.46354  2.40513  3.72494  3.29354  2.67741  2.69355  4.24690  2.90347  2.73739  3.18146  2.89801  2.37887  2.77519  2.98518  4.58477  3.61503
          0.01629  4.52143  5.24378  0.61958  0.77255  0.56476  0.84049
    292   2.62081  5.20395  3.03242  2.48702  4.53599  3.54194  3.38422  3.99415  1.88800  3.49455  4.25777  3.02276  2.27625  2.18735  2.80946  2.47693  3.00615  3.58979  5.63886  4.26275    362 k - - -
          2.68618  4.42225  2.77519  2.73123  3.46354  2.40513  3.72494  3.29354  2.67741  2.69355  4.24690  2.90347  2.73739  3.18146  2.89801  2.37887  2.77519  2.98518  4.58477  3.61503
          0.06150  4.56978  3.01004  0.61958  0.77255  0.40827  1.09303
    293   2.73610  5.09949  3.04460  2.43592  4.39030  2.58936  3.26921  3.83796  2.05485  3.15697  4.15632  3.02592  3.35555  2.70297  2.95922  2.63771  2.06304  3.19921  5.56641  4.19343    363 k - - -
          2.68618  4.42225  2.77519  2.73123  3.46354  2.40513  3.72494  3.29354  2.67741  2.69355  4.24690  2.90347  2.73739  3.18146  2.89801  2.37887  2.77519  2.98518  4.58477  3.61503
          0.01496  4.60551  5.32786  0.61958  0.77255  0.56380  0.84174
    294   2.29307  5.21104  2.63309  2.09327  4.54072  3.10109  3.70429  4.01622  2.28771  3.40614  4.25709  2.98426  3.90711  2.61109  2.93853  1.99474  2.67726  3.45175  5.65371  4.25144    364 s - - -
          2.68618  4.42225  2.77519  2.73123  3.46354  2.40513  3.72494  3.29354  2.67741  2.69355  4.24690  2.90347  2.73739  3.18146  2.89801  2.37887  2.77519  2.98518  4.58477  3.61503
          0.01496  4.60551  5.32786  0.61958  0.77255  0.43988  1.03314
    295   2.05833  4.72187  3.47626  2.99729  4.43046  2.91492  4.14543  3.85062  2.75515  3.48026  4.29386  3.38819  4.03386  3.33373  3.41928  1.80914  1.42666  3.42742  5.72401  4.43919    365 t - - -
          2.68618  4.42225  2.77519  2.73123  3.46354  2.40513  3.72494  3.29354  2.67741  2.69355  4.24690  2.90347  2.73739  3.18146  2.89801  2.37887  2.77519  2.98518  4.58477  3.61503
          0.10006  4.64733  2.45769  0.61958  0.77255  0.48576  0.95510
    296   2.44716  4.73149  3.25717  2.69599  3.92371  3.59732  3.81422  2.87029  2.15263  2.96818  3.46159  3.18634  3.75067  2.47686  2.90916  2.81340  2.49974  2.25904  5.26844  3.97625    366 k - - -
          2.68618  4.42225  2.77519  2.73123  3.46354  2.40513  3.72494  3.29354  2.67741  2.69355  4.24690  2.90347  2.73739  3.18146  2.89801  2.37887  2.77519  2.98518  4.58477  3.61503
          0.01562  4.56289  5.28523  0.61958  0.77255  0.40282  1.10393
    297   1.27481  4.55890  3.92238  3.53893  4.74061  2.76283  4.59154  4.17929  3.55967  3.83430  4.63278  3.69312  1.42834  3.83822  3.90043  2.36230  2.71824  3.59769  6.06056  4.84869    367 a - - -
          2.68618  4.42225  2.77519  2.73123  3.46354  2.40513  3.72494  3.29354  2.67741  2.69355  4.24690  2.90347  2.73739  3.18146  2.89801  2.37887  2.77519  2.98518  4.58477  3.61503
          0.05436  4.64733  3.13919  0.61958  0.77255  0.48576  0.95510
    298   2.43103  4.69990  3.99593  3.95236  5.16511  0.44458  5.07465  4.63925  4.20525  4.35179  5.20121  3.97710  4.24568  4.42603  4.41581  2.97896  3.34100  3.93647  6.42851  5.33316    368 G - - -
          2.68618  4.42225  2.77519  2.73123  3.46354  2.40513  3.72494  3.29354  2.67741  2.69355  4.24690  2.90347  2.73739  3.18146  2.89801  2.37887  2.77519  2.98518  4.58477  3.61503
          0.01493  4.60790  5.33025  0.61958  0.77255  0.44222  1.02893
    299   2.75398  4.35360  3.86299  3.28950  3.47643  3.78850  4.06577  2.57352  2.81200  2.43434  3.46485  3.62519  4.16461  3.49059  3.50269  2.53833  1.98260  1.72382  4.95631  3.37274    369 v - - -
          2.68618  4.42225  2.77519  2.73123  3.46354  2.40513  3.72494  3.29354  2.67741  2.69355  4.24690  2.90347  2.73739  3.18146  2.89801  2.37887  2.77519  2.98518  4.58477  3.61503
          0.01435  4.64733  5.36968  0.61958  0.77255  0.48576  0.95510
    300   3.88105  5.51426  4.69777  4.71220  5.71988  0.14512  5.71091  5.57489  4.98734  5.09256  6.11886  4.86568  4.91555  5.25200  5.07619  4.08317  4.41383  4.95668  6.54800  5.86834    370 G - - -
          2.68618  4.42225  2.77519  2.73123  3.46354  2.40513  3.72494  3.29354  2.67741  2.69355  4.24690  2.90347  2.73739  3.18146  2.89801  2.37887  2.77519  2.98518  4.58477  3.61503
          0.01435  4.64733  5.36968  0.61958  0.77255  0.48576  0.95510
    301   3.95112  5.16683  5.78529  5.22012  2.15115  5.28738  5.41288  2.25296  5.07989  0.58163  3.10531  5.39383  5.31693  4.93970  5.02924  4.67455  4.15067  2.82326  5.42763  4.29970    371 L - - -
          2.68618  4.42225  2.77519  2.73123  3.46354  2.40513  3.72494  3.29354  2.67741  2.69355  4.24690  2.90347  2.73739  3.18146  2.89801  2.37887  2.77519  2.98518  4.58477  3.61503
          0.01435  4.64733  5.36968  0.61958  0.77255  0.48576  0.95510
    302   2.31385  4.53244  3.53058  2.96578  3.68479  3.34414  3.94709  2.86217  2.92815  2.50179  3.17738  3.39641  4.08098  3.24168  2.93688  2.22230  1.90929  2.66654  5.11012  3.86355    372 t - - -
          2.68618  4.42225  2.77519  2.73123  3.46354  2.40513  3.72494  3.29354  2.67741  2.69355  4.24690  2.90347  2.73739  3.18146  2.89801  2.37887  2.77519  2.98518  4.58477  3.61503
          0.01435  4.64733  5.36968  0.61958  0.77255  0.48576  0.95510
    303   2.59283  4.93196  3.24128  2.73320  4.16693  3.64947  3.87204  3.57442  2.41065  3.06975  4.04041  3.22570  1.36917  2.84786  3.01198  2.90889  3.08251  3.27681  5.44992  3.64632    373 p - - -
          2.68618  4.42225  2.77519  2.73123  3.46354  2.40513  3.72494  3.29354  2.67741  2.69355  4.24690  2.90347  2.73739  3.18146  2.89801  2.37887  2.77519  2.98518  4.58477  3.61503
          0.01435  4.64733  5.36968  0.61958  0.77255  0.48576  0.95510
    304   2.53451  4.51748  3.55583  2.30878  3.66122  3.71017  3.95581  2.92807  2.30278  2.12812  2.70379  3.41522  4.09063  3.25994  3.31816  2.94919  2.98144  2.22049  5.09361  3.47273    374 l - - -
          2.68618  4.42225  2.77519  2.73123  3.46354  2.40513  3.72494  3.29354  2.67741  2.69355  4.24690  2.90347  2.73739  3.18146  2.89801  2.37887  2.77519  2.98518  4.58477  3.61503
          0.01435  4.64733  5.36968  0.61958  0.77255  0.48576  0.95510
    305   3.05265  4.41981  4.85459  4.26104  2.74556  4.24006  3.76968  1.31671  4.08718  1.41371  3.25630  4.34121  4.55851  4.21589  4.14536  3.55598  3.28173  2.29064  4.98926  3.80072    375 i - - -
          2.68618  4.42225  2.77519  2.73123  3.46354  2.40513  3.72494  3.29354  2.67741  2.69355  4.24690  2.90347  2.73739  3.18146  2.89801  2.37887  2.77519  2.98518  4.58477  3.61503
          0.01435  4.64733  5.36968  0.61958  0.77255  0.48576  0.95510
    306   2.86653  5.37101  2.51524  1.33149  4.69848  3.54345  3.79631  4.18416  2.56542  3.66646  4.42388  3.00870  3.98436  2.07024  2.86531  2.81779  3.10443  3.75475  5.80275  3.84991    376 e - - -
          2.68618  4.42225  2.77519  2.73123  3.46354  2.40513  3.72494  3.29354  2.67741  2.69355  4.24690  2.90347  2.73739  3.18146  2.89801  2.37887  2.77519  2.98518  4.58477  3.61503
          0.01435  4.64733  5.36968  0.61958  0.77255  0.48576  0.95510
    307   2.72746  5.26418  2.72184  1.39743  4.58728  3.53440  3.75186  4.06122  2.39251  2.92118  4.31441  3.00735  3.94803  2.46442  2.99924  2.55077  2.93495  3.64360  5.70736  4.30351    377 e - - -
          2.68618  4.42225  2.77519  2.73123  3.46354  2.40513  3.72494  3.29354  2.67741  2.69355  4.24690  2.90347  2.73739  3.18146  2.89801  2.37887  2.77519  2.98518  4.58477  3.61503
          0.01435  4.64733  5.36968  0.61958  0.77255  0.48576  0.95510
    308   2.38131  3.86802  2.93639  1.54998  4.21301  3.57159  3.61360  3.63201  2.57103  2.90572  3.64317  3.09813  3.96293  2.92187  3.03709  2.77486  2.49781  3.30275  5.46756  4.12754    378 e - - -
          2.68618  4.42225  2.77519  2.73123  3.46354  2.40513  3.72494  3.29354  2.67741  2.69355  4.24690  2.90347  2.73739  3.18146  2.89801  2.37887  2.77519  2.98518  4.58477  3.61503
          0.01435  4.64733  5.36968  0.61958  0.77255  0.48576  0.95510
    309   2.54522  4.80385  3.24467  2.68514  4.00536  3.61139  2.98649  3.16240  2.67068  2.85657  3.50244  2.62743  3.99888  2.65880  3.11375  2.58063  2.10029  3.11499  5.33314  2.83162    379 t - - -
          2.68608  4.42135  2.77526  2.73130  3.46361  2.40520  3.72501  3.29361  2.67748  2.69362  4.24697  2.90311  2.73746  3.18153  2.89808  2.37881  2.77508  2.98525  4.58484  3.61510
          0.05598  3.00003  5.36968  1.29070  0.32169  0.48576  0.95510
    310   2.64191  5.21781  2.32751  2.08464  4.54562  3.52612  3.71673  2.59460  2.18851  3.51536  4.26341  3.00034  3.56131  2.44248  2.71825  2.71933  2.73985  3.59921  5.66045  4.26028    386 e - - -
          2.68618  4.42225  2.77519  2.73123  3.46354  2.40513  3.72494  3.29354  2.67741  2.69355  4.24690  2.90347  2.73739  3.18146  2.89801  2.37887  2.77519  2.98518  4.58477  3.61503
          0.01435  4.64733  5.36968  0.61958  0.77255  0.48576  0.95510
    311   2.46187  5.22915  2.70489  2.27184  4.56293  3.52355  3.71219  3.78955  2.05503  3.52934  4.27320  2.70789  3.91736  2.81257  2.33574  2.47859  2.22746  3.55668  5.66846  4.26508    387 k - - -
          2.68618  4.42225  2.77519  2.73123  3.46354  2.40513  3.72494  3.29354  2.67741  2.69355  4.24690  2.90347  2.73739  3.18146  2.89801  2.37887  2.77519  2.98518  4.58477  3.61503
          0.01435  4.64733  5.36968  0.61958  0.77255  0.48576  0.95510
    312   2.60888  4.50052  3.57596  3.00946  3.64298  3.71389  3.96194  2.29572  2.38437  2.50515  3.60215  2.50016  4.09419  3.27515  3.24844  2.95471  2.48218  2.19444  5.07853  3.27188    388 v - - -
          2.68618  4.42225  2.77519  2.73123  3.46354  2.40513  3.72494  3.29354  2.67741  2.69355  4.24690  2.90347  2.73739  3.18146  2.89801  2.37887  2.77519  2.98518  4.58477  3.61503
          0.01435  4.64733  5.36968  0.61958  0.77255  0.48576  0.95510
    313   2.31768  4.56401  3.48829  2.66146  3.71652  3.69004  3.92999  2.89815  2.88900  1.63113  3.66200  3.14215  4.07273  2.70926  3.27472  2.92500  2.62489  2.84597  5.13248  3.35601    389 l - - -
          2.68618  4.42225  2.77519  2.73123  3.46354  2.40513  3.72494  3.29354  2.67741  2.69355  4.24690  2.90347  2.73739  3.18146  2.89801  2.37887  2.77519  2.98518  4.58477  3.61503
          0.01435  4.64733  5.36968  0.61958  0.77255  0.48576  0.95510
    314   2.77685  5.27214  2.97620  1.83138  4.61242  3.53119  3.72880  4.09306  1.93063  3.57329  4.31732  2.83924  3.10112  2.35212  2.94772  2.25930  2.86548  3.66089  5.70528  4.29916    390 e - - -
          2.68618  4.42225  2.77519  2.73123  3.46354  2.40513  3.72494  3.29354  2.67741  2.69355  4.24690  2.90347  2.73739  3.18146  2.89801  2.37887  2.77519  2.98518  4.58477  3.61503
          0.01435  4.64733  5.36968  0.61958  0.77255  0.48576  0.95510
    315   2.18190  5.19827  2.28739  2.36592  4.51766  3.52862  3.57075  3.98628  2.46937  3.09402  4.24633  2.37662  3.92396  2.35030  2.95802  2.66272  2.75256  3.12759  5.64660  4.25088    391 a - - -
          2.68618  4.42225  2.77519  2.73123  3.46354  2.40513  3.72494  3.29354  2.67741  2.69355  4.24690  2.90347  2.73739  3.18146  2.89801  2.37887  2.77519  2.98518  4.58477  3.61503
          0.01435  4.64733  5.36968  0.61958  0.77255  0.48576  0.95510
    316   3.88611  5.10115  5.77848  5.20690  3.40504  5.29200  5.61350  1.89597  5.07976  0.59380  2.79438  5.42507  5.32983  4.98625  5.06042  4.68330  4.09421  2.38613  5.63799  4.68092    392 L - - -
          2.68618  4.42225  2.77519  2.73123  3.46354  2.40513  3.72494  3.29354  2.67741  2.69355  4.24690  2.90347  2.73739  3.18146  2.89801  2.37887  2.77519  2.98518  4.58477  3.61503
          0.01435  4.64733  5.36968  0.61958  0.77255  0.48576  0.95510
    317   2.44828  4.97853  3.04194  2.05175  4.22600  3.56932  3.59274  3.43505  2.56159  3.24099  3.83398  3.09187  3.95954  2.10150  2.79977  2.77046  2.80816  2.46133  4.01479  4.13173    393 e - - -
          2.68618  4.42225  2.77519  2.73123  3.46354  2.40513  3.72494  3.29354  2.67741  2.69355  4.24690  2.90347  2.73739  3.18146  2.89801  2.37887  2.77519  2.98518  4.58477  3.61503
          0.01435  4.64733  5.36968  0.61958  0.77255  0.48576  0.95510
    318   2.77979  5.28310  2.06207  2.06899  4.62169  3.52655  3.73272  3.66747  1.88444  3.58469  4.32777  2.33428  3.93378  2.83379  2.87101  2.74007  2.82828  3.67069  5.71702  4.30581    394 k - - -
          2.68618  4.42225  2.77519  2.73123  3.46354  2.40513  3.72494  3.29354  2.67741  2.69355  4.24690  2.90347  2.73739  3.18146  2.89801  2.37887  2.77519  2.98518  4.58477  3.61503
          0.01435  4.64733  5.36968  0.61958  0.77255  0.48576  0.95510
    319   2.19068  4.58635  4.85250  4.28113  3.45552  4.38855  4.76812  2.42472  4.14233  0.95501  2.96487  4.45556  4.70399  4.30807  4.26964  3.71562  3.43869  1.98496  5.26705  4.13703    395 l - - -
          2.68618  4.42225  2.77519  2.73123  3.46354  2.40513  3.72494  3.29354  2.67741  2.69355  4.24690  2.90347  2.73739  3.18146  2.89801  2.37887  2.77519  2.98518  4.58477  3.61503
          0.01435  4.64733  5.36968  0.61958  0.77255  0.48576  0.95510
    320   3.00541  4.66875  5.33873  4.80967  3.81272  4.82344  5.33641  1.80030  4.69634  1.49909  3.61862  4.94766  5.08724  4.87990  4.81180  4.19649  3.65099  0.95421  5.73910  4.57382    396 v - - -
          2.68618  4.42225  2.77519  2.73123  3.46354  2.40513  3.72494  3.29354  2.67741  2.69355  4.24690  2.90347  2.73739  3.18146  2.89801  2.37887  2.77519  2.98518  4.58477  3.61503
          0.01435  4.64733  5.36968  0.61958  0.77255  0.48576  0.95510
    321   2.52174  5.21856  2.90915  2.36652  4.54755  3.39956  3.78561  4.01048  2.49434  3.53184  4.30115  1.61018  3.96612  2.90259  2.98528  2.07533  2.77829  3.60845  5.69944  4.30691    397 n - - -
          2.68618  4.42225  2.77519  2.73123  3.46354  2.40513  3.72494  3.29354  2.67741  2.69355  4.24690  2.90347  2.73739  3.18146  2.89801  2.37887  2.77519  2.98518  4.58477  3.61503
          0.22358  4.64733  1.65675  0.61958  0.77255  0.48576  0.95510
    322   2.46035  4.65659  3.27817  2.79864  4.09123  1.46157  3.93161  3.48156  2.60527  2.71157  3.98103  3.23672  3.64731  3.13665  3.19093  2.65811  2.72692  3.15146  5.42071  4.13941    398 g - - -
          2.68618  4.42225  2.77519  2.73123  3.46354  2.40513  3.72494  3.29354  2.67741  2.69355  4.24690  2.90347  2.73739  3.18146  2.89801  2.37887  2.77519  2.98518  4.58477  3.61503
          0.01765  4.44141  5.16376  0.61958  0.77255  0.33003  1.26904
    323   2.22422  5.13837  2.77269  2.43858  4.43776  3.39461  3.73037  3.89262  2.38161  3.42396  3.11124  2.63392  3.93003  2.58227  2.78396  2.60559  2.14200  3.26022  5.59950  4.21806    399 t - - -
          2.68618  4.42225  2.77519  2.73123  3.46354  2.40513  3.72494  3.29354  2.67741  2.69355  4.24690  2.90347  2.73739  3.18146  2.89801  2.37887  2.77519  2.98518  4.58477  3.61503
          0.01435  4.64733  5.36968  0.61958  0.77255  0.48576  0.95510
    324   2.74449  5.12713  2.69881  2.27930  4.42259  3.39837  3.73251  3.70781  2.37546  3.28039  4.18125  2.94884  2.57191  2.84779  2.61551  2.60603  2.18691  3.16351  4.05671  4.21196    400 t - - -
          2.68618  4.42225  2.77519  2.73123  3.46354  2.40513  3.72494  3.29354  2.67741  2.69355  4.24690  2.90347  2.73739  3.18146  2.89801  2.37887  2.77519  2.98518  4.58477  3.61503
          0.01435  4.64733  5.36968  0.61958  0.77255  0.48576  0.95510
    325   2.62203  5.19720  2.76891  2.14587  3.66773  3.52727  3.71714  3.98823  2.21882  3.49231  4.24419  2.69047  2.80783  2.61175  2.65729  2.71841  2.67764  2.70935  5.64423  4.24803    401 e - - -
          2.68618  4.42225  2.77519  2.73123  3.46354  2.40513  3.72494  3.29354  2.67741  2.69355  4.24690  2.90347  2.73739  3.18146  2.89801  2.37887  2.77519  2.98518  4.58477  3.61503
          0.01435  4.64733  5.36968  0.61958  0.77255  0.48576  0.95510
    326   2.74853  4.65374  3.38901  2.82651  3.82522  3.32378  3.88885  3.08904  2.79457  2.48723  3.42384  3.29316  1.90452  2.81639  2.99748  2.88424  2.36503  2.77620  5.21038  3.94064    402 p - - -
          2.68618  4.42225  2.77519  2.73123  3.46354  2.40513  3.72494  3.29354  2.67741  2.69355  4.24690  2.90347  2.73739  3.18146  2.89801  2.37887  2.77519  2.98518  4.58477  3.61503
          0.01435  4.64733  5.36968  0.61958  0.77255  0.48576  0.95510
    327   2.78374  5.05885  3.05619  2.36640  4.35948  3.13988  3.80842  3.79241  2.59557  3.36670  4.16467  2.89187  2.95269  2.75988  3.06511  2.79612  1.47241  3.24188  5.58077  4.22550    403 t - - -
          2.68618  4.42225  2.77519  2.73123  3.46354  2.40513  3.72494  3.29354  2.67741  2.69355  4.24690  2.90347  2.73739  3.18146  2.89801  2.37887  2.77519  2.98518  4.58477  3.61503
          0.01435  4.64733  5.36968  0.61958  0.77255  0.48576  0.95510
    328   2.17517  4.68330  3.22238  2.57675  3.18207  3.64601  3.87190  3.13525  2.76721  2.36792  3.77356  2.92080  2.68937  3.09826  2.90245  2.86739  2.47039  2.93187  4.25243  3.95595    404 a - - -
          2.68618  4.42225  2.77519  2.73123  3.46354  2.40513  3.72494  3.29354  2.67741  2.69355  4.24690  2.90347  2.73739  3.18146  2.89801  2.37887  2.77519  2.98518  4.58477  3.61503
          0.01435  4.64733  5.36968  0.61958  0.77255  0.48576  0.95510
    329   2.23545  5.27860  2.23717  1.56665  4.60631  3.53056  3.76129  4.08320  2.52730  3.57967  4.33426  3.00450  3.95161  2.71857  3.02510  2.54790  2.82188  3.36474  5.72714  4.31844    405 e - - -
          2.68618  4.42225  2.77519  2.73123  3.46354  2.40513  3.72494  3.29354  2.67741  2.69355  4.24690  2.90347  2.73739  3.18146  2.89801  2.37887  2.77519  2.98518  4.58477  3.61503
          0.07002  4.64733  2.84666  0.61958  0.77255  0.48576  0.95510
    330   2.54808  5.20768  2.83576  2.20022  4.52401  3.51581  3.39259  3.99227  2.42358  3.49997  4.25841  1.77649  3.92272  2.42639  2.96837  2.73173  2.99338  2.81972  5.65575  4.25862    406 n - - -
          2.68618  4.42225  2.77519  2.73123  3.46354  2.40513  3.72494  3.29354  2.67741  2.69355  4.24690  2.90347  2.73739  3.18146  2.89801  2.37887  2.77519  2.98518  4.58477  3.61503
          0.01516  4.59247  5.31482  0.61958  0.77255  0.42765  1.05566
    331   3.66103  5.08171  5.09721  4.71399  3.51884  4.67712  5.28354  2.66322  4.46009  0.45250  3.34977  4.89739  5.05080  4.69800  4.56021  4.15862  3.45592  2.79384  5.61492  4.49924    407 L - - -
          2.68618  4.42225  2.77519  2.73123  3.46354  2.40513  3.72494  3.29354  2.67741  2.69355  4.24690  2.90347  2.73739  3.18146  2.89801  2.37887  2.77519  2.98518  4.58477  3.61503
          0.01435  4.64733  5.36968  0.61958  0.77255  0.48576  0.95510
    332   2.03624  5.23176  2.77265  2.29636  4.56668  2.96937  3.15560  4.04546  2.35539  3.34578  4.27522  2.51655  3.91583  2.43903  2.62632  2.71252  2.90304  3.31839  5.67039  4.26573    408 a - - -
          2.68618  4.42225  2.77519  2.73123  3.46354  2.40513  3.72494  3.29354  2.67741  2.69355  4.24690  2.90347  2.73739  3.18146  2.89801  2.37887  2.77519  2.98518  4.58477  3.61503
          0.01435  4.64733  5.36968  0.61958  0.77255  0.48576  0.95510
    333   1.98468  5.22071  2.89489  2.25585  4.54999  3.53094  3.71834  4.02249  1.89493  3.11193  4.26647  2.83480  3.92483  2.29292  2.78960  2.72479  2.98523  3.45294  5.66127  4.26360    409 k - - -
          2.68618  4.42225  2.77519  2.73123  3.46354  2.40513  3.72494  3.29354  2.67741  2.69355  4.24690  2.90347  2.73739  3.18146  2.89801  2.37887  2.77519  2.98518  4.58477  3.61503
          0.01435  4.64733  5.36968  0.61958  0.77255  0.48576  0.95510
    334   2.11536  4.29468  4.35113  3.77036  3.41168  3.96420  4.29784  2.41292  3.64412  1.68501  3.39536  3.96773  4.33267  3.54712  3.81826  3.26100  2.72918  1.54575  4.96167  3.77231    410 v - - -
          2.68618  4.42225  2.77519  2.73123  3.46354  2.40513  3.72494  3.29354  2.67741  2.69355  4.24690  2.90347  2.73739  3.18146  2.89801  2.37887  2.77519  2.98518  4.58477  3.61503
          0.01435  4.64733  5.36968  0.61958  0.77255  0.48576  0.95510
    335   2.66004  5.07144  3.08343  2.43504  4.40072  2.70149  3.78519  3.84104  2.06219  3.39837  4.18327  3.07821  3.96046  2.91222  3.01852  1.61229  2.85485  3.04837  5.59456  4.23281    411 s - - -
          2.68618  4.42225  2.77519  2.73123  3.46354  2.40513  3.72494  3.29354  2.67741  2.69355  4.24690  2.90347  2.73739  3.18146  2.89801  2.37887  2.77519  2.98518  4.58477  3.61503
          0.01435  4.64733  5.36968  0.61958  0.77255  0.48576  0.95510
    336   1.51104  4.57674  3.86102  3.42351  4.64734  3.35534  4.48299  4.07446  3.41750  3.72918  4.53322  3.63356  3.06443  3.71437  3.77853  1.28362  1.98565  3.53870  5.96473  4.73559    412 s - - -
          2.68618  4.42225  2.77519  2.73123  3.46354  2.40513  3.72494  3.29354  2.67741  2.69355  4.24690  2.90347  2.73739  3.18146  2.89801  2.37887  2.77519  2.98518  4.58477  3.61503
          0.01435  4.64733  5.36968  0.61958  0.77255  0.48576  0.95510
    337   2.62623  5.15468  2.64474  2.52759  4.56812  2.23708  3.81600  4.03401  2.59401  3.55699  4.32237  2.46764  2.12153  2.93382  3.08315  2.45687  2.77123  3.52972  5.72257  4.33431    413 p - - -
          2.68620  4.42227  2.77522  2.73125  3.46356  2.40509  3.72497  3.29356  2.67743  2.69357  4.24692  2.90349  2.73712  3.18149  2.89803  2.37889  2.77522  2.98521  4.58479  3.61505
          0.10289  2.37384  5.36968  0.28892  1.38258  0.48576  0.95510
    338   2.55289  5.04121  2.98429  2.46566  4.32737  2.39624  3.77069  3.76226  2.55096  3.33283  3.10404  2.57631  3.95357  2.90236  3.02569  1.97510  2.50921  3.40518  5.54399  4.18616    415 s - - -
          2.68618  4.42225  2.77519  2.73123  3.46354  2.40513  3.72494  3.29354  2.67741  2.69355  4.24690  2.90347  2.73739  3.18146  2.89801  2.37887  2.77519  2.98518  4.58477  3.61503
          0.01435  4.64733  5.36968  0.61958  0.77255  0.48576  0.95510
    339   3.67489  4.90970  5.62676  5.06817  3.51189  5.08769  5.48145  1.57804  4.94359  0.87589  2.89555  5.22898  5.22240  4.94515  4.96126  4.46736  3.89893  1.82129  5.63963  4.61046    416 l - - -
          2.68618  4.42225  2.77519  2.73123  3.46354  2.40513  3.72494  3.29354  2.67741  2.69355  4.24690  2.90347  2.73739  3.18146  2.89801  2.37887  2.77519  2.98518  4.58477  3.61503
          0.01435  4.64733  5.36968  0.61958  0.77255  0.48576  0.95510
    340   2.20620  4.68348  3.35999  2.79878  3.86589  3.64587  3.60233  3.24681  2.76927  2.33348  3.60420  3.27163  2.04091  3.10538  2.85835  2.63574  2.74414  2.90693  5.23944  3.96351    417 p - - -
          2.68618  4.42225  2.77519  2.73123  3.46354  2.40513  3.72494  3.29354  2.67741  2.69355  4.24690  2.90347  2.73739  3.18146  2.89801  2.37887  2.77519  2.98518  4.58477  3.61503
          0.01435  4.64733  5.36968  0.61958  0.77255  0.48576  0.95510
    341   3.57680  4.77205  5.64877  5.18463  4.11148  5.20164  5.94048  1.07535  5.12591  2.39466  3.84238  5.35300  5.41231  5.37614  5.29375  4.63878  3.83660  0.88772  6.24354  5.02894    418 v - - -
          2.68618  4.42225  2.77519  2.73123  3.46354  2.40513  3.72494  3.29354  2.67741  2.69355  4.24690  2.90347  2.73739  3.18146  2.89801  2.37887  2.77519  2.98518  4.58477  3.61503
          0.01435  4.64733  5.36968  0.61958  0.77255  0.48576  0.95510
    342   2.79777  4.92214  2.85117  2.82184  4.59018  3.47853  4.13060  4.02762  3.01448  3.63551  4.44994  2.93927  4.06976  3.30816  3.46944  1.99212  1.08678  3.59641  5.85760  4.52893    419 t - - -
          2.68618  4.42225  2.77519  2.73123  3.46354  2.40513  3.72494  3.29354  2.67741  2.69355  4.24690  2.90347  2.73739  3.18146  2.89801  2.37887  2.77519  2.98518  4.58477  3.61503
          0.01435  4.64733  5.36968  0.61958  0.77255  0.48576  0.95510
    343   2.47740  5.18889  2.43239  2.49198  4.50979  3.25342  3.74858  3.96955  2.49171  3.22050  4.25207  3.03194  3.52852  2.78990  1.56283  2.69876  3.00953  3.56986  5.64985  4.26495    420 r - - -
          2.68618  4.42225  2.77519  2.73123  3.46354  2.40513  3.72494  3.29354  2.67741  2.69355  4.24690  2.90347  2.73739  3.18146  2.89801  2.37887  2.77519  2.98518  4.58477  3.61503
          0.01435  4.64733  5.36968  0.61958  0.77255  0.48576  0.95510
    344   2.87440  5.34426  2.68456  2.18859  4.66644  1.49981  3.81026  4.14118  2.58430  3.63947  4.40646  2.94374  3.99446  2.46380  2.74231  2.83182  2.90564  3.72571  5.78938  4.38052    421 g - - -
          2.68618  4.42225  2.77519  2.73123  3.46354  2.40513  3.72494  3.29354  2.67741  2.69355  4.24690  2.90347  2.73739  3.18146  2.89801  2.37887  2.77519  2.98518  4.58477  3.61503
          0.01435  4.64733  5.36968  0.61958  0.77255  0.48576  0.95510
    345   3.55089  4.81960  5.42777  4.94342  3.78023  4.93871  5.51935  2.10614  4.80257  1.46079  3.57869  5.10132  5.20519  4.99495  4.92159  4.35600  3.81309  0.78739  5.83936  4.67237    422 v - - -
          2.68618  4.42225  2.77519  2.73123  3.46354  2.40513  3.72494  3.29354  2.67741  2.69355  4.24690  2.90347  2.73739  3.18146  2.89801  2.37887  2.77519  2.98518  4.58477  3.61503
          0.01435  4.64733  5.36968  0.61958  0.77255  0.48576  0.95510
    346   3.59464  4.82191  5.55981  5.06301  3.85981  5.10125  5.69978  0.63128  4.95576  2.24088  3.12049  5.24049  5.31002  5.13690  5.08299  4.51554  3.84784  1.77623  5.97772  4.83458    423 I - - -
          2.68618  4.42225  2.77519  2.73123  3.46354  2.40513  3.72494  3.29354  2.67741  2.69355  4.24690  2.90347  2.73739  3.18146  2.89801  2.37887  2.77519  2.98518  4.58477  3.61503
          0.01435  4.64733  5.36968  0.61958  0.77255  0.48576  0.95510
    347   2.45620  5.24112  2.68345  1.55957  4.57615  3.52361  3.52644  4.05538  2.36703  3.27556  4.28505  2.99451  3.92021  2.57333  2.75731  2.51637  2.74592  3.62648  5.67912  4.27366    424 e - - -
          2.68618  4.42225  2.77519  2.73123  3.46354  2.40513  3.72494  3.29354  2.67741  2.69355  4.24690  2.90347  2.73739  3.18146  2.89801  2.37887  2.77519  2.98518  4.58477  3.61503
          0.01435  4.64733  5.36968  0.61958  0.77255  0.48576  0.95510
    348   0.49983  4.49130  4.31160  4.10656  4.89769  3.30878  4.99363  4.19289  4.10281  4.00158  4.83867  3.95296  4.12856  4.34262  4.29344  2.65733  2.57526  3.58693  6.27906  5.14093    425 A - - -
          2.68618  4.42225  2.77519  2.73123  3.46354  2.40513  3.72494  3.29354  2.67741  2.69355  4.24690  2.90347  2.73739  3.18146  2.89801  2.37887  2.77519  2.98518  4.58477  3.61503
          0.01435  4.64733  5.36968  0.61958  0.77255  0.48576  0.95510
    349   3.92122  5.12796  5.81811  5.24928  3.40331  5.33731  5.65163  1.58735  5.11331  0.65675  2.79105  5.47297  5.35869  5.01342  5.08803  4.73597  4.12820  2.59286  5.65137  4.69473    426 L - - -
          2.68618  4.42225  2.77519  2.73123  3.46354  2.40513  3.72494  3.29354  2.67741  2.69355  4.24690  2.90347  2.73739  3.18146  2.89801  2.37887  2.77519  2.98518  4.58477  3.61503
          0.01435  4.64733  5.36968  0.61958  0.77255  0.48576  0.95510
    350   3.57697  5.69466  4.11348  3.26998  5.28517  4.13880  3.92667  4.55641  1.57557  3.88935  4.76322  3.62485  4.45729  2.17150  0.92903  3.54048  3.68891  4.23405  5.84710  4.75127    427 r - - -
          2.68618  4.42225  2.77519  2.73123  3.46354  2.40513  3.72494  3.29354  2.67741  2.69355  4.24690  2.90347  2.73739  3.18146  2.89801  2.37887  2.77519  2.98518  4.58477  3.61503
          0.01435  4.64733  5.36968  0.61958  0.77255  0.48576  0.95510
    351   2.77161  5.28236  2.23423  1.81916  4.62657  3.52567  3.26445  4.11206  2.13533  3.58567  4.32499  2.72638  3.92811  2.67968  2.40847  2.73133  2.82866  3.67289  5.71277  4.30155    428 e - - -
          2.68618  4.42225  2.77519  2.73123  3.46354  2.40513  3.72494  3.29354  2.67741  2.69355  4.24690  2.90347  2.73739  3.18146  2.89801  2.37887  2.77519  2.98518  4.58477  3.61503
          0.01435  4.64733  5.36968  0.61958  0.77255  0.48576  0.95510
    352   2.79902  5.13257  1.69288  2.08816  4.40384  3.56139  3.78429  3.83970  2.56282  2.25570  3.76527  3.05888  3.97329  2.91304  2.86365  2.79403  3.03299  3.47982  5.60587  4.23603    429 d - - -
          2.68618  4.42225  2.77519  2.73123  3.46354  2.40513  3.72494  3.29354  2.67741  2.69355  4.24690  2.90347  2.73739  3.18146  2.89801  2.37887  2.77519  2.98518  4.58477  3.61503
          0.01435  4.64733  5.36968  0.61958  0.77255  0.48576  0.95510
    353   3.18901  5.22229  3.44281  3.11004  4.79929  3.77235  4.18604  4.23139  2.45227  3.77871  4.65990  3.52844  0.77350  3.36870  2.66020  3.24979  3.49316  3.86438  5.89293  4.66804    430 p - - -
          2.68618  4.42225  2.77519  2.73123  3.46354  2.40513  3.72494  3.29354  2.67741  2.69355  4.24690  2.90347  2.73739  3.18146  2.89801  2.37887  2.77519  2.98518  4.58477  3.61503
          0.01435  4.64733  5.36968  0.61958  0.77255  0.48576  0.95510
    354   2.54416  5.27851  1.53917  2.15467  4.60631  3.53146  3.75104  4.08424  2.38879  3.29540  4.32806  3.00246  3.53002  2.85715  2.74109  2.62125  3.03093  3.66066  5.71961  4.31159    431 d - - -
          2.68632  4.42239  2.77488  2.73056  3.46367  2.40526  3.72508  3.29348  2.67736  2.69368  4.24703  2.90360  2.73753  3.18142  2.89814  2.37877  2.77533  2.98516  4.58490  3.61517
          0.28868  1.40206  5.36968  0.67998  0.70649  0.48576  0.95510
    355   2.19096  5.16309  3.07265  2.51484  4.47290  3.56045  3.74205  3.92344  2.32487  3.44838  4.21914  2.56082  3.95253  2.04620  2.23457  2.69660  3.00524  2.81337  5.61546  4.24370    434 q - - -
          2.68618  4.42225  2.77519  2.73123  3.46354  2.40513  3.72494  3.29354  2.67741  2.69355  4.24690  2.90347  2.73739  3.18146  2.89801  2.37887  2.77519  2.98518  4.58477  3.61503
          0.01435  4.64733  5.36968  0.61958  0.77255  0.48576  0.95510
    356   2.14516  5.22224  2.54356  2.04655  4.55284  3.39563  3.25779  4.02885  2.14154  3.52136  3.42604  2.99669  3.57051  2.81486  2.94507  2.39135  2.76385  3.60513  5.66367  4.26135    435 e - - -
          2.68618  4.42225  2.77519  2.73123  3.46354  2.40513  3.72494  3.29354  2.67741  2.69355  4.24690  2.90347  2.73739  3.18146  2.89801  2.37887  2.77519  2.98518  4.58477  3.61503
          0.01435  4.64733  5.36968  0.61958  0.77255  0.48576  0.95510
    357   2.21816  4.31944  4.63304  4.05325  3.47257  4.10628  4.47810  2.06764  3.90874  1.60309  3.44066  4.18144  4.46688  4.10473  4.03122  3.22561  2.92159  1.46812  5.06067  3.87383    436 v - - -
          2.68618  4.42225  2.77519  2.73123  3.46354  2.40513  3.72494  3.29354  2.67741  2.69355  4.24690  2.90347  2.73739  3.18146  2.89801  2.37887  2.77519  2.98518  4.58477  3.61503
          0.01435  4.64733  5.36968  0.61958  0.77255  0.48576  0.95510
    358   2.20378  4.42228  4.58229  4.00193  3.42198  4.15568  4.50127  2.35598  3.87091  1.07266  3.05195  4.18573  4.49923  4.06560  4.02176  3.46295  2.83166  2.23328  5.09041  3.92765    437 l - - -
          2.68618  4.42225  2.77519  2.73123  3.46354  2.40513  3.72494  3.29354  2.67741  2.69355  4.24690  2.90347  2.73739  3.18146  2.89801  2.37887  2.77519  2.98518  4.58477  3.61503
          0.01435  4.64733  5.36968  0.61958  0.77255  0.48576  0.95510
    359   2.05901  4.39754  3.76000  3.19055  3.53270  3.42362  4.03329  2.48462  2.92671  2.61104  3.26543  3.55575  4.13689  3.41752  3.44982  2.43811  2.19268  2.04079  4.99848  3.77749    438 v - - -
          2.68618  4.42225  2.77519  2.73123  3.46354  2.40513  3.72494  3.29354  2.67741  2.69355  4.24690  2.90347  2.73739  3.18146  2.89801  2.37887  2.77519  2.98518  4.58477  3.61503
          0.01435  4.64733  5.36968  0.61958  0.77255  0.48576  0.95510
    360   2.63570  5.23209  3.01062  2.36243  4.56576  3.03373  2.80065  4.04058  2.40063  3.53048  4.27712  2.82797  3.92508  2.02100  2.44290  2.18432  2.98757  3.50277  5.66982  4.27034    439 q - - -
          2.68618  4.42225  2.77519  2.73123  3.46354  2.40513  3.72494  3.29354  2.67741  2.69355  4.24690  2.90347  2.73739  3.18146  2.89801  2.37887  2.77519  2.98518  4.58477  3.61503
          0.01435  4.64733  5.36968  0.61958  0.77255  0.48576  0.95510
    361   3.73538  5.73408  4.36517  3.45683  5.36464  4.23217  3.99201  4.62276  1.59986  3.94617  4.85193  3.75787  4.55490  3.12111  0.68530  3.71050  3.83053  4.32382  5.87781  4.82882    440 R - - -
          2.68618  4.42225  2.77519  2.73123  3.46354  2.40513  3.72494  3.29354  2.67741  2.69355  4.24690  2.90347  2.73739  3.18146  2.89801  2.37887  2.77519  2.98518  4.58477  3.61503
          0.01435  4.64733  5.36968  0.61958  0.77255  0.48576  0.95510
    362   4.15982  5.42570  5.43656  5.13728  3.63855  4.96646  5.57492  2.92559  4.91682  0.29794  3.51713  5.35519  5.30723  5.07882  4.94219  4.73606  4.43562  3.15034  5.72448  4.60974    441 L - - -
          2.68618  4.42225  2.77519  2.73123  3.46354  2.40513  3.72494  3.29354  2.67741  2.69355  4.24690  2.90347  2.73739  3.18146  2.89801  2.37887  2.77519  2.98518  4.58477  3.61503
          0.01435  4.64733  5.36968  0.61958  0.77255  0.48576  0.95510
    363   0.50357  4.48913  4.35965  4.11680  4.74979  3.34000  4.96228  3.94754  4.07453  3.82679  4.71158  3.97041  4.14638  4.32469  4.26544  2.60630  3.13319  3.01475  6.17407  5.01132    442 A - - -
          2.68618  4.42225  2.77519  2.73123  3.46354  2.40513  3.72494  3.29354  2.67741  2.69355  4.24690  2.90347  2.73739  3.18146  2.89801  2.37887  2.77519  2.98518  4.58477  3.61503
          0.01435  4.64733  5.36968  0.61958  0.77255  0.48576  0.95510
    364   2.91549  5.26581  2.87656  2.33304  4.68600  2.29677  3.92796  4.14894  2.73692  3.68153  4.47409  3.09707  4.05025  2.45913  3.21570  1.29804  3.18859  3.73730  5.85542  4.46640    443 s - - -
          2.68618  4.42225  2.77519  2.73123  3.46354  2.40513  3.72494  3.29354  2.67741  2.69355  4.24690  2.90347  2.73739  3.18146  2.89801  2.37887  2.77519  2.98518  4.58477  3.61503
          0.01435  4.64733  5.36968  0.61958  0.77255  0.48576  0.95510
    365   3.47574  6.14430  1.94194  0.63418  5.43288  3.61037  4.23413  5.00915  3.34495  4.46687  5.35525  3.06759  4.27893  3.41336  4.00159  3.31852  3.78372  4.54619  6.58651  5.03095    444 E - - -
          2.68618  4.42225  2.77519  2.73123  3.46354  2.40513  3.72494  3.29354  2.67741  2.69355  4.24690  2.90347  2.73739  3.18146  2.89801  2.37887  2.77519  2.98518  4.58477  3.61503
          0.01435  4.64733  5.36968  0.61958  0.77255  0.48576  0.95510
    366   2.61580  4.38661  4.89009  4.30882  3.50151  4.28249  4.65817  1.82144  4.15054  1.53947  2.94417  4.39377  4.61367  4.31667  4.22988  3.60615  2.82114  1.45157  5.16204  3.98734    445 v - - -
          2.68618  4.42225  2.77519  2.73123  3.46354  2.40513  3.72494  3.29354  2.67741  2.69355  4.24690  2.90347  2.73739  3.18146  2.89801  2.37887  2.77519  2.98518  4.58477  3.61503
          0.01435  4.64733  5.36968  0.61958  0.77255  0.48576  0.95510
    367   0.47502  4.51436  4.25806  4.10330  4.96362  3.30952  5.02819  4.34677  4.15380  4.11072  4.93767  3.95649  4.13812  4.38144  4.34005  2.31959  3.15110  3.68470  6.33366  5.18658    446 A - - -
          2.68618  4.42225  2.77519  2.73123  3.46354  2.40513  3.72494  3.29354  2.67741  2.69355  4.24690  2.90347  2.73739  3.18146  2.89801  2.37887  2.77519  2.98518  4.58477  3.61503
          0.01435  4.64733  5.36968  0.61958  0.77255  0.48576  0.95510
    368   2.84122  4.27429  4.44065  3.42219  3.31234  3.97449  4.28635  2.59809  3.70125  1.33156  2.13141  4.00704  4.32970  3.89651  3.83467  3.27170  2.88831  2.09673  4.88724  3.34718    447 l - - -
          2.68618  4.42225  2.77519  2.73123  3.46354  2.40513  3.72494  3.29354  2.67741  2.69355  4.24690  2.90347  2.73739  3.18146  2.89801  2.37887  2.77519  2.98518  4.58477  3.61503
          0.01435  4.64733  5.36968  0.61958  0.77255  0.48576  0.95510
    369   1.83048  4.89792  3.19902  2.65689  4.19007  3.57029  3.43468  3.60262  2.64218  3.21646  3.80237  3.15959  3.98869  2.72921  3.09152  1.68365  2.66420  3.27675  5.46778  4.14522    448 s - - -
          2.68618  4.42225  2.77519  2.73123  3.46354  2.40513  3.72494  3.29354  2.67741  2.69355  4.24690  2.90347  2.73739  3.18146  2.89801  2.37887  2.77519  2.98518  4.58477  3.61503
          0.01435  4.64733  5.36968  0.61958  0.77255  0.48576  0.95510
    370   2.76198  5.24817  2.35003  2.36022  4.58594  3.53029  3.71882  3.43601  1.87233  3.54803  4.29229  2.75599  3.92641  2.81926  2.15092  2.33733  2.99272  3.63520  5.68280  4.28034    449 k - - -
          2.68618  4.42225  2.77519  2.73123  3.46354  2.40513  3.72494  3.29354  2.67741  2.69355  4.24690  2.90347  2.73739  3.18146  2.89801  2.37887  2.77519  2.98518  4.58477  3.61503
          0.01435  4.64733  5.36968  0.61958  0.77255  0.48576  0.95510
    371   2.72613  4.33354  4.11163  3.54340  3.49513  3.85090  4.21938  2.65626  3.44750  2.40942  3.02898  3.80697  4.25257  3.70308  3.68811  2.51203  1.88799  1.50471  5.00993  3.80822    450 v - - -
          2.68618  4.42225  2.77519  2.73123  3.46354  2.40513  3.72494  3.29354  2.67741  2.69355  4.24690  2.90347  2.73739  3.18146  2.89801  2.37887  2.77519  2.98518  4.58477  3.61503
          0.01435  4.64733  5.36968  0.61958  0.77255  0.48576  0.95510
    372   3.01644  4.40080  4.73726  4.14597  3.37536  4.20284  4.53333  2.26923  3.21935  1.37749  2.23162  4.27384  4.53003  4.15228  4.08278  3.51406  3.24749  1.61575  5.05474  3.89914    451 l - - -
          2.68618  4.42225  2.77519  2.73123  3.46354  2.40513  3.72494  3.29354  2.67741  2.69355  4.24690  2.90347  2.73739  3.18146  2.89801  2.37887  2.77519  2.98518  4.58477  3.61503
          0.01435  4.64733  5.36968  0.61958  0.77255  0.48576  0.95510
    373   2.88701  5.57501  2.15487  1.22335  4.89741  3.34024  3.91320  4.40207  2.77385  3.87637  4.65208  2.19167  4.05925  3.03898  3.31415  2.83214  2.84101  3.95929  6.01650  4.55768    452 e - - -
          2.68618  4.42225  2.77519  2.73123  3.46354  2.40513  3.72494  3.29354  2.67741  2.69355  4.24690  2.90347  2.73739  3.18146  2.89801  2.37887  2.77519  2.98518  4.58477  3.61503
          0.01435  4.64733  5.36968  0.61958  0.77255  0.48576  0.95510
    374   2.97934  5.32234  3.23723  2.52530  4.68515  3.70019  3.81171  4.10404  1.14855  3.39898  4.38582  3.18818  4.09053  2.54596  2.70247  2.95763  2.36004  3.72728  5.70887  4.39691    453 k - - -
          2.68618  4.42225  2.77519  2.73123  3.46354  2.40513  3.72494  3.29354  2.67741  2.69355  4.24690  2.90347  2.73739  3.18146  2.89801  2.37887  2.77519  2.98518  4.58477  3.61503
          0.01435  4.64733  5.36968  0.61958  0.77255  0.48576  0.95510
    375   0.78886  4.49964  4.04315  3.62211  4.15133  3.07698  4.50473  3.41143  3.55402  3.18590  2.62494  3.78313  4.16034  3.85476  3.83072  2.91046  3.10302  3.09072  5.60827  4.40304    454 a - - -
          2.68618  4.42225  2.77519  2.73123  3.46354  2.40513  3.72494  3.29354  2.67741  2.69355  4.24690  2.90347  2.73739  3.18146  2.89801  2.37887  2.77519  2.98518  4.58477  3.61503
          0.01435  4.64733  5.36968  0.61958  0.77255  0.48576  0.95510
    376   2.88252  4.39672  3.35917  3.59650  2.98208  3.96149  4.24159  2.71524  3.49396  1.10773  2.56405  3.87301  4.31636  3.73505  3.34964  3.24260  3.11275  2.59101  4.96760  3.77346    455 l - - -
          2.68618  4.42225  2.77519  2.73123  3.46354  2.40513  3.72494  3.29354  2.67741  2.69355  4.24690  2.90347  2.73739  3.18146  2.89801  2.37887  2.77519  2.98518  4.58477  3.61503
          0.01435  4.64733  5.36968  0.61958  0.77255  0.48576  0.95510
    377   2.79132  4.18218  4.63032  4.02400  3.03474  3.68834  4.27707  2.27417  3.83697  1.28261  2.75918  4.07125  4.30947  3.98644  3.88805  3.25798  2.59329  2.21980  3.66534  3.62436    456 l - - -
          2.68618  4.42225  2.77519  2.73123  3.46354  2.40513  3.72494  3.29354  2.67741  2.69355  4.24690  2.90347  2.73739  3.18146  2.89801  2.37887  2.77519  2.98518  4.58477  3.61503
          0.01435  4.64733  5.36968  0.61958  0.77255  0.48576  0.95510
    378   1.56847  4.47865  4.68920  4.10805  3.40975  4.24596  4.58564  2.08302  3.97175  1.65087  2.08946  4.28517  4.57185  4.15024  4.10745  3.55704  3.30819  2.38501  5.13212  3.98263    457 a - - -
          2.68618  4.42225  2.77519  2.73123  3.46354  2.40513  3.72494  3.29354  2.67741  2.69355  4.24690  2.90347  2.73739  3.18146  2.89801  2.37887  2.77519  2.98518  4.58477  3.61503
          0.01435  4.64733  5.36968  0.61958  0.77255  0.48576  0.95510
    379   3.23846  5.40474  3.65731  3.01539  4.87012  3.90007  3.91339  4.23150  2.25216  3.68881  4.53683  3.44175  4.28375  2.25488  0.97688  3.23838  2.55487  3.89074  5.76120  4.55845    458 r - - -
          2.68618  4.42225  2.77519  2.73123  3.46354  2.40513  3.72494  3.29354  2.67741  2.69355  4.24690  2.90347  2.73739  3.18146  2.89801  2.37887  2.77519  2.98518  4.58477  3.61503
          0.01435  4.64733  5.36968  0.61958  0.77255  0.48576  0.95510
    380   3.21024  5.40455  3.52886  2.95305  4.86439  3.86069  3.91343  4.23950  2.28836  3.70182  4.54090  2.76740  4.25998  2.79435  0.90662  3.20470  2.86380  3.88887  5.77568  4.55413    459 r - - -
          2.68618  4.42225  2.77519  2.73123  3.46354  2.40513  3.72494  3.29354  2.67741  2.69355  4.24690  2.90347  2.73739  3.18146  2.89801  2.37887  2.77519  2.98518  4.58477  3.61503
          0.01435  4.64733  5.36968  0.61958  0.77255  0.48576  0.95510
    381   2.22985  4.27194  4.12111  3.54081  3.38327  3.84269  4.15244  2.47685  3.43653  1.86496  2.32529  3.78892  4.21884  3.67524  3.65272  2.53338  2.19935  2.49934  4.89183  3.69555    460 l - - -
          2.68618  4.42225  2.77519  2.73123  3.46354  2.40513  3.72494  3.29354  2.67741  2.69355  4.24690  2.90347  2.73739  3.18146  2.89801  2.37887  2.77519  2.98518  4.58477  3.61503
          0.01435  4.64733  5.36968  0.61958  0.77255  0.48576  0.95510
    382   3.80812  5.03921  5.72354  5.14235  2.77602  5.17366  5.47059  1.57394  5.00674  0.73929  2.96381  5.31692  5.24766  4.91317  4.97281  4.55028  4.01599  2.53186  5.53978  4.54718    461 l - - -
          2.68618  4.42225  2.77519  2.73123  3.46354  2.40513  3.72494  3.29354  2.67741  2.69355  4.24690  2.90347  2.73739  3.18146  2.89801  2.37887  2.77519  2.98518  4.58477  3.61503
          0.01435  4.64733  5.36968  0.61958  0.77255  0.48576  0.95510
    383   2.75694  4.31636  3.96245  3.38403  3.28629  3.81186  4.09271  2.48219  3.29004  1.37192  3.17934  3.49745  4.18421  3.11374  2.88678  3.08178  2.61419  2.50749  4.91746  3.71290    462 l - - -
          2.68618  4.42225  2.77519  2.73123  3.46354  2.40513  3.72494  3.29354  2.67741  2.69355  4.24690  2.90347  2.73739  3.18146  2.89801  2.37887  2.77519  2.98518  4.58477  3.61503
          0.01435  4.64733  5.36968  0.61958  0.77255  0.48576  0.95510
    384   1.21147  4.51197  4.11070  3.73864  4.72380  3.32584  4.70745  4.12492  3.72303  3.82436  4.63715  3.79147  4.08807  3.99115  4.01837  1.72429  1.45739  3.55376  6.07409  4.88919    463 a - - -
          2.68618  4.42225  2.77519  2.73123  3.46354  2.40513  3.72494  3.29354  2.67741  2.69355  4.24690  2.90347  2.73739  3.18146  2.89801  2.37887  2.77519  2.98518  4.58477  3.61503
          0.01435  4.64733  5.36968  0.61958  0.77255  0.48576  0.95510
    385   2.05573  4.64134  4.09296  4.02356  5.16640  0.51544  5.09400  4.61498  4.23670  4.33394  5.15705  3.98246  4.21603  4.44107  4.44024  2.91746  3.27828  3.88949  6.46050  5.35741    464 G - - -
          2.68618  4.42225  2.77519  2.73123  3.46354  2.40513  3.72494  3.29354  2.67741  2.69355  4.24690  2.90347  2.73739  3.18146  2.89801  2.37887  2.77519  2.98518  4.58477  3.61503
          0.01435  4.64733  5.36968  0.61958  0.77255  0.48576  0.95510
    386   2.43006  4.65981  3.39516  2.76269  3.83045  3.66402  3.88773  3.20712  2.46490  2.51445  2.10177  3.29605  4.04756  2.79640  2.58149  2.89021  2.80554  2.55956  5.21241  3.94385    465 m - - -
          2.68618  4.42225  2.77519  2.73123  3.46354  2.40513  3.72494  3.29354  2.67741  2.69355  4.24690  2.90347  2.73739  3.18146  2.89801  2.37887  2.77519  2.98518  4.58477  3.61503
          0.01435  4.64733  5.36968  0.61958  0.77255  0.48576  0.95510
    387   2.75312  5.24162  3.11845  2.54621  4.58175  3.43087  3.74679  4.03317  1.91066  3.52723  3.76346  3.07525  3.98184  2.33184  1.93582  2.06544  3.04971  3.63173  5.66298  4.30021    466 k - - -
          2.68618  4.42225  2.77519  2.73123  3.46354  2.40513  3.72494  3.29354  2.67741  2.69355  4.24690  2.90347  2.73739  3.18146  2.89801  2.37887  2.77519  2.98518  4.58477  3.61503
          0.01435  4.64733  5.36968  0.61958  0.77255  0.48576  0.95510
    388   2.79348  5.08007  2.75655  1.25800  4.34139  3.57534  3.79793  3.70816  2.58301  3.07098  3.67478  3.08426  3.98284  2.93225  3.05701  2.80233  3.02804  2.86061  5.57422  4.21375    467 e - - -
          2.68618  4.42225  2.77519  2.73123  3.46354  2.40513  3.72494  3.29354  2.67741  2.69355  4.24690  2.90347  2.73739  3.18146  2.89801  2.37887  2.77519  2.98518  4.58477  3.61503
          0.01435  4.64733  5.36968  0.61958  0.77255  0.48576  0.95510
    389   3.01512  5.05782  3.22219  3.07635  4.88556  3.05168  4.41227  4.39028  3.24552  3.97707  4.83834  3.49715  0.70912  2.87804  3.59720  3.10351  3.42485  3.91233  6.11071  4.83138    468 p - - -
          2.68618  4.42225  2.77519  2.73123  3.46354  2.40513  3.72494  3.29354  2.67741  2.69355  4.24690  2.90347  2.73739  3.18146  2.89801  2.37887  2.77519  2.98518  4.58477  3.61503
          0.01435  4.64733  5.36968  0.61958  0.77255  0.48576  0.95510
    390   2.88306  5.38335  2.54987  2.09251  4.70075  3.07259  3.58345  4.18605  2.61143  3.67688  4.43968  1.41592  3.99320  2.73070  3.12048  2.83301  3.12409  3.76136  5.82266  3.52016    469 n - - -
          2.68618  4.42225  2.77519  2.73123  3.46354  2.40513  3.72494  3.29354  2.67741  2.69355  4.24690  2.90347  2.73739  3.18146  2.89801  2.37887  2.77519  2.98518  4.58477  3.61503
          0.01435  4.64733  5.36968  0.61958  0.77255  0.48576  0.95510
    391   2.12037  4.60163  5.14677  4.62225  3.91166  4.67021  5.21710  1.69836  4.51892  2.37635  3.74373  4.77859  4.98839  4.75389  4.68030  4.03655  3.55759  0.87742  5.73986  4.53442    470 v - - -
          2.68618  4.42225  2.77519  2.73123  3.46354  2.40513  3.72494  3.29354  2.67741  2.69355  4.24690  2.90347  2.73739  3.18146  2.89801  2.37887  2.77519  2.98518  4.58477  3.61503
          0.01435  4.64733  5.36968  0.61958  0.77255  0.48576  0.95510
    392   1.51511  4.57987  3.47968  2.92610  3.75354  3.49393  3.94136  2.55820  2.89211  2.82014  3.69777  3.36642  4.07116  2.82585  3.28005  2.34149  2.98777  2.87896  5.16465  3.26826    471 a - - -
          2.68618  4.42225  2.77519  2.73123  3.46354  2.40513  3.72494  3.29354  2.67741  2.69355  4.24690  2.90347  2.73739  3.18146  2.89801  2.37887  2.77519  2.98518  4.58477  3.61503
          0.01435  4.64733  5.36968  0.61958  0.77255  0.48576  0.95510
    393   1.77965  5.03004  3.00797  2.44581  4.30260  3.35466  3.78318  3.73145  2.45806  3.31220  4.11122  2.11811  3.96487  2.92078  3.04350  2.77771  2.72374  2.69879  5.53298  4.18051    472 a - - -
          2.68618  4.42225  2.77519  2.73123  3.46354  2.40513  3.72494  3.29354  2.67741  2.69355  4.24690  2.90347  2.73739  3.18146  2.89801  2.37887  2.77519  2.98518  4.58477  3.61503
          0.01435  4.64733  5.36968  0.61958  0.77255  0.48576  0.95510
    394   2.76145  5.06505  3.07508  2.45893  4.03641  3.55920  3.76402  3.77371  2.53528  2.84196  4.13160  1.71196  3.95658  2.32869  3.00605  2.54788  2.57404  3.41766  5.54746  4.18807    473 n - - -
          2.68618  4.42225  2.77519  2.73123  3.46354  2.40513  3.72494  3.29354  2.67741  2.69355  4.24690  2.90347  2.73739  3.18146  2.89801  2.37887  2.77519  2.98518  4.58477  3.61503
          0.04048  4.64733  3.50389  0.61958  0.77255  0.48576  0.95510
    395   2.62995  5.27370  2.51181  1.95077  4.61571  3.12377  3.71652  4.10198  1.86842  3.57728  4.31683  2.89778  3.29416  2.30863  2.90238  2.66087  2.99498  3.66302  5.70637  4.29301    474 k - - -
          2.68618  4.42225  2.77519  2.73123  3.46354  2.40513  3.72494  3.29354  2.67741  2.69355  4.24690  2.90347  2.73739  3.18146  2.89801  2.37887  2.77519  2.98518  4.58477  3.61503
          0.01472  4.62158  5.34392  0.61958  0.77255  0.53492  0.88120
    396   2.44190  5.08319  2.56487  2.16449  4.36634  3.53722  3.73229  3.03412  2.16742  2.58269  3.92070  3.03422  3.39872  2.64066  2.97670  2.61089  2.96711  3.13430  5.55482  4.18472    475 e - - -
          2.68618  4.42225  2.77519  2.73123  3.46354  2.40513  3.72494  3.29354  2.67741  2.69355  4.24690  2.90347  2.73739  3.18146  2.89801  2.37887  2.77519  2.98518  4.58477  3.61503
          0.01472  4.62158  5.34392  0.61958  0.77255  0.45621  1.00426
    397   0.69819  4.48324  4.19354  3.81728  4.63855  2.71941  4.73143  4.02833  3.78839  3.74184  4.56675  3.82883  4.09384  4.04328  4.06207  2.36002  2.71539  2.97457  6.01322  4.83815    476 a - - -
          2.68618  4.42225  2.77519  2.73123  3.46354  2.40513  3.72494  3.29354  2.67741  2.69355  4.24690  2.90347  2.73739  3.18146  2.89801  2.37887  2.77519  2.98518  4.58477  3.61503
          0.04222  4.64733  3.44977  0.61958  0.77255  0.48576  0.95510
    398   2.73664  4.67481  3.34183  2.77999  3.85055  3.63717  3.86234  3.03476  2.62294  2.61753  2.72137  2.84607  4.02217  2.31289  3.00221  2.61325  2.43368  2.40703  5.22442  3.94742    477 q - - -
          2.68618  4.42225  2.77519  2.73123  3.46354  2.40513  3.72494  3.29354  2.67741  2.69355  4.24690  2.90347  2.73739  3.18146  2.89801  2.37887  2.77519  2.98518  4.58477  3.61503
          0.01475  4.61986  5.34221  0.61958  0.77255  0.45439  1.00741
    399   2.42354  5.23060  2.43062  2.05162  4.56172  3.52390  3.71705  3.42917  2.32151  3.52993  4.27551  2.75538  3.92032  2.52896  2.95095  2.52721  2.19095  3.61383  5.67144  4.26781    478 e - - -
          2.68618  4.42225  2.77519  2.73123  3.46354  2.40513  3.72494  3.29354  2.67741  2.69355  4.24690  2.90347  2.73739  3.18146  2.89801  2.37887  2.77519  2.98518  4.58477  3.61503
          0.01435  4.64733  5.36968  0.61958  0.77255  0.48576  0.95510
    400   2.02131  5.05797  3.01007  1.56884  4.32876  3.55519  3.47977  3.58738  2.52824  3.33095  3.50308  3.06070  3.94857  2.73809  3.00280  2.72352  2.98200  3.17959  5.53853  4.17806    479 e - - -
          2.68618  4.42225  2.77519  2.73123  3.46354  2.40513  3.72494  3.29354  2.67741  2.69355  4.24690  2.90347  2.73739  3.18146  2.89801  2.37887  2.77519  2.98518  4.58477  3.61503
          0.01435  4.64733  5.36968  0.61958  0.77255  0.48576  0.95510
    401   2.35221  4.26817  4.31869  3.74127  3.40434  2.71164  4.26402  2.39150  3.61729  1.63013  3.40044  3.92845  4.29061  3.83692  3.78987  3.08495  3.04231  1.65746  4.93503  3.74396    480 l - - -
          2.68618  4.42225  2.77519  2.73123  3.46354  2.40513  3.72494  3.29354  2.67741  2.69355  4.24690  2.90347  2.73739  3.18146  2.89801  2.37887  2.77519  2.98518  4.58477  3.61503
          0.01435  4.64733  5.36968  0.61958  0.77255  0.48576  0.95510
    402   2.76794  5.27131  2.26736  1.75080  4.60995  3.37752  3.72495  4.09388  2.30406  3.16826  4.31507  2.53538  3.92650  2.43502  2.96403  2.72930  2.73000  3.53743  5.70633  4.29503    481 e - - -
          2.68618  4.42225  2.77519  2.73123  3.46354  2.40513  3.72494  3.29354  2.67741  2.69355  4.24690  2.90347  2.73739  3.18146  2.89801  2.37887  2.77519  2.98518  4.58477  3.61503
          0.01435  4.64733  5.36968  0.61958  0.77255  0.48576  0.95510
    403   2.50197  5.14239  2.88223  2.48623  3.67549  3.53824  3.22944  3.53828  1.93797  3.42824  4.19510  3.02551  3.93039  2.38597  2.27828  2.73167  2.69344  3.10829  5.60203  4.22041    482 k - - -
          2.68618  4.42225  2.77519  2.73123  3.46354  2.40513  3.72494  3.29354  2.67741  2.69355  4.24690  2.90347  2.73739  3.18146  2.89801  2.37887  2.77519  2.98518  4.58477  3.61503
          0.01435  4.64733  5.36968  0.61958  0.77255  0.48576  0.95510
    404   2.09961  5.14461  3.05243  2.17558  4.44621  3.54523  3.73415  2.99320  2.15288  3.42935  4.19836  3.03352  3.93736  2.70799  2.37547  2.29687  2.87029  3.51191  5.60290  4.22495    483 a - - -
          2.68618  4.42225  2.77519  2.73123  3.46354  2.40513  3.72494  3.29354  2.67741  2.69355  4.24690  2.90347  2.73739  3.18146  2.89801  2.37887  2.77519  2.98518  4.58477  3.61503
          0.01435  4.64733  5.36968  0.61958  0.77255  0.48576  0.95510
    405   2.75667  4.35036  3.26894  3.30632  3.47478  3.79257  4.07737  1.97992  3.23637  1.59790  3.46347  3.33493  4.17096  3.50814  3.52278  2.61038  2.69695  2.46120  4.95797  3.74608    484 l - - -
          2.68618  4.42225  2.77519  2.73123  3.46354  2.40513  3.72494  3.29354  2.67741  2.69355  4.24690  2.90347  2.73739  3.18146  2.89801  2.37887  2.77519  2.98518  4.58477  3.61503
          0.01435  4.64733  5.36968  0.61958  0.77255  0.48576  0.95510
    406   2.22539  5.22104  2.03968  2.28227  4.54374  3.46194  3.73145  4.01518  2.32810  3.51771  4.27082  2.49363  3.93049  2.83733  2.97421  2.55286  2.70872  2.89146  5.66894  4.26930    485 d - - -
          2.68618  4.42225  2.77519  2.73123  3.46354  2.40513  3.72494  3.29354  2.67741  2.69355  4.24690  2.90347  2.73739  3.18146  2.89801  2.37887  2.77519  2.98518  4.58477  3.61503
          0.01435  4.64733  5.36968  0.61958  0.77255  0.48576  0.95510
    407   2.32196  4.93138  3.15435  2.30403  3.89958  3.57948  3.09071  3.57998  2.41798  3.02995  3.07179  3.11406  3.96903  2.61537  2.86368  2.65042  2.42153  2.61492  5.43677  4.10498    486 e - - -
          2.68622  4.42229  2.77523  2.73127  3.46358  2.40516  3.72498  3.29358  2.67726  2.69359  4.24693  2.90350  2.73743  3.18150  2.89781  2.37890  2.77523  2.98522  4.58356  3.61507
          0.05966  2.93256  5.36968  0.86348  0.54765  0.48576  0.95510
    408   3.96650  5.17775  5.78802  5.25389  3.41534  5.35245  5.67720  1.87859  5.08552  0.52225  3.17020  5.49013  5.39051  5.03394  5.08173  4.77980  4.18179  2.60254  5.67337  4.67399    490 L - - -
          2.68618  4.42225  2.77519  2.73123  3.46354  2.40513  3.72494  3.29354  2.67741  2.69355  4.24690  2.90347  2.73739  3.18146  2.89801  2.37887  2.77519  2.98518  4.58477  3.61503
          0.01435  4.64733  5.36968  0.61958  0.77255  0.48576  0.95510
    409   3.12653  5.71410  1.03530  2.12102  5.01933  3.55793  3.98759  4.53396  2.90306  4.00567  4.80173  2.75995  4.11217  2.63775  3.46623  2.62639  3.01393  4.09004  6.15020  4.66748    491 d - - -
          2.68618  4.42225  2.77519  2.73123  3.46354  2.40513  3.72494  3.29354  2.67741  2.69355  4.24690  2.90347  2.73739  3.18146  2.89801  2.37887  2.77519  2.98518  4.58477  3.61503
          0.01435  4.64733  5.36968  0.61958  0.77255  0.48576  0.95510
    410   2.81544  5.27660  2.76247  2.31918  4.61861  3.27173  3.74459  4.08520  2.29950  3.56871  4.32428  3.03926  3.96521  2.37379  1.50292  2.78169  3.04296  3.36056  5.69937  4.31441    492 r - - -
          2.68618  4.42225  2.77519  2.73123  3.46354  2.40513  3.72494  3.29354  2.67741  2.69355  4.24690  2.90347  2.73739  3.18146  2.89801  2.37887  2.77519  2.98518  4.58477  3.61503
          0.01435  4.64733  5.36968  0.61958  0.77255  0.48576  0.95510
    411   3.06127  5.60125  2.06632  0.98779  4.86497  3.56057  3.42266  4.40163  2.81839  3.88631  4.67761  3.01776  4.08527  3.07656  3.35698  2.98280  3.31721  3.97394  6.01683  3.68662    493 e - - -
          2.68618  4.42225  2.77519  2.73123  3.46354  2.40513  3.72494  3.29354  2.67741  2.69355  4.24690  2.90347  2.73739  3.18146  2.89801  2.37887  2.77519  2.98518  4.58477  3.61503
          0.01435  4.64733  5.36968  0.61958  0.77255  0.48576  0.95510
    412   3.67999  4.90713  5.60136  5.07088  3.63688  5.14080  5.59224  0.69945  4.93869  1.75884  2.80274  5.26027  5.28953  5.02742  5.01207  4.53864  3.91497  2.13402  5.78197  4.70306    494 i - - -
          2.68618  4.42225  2.77519  2.73123  3.46354  2.40513  3.72494  3.29354  2.67741  2.69355  4.24690  2.90347  2.73739  3.18146  2.89801  2.37887  2.77519  2.98518  4.58477  3.61503
          0.01435  4.64733  5.36968  0.61958  0.77255  0.48576  0.95510
    413   2.61317  5.23927  2.46917  1.80370  4.57752  3.38342  3.27231  3.80490  2.44611  3.45503  4.07482  2.51048  3.91402  2.59967  2.76621  2.54435  2.70380  3.46852  5.67601  4.26911    495 e - - -
          2.68618  4.42225  2.77519  2.73123  3.46354  2.40513  3.72494  3.29354  2.67741  2.69355  4.24690  2.90347  2.73739  3.18146  2.89801  2.37887  2.77519  2.98518  4.58477  3.61503
          0.01435  4.64733  5.36968  0.61958  0.77255  0.48576  0.95510
    414   2.12649  5.26486  2.51536  2.28244  4.59652  3.52660  3.73666  4.07599  2.48841  3.56492  4.01500  2.22285  3.93485  2.01329  2.98293  2.54075  3.01150  3.64895  5.70537  4.29710    496 q - - -
          2.68618  4.42225  2.77519  2.73123  3.46354  2.40513  3.72494  3.29354  2.67741  2.69355  4.24690  2.90347  2.73739  3.18146  2.89801  2.37887  2.77519  2.98518  4.58477  3.61503
          0.01435  4.64733  5.36968  0.61958  0.77255  0.48576  0.95510
    415   3.64379  4.87270  5.60621  5.07178  3.63429  5.10036  5.56320  1.78172  4.95783  0.92118  3.39344  5.23869  5.25929  5.02153  5.01516  4.49263  3.87871  1.40676  5.75779  4.68883    497 l - - -
          2.68618  4.42225  2.77519  2.73123  3.46354  2.40513  3.72494  3.29354  2.67741  2.69355  4.24690  2.90347  2.73739  3.18146  2.89801  2.37887  2.77519  2.98518  4.58477  3.61503
          0.01435  4.64733  5.36968  0.61958  0.77255  0.48576  0.95510
    416   2.54075  5.15401  2.88043  2.48435  4.45915  3.53856  3.72840  3.54973  1.73850  2.86291  3.71400  2.54931  3.93069  2.76715  2.43743  2.54213  2.97947  3.52308  5.61049  4.22736    498 k - - -
          2.68618  4.42225  2.77519  2.73123  3.46354  2.40513  3.72494  3.29354  2.67741  2.69355  4.24690  2.90347  2.73739  3.18146  2.89801  2.37887  2.77519  2.98518  4.58477  3.61503
          0.01435  4.64733  5.36968  0.61958  0.77255  0.48576  0.95510
    417   2.74979  4.35018  3.85624  3.28328  2.57411  3.78314  4.05580  2.82162  3.21187  2.46590  2.28098  2.56319  4.15887  3.48505  3.50191  2.66845  2.18060  2.61308  4.94005  3.10046    499 t - - -
          2.68618  4.42225  2.77519  2.73123  3.46354  2.40513  3.72494  3.29354  2.67741  2.69355  4.24690  2.90347  2.73739  3.18146  2.89801  2.37887  2.77519  2.98518  4.58477  3.61503
          0.01435  4.64733  5.36968  0.61958  0.77255  0.48576  0.95510
    418   3.27664  5.65947  2.65010  0.63271  5.14068  3.60211  4.21887  4.66501  3.17581  4.19658  5.06713  3.16274  4.24643  3.39834  3.68689  2.65723  3.60545  4.21963  6.32147  4.86887    500 E - - -
          2.68618  4.42225  2.77519  2.73123  3.46354  2.40513  3.72494  3.29354  2.67741  2.69355  4.24690  2.90347  2.73739  3.18146  2.89801  2.37887  2.77519  2.98518  4.58477  3.61503
          0.01435  4.64733  5.36968  0.61958  0.77255  0.48576  0.95510
    419   2.74785  4.31485  3.93536  3.35848  3.13840  3.79905  4.07986  2.63466  3.03567  1.90061  2.01675  3.18761  4.17276  3.53848  3.22854  2.87343  2.37141  2.57439  4.91591  3.70912    501 l - - -
          2.68618  4.42225  2.77519  2.73123  3.46354  2.40513  3.72494  3.29354  2.67741  2.69355  4.24690  2.90347  2.73739  3.18146  2.89801  2.37887  2.77519  2.98518  4.58477  3.61503
          0.01435  4.64733  5.36968  0.61958  0.77255  0.48576  0.95510
    420   2.81362  5.33179  2.31979  1.53566  4.67127  3.52976  3.75611  4.15952  2.29580  3.63343  4.37816  2.81884  3.95143  2.60627  2.68760  2.34621  3.04882  3.72025  5.76268  4.34431    502 e - - -
          2.68618  4.42225  2.77519  2.73123  3.46354  2.40513  3.72494  3.29354  2.67741  2.69355  4.24690  2.90347  2.73739  3.18146  2.89801  2.37887  2.77519  2.98518  4.58477  3.61503
          0.01435  4.64733  5.36968  0.61958  0.77255  0.48576  0.95510
    421   2.85863  4.47181  4.96679  4.38201  3.44337  4.36721  4.72781  2.07400  4.22328  1.15527  2.52977  4.47768  4.67547  4.36162  4.29221  3.69235  3.04702  1.71157  5.18678  4.04046    503 l - - -
          2.68618  4.42225  2.77519  2.73123  3.46354  2.40513  3.72494  3.29354  2.67741  2.69355  4.24690  2.90347  2.73739  3.18146  2.89801  2.37887  2.77519  2.98518  4.58477  3.61503
          0.01435  4.64733  5.36968  0.61958  0.77255  0.48576  0.95510
    422   2.73536  5.45591  3.50541  2.85264  4.89083  3.83866  3.34754  4.27601  1.90312  3.70263  4.51263  3.31963  4.19943  1.99035  1.27972  3.11710  3.33101  3.90351  5.75716  4.51075    504 r - - -
          2.68618  4.42225  2.77519  2.73123  3.46354  2.40513  3.72494  3.29354  2.67741  2.69355  4.24690  2.90347  2.73739  3.18146  2.89801  2.37887  2.77519  2.98518  4.58477  3.61503
          0.01435  4.64733  5.36968  0.61958  0.77255  0.48576  0.95510
    423   3.13036  5.46143  3.47066  2.82808  4.90082  3.82240  3.82954  4.29168  1.48637  3.71303  4.51736  2.76176  4.18618  2.52948  1.42033  3.09721  2.87271  3.91083  5.76509  4.51005    505 r - - -
          2.68618  4.42225  2.77519  2.73123  3.46354  2.40513  3.72494  3.29354  2.67741  2.69355  4.24690  2.90347  2.73739  3.18146  2.89801  2.37887  2.77519  2.98518  4.58477  3.61503
          0.01435  4.64733  5.36968  0.61958  0.77255  0.48576  0.95510
    424   2.26298  5.19180  2.91831  1.83825  4.50989  3.53055  3.72247  3.39528  2.23345  3.48534  4.24053  3.00948  3.92497  2.75360  2.80179  2.06450  2.80209  3.56802  5.64106  4.24756    506 e - - -
          2.68618  4.42225  2.77519  2.73123  3.46354  2.40513  3.72494  3.29354  2.67741  2.69355  4.24690  2.90347  2.73739  3.18146  2.89801  2.37887  2.77519  2.98518  4.58477  3.61503
          0.01435  4.64733  5.36968  0.61958  0.77255  0.48576  0.95510
    425   2.98900  4.35715  4.82981  4.23052  3.01880  3.31314  4.51299  1.75360  4.05429  1.25168  2.63752  4.29858  4.50843  4.18532  4.10546  3.49534  3.21933  2.16275  4.98815  3.83606    507 l - - -
          2.68618  4.42225  2.77519  2.73123  3.46354  2.40513  3.72494  3.29354  2.67741  2.69355  4.24690  2.90347  2.73739  3.18146  2.89801  2.37887  2.77519  2.98518  4.58477  3.61503
          0.01435  4.64733  5.36968  0.61958  0.77255  0.48576  0.95510
    426   1.75282  4.36549  3.86873  3.29803  3.50312  3.78372  4.08502  2.64732  3.22825  2.36595  3.06355  3.63280  4.17014  3.50358  3.52215  2.50600  2.05014  2.36681  4.98536  3.77196    508 a - - -
          2.68618  4.42225  2.77519  2.73123  3.46354  2.40513  3.72494  3.29354  2.67741  2.69355  4.24690  2.90347  2.73739  3.18146  2.89801  2.37887  2.77519  2.98518  4.58477  3.61503
          0.01435  4.64733  5.36968  0.61958  0.77255  0.48576  0.95510
    427   2.71852  5.22877  2.87682  2.45983  4.55994  2.37912  3.72786  4.03352  2.32582  3.52943  4.27939  2.09724  3.92952  2.76338  2.51901  2.32525  2.61682  3.61326  5.67445  4.27444    509 n - - -
          2.68618  4.42225  2.77519  2.73123  3.46354  2.40513  3.72494  3.29354  2.67741  2.69355  4.24690  2.90347  2.73739  3.18146  2.89801  2.37887  2.77519  2.98518  4.58477  3.61503
          0.01435  4.64733  5.36968  0.61958  0.77255  0.48576  0.95510
    428   2.85386  5.31687  2.73124  2.09485  4.63324  3.54358  3.79953  4.10642  2.44426  3.29600  4.37689  1.41886  3.98295  2.91495  3.07638  2.65215  2.76283  3.69416  5.76575  4.35747    510 n - - -
          2.68618  4.42225  2.77519  2.73123  3.46354  2.40513  3.72494  3.29354  2.67741  2.69355  4.24690  2.90347  2.73739  3.18146  2.89801  2.37887  2.77519  2.98518  4.58477  3.61503
          0.01435  4.64733  5.36968  0.61958  0.77255  0.48576  0.95510
    429   1.92016  4.51500  4.10747  3.75656  4.75018  3.32447  4.72960  4.14667  3.74788  3.85160  4.66489  3.80054  4.09253  4.01594  4.03697  1.60468  1.00602  3.56769  6.09990  4.91774    511 t - - -
          2.68618  4.42225  2.77519  2.73123  3.46354  2.40513  3.72494  3.29354  2.67741  2.69355  4.24690  2.90347  2.73739  3.18146  2.89801  2.37887  2.77519  2.98518  4.58477  3.61503
          0.01435  4.64733  5.36968  0.61958  0.77255  0.48576  0.95510
    430   1.65259  4.33606  3.96892  3.39589  3.46849  3.81760  4.12493  2.46213  3.31493  2.29838  3.30110  3.70194  2.65130  3.57885  3.58294  2.87449  3.00604  2.05892  4.96437  3.75723    512 a - - -
          2.68618  4.42225  2.77519  2.73123  3.46354  2.40513  3.72494  3.29354  2.67741  2.69355  4.24690  2.90347  2.73739  3.18146  2.89801  2.37887  2.77519  2.98518  4.58477  3.61503
          0.01435  4.64733  5.36968  0.61958  0.77255  0.48576  0.95510
    431   2.59550  4.39381  3.76307  3.19334  3.52329  3.02051  4.03081  2.87633  3.13080  1.65390  2.65961  3.55765  4.13770  2.84415  3.44705  2.49097  2.82908  2.46271  4.98994  3.76980    513 l - - -
          2.68618  4.42225  2.77519  2.73123  3.46354  2.40513  3.72494  3.29354  2.67741  2.69355  4.24690  2.90347  2.73739  3.18146  2.89801  2.37887  2.77519  2.98518  4.58477  3.61503
          0.01435  4.64733  5.36968  0.61958  0.77255  0.48576  0.95510
    432   1.91663  4.51460  3.57269  2.82461  3.66214  3.71316  3.96485  3.01754  2.95355  2.22646  2.85336  3.42771  4.09660  3.27233  2.99101  2.95624  1.96091  2.78777  5.09542  3.85462    514 a - - -
          2.68618  4.42225  2.77519  2.73123  3.46354  2.40513  3.72494  3.29354  2.67741  2.69355  4.24690  2.90347  2.73739  3.18146  2.89801  2.37887  2.77519  2.98518  4.58477  3.61503
          0.01435  4.64733  5.36968  0.61958  0.77255  0.48576  0.95510
    433   2.68105  4.56073  5.15605  4.61499  3.80861  4.62923  5.11499  0.99977  4.49454  1.97543  3.66139  4.74175  4.93419  4.70071  4.61904  3.98447  3.15446  1.55140  5.60305  4.41152    515 i - - -
          2.68618  4.42225  2.77519  2.73123  3.46354  2.40513  3.72494  3.29354  2.67741  2.69355  4.24690  2.90347  2.73739  3.18146  2.89801  2.37887  2.77519  2.98518  4.58477  3.61503
          0.01435  4.64733  5.36968  0.61958  0.77255  0.48576  0.95510
    434   3.67279  4.91513  5.61565  5.04686  3.46079  5.05665  5.42336  1.32750  4.91317  1.07423  2.21705  5.20032  5.19071  4.89735  4.91659  4.42984  3.89308  2.12359  5.57924  4.55834    516 l - - -
          2.68618  4.42225  2.77519  2.73123  3.46354  2.40513  3.72494  3.29354  2.67741  2.69355  4.24690  2.90347  2.73739  3.18146  2.89801  2.37887  2.77519  2.98518  4.58477  3.61503
          0.01435  4.64733  5.36968  0.61958  0.77255  0.48576  0.95510
    435   2.65208  5.31835  2.42742  1.91577  4.65356  2.90015  3.75566  4.14011  2.51738  3.30875  4.36592  2.51941  3.94876  1.89760  3.01807  2.68577  3.04350  3.70452  5.75376  4.33598    517 q - - -
          2.68618  4.42225  2.77519  2.73123  3.46354  2.40513  3.72494  3.29354  2.67741  2.69355  4.24690  2.90347  2.73739  3.18146  2.89801  2.37887  2.77519  2.98518  4.58477  3.61503
          0.42494  4.64733  1.08886  0.61958  0.77255  0.48576  0.95510
    436   2.67127  4.98038  3.00573  2.44213  4.26840  3.46366  3.63538  3.17957  2.03947  2.99325  4.04185  2.30409  3.85246  2.50679  2.49546  2.52913  2.89740  3.34112  5.43892  4.09221    518 k - - -
          2.68618  4.42225  2.77519  2.73123  3.46354  2.40513  3.72494  3.29354  2.67741  2.69355  4.24690  2.90347  2.73739  3.18146  2.89801  2.37887  2.77519  2.98518  4.58477  3.61503
          0.02155  4.24395  4.96629  0.61958  0.77255  0.99128  0.46379
    437   2.54250  5.07130  2.74966  2.38097  4.38882  3.43466  3.61478  3.84465  2.01817  3.35751  4.12345  2.91752  3.82847  2.43134  2.19754  2.41725  2.88879  3.44809  5.51379  3.63758    519 k - - -
          2.68618  4.42225  2.77519  2.73123  3.46354  2.40513  3.72494  3.29354  2.67741  2.69355  4.24690  2.90347  2.73739  3.18146  2.89801  2.37887  2.77519  2.98518  4.58477  3.61503
          0.02155  4.24395  4.96629  0.61958  0.77255  0.99128  0.46379
    438   2.51359  4.71283  3.10254  2.17349  3.92231  3.48323  2.96770  3.32079  2.51897  2.76037  3.21434  2.84673  3.87138  2.87122  2.76867  2.69555  2.85800  2.51155  5.23536  3.92753    520 e - - -
          2.68618  4.42225  2.77519  2.73123  3.46354  2.40513  3.72494  3.29354  2.67741  2.69355  4.24690  2.90347  2.73739  3.18146  2.89801  2.37887  2.77519  2.98518  4.58477  3.61503
          0.02155  4.24395  4.96629  0.61958  0.77255  0.30317  1.34122
    439   2.30092  5.09213  3.39737  2.80776  4.44037  3.70682  3.86141  3.82127  2.42288  3.38951  4.22521  3.27838  4.10904  2.51411  1.24692  2.97508  3.16817  2.97970  5.58273  4.30816    521 r - - -
          2.68618  4.42225  2.77519  2.73123  3.46354  2.40513  3.72494  3.29354  2.67741  2.69355  4.24690  2.90347  2.73739  3.18146  2.89801  2.37887  2.77519  2.98518  4.58477  3.61503
          0.10978  4.62240  2.36293  0.61958  0.77255  0.45708  1.00275
    440   2.32108  5.19187  2.33705  2.01602  4.52029  3.23915  2.87068  3.99504  2.43022  3.23504  4.23738  2.96904  3.89087  2.45613  2.79022  2.68969  2.95182  3.16253  5.63426  4.23288    522 e - - -
          2.68618  4.42225  2.77519  2.73123  3.46354  2.40513  3.72494  3.29354  2.67741  2.69355  4.24690  2.90347  2.73739  3.18146  2.89801  2.37887  2.77519  2.98518  4.58477  3.61503
          0.01573  4.55613  5.27847  0.61958  0.77255  0.64512  0.74360
    441   2.52673  5.17714  2.98060  2.34212  4.50316  2.78565  3.69717  3.97193  2.43850  3.47539  4.22926  2.57866  3.89953  2.10626  2.52866  2.50362  2.38187  3.55887  5.62638  4.23171    523 q - - -
          2.68618  4.42225  2.77519  2.73123  3.46354  2.40513  3.72494  3.29354  2.67741  2.69355  4.24690  2.90347  2.73739  3.18146  2.89801  2.37887  2.77519  2.98518  4.58477  3.61503
          0.01573  4.55613  5.27847  0.61958  0.77255  0.39764  1.11445
    442   2.45418  5.16957  3.02991  2.20796  4.48069  3.40000  3.72375  3.94274  2.47177  3.07613  3.87521  2.79734  3.92582  2.01778  2.50893  2.44198  2.53984  3.45448  5.62312  4.23457    524 q - - -
          2.68618  4.42225  2.77519  2.73123  3.46354  2.40513  3.72494  3.29354  2.67741  2.69355  4.24690  2.90347  2.73739  3.18146  2.89801  2.37887  2.77519  2.98518  4.58477  3.61503
          0.01435  4.64733  5.36968  0.61958  0.77255  0.48576  0.95510
    443   2.66943  5.29076  2.17381  2.48437  4.63202  3.55593  3.75306  4.10380  2.28923  3.58723  4.34150  3.02811  3.96411  2.62385  1.66677  2.40356  3.04901  3.68131  5.71968  4.32577    525 r - - -
          2.68600  4.42233  2.77527  2.73131  3.46361  2.40520  3.72502  3.29330  2.67730  2.69362  4.24697  2.90333  2.73747  3.18154  2.89787  2.37881  2.77527  2.98526  4.58485  3.61511
          0.20047  1.88143  3.53090  0.62586  0.76529  0.48576  0.95510
    444   2.24617  4.71332  3.31023  2.75160  3.91305  3.17248  3.85663  2.61189  2.63632  2.96274  3.81605  2.83537  3.41274  3.06803  3.16180  2.28696  2.23466  2.65453  5.27134  3.98583    528 t - - -
          2.68618  4.42225  2.77519  2.73123  3.46354  2.40513  3.72494  3.29354  2.67741  2.69355  4.24690  2.90347  2.73739  3.18146  2.89801  2.37887  2.77519  2.98518  4.58477  3.61503
          0.01471  4.62240  5.34475  0.61958  0.77255  0.45708  1.00275
    445   2.28389  5.15144  3.03517  2.19012  4.45487  3.07992  3.57730  3.91212  2.48283  2.52224  4.20390  2.38730  3.93010  2.50941  2.80235  2.57832  2.64777  3.51963  5.60997  4.22609    529 e - - -
          2.68618  4.42225  2.77519  2.73123  3.46354  2.40513  3.72494  3.29354  2.67741  2.69355  4.24690  2.90347  2.73739  3.18146  2.89801  2.37887  2.77519  2.98518  4.58477  3.61503
          0.01435  4.64733  5.36968  0.61958  0.77255  0.48576  0.95510
    446   2.30500  5.15629  2.95654  2.42553  4.46340  2.74844  3.72836  3.92248  2.41112  3.44621  3.96767  2.35855  3.92815  2.63024  2.96637  2.18184  2.43476  3.27735  5.61503  4.22919    530 s - - -
          2.68618  4.42225  2.77519  2.73123  3.46354  2.40513  3.72494  3.29354  2.67741  2.69355  4.24690  2.90347  2.73739  3.18146  2.89801  2.37887  2.77519  2.98518  4.58477  3.61503
          0.01435  4.64733  5.36968  0.61958  0.77255  0.48576  0.95510
    447   2.55146  5.14326  2.78382  2.48606  4.44438  2.52798  3.58023  3.89978  2.49150  3.43071  4.19843  2.32002  3.93232  2.71281  2.97577  2.02379  2.81960  3.06323  5.60597  3.73464    531 s - - -
          2.68618  4.42225  2.77519  2.73123  3.46354  2.40513  3.72494  3.29354  2.67741  2.69355  4.24690  2.90347  2.73739  3.18146  2.89801  2.37887  2.77519  2.98518  4.58477  3.61503
          0.01435  4.64733  5.36968  0.61958  0.77255  0.48576  0.95510
    448   2.76054  5.19600  3.03128  2.47901  4.51736  3.53963  3.27258  3.98164  2.46148  3.36231  4.24698  2.46267  2.48946  2.63206  2.35326  2.05907  2.81562  3.57477  5.64351  4.25486    532 s - - -
          2.68618  4.42225  2.77519  2.73123  3.46354  2.40513  3.72494  3.29354  2.67741  2.69355  4.24690  2.90347  2.73739  3.18146  2.89801  2.37887  2.77519  2.98518  4.58477  3.61503
          0.01435  4.64733  5.36968  0.61958  0.77255  0.48576  0.95510
    449   2.15777  5.11587  3.05334  2.27098  4.40754  2.43982  2.93036  3.85711  2.49502  3.29079  3.74123  3.03441  3.93416  2.50929  2.81052  2.47621  2.82496  3.23164  5.58218  4.20654    533 a - - -
          2.68618  4.42225  2.77519  2.73123  3.46354  2.40513  3.72494  3.29354  2.67741  2.69355  4.24690  2.90347  2.73739  3.18146  2.89801  2.37887  2.77519  2.98518  4.58477  3.61503
          0.01435  4.64733  5.36968  0.61958  0.77255  0.48576  0.95510
    450   2.74841  4.84610  3.21831  2.65927  4.05957  2.33637  3.81415  2.73872  2.53692  3.09358  3.92661  3.16402  3.13440  2.55727  2.63461  2.67055  2.81711  2.43834  5.36890  4.05799    534 g - - -
          2.68618  4.42225  2.77519  2.73123  3.46354  2.40513  3.72494  3.29354  2.67741  2.69355  4.24690  2.90347  2.73739  3.18146  2.89801  2.37887  2.77519  2.98518  4.58477  3.61503
          0.01435  4.64733  5.36968  0.61958  0.77255  0.48576  0.95510
    451   2.50382  5.11579  2.59507  2.49608  3.71850  3.35107  3.73524  3.85694  2.33064  2.69714  4.17104  2.78069  3.20800  2.19824  2.97715  2.59966  2.81651  3.47724  5.58204  3.27931    535 q - - -
          2.68618  4.42225  2.77519  2.73123  3.46354  2.40513  3.72494  3.29354  2.67741  2.69355  4.24690  2.90347  2.73739  3.18146  2.89801  2.37887  2.77519  2.98518  4.58477  3.61503
          0.01435  4.64733  5.36968  0.61958  0.77255  0.48576  0.95510
    452   2.55485  5.21593  3.00880  2.15720  4.54498  3.25642  3.71304  3.84343  2.10919  3.13593  4.26092  2.74160  3.00087  2.28229  2.77987  2.49842  2.77191  3.28928  5.65822  4.25745    536 k - - -
          2.68618  4.42225  2.77519  2.73123  3.46354  2.40513  3.72494  3.29354  2.67741  2.69355  4.24690  2.90347  2.73739  3.18146  2.89801  2.37887  2.77519  2.98518  4.58477  3.61503
          0.01435  4.64733  5.36968  0.61958  0.77255  0.48576  0.95510
    453   2.45572  5.16721  2.94456  2.31158  4.47746  2.81557  3.72534  3.93919  2.47623  3.25076  4.21840  2.68301  3.27193  2.12893  2.96238  2.44135  2.76079  2.82860  5.62260  4.23400    537 q - - -
          2.68618  4.42225  2.77519  2.73123  3.46354  2.40513  3.72494  3.29354  2.67741  2.69355  4.24690  2.90347  2.73739  3.18146  2.89801  2.37887  2.77519  2.98518  4.58477  3.61503
          0.01435  4.64733  5.36968  0.61958  0.77255  0.48576  0.95510
    454   2.68014  5.35162  1.48489  2.27148  4.68401  3.39245  2.90453  4.17135  2.36324  3.65074  4.40141  2.70142  3.71650  2.88429  2.86319  2.79040  3.07543  3.73655  5.78568  4.36493    538 d - - -
          2.68618  4.42225  2.77519  2.73123  3.46354  2.40513  3.72494  3.29354  2.67741  2.69355  4.24690  2.90347  2.73739  3.18146  2.89801  2.37887  2.77519  2.98518  4.58477  3.61503
          0.05678  4.64733  3.08759  0.61958  0.77255  0.48576  0.95510
    455   2.64214  5.24885  2.71876  2.33142  4.57670  3.51578  3.74413  4.05162  2.39638  3.55111  4.30688  2.09614  2.33663  2.85277  3.00364  2.16279  2.79935  3.63287  5.70086  4.29527    539 n - - -
          2.68618  4.42225  2.77519  2.73123  3.46354  2.40513  3.72494  3.29354  2.67741  2.69355  4.24690  2.90347  2.73739  3.18146  2.89801  2.37887  2.77519  2.98518  4.58477  3.61503
          0.01496  4.60551  5.32786  0.61958  0.77255  0.56380  0.84174
    456   2.11449  4.79630  3.11961  2.55991  3.05023  3.17284  3.80849  3.28494  2.53333  2.53656  3.87762  2.99725  3.60973  2.84148  2.75389  2.80586  2.56037  2.78209  5.32448  4.01983    540 a - - -
          2.68618  4.42225  2.77519  2.73123  3.46354  2.40513  3.72494  3.29354  2.67741  2.69355  4.24690  2.90347  2.73739  3.18146  2.89801  2.37887  2.77519  2.98518  4.58477  3.61503
          0.01496  4.60551  5.32786  0.61958  0.77255  0.56380  0.84174
    457   2.49530  5.16468  1.99716  2.17127  4.47027  3.52321  3.73149  3.09952  2.49228  3.45403  4.22054  3.00815  2.45372  2.84497  2.77730  2.73442  2.89731  3.53402  5.62447  4.23658    541 d - - -
          2.68618  4.42225  2.77519  2.73123  3.46354  2.40513  3.72494  3.29354  2.67741  2.69355  4.24690  2.90347  2.73739  3.18146  2.89801  2.37887  2.77519  2.98518  4.58477  3.61503
          0.01496  4.60551  5.32786  0.61958  0.77255  0.43988  1.03314
    458   2.68483  5.11556  2.47836  2.44177  4.40693  2.87616  3.73517  3.36017  2.13688  2.69892  3.96652  2.97990  3.93345  2.57369  2.97687  2.35165  2.69896  3.10656  5.58182  4.20586    542 k - - -
          2.68618  4.42225  2.77519  2.73123  3.46354  2.40513  3.72494  3.29354  2.67741  2.69355  4.24690  2.90347  2.73739  3.18146  2.89801  2.37887  2.77519  2.98518  4.58477  3.61503
          0.01435  4.64733  5.36968  0.61958  0.77255  0.48576  0.95510
    459   2.68846  5.02655  3.12528  2.56441  3.74884  2.88385  3.76595  3.40288  2.14965  3.29263  4.09176  3.08892  3.96434  2.74199  1.71649  2.64016  2.99113  3.37206  5.50943  3.51771    543 r - - -
          2.68618  4.42225  2.77519  2.73123  3.46354  2.40513  3.72494  3.29354  2.67741  2.69355  4.24690  2.90347  2.73739  3.18146  2.89801  2.37887  2.77519  2.98518  4.58477  3.61503
          0.01435  4.64733  5.36968  0.61958  0.77255  0.48576  0.95510
    460   2.74555  4.76596  2.86738  2.57914  3.24461  2.99660  3.83984  3.23479  2.69943  2.03361  3.85061  3.00136  4.00869  2.56666  2.84652  2.83682  2.97701  2.40824  5.30208  4.00740    544 l - - -
          2.68618  4.42225  2.77519  2.73123  3.46354  2.40513  3.72494  3.29354  2.67741  2.69355  4.24690  2.90347  2.73739  3.18146  2.89801  2.37887  2.77519  2.98518  4.58477  3.61503
          0.01435  4.64733  5.36968  0.61958  0.77255  0.48576  0.95510
    461   2.66475  5.25766  2.14136  2.34074  4.59691  2.74870  3.56084  4.07996  2.28539  3.56026  4.30059  2.26130  3.92041  2.54002  2.76226  2.66358  2.98887  3.64532  5.69292  3.42058    545 d - - -
          2.68618  4.42225  2.77519  2.73123  3.46354  2.40513  3.72494  3.29354  2.67741  2.69355  4.24690  2.90347  2.73739  3.18146  2.89801  2.37887  2.77519  2.98518  4.58477  3.61503
          0.01435  4.64733  5.36968  0.61958  0.77255  0.48576  0.95510
    462   2.58202  5.26091  2.47248  2.21778  4.60304  3.14998  3.71358  4.08781  2.41530  3.56480  4.30304  2.74440  3.36070  2.00690  2.40685  2.53136  2.90846  3.65011  5.69472  4.28401    546 q - - -
          2.68618  4.42225  2.77519  2.73123  3.46354  2.40513  3.72494  3.29354  2.67741  2.69355  4.24690  2.90347  2.73739  3.18146  2.89801  2.37887  2.77519  2.98518  4.58477  3.61503
          0.01435  4.64733  5.36968  0.61958  0.77255  0.48576  0.95510
    463   2.81423  4.27399  4.31381  3.72528  3.35414  3.93114  4.23791  2.39462  3.58285  1.32211  3.11400  3.30077  4.29329  3.80983  3.19738  3.22251  3.04639  1.85253  4.89869  3.71235    547 l - - -
          2.68618  4.42225  2.77519  2.73123  3.46354  2.40513  3.72494  3.29354  2.67741  2.69355  4.24690  2.90347  2.73739  3.18146  2.89801  2.37887  2.77519  2.98518  4.58477  3.61503
          0.01435  4.64733  5.36968  0.61958  0.77255  0.48576  0.95510
    464   2.40070  5.25247  2.91927  2.13025  4.59017  2.87162  3.71797  4.07170  2.14363  3.55460  4.29641  2.50496  3.92137  2.23651  2.95113  2.57642  2.48079  3.63942  5.68933  4.28132    548 e - - -
          2.68618  4.42225  2.77519  2.73123  3.46354  2.40513  3.72494  3.29354  2.67741  2.69355  4.24690  2.90347  2.73739  3.18146  2.89801  2.37887  2.77519  2.98518  4.58477  3.61503
          0.03639  4.64733  3.64390  0.61958  0.77255  0.48576  0.95510
    465   2.62491  5.18003  3.02127  2.46597  4.49831  3.14346  3.71624  3.96296  2.06686  3.47295  4.22977  2.23553  2.93836  2.57539  2.56912  2.72127  2.77262  2.82029  5.62928  4.23910    549 k - - -
          2.68723  4.42423  2.77445  2.73210  3.46315  2.40393  3.72692  3.29027  2.67856  2.69480  4.24887  2.90235  2.73660  3.18222  2.89907  2.37849  2.77480  2.98470  4.58675  3.61439
          0.41534  1.36711  2.46465  3.16179  0.04327  0.52748  0.89182
    466   2.51838  5.04821  2.98358  2.46408  4.40776  2.11309  3.80836  3.84771  2.59879  3.41242  4.20757  2.94639  1.96154  2.73636  2.99656  2.68601  2.92674  3.47243  5.61594  4.25560    593 p - - -
          2.68618  4.42225  2.77519  2.73123  3.46354  2.40513  3.72494  3.29354  2.67741  2.69355  4.24690  2.90347  2.73739  3.18146  2.89801  2.37887  2.77519  2.98518  4.58477  3.61503
          0.18326  4.54192  1.85281  0.61958  0.77255  0.66665  0.72037
    467   2.67701  5.09831  2.85242  2.19785  4.41062  2.34323  3.65352  3.87277  2.40914  3.39157  4.15413  2.55222  3.65519  2.65374  2.74501  2.29672  2.75343  3.21390  5.55643  4.16654    594 e - - -
          2.68618  4.42225  2.77519  2.73123  3.46354  2.40513  3.72494  3.29354  2.67741  2.69355  4.24690  2.90347  2.73739  3.18146  2.89801  2.37887  2.77519  2.98518  4.58477  3.61503
          0.01883  4.37749  5.09983  0.61958  0.77255  0.87014  0.54282
    468   2.13252  5.09549  2.82461  2.23220  4.40637  3.25167  3.65728  3.86745  2.36554  3.38888  4.15326  2.77910  3.12336  2.70793  2.82432  2.07113  2.82918  3.46929  5.55619  4.16704    595 s - - -
          2.68618  4.42225  2.77519  2.73123  3.46354  2.40513  3.72494  3.29354  2.67741  2.69355  4.24690  2.90347  2.73739  3.18146  2.89801  2.37887  2.77519  2.98518  4.58477  3.61503
          0.05074  4.37749  3.29915  0.61958  0.77255  0.87014  0.54282
    469   2.69689  5.23222  2.47037  1.95473  4.55541  1.78304  3.74537  4.02665  2.48614  3.54574  4.32897  2.90803  3.45677  2.87374  3.08232  2.66752  2.91362  3.62117  5.71623  4.30289    596 g - - -
          2.68618  4.42225  2.77519  2.73123  3.46354  2.40513  3.72494  3.29354  2.67741  2.69355  4.24690  2.90347  2.73739  3.18146  2.89801  2.37887  2.77519  2.98518  4.58477  3.61503
          0.07340  4.34619  2.85048  0.61958  0.77255  0.82833  0.57408
    470   2.09356  5.03411  2.68285  2.34491  4.32476  2.20013  3.67429  3.77048  2.40368  3.32094  4.10582  2.84935  3.85949  2.65043  2.84301  2.67811  2.92258  3.21035  5.51447  4.14062    597 a - - -
          2.68618  4.42225  2.77519  2.73123  3.46354  2.40513  3.72494  3.29354  2.67741  2.69355  4.24690  2.90347  2.73739  3.18146  2.89801  2.37887  2.77519  2.98518  4.58477  3.61503
          0.08829  4.32626  2.64099  0.61958  0.77255  0.92030  0.50816
    471   2.57674  4.77400  3.06445  2.46198  4.01349  3.17824  3.69371  3.41865  2.49645  2.50323  3.86652  2.54192  3.74182  2.85949  2.66394  2.69340  2.15567  3.11012  5.29998  3.98281    598 t - - -
          2.68064  4.42990  2.77782  2.73181  3.46023  2.40403  3.72752  3.28675  2.67427  2.69766  4.24625  2.89952  2.74007  3.18357  2.89948  2.38129  2.77701  2.98653  4.58291  3.61187
          0.66747  0.71950        *  4.26935  0.01409  0.00000        *
//
