# Supplementary material for: T346Hunter: A Novel Web-Based Tool for the Prediction of Type III, Type IV and Type VI Secretion Systems in Bacterial Genomes
Source: PLoS One. 2015 Apr 13;10(4):e0119317. doi: 10.1371/journal.pone.0119317 (PMC4395097; doi:10.1371/journal.pone.0119317)
Supplement: S1 Data — (ZIP) [file pone.0119317.s009.zip › T346Hunter_profiles/GI.Tfc23.fasta]

>gi|238918316|ref|YP_002931830.1| unnamed protein product [Edwardsiella ictaluri 93-146] [Tfc23]
MNQPPSWFRRTLCSAAVATVLGTASIPTALAALNTAQIVASAVTQDCISWRVSGICYWLFCSWYGCTVRT
SVKVTHFIPQTVVSTYVAPGGNPWTEMAAVSQTAGGLENAVTGALSGVTAGGANPADMKNPGQRKSNIRF
KYADAIGHPATSLIGGRIPGYSCDSAATPLMPYFLSTLDSIAWRTGVPESLYPEALVIGRREIGSQASGN
MWGNVYPRSGFVSQSDDDKASAVVAQRVADIITRTGQPHVYHELKGPRRDGYWPPGEVTENTGSKNHKWQ
RLAPSMTRSCAVFPDGSHSAASDNNAAFALWQPYSCCKRMGQKFLGSTDF
>gi|152987039|ref|YP_001349870.1| hypothetical protein PSPA7_4520 [Pseudomonas aeruginosa PA7] [Tfc23]
MTSHNLRRLAAAAATFSLSFTASAAINSAAIVSSTLSPQCLEYKVVGICYWLLCGPHGCKVKTSVKVRHY
VPDAVVSSYANTGSNPWTEVSALGTPNPLAQAGNDATTNYKAENSIGRFKEADVIGHPGGATFSRFASAS
GYVCPGATFPLVPYFLSTLDAIGWRHGIPEQVYPEALVPGLREVGGVFSGDMWGNLYPRSGFLHQTDDYK
TAAVIAQRAGDITTRVGQLHVYLPMRAAPKDGYWPAGELKEGDASTGKWQELTPSLSLNCAVFPNSGPKT
QAVDGDYAWALWRPYSCCQRKGQIFLGSTDFQ
>gi|134095216|ref|YP_001100291.1| hypothetical protein HEAR2024 [Herminiimonas arsenicoxydans] [Tfc23]
MTRPFDLMRRLRAGVASVLLLSATGSYALNTATIVGSVASPDCLEYRVVGICYWLYCTWTGCTVRTSIKV
RHYIPDAIVSSYSNTGENPWIEVRPMSTPNPSAQTGGDGTTNEDHENNLAKFKNADVIGHPGVEVFNQFV
SSSGYFCEGAGTAFMPYLLGTLDTLAWRYNVPEMAYPEALIPGMREVGARTTMNLWGNVYPRGGFLHQTD
DHKASAVVAQRAGDVVTRRGQIHVYQPLLANSRDGYWPAGALMESDASTGKWQELTPVLSSSCSVFPRSG
ALTQARQGDYAWALWRPYACCERRGQVFLGSVDFL
>gi|66768346|ref|YP_243108.1| hypothetical protein XC_2027 [Xanthomonas campestris pv. campestris str. 8004] [Tfc23]
MIRPFDPLRRLRVAVASLLLVSATASYALNTATIVGSVASPDCLEYRVVGICYWLYCTVSGCTVRTSVKV
RHYIPDAVVSSYNNTGENPWTDVRAMSASNATARAGGDGITNDDHENNLARFKNADVIGHPGGEVFNQFA
SSSGYFCEGAGMAFMPYLLSTLDTLAWRYNVPEMAYPEALTPGIREIGARSTSNLWGNVYPRGGFLHQTD
DHKAGAVVAQRAGDVVTRRGQVHVYQPLLANSRPGYWPAGALMEGNASTGKWQELTPALSSSCTVFPRGG
SLIQATQTTQAQQGDYAWALWRPYVCCERRGQVFLGSVDFD
>gi|220936024|ref|YP_002514923.1| hypothetical protein Tgr7_2863 [Thioalkalivibrio sulfidophilus HL-EbGr7] [Tfc23]
MKLSRRAWRTGMASVLLGTAASAFALNTATITGSVLSPDCLSYRVQGICYWLYCTLTGCTVRTSVKVQHY
VPDAVVSSYSNTGENPWVEVRAMSMPNPTAQGGGDGTTNEEHENNLAKFKNADVIGHPGATFFSEFVSQL
GYSCAGAGTAFMPYLLSTLDTVAWRYNIPESVYPEALIPGMREIGTRTGLNLWGNVYPRGGLLHHVDDYK
AAAVVAQRAGDIVTRRGQVHVYQPLLANASAGYWPAGALVESDASTGKWQELTPRLSSSCGVFPHNNVRI
QAQQGDYAWALWRPYSCCQRRGQVFLGSTDFN
>gi|163855390|ref|YP_001629688.1| unnamed protein product [Bordetella petrii DSM 12804] [Tfc23]
MRAAVASVLLLSATGSYALNTATIVGSVASPDCLEYRVVGICYWLYCTWTGCTVRTSVKVRHYIPDAVVS
SYSNTGENPWVEVRAMSTPNPSAQAGGDGTTNEDHENNLAKFKNADVIGHPGVEVFNQFVSSSGYFCEGA
GTAFMPYLLSTLDTLAWRYNVPEMAYPEALIPGMREVGARSTLNLWGNVYPRGGLLHQMDDHKAGAVVAQ
RAGDVVTRRGQIHVYQPLLANSRPGYWPAGALMEGDASTGKWQELTPVLSSSCTVFPRSGFLTQAQQGDY
AWALWRPYACCERRGQVFLGSVDFL
>gi|94311293|ref|YP_584503.1| unnamed protein product [Cupriavidus metallidurans CH34] [Tfc23]
MTYRPFDLLRRLRVAVASLLLVSATGSYALNTVTIVSSVMSPDCLEYRVVGICYWLYCTYGGCSVRTSTK
VRHYVPDAVVSSYSNTGENPWVEVRAMSMPNASAQAGGDGTTNEDHENNLAKFKNADVIGHPGGEVFNQF
ASSSGYFCQGAGTAFMPYLLSTLDTLAWRYNVPEMAYPEALIPGRREVGARTTMNLWGNVYPRGGFLHQT
DDHKSGAVVAQRAGDVVTRRGQLHVYQPLLANARDGYWPAGALMEGDASTGKWQELTPRLSNTCVVFPHS
GTLTQAQQGDYAWALWRPYACCERRGQVFLGSVDFL
>gi|218691204|ref|YP_002399416.1| hypothetical protein ECED1_3557 [Escherichia coli ED1a] [Tfc23]
MMSRSFRLRAGALLLSVAALPLASASLNTASIVASAAAPDCISWRVSGICYWLYCSGFSCKVRTSVKVTH
YIPEVVVSTYTAPGGNPWKEMALVSQTAGGVENSITKGLAGLSAGGGNPADMKAQGERRSAIRFKYADAL
GHPATRLIGGMVPGFSCDSPVTPAMPYFLSTLDSLVWRTGMPESLYPEALIPGKREIGSQAEENLWGSVY
PRSGFVMQTDDDKAAAVVAQRVADIISRTGEPHVYKSIQTRKKDGFWPPDPVEENTDTRNHKWQRLTPSV
SRSCAVFPDGDHQAAEDGNAAFALWQPYSCCKKRGQTFLGSTNF
>gi|304311435|ref|YP_003811033.1| unnamed protein product [gamma proteobacterium HdN1] [Tfc23]
MLSGSQAMVAAPVSQTVPVSGANIVDLIKVGLTGISGGCLNYCITGICVHYNGLKVIISPRIAHNTSEFT
VSSFRAQGQQPWIEWKRVFGNIQASLANGIFGTLLGTGQIGGYGTYTEEHKENDRQLPFKEVDINGHPLA
LLPMLLGSGGMTAGGATQPPTEADFTEAQTAAGSMVDASDFAAMFMNSEILDVFSYMNTMNQIGTMASEM
SEVMDYLSSMQDLASGMGGSGSYDLLCESTVTPFIPFYLSAIDTLTWRLPWPDVLTHSVDLAYGMTPFLP
NRKVIGTPDAMPTLTNGVWAGLYPRIGFVNQEHDGKVGAVASQRALDLVLAEDGNDHFGHVTLFNPGFAN
QRDWHIIPYEFHASGVKGGVWQQVHPIPKAECRPSLYRDRELSDTAEDHSAPVVLGGDQNYIWAFWRRYE
CCMNRKGVFIGAIPTPDICLF
>gi|56475659|ref|YP_157248.1| hypothetical protein ebA430 [Aromatoleum aromaticum EbN1] [Tfc23]
MRAKPMSRFVRLFAASLCVGTLASHGMAAEVTTTAALVAQAVASYPTCSAWHASGICFWLVCSPFGCSVK
TSVRFSHFAPDLVVSTYHDVATHPWPEIGIPLAAATKTTLSSLLTTPLSDSAGTHSRGDRTDKNRRFRDA
DAIGHPATRVGTCPTAVDPFVPYYQSTLDAMVWRSYLPAELLYPASWIPGMREVGSWPANTWGNVYPRTG
EVVQQHEVKGAAVLSQRIADFVTRSGQPHVYVPVSSGKRGVRDGQLVWDPPPAMETNLLGGLWQMNVAVP
TGCHVFGLNDTLSPVSYGDAKTTQSGSYAYTLWRPYACCRVRGKFIGYLQWGMW
>gi|333930145|ref|YP_004503723.1| integrating conjugative element protein [Serratia plymuthica AS9] [Tfc23]
MQRPLLHGMPPEQPRLTLKSLSVAIMLTAASVPAANAALNSAQIVASAVSQACISWRVSGICYWLLCTPF
GCKVRTSVKVTHYIPEAVVSAYNTQGGNPWREMSMVSQAAGGLESSITSGLSGVSAGGGNNELKTPGERK
TNLHFKYADAIGHPATSLIGGSIAGYSCRSAATPFVPYFLSTLDSLAWRTGIPESLYPEALVPGMREVGS
QAAANMWGNVYPRSGFVTQVDDDKAGALVAQRVADIITRSGQPHVYQLLMGQRSEGYWPPGAVTENTGTN
NHKWQRLAPQLSQSCAVFPDGDHPPAADANAAFALWQPYSCCQRRGQRFLSSTDF
>gi|91784619|ref|YP_559825.1| hypothetical protein Bxe_A1180 [Burkholderia xenovorans LB400] [Tfc23]
MTRAFDLMRRLRAGVASVLLLSATGSYALNTATIVGSVASPDCLEYRVVGICYWLYCTWTGCTVRTSIKV
RHYIPDAVVSSYSNTGENPWIEVRPMSTPNPSAQAGGDGTTNEDHENNLAKFKNADVIGHPGAEVFNQFV
SSSGYFCEGAGTAFMPYLLSTLDTLAWRYNVPEMAYPEALIPGMREVGARTTMNLWGNVYPRGGFLHQTD
DHKTGAVIAQRAGDVVTRRGQLHVYQPLLANPRDGYWPAGALMEGDASTGKWQELTPVLSSSCSVFPRSG
SLTQAQQGDYAWALWRPYACCERRGQVFLGSVDFL
>gi|120537062|ref|YP_957119.1| hypothetical protein Maqu_3924 [Marinobacter aquaeolei VT8] [Tfc23]
MNPCLKLLASVWLLLASGWAVGYPSDWTNYNPSSTDAVRDTTIGSTQQLLEQRGTVECIACHGETNDQYS
GVINTIDITQQTMAAAMSCMDWELRGACVWMSCVVPPICTFTTSIKVKNFVPDLVVQSYDRANGEPWTES
QDINQVSQGTSDSSWVTTMISWVENYNVTEVRGGQSNEAVKNDHVNLDFKLVDAYGNPALIAYNAMATGL
FGMVCSGRSFPFFPYYISNLDSIAWRWNLPELFYPQSWAVGVPAYNLGTMTNNYGSIFPRMGFLTQADGL
KSAVLTSFRAMHFITRTFEPHLYFSIGQPSEDGYWPAGPLDQNDKDTGVFQMLYPDNESSCAQFPMSAMP
GPSKRSSDGSYVWNFWKAYKCCQRVGQTLVWHSG
>gi|241662300|ref|YP_002980660.1| hypothetical protein Rpic12D_0687 [Ralstonia pickettii 12D] [Tfc23]
MNRLLSASSRRARLAIASVLLGGAASTFALNTATIVSSALSPDCLEYRVVGICYWLFCTWTGCTVRTSVK
VRHYVPDAVVSSYSNTGENPWIEVRAMSMPNPTAQAGGDGTTNHDNENNLAKFKNADVIGHPGGSVFSQF
ASASGYACQGAGTAFMPYLLSTLDTLAWRYNVPEMVYPEALIPGMREIGGRTTLNLWGNVYPRGGFLHQT
DDYKSGAVVAQRAGDVVTRRMQPHVYQPLLASSSDGYWPAGALMESDASTGKWQELTPTLSNSCAVFPHS
NTRVQAQQGDYAWALWRPYACCQRRGQVFLGSVDFL
>gi|160899617|ref|YP_001565199.1| hypothetical protein Daci_4183 [Delftia acidovorans SPH-1] [Tfc23]
MTRPFERMRRLRAGVVSVLLLSATGSYALNTATIVGSVASPDCLEYRVVGICYWLYCTWTGCTVRTSIKV
RHYIPDAVVSSYSNTGENPWVEVRAMSAPNPSAQAGGDGTTNEDHENNLAKFKNADVIGHPGVEVFNQFV
SSSGYFCEGAGTAFMPYLLSTLDTLAWRYNVPEMAYPEALIPGRREVGARTTMNLWGNVYPRGGFLHQAD
DHKAGAVVAQRAGDVVTRRGQIHVYQPLLANSRPGYWPAGALMEGDASTGKWQELTPVLSSSCTVFPRSG
FLTQAQQGDYAWALWRPYACCERRGQVFLGSVDFQ
>gi|114330107|ref|YP_746329.1| hypothetical protein Neut_0076 [Nitrosomonas eutropha C91] [Tfc23]
MNLPHLRFGVAMALLLAATSSFALNTATIVASTLSPSCLEYRVVGICYWLSCGVGGCRIRTSIKVRHYVP
DAVVSSYSNTGANPWVEVRPMSLPNPTAQAGGDGTTNDDHENNLAKFKNSDVIGHPGGEVFNEFVAGSGY
FCQGAGTAFVPYLLSTLDTLAWRYNVPEAVYPESLIPGQREVGSRSDMNLWGNVYPRGGFLHQTDDYKAG
AIVAQRAGDVVTRRGQLHVYQPLLASSRAGYWPAGALIEGDASTGKWQELTPRLSNTCTVFPHNETLTQA
KQGDYAWVLWRPYSCCQRRGQTFLGSVDFN
>gi|251788076|ref|YP_003002797.1| hypothetical protein Dd1591_0431 [Dickeya zeae Ech1591] [Tfc23]
MRLPRCLHASILLTAASSSFALNTVAIISSSLSPDCLEYRVTGICYWLLCTPFGCSVRTSVKVRHYVPDA
VVSSYGNTGKNPWIEVRAMSMPNTTAQDGGDGTSNHSNEDNLSRFRNADVIGHPGGQAFSQFASSSGYIC
DGAGIAFMPYLLSTLDTVAWRYNIPEVVYPEALIPGMREIGARATLNLWGSLYPRGGFLHQVDSYKASAV
VAQRAGDIVTRRGQLHVYQPLLANAHDGYWPAGALMENDASTGKWQELAPDLSSSCTVFPHNGPLTQAQQ
DDYAWALWRPYSCCQRRGQTFLGSMDFN
>gi|33152062|ref|NP_873415.1| hypothetical protein HD0921 [Haemophilus ducreyi 35000HP] [Tfc23]
MNMVSQGVKGGEYRSPQKNYTQLTFKNVDAIGHPQGAISQMLNSTGYYCQSQTTPFVPYFLSSLDFFAWR
QAIPEMFYPEALVPGMREIRGNGETWGNIFPRSGAVTQVDDYKASAVSVHRVADFLTRMAQPHIYLPTAK
QEQGQNGHWYPDPVQEGEVGNHKWQQLHPQLSQSCSIFPDTPPAQLSENGSYAWALWRPYKCCKRRGQTF
LYSVDWSN
>gi|226945684|ref|YP_002800757.1| unnamed protein product [Azotobacter vinelandii DJ] [Tfc23]
MKRSPLRPLALAIATTLPVGTSVALDTAAIVASTLSPDCLEYKVVGICYWLYCSAGCRVRTSTKVRHYIP
DAVVSAYANTGDNPWSEVSALGAPNVAAQAGNDGTTNHGNENNLAKFKEADVIGHPGGAVFSRFASASGY
ACRGATSPLVPYLLSTLDSLAWRHGVPESVYPEALVPGMREVGGTLSGDLWGSVYPRSGFLHQTDDHKAG
AVFAQRAGDITTRQGQPHVYLPMLAHPQDGYWPAGELLEGNARTGKWQELTPRLSQSCAVFPNGGSHAQA
ADGAYAWALWRPYACCQRRGQRFLGSTDVQ
>gi|294502432|ref|YP_003566494.1| hypothetical protein YPZ3_0322 [Yersinia pestis Z176003] [Tfc23]
MQRPPFYGVPAGQPRLTLKSLSVAIMMSAASVPAANAALNSAQIVASAVSQACISWRVSGICYWLLCTPF
GCKVRTSVKVTHFIPEAVVSAYNTQGGNPWSEMSMVSQAAGGLESRITSALSGVSAGGGNNELKTPGQRK
TNLHFKYADAIGHPATSLIGGSIAGYSCRTAATPLVPYFLSTLDSLAWRTGMPESLYPEALIPGQREVGS
QAAANMWGNVYPRSGFVTQVDDDKAGALVAQRVADIITRSGQAHVYQPLMGQRSEGYWPPGAVQENTGTS
NHKWQRLAPQLSQSCAVFPDGDHPPAADANAAFALWQPYSCCQRRGQRFLYSTDF
>gi|333895579|ref|YP_004469454.1| hypothetical protein ambt_20805 [Alteromonas sp. SN2] [Tfc23]
MNRLPVIVLSLLAVLSNPVRAFEAEPTRLTLSDITQSMTLDRSCLNYCITGVCVWLRCSIYECSIETSIR
VRHYNPDLVVSVFDKPGDNPWEEAESIYGDIERQLTDSIVALFHGAEAGGGHRVEGGNTATDHSLRFKEV
TAIGHPFSSITDFIGDSGYYCPSEAESFQPYLSSSLDALTWRLGIPELLYIHNLIPGRRVVGSGIQQQWG
AVWPRTGFINQKDDTKASAVIAQRAGNIVTQTRQPHVYTALDGNDYNKTWLPGELIENDPDTGVWQMLAP
KMDTQCYVFGENDVYRQAWSSGRIAHDNRYAFSLWRPYQCCEAQGAYLFTVPLEICI
>gi|37525068|ref|NP_928412.1| hypothetical protein plu1087 [Photorhabdus luminescens subsp. laumondii TTO1] [Tfc23]
MKSLDLPSLTWHSRLKKFGMVLILTVVLAPVAVASVNTAQIVSSAASVSCISWRIKGLCYWLLCSPWGCK
VRTSIKVAHFIPQAVVSVYNAPGGNPWREMSLVSQTVDGVENAVTRALSGIAVGGGNHQLKIPGNRKNNL
HFKYADAIGHPATAMMGGKISGYACKSAATPFMPYFLSTLDSLVWRTGVPESFYPEALIPGKRELGNSFR
GNMWGNVYPRSGFVTQQDDNKAAAVVAQRVADIITRTGQGHVYQSLQGNHKQGYWPPGEVVENTVNQNHQ
WQRIAPKMSTSCAVFPDNSGEAAKDGNYVFALWQPYSCCQRRGQTFLYSTDF
>gi|77164175|ref|YP_342700.1| hypothetical protein Noc_0651 [Nitrosococcus oceani ATCC 19707] [Tfc23]
MKKCLRYGALILLLWMPLIGNTGTITTPQVIAQTTSAALSCMRWMPVGICFWLRCSLFGCSVETSLKVGH
YQPDAVVSSYNELGGNPWVEIRSTLGVAQQSAANGLLGSLLPVPIDSAGNRTEGGQGNKDHRNLVFRETD
VIGHPVSSLSNIVASTGYLCNSQTTSFFPYFLSGLDALSWRMEIPEMFYPASLIPGLREIGTWPLQTWGG
VYPRTGWTTQSEEPKAAAINAQRAGDIATRTGQPHIYVPITGGSSSGQRVWPPGPLVEDDPATGEWQMLL
PKSEATCKVFGTNDLASLSGWGSGRVDAQGDYVWNLWRPYSCCQDRGIFLFNVDWINYPP
>gi|307546658|ref|YP_003899137.1| unnamed protein product [Halomonas elongata DSM 2581] [Tfc23]
MSLIQRWQGGGLTTLLALVLSVSGVANQPVQAAEISTVEIAESALSPSCLDYRAIGICVWLTCTAWGCYT
ETSIKVTHYIPELVVSSYQRTGENPWPAVRMMAPPNNLSQRGGTSTDRHSNNHQNLRFKNVDAIGHPALA
TFQSDWGGFLCKSRGKPMLPYFLSTLDPAAWRSNIPESGYPQALTPGVRELGQPGDLWGNIYPRGGFINQ
GNDYKAGAVAAQRVADVVTRTGQPHVYNPLLSHHDEGYWPPDPVKEGDRSTHRWQPLAPQMEDSCAVWPD
RGPMATYQDRRDGSGDNVWAMWRPITCCARRGEELLFDTGGDGWVE
>gi|311104316|ref|YP_003977169.1| hypothetical protein AXYL_01110 [Achromobacter xylosoxidans A8] [Tfc23]
MTHRPFDLLRRLRVAVASLLLVSATGSYALNTATIVSSVMSPDCLEYRVVGICYWLYCTWTGCTVRTSTK
VRHYVPDAVVSSYSNTGENPWVEVQAMSTPNPSAQAGGDGTTNEDHENNLAKFKNSDVIGHPGGEVFNQF
ASSSGYFCQGAGTAFMPYLLSTLDTLAWRYNVPEMAYPEALIPGMREVGARTTMNLWGNVYPRGGFLHQT
DDQKSGAVVAQRAGDVVTRRGQIHVYQPLLANARDGYWPAGELMEGDASTGKWQELTPRLSNTCVVFPHS
GTLTQAQQGDYAWALWRPYACCERRGQVFLGSVDFL
>gi|120611417|ref|YP_971095.1| unnamed protein product [Acidovorax citrulli AAC00-1] [Tfc23]
MTFTRIATALRKAVALAAASSVLTLGMPMPAQAITTPGVIAGTAAGLASCLSYRVEGVCFFLRCKLAFCW
IETSIKISHYVPDVVVSTYNDPIQHPWTDIGKIVATAMNGASSTVYSSLFDSSAGGLNTPSAMANFKGAD
AIGNPAGMLASIIANGGQVTMPTTLVIPGPFELAQFPSQLPSIAASWANVPSSIASTVASDARKMLDAPG
QLLGSLQTIMRGVQGVSQVMEIAETVNLVYGASNTFMQIGSMITGSTGGTMLLCPGSATLFGLHFQSELD
APFWRGVIPVEMLYPDSWVPGIGEVGSGYTQTWGPTFPRTGEIIQAHPVKASAVLAERVKSIIYRSAQPH
IYAKVELQGTKDYVYFNEDKAQWQMLHPNVWTSCEQFGTNDSLSLTSWGDAQTDSADGYSWNLWKHYVCC
QRRGAFLFSVP
>gi|217969372|ref|YP_002354606.1| hypothetical protein Tmz1t_0944 [Thauera sp. MZ1T] [Tfc23]
MSLLLARRRLRATAASLLLSAATSTFALDTATIVSSALSPDCLEYRVVGICYWLYCTPFGCSVRTSVKVR
HYVPDAVVSSYSNTGENPWLEVRAMSMPNPTAKAGGDGTTNHDNENNLAKFKNADVIGHPAGMVFSQFAR
ASGYTCEGAGTAFVPYLLSTLDTLAWRYNVPEALYPEALIPGRREIGTRTGLNLWGNVYPRGGFLHQTDD
HKSGAVVAQRAGDIVTRRNQIHVYQPLLANARDGYWPAGALMETDASTGKWQELTPTLSNSCVVFPHSRT
RVQAQQGDYAWALWRPYSCCRRRGQVFLGSVDFM
>gi|161505012|ref|YP_001572124.1| hypothetical protein SARI_03142 [Salmonella enterica subsp. arizonae serovar 62:z4,z23:-- str. RSK2980] [Tfc23]
MSPLSSPLPGIAEAGGDTNPRAVGQHSKIRFKNADAIGFPAGDVLANFFAQFGYVCAPSSQPFLPYFLST
LDALAWRSGVPEMFYPEALTPGLREVSKDGDMWGNIYPRAGALSQTHDYKAGAVIAQRAADLVTRSGQSH
VYIPLAATSHDGYWPPDLVTEGDSNNHQWQMLVPKKSASCAIFPDGSSTDSYADKLAEDGAYVWTLWRPY
KCCPRRGQTFLGSSGG
>gi|378980649|ref|YP_005228790.1| hypothetical protein KPHS_44900 [Klebsiella pneumoniae subsp. pneumoniae HS11286] [Tfc23]
MKHRFAYPLAALLMAGSAVPASASLTTPQLVASAACPDCIDYRVVGVCYWLLCTPFGCSVKTSVKVRHFI
PQVVVSAYRQPGDNPWREVAMLSRSALGGLADGGGENQQKRGQRKDNVRYRSVDAIGHPAASLIGQQTSG
YSCKGAATAWQPYFLSNLDALMWRTGLPESVYPEALTPGRREIGATTAGNMWGNVYPRSGFVTQTDDYKA
AAVTAQRAADIITRPGQIHVYRTLKANASAGYWPPDPVTENTGTRNHKWQRLAPKVSMSCAAFPDRAFSY
AEDGNYAWALWQPFACCKKRGQTFLFSTDIGGY
>gi|296100818|ref|YP_003610964.1| hypothetical protein ECL_00449 [Enterobacter cloacae subsp. cloacae ATCC 13047] [Tfc23]
MKMSFSRPRRLALATLMVCTGTMASVNTASLLSSATSPDCISWRISGICYWLFCTPFGCSVKTSVKVTHF
IPEAVVSAYLSPGANPWTEMSAVSSLADSTESTLLGSAAGVATGGGRQEMKAPGERKQNLHFYYGDAYGH
PATRLIGGMVPGYSCDSAATPFMPYFTSALDALAWRTGVPESLYPEALIPGQREIGSTIGGNMWGNVYPR
SGFVTQTDSYKSAAMVVQRVADIITRQGQLHVYSPLTGQRSPGYWPPDPVQENTGTKNHKWQRLSPQLSQ
SCAVFPDTGGQEAQDGNYAWALWQPYSCCKRRGQTFLYSTDFS
>gi|332288405|ref|YP_004419257.1| integrating conjugative element protein [Gallibacterium anatis UMN179] [Tfc23]
MKMPKLSLITTFLLSSAAGSAFALNTAQIMMSSASPSCVEYRVVGICYWLYCGWGGCRVRTSTKVRHYLP
EQVVSSYNHGGQNPWSEMNMLGQGIKAGPENDRPQTKQYSQLTFKNVDVIGHPGGEINRVLSSMGYFCNT
QTTAFKPHFLSGLDVIGWQNGMPEALYPEALTPGMREVGNLGDMWGNIYPRAGAITQVHPYKAAAVTAQR
AADIISRTGQPHVYLPAAQKARPSRGYWPPPPVEEGKIKTHKWQMLYPKMERTCAIFPDRDALNTYQDKL
STQQDYAWALWRPYSCCKRRGQTFLYSTDWN
>gi|237809189|ref|YP_002893629.1| hypothetical protein Tola_2448 [Tolumonas auensis DSM 9187] [Tfc23]
MISRRLRLGAAVALLCSATSSFALNTATIISSTLSPDCLEYRVTGICYWLYCTWTGCTVRTSIKVRHYVP
DAVVSSYSNTGENPWVEARAMSQPNATAQAGGDGTTNEDHENNLAKFKNADVIGHPGGEVFSQFASASGY
ICAGAGTAFMPYLLSTLDTLAWRYNVPEAVYPEALIPGMREIGTRSGLNLWGAVYPRGGFLHQTDDYKAG
AVVAQRAGDIVTRRGQLHVYQPLLANARDGYWPAGALIESDASTGKWQQLTPRLSNSCTVFPHAGSLPQA
QRGDYAWALWRPYSCCQRRGQTFLGSVDFN
>gi|154253864|ref|YP_001414688.1| hypothetical protein Plav_3428 [Parvibaculum lavamentivorans DS-1] [Tfc23]
MTRPFDLMRRLRAGVASVLLLSATGSYALNTATIVGSVASPDCLEYRVVGICYWLYCTWTGCTVRTSVKV
RHYIPDAVVSSYSNTGENPWAEVRAMSTPNPSAQAGGDGTTNEDHENNLAKFKNADVIGHPGVEVFNQFV
SSSGYFCEGAGTAFMPYLLSTLDTLAWRYNVPEMAYPEALIPGTREIGVRSTLNLWGNVYPRGGFLHQTD
DHKAGAVVAQRAGDVVTRRGQLHVYQPLLANARDGYWPAGELVEGDASTGKWQELTPVLSSSCSVFPRNG
SLTQAQQGDYAWALWRPYACCERRGQVFLGSVDFL
>gi|330824407|ref|YP_004387710.1| integrating conjugative element protein [Alicycliphilus denitrificans K601] [Tfc23]
MSLLLASRRLRATVASLLLSTATSTFALDTATIVSSALSPDCLEYRVVGICYWLYCTPFGCSVRTSVKVR
HYVPDAVVSSYSNTGENPWLEVRAMSMPNPTAKAGGDGTTNHDNENNLAKFKNADVIGHPAALVFSQFAS
ASGYTCEGAGTAFMPYLLSTLDTIAWRYNIPEAFYPEALIPGRREIGTRTGLNLWGNVYPRGGFLHQTDD
HKSGAVVAQRAGDIVTRRNQIHVYQPLLANARDGYWPAGALMETDASTGKWQELTPTLSNSCVVFPHSRT
RVQAQQGDYAWALWRPYSCCRRRGQVFLGSVDFM
>gi|296106585|ref|YP_003618285.1| hypothetical protein lpa_01506 [Legionella pneumophila 2300/99 Alcoy] [Tfc23]
MTNTVFALESTSPPHPVNTFTIATRVLQKLFQNSHYKVVGSCTWTVGHLPPRLEVTPAVEQFLPDLVITV
SNKPEENPWLEARTLYENKAARTMYQQAYKAATGSALGFGNDSGQTTDLHINDERTRIVDVIGSPAAFYR
IPYLSHRPETGFGVPYYLAEADAVMDRKEAAELLYMGTHPHLLINHEIGTLTQHWGSEIPRLMRVTQPYN
YRASVVAAMHAADIVTNKNPLHVTKSTRNSCGKNCVVANAIYDPKNTKVIWQEIYPLNRNIHPGDAQDFG
IEDEKAGNGNYVFVLWRKYRGCIQHKGKLVNFLTFPKVGQPQKR
>gi|124267584|ref|YP_001021588.1| hypothetical protein Mpe_A2398 [Methylibium petroleiphilum PM1] [Tfc23]
MSLPPARRRLRATAASLLLGAATSTFALDTATIVSSALSPDCLEYRVVGICYWLYCTPFGCSVRTSVKVR
HYVPDAVVSSYSNTGENPWLEVRAMSMPNPSAKAGGDGTTNHDNENNLAKFKNTDVIGHPAGMVFSQFAS
ASGHSCEGAGTAFMPYLLSTLDTIAWRYNIPEAFYPEALIPGRREIGTRTGLNLWGNVYPRGGFLHQTDD
HKSGAVVAQRAGDIVTRRNQIHVYQPLLANARDGYWPAGALMETDASTGKWHELTPTLSNSCVVFPHSRT
RVQAQQGDYAWALWRPYSCCRRRGQVFLGSVDFM
>gi|197286420|ref|YP_002152292.1| hypothetical protein PMI2573 [Proteus mirabilis HI4320] [Tfc23]
MTRQSHRRRLAGALLLGCSLVPVAEASLSTATLVASAASPSCISWRISGICYWLKCGWGGCRIRTSVRVS
HFIPQAVVSAYHAPGENPWREMSLVSGAAGGIENAVTGVLSGVSAGGGNSEQKFEAKRKTALHFFYADAI
GHPATTLIGGSIPGYSCDSAATPLFPYYLSTLDSVPWRLGVPEMAYPEAIIPGKREIGGQSRGNMWGNLY
PRSGFVNQQDGDKAAAVVAQRVADIMTRTGQAHTYVPLKGNRRDGYWPPDAVTENTGTKNHKWQRLSPGL
KNSCAVFPDEGGAQAQDGNYAWALWQPYSCCKRMGQKFLYSTTF
>gi|300781868|ref|YP_003739103.1| hypothetical protein EbC_pEb10200460 [Erwinia billingiae Eb661] [Tfc23]
MRETLRSHLNAAGVASVLAVAAAPATVSAINTAGIIASAITQDCISWRVSGLCYWLMCTPFGCSVKTSVK
VTHFIPEVVVSTYTGPGGNPWTEMAFMSGASGTIDNALTSGAPAGGGNAGDIKNPGQRKSNIKFKYADAI
GHPATSVIGGSIAGYSCDTAATPFNPYFLSTLDSLVWRSGLPESLYPEALVSGQRELGSQASANMWGNIY
PRSGFVSQADDDKASAVVAQRVADIITRSGQPHVYQVLKGTHKAGYWPPGEVKENTGTANHKWQRLSPTL
SASCAVFPDGAYPIAQDGNEAYALWQPYSCCKRRGQTFLYSTDF
>gi|50119526|ref|YP_048693.1| unnamed protein product [Pectobacterium atrosepticum SCRI1043] [Tfc23]
MSKWRTRLRPLAVGIMLTTACEPAAIAAVNTAQIVASAISPGCISWRVSGICYWLFCTNFGCTIRTSVKV
SHFIPDAVVSTYMAPGGNPWSEMSPVSQGAGGLESTITSGLTGVTAGGGNAADIKDPGRRKSNIKFKYAD
AIGHPASTLIGGQIPGYSCDSVATPLMPYFLSTLDSLAWRTGIPESLYPEALIPGQREVGSMASGNMWGN
VYPRSGFIQHTDDDKASAVVAQRVADIITRSGQLHVYQPLTGSRRDGYWPPEPVVENTNNHKWQRLSPQL
TSSCAVFPDGDHMSAENGNAAYALWQPYSCCQRRGQRLLSATNF
>gi|290474530|ref|YP_003467410.1| unnamed protein product [Xenorhabdus bovienii SS-2004] [Tfc23]
MNTSRLAFPVVITLAAACAPVTQAAINTAQIVAGSLSPACIQWQVSGICYWLFCSWHGCTVKTSVKVTHF
LPQAVVSTYHAPGGNPWSEMAHISPLSGGLENAVTGALSGLTTGGGNHTVQVAGKRSPRLRFKYADAIGH
PATTLIGGQIPGYSCRSAATPLMPYFLSTLDTVAWRSGLPESLYPEALVPGLRELGSQPVGNMWGNLYPR
SGFVTQADEDKAAAVVAQRVADIITRTGQPHVYQPLAGQRRDGYWPPEPMQENTGTKNHQWQRLSPQLSQ
SCAVFPDGRHTAAADSNQAYALWQPYSCCQRRGQRFLGSTAI
