# Supplementary material for: T346Hunter: A Novel Web-Based Tool for the Prediction of Type III, Type IV and Type VI Secretion Systems in Bacterial Genomes
Source: PLoS One. 2015 Apr 13;10(4):e0119317. doi: 10.1371/journal.pone.0119317 (PMC4395097; doi:10.1371/journal.pone.0119317)
Supplement: S1 Data — (ZIP) [file pone.0119317.s009.zip › T346Hunter_profiles/GI.Tfc23.hmm]

HMMER3/f [3.1b1 | May 2013]
NAME  Tfc23
LENG  333
ALPH  amino
RF    no
MM    no
CONS  yes
CS    no
MAP   yes
DATE  Tue Mar  4 13:35:14 2014
NSEQ  40
EFFN  1.625977
CKSUM 2379086948
STATS LOCAL MSV      -11.4860  0.70047
STATS LOCAL VITERBI  -12.1571  0.70047
STATS LOCAL FORWARD   -5.5839  0.70047
HMM          A        C        D        E        F        G        H        I        K        L        M        N        P        Q        R        S        T        V        W        Y   
            m->m     m->i     m->d     i->m     i->i     d->m     d->d
  COMPO   2.48870  3.79464  3.05573  2.76029  3.34858  2.85670  3.67074  2.95593  2.75176  2.60889  3.68607  3.08292  3.15254  3.00052  2.96307  2.59791  2.77986  2.64883  3.96468  3.34181
          2.68609  4.42180  2.77536  2.73231  3.46391  2.40557  3.72597  3.29346  2.67811  2.69277  4.24291  2.90351  2.73739  3.18231  2.89807  2.37868  2.77443  2.98514  4.58034  3.61466
          0.83649  1.17471  1.35532  2.58718  0.07821  0.00000        *
      1   2.18273  4.32405  3.45323  2.89072  3.48722  3.54048  3.82795  2.84875  2.84111  2.56009  2.66006  3.24041  3.28421  3.15020  3.19775  2.63458  2.33049  2.61698  4.22242  3.68952     46 a - - -
          2.68618  4.42225  2.77519  2.73123  3.46354  2.40513  3.72494  3.29354  2.67741  2.69355  4.24690  2.90347  2.73739  3.18146  2.89801  2.37887  2.77519  2.98518  4.58477  3.61503
          0.06017  4.16238  3.15061  0.61958  0.77255  0.80449  0.59297
      2   2.60723  4.81625  2.99836  2.40546  4.06002  3.33672  3.56842  3.40535  2.29694  2.99182  3.39195  2.76843  3.82214  2.34892  2.83487  2.55657  2.35425  3.15150  5.31317  3.89319     47 k - - -
          2.68618  4.42225  2.77519  2.73123  3.46354  2.40513  3.72494  3.29354  2.67741  2.69355  4.24690  2.90347  2.73739  3.18146  2.89801  2.37887  2.77519  2.98518  4.58477  3.61503
          0.03301  4.14013  4.10114  0.61958  0.77255  0.77495  0.61754
      3   2.27402  4.77913  3.03822  2.47726  4.01205  3.26097  3.64981  3.42202  2.32936  2.99575  3.35764  2.99007  3.83858  2.36962  2.56469  2.52715  2.72516  3.10844  4.81090  3.96118     48 a - - -
          2.68618  4.42225  2.77519  2.73123  3.46354  2.40513  3.72494  3.29354  2.67741  2.69355  4.24690  2.90347  2.73739  3.18146  2.89801  2.37887  2.77519  2.98518  4.58477  3.61503
          0.02321  4.17063  4.89298  0.61958  0.77255  0.71360  0.67310
      4   2.57987  3.75924  3.77370  3.19736  3.20628  3.40399  3.93052  2.64421  3.05109  1.73577  3.03615  3.51246  3.30192  3.38197  3.03059  2.84339  2.77543  2.43860  4.12584  3.56994     49 l - - -
          2.68618  4.42225  2.77519  2.73123  3.46354  2.40513  3.72494  3.29354  2.67741  2.69355  4.24690  2.90347  2.73739  3.18146  2.89801  2.37887  2.77519  2.98518  4.58477  3.61503
          0.04976  4.22697  3.38289  0.61958  0.77255  0.73964  0.64872
      5   2.61648  4.54775  3.22795  2.66498  2.98036  3.31172  3.57940  3.10416  2.58985  2.37478  3.49194  3.05972  3.46399  2.90264  2.32703  2.60704  2.84740  2.84433  5.09584  3.82089     50 r - - -
          2.68618  4.42225  2.77519  2.73123  3.46354  2.40513  3.72494  3.29354  2.67741  2.69355  4.24690  2.90347  2.73739  3.18146  2.89801  2.37887  2.77519  2.98518  4.58477  3.61503
          0.02219  4.21512  4.93747  0.61958  0.77255  0.46866  0.98308
      6   2.63717  4.88519  2.85610  2.21684  4.13020  3.48674  3.57438  3.55076  2.16598  2.70495  2.88880  3.01155  3.78959  2.83360  2.83162  2.47856  2.79108  2.86547  5.38267  4.04242     51 k - - -
          2.68618  4.42225  2.77519  2.73123  3.46354  2.40513  3.72494  3.29354  2.67741  2.69355  4.24690  2.90347  2.73739  3.18146  2.89801  2.37887  2.77519  2.98518  4.58477  3.61503
          0.01883  4.37753  5.09987  0.61958  0.77255  0.59788  0.79845
      7   2.27892  4.82355  3.09157  2.53220  4.05212  3.50366  3.35963  3.18536  2.45440  2.46836  3.89792  2.98278  3.68764  2.50265  2.53668  2.55972  2.65504  3.15010  5.33241  4.00835     52 a - - -
          2.68618  4.42225  2.77519  2.73123  3.46354  2.40513  3.72494  3.29354  2.67741  2.69355  4.24690  2.90347  2.73739  3.18146  2.89801  2.37887  2.77519  2.98518  4.58477  3.61503
          0.01883  4.37753  5.09987  0.61958  0.77255  0.43234  1.04694
      8   2.67616  4.28489  3.76470  3.19104  3.29232  3.70619  3.97876  2.75514  3.11915  2.05794  2.70750  3.53325  3.87606  3.39688  2.55890  2.40432  2.79205  2.14134  4.88113  3.41382     53 l - - -
          2.68618  4.42225  2.77519  2.73123  3.46354  2.40513  3.72494  3.29354  2.67741  2.69355  4.24690  2.90347  2.73739  3.18146  2.89801  2.37887  2.77519  2.98518  4.58477  3.61503
          0.01753  4.44817  5.17052  0.61958  0.77255  0.49362  0.94267
      9   2.34142  4.45101  3.18691  2.62728  3.43011  2.39754  3.76437  3.33212  2.48497  2.68220  3.81863  3.05262  3.64033  2.95236  2.39968  2.75997  2.64182  3.04606  5.26611  3.96499     54 a - - -
          2.68618  4.42225  2.77519  2.73123  3.46354  2.40513  3.72494  3.29354  2.67741  2.69355  4.24690  2.90347  2.73739  3.18146  2.89801  2.37887  2.77519  2.98518  4.58477  3.61503
          0.01753  4.44817  5.17052  0.61958  0.77255  0.49362  0.94267
     10   2.34421  4.90352  3.07662  2.52020  4.15266  3.51100  3.63618  3.57181  2.40529  2.51127  3.97733  2.74249  3.67437  2.86102  2.51254  2.18259  2.54542  3.24278  5.40456  4.06732     55 s - - -
          2.68618  4.42225  2.77519  2.73123  3.46354  2.40513  3.72494  3.29354  2.67741  2.69355  4.24690  2.90347  2.73739  3.18146  2.89801  2.37887  2.77519  2.98518  4.58477  3.61503
          0.01753  4.44817  5.17052  0.61958  0.77255  0.48088  0.96295
     11   2.08847  4.29659  3.74171  3.16896  3.21055  3.70189  3.97239  2.77057  3.10175  1.90741  3.35524  3.51883  3.93299  2.70073  3.29269  2.96105  2.61885  2.26002  4.60878  3.52490     56 l - - -
          2.68618  4.42225  2.77519  2.73123  3.46354  2.40513  3.72494  3.29354  2.67741  2.69355  4.24690  2.90347  2.73739  3.18146  2.89801  2.37887  2.77519  2.98518  4.58477  3.61503
          0.01745  4.45302  5.17536  0.61958  0.77255  0.48576  0.95510
     12   1.91873  4.81293  3.12966  2.29364  4.03696  3.31703  3.74047  3.25358  2.55865  2.80235  3.89341  3.08155  3.62191  2.90709  2.56226  2.47482  2.91489  2.81270  5.33256  4.01394     57 a - - -
          2.68618  4.42225  2.77519  2.73123  3.46354  2.40513  3.72494  3.29354  2.67741  2.69355  4.24690  2.90347  2.73739  3.18146  2.89801  2.37887  2.77519  2.98518  4.58477  3.61503
          0.01745  4.45302  5.17536  0.61958  0.77255  0.48576  0.95510
     13   2.05282  3.02872  4.40323  3.80513  2.76842  3.52033  4.15361  2.50692  3.64259  1.95491  2.52564  3.90685  4.19496  3.82016  3.73924  3.12945  2.87220  2.02067  4.72898  3.54666     58 l - - -
          2.68618  4.42225  2.77519  2.73123  3.46354  2.40513  3.72494  3.29354  2.67741  2.69355  4.24690  2.90347  2.73739  3.18146  2.89801  2.37887  2.77519  2.98518  4.58477  3.61503
          0.01745  4.45302  5.17536  0.61958  0.77255  0.48576  0.95510
     14   1.99801  3.66121  4.04633  3.46923  3.32874  3.18664  4.08544  2.23769  3.36730  2.22819  3.33065  3.71139  4.13671  3.60580  3.58495  2.52124  2.81546  1.95543  4.83208  3.63483     59 v - - -
          2.68618  4.42225  2.77519  2.73123  3.46354  2.40513  3.72494  3.29354  2.67741  2.69355  4.24690  2.90347  2.73739  3.18146  2.89801  2.37887  2.77519  2.98518  4.58477  3.61503
          0.01745  4.45302  5.17536  0.61958  0.77255  0.48576  0.95510
     15   1.93624  4.25808  3.85803  3.28400  3.38267  3.72688  3.87973  2.46108  3.20414  2.01730  3.30279  3.59735  4.10668  3.47036  3.47657  2.39140  2.71063  2.19455  4.87107  3.66292     60 a - - -
          2.68618  4.42225  2.77519  2.73123  3.46354  2.40513  3.72494  3.29354  2.67741  2.69355  4.24690  2.90347  2.73739  3.18146  2.89801  2.37887  2.77519  2.98518  4.58477  3.61503
          0.01745  4.45302  5.17536  0.61958  0.77255  0.48576  0.95510
     16   1.97442  3.15701  3.95847  2.94024  3.31708  3.38860  4.03495  2.60578  3.28527  2.24584  3.08114  3.65421  4.11739  3.53311  3.52287  2.84902  2.75830  2.03172  4.15959  3.61134     61 a - - -
          2.68618  4.42225  2.77519  2.73123  3.46354  2.40513  3.72494  3.29354  2.67741  2.69355  4.24690  2.90347  2.73739  3.18146  2.89801  2.37887  2.77519  2.98518  4.58477  3.61503
          0.01745  4.45302  5.17536  0.61958  0.77255  0.48576  0.95510
     17   2.67903  4.53140  3.37689  2.81411  3.51417  3.60726  3.05555  3.06443  2.78337  2.10028  3.16169  3.06725  2.99633  3.10640  3.18140  2.22905  2.66591  2.78841  5.09536  3.83541     62 l - - -
          2.68618  4.42225  2.77519  2.73123  3.46354  2.40513  3.72494  3.29354  2.67741  2.69355  4.24690  2.90347  2.73739  3.18146  2.89801  2.37887  2.77519  2.98518  4.58477  3.61503
          0.02550  4.45302  4.30276  0.61958  0.77255  0.48576  0.95510
     18   2.52079  4.33299  3.67000  3.10124  3.36797  2.71812  3.95536  2.77203  3.04386  2.25669  3.32613  3.47127  3.39257  3.33240  3.36766  2.80434  2.17292  2.08195  4.93445  3.71186     63 v - - -
          2.68618  4.42225  2.77519  2.73123  3.46354  2.40513  3.72494  3.29354  2.67741  2.69355  4.24690  2.90347  2.73739  3.18146  2.89801  2.37887  2.77519  2.98518  4.58477  3.61503
          0.01759  4.44511  5.16745  0.61958  0.77255  0.47786  0.96787
     19   2.37554  3.93759  3.56350  2.56340  3.56128  3.64672  3.92757  2.89964  2.95355  1.92560  3.52470  3.40164  4.03885  3.25736  3.30745  2.20412  2.76323  2.33954  5.00662  3.77203     64 l - - -
          2.68618  4.42225  2.77519  2.73123  3.46354  2.40513  3.72494  3.29354  2.67741  2.69355  4.24690  2.90347  2.73739  3.18146  2.89801  2.37887  2.77519  2.98518  4.58477  3.61503
          0.01745  4.45302  5.17536  0.61958  0.77255  0.48576  0.95510
     20   2.34317  4.78538  3.14783  2.58952  4.00356  2.80942  3.74863  3.22289  2.57645  2.50806  3.86872  3.09512  3.31173  2.47722  2.87219  2.51301  2.49653  3.02759  5.31095  3.99797     65 a - - -
          2.68618  4.42225  2.77519  2.73123  3.46354  2.40513  3.72494  3.29354  2.67741  2.69355  4.24690  2.90347  2.73739  3.18146  2.89801  2.37887  2.77519  2.98518  4.58477  3.61503
          0.01745  4.45302  5.17536  0.61958  0.77255  0.48576  0.95510
     21   2.47793  4.03453  3.27884  2.71778  3.80401  3.11555  3.45818  3.18648  2.69675  2.59943  2.95091  2.62504  3.25388  3.02851  3.11852  2.46869  2.43274  2.82840  5.17567  3.89702     66 t - - -
          2.68618  4.42225  2.77519  2.73123  3.46354  2.40513  3.72494  3.29354  2.67741  2.69355  4.24690  2.90347  2.73739  3.18146  2.89801  2.37887  2.77519  2.98518  4.58477  3.61503
          0.01745  4.45302  5.17536  0.61958  0.77255  0.48576  0.95510
     22   2.36468  4.91362  2.64965  2.47362  3.63446  3.20860  3.20048  3.48835  2.50107  3.09635  3.98190  2.90375  3.06076  2.75469  2.96870  2.51374  2.79122  2.53594  5.41027  4.06785     67 a - - -
          2.68618  4.42225  2.77519  2.73123  3.46354  2.40513  3.72494  3.29354  2.67741  2.69355  4.24690  2.90347  2.73739  3.18146  2.89801  2.37887  2.77519  2.98518  4.58477  3.61503
          0.02892  4.45302  4.08269  0.61958  0.77255  0.48576  0.95510
     23   2.28183  4.75766  3.16363  2.50548  3.97699  3.45277  3.76252  3.37331  2.59594  3.01311  2.83384  3.11283  2.26828  2.54994  3.03715  2.75541  2.74777  2.99971  5.29494  3.98928     68 p - - -
          2.68618  4.42225  2.77519  2.73123  3.46354  2.40513  3.72494  3.29354  2.67741  2.69355  4.24690  2.90347  2.73739  3.18146  2.89801  2.37887  2.77519  2.98518  4.58477  3.61503
          0.01765  4.44174  5.16409  0.61958  0.77255  0.50389  0.92679
     24   2.20532  4.36475  3.61341  3.05045  3.52219  3.24680  3.94342  2.87584  2.99943  2.54582  3.49406  3.43302  2.94424  3.29570  3.33836  2.85548  2.46470  1.95440  4.97511  2.96818     69 v - - -
          2.68618  4.42225  2.77519  2.73123  3.46354  2.40513  3.72494  3.29354  2.67741  2.69355  4.24690  2.90347  2.73739  3.18146  2.89801  2.37887  2.77519  2.98518  4.58477  3.61503
          0.01765  4.44174  5.16409  0.61958  0.77255  0.50389  0.92679
     25   1.95025  4.96817  2.98555  2.39867  4.33952  3.11976  3.76372  3.77884  2.55787  3.34766  4.14039  2.68954  3.90366  2.77901  3.03100  1.83418  2.69965  3.40204  5.55436  4.19647     70 s - - -
          2.68618  4.42225  2.77519  2.73123  3.46354  2.40513  3.72494  3.29354  2.67741  2.69355  4.24690  2.90347  2.73739  3.18146  2.89801  2.37887  2.77519  2.98518  4.58477  3.61503
          0.03597  4.44174  3.74843  0.61958  0.77255  0.47459  0.97322
     26   2.50881  4.94836  3.03604  2.34830  4.20951  2.47892  3.69387  3.33883  2.47570  3.15166  3.84264  2.89747  3.56019  2.42175  2.94726  2.37038  2.55991  3.12632  5.43852  4.08678     71 e - - -
          2.68618  4.42225  2.77519  2.73123  3.46354  2.40513  3.72494  3.29354  2.67741  2.69355  4.24690  2.90347  2.73739  3.18146  2.89801  2.37887  2.77519  2.98518  4.58477  3.61503
          0.01776  4.43522  5.15757  0.61958  0.77255  0.46842  0.98347
     27   1.68819  4.20966  4.01982  3.44504  2.53646  3.75279  4.07296  2.64227  3.34587  2.40899  3.33418  3.69872  4.13838  3.58871  3.57083  2.96189  2.64418  2.04473  4.82512  3.16687     72 a - - -
          2.68618  4.42225  2.77519  2.73123  3.46354  2.40513  3.72494  3.29354  2.67741  2.69355  4.24690  2.90347  2.73739  3.18146  2.89801  2.37887  2.77519  2.98518  4.58477  3.61503
          0.03949  4.45302  3.60893  0.61958  0.77255  0.48576  0.95510
     28   2.05500  4.66751  3.22888  2.58961  3.87212  3.55115  3.79218  2.37011  2.65955  2.91923  3.77146  2.60036  3.94827  2.99972  2.91511  2.51666  2.50712  2.98167  5.22453  3.93702     73 a - - -
          2.68618  4.42225  2.77519  2.73123  3.46354  2.40513  3.72494  3.29354  2.67741  2.69355  4.24690  2.90347  2.73739  3.18146  2.89801  2.37887  2.77519  2.98518  4.58477  3.61503
          0.01783  4.43136  5.15370  0.61958  0.77255  0.52013  0.90249
     29   2.75845  4.27138  4.06624  3.49531  3.39665  3.84859  4.16634  1.81858  3.39413  1.77006  3.36953  2.91626  4.22047  3.65252  3.63180  3.13427  2.34507  2.18305  4.93733  3.73624     74 l - - -
          2.68618  4.42225  2.77519  2.73123  3.46354  2.40513  3.72494  3.29354  2.67741  2.69355  4.24690  2.90347  2.73739  3.18146  2.89801  2.37887  2.77519  2.98518  4.58477  3.61503
          0.01783  4.43136  5.15370  0.61958  0.77255  0.46486  0.98947
     30   2.42435  4.79755  2.94660  2.61897  4.13311  3.48114  3.80978  3.53372  2.64026  3.16406  3.98814  2.17402  3.92722  2.97813  3.09291  2.58327  1.92676  2.57939  5.42429  4.10543     75 t - - -
          2.68618  4.42225  2.77519  2.73123  3.46354  2.40513  3.72494  3.29354  2.67741  2.69355  4.24690  2.90347  2.73739  3.18146  2.89801  2.37887  2.77519  2.98518  4.58477  3.61503
          0.01745  4.45302  5.17536  0.61958  0.77255  0.48576  0.95510
     31   2.55321  4.76439  2.60486  2.61413  3.99777  3.53040  3.77190  2.82159  2.61023  2.87171  3.86929  3.11393  2.90066  2.95137  3.05725  2.61698  1.93141  3.08907  5.31482  4.00608     76 t - - -
          2.68618  4.42225  2.77519  2.73123  3.46354  2.40513  3.72494  3.29354  2.67741  2.69355  4.24690  2.90347  2.73739  3.18146  2.89801  2.37887  2.77519  2.98518  4.58477  3.61503
          0.01745  4.45302  5.17536  0.61958  0.77255  0.48576  0.95510
     32   1.95175  4.92908  2.63784  2.50129  4.18632  2.86389  3.71007  3.61089  2.49885  2.65199  4.00244  3.02556  3.72973  2.74336  2.68965  2.59442  2.91781  3.04166  5.42840  4.08286     77 a - - -
          2.68618  4.42225  2.77519  2.73123  3.46354  2.40513  3.72494  3.29354  2.67741  2.69355  4.24690  2.90347  2.73739  3.18146  2.89801  2.37887  2.77519  2.98518  4.58477  3.61503
          0.01745  4.45302  5.17536  0.61958  0.77255  0.48576  0.95510
     33   2.56518  4.47192  3.21144  2.77822  3.62195  3.50868  3.87500  2.21901  2.85207  2.55767  3.57231  3.32173  4.01255  2.65304  3.23221  2.74397  2.46827  2.13873  5.04603  3.79809     78 v - - -
          2.68618  4.42225  2.77519  2.73123  3.46354  2.40513  3.72494  3.29354  2.67741  2.69355  4.24690  2.90347  2.73739  3.18146  2.89801  2.37887  2.77519  2.98518  4.58477  3.61503
          0.01745  4.45302  5.17536  0.61958  0.77255  0.48576  0.95510
     34   2.81731  4.33848  4.07021  3.49582  3.47427  3.90926  4.21223  1.46524  2.60851  2.08976  3.42624  3.79566  4.27312  3.66111  3.61484  3.19304  2.53766  2.15824  5.02800  3.82477     79 i - - -
          2.68618  4.42225  2.77519  2.73123  3.46354  2.40513  3.72494  3.29354  2.67741  2.69355  4.24690  2.90347  2.73739  3.18146  2.89801  2.37887  2.77519  2.98518  4.58477  3.61503
          0.01745  4.45302  5.17536  0.61958  0.77255  0.48576  0.95510
     35   2.09921  4.39270  3.66472  3.09837  3.54157  3.71382  3.99057  2.62757  3.03618  2.52299  3.33830  3.48552  4.09607  2.49058  3.37241  2.96989  2.74706  1.72962  5.01508  3.78726     80 v - - -
          2.68618  4.42225  2.77519  2.73123  3.46354  2.40513  3.72494  3.29354  2.67741  2.69355  4.24690  2.90347  2.73739  3.18146  2.89801  2.37887  2.77519  2.98518  4.58477  3.61503
          0.01745  4.45302  5.17536  0.61958  0.77255  0.48576  0.95510
     36   2.30251  5.06389  2.98433  2.38136  4.36583  2.29314  3.69175  3.81306  2.26681  3.35460  3.87637  2.98518  3.88737  2.21636  2.91585  2.38734  2.93802  3.43440  5.53818  4.16661     81 q - - -
          2.68618  4.42225  2.77519  2.73123  3.46354  2.40513  3.72494  3.29354  2.67741  2.69355  4.24690  2.90347  2.73739  3.18146  2.89801  2.37887  2.77519  2.98518  4.58477  3.61503
          0.01745  4.45302  5.17536  0.61958  0.77255  0.48576  0.95510
     37   2.43440  4.45479  3.58963  3.08190  3.89359  3.31635  4.07546  3.23713  3.04304  2.10291  3.83449  3.42635  3.99764  3.35958  3.40237  1.67040  1.96050  2.93922  5.30312  4.06435     82 s - - -
          2.68618  4.42225  2.77519  2.73123  3.46354  2.40513  3.72494  3.29354  2.67741  2.69355  4.24690  2.90347  2.73739  3.18146  2.89801  2.37887  2.77519  2.98518  4.58477  3.61503
          0.39619  4.45302  1.15367  0.61958  0.77255  0.48576  0.95510
     38   2.11509  4.25564  3.69877  3.15790  3.49819  3.53721  4.02183  2.58431  3.08113  2.45017  2.46135  3.48038  4.00164  3.38298  3.39181  2.84877  2.14530  2.23418  5.01534  3.80023     83 a - - -
          2.68618  4.42225  2.77519  2.73123  3.46354  2.40513  3.72494  3.29354  2.67741  2.69355  4.24690  2.90347  2.73739  3.18146  2.89801  2.37887  2.77519  2.98518  4.58477  3.61503
          0.02538  4.08221  4.80456  0.61958  0.77255  0.37655  1.15908
     39   1.21267  4.37599  3.76049  3.30298  4.24395  2.30897  4.29617  3.62497  3.27865  3.32554  4.16498  3.50664  3.92441  3.56882  3.61909  2.25544  2.40960  2.63840  5.61722  4.39885     84 a - - -
          2.68618  4.42225  2.77519  2.73123  3.46354  2.40513  3.72494  3.29354  2.67741  2.69355  4.24690  2.90347  2.73739  3.18146  2.89801  2.37887  2.77519  2.98518  4.58477  3.61503
          0.01845  4.39781  5.12016  0.61958  0.77255  0.56977  0.83392
     40   1.97199  4.22103  3.92414  3.34870  3.34654  2.88346  4.03898  2.17311  3.26043  2.01464  3.11172  3.63635  4.11280  3.51630  3.51167  2.81541  2.83720  2.32738  4.84411  3.64060     85 a - - -
          2.68618  4.42225  2.77519  2.73123  3.46354  2.40513  3.72494  3.29354  2.67741  2.69355  4.24690  2.90347  2.73739  3.18146  2.89801  2.37887  2.77519  2.98518  4.58477  3.61503
          0.01816  4.41358  5.13592  0.61958  0.77255  0.56977  0.83392
     41   2.22249  4.22983  3.10440  2.76996  3.76145  3.56018  3.83197  3.13467  2.74620  2.41218  3.68663  3.22806  3.96404  3.07347  3.15529  1.76015  2.78769  2.87467  5.14891  3.48847     86 s - - -
          2.68618  4.42225  2.77519  2.73123  3.46354  2.40513  3.72494  3.29354  2.67741  2.69355  4.24690  2.90347  2.73739  3.18146  2.89801  2.37887  2.77519  2.98518  4.58477  3.61503
          0.01816  4.41358  5.13592  0.61958  0.77255  0.43660  1.03911
     42   2.33696  4.55095  3.36628  2.80378  3.17746  2.83980  3.84344  3.08860  2.77353  2.67026  2.96443  3.26053  2.31215  2.85595  2.99237  2.83637  2.91652  2.77678  5.11394  3.85153     87 p - - -
          2.68618  4.42225  2.77519  2.73123  3.46354  2.40513  3.72494  3.29354  2.67741  2.69355  4.24690  2.90347  2.73739  3.18146  2.89801  2.37887  2.77519  2.98518  4.58477  3.61503
          0.03237  4.46794  3.89315  0.61958  0.77255  0.48576  0.95510
     43   2.59769  5.16623  2.17367  2.42317  4.54332  2.63764  3.75540  4.01319  2.54996  3.53080  4.30080  2.96694  3.90924  2.52295  3.04786  1.77693  2.81188  3.59576  5.69498  4.29470     88 s - - -
          2.68618  4.42225  2.77519  2.73123  3.46354  2.40513  3.72494  3.29354  2.67741  2.69355  4.24690  2.90347  2.73739  3.18146  2.89801  2.37887  2.77519  2.98518  4.58477  3.61503
          0.01745  4.45302  5.17536  0.61958  0.77255  0.51000  0.91753
     44   2.68684  0.70468  4.17589  3.93170  4.30517  3.40001  4.72081  3.71939  3.80008  3.55152  4.48313  2.75861  4.15397  4.15226  3.98086  2.91235  3.17951  3.31354  5.73177  4.48926     89 c - - -
          2.68618  4.42225  2.77519  2.73123  3.46354  2.40513  3.72494  3.29354  2.67741  2.69355  4.24690  2.90347  2.73739  3.18146  2.89801  2.37887  2.77519  2.98518  4.58477  3.61503
          0.01745  4.45302  5.17536  0.61958  0.77255  0.51000  0.91753
     45   2.91573  4.32654  4.53610  3.94971  3.28014  4.07615  4.40181  1.97410  3.80645  1.28495  2.46972  4.11576  4.40936  3.98705  3.93626  2.65639  3.14783  2.26011  4.95868  3.80087     90 l - - -
          2.68618  4.42225  2.77519  2.73123  3.46354  2.40513  3.72494  3.29354  2.67741  2.69355  4.24690  2.90347  2.73739  3.18146  2.89801  2.37887  2.77519  2.98518  4.58477  3.61503
          0.01745  4.45302  5.17536  0.61958  0.77255  0.51000  0.91753
     46   2.60249  5.24456  2.34797  2.02874  4.57641  3.46033  3.15025  4.06062  2.45318  3.54415  4.29308  2.35954  3.88270  2.74163  2.82480  2.04446  2.97757  3.62895  5.68154  4.26579     91 e - - -
          2.68618  4.42225  2.77519  2.73123  3.46354  2.40513  3.72494  3.29354  2.67741  2.69355  4.24690  2.90347  2.73739  3.18146  2.89801  2.37887  2.77519  2.98518  4.58477  3.61503
          0.01745  4.45302  5.17536  0.61958  0.77255  0.51000  0.91753
     47   4.32644  5.39177  5.18017  4.99189  2.13086  4.88339  3.70675  4.03359  4.73422  3.25792  4.57172  4.48898  5.17315  4.60604  4.66400  4.29891  4.53381  3.95491  1.58380  0.77948     92 y - - -
          2.68618  4.42225  2.77519  2.73123  3.46354  2.40513  3.72494  3.29354  2.67741  2.69355  4.24690  2.90347  2.73739  3.18146  2.89801  2.37887  2.77519  2.98518  4.58477  3.61503
          0.01745  4.45302  5.17536  0.61958  0.77255  0.51000  0.91753
     48   2.76409  3.02933  3.13597  2.26017  4.30633  3.55980  3.37466  3.72502  2.15299  3.28493  3.72802  3.07076  3.94362  2.78885  1.77773  2.77562  2.98619  3.38194  5.47891  4.15305     93 r - - -
          2.68618  4.42225  2.77519  2.73123  3.46354  2.40513  3.72494  3.29354  2.67741  2.69355  4.24690  2.90347  2.73739  3.18146  2.89801  2.37887  2.77519  2.98518  4.58477  3.61503
          0.01745  4.45302  5.17536  0.61958  0.77255  0.51000  0.91753
     49   2.62530  4.36495  4.71546  4.15416  3.55768  4.25000  4.66238  1.62277  4.02768  2.03359  3.46682  4.31350  3.90325  4.24214  4.17574  3.57738  3.24577  1.17836  5.23819  4.04754     94 v - - -
          2.68618  4.42225  2.77519  2.73123  3.46354  2.40513  3.72494  3.29354  2.67741  2.69355  4.24690  2.90347  2.73739  3.18146  2.89801  2.37887  2.77519  2.98518  4.58477  3.61503
          0.01745  4.45302  5.17536  0.61958  0.77255  0.51000  0.91753
     50   2.68938  4.79988  3.14626  2.27660  4.01889  3.53778  3.74780  3.24779  2.51656  3.04962  3.88066  3.09536  3.92770  2.87837  2.60056  2.28980  2.33628  2.26806  5.32013  4.00721     95 v - - -
          2.68618  4.42225  2.77519  2.73123  3.46354  2.40513  3.72494  3.29354  2.67741  2.69355  4.24690  2.90347  2.73739  3.18146  2.89801  2.37887  2.77519  2.98518  4.58477  3.61503
          0.01745  4.45302  5.17536  0.61958  0.77255  0.51000  0.91753
     51   3.54185  5.22063  4.32848  4.31532  5.37370  0.21535  5.35795  5.15489  4.57144  4.71564  5.72272  4.49586  4.62364  4.85058  4.70632  3.73562  4.06494  4.57072  6.27657  5.50794     96 G - - -
          2.68618  4.42225  2.77519  2.73123  3.46354  2.40513  3.72494  3.29354  2.67741  2.69355  4.24690  2.90347  2.73739  3.18146  2.89801  2.37887  2.77519  2.98518  4.58477  3.61503
          0.01745  4.45302  5.17536  0.61958  0.77255  0.51000  0.91753
     52   2.40047  4.32281  4.50237  3.94434  3.53897  4.07706  4.50715  1.27651  3.82618  2.32609  3.47586  4.12833  4.45506  4.05856  4.00456  2.85417  3.15543  1.65605  5.15759  3.95988     97 i - - -
          2.68618  4.42225  2.77519  2.73123  3.46354  2.40513  3.72494  3.29354  2.67741  2.69355  4.24690  2.90347  2.73739  3.18146  2.89801  2.37887  2.77519  2.98518  4.58477  3.61503
          0.01745  4.45302  5.17536  0.61958  0.77255  0.51000  0.91753
     53   3.43371  0.26863  5.01139  4.90582  4.82795  3.89870  5.43504  4.12384  4.76138  3.98413  5.13481  4.75780  4.64103  5.08205  4.76818  3.70155  3.94882  3.81436  6.06258  5.09949     98 C - - -
          2.68618  4.42225  2.77519  2.73123  3.46354  2.40513  3.72494  3.29354  2.67741  2.69355  4.24690  2.90347  2.73739  3.18146  2.89801  2.37887  2.77519  2.98518  4.58477  3.61503
          0.01745  4.45302  5.17536  0.61958  0.77255  0.51000  0.91753
     54   2.83966  4.26571  4.40742  3.84073  2.21716  3.94778  4.11280  2.59838  3.69608  2.35420  3.35021  3.95900  4.31062  3.87660  3.82410  3.25178  2.66630  1.69139  4.60518  1.94866     99 v - - -
          2.68618  4.42225  2.77519  2.73123  3.46354  2.40513  3.72494  3.29354  2.67741  2.69355  4.24690  2.90347  2.73739  3.18146  2.89801  2.37887  2.77519  2.98518  4.58477  3.61503
          0.01745  4.45302  5.17536  0.61958  0.77255  0.51000  0.91753
     55   3.95291  5.18857  4.90312  4.57082  1.73812  4.67993  2.35024  3.77622  4.37253  3.12192  4.33884  4.32726  4.98507  4.37791  4.41902  4.03607  4.16711  3.65919  1.01645  2.12961    100 w - - -
          2.68618  4.42225  2.77519  2.73123  3.46354  2.40513  3.72494  3.29354  2.67741  2.69355  4.24690  2.90347  2.73739  3.18146  2.89801  2.37887  2.77519  2.98518  4.58477  3.61503
          0.01745  4.45302  5.17536  0.61958  0.77255  0.51000  0.91753
     56   2.90591  4.34540  4.41749  3.83439  3.21569  4.03035  4.30940  2.54531  3.68528  1.16005  2.58402  4.02880  4.36655  3.88798  3.83835  3.33021  2.70506  2.46796  4.88533  2.69763    101 l - - -
          2.68618  4.42225  2.77519  2.73123  3.46354  2.40513  3.72494  3.29354  2.67741  2.69355  4.24690  2.90347  2.73739  3.18146  2.89801  2.37887  2.77519  2.98518  4.58477  3.61503
          0.01745  4.45302  5.17536  0.61958  0.77255  0.51000  0.91753
     57   2.67926  4.50488  3.40881  2.84452  3.20940  3.61755  3.85553  3.02936  2.75764  2.46220  3.48516  2.67561  3.99990  3.13015  2.46744  2.45659  2.80026  2.42546  5.07111  2.88092    102 v - - -
          2.68618  4.42225  2.77519  2.73123  3.46354  2.40513  3.72494  3.29354  2.67741  2.69355  4.24690  2.90347  2.73739  3.18146  2.89801  2.37887  2.77519  2.98518  4.58477  3.61503
          0.12140  4.45302  2.27612  0.61958  0.77255  0.51000  0.91753
     58   2.64867  0.64826  4.45887  4.25031  4.55078  2.39868  4.93139  3.89703  4.13659  3.71652  4.63427  4.04465  4.11690  4.40391  4.24583  2.88435  3.17540  3.42372  5.88301  4.81190    103 C - - -
          2.68618  4.42225  2.77519  2.73123  3.46354  2.40513  3.72494  3.29354  2.67741  2.69355  4.24690  2.90347  2.73739  3.18146  2.89801  2.37887  2.77519  2.98518  4.58477  3.61503
          0.01934  4.35095  5.07330  0.61958  0.77255  0.65370  0.73422
     59   2.65801  4.82014  3.08110  2.53368  4.07706  3.11591  3.16250  3.48827  2.20310  3.10030  3.92002  3.04355  3.88721  2.87172  2.96030  2.21381  2.20568  2.68152  5.35109  4.02671    104 k - - -
          2.68618  4.42225  2.77519  2.73123  3.46354  2.40513  3.72494  3.29354  2.67741  2.69355  4.24690  2.90347  2.73739  3.18146  2.89801  2.37887  2.77519  2.98518  4.58477  3.61503
          0.02828  4.35095  4.20070  0.61958  0.77255  0.65370  0.73422
     60   2.54483  4.15173  3.98800  3.40607  3.25623  3.56160  4.01709  2.47892  3.29989  1.84260  3.26412  3.53844  2.76007  3.54098  3.51715  3.00174  2.87330  2.08379  3.22375  3.49697    105 l - - -
          2.68620  4.42227  2.77521  2.73125  3.46356  2.40514  3.72496  3.29356  2.67742  2.69357  4.24691  2.90348  2.73712  3.18148  2.89802  2.37888  2.77521  2.98520  4.58479  3.61505
          0.18364  2.28822  2.71332  0.32700  1.27685  0.64383  0.74503
     61   2.23671  4.27073  3.63687  3.06678  2.44642  3.23546  3.59875  2.75322  3.00644  2.47733  3.37897  3.43223  3.06841  3.29211  3.32351  2.84941  2.59424  2.53860  3.95920  3.24108    107 a - - -
          2.68618  4.42225  2.77519  2.73123  3.46354  2.40513  3.72494  3.29354  2.67741  2.69355  4.24690  2.90347  2.73739  3.18146  2.89801  2.37887  2.77519  2.98518  4.58477  3.61503
          0.02058  4.28963  5.01198  0.61958  0.77255  0.38885  1.13270
     62   2.68243  4.45865  3.47145  2.77564  2.85321  1.80198  3.91196  2.54620  2.90634  2.69739  3.58610  3.35391  3.30246  3.21745  3.27569  2.80989  2.92630  2.75021  5.05569  3.80820    108 g - - -
          2.68618  4.42225  2.77519  2.73123  3.46354  2.40513  3.72494  3.29354  2.67741  2.69355  4.24690  2.90347  2.73739  3.18146  2.89801  2.37887  2.77519  2.98518  4.58477  3.61503
          0.01745  4.45302  5.17536  0.61958  0.77255  0.51000  0.91753
     63   2.71446  1.21961  4.26626  3.78188  3.65496  3.62551  4.41928  2.83748  3.60598  2.06394  3.66561  3.89236  3.09346  3.90150  3.80114  3.02518  3.07347  2.63211  5.21525  4.00004    109 c - - -
          2.68618  4.42225  2.77519  2.73123  3.46354  2.40513  3.72494  3.29354  2.67741  2.69355  4.24690  2.90347  2.73739  3.18146  2.89801  2.37887  2.77519  2.98518  4.58477  3.61503
          0.01745  4.45302  5.17536  0.61958  0.77255  0.51000  0.91753
     64   2.71083  4.86488  3.14371  2.57822  4.09748  3.54412  3.73519  3.50719  2.04337  3.11756  3.94080  3.08653  3.93154  2.89417  2.48853  2.22556  2.25428  3.19611  3.41570  3.74035    110 k - - -
          2.68618  4.42225  2.77519  2.73123  3.46354  2.40513  3.72494  3.29354  2.67741  2.69355  4.24690  2.90347  2.73739  3.18146  2.89801  2.37887  2.77519  2.98518  4.58477  3.61503
          0.01745  4.45302  5.17536  0.61958  0.77255  0.51000  0.91753
     65   3.14489  4.45043  5.02978  4.47039  2.67899  4.47008  4.88572  1.61031  4.33429  1.98255  3.40985  4.58139  4.76333  4.49839  4.42637  3.81358  3.13190  1.11495  5.33326  4.15966    111 v - - -
          2.68618  4.42225  2.77519  2.73123  3.46354  2.40513  3.72494  3.29354  2.67741  2.69355  4.24690  2.90347  2.73739  3.18146  2.89801  2.37887  2.77519  2.98518  4.58477  3.61503
          0.01745  4.45302  5.17536  0.61958  0.77255  0.51000  0.91753
     66   2.74719  5.07437  3.06626  1.89336  4.37334  3.53099  3.69817  2.91243  2.12926  3.34633  4.13464  3.02889  3.92048  2.82094  2.11639  2.74338  2.55968  3.43874  5.52502  4.17707    112 e - - -
          2.68618  4.42225  2.77519  2.73123  3.46354  2.40513  3.72494  3.29354  2.67741  2.69355  4.24690  2.90347  2.73739  3.18146  2.89801  2.37887  2.77519  2.98518  4.58477  3.61503
          0.01745  4.45302  5.17536  0.61958  0.77255  0.51000  0.91753
     67   2.92391  4.46351  4.32976  3.81382  3.72966  3.98272  4.58797  1.89290  3.70773  2.49077  3.61959  4.05566  4.44584  3.99977  3.96205  3.33688  1.22651  1.91631  5.40649  4.19914    113 t - - -
          2.68618  4.42225  2.77519  2.73123  3.46354  2.40513  3.72494  3.29354  2.67741  2.69355  4.24690  2.90347  2.73739  3.18146  2.89801  2.37887  2.77519  2.98518  4.58477  3.61503
          0.01745  4.45302  5.17536  0.61958  0.77255  0.51000  0.91753
     68   2.49622  4.43774  3.81250  3.59186  4.71902  3.20083  4.64417  4.13113  3.63986  3.85191  4.68631  3.66155  3.98773  3.93536  3.90970  0.66979  2.41988  3.52520  6.06525  4.85915    114 S - - -
          2.68618  4.42225  2.77519  2.73123  3.46354  2.40513  3.72494  3.29354  2.67741  2.69355  4.24690  2.90347  2.73739  3.18146  2.89801  2.37887  2.77519  2.98518  4.58477  3.61503
          0.01745  4.45302  5.17536  0.61958  0.77255  0.51000  0.91753
     69   2.90344  4.33897  4.41283  3.85048  3.52118  4.07038  4.45920  1.51369  3.73906  2.30124  3.45390  4.07197  2.54308  3.98177  3.93982  3.38197  2.85886  1.53908  5.14086  3.94393    115 i - - -
          2.68618  4.42225  2.77519  2.73123  3.46354  2.40513  3.72494  3.29354  2.67741  2.69355  4.24690  2.90347  2.73739  3.18146  2.89801  2.37887  2.77519  2.98518  4.58477  3.61503
          0.01745  4.45302  5.17536  0.61958  0.77255  0.51000  0.91753
     70   2.67867  5.37918  3.62332  2.93748  4.87006  3.84066  3.79710  4.21044  1.06058  3.63876  4.48382  3.35732  4.20474  2.92129  1.70646  3.17871  3.36642  3.86660  5.68000  4.49513    116 k - - -
          2.68618  4.42225  2.77519  2.73123  3.46354  2.40513  3.72494  3.29354  2.67741  2.69355  4.24690  2.90347  2.73739  3.18146  2.89801  2.37887  2.77519  2.98518  4.58477  3.61503
          0.01745  4.45302  5.17536  0.61958  0.77255  0.51000  0.91753
     71   3.35476  4.60211  5.30012  4.79097  3.24527  4.82289  5.36294  1.37340  4.69769  2.28344  3.57719  4.94284  5.07373  4.89443  4.83230  4.21126  3.60651  0.88424  5.73918  4.53261    117 v - - -
          2.68618  4.42225  2.77519  2.73123  3.46354  2.40513  3.72494  3.29354  2.67741  2.69355  4.24690  2.90347  2.73739  3.18146  2.89801  2.37887  2.77519  2.98518  4.58477  3.61503
          0.01745  4.45302  5.17536  0.61958  0.77255  0.51000  0.91753
     72   2.29756  5.10983  2.98236  2.26006  4.42508  3.28916  3.67389  3.88205  2.16856  3.40143  4.16656  2.97038  3.87892  2.75016  2.26895  2.20787  2.51197  3.48606  5.56486  4.18430    118 k - - -
          2.68618  4.42225  2.77519  2.73123  3.46354  2.40513  3.72494  3.29354  2.67741  2.69355  4.24690  2.90347  2.73739  3.18146  2.89801  2.37887  2.77519  2.98518  4.58477  3.61503
          0.01745  4.45302  5.17536  0.61958  0.77255  0.51000  0.91753
     73   3.05350  5.33197  2.85998  2.58985  4.39498  3.59978  1.25380  4.11215  2.55560  3.62207  4.47247  2.46513  4.09526  2.59012  2.91524  3.02315  3.29675  3.75668  5.62296  4.20359    119 h - - -
          2.68618  4.42225  2.77519  2.73123  3.46354  2.40513  3.72494  3.29354  2.67741  2.69355  4.24690  2.90347  2.73739  3.18146  2.89801  2.37887  2.77519  2.98518  4.58477  3.61503
          0.01745  4.45302  5.17536  0.61958  0.77255  0.51000  0.91753
     74   3.74932  5.08410  4.64417  4.28462  1.26177  4.52666  3.73527  3.65868  4.18213  3.07995  4.24238  2.49043  4.85805  4.23257  4.29880  3.86885  3.97353  3.51579  3.92035  1.14042    120 y - - -
          2.68618  4.42225  2.77519  2.73123  3.46354  2.40513  3.72494  3.29354  2.67741  2.69355  4.24690  2.90347  2.73739  3.18146  2.89801  2.37887  2.77519  2.98518  4.58477  3.61503
          0.01745  4.45302  5.17536  0.61958  0.77255  0.51000  0.91753
     75   2.56583  4.20794  4.10699  3.52741  3.33106  3.81511  4.12507  1.96718  3.41656  2.11144  3.32601  3.41971  4.18567  3.38841  3.62509  3.10060  2.42779  1.69579  4.84950  3.65281    121 v - - -
          2.68618  4.42225  2.77519  2.73123  3.46354  2.40513  3.72494  3.29354  2.67741  2.69355  4.24690  2.90347  2.73739  3.18146  2.89801  2.37887  2.77519  2.98518  4.58477  3.61503
          0.01745  4.45302  5.17536  0.61958  0.77255  0.51000  0.91753
     76   2.60809  4.55956  3.59296  3.42689  4.72578  3.27162  4.58462  4.23525  3.56230  3.89899  4.74403  3.61258  0.82013  3.86835  3.85745  1.99211  3.11211  3.64012  6.04391  4.81380    122 p - - -
          2.68618  4.42225  2.77519  2.73123  3.46354  2.40513  3.72494  3.29354  2.67741  2.69355  4.24690  2.90347  2.73739  3.18146  2.89801  2.37887  2.77519  2.98518  4.58477  3.61503
          0.01745  4.45302  5.17536  0.61958  0.77255  0.51000  0.91753
     77   3.21497  5.88725  1.07493  1.56794  5.16290  3.45615  4.00237  4.71096  3.03290  4.16605  5.00968  2.89951  4.08469  2.60700  3.65205  3.07639  3.50244  4.25319  6.31059  4.76656    123 d - - -
          2.68618  4.42225  2.77519  2.73123  3.46354  2.40513  3.72494  3.29354  2.67741  2.69355  4.24690  2.90347  2.73739  3.18146  2.89801  2.37887  2.77519  2.98518  4.58477  3.61503
          0.01745  4.45302  5.17536  0.61958  0.77255  0.51000  0.91753
     78   1.95610  4.21377  4.24419  3.66167  2.58688  3.86334  4.18222  2.52818  3.53715  1.69108  3.26655  3.86152  4.22919  3.53258  3.70961  3.15729  2.91818  1.95850  4.83779  3.64952    124 l - - -
          2.68618  4.42225  2.77519  2.73123  3.46354  2.40513  3.72494  3.29354  2.67741  2.69355  4.24690  2.90347  2.73739  3.18146  2.89801  2.37887  2.77519  2.98518  4.58477  3.61503
          0.01745  4.45302  5.17536  0.61958  0.77255  0.51000  0.91753
     79   3.02055  4.50105  4.68981  4.24271  3.91616  4.11845  4.97319  2.07929  4.11496  2.59091  3.76811  4.37096  4.63207  4.41473  4.31948  3.53078  2.41389  0.79221  5.69629  4.47941    125 v - - -
          2.68618  4.42225  2.77519  2.73123  3.46354  2.40513  3.72494  3.29354  2.67741  2.69355  4.24690  2.90347  2.73739  3.18146  2.89801  2.37887  2.77519  2.98518  4.58477  3.61503
          0.01745  4.45302  5.17536  0.61958  0.77255  0.51000  0.91753
     80   3.37541  4.64799  5.26269  4.80956  3.92741  4.79868  5.53811  1.67952  4.70248  2.39843  3.70936  4.97448  5.11852  4.98146  4.88322  4.23026  3.65535  0.65184  5.97061  4.73847    126 V - - -
          2.68618  4.42225  2.77519  2.73123  3.46354  2.40513  3.72494  3.29354  2.67741  2.69355  4.24690  2.90347  2.73739  3.18146  2.89801  2.37887  2.77519  2.98518  4.58477  3.61503
          0.01745  4.45302  5.17536  0.61958  0.77255  0.51000  0.91753
     81   2.68652  4.77127  3.18690  2.82474  4.46291  3.39137  4.04186  3.89496  2.84027  3.50495  4.32990  3.25026  3.98158  2.50322  3.23205  1.08830  2.57702  3.46804  5.71849  4.41514    127 s - - -
          2.68618  4.42225  2.77519  2.73123  3.46354  2.40513  3.72494  3.29354  2.67741  2.69355  4.24690  2.90347  2.73739  3.18146  2.89801  2.37887  2.77519  2.98518  4.58477  3.61503
          0.01745  4.45302  5.17536  0.61958  0.77255  0.51000  0.91753
     82   2.17052  4.41315  3.77731  3.30189  4.14833  3.33223  4.27995  3.44414  3.26545  3.21139  4.07619  3.53588  3.98122  3.56341  3.60490  1.36748  1.91181  2.31967  5.54679  4.32455    128 s - - -
          2.68618  4.42225  2.77519  2.73123  3.46354  2.40513  3.72494  3.29354  2.67741  2.69355  4.24690  2.90347  2.73739  3.18146  2.89801  2.37887  2.77519  2.98518  4.58477  3.61503
          0.01745  4.45302  5.17536  0.61958  0.77255  0.51000  0.91753
     83   3.69221  5.01850  4.73723  4.37704  1.66796  4.50032  3.75954  3.57454  4.24675  3.02115  4.17824  4.23769  4.84499  4.27894  4.32875  2.83599  3.92793  3.43262  3.93724  0.82507    129 y - - -
          2.68618  4.42225  2.77519  2.73123  3.46354  2.40513  3.72494  3.29354  2.67741  2.69355  4.24690  2.90347  2.73739  3.18146  2.89801  2.37887  2.77519  2.98518  4.58477  3.61503
          0.01745  4.45302  5.17536  0.61958  0.77255  0.51000  0.91753
     84   2.61410  5.14922  2.48202  2.39683  4.47461  3.39541  3.21110  3.94646  2.39926  3.34693  4.03469  2.14966  3.86056  2.67311  2.43052  2.38254  2.80616  3.44164  5.59380  4.19556    130 n - - -
          2.68618  4.42225  2.77519  2.73123  3.46354  2.40513  3.72494  3.29354  2.67741  2.69355  4.24690  2.90347  2.73739  3.18146  2.89801  2.37887  2.77519  2.98518  4.58477  3.61503
          0.01745  4.45302  5.17536  0.61958  0.77255  0.51000  0.91753
     85   2.16109  5.18765  2.41595  2.31831  4.52259  3.36762  3.49818  4.00170  2.16387  3.48778  4.23231  2.45591  3.86297  2.70447  2.45918  2.61704  2.82932  3.57310  5.62494  4.21937    131 a - - -
          2.68618  4.42225  2.77519  2.73123  3.46354  2.40513  3.72494  3.29354  2.67741  2.69355  4.24690  2.90347  2.73739  3.18146  2.89801  2.37887  2.77519  2.98518  4.58477  3.61503
          0.01745  4.45302  5.17536  0.61958  0.77255  0.51000  0.91753
     86   2.34395  4.78241  3.16462  2.61970  4.06923  3.35071  3.78298  3.47008  2.60276  2.95018  3.92847  3.11468  2.21643  2.39065  3.04671  2.73917  2.33376  2.94730  5.36681  4.05423    132 p - - -
          2.68618  4.42225  2.77519  2.73123  3.46354  2.40513  3.72494  3.29354  2.67741  2.69355  4.24690  2.90347  2.73739  3.18146  2.89801  2.37887  2.77519  2.98518  4.58477  3.61503
          0.01745  4.45302  5.17536  0.61958  0.77255  0.51000  0.91753
     87   2.58303  4.87119  3.00822  2.34532  4.16411  1.68579  3.82936  2.77248  2.67130  3.19456  4.02936  2.57964  3.95959  3.00438  3.12217  2.79604  3.00209  3.24127  5.45949  4.13614    133 g - - -
          2.68618  4.42225  2.77519  2.73123  3.46354  2.40513  3.72494  3.29354  2.67741  2.69355  4.24690  2.90347  2.73739  3.18146  2.89801  2.37887  2.77519  2.98518  4.58477  3.61503
          0.01745  4.45302  5.17536  0.61958  0.77255  0.51000  0.91753
     88   2.69000  5.28615  2.52907  1.88716  4.61104  2.32348  3.72874  4.09409  2.48100  3.58449  4.34471  2.93068  3.90898  2.02789  3.02052  2.68902  2.83180  3.66837  5.72944  4.30960    134 e - - -
          2.68618  4.42225  2.77519  2.73123  3.46354  2.40513  3.72494  3.29354  2.67741  2.69355  4.24690  2.90347  2.73739  3.18146  2.89801  2.37887  2.77519  2.98518  4.58477  3.61503
          0.01745  4.45302  5.17536  0.61958  0.77255  0.51000  0.91753
     89   2.89416  5.37096  2.72932  2.09147  4.68412  3.49651  2.62849  4.16853  2.54305  3.65582  4.43787  1.59557  3.96843  2.34607  3.00940  2.83889  3.13468  3.75495  5.79059  4.38066    135 n - - -
          2.68618  4.42225  2.77519  2.73123  3.46354  2.40513  3.72494  3.29354  2.67741  2.69355  4.24690  2.90347  2.73739  3.18146  2.89801  2.37887  2.77519  2.98518  4.58477  3.61503
          0.01745  4.45302  5.17536  0.61958  0.77255  0.51000  0.91753
     90   3.70398  5.32120  4.37514  4.32007  5.20789  3.97830  5.31139  4.95356  4.43698  4.49160  5.58918  4.55384  0.22364  4.80318  4.58084  3.89711  4.19401  4.52199  6.18890  5.34712    136 P - - -
          2.68618  4.42225  2.77519  2.73123  3.46354  2.40513  3.72494  3.29354  2.67741  2.69355  4.24690  2.90347  2.73739  3.18146  2.89801  2.37887  2.77519  2.98518  4.58477  3.61503
          0.01745  4.45302  5.17536  0.61958  0.77255  0.51000  0.91753
     91   4.46235  5.59439  5.07247  4.94504  3.49847  4.46948  4.79606  4.56857  4.69309  3.84511  5.16467  4.99874  5.03863  5.04449  4.70470  4.66155  4.80002  4.46968  0.24078  3.47702    137 W - - -
          2.68618  4.42225  2.77519  2.73123  3.46354  2.40513  3.72494  3.29354  2.67741  2.69355  4.24690  2.90347  2.73739  3.18146  2.89801  2.37887  2.77519  2.98518  4.58477  3.61503
          0.01745  4.45302  5.17536  0.61958  0.77255  0.51000  0.91753
     92   2.65693  4.46306  3.46443  2.75473  3.61138  3.63299  3.87767  2.39853  2.79410  2.39088  3.56372  3.32986  3.38052  3.17354  2.92528  2.60918  2.07932  2.47291  5.03724  3.79128    138 t - - -
          2.68618  4.42225  2.77519  2.73123  3.46354  2.40513  3.72494  3.29354  2.67741  2.69355  4.24690  2.90347  2.73739  3.18146  2.89801  2.37887  2.77519  2.98518  4.58477  3.61503
          0.01745  4.45302  5.17536  0.61958  0.77255  0.51000  0.91753
     93   2.94415  5.80805  1.89836  0.87888  5.11098  3.45722  4.00680  4.63407  3.03148  4.11839  4.96471  2.91418  4.08344  3.16949  3.64099  3.06738  3.48323  4.18856  6.27298  4.74622    139 e - - -
          2.68618  4.42225  2.77519  2.73123  3.46354  2.40513  3.72494  3.29354  2.67741  2.69355  4.24690  2.90347  2.73739  3.18146  2.89801  2.37887  2.77519  2.98518  4.58477  3.61503
          0.01745  4.45302  5.17536  0.61958  0.77255  0.51000  0.91753
     94   2.31544  4.12081  4.34811  3.75282  3.21828  3.82512  4.14470  2.04197  3.59992  2.29860  2.43571  3.88096  4.19209  3.78873  3.71683  2.62091  2.92463  1.93488  3.12570  3.55816    140 v - - -
          2.68618  4.42225  2.77519  2.73123  3.46354  2.40513  3.72494  3.29354  2.67741  2.69355  4.24690  2.90347  2.73739  3.18146  2.89801  2.37887  2.77519  2.98518  4.58477  3.61503
          0.01718  4.46867  5.19101  0.61958  0.77255  0.51000  0.91753
     95   2.49866  5.18228  2.97008  2.33582  4.51798  2.70679  3.67073  3.98665  2.10091  3.47742  4.23009  2.79492  3.88443  2.42481  2.17413  2.38476  2.95157  3.56889  5.61569  4.22559    141 k - - -
          2.68618  4.42225  2.77519  2.73123  3.46354  2.40513  3.72494  3.29354  2.67741  2.69355  4.24690  2.90347  2.73739  3.18146  2.89801  2.37887  2.77519  2.98518  4.58477  3.61503
          0.01718  4.46867  5.19101  0.61958  0.77255  0.47090  0.97934
     96   2.29396  4.95024  2.65093  2.50033  4.01649  3.51025  3.59369  3.34981  2.21958  2.90938  3.16498  3.02670  3.57731  2.84802  2.52016  2.51742  2.66212  3.29148  5.44098  4.09222    142 k - - -
          2.68618  4.42225  2.77519  2.73123  3.46354  2.40513  3.72494  3.29354  2.67741  2.69355  4.24690  2.90347  2.73739  3.18146  2.89801  2.37887  2.77519  2.98518  4.58477  3.61503
          0.01692  4.48336  5.20571  0.61958  0.77255  0.48576  0.95510
     97   2.78874  4.18901  4.51423  3.92232  3.29378  3.95775  4.29456  1.75933  3.76514  1.96613  2.46914  4.03360  3.69943  3.94659  3.86788  3.12044  2.86367  1.68240  4.86140  3.68022    143 v - - -
          2.68618  4.42225  2.77519  2.73123  3.46354  2.40513  3.72494  3.29354  2.67741  2.69355  4.24690  2.90347  2.73739  3.18146  2.89801  2.37887  2.77519  2.98518  4.58477  3.61503
          0.01692  4.48336  5.20571  0.61958  0.77255  0.48576  0.95510
     98   2.59596  4.36470  3.64221  3.07438  2.76394  3.32401  3.94790  2.85420  3.02112  2.37433  3.47272  2.84599  4.06480  3.31376  3.35428  2.02631  2.92091  2.29105  4.94950  2.97630    144 s - - -
          2.68618  4.42225  2.77519  2.73123  3.46354  2.40513  3.72494  3.29354  2.67741  2.69355  4.24690  2.90347  2.73739  3.18146  2.89801  2.37887  2.77519  2.98518  4.58477  3.61503
          0.01692  4.48336  5.20571  0.61958  0.77255  0.48576  0.95510
     99   2.22426  5.03199  3.01502  2.29031  4.31600  2.53155  3.69451  3.75828  2.45983  3.26096  3.54044  2.99661  3.38692  2.18706  2.87088  2.64643  2.74955  3.39040  5.50858  4.14140    145 q - - -
          2.68618  4.42225  2.77519  2.73123  3.46354  2.40513  3.72494  3.29354  2.67741  2.69355  4.24690  2.90347  2.73739  3.18146  2.89801  2.37887  2.77519  2.98518  4.58477  3.61503
          0.01692  4.48336  5.20571  0.61958  0.77255  0.48576  0.95510
    100   2.41736  4.88478  2.93084  2.54461  4.14483  3.16861  3.73973  3.56179  2.54235  2.92834  3.97784  2.36813  2.85858  2.89057  3.00564  2.63991  2.39746  2.65025  5.40933  4.07479    146 n - - -
          2.68618  4.42225  2.77519  2.73123  3.46354  2.40513  3.72494  3.29354  2.67741  2.69355  4.24690  2.90347  2.73739  3.18146  2.89801  2.37887  2.77519  2.98518  4.58477  3.61503
          0.01692  4.48336  5.20571  0.61958  0.77255  0.48576  0.95510
    101   1.97625  4.71782  3.22029  2.66799  3.93529  3.55584  3.79691  2.52095  2.43147  2.97805  3.82363  2.48334  3.72972  2.99243  3.08491  2.36322  2.92842  2.86891  5.27331  3.97789    147 a - - -
          2.68618  4.42225  2.77519  2.73123  3.46354  2.40513  3.72494  3.29354  2.67741  2.69355  4.24690  2.90347  2.73739  3.18146  2.89801  2.37887  2.77519  2.98518  4.58477  3.61503
          0.21839  4.48336  1.68796  0.61958  0.77255  0.48576  0.95510
    102   2.42575  4.92774  2.82337  2.33967  4.19442  2.84869  3.66113  3.62434  2.44371  3.20156  3.04924  2.96219  3.84860  2.06833  2.91441  2.66227  2.72567  3.27671  5.41934  4.06539    148 q - - -
          2.68618  4.42225  2.77519  2.73123  3.46354  2.40513  3.72494  3.29354  2.67741  2.69355  4.24690  2.90347  2.73739  3.18146  2.89801  2.37887  2.77519  2.98518  4.58477  3.61503
          0.02066  4.28563  5.00797  0.61958  0.77255  0.74950  0.63981
    103   2.08930  4.98305  2.92944  2.43131  4.30223  2.40765  3.67557  3.74161  2.32128  3.29704  4.08676  2.48088  3.85590  2.68447  2.73709  2.61659  2.84611  3.37144  5.49202  4.13181    149 a - - -
          2.68618  4.42225  2.77519  2.73123  3.46354  2.40513  3.72494  3.29354  2.67741  2.69355  4.24690  2.90347  2.73739  3.18146  2.89801  2.37887  2.77519  2.98518  4.58477  3.61503
          0.02066  4.28563  5.00797  0.61958  0.77255  0.74950  0.63981
    104   2.63226  4.66939  3.15612  2.59748  3.88007  2.81662  3.72615  3.10622  2.57036  2.66307  3.76519  3.08960  3.89230  2.76828  2.69297  2.24537  2.33257  2.84268  5.21297  3.91609    150 s - - -
          2.68618  4.42225  2.77519  2.73123  3.46354  2.40513  3.72494  3.29354  2.67741  2.69355  4.24690  2.90347  2.73739  3.18146  2.89801  2.37887  2.77519  2.98518  4.58477  3.61503
          0.13271  4.28563  2.20257  0.61958  0.77255  0.74950  0.63981
    105   2.51777  4.71700  2.93906  2.16322  3.95512  3.44273  3.69983  3.34417  2.53726  2.34012  3.82562  3.02066  3.85783  2.87860  2.98354  2.32639  2.43138  3.04523  5.26660  3.95417    151 e - - -
          2.68618  4.42225  2.77519  2.73123  3.46354  2.40513  3.72494  3.29354  2.67741  2.69355  4.24690  2.90347  2.73739  3.18146  2.89801  2.37887  2.77519  2.98518  4.58477  3.61503
          0.02308  4.17600  4.89834  0.61958  0.77255  0.85394  0.55466
    106   2.16628  4.78332  2.56411  2.46540  4.03290  3.43150  3.65992  3.44214  2.47007  2.86372  3.23636  2.62423  3.83338  2.81638  2.93057  2.47480  2.70145  3.12241  5.30833  3.97804    152 a - - -
          2.68618  4.42225  2.77519  2.73123  3.46354  2.40513  3.72494  3.29354  2.67741  2.69355  4.24690  2.90347  2.73739  3.18146  2.89801  2.37887  2.77519  2.98518  4.58477  3.61503
          0.02308  4.17600  4.89834  0.61958  0.77255  0.85394  0.55466
    107   2.39655  4.87102  2.76232  2.41844  4.14437  3.41198  3.65150  3.57302  2.44879  3.15965  3.96414  2.35190  3.82571  2.79457  2.85689  2.14186  2.74391  3.23011  5.38526  3.29817    153 s - - -
          2.68618  4.42225  2.77519  2.73123  3.46354  2.40513  3.72494  3.29354  2.67741  2.69355  4.24690  2.90347  2.73739  3.18146  2.89801  2.37887  2.77519  2.98518  4.58477  3.61503
          0.02308  4.17600  4.89834  0.61958  0.77255  0.85394  0.55466
    108   2.59397  4.54304  3.20838  2.66045  3.76179  2.58533  3.74833  2.84153  2.62869  2.68502  3.67356  3.12764  3.88438  2.63963  3.04184  2.15026  2.84007  2.62449  5.13044  3.85240    154 s - - -
          2.68618  4.42225  2.77519  2.73123  3.46354  2.40513  3.72494  3.29354  2.67741  2.69355  4.24690  2.90347  2.73739  3.18146  2.89801  2.37887  2.77519  2.98518  4.58477  3.61503
          0.02308  4.17600  4.89834  0.61958  0.77255  0.85394  0.55466
    109   2.62193  4.18061  3.82220  3.24429  3.25763  3.67450  3.94816  2.09366  3.13142  2.08953  3.26073  3.54760  4.04541  2.91177  3.38784  2.94720  2.36690  2.41179  3.21833  3.55251    155 l - - -
          2.68618  4.42225  2.77519  2.73123  3.46354  2.40513  3.72494  3.29354  2.67741  2.69355  4.24690  2.90347  2.73739  3.18146  2.89801  2.37887  2.77519  2.98518  4.58477  3.61503
          0.03722  4.17600  3.85504  0.61958  0.77255  0.85394  0.55466
    110   2.34309  4.19057  3.69273  3.12259  2.61021  3.15849  3.90155  2.66049  2.95889  2.20586  3.30749  3.45665  3.99516  3.32516  3.21648  2.70517  2.82091  2.06665  4.79568  3.58187    156 v - - -
          2.68630  4.42246  2.77541  2.73116  3.46375  2.40503  3.72516  3.29325  2.67744  2.69376  4.24579  2.90368  2.73761  3.18168  2.89822  2.37882  2.77480  2.98502  4.58313  3.61477
          0.50091  0.95073  4.88453  1.09910  0.40522  0.86561  0.54610
    111   2.12090  4.53101  3.19881  2.67606  3.88672  3.05783  3.78952  3.26695  2.66314  2.60733  3.78423  2.54493  3.85164  2.99954  3.08137  2.58955  2.17094  2.87962  5.23433  3.95258    165 a - - -
          2.68618  4.42225  2.77519  2.73123  3.46354  2.40513  3.72494  3.29354  2.67741  2.69355  4.24690  2.90347  2.73739  3.18146  2.89801  2.37887  2.77519  2.98518  4.58477  3.61503
          0.06386  4.16219  3.07275  0.61958  0.77255  0.63065  0.75981
    112   2.01735  4.26277  4.03687  3.47302  2.86952  3.81565  4.03614  2.58330  3.36837  1.59120  3.26940  3.72787  4.18094  3.60707  3.59270  3.10298  2.98585  2.43650  4.69273  2.65762    166 l - - -
          2.68618  4.42225  2.77519  2.73123  3.46354  2.40513  3.72494  3.29354  2.67741  2.69355  4.24690  2.90347  2.73739  3.18146  2.89801  2.37887  2.77519  2.98518  4.58477  3.61503
          0.02136  4.25279  4.97514  0.61958  0.77255  0.68389  0.70249
    113   2.53211  4.75261  3.08659  2.54580  4.00342  3.34605  3.40425  3.40921  2.53972  2.50917  3.86380  2.59622  3.57381  2.88670  2.98890  2.10534  2.43347  3.10038  5.30209  3.98628    167 s - - -
          2.68618  4.42225  2.77519  2.73123  3.46354  2.40513  3.72494  3.29354  2.67741  2.69355  4.24690  2.90347  2.73739  3.18146  2.89801  2.37887  2.77519  2.98518  4.58477  3.61503
          0.02037  4.29975  5.02209  0.61958  0.77255  0.41416  1.08144
    114   2.47043  4.57436  3.41426  2.93057  4.19621  1.69485  4.04764  3.60024  2.93825  3.25452  4.08615  3.08074  2.66020  3.25859  3.34724  2.21106  2.86725  2.37537  5.52825  4.25640    168 g - - -
          2.68618  4.42225  2.77519  2.73123  3.46354  2.40513  3.72494  3.29354  2.67741  2.69355  4.24690  2.90347  2.73739  3.18146  2.89801  2.37887  2.77519  2.98518  4.58477  3.61503
          0.01745  4.45318  5.17552  0.61958  0.77255  0.53457  0.88171
    115   2.46228  4.36174  3.66407  3.10168  3.53680  3.65107  3.98118  2.69158  3.04587  2.23119  3.50696  3.47107  3.68756  3.34052  3.37768  2.42693  1.78613  2.36865  4.99719  3.77183    169 t - - -
          2.68618  4.42225  2.77519  2.73123  3.46354  2.40513  3.72494  3.29354  2.67741  2.69355  4.24690  2.90347  2.73739  3.18146  2.89801  2.37887  2.77519  2.98518  4.58477  3.61503
          0.01745  4.45318  5.17552  0.61958  0.77255  0.53457  0.88171
    116   1.97729  4.77440  3.15771  2.22514  4.03263  2.78777  3.77176  3.23645  2.60279  3.06687  3.89710  3.10816  3.76566  2.94560  3.05192  2.36747  2.76003  2.62164  5.33882  4.02654    170 a - - -
          2.68618  4.42225  2.77519  2.73123  3.46354  2.40513  3.72494  3.29354  2.67741  2.69355  4.24690  2.90347  2.73739  3.18146  2.89801  2.37887  2.77519  2.98518  4.58477  3.61503
          0.01745  4.45318  5.17552  0.61958  0.77255  0.45641  1.00390
    117   2.34343  4.95026  2.72310  2.44865  4.20483  3.51145  3.71180  3.63116  2.33973  2.87882  4.01624  3.02825  3.90247  2.13579  2.92661  2.71234  2.81210  2.74157  5.44105  3.14696    171 q - - -
          2.68618  4.42225  2.77519  2.73123  3.46354  2.40513  3.72494  3.29354  2.67741  2.69355  4.24690  2.90347  2.73739  3.18146  2.89801  2.37887  2.77519  2.98518  4.58477  3.61503
          0.01692  4.48336  5.20571  0.61958  0.77255  0.48576  0.95510
    118   2.22599  4.75592  3.13902  2.65503  4.03225  2.27667  3.80452  2.73171  2.63821  3.06935  3.90369  3.14407  3.94362  2.98533  2.53359  2.20656  2.89656  3.12458  5.34592  4.04121    172 s - - -
          2.68618  4.42225  2.77519  2.73123  3.46354  2.40513  3.72494  3.29354  2.67741  2.69355  4.24690  2.90347  2.73739  3.18146  2.89801  2.37887  2.77519  2.98518  4.58477  3.61503
          0.01692  4.48336  5.20571  0.61958  0.77255  0.48576  0.95510
    119   2.23679  4.45808  3.68552  3.27857  3.07642  1.14833  4.29929  3.60500  3.30010  3.30201  4.15800  3.52660  3.99644  3.58674  3.64504  2.15941  2.97427  3.20607  5.58215  4.33406    173 g - - -
          2.68618  4.42225  2.77519  2.73123  3.46354  2.40513  3.72494  3.29354  2.67741  2.69355  4.24690  2.90347  2.73739  3.18146  2.89801  2.37887  2.77519  2.98518  4.58477  3.61503
          0.03261  4.48336  3.87334  0.61958  0.77255  0.48576  0.95510
    120   2.58479  4.59303  3.38236  3.04478  4.21224  1.10852  4.17491  3.60484  3.08806  2.45702  4.16156  3.14342  3.64148  3.42745  3.44695  2.80431  3.03615  3.23886  5.57936  4.31340    174 g - - -
          2.68618  4.42225  2.77519  2.73123  3.46354  2.40513  3.72494  3.29354  2.67741  2.69355  4.24690  2.90347  2.73739  3.18146  2.89801  2.37887  2.77519  2.98518  4.58477  3.61503
          0.01719  4.46794  5.19028  0.61958  0.77255  0.47019  0.98052
    121   2.69754  5.09928  2.43861  2.29561  3.26298  3.48409  3.41380  3.85776  2.43576  3.38569  4.15197  2.29861  3.87902  2.46884  2.86073  2.68147  2.69122  3.46643  5.55784  3.12099    175 e - - -
          2.68618  4.42225  2.77519  2.73123  3.46354  2.40513  3.72494  3.29354  2.67741  2.69355  4.24690  2.90347  2.73739  3.18146  2.89801  2.37887  2.77519  2.98518  4.58477  3.61503
          0.01692  4.48336  5.20571  0.61958  0.77255  0.48576  0.95510
    122   2.58078  5.16559  2.35713  2.40324  4.49100  2.42093  3.20365  3.96384  2.41619  3.46279  4.21303  2.71818  3.61471  2.72201  2.67749  2.28940  2.85316  3.54595  5.61072  3.93650    176 s - - -
          2.68614  4.42231  2.77526  2.73130  3.46360  2.40516  3.72501  3.29360  2.67747  2.69361  4.24696  2.90353  2.73746  3.18153  2.89807  2.37870  2.77480  2.98512  4.58483  3.61509
          0.83255  1.28997  1.23862  0.15305  1.95255  0.48576  0.95510
    123   2.66418  4.97703  2.55674  2.04690  4.23911  3.39382  3.64915  3.68368  2.45506  3.25101  4.05082  2.89585  3.82578  2.71435  2.93770  2.07567  2.83242  3.32797  5.45821  2.90310    178 e - - -
          2.68618  4.42225  2.77519  2.73123  3.46354  2.40513  3.72494  3.29354  2.67741  2.69355  4.24690  2.90347  2.73739  3.18146  2.89801  2.37887  2.77519  2.98518  4.58477  3.61503
          0.02373  4.14887  4.87121  0.61958  0.77255  0.34568  1.23010
    124   2.34896  4.81142  3.02941  2.57102  4.03221  2.80593  3.73977  3.21440  2.56056  2.87785  3.49880  2.59146  3.91879  2.79026  2.92014  2.73723  2.11028  3.06429  5.32938  4.01065    179 t - - -
          2.68618  4.42225  2.77519  2.73123  3.46354  2.40513  3.72494  3.29354  2.67741  2.69355  4.24690  2.90347  2.73739  3.18146  2.89801  2.37887  2.77519  2.98518  4.58477  3.61503
          0.01742  4.45486  5.17721  0.61958  0.77255  0.45794  1.00127
    125   2.71131  5.19686  2.82007  1.93599  4.53047  2.63291  3.67144  4.00905  2.14421  3.49681  4.24250  2.94370  3.67626  2.46077  2.82586  2.46931  2.49054  3.58173  5.63554  4.23000    180 e - - -
          2.68618  4.42225  2.77519  2.73123  3.46354  2.40513  3.72494  3.29354  2.67741  2.69355  4.24690  2.90347  2.73739  3.18146  2.89801  2.37887  2.77519  2.98518  4.58477  3.61503
          0.01692  4.48336  5.20571  0.61958  0.77255  0.48576  0.95510
    126   2.32956  5.13531  2.91789  2.13838  4.23103  2.87339  3.66804  3.75845  2.37604  3.42879  4.18369  2.33640  3.51375  2.67879  2.61128  2.66936  2.59211  3.41659  5.58505  4.19152    181 e - - -
          2.68618  4.42225  2.77519  2.73123  3.46354  2.40513  3.72494  3.29354  2.67741  2.69355  4.24690  2.90347  2.73739  3.18146  2.89801  2.37887  2.77519  2.98518  4.58477  3.61503
          0.01692  4.48336  5.20571  0.61958  0.77255  0.48576  0.95510
    127   2.58700  4.96083  2.97111  2.30620  4.21880  3.10191  2.65480  3.64751  2.49067  2.72090  4.02573  3.02254  3.18798  2.64866  2.89496  2.70811  2.55746  2.80774  5.44947  3.93689    182 e - - -
          2.68618  4.42225  2.77519  2.73123  3.46354  2.40513  3.72494  3.29354  2.67741  2.69355  4.24690  2.90347  2.73739  3.18146  2.89801  2.37887  2.77519  2.98518  4.58477  3.61503
          0.03261  4.48336  3.87334  0.61958  0.77255  0.48576  0.95510
    128   2.56626  5.21028  2.23515  2.36547  4.54293  2.70009  3.68747  4.02146  1.92052  3.51303  4.26376  2.43075  3.88175  2.79310  2.93926  2.57082  2.87564  3.43397  5.65591  4.24773    183 k - - -
          2.68618  4.42225  2.77519  2.73123  3.46354  2.40513  3.72494  3.29354  2.67741  2.69355  4.24690  2.90347  2.73739  3.18146  2.89801  2.37887  2.77519  2.98518  4.58477  3.61503
          0.01719  4.46794  5.19028  0.61958  0.77255  0.47019  0.98052
    129   2.66145  5.16642  2.96312  2.05612  4.49484  3.34493  3.13309  3.96625  2.18871  3.05223  4.21251  2.34540  3.87377  2.59258  2.69930  2.67444  2.44337  3.54831  5.60705  4.21069    184 e - - -
          2.68618  4.42225  2.77519  2.73123  3.46354  2.40513  3.72494  3.29354  2.67741  2.69355  4.24690  2.90347  2.73739  3.18146  2.89801  2.37887  2.77519  2.98518  4.58477  3.61503
          0.01692  4.48336  5.20571  0.61958  0.77255  0.48576  0.95510
    130   2.71679  5.22107  2.37217  2.08200  4.56046  3.46974  3.17476  4.04451  2.41535  3.52333  4.26487  2.37127  3.04570  2.63600  2.41541  2.67768  2.79357  3.60898  5.65514  4.24394    185 e - - -
          2.68618  4.42225  2.77519  2.73123  3.46354  2.40513  3.72494  3.29354  2.67741  2.69355  4.24690  2.90347  2.73739  3.18146  2.89801  2.37887  2.77519  2.98518  4.58477  3.61503
          0.01692  4.48336  5.20571  0.61958  0.77255  0.48576  0.95510
    131   2.69874  5.13612  2.39600  2.41566  4.45132  3.47919  2.61774  3.33144  2.15191  3.42833  4.18520  2.50861  3.87420  2.77941  2.84523  2.32465  2.93010  3.51097  5.58596  3.72402    186 k - - -
          2.68618  4.42225  2.77519  2.73123  3.46354  2.40513  3.72494  3.29354  2.67741  2.69355  4.24690  2.90347  2.73739  3.18146  2.89801  2.37887  2.77519  2.98518  4.58477  3.61503
          0.01692  4.48336  5.20571  0.61958  0.77255  0.48576  0.95510
    132   2.37035  5.08575  2.92278  2.43790  4.38666  3.48702  3.68111  3.84058  2.34134  3.37256  4.14126  2.30911  3.74479  2.65657  2.41666  2.30695  2.70716  2.89922  5.54839  4.16843    187 s - - -
          2.68618  4.42225  2.77519  2.73123  3.46354  2.40513  3.72494  3.29354  2.67741  2.69355  4.24690  2.90347  2.73739  3.18146  2.89801  2.37887  2.77519  2.98518  4.58477  3.61503
          0.04288  4.48336  3.48414  0.61958  0.77255  0.48576  0.95510
    133   2.59863  4.98519  2.73879  2.47516  4.25220  3.49748  3.69570  3.57437  2.41650  2.68604  3.12345  2.12431  3.88974  2.32473  2.88386  2.69824  2.92069  3.33308  5.46702  4.11003    188 n - - -
          2.68618  4.42225  2.77519  2.73123  3.46354  2.40513  3.72494  3.29354  2.67741  2.69355  4.24690  2.90347  2.73739  3.18146  2.89801  2.37887  2.77519  2.98518  4.58477  3.61503
          0.01736  4.45784  5.18019  0.61958  0.77255  0.46065  0.99661
    134   2.05605  4.38109  3.63636  2.73867  3.51732  3.56409  3.95355  2.57442  3.00303  1.66287  3.48876  3.45671  4.07049  3.30992  3.09036  2.89470  2.93118  2.58199  4.97407  3.74748    189 l - - -
          2.68618  4.42225  2.77519  2.73123  3.46354  2.40513  3.72494  3.29354  2.67741  2.69355  4.24690  2.90347  2.73739  3.18146  2.89801  2.37887  2.77519  2.98518  4.58477  3.61503
          0.01692  4.48336  5.20571  0.61958  0.77255  0.48576  0.95510
    135   2.70483  5.18349  2.58247  2.40429  4.51830  3.47721  3.19378  3.99416  2.10782  3.48243  4.22823  2.54593  3.00427  2.76580  2.13289  2.67226  2.77759  3.36572  5.62048  4.21989    190 k - - -
          2.68618  4.42225  2.77519  2.73123  3.46354  2.40513  3.72494  3.29354  2.67741  2.69355  4.24690  2.90347  2.73739  3.18146  2.89801  2.37887  2.77519  2.98518  4.58477  3.61503
          0.01692  4.48336  5.20571  0.61958  0.77255  0.48576  0.95510
    136   3.32206  4.76942  4.54507  4.13764  0.80459  4.24228  4.03874  3.06331  4.00151  2.55818  3.75918  4.17520  4.64936  4.16094  4.13628  3.60967  2.80696  2.96779  4.32639  2.58729    191 f - - -
          2.68618  4.42225  2.77519  2.73123  3.46354  2.40513  3.72494  3.29354  2.67741  2.69355  4.24690  2.90347  2.73739  3.18146  2.89801  2.37887  2.77519  2.98518  4.58477  3.61503
          0.01692  4.48336  5.20571  0.61958  0.77255  0.48576  0.95510
    137   3.12161  5.31914  3.55037  2.87565  4.26081  3.81398  3.78698  4.08414  0.99970  3.54633  4.38918  3.31738  4.17100  2.91802  1.90411  3.11392  3.30054  3.75205  5.60889  4.02209    192 k - - -
          2.68618  4.42225  2.77519  2.73123  3.46354  2.40513  3.72494  3.29354  2.67741  2.69355  4.24690  2.90347  2.73739  3.18146  2.89801  2.37887  2.77519  2.98518  4.58477  3.61503
          0.01692  4.48336  5.20571  0.61958  0.77255  0.48576  0.95510
    138   2.69832  4.97253  2.86845  2.02650  4.23094  2.87319  3.71146  3.17175  2.49565  2.76344  4.03771  2.34621  3.90171  2.84710  2.96835  2.65889  2.93012  3.31608  5.45995  3.05156    193 e - - -
          2.68618  4.42225  2.77519  2.73123  3.46354  2.40513  3.72494  3.29354  2.67741  2.69355  4.24690  2.90347  2.73739  3.18146  2.89801  2.37887  2.77519  2.98518  4.58477  3.61503
          0.01692  4.48336  5.20571  0.61958  0.77255  0.48576  0.95510
    139   1.36773  4.33385  4.12725  3.68500  3.96144  3.25625  4.46876  3.02907  3.61580  2.99444  3.91875  3.78131  4.09414  3.87505  3.85953  2.74075  2.72112  1.39977  5.44700  4.25610    194 a - - -
          2.68618  4.42225  2.77519  2.73123  3.46354  2.40513  3.72494  3.29354  2.67741  2.69355  4.24690  2.90347  2.73739  3.18146  2.89801  2.37887  2.77519  2.98518  4.58477  3.61503
          0.01692  4.48336  5.20571  0.61958  0.77255  0.48576  0.95510
    140   3.25576  5.62040  0.62350  2.50995  5.12330  3.49742  4.22759  4.61059  3.34541  4.21316  5.14014  3.07847  4.18667  3.42913  3.95081  3.18473  3.10374  4.17629  6.36031  4.88138    195 D - - -
          2.68618  4.42225  2.77519  2.73123  3.46354  2.40513  3.72494  3.29354  2.67741  2.69355  4.24690  2.90347  2.73739  3.18146  2.89801  2.37887  2.77519  2.98518  4.58477  3.61503
          0.01692  4.48336  5.20571  0.61958  0.77255  0.48576  0.95510
    141   1.41405  4.45973  4.60884  4.09042  3.76609  4.16487  4.77868  1.78451  3.99413  2.51297  3.64241  4.28199  4.59614  4.25160  4.20988  3.52520  3.30092  1.42459  5.47926  4.27513    196 a - - -
          2.68618  4.42225  2.77519  2.73123  3.46354  2.40513  3.72494  3.29354  2.67741  2.69355  4.24690  2.90347  2.73739  3.18146  2.89801  2.37887  2.77519  2.98518  4.58477  3.61503
          0.01692  4.48336  5.20571  0.61958  0.77255  0.48576  0.95510
    142   2.84002  4.37019  4.02253  3.48841  3.24252  3.88430  4.09740  1.30765  3.36557  2.43065  3.46777  2.75678  4.26179  3.65088  3.60415  3.17935  3.07689  2.47516  4.80130  2.67063    197 i - - -
          2.68618  4.42225  2.77519  2.73123  3.46354  2.40513  3.72494  3.29354  2.67741  2.69355  4.24690  2.90347  2.73739  3.18146  2.89801  2.37887  2.77519  2.98518  4.58477  3.61503
          0.01692  4.48336  5.20571  0.61958  0.77255  0.48576  0.95510
    143   3.59402  5.26601  4.38577  4.37718  5.42809  0.20232  5.41345  5.22064  4.63662  4.77502  5.78489  4.55327  4.66899  4.91342  4.76453  3.78909  4.11882  4.63085  6.31936  5.56452    198 G - - -
          2.68618  4.42225  2.77519  2.73123  3.46354  2.40513  3.72494  3.29354  2.67741  2.69355  4.24690  2.90347  2.73739  3.18146  2.89801  2.37887  2.77519  2.98518  4.58477  3.61503
          0.01692  4.48336  5.20571  0.61958  0.77255  0.48576  0.95510
    144   2.82383  5.01406  3.01904  2.60750  3.72577  3.54807  1.58654  3.76123  2.64793  3.33687  4.17329  2.18208  4.00410  3.01430  3.08359  2.52552  3.07953  3.42267  5.36887  3.92722    199 h - - -
          2.68618  4.42225  2.77519  2.73123  3.46354  2.40513  3.72494  3.29354  2.67741  2.69355  4.24690  2.90347  2.73739  3.18146  2.89801  2.37887  2.77519  2.98518  4.58477  3.61503
          0.01692  4.48336  5.20571  0.61958  0.77255  0.48576  0.95510
    145   3.76112  5.36898  4.43503  4.38579  5.26600  4.02467  5.37046  5.02493  4.50626  4.55651  5.65743  4.61558  0.20909  4.87078  4.64307  3.95583  4.25337  4.58875  6.23402  5.40657    200 P - - -
          2.68618  4.42225  2.77519  2.73123  3.46354  2.40513  3.72494  3.29354  2.67741  2.69355  4.24690  2.90347  2.73739  3.18146  2.89801  2.37887  2.77519  2.98518  4.58477  3.61503
          0.01692  4.48336  5.20571  0.61958  0.77255  0.48576  0.95510
    146   1.51741  4.41340  3.61209  3.05949  3.29602  2.73184  3.97729  2.93156  3.00939  2.24709  3.56004  3.44388  4.05783  3.16672  3.35495  2.91039  2.93872  2.59305  5.04457  3.80986    201 a - - -
          2.68618  4.42225  2.77519  2.73123  3.46354  2.40513  3.72494  3.29354  2.67741  2.69355  4.24690  2.90347  2.73739  3.18146  2.89801  2.37887  2.77519  2.98518  4.58477  3.61503
          0.03639  4.48336  3.71159  0.61958  0.77255  0.48576  0.95510
    147   1.87363  4.48662  3.53774  3.00851  3.91530  2.10550  4.02999  3.28106  2.97827  2.45664  3.84553  3.37900  3.98250  3.29303  3.35887  2.43619  2.22996  2.81619  5.30930  4.06113    202 a - - -
          2.68618  4.42225  2.77519  2.73123  3.46354  2.40513  3.72494  3.29354  2.67741  2.69355  4.24690  2.90347  2.73739  3.18146  2.89801  2.37887  2.77519  2.98518  4.58477  3.61503
          0.04857  4.46422  3.32707  0.61958  0.77255  0.51715  0.90688
    148   2.53729  4.39936  3.37648  2.66874  3.05654  3.64685  3.89896  2.50653  2.92386  2.22967  2.76162  3.37785  4.02645  3.16425  2.90299  2.40671  2.70340  2.67312  4.98021  3.74441    203 l - - -
          2.68618  4.42225  2.77519  2.73123  3.46354  2.40513  3.72494  3.29354  2.67741  2.69355  4.24690  2.90347  2.73739  3.18146  2.89801  2.37887  2.77519  2.98518  4.58477  3.61503
          0.04832  4.43345  3.34401  0.61958  0.77255  0.48632  0.95421
    149   2.25240  4.15915  4.22403  3.44564  3.18446  3.82109  4.13046  2.41473  3.50715  1.55542  3.14435  3.82353  4.18592  3.71826  3.67007  3.11184  2.86893  1.99614  4.78195  3.04843    204 l - - -
          2.68618  4.42225  2.77519  2.73123  3.46354  2.40513  3.72494  3.29354  2.67741  2.69355  4.24690  2.90347  2.73739  3.18146  2.89801  2.37887  2.77519  2.98518  4.58477  3.61503
          0.01777  4.43517  5.15752  0.61958  0.77255  0.51140  0.91543
    150   2.30748  4.20810  3.95665  3.37681  2.60634  3.74560  4.03452  2.15523  3.28328  2.28042  3.21155  3.65340  2.99308  3.53179  3.03049  2.87742  2.75405  2.46494  4.81303  2.90724    205 i - - -
          2.68618  4.42225  2.77519  2.73123  3.46354  2.40513  3.72494  3.29354  2.67741  2.69355  4.24690  2.90347  2.73739  3.18146  2.89801  2.37887  2.77519  2.98518  4.58477  3.61503
          0.01742  4.45486  5.17721  0.61958  0.77255  0.53193  0.88544
    151   2.53464  4.82767  2.94386  2.56578  4.06731  2.72395  3.74519  3.03851  2.56334  3.09585  2.98629  2.32561  3.91730  2.90858  3.01981  2.14992  2.91914  3.16354  5.35674  4.03404    206 s - - -
          2.68618  4.42225  2.77519  2.73123  3.46354  2.40513  3.72494  3.29354  2.67741  2.69355  4.24690  2.90347  2.73739  3.18146  2.89801  2.37887  2.77519  2.98518  4.58477  3.61503
          0.19648  4.45486  1.79121  0.61958  0.77255  0.53193  0.88544
    152   2.31961  4.62779  3.18614  2.56508  3.81716  3.51604  3.73469  2.65755  2.59467  2.41164  3.71540  3.00506  3.26449  2.47959  2.81795  2.73554  2.75701  2.93113  5.16780  3.88029    207 a - - -
          2.68618  4.42225  2.77519  2.73123  3.46354  2.40513  3.72494  3.29354  2.67741  2.69355  4.24690  2.90347  2.73739  3.18146  2.89801  2.37887  2.77519  2.98518  4.58477  3.61503
          0.02080  4.27918  5.00153  0.61958  0.77255  0.63786  0.75167
    153   2.91559  4.28554  4.71219  4.11505  2.07428  4.09356  4.37886  1.96125  3.94345  1.60553  2.38609  4.19456  4.40705  4.05793  3.99541  3.40761  3.14252  2.30676  4.81833  2.95385    208 l - - -
          2.68618  4.42225  2.77519  2.73123  3.46354  2.40513  3.72494  3.29354  2.67741  2.69355  4.24690  2.90347  2.73739  3.18146  2.89801  2.37887  2.77519  2.98518  4.58477  3.61503
          0.01968  4.33405  5.05639  0.61958  0.77255  0.43124  1.04897
    154   1.89787  4.38316  3.60879  3.04350  3.36350  2.36215  3.94406  2.71238  2.99165  2.26196  3.49416  3.43472  4.05475  3.03429  3.33415  2.92138  2.92033  2.38426  4.98275  3.75268    209 a - - -
          2.68618  4.42225  2.77519  2.73123  3.46354  2.40513  3.72494  3.29354  2.67741  2.69355  4.24690  2.90347  2.73739  3.18146  2.89801  2.37887  2.77519  2.98518  4.58477  3.61503
          0.01742  4.45486  5.17721  0.61958  0.77255  0.53193  0.88544
    155   2.50943  4.98420  3.02718  2.48078  4.27153  3.25544  3.70395  3.70667  2.43269  3.27436  3.72089  2.50635  3.89059  2.68206  2.86640  1.78942  2.54715  3.34845  5.48235  4.12504    210 s - - -
          2.68618  4.42225  2.77519  2.73123  3.46354  2.40513  3.72494  3.29354  2.67741  2.69355  4.24690  2.90347  2.73739  3.18146  2.89801  2.37887  2.77519  2.98518  4.58477  3.61503
          0.01742  4.45486  5.17721  0.61958  0.77255  0.53193  0.88544
    156   2.50080  4.88660  2.80718  2.52702  4.13213  2.17371  3.19987  2.93103  2.52723  3.15260  3.96528  3.04628  3.90640  2.76043  2.99101  2.33017  2.85316  3.06170  5.39643  4.06089    211 g - - -
          2.68618  4.42225  2.77519  2.73123  3.46354  2.40513  3.72494  3.29354  2.67741  2.69355  4.24690  2.90347  2.73739  3.18146  2.89801  2.37887  2.77519  2.98518  4.58477  3.61503
          0.01742  4.45486  5.17721  0.61958  0.77255  0.45794  1.00127
    157   2.55859  4.54384  3.38261  2.81939  3.52578  2.45186  3.85215  3.07769  2.79013  2.40227  3.47355  3.27348  3.27576  3.11262  2.84057  2.24131  2.72039  2.68525  4.39727  3.84730    212 s - - -
          2.68618  4.42225  2.77519  2.73123  3.46354  2.40513  3.72494  3.29354  2.67741  2.69355  4.24690  2.90347  2.73739  3.18146  2.89801  2.37887  2.77519  2.98518  4.58477  3.61503
          0.01692  4.48336  5.20571  0.61958  0.77255  0.48576  0.95510
    158   2.69793  4.56985  3.36983  2.82023  2.98750  1.90529  3.86277  3.11855  2.78780  2.79790  2.85061  3.27404  3.31804  2.60857  3.18561  2.84836  2.93602  2.86967  5.13627  3.86808    213 g - - -
          2.68348  4.42635  2.77602  2.73259  3.46268  2.40460  3.72904  3.29245  2.68120  2.69414  4.22487  2.90515  2.73851  3.17981  2.90135  2.37751  2.77334  2.98418  4.58681  3.61577
          0.46530  1.25045  2.45717  3.90589  0.02033  0.48576  0.95510
    159   2.98938  4.39709  4.49641  3.94417  2.57436  4.07503  3.89620  2.71982  3.79503  1.60725  2.58755  4.03818  4.41188  3.94586  3.91286  3.37981  3.21697  2.61307  4.45055  1.60377    317 y - - -
          2.68618  4.42225  2.77519  2.73123  3.46354  2.40513  3.72494  3.29354  2.67741  2.69355  4.24690  2.90347  2.73739  3.18146  2.89801  2.37887  2.77519  2.98518  4.58477  3.61503
          0.01841  4.39977  5.12211  0.61958  0.77255  0.53830  0.87644
    160   2.55120  4.13979  4.18661  3.59829  2.77836  3.78751  4.09518  2.50110  3.47098  1.71188  3.24953  3.78754  4.15615  3.68355  3.63646  2.42996  2.67884  2.03226  4.75415  3.13415    318 l - - -
          2.68618  4.42225  2.77519  2.73123  3.46354  2.40513  3.72494  3.29354  2.67741  2.69355  4.24690  2.90347  2.73739  3.18146  2.89801  2.37887  2.77519  2.98518  4.58477  3.61503
          0.01786  4.42985  5.15220  0.61958  0.77255  0.56977  0.83392
    161   3.39379  0.28236  4.97276  4.86081  4.78256  3.86625  5.39399  4.06969  4.71387  3.93370  5.08304  4.71653  4.60781  5.03574  4.72575  3.66188  3.90720  3.76307  6.02687  5.05518    319 C - - -
          2.68618  4.42225  2.77519  2.73123  3.46354  2.40513  3.72494  3.29354  2.67741  2.69355  4.24690  2.90347  2.73739  3.18146  2.89801  2.37887  2.77519  2.98518  4.58477  3.61503
          0.01786  4.42985  5.15220  0.61958  0.77255  0.56977  0.83392
    162   2.58068  5.20123  2.56036  1.97761  4.53755  3.45376  3.65903  4.01995  2.26522  3.50238  4.24618  2.73116  2.67763  2.58971  2.70866  2.36067  2.93586  3.58755  5.63728  4.22707    320 e - - -
          2.68618  4.42225  2.77519  2.73123  3.46354  2.40513  3.72494  3.29354  2.67741  2.69355  4.24690  2.90347  2.73739  3.18146  2.89801  2.37887  2.77519  2.98518  4.58477  3.61503
          0.01786  4.42985  5.15220  0.61958  0.77255  0.56977  0.83392
    163   2.46810  4.45258  3.63919  3.30551  4.65581  1.44172  4.42122  4.10382  3.37411  3.74733  4.54131  3.50282  3.50987  3.65556  3.72742  1.38458  2.34537  3.50455  5.95761  4.73251    321 s - - -
          2.68618  4.42225  2.77519  2.73123  3.46354  2.40513  3.72494  3.29354  2.67741  2.69355  4.24690  2.90347  2.73739  3.18146  2.89801  2.37887  2.77519  2.98518  4.58477  3.61503
          0.01786  4.42985  5.15220  0.61958  0.77255  0.43660  1.03911
    164   1.98965  5.06828  3.00211  2.20620  4.36968  3.49156  3.69132  3.81874  2.44500  3.35834  4.13263  2.98868  3.73187  2.57708  2.47984  2.31489  2.49484  3.35723  5.54044  4.16666    322 a - - -
          2.68618  4.42225  2.77519  2.73123  3.46354  2.40513  3.72494  3.29354  2.67741  2.69355  4.24690  2.90347  2.73739  3.18146  2.89801  2.37887  2.77519  2.98518  4.58477  3.61503
          0.01692  4.48336  5.20571  0.61958  0.77255  0.48576  0.95510
    165   1.65099  4.43222  3.73388  3.23599  4.07567  2.38614  4.21745  3.44300  3.20405  3.15168  4.00955  3.50625  3.98810  3.50046  3.55542  2.16911  2.13920  2.13737  5.47182  4.24404    323 a - - -
          2.68618  4.42225  2.77519  2.73123  3.46354  2.40513  3.72494  3.29354  2.67741  2.69355  4.24690  2.90347  2.73739  3.18146  2.89801  2.37887  2.77519  2.98518  4.58477  3.61503
          0.01692  4.48336  5.20571  0.61958  0.77255  0.48576  0.95510
    166   2.69629  4.75490  2.98114  2.52329  3.05909  3.09296  3.77621  3.28730  2.54117  2.99855  3.74476  3.12976  3.94731  2.87601  3.06458  2.73505  1.67678  3.06743  5.28605  3.98281    324 t - - -
          2.68618  4.42225  2.77519  2.73123  3.46354  2.40513  3.72494  3.29354  2.67741  2.69355  4.24690  2.90347  2.73739  3.18146  2.89801  2.37887  2.77519  2.98518  4.58477  3.61503
          0.01692  4.48336  5.20571  0.61958  0.77255  0.48576  0.95510
    167   2.17509  4.42050  3.61898  3.07536  3.05178  3.61359  3.99780  2.97542  3.02844  2.29138  3.59939  3.45048  1.82816  3.33213  3.37434  2.61267  2.94364  2.73956  5.07390  3.83250    325 p - - -
          2.68618  4.42225  2.77519  2.73123  3.46354  2.40513  3.72494  3.29354  2.67741  2.69355  4.24690  2.90347  2.73739  3.18146  2.89801  2.37887  2.77519  2.98518  4.58477  3.61503
          0.01692  4.48336  5.20571  0.61958  0.77255  0.48576  0.95510
    168   2.74803  4.27493  4.32343  3.74986  1.34239  3.16870  4.11058  2.66400  3.60891  2.07498  3.12252  3.90862  4.28260  3.80857  3.76121  3.21745  3.05818  2.50476  4.23235  3.30579    326 f - - -
          2.68618  4.42225  2.77519  2.73123  3.46354  2.40513  3.72494  3.29354  2.67741  2.69355  4.24690  2.90347  2.73739  3.18146  2.89801  2.37887  2.77519  2.98518  4.58477  3.61503
          0.01692  4.48336  5.20571  0.61958  0.77255  0.48576  0.95510
    169   2.68701  4.14814  4.20793  3.61825  2.55339  2.93009  4.10601  2.21256  3.32964  2.21941  2.42793  3.65042  4.16757  3.26616  3.64950  3.08841  2.91910  1.94643  4.76165  3.57215    327 v - - -
          2.68618  4.42225  2.77519  2.73123  3.46354  2.40513  3.72494  3.29354  2.67741  2.69355  4.24690  2.90347  2.73739  3.18146  2.89801  2.37887  2.77519  2.98518  4.58477  3.61503
          0.01692  4.48336  5.20571  0.61958  0.77255  0.48576  0.95510
    170   3.06681  4.83945  3.92890  3.61784  4.02695  3.76034  4.55137  3.40186  3.49057  2.14311  4.15189  3.90337  0.77656  3.91160  3.74818  3.27376  3.45214  3.22412  5.57423  4.29181    328 p - - -
          2.68618  4.42225  2.77519  2.73123  3.46354  2.40513  3.72494  3.29354  2.67741  2.69355  4.24690  2.90347  2.73739  3.18146  2.89801  2.37887  2.77519  2.98518  4.58477  3.61503
          0.01692  4.48336  5.20571  0.61958  0.77255  0.48576  0.95510
    171   4.26671  5.38422  5.08463  4.84574  1.65858  4.87186  2.28655  4.03282  4.67367  3.28107  4.56844  4.44324  5.15422  4.54798  4.65175  4.24398  4.47061  3.93687  3.81468  0.71824    329 y - - -
          2.68618  4.42225  2.77519  2.73123  3.46354  2.40513  3.72494  3.29354  2.67741  2.69355  4.24690  2.90347  2.73739  3.18146  2.89801  2.37887  2.77519  2.98518  4.58477  3.61503
          0.01692  4.48336  5.20571  0.61958  0.77255  0.48576  0.95510
    172   3.91700  5.10622  5.15538  4.83938  1.18943  4.75472  3.83622  3.45576  4.65083  1.89447  4.03539  4.48179  5.03278  4.53557  4.60106  4.11558  4.12988  3.42171  3.95753  1.22479    330 f - - -
          2.68618  4.42225  2.77519  2.73123  3.46354  2.40513  3.72494  3.29354  2.67741  2.69355  4.24690  2.90347  2.73739  3.18146  2.89801  2.37887  2.77519  2.98518  4.58477  3.61503
          0.01692  4.48336  5.20571  0.61958  0.77255  0.48576  0.95510
    173   2.79605  4.39253  3.88092  3.32011  3.45044  3.81857  4.09889  2.33944  3.17691  1.32492  3.40864  3.65633  4.19399  2.58513  3.44975  2.89717  2.94481  2.56197  4.99046  3.78479    331 l - - -
          2.68618  4.42225  2.77519  2.73123  3.46354  2.40513  3.72494  3.29354  2.67741  2.69355  4.24690  2.90347  2.73739  3.18146  2.89801  2.37887  2.77519  2.98518  4.58477  3.61503
          0.01692  4.48336  5.20571  0.61958  0.77255  0.48576  0.95510
    174   2.09648  4.43225  3.87512  3.68401  4.83693  3.09103  4.73798  4.27487  3.78249  3.97855  4.78451  3.70595  3.99598  4.03690  4.04293  0.63399  3.02295  3.60177  6.17091  4.99071    332 S - - -
          2.68618  4.42225  2.77519  2.73123  3.46354  2.40513  3.72494  3.29354  2.67741  2.69355  4.24690  2.90347  2.73739  3.18146  2.89801  2.37887  2.77519  2.98518  4.58477  3.61503
          0.01692  4.48336  5.20571  0.61958  0.77255  0.48576  0.95510
    175   2.26746  5.06603  2.94010  2.01031  4.43144  3.12493  3.75813  3.88312  2.54468  3.42878  4.20924  2.50669  3.91240  2.88453  3.02818  2.52228  1.94402  3.49012  5.61540  4.23912    333 t - - -
          2.68618  4.42225  2.77519  2.73123  3.46354  2.40513  3.72494  3.29354  2.67741  2.69355  4.24690  2.90347  2.73739  3.18146  2.89801  2.37887  2.77519  2.98518  4.58477  3.61503
          0.01692  4.48336  5.20571  0.61958  0.77255  0.48576  0.95510
    176   2.75314  4.70568  5.02627  4.48353  3.41519  4.60106  5.01297  1.86342  4.33084  0.81142  3.22410  4.68257  4.86753  4.48467  4.44932  3.95938  3.60367  2.27037  5.40316  4.30462    334 l - - -
          2.68618  4.42225  2.77519  2.73123  3.46354  2.40513  3.72494  3.29354  2.67741  2.69355  4.24690  2.90347  2.73739  3.18146  2.89801  2.37887  2.77519  2.98518  4.58477  3.61503
          0.01692  4.48336  5.20571  0.61958  0.77255  0.48576  0.95510
    177   3.78775  5.87944  0.33488  2.93601  5.37218  3.80624  4.64191  5.13103  3.86277  4.63528  5.66624  3.50978  4.50053  3.90818  4.43164  3.70692  4.15059  4.71496  6.39806  5.19535    335 D - - -
          2.68618  4.42225  2.77519  2.73123  3.46354  2.40513  3.72494  3.29354  2.67741  2.69355  4.24690  2.90347  2.73739  3.18146  2.89801  2.37887  2.77519  2.98518  4.58477  3.61503
          0.01692  4.48336  5.20571  0.61958  0.77255  0.48576  0.95510
    178   1.62479  4.51007  3.54647  3.02223  3.67805  3.42822  4.06314  3.39115  2.99599  3.08066  3.93600  3.38461  3.58702  3.31149  3.38285  1.96080  1.94023  2.92485  5.39433  4.14199    336 a - - -
          2.68618  4.42225  2.77519  2.73123  3.46354  2.40513  3.72494  3.29354  2.67741  2.69355  4.24690  2.90347  2.73739  3.18146  2.89801  2.37887  2.77519  2.98518  4.58477  3.61503
          0.01692  4.48336  5.20571  0.61958  0.77255  0.48576  0.95510
    179   2.73698  4.27307  4.54888  3.95849  3.12182  4.03819  4.36518  1.96044  3.81190  1.38706  2.96544  4.09654  3.01567  3.98470  3.92461  3.34360  3.10256  1.98087  4.91779  3.75261    337 l - - -
          2.68618  4.42225  2.77519  2.73123  3.46354  2.40513  3.72494  3.29354  2.67741  2.69355  4.24690  2.90347  2.73739  3.18146  2.89801  2.37887  2.77519  2.98518  4.58477  3.61503
          0.01692  4.48336  5.20571  0.61958  0.77255  0.48576  0.95510
    180   1.77560  4.26527  3.86238  3.29049  2.74334  3.40949  4.02958  2.74356  3.21277  2.48354  2.86857  3.59950  3.91269  3.47753  3.48576  2.84939  2.33018  2.28844  4.88409  3.67605    338 a - - -
          2.68618  4.42225  2.77519  2.73123  3.46354  2.40513  3.72494  3.29354  2.67741  2.69355  4.24690  2.90347  2.73739  3.18146  2.89801  2.37887  2.77519  2.98518  4.58477  3.61503
          0.01692  4.48336  5.20571  0.61958  0.77255  0.48576  0.95510
    181   3.63347  5.27251  2.65618  3.63304  3.45296  4.08611  4.37448  4.05686  3.75670  3.57566  4.64930  4.00829  4.62864  4.06532  4.03839  3.75104  3.93164  3.83900  0.55732  3.42848    339 W - - -
          2.68618  4.42225  2.77519  2.73123  3.46354  2.40513  3.72494  3.29354  2.67741  2.69355  4.24690  2.90347  2.73739  3.18146  2.89801  2.37887  2.77519  2.98518  4.58477  3.61503
          0.01692  4.48336  5.20571  0.61958  0.77255  0.48576  0.95510
    182   3.51169  5.46933  3.99985  3.33433  4.92002  4.01681  3.99548  4.38538  2.19246  3.77357  4.71412  3.66193  4.42716  2.94457  0.62037  3.53005  3.68886  4.08703  5.74461  4.61067    340 R - - -
          2.68618  4.42225  2.77519  2.73123  3.46354  2.40513  3.72494  3.29354  2.67741  2.69355  4.24690  2.90347  2.73739  3.18146  2.89801  2.37887  2.77519  2.98518  4.58477  3.61503
          0.01692  4.48336  5.20571  0.61958  0.77255  0.48576  0.95510
    183   2.68868  4.49716  3.43988  2.87521  3.64805  2.90351  3.63120  3.01725  2.57924  2.21485  3.37036  3.19060  4.01523  3.04362  3.22444  2.47663  2.51406  2.77911  3.44500  2.97288    341 l - - -
          2.68618  4.42225  2.77519  2.73123  3.46354  2.40513  3.72494  3.29354  2.67741  2.69355  4.24690  2.90347  2.73739  3.18146  2.89801  2.37887  2.77519  2.98518  4.58477  3.61503
          0.01692  4.48336  5.20571  0.61958  0.77255  0.48576  0.95510
    184   2.63673  4.99676  3.01044  2.23738  4.26994  2.42179  3.71995  3.70327  2.50384  3.27651  4.07129  2.22572  2.98645  2.85376  2.97818  2.71764  2.94311  2.77241  5.49037  3.68525    342 n - - -
          2.68618  4.42225  2.77519  2.73123  3.46354  2.40513  3.72494  3.29354  2.67741  2.69355  4.24690  2.90347  2.73739  3.18146  2.89801  2.37887  2.77519  2.98518  4.58477  3.61503
          0.01692  4.48336  5.20571  0.61958  0.77255  0.48576  0.95510
    185   2.50566  4.19193  4.64074  4.04027  3.23442  3.98894  4.32172  1.71954  3.86127  1.76845  2.90737  4.10314  4.33629  4.01134  3.92035  3.29958  3.04317  1.86514  3.06236  3.66320    343 i - - -
          2.68618  4.42225  2.77519  2.73123  3.46354  2.40513  3.72494  3.29354  2.67741  2.69355  4.24690  2.90347  2.73739  3.18146  2.89801  2.37887  2.77519  2.98518  4.58477  3.61503
          0.01692  4.48336  5.20571  0.61958  0.77255  0.48576  0.95510
    186   2.20213  4.60948  3.79102  3.64586  4.78225  3.35237  4.74965  4.15220  3.74871  3.87969  4.79473  3.77447  0.65449  4.06233  4.00356  2.88122  3.21078  3.62352  6.11066  4.94089    344 P - - -
          2.68607  4.42258  2.77478  2.73156  3.46387  2.40520  3.72431  3.29387  2.67774  2.69319  4.24561  2.90379  2.73772  3.18179  2.89833  2.37895  2.77515  2.98418  4.58510  3.61450
          0.25387  1.51996  5.20571  1.68205  0.20579  0.48576  0.95510
    187   3.02390  5.32122  2.70787  0.90320  4.77609  3.50863  4.02388  4.16013  2.88487  3.77058  4.63322  3.08957  4.08960  3.18883  3.35140  3.00214  2.40537  3.77683  5.97620  4.58513    358 e - - -
          2.68618  4.42225  2.77519  2.73123  3.46354  2.40513  3.72494  3.29354  2.67741  2.69355  4.24690  2.90347  2.73739  3.18146  2.89801  2.37887  2.77519  2.98518  4.58477  3.61503
          0.01692  4.48336  5.20571  0.61958  0.77255  0.48576  0.95510
    188   2.49147  4.35029  3.69472  3.12892  3.48715  3.68917  3.97894  2.83570  3.06404  1.94506  2.30550  3.49493  2.98345  3.26426  3.38333  2.29841  2.92895  2.58508  4.95481  3.73389    359 l - - -
          2.68618  4.42225  2.77519  2.73123  3.46354  2.40513  3.72494  3.29354  2.67741  2.69355  4.24690  2.90347  2.73739  3.18146  2.89801  2.37887  2.77519  2.98518  4.58477  3.61503
          0.01692  4.48336  5.20571  0.61958  0.77255  0.48576  0.95510
    189   2.51204  4.24244  4.44177  3.86084  1.95721  3.59810  4.27525  2.50101  3.71524  1.46493  3.25775  4.00119  4.30792  3.90216  3.84137  3.25026  3.05110  2.12069  4.85070  3.65034    360 l - - -
          2.68618  4.42225  2.77519  2.73123  3.46354  2.40513  3.72494  3.29354  2.67741  2.69355  4.24690  2.90347  2.73739  3.18146  2.89801  2.37887  2.77519  2.98518  4.58477  3.61503
          0.01692  4.48336  5.20571  0.61958  0.77255  0.48576  0.95510
    190   3.83148  5.14070  4.80796  4.47127  2.40346  4.60980  3.90879  3.41852  4.22191  2.03193  4.07011  4.36484  4.94850  4.36404  4.30598  4.01106  4.06844  3.37488  4.08838  0.68394    361 Y - - -
          2.68618  4.42225  2.77519  2.73123  3.46354  2.40513  3.72494  3.29354  2.67741  2.69355  4.24690  2.90347  2.73739  3.18146  2.89801  2.37887  2.77519  2.98518  4.58477  3.61503
          0.01692  4.48336  5.20571  0.61958  0.77255  0.48576  0.95510
    191   2.87823  4.60679  3.88585  3.39299  3.69001  3.77649  4.29472  2.64843  3.24841  2.47600  2.92838  3.72581  1.14562  3.61814  3.54691  3.12501  3.18606  2.71885  5.31555  4.07055    362 p - - -
          2.68618  4.42225  2.77519  2.73123  3.46354  2.40513  3.72494  3.29354  2.67741  2.69355  4.24690  2.90347  2.73739  3.18146  2.89801  2.37887  2.77519  2.98518  4.58477  3.61503
          0.01692  4.48336  5.20571  0.61958  0.77255  0.48576  0.95510
    192   2.54139  5.33336  2.34854  1.65671  4.66354  2.98169  3.40317  4.15552  2.52609  3.63235  4.38601  2.42285  3.91811  2.36522  3.03707  2.75290  3.04709  3.71753  5.76714  4.33770    363 e - - -
          2.68618  4.42225  2.77519  2.73123  3.46354  2.40513  3.72494  3.29354  2.67741  2.69355  4.24690  2.90347  2.73739  3.18146  2.89801  2.37887  2.77519  2.98518  4.58477  3.61503
          0.01692  4.48336  5.20571  0.61958  0.77255  0.48576  0.95510
    193   1.69263  4.79684  3.21992  2.69982  4.30157  3.44255  3.87733  3.72405  2.66714  3.32513  4.13224  2.94334  3.93586  3.03512  2.47157  1.85474  2.60737  3.34142  5.55200  4.23580    364 a - - -
          2.68618  4.42225  2.77519  2.73123  3.46354  2.40513  3.72494  3.29354  2.67741  2.69355  4.24690  2.90347  2.73739  3.18146  2.89801  2.37887  2.77519  2.98518  4.58477  3.61503
          0.01692  4.48336  5.20571  0.61958  0.77255  0.48576  0.95510
    194   2.78444  4.41636  3.80676  3.21958  3.37133  3.77753  3.23231  2.82536  2.44042  1.61491  3.50993  3.56219  4.14770  3.38224  3.26231  3.04716  3.01092  2.68634  2.49884  3.55578    365 l - - -
          2.68618  4.42225  2.77519  2.73123  3.46354  2.40513  3.72494  3.29354  2.67741  2.69355  4.24690  2.90347  2.73739  3.18146  2.89801  2.37887  2.77519  2.98518  4.58477  3.61503
          0.01692  4.48336  5.20571  0.61958  0.77255  0.48576  0.95510
    195   2.37246  4.28745  4.30334  3.74100  3.48636  3.92740  4.34177  1.67207  3.63378  2.46258  3.45004  3.95148  3.33134  3.87129  3.83526  3.23974  2.58848  1.50579  5.04959  3.85189    366 v - - -
          2.68618  4.42225  2.77519  2.73123  3.46354  2.40513  3.72494  3.29354  2.67741  2.69355  4.24690  2.90347  2.73739  3.18146  2.89801  2.37887  2.77519  2.98518  4.58477  3.61503
          0.01692  4.48336  5.20571  0.61958  0.77255  0.48576  0.95510
    196   2.71149  4.44037  3.59466  3.04871  3.59200  3.66544  3.25597  2.37996  2.97534  2.66530  3.57360  3.44129  1.74322  3.30192  3.31532  2.86570  2.95885  2.34100  5.04502  3.79976    367 p - - -
          2.68618  4.42225  2.77519  2.73123  3.46354  2.40513  3.72494  3.29354  2.67741  2.69355  4.24690  2.90347  2.73739  3.18146  2.89801  2.37887  2.77519  2.98518  4.58477  3.61503
          0.01692  4.48336  5.20571  0.61958  0.77255  0.48576  0.95510
    197   2.94988  4.79301  3.86993  3.67036  4.44293  0.58608  4.69277  3.91499  3.68723  2.63147  4.63934  3.88836  4.29209  4.05384  3.94202  3.13691  3.41203  3.55505  5.83306  4.58818    368 G - - -
          2.68618  4.42225  2.77519  2.73123  3.46354  2.40513  3.72494  3.29354  2.67741  2.69355  4.24690  2.90347  2.73739  3.18146  2.89801  2.37887  2.77519  2.98518  4.58477  3.61503
          0.01692  4.48336  5.20571  0.61958  0.77255  0.48576  0.95510
    198   2.69145  4.28793  3.80701  3.23151  3.40571  3.72730  4.00053  2.34188  2.91407  2.11187  2.58121  3.56490  4.10168  3.02951  2.86411  2.99065  2.42428  2.18752  4.88573  3.67430    369 l - - -
          2.68618  4.42225  2.77519  2.73123  3.46354  2.40513  3.72494  3.29354  2.67741  2.69355  4.24690  2.90347  2.73739  3.18146  2.89801  2.37887  2.77519  2.98518  4.58477  3.61503
          0.01692  4.48336  5.20571  0.61958  0.77255  0.48576  0.95510
    199   2.75930  4.88046  3.24411  2.69275  4.21338  2.78201  3.81429  3.04779  2.52005  3.21926  4.05027  3.17347  2.45724  2.97632  1.64329  2.81624  3.01059  3.28646  5.45409  4.15546    370 r - - -
          2.68618  4.42225  2.77519  2.73123  3.46354  2.40513  3.72494  3.29354  2.67741  2.69355  4.24690  2.90347  2.73739  3.18146  2.89801  2.37887  2.77519  2.98518  4.58477  3.61503
          0.01692  4.48336  5.20571  0.61958  0.77255  0.48576  0.95510
    200   2.41966  5.37337  2.22067  1.31930  4.69393  3.47270  3.79930  4.17776  2.62981  3.67590  4.45084  2.59279  3.95743  2.92272  3.15086  2.81810  3.12403  3.37920  5.82917  4.39640    371 e - - -
          2.68618  4.42225  2.77519  2.73123  3.46354  2.40513  3.72494  3.29354  2.67741  2.69355  4.24690  2.90347  2.73739  3.18146  2.89801  2.37887  2.77519  2.98518  4.58477  3.61503
          0.01692  4.48336  5.20571  0.61958  0.77255  0.48576  0.95510
    201   2.28462  4.16204  4.23273  3.64420  3.25548  3.82128  3.33890  2.04578  3.51131  2.16143  3.27315  3.82652  4.18857  3.72369  3.67127  3.11222  2.93768  1.68739  4.77632  2.87577    372 v - - -
          2.68618  4.42225  2.77519  2.73123  3.46354  2.40513  3.72494  3.29354  2.67741  2.69355  4.24690  2.90347  2.73739  3.18146  2.89801  2.37887  2.77519  2.98518  4.58477  3.61503
          0.01692  4.48336  5.20571  0.61958  0.77255  0.48576  0.95510
    202   2.74661  4.94945  3.02266  2.33317  4.22077  1.73519  3.77559  3.63924  2.57017  3.23782  2.97133  2.60103  3.94592  2.92937  2.91411  2.69476  2.98820  3.30866  5.47464  4.13860    373 g - - -
          2.68618  4.42225  2.77519  2.73123  3.46354  2.40513  3.72494  3.29354  2.67741  2.69355  4.24690  2.90347  2.73739  3.18146  2.89801  2.37887  2.77519  2.98518  4.58477  3.61503
          0.01692  4.48336  5.20571  0.61958  0.77255  0.48576  0.95510
    203   2.45974  4.76465  3.17846  2.62100  3.97702  3.12616  3.76915  2.97856  2.54656  2.60909  3.85180  2.94914  3.00508  2.84114  3.05330  2.00790  2.66848  3.05168  5.29728  3.99084    374 s - - -
          2.68618  4.42225  2.77519  2.73123  3.46354  2.40513  3.72494  3.29354  2.67741  2.69355  4.24690  2.90347  2.73739  3.18146  2.89801  2.37887  2.77519  2.98518  4.58477  3.61503
          0.01692  4.48336  5.20571  0.61958  0.77255  0.48576  0.95510
    204   2.69328  4.93810  2.97481  2.50987  4.19004  2.26565  3.71482  3.61432  2.50065  3.09854  3.86878  2.94050  3.64952  2.54434  2.54541  2.66290  2.38459  3.20311  3.93786  4.08659    375 g - - -
          2.68618  4.42225  2.77519  2.73123  3.46354  2.40513  3.72494  3.29354  2.67741  2.69355  4.24690  2.90347  2.73739  3.18146  2.89801  2.37887  2.77519  2.98518  4.58477  3.61503
          0.23729  4.48336  1.60973  0.61958  0.77255  0.48576  0.95510
    205   2.31625  4.32830  3.53805  2.97652  3.25636  3.58001  3.88803  2.76191  2.92629  2.14779  3.46159  3.36510  3.39916  3.22751  3.27215  2.61863  2.02110  2.60473  4.94625  3.71468    376 t - - -
          2.68618  4.42225  2.77519  2.73123  3.46354  2.40513  3.72494  3.29354  2.67741  2.69355  4.24690  2.90347  2.73739  3.18146  2.89801  2.37887  2.77519  2.98518  4.58477  3.61503
          0.05732  4.26712  3.17768  0.61958  0.77255  0.46224  0.99390
    206   2.51740  4.41050  3.41381  2.84707  3.55275  3.21281  3.87033  2.76671  2.87521  2.40132  2.87272  3.33608  3.66896  3.18313  3.06967  2.62174  2.23577  2.63799  4.98797  2.93343    377 t - - -
          2.68618  4.42225  2.77519  2.73123  3.46354  2.40513  3.72494  3.29354  2.67741  2.69355  4.24690  2.90347  2.73739  3.18146  2.89801  2.37887  2.77519  2.98518  4.58477  3.61503
          0.01864  4.38755  5.10990  0.61958  0.77255  0.40574  1.09805
    207   2.45576  4.80358  3.14930  2.54996  4.02642  2.55707  3.76009  3.42911  2.58561  2.66437  3.49706  2.58896  3.93420  2.79100  3.03521  2.72173  2.10210  3.12838  5.33076  4.01656    378 t - - -
          2.68618  4.42225  2.77519  2.73123  3.46354  2.40513  3.72494  3.29354  2.67741  2.69355  4.24690  2.90347  2.73739  3.18146  2.89801  2.37887  2.77519  2.98518  4.58477  3.61503
          0.01692  4.48336  5.20571  0.61958  0.77255  0.48576  0.95510
    208   2.95136  5.49575  2.25323  2.28895  4.81253  2.59430  3.84266  4.31281  2.70123  3.79267  4.57419  1.64079  3.98916  1.99261  3.23473  2.87624  3.20608  3.87735  5.93656  4.48262    379 n - - -
          2.68618  4.42225  2.77519  2.73123  3.46354  2.40513  3.72494  3.29354  2.67741  2.69355  4.24690  2.90347  2.73739  3.18146  2.89801  2.37887  2.77519  2.98518  4.58477  3.61503
          0.01692  4.48336  5.20571  0.61958  0.77255  0.48576  0.95510
    209   2.69057  4.40562  3.57649  3.00901  3.54113  3.67116  3.28164  2.90072  2.95533  2.15427  2.56233  2.82599  4.05064  3.05849  3.30436  2.91750  2.25473  2.29320  4.98788  3.75468    380 l - - -
          2.68618  4.42225  2.77519  2.73123  3.46354  2.40513  3.72494  3.29354  2.67741  2.69355  4.24690  2.90347  2.73739  3.18146  2.89801  2.37887  2.77519  2.98518  4.58477  3.61503
          0.01692  4.48336  5.20571  0.61958  0.77255  0.48576  0.95510
    210   4.19393  5.35200  5.06127  4.81510  2.24076  4.78545  3.78862  3.95463  4.52181  3.21826  4.50782  4.46905  5.11051  4.54228  4.52011  4.22906  4.41601  3.87142  0.72201  1.74290    381 w - - -
          2.68618  4.42225  2.77519  2.73123  3.46354  2.40513  3.72494  3.29354  2.67741  2.69355  4.24690  2.90347  2.73739  3.18146  2.89801  2.37887  2.77519  2.98518  4.58477  3.61503
          0.01692  4.48336  5.20571  0.61958  0.77255  0.48576  0.95510
    211   1.86792  4.49769  3.88288  3.76961  4.93459  0.67606  4.85471  4.35736  3.95379  4.08103  4.91003  3.78517  4.06005  4.18073  4.18989  2.76398  3.11529  3.68357  6.24402  5.10908    382 G - - -
          2.68618  4.42225  2.77519  2.73123  3.46354  2.40513  3.72494  3.29354  2.67741  2.69355  4.24690  2.90347  2.73739  3.18146  2.89801  2.37887  2.77519  2.98518  4.58477  3.61503
          0.01692  4.48336  5.20571  0.61958  0.77255  0.48576  0.95510
    212   2.46681  4.85806  3.08469  2.68721  4.58093  2.40260  3.96762  4.04133  2.79511  3.60346  4.38369  1.73172  2.79437  3.11444  3.25958  1.95202  3.00675  3.56549  5.78642  4.43991    383 n - - -
          2.68618  4.42225  2.77519  2.73123  3.46354  2.40513  3.72494  3.29354  2.67741  2.69355  4.24690  2.90347  2.73739  3.18146  2.89801  2.37887  2.77519  2.98518  4.58477  3.61503
          0.01692  4.48336  5.20571  0.61958  0.77255  0.48576  0.95510
    213   2.86698  4.30330  4.35980  3.10561  3.45531  4.02923  4.36742  1.80320  3.67313  1.91631  3.40900  4.00912  4.38280  3.90810  3.86653  3.32813  2.51232  1.49955  5.04326  3.84828    384 v - - -
          2.68618  4.42225  2.77519  2.73123  3.46354  2.40513  3.72494  3.29354  2.67741  2.69355  4.24690  2.90347  2.73739  3.18146  2.89801  2.37887  2.77519  2.98518  4.58477  3.61503
          0.01692  4.48336  5.20571  0.61958  0.77255  0.48576  0.95510
    214   3.89786  5.08020  5.15337  4.85123  1.44069  4.71762  3.77301  2.72731  4.65674  2.97771  4.18202  4.44198  5.00990  4.52408  4.58836  4.07550  4.11131  3.48318  3.25445  0.89648    385 y - - -
          2.68618  4.42225  2.77519  2.73123  3.46354  2.40513  3.72494  3.29354  2.67741  2.69355  4.24690  2.90347  2.73739  3.18146  2.89801  2.37887  2.77519  2.98518  4.58477  3.61503
          0.01692  4.48336  5.20571  0.61958  0.77255  0.48576  0.95510
    215   3.76112  5.36898  4.43503  4.38579  5.26600  4.02467  5.37046  5.02493  4.50626  4.55651  5.65743  4.61558  0.20909  4.87078  4.64307  3.95583  4.25337  4.58875  6.23402  5.40657    386 P - - -
          2.68618  4.42225  2.77519  2.73123  3.46354  2.40513  3.72494  3.29354  2.67741  2.69355  4.24690  2.90347  2.73739  3.18146  2.89801  2.37887  2.77519  2.98518  4.58477  3.61503
          0.01692  4.48336  5.20571  0.61958  0.77255  0.48576  0.95510
    216   3.85164  5.56039  4.41577  3.84573  5.08312  4.16232  4.47232  4.71012  2.74956  4.11257  5.12941  4.14091  4.66552  3.69215  0.35043  3.92870  4.09505  4.41407  5.93263  4.91875    387 R - - -
          2.68618  4.42225  2.77519  2.73123  3.46354  2.40513  3.72494  3.29354  2.67741  2.69355  4.24690  2.90347  2.73739  3.18146  2.89801  2.37887  2.77519  2.98518  4.58477  3.61503
          0.01692  4.48336  5.20571  0.61958  0.77255  0.48576  0.95510
    217   2.54471  4.34109  3.69902  3.13084  3.48177  2.76941  3.97720  2.37707  3.07120  2.34398  2.83638  3.49556  4.07630  3.35885  3.39107  2.27211  2.20525  2.60583  4.94745  3.72621    388 t - - -
          2.68618  4.42225  2.77519  2.73123  3.46354  2.40513  3.72494  3.29354  2.67741  2.69355  4.24690  2.90347  2.73739  3.18146  2.89801  2.37887  2.77519  2.98518  4.58477  3.61503
          0.01692  4.48336  5.20571  0.61958  0.77255  0.48576  0.95510
    218   2.78234  4.64224  3.82863  3.54505  4.30327  0.71617  4.54316  3.67045  3.50571  3.36484  2.95806  3.75815  4.18145  3.87023  3.77877  2.97560  3.22726  3.33234  5.73517  4.49430    389 g - - -
          2.68618  4.42225  2.77519  2.73123  3.46354  2.40513  3.72494  3.29354  2.67741  2.69355  4.24690  2.90347  2.73739  3.18146  2.89801  2.37887  2.77519  2.98518  4.58477  3.61503
          0.01692  4.48336  5.20571  0.61958  0.77255  0.48576  0.95510
    219   2.50581  4.45166  3.56835  2.40886  1.71921  3.68622  3.91336  2.95056  2.92993  2.59322  3.55120  3.41143  4.06647  3.25595  2.87607  2.93530  2.95236  2.72717  4.24208  3.68730    390 f - - -
          2.68618  4.42225  2.77519  2.73123  3.46354  2.40513  3.72494  3.29354  2.67741  2.69355  4.24690  2.90347  2.73739  3.18146  2.89801  2.37887  2.77519  2.98518  4.58477  3.61503
          0.01692  4.48336  5.20571  0.61958  0.77255  0.48576  0.95510
    220   3.30973  4.57700  5.22824  4.69597  3.71133  4.72779  5.22699  1.49270  4.58296  1.55171  3.51804  4.84140  4.98841  4.76720  4.70191  4.09742  3.22484  1.13999  5.63509  4.47118    391 v - - -
          2.68618  4.42225  2.77519  2.73123  3.46354  2.40513  3.72494  3.29354  2.67741  2.69355  4.24690  2.90347  2.73739  3.18146  2.89801  2.37887  2.77519  2.98518  4.58477  3.61503
          0.01692  4.48336  5.20571  0.61958  0.77255  0.48576  0.95510
    221   2.69299  4.69987  3.23365  2.67558  3.89340  3.57044  2.87525  2.73069  2.65342  2.93955  3.64130  2.40589  3.95926  2.94054  3.08460  2.62647  2.02490  2.83746  5.24067  3.94910    392 t - - -
          2.68618  4.42225  2.77519  2.73123  3.46354  2.40513  3.72494  3.29354  2.67741  2.69355  4.24690  2.90347  2.73739  3.18146  2.89801  2.37887  2.77519  2.98518  4.58477  3.61503
          0.01692  4.48336  5.20571  0.61958  0.77255  0.48576  0.95510
    222   3.27235  5.41170  3.12217  2.86304  4.38622  3.74863  3.56915  4.28222  2.59435  3.73271  4.66025  3.34237  4.26536  0.77883  2.87142  3.25876  3.52560  3.95095  5.62442  4.21942    393 q - - -
          2.68618  4.42225  2.77519  2.73123  3.46354  2.40513  3.72494  3.29354  2.67741  2.69355  4.24690  2.90347  2.73739  3.18146  2.89801  2.37887  2.77519  2.98518  4.58477  3.61503
          0.01692  4.48336  5.20571  0.61958  0.77255  0.48576  0.95510
    223   2.07861  4.99786  3.03100  2.18096  4.27085  3.32364  3.70188  3.70655  2.38741  3.27372  3.98249  3.00882  3.31248  2.60174  2.95028  2.57343  2.34255  2.91188  5.48202  4.12240    394 a - - -
          2.68618  4.42225  2.77519  2.73123  3.46354  2.40513  3.72494  3.29354  2.67741  2.69355  4.24690  2.90347  2.73739  3.18146  2.89801  2.37887  2.77519  2.98518  4.58477  3.61503
          0.01692  4.48336  5.20571  0.61958  0.77255  0.48576  0.95510
    224   2.88903  5.33967  1.56230  2.30691  4.56117  3.49023  2.09223  4.10468  2.64387  3.61923  4.41045  2.81553  3.97244  2.94195  3.15444  2.83959  3.13547  3.70633  5.75115  3.33369    395 d - - -
          2.68618  4.42225  2.77519  2.73123  3.46354  2.40513  3.72494  3.29354  2.67741  2.69355  4.24690  2.90347  2.73739  3.18146  2.89801  2.37887  2.77519  2.98518  4.58477  3.61503
          0.01692  4.48336  5.20571  0.61958  0.77255  0.48576  0.95510
    225   2.99150  5.55466  1.39518  2.08724  4.87242  2.61149  3.87474  4.38070  2.76902  3.85783  4.64579  2.53796  2.70414  3.00829  3.32280  2.75528  3.25313  3.93908  6.00355  4.53361    396 d - - -
          2.68618  4.42225  2.77519  2.73123  3.46354  2.40513  3.72494  3.29354  2.67741  2.69355  4.24690  2.90347  2.73739  3.18146  2.89801  2.37887  2.77519  2.98518  4.58477  3.61503
          0.01692  4.48336  5.20571  0.61958  0.77255  0.48576  0.95510
    226   2.69159  4.70838  2.74014  2.66273  3.89973  2.83946  3.18260  3.29139  2.64873  2.56120  3.79376  3.07139  3.65613  2.95582  3.08481  2.78399  2.78307  2.45966  5.24477  2.56788    397 v - - -
          2.68618  4.42225  2.77519  2.73123  3.46354  2.40513  3.72494  3.29354  2.67741  2.69355  4.24690  2.90347  2.73739  3.18146  2.89801  2.37887  2.77519  2.98518  4.58477  3.61503
          0.01692  4.48336  5.20571  0.61958  0.77255  0.48576  0.95510
    227   3.47960  5.54560  3.92768  3.19623  5.09936  4.01598  3.88879  4.41819  0.69069  3.79029  4.68098  3.55401  4.37452  3.02092  1.98412  3.46098  3.61758  4.10210  5.75990  4.65320    398 K - - -
          2.68618  4.42225  2.77519  2.73123  3.46354  2.40513  3.72494  3.29354  2.67741  2.69355  4.24690  2.90347  2.73739  3.18146  2.89801  2.37887  2.77519  2.98518  4.58477  3.61503
          0.01692  4.48336  5.20571  0.61958  0.77255  0.48576  0.95510
    228   1.09989  4.39317  3.89983  3.45391  4.23978  2.91338  4.39765  3.59124  3.42133  3.32287  4.17571  3.61372  3.98995  3.70096  3.73616  1.96750  2.79736  2.30291  5.63688  4.43106    399 a - - -
          2.68618  4.42225  2.77519  2.73123  3.46354  2.40513  3.72494  3.29354  2.67741  2.69355  4.24690  2.90347  2.73739  3.18146  2.89801  2.37887  2.77519  2.98518  4.58477  3.61503
          0.01692  4.48336  5.20571  0.61958  0.77255  0.48576  0.95510
    229   1.40312  4.42299  3.87778  3.57818  4.77694  1.60024  4.62665  4.22855  3.64159  3.89043  4.67805  3.64959  3.96660  3.89352  3.94936  1.47088  2.97939  3.56839  6.09477  4.90725    400 a - - -
          2.68618  4.42225  2.77519  2.73123  3.46354  2.40513  3.72494  3.29354  2.67741  2.69355  4.24690  2.90347  2.73739  3.18146  2.89801  2.37887  2.77519  2.98518  4.58477  3.61503
          0.01692  4.48336  5.20571  0.61958  0.77255  0.48576  0.95510
    230   0.85882  4.42926  4.28753  3.93024  4.18229  3.49093  4.75161  2.88524  3.85501  3.04688  4.10387  3.94970  4.20068  4.13277  4.07895  2.94121  3.11938  1.84579  5.76329  4.56611    401 a - - -
          2.68618  4.42225  2.77519  2.73123  3.46354  2.40513  3.72494  3.29354  2.67741  2.69355  4.24690  2.90347  2.73739  3.18146  2.89801  2.37887  2.77519  2.98518  4.58477  3.61503
          0.01692  4.48336  5.20571  0.61958  0.77255  0.48576  0.95510
    231   3.41127  4.66514  5.29567  4.77365  3.72242  4.86279  5.37880  1.84786  4.66563  1.78656  3.31993  4.95895  5.09343  4.85499  4.80473  4.24606  3.65841  0.78891  5.74517  4.58978    402 v - - -
          2.68618  4.42225  2.77519  2.73123  3.46354  2.40513  3.72494  3.29354  2.67741  2.69355  4.24690  2.90347  2.73739  3.18146  2.89801  2.37887  2.77519  2.98518  4.58477  3.61503
          0.01692  4.48336  5.20571  0.61958  0.77255  0.48576  0.95510
    232   2.05622  4.21849  4.05987  3.48089  3.26451  3.79383  4.10402  2.35582  3.38000  2.02672  3.33948  3.45443  4.16890  3.62131  3.60114  2.96029  2.39879  1.84209  4.85059  3.65201    403 v - - -
          2.68618  4.42225  2.77519  2.73123  3.46354  2.40513  3.72494  3.29354  2.67741  2.69355  4.24690  2.90347  2.73739  3.18146  2.89801  2.37887  2.77519  2.98518  4.58477  3.61503
          0.01692  4.48336  5.20571  0.61958  0.77255  0.48576  0.95510
    233   0.94471  4.39229  4.01065  3.65104  4.52687  3.23074  4.59811  3.85362  3.62715  3.61547  4.45893  3.69704  3.98922  3.89958  3.90844  1.56985  2.97526  2.92510  5.90692  4.71739    404 a - - -
          2.68618  4.42225  2.77519  2.73123  3.46354  2.40513  3.72494  3.29354  2.67741  2.69355  4.24690  2.90347  2.73739  3.18146  2.89801  2.37887  2.77519  2.98518  4.58477  3.61503
          0.01692  4.48336  5.20571  0.61958  0.77255  0.48576  0.95510
    234   2.72557  4.87664  3.12591  2.26524  3.15341  3.55248  3.55638  3.50815  2.54874  3.11363  3.30785  3.09428  3.94517  1.62392  2.98902  2.77089  2.95592  3.20236  5.35579  4.01978    405 q - - -
          2.68618  4.42225  2.77519  2.73123  3.46354  2.40513  3.72494  3.29354  2.67741  2.69355  4.24690  2.90347  2.73739  3.18146  2.89801  2.37887  2.77519  2.98518  4.58477  3.61503
          0.01692  4.48336  5.20571  0.61958  0.77255  0.48576  0.95510
    235   3.44786  5.45792  3.89985  3.22131  4.65759  3.99919  2.93872  4.31957  2.16691  3.72394  4.63149  3.57894  4.37956  3.08789  0.72923  3.45141  3.60934  4.01575  5.61244  4.37877    406 r - - -
          2.68618  4.42225  2.77519  2.73123  3.46354  2.40513  3.72494  3.29354  2.67741  2.69355  4.24690  2.90347  2.73739  3.18146  2.89801  2.37887  2.77519  2.98518  4.58477  3.61503
          0.01692  4.48336  5.20571  0.61958  0.77255  0.48576  0.95510
    236   1.28157  4.45635  4.45125  3.95727  3.82939  3.95587  4.70692  2.13920  3.86383  2.60386  3.71606  4.13710  4.46747  4.13741  4.10128  3.33499  3.24020  1.42420  5.50699  4.29962    407 a - - -
          2.68618  4.42225  2.77519  2.73123  3.46354  2.40513  3.72494  3.29354  2.67741  2.69355  4.24690  2.90347  2.73739  3.18146  2.89801  2.37887  2.77519  2.98518  4.58477  3.61503
          0.01692  4.48336  5.20571  0.61958  0.77255  0.48576  0.95510
    237   1.86286  4.57876  3.37507  2.81752  3.76406  2.53590  3.86124  3.12607  2.38207  2.38161  2.96587  3.27157  4.00300  3.10944  3.16089  2.84555  2.93671  2.87436  5.15651  3.89375    408 a - - -
          2.68618  4.42225  2.77519  2.73123  3.46354  2.40513  3.72494  3.29354  2.67741  2.69355  4.24690  2.90347  2.73739  3.18146  2.89801  2.37887  2.77519  2.98518  4.58477  3.61503
          0.01692  4.48336  5.20571  0.61958  0.77255  0.48576  0.95510
    238   3.04475  5.56799  1.11091  2.36854  4.86431  3.47384  2.81360  4.39479  2.85233  3.88855  4.69867  2.72073  4.03817  3.07302  3.40766  2.33905  3.31693  3.96580  6.03347  4.55912    409 d - - -
          2.68618  4.42225  2.77519  2.73123  3.46354  2.40513  3.72494  3.29354  2.67741  2.69355  4.24690  2.90347  2.73739  3.18146  2.89801  2.37887  2.77519  2.98518  4.58477  3.61503
          0.01692  4.48336  5.20571  0.61958  0.77255  0.48576  0.95510
    239   3.36245  4.64017  5.27416  4.71118  2.31529  4.70415  5.06986  1.16543  4.57248  1.56163  3.24657  4.82860  4.92800  4.64889  4.61876  4.05935  3.59313  1.84422  5.36995  4.23889    410 i - - -
          2.68618  4.42225  2.77519  2.73123  3.46354  2.40513  3.72494  3.29354  2.67741  2.69355  4.24690  2.90347  2.73739  3.18146  2.89801  2.37887  2.77519  2.98518  4.58477  3.61503
          0.01692  4.48336  5.20571  0.61958  0.77255  0.48576  0.95510
    240   3.01723  4.54224  5.18455  4.66371  3.85738  4.71351  5.26128  1.19749  4.56456  2.36340  3.48420  4.81879  4.99663  4.79721  4.71819  4.08671  3.25645  1.04515  5.73720  4.53307    411 v - - -
          2.68618  4.42225  2.77519  2.73123  3.46354  2.40513  3.72494  3.29354  2.67741  2.69355  4.24690  2.90347  2.73739  3.18146  2.89801  2.37887  2.77519  2.98518  4.58477  3.61503
          0.01692  4.48336  5.20571  0.61958  0.77255  0.48576  0.95510
    241   2.73038  4.40111  3.73098  3.19011  3.46439  3.69878  4.01381  2.88342  3.09946  2.19717  3.54263  3.53889  4.11576  3.41438  3.40651  2.79981  1.45278  2.66878  4.95545  2.81859    412 t - - -
          2.68618  4.42225  2.77519  2.73123  3.46354  2.40513  3.72494  3.29354  2.67741  2.69355  4.24690  2.90347  2.73739  3.18146  2.89801  2.37887  2.77519  2.98518  4.58477  3.61503
          0.01692  4.48336  5.20571  0.61958  0.77255  0.48576  0.95510
    242   2.35498  5.19084  3.28088  2.74628  4.60700  3.66814  3.81266  4.00793  2.30969  3.51689  4.34032  2.74627  4.08567  2.74597  1.20112  2.97761  3.19675  3.65021  5.64221  4.37137    413 r - - -
          2.68618  4.42225  2.77519  2.73123  3.46354  2.40513  3.72494  3.29354  2.67741  2.69355  4.24690  2.90347  2.73739  3.18146  2.89801  2.37887  2.77519  2.98518  4.58477  3.61503
          0.01692  4.48336  5.20571  0.61958  0.77255  0.48576  0.95510
    243   2.70404  5.09746  2.99834  2.15469  4.40158  3.49262  3.68121  3.85537  2.25676  3.38317  3.88937  2.98036  3.72385  2.70536  2.49941  2.13064  2.14568  3.37705  5.55454  4.17619    414 s - - -
          2.68632  4.42239  2.77459  2.73137  3.46294  2.40501  3.72412  3.29368  2.67754  2.69369  4.24703  2.90318  2.73753  3.18160  2.89814  2.37900  2.77533  2.98532  4.58491  3.61517
          0.11755  2.24978  5.20571  1.46765  0.26197  0.48576  0.95510
    244   2.25259  4.66361  3.27910  2.74844  3.03491  1.77022  3.85619  3.31345  2.73107  2.97659  3.74436  2.73383  3.97363  3.07105  2.95458  2.79628  2.94310  3.02805  5.27449  3.98705    421 g - - -
          2.68618  4.42225  2.77519  2.73123  3.46354  2.40513  3.72494  3.29354  2.67741  2.69355  4.24690  2.90347  2.73739  3.18146  2.89801  2.37887  2.77519  2.98518  4.58477  3.61503
          0.01692  4.48336  5.20571  0.61958  0.77255  0.48576  0.95510
    245   2.85350  5.28621  2.85968  2.11330  4.60510  3.52278  2.80087  4.07371  2.47676  3.57134  4.35110  2.99883  3.22575  1.48793  2.92006  2.81454  3.08735  3.67202  5.71150  4.32551    422 q - - -
          2.68618  4.42225  2.77519  2.73123  3.46354  2.40513  3.72494  3.29354  2.67741  2.69355  4.24690  2.90347  2.73739  3.18146  2.89801  2.37887  2.77519  2.98518  4.58477  3.61503
          0.01692  4.48336  5.20571  0.61958  0.77255  0.48576  0.95510
    246   2.60742  4.30775  3.87563  3.31172  3.46348  3.56786  4.07947  2.45526  3.23149  2.07902  3.44345  3.62727  1.90316  3.50828  3.51267  2.91204  2.95926  2.08284  4.95927  3.74858    423 p - - -
          2.68618  4.42225  2.77519  2.73123  3.46354  2.40513  3.72494  3.29354  2.67741  2.69355  4.24690  2.90347  2.73739  3.18146  2.89801  2.37887  2.77519  2.98518  4.58477  3.61503
          0.01692  4.48336  5.20571  0.61958  0.77255  0.48576  0.95510
    247   2.94811  4.92005  3.33587  3.03379  4.03010  3.59870  0.98872  3.85060  2.89122  3.45660  4.37943  3.43699  4.17514  3.39091  3.19457  3.04653  2.33902  3.51498  5.43016  4.00396    424 h - - -
          2.68618  4.42225  2.77519  2.73123  3.46354  2.40513  3.72494  3.29354  2.67741  2.69355  4.24690  2.90347  2.73739  3.18146  2.89801  2.37887  2.77519  2.98518  4.58477  3.61503
          0.01692  4.48336  5.20571  0.61958  0.77255  0.48576  0.95510
    248   3.36275  4.61530  5.29977  4.77705  3.74486  4.81542  5.34129  1.54977  4.67158  1.60336  3.53361  4.93207  5.05996  4.85694  4.79551  4.19578  3.43182  1.01415  5.72052  4.55933    425 v - - -
          2.68618  4.42225  2.77519  2.73123  3.46354  2.40513  3.72494  3.29354  2.67741  2.69355  4.24690  2.90347  2.73739  3.18146  2.89801  2.37887  2.77519  2.98518  4.58477  3.61503
          0.01692  4.48336  5.20571  0.61958  0.77255  0.48576  0.95510
    249   3.53189  4.90303  4.67108  4.26261  1.87371  4.41121  3.84318  3.36185  4.12386  2.86075  4.00430  4.20485  4.76398  4.21132  4.23278  3.75248  2.85318  3.22776  4.05888  0.83099    426 y - - -
          2.68618  4.42225  2.77519  2.73123  3.46354  2.40513  3.72494  3.29354  2.67741  2.69355  4.24690  2.90347  2.73739  3.18146  2.89801  2.37887  2.77519  2.98518  4.58477  3.61503
          0.01692  4.48336  5.20571  0.61958  0.77255  0.48576  0.95510
    250   2.35816  4.80822  3.14732  2.58838  3.16914  3.54228  3.63992  3.29578  2.34325  2.78393  3.88574  2.51600  3.93073  2.30536  2.95384  2.69836  2.78522  2.77688  5.32675  4.01104    427 q - - -
          2.68618  4.42225  2.77519  2.73123  3.46354  2.40513  3.72494  3.29354  2.67741  2.69355  4.24690  2.90347  2.73739  3.18146  2.89801  2.37887  2.77519  2.98518  4.58477  3.61503
          0.01692  4.48336  5.20571  0.61958  0.77255  0.48576  0.95510
    251   2.58534  4.92797  3.09202  2.53251  4.26704  3.50285  3.77738  3.68721  2.21392  3.19274  4.08324  3.08198  1.89894  2.92305  2.98895  2.12803  2.88876  3.23844  5.49911  4.16442    428 p - - -
          2.68618  4.42225  2.77519  2.73123  3.46354  2.40513  3.72494  3.29354  2.67741  2.69355  4.24690  2.90347  2.73739  3.18146  2.89801  2.37887  2.77519  2.98518  4.58477  3.61503
          0.01692  4.48336  5.20571  0.61958  0.77255  0.48576  0.95510
    252   2.67186  4.20264  4.30731  3.72243  3.31674  2.85861  4.21678  2.05353  3.59335  1.64657  3.13917  3.90411  4.25505  3.80506  3.75382  3.18594  2.56937  1.91738  4.86136  3.67296    429 l - - -
          2.68618  4.42225  2.77519  2.73123  3.46354  2.40513  3.72494  3.29354  2.67741  2.69355  4.24690  2.90347  2.73739  3.18146  2.89801  2.37887  2.77519  2.98518  4.58477  3.61503
          0.01692  4.48336  5.20571  0.61958  0.77255  0.48576  0.95510
    253   2.47112  4.92774  2.91543  2.23204  3.11479  2.92933  3.71645  3.59884  2.36552  2.57322  3.72689  3.03677  3.90528  2.74379  2.65874  2.59287  2.71483  3.26522  5.42313  4.07970    430 e - - -
          2.68618  4.42225  2.77519  2.73123  3.46354  2.40513  3.72494  3.29354  2.67741  2.69355  4.24690  2.90347  2.73739  3.18146  2.89801  2.37887  2.77519  2.98518  4.58477  3.61503
          0.01692  4.48336  5.20571  0.61958  0.77255  0.48576  0.95510
    254   1.96415  4.93452  3.06238  2.52462  4.20583  2.61166  3.73463  3.62941  2.46282  2.69279  4.02469  2.74100  3.91371  2.45428  2.98653  2.51626  2.87241  3.29070  5.44919  4.10644    431 a - - -
          2.68618  4.42225  2.77519  2.73123  3.46354  2.40513  3.72494  3.29354  2.67741  2.69355  4.24690  2.90347  2.73739  3.18146  2.89801  2.37887  2.77519  2.98518  4.58477  3.61503
          0.01692  4.48336  5.20571  0.61958  0.77255  0.48576  0.95510
    255   2.66705  5.16131  2.94621  2.41296  4.48573  3.07659  3.39344  3.95487  2.37213  3.45829  4.21286  2.09383  3.04851  2.24973  2.84476  2.39734  2.80638  3.54197  5.60952  4.21383    432 n - - -
          2.68618  4.42225  2.77519  2.73123  3.46354  2.40513  3.72494  3.29354  2.67741  2.69355  4.24690  2.90347  2.73739  3.18146  2.89801  2.37887  2.77519  2.98518  4.58477  3.61503
          0.01692  4.48336  5.20571  0.61958  0.77255  0.48576  0.95510
    256   2.40286  3.83529  2.83307  2.36576  4.44444  2.87376  3.27795  3.90957  2.29195  3.42155  4.17813  2.95870  3.59894  2.40147  2.59296  2.18153  2.92480  3.50376  5.58014  4.18839    433 s - - -
          2.68618  4.42225  2.77519  2.73123  3.46354  2.40513  3.72494  3.29354  2.67741  2.69355  4.24690  2.90347  2.73739  3.18146  2.89801  2.37887  2.77519  2.98518  4.58477  3.61503
          0.01692  4.48336  5.20571  0.61958  0.77255  0.48576  0.95510
    257   2.70038  5.16230  2.85495  2.17806  4.48911  3.06407  3.43353  3.96068  2.27119  3.45848  4.20853  2.95279  3.87172  2.66430  2.04881  2.39028  2.53581  3.54325  5.60471  3.79281    434 r - - -
          2.68624  4.42231  2.77514  2.73129  3.46360  2.40493  3.72500  3.29360  2.67747  2.69361  4.24695  2.90352  2.73740  3.18143  2.89794  2.37883  2.77525  2.98510  4.58483  3.61509
          0.19918  2.40899  2.40030  0.92898  0.50245  0.48576  0.95510
    258   2.57273  5.27470  1.70929  2.21087  4.60369  3.44192  3.69806  4.09017  2.26378  3.57195  4.32703  2.65864  3.48334  2.48549  2.87516  2.71457  3.00254  3.65810  5.70941  4.28781    440 d - - -
          2.68618  4.42225  2.77519  2.73123  3.46354  2.40513  3.72494  3.29354  2.67741  2.69355  4.24690  2.90347  2.73739  3.18146  2.89801  2.37887  2.77519  2.98518  4.58477  3.61503
          0.01851  4.39430  5.11665  0.61958  0.77255  0.61970  0.77242
    259   2.71260  4.71055  3.23671  2.68912  3.89692  1.84247  3.78011  3.30708  2.46767  2.77562  3.81050  2.79386  3.96314  2.98496  2.83505  2.80746  2.94462  3.03124  3.22244  3.93937    441 g - - -
          2.68618  4.42225  2.77519  2.73123  3.46354  2.40513  3.72494  3.29354  2.67741  2.69355  4.24690  2.90347  2.73739  3.18146  2.89801  2.37887  2.77519  2.98518  4.58477  3.61503
          0.01851  4.39430  5.11665  0.61958  0.77255  0.61970  0.77242
    260   2.70723  3.35748  3.90780  3.33768  3.09220  3.75010  2.77474  2.72697  3.24458  2.45488  3.37831  3.62455  4.12602  3.50345  3.49964  3.02455  2.76734  2.30752  4.71620  1.80658    442 y - - -
          2.68618  4.42225  2.77519  2.73123  3.46354  2.40513  3.72494  3.29354  2.67741  2.69355  4.24690  2.90347  2.73739  3.18146  2.89801  2.37887  2.77519  2.98518  4.58477  3.61503
          0.01851  4.39430  5.11665  0.61958  0.77255  0.61970  0.77242
    261   3.04983  4.46434  4.57589  4.02358  3.08709  4.16592  4.33846  1.99392  3.82952  2.11648  3.32260  4.17097  4.50912  4.04987  3.97124  3.49273  3.29176  2.11051  1.42800  3.40989    443 w - - -
          2.68618  4.42225  2.77519  2.73123  3.46354  2.40513  3.72494  3.29354  2.67741  2.69355  4.24690  2.90347  2.73739  3.18146  2.89801  2.37887  2.77519  2.98518  4.58477  3.61503
          0.01851  4.39430  5.11665  0.61958  0.77255  0.61970  0.77242
    262   2.69121  4.43062  3.22280  2.96917  3.56539  3.65881  3.92081  2.37386  2.92653  2.48756  3.52635  3.38489  1.89293  3.23731  3.28844  2.90853  2.92656  2.38940  5.02348  3.55763    444 p - - -
          2.68618  4.42225  2.77519  2.73123  3.46354  2.40513  3.72494  3.29354  2.67741  2.69355  4.24690  2.90347  2.73739  3.18146  2.89801  2.37887  2.77519  2.98518  4.58477  3.61503
          0.01851  4.39430  5.11665  0.61958  0.77255  0.41029  1.08904
    263   1.70088  4.81886  3.22373  2.80761  4.40822  3.45814  3.98975  3.80494  2.23539  3.42573  4.25599  3.24918  1.65936  3.16486  3.12857  2.81179  3.05894  3.41800  5.65373  4.36017    445 p - - -
          2.68618  4.42225  2.77519  2.73123  3.46354  2.40513  3.72494  3.29354  2.67741  2.69355  4.24690  2.90347  2.73739  3.18146  2.89801  2.37887  2.77519  2.98518  4.58477  3.61503
          0.01692  4.48336  5.20571  0.61958  0.77255  0.48576  0.95510
    264   2.81599  5.24770  2.03030  2.32884  4.54589  1.98232  3.76666  4.01518  2.57844  3.53812  4.31781  2.63103  3.32467  2.89157  3.08434  2.77988  3.05897  3.61776  5.71008  2.99578    446 g - - -
          2.68618  4.42225  2.77519  2.73123  3.46354  2.40513  3.72494  3.29354  2.67741  2.69355  4.24690  2.90347  2.73739  3.18146  2.89801  2.37887  2.77519  2.98518  4.58477  3.61503
          0.01692  4.48336  5.20571  0.61958  0.77255  0.48576  0.95510
    265   2.12666  4.89948  3.06637  1.98565  4.13816  3.52660  3.75881  3.55761  2.56692  3.05758  3.98921  3.07103  2.34350  2.91675  3.02396  2.75694  2.95615  3.23801  5.41347  3.08594    447 e - - -
          2.68618  4.42225  2.77519  2.73123  3.46354  2.40513  3.72494  3.29354  2.67741  2.69355  4.24690  2.90347  2.73739  3.18146  2.89801  2.37887  2.77519  2.98518  4.58477  3.61503
          0.01692  4.48336  5.20571  0.61958  0.77255  0.48576  0.95510
    266   2.83187  4.43247  4.95373  4.37027  2.51309  4.35103  4.70833  2.02915  4.21322  1.40404  3.12564  4.46541  4.64591  4.33778  4.27454  3.67960  3.33062  1.43755  5.13933  3.99760    448 l - - -
          2.68618  4.42225  2.77519  2.73123  3.46354  2.40513  3.72494  3.29354  2.67741  2.69355  4.24690  2.90347  2.73739  3.18146  2.89801  2.37887  2.77519  2.98518  4.58477  3.61503
          0.01692  4.48336  5.20571  0.61958  0.77255  0.48576  0.95510
    267   2.69071  4.81759  2.69709  2.48017  4.03586  3.53932  2.93586  3.13221  2.42362  3.01669  3.01076  3.09064  3.92798  2.68295  3.02395  2.74674  2.64939  2.81594  5.33444  2.79533    449 k - - -
          2.68618  4.42225  2.77519  2.73123  3.46354  2.40513  3.72494  3.29354  2.67741  2.69355  4.24690  2.90347  2.73739  3.18146  2.89801  2.37887  2.77519  2.98518  4.58477  3.61503
          0.01692  4.48336  5.20571  0.61958  0.77255  0.48576  0.95510
    268   2.34135  5.14925  2.60796  1.56349  3.19319  3.48660  3.72179  3.90002  2.50284  3.43327  4.20985  2.97200  3.90832  2.46912  2.99360  2.72966  2.98705  3.51319  5.61143  4.22173    450 e - - -
          2.68618  4.42225  2.77519  2.73123  3.46354  2.40513  3.72494  3.29354  2.67741  2.69355  4.24690  2.90347  2.73739  3.18146  2.89801  2.37887  2.77519  2.98518  4.58477  3.61503
          0.01692  4.48336  5.20571  0.61958  0.77255  0.48576  0.95510
    269   2.73859  5.08543  2.75876  2.48880  4.54262  2.51477  3.80574  4.00810  2.60643  3.53905  4.31262  1.76014  3.19940  2.93184  3.09718  2.18694  2.70798  3.58181  5.71059  4.32397    451 n - - -
          2.68618  4.42225  2.77519  2.73123  3.46354  2.40513  3.72494  3.29354  2.67741  2.69355  4.24690  2.90347  2.73739  3.18146  2.89801  2.37887  2.77519  2.98518  4.58477  3.61503
          0.01692  4.48336  5.20571  0.61958  0.77255  0.48576  0.95510
    270   2.83056  5.35152  1.82072  2.02024  4.67734  2.68894  3.75731  4.16804  2.26824  3.64968  4.40975  2.66259  3.93137  2.87132  3.07212  2.77502  2.41265  3.73418  5.78936  4.35831    452 d - - -
          2.68620  4.42227  2.77517  2.73126  3.46356  2.40493  3.72497  3.29356  2.67743  2.69357  4.24692  2.90349  2.73742  3.18149  2.89803  2.37889  2.77522  2.98515  4.58479  3.61505
          0.23901  2.17804  2.30931  0.28351  1.39891  0.48576  0.95510
    271   2.26291  4.75704  3.13410  2.57535  3.97132  3.51653  3.73022  3.24258  2.27794  2.83548  3.83925  2.70590  3.34748  2.90599  2.88837  2.61662  2.49997  2.50114  5.28221  3.97151    454 a - - -
          2.68618  4.42225  2.77519  2.73123  3.46354  2.40513  3.72494  3.29354  2.67741  2.69355  4.24690  2.90347  2.73739  3.18146  2.89801  2.37887  2.77519  2.98518  4.58477  3.61503
          0.01869  4.38481  5.10716  0.61958  0.77255  0.40394  1.10167
    272   2.57065  5.17107  2.20878  2.40309  4.49963  3.33362  3.66852  3.97356  2.00321  3.22565  4.21809  2.77603  3.87151  2.71673  2.74332  2.23146  2.67206  3.55323  5.61429  4.21378    455 k - - -
          2.68618  4.42225  2.77519  2.73123  3.46354  2.40513  3.72494  3.29354  2.67741  2.69355  4.24690  2.90347  2.73739  3.18146  2.89801  2.37887  2.77519  2.98518  4.58477  3.61503
          0.01692  4.48336  5.20571  0.61958  0.77255  0.48576  0.95510
    273   2.76266  5.07837  2.97830  2.52213  4.47454  2.54740  3.78285  3.91974  2.01343  3.46157  4.24849  2.27743  3.94108  2.91199  2.97467  2.76365  1.89260  3.52613  5.63899  4.27757    456 t - - -
          2.68618  4.42225  2.77519  2.73123  3.46354  2.40513  3.72494  3.29354  2.67741  2.69355  4.24690  2.90347  2.73739  3.18146  2.89801  2.37887  2.77519  2.98518  4.58477  3.61503
          0.01692  4.48336  5.20571  0.61958  0.77255  0.48576  0.95510
    274   2.22321  4.66792  3.30869  2.84151  4.10675  1.65925  2.32392  3.51604  2.83798  3.17552  4.02227  3.27155  3.98266  3.18459  3.24354  2.78118  2.98220  2.72978  5.44662  4.15574    457 g - - -
          2.68618  4.42225  2.77519  2.73123  3.46354  2.40513  3.72494  3.29354  2.67741  2.69355  4.24690  2.90347  2.73739  3.18146  2.89801  2.37887  2.77519  2.98518  4.58477  3.61503
          0.01692  4.48336  5.20571  0.61958  0.77255  0.48576  0.95510
    275   2.73458  4.83750  3.20208  2.54001  4.06111  3.57690  3.76319  3.01202  1.86462  2.89291  3.91509  3.13182  3.96178  2.36524  2.82356  2.79461  2.96143  2.22115  5.34421  4.04130    458 k - - -
          2.68618  4.42225  2.77519  2.73123  3.46354  2.40513  3.72494  3.29354  2.67741  2.69355  4.24690  2.90347  2.73739  3.18146  2.89801  2.37887  2.77519  2.98518  4.58477  3.61503
          0.01692  4.48336  5.20571  0.61958  0.77255  0.48576  0.95510
    276   4.14636  5.30389  5.16635  4.92625  1.81982  4.79332  3.86274  3.73365  4.69922  2.96056  4.29613  4.54551  5.11700  4.62425  4.65673  4.25098  4.37761  3.71292  0.72648  2.24675    459 w - - -
          2.68618  4.42225  2.77519  2.73123  3.46354  2.40513  3.72494  3.29354  2.67741  2.69355  4.24690  2.90347  2.73739  3.18146  2.89801  2.37887  2.77519  2.98518  4.58477  3.61503
          0.01692  4.48336  5.20571  0.61958  0.77255  0.48576  0.95510
    277   3.32657  5.41424  3.17733  2.95058  4.45918  3.76889  3.88217  4.34003  2.70221  3.78020  4.74148  3.42170  4.31377  0.68627  2.97216  3.32617  3.60172  4.01255  5.69361  4.31339    460 Q - - -
          2.68618  4.42225  2.77519  2.73123  3.46354  2.40513  3.72494  3.29354  2.67741  2.69355  4.24690  2.90347  2.73739  3.18146  2.89801  2.37887  2.77519  2.98518  4.58477  3.61503
          0.01692  4.48336  5.20571  0.61958  0.77255  0.48576  0.95510
    278   2.75833  5.05044  3.07915  2.03095  4.33379  3.54472  3.71970  3.76122  2.42475  3.31603  2.23911  3.05007  3.65118  2.33321  2.34786  2.76273  2.98446  3.40899  5.51067  4.16899    461 e - - -
          2.68618  4.42225  2.77519  2.73123  3.46354  2.40513  3.72494  3.29354  2.67741  2.69355  4.24690  2.90347  2.73739  3.18146  2.89801  2.37887  2.77519  2.98518  4.58477  3.61503
          0.01692  4.48336  5.20571  0.61958  0.77255  0.48576  0.95510
    279   3.03509  4.43279  4.62978  4.06312  3.41141  4.22289  4.57717  2.02838  3.91602  1.05892  3.31919  3.58661  4.55222  4.12777  4.06783  3.54225  3.27372  1.84746  5.14110  3.96807    462 l - - -
          2.68618  4.42225  2.77519  2.73123  3.46354  2.40513  3.72494  3.29354  2.67741  2.69355  4.24690  2.90347  2.73739  3.18146  2.89801  2.37887  2.77519  2.98518  4.58477  3.61503
          0.01692  4.48336  5.20571  0.61958  0.77255  0.48576  0.95510
    280   2.27968  4.51636  3.42360  2.86208  3.66915  3.62525  2.44678  3.04658  2.82564  2.63857  3.62038  3.30478  4.01223  3.14740  3.21399  2.60698  2.40582  2.59104  5.08350  2.65611    463 a - - -
          2.68618  4.42225  2.77519  2.73123  3.46354  2.40513  3.72494  3.29354  2.67741  2.69355  4.24690  2.90347  2.73739  3.18146  2.89801  2.37887  2.77519  2.98518  4.58477  3.61503
          0.01692  4.48336  5.20571  0.61958  0.77255  0.48576  0.95510
    281   2.45043  4.68340  3.79038  3.67105  4.80878  3.41058  4.78892  4.20691  3.78295  3.91918  4.86374  3.82096  0.57460  4.11192  4.02961  2.96429  3.29539  3.69362  6.12204  4.96064    464 P - - -
          2.68618  4.42225  2.77519  2.73123  3.46354  2.40513  3.72494  3.29354  2.67741  2.69355  4.24690  2.90347  2.73739  3.18146  2.89801  2.37887  2.77519  2.98518  4.58477  3.61503
          0.01692  4.48336  5.20571  0.61958  0.77255  0.48576  0.95510
    282   2.66374  5.06699  2.58545  2.44299  4.35963  3.39781  3.68236  2.98267  2.14705  2.97823  4.12198  2.56955  3.88111  2.45690  2.73734  2.56094  2.76350  3.03239  5.53226  4.15579    465 k - - -
          2.68618  4.42225  2.77519  2.73123  3.46354  2.40513  3.72494  3.29354  2.67741  2.69355  4.24690  2.90347  2.73739  3.18146  2.89801  2.37887  2.77519  2.98518  4.58477  3.61503
          0.01692  4.48336  5.20571  0.61958  0.77255  0.48576  0.95510
    283   2.69173  4.41849  3.55988  2.99477  3.55903  3.66617  3.92271  2.91301  2.85266  1.99198  2.87138  2.55633  2.82278  3.25163  3.29705  2.78926  2.92469  2.25267  5.00300  3.76788    466 l - - -
          2.68618  4.42225  2.77519  2.73123  3.46354  2.40513  3.72494  3.29354  2.67741  2.69355  4.24690  2.90347  2.73739  3.18146  2.89801  2.37887  2.77519  2.98518  4.58477  3.61503
          0.01692  4.48336  5.20571  0.61958  0.77255  0.48576  0.95510
    284   2.70297  5.11368  2.84003  2.05464  4.42171  3.48730  3.67831  3.88008  2.11583  3.40159  4.16563  2.97160  3.88131  2.78942  2.64588  2.00105  2.70020  3.48458  3.50663  4.18389    467 s - - -
          2.68618  4.42225  2.77519  2.73123  3.46354  2.40513  3.72494  3.29354  2.67741  2.69355  4.24690  2.90347  2.73739  3.18146  2.89801  2.37887  2.77519  2.98518  4.58477  3.61503
          0.01692  4.48336  5.20571  0.61958  0.77255  0.48576  0.95510
    285   2.20584  5.08052  2.88195  2.43830  4.38178  3.23904  3.68227  3.83542  2.43888  3.28855  3.93694  2.49303  3.88000  2.52690  2.74357  2.22353  2.39939  3.44850  5.54652  4.16664    468 a - - -
          2.68618  4.42225  2.77519  2.73123  3.46354  2.40513  3.72494  3.29354  2.67741  2.69355  4.24690  2.90347  2.73739  3.18146  2.89801  2.37887  2.77519  2.98518  4.58477  3.61503
          0.04591  4.48336  3.39392  0.61958  0.77255  0.48576  0.95510
    286   2.71593  4.93343  3.02823  2.18335  4.20479  3.50647  3.74778  3.10481  2.54123  3.22003  4.03195  2.98013  3.92140  2.74932  2.99937  1.59126  2.66164  3.28871  5.45466  4.11488    469 s - - -
          2.68618  4.42225  2.77519  2.73123  3.46354  2.40513  3.72494  3.29354  2.67741  2.69355  4.24690  2.90347  2.73739  3.18146  2.89801  2.37887  2.77519  2.98518  4.58477  3.61503
          0.01742  4.45486  5.17721  0.61958  0.77255  0.45794  1.00127
    287   2.97868  0.69059  4.22484  3.87537  3.78837  3.69261  2.93201  3.62255  3.59403  3.31802  4.30211  3.99859  4.33764  4.03490  3.78164  3.20836  3.38612  3.32889  5.28063  3.88123    470 C - - -
          2.68618  4.42225  2.77519  2.73123  3.46354  2.40513  3.72494  3.29354  2.67741  2.69355  4.24690  2.90347  2.73739  3.18146  2.89801  2.37887  2.77519  2.98518  4.58477  3.61503
          0.01692  4.48336  5.20571  0.61958  0.77255  0.48576  0.95510
    288   1.92210  5.03716  3.01491  2.19354  4.31983  3.42793  3.39508  3.76306  2.38246  3.31514  4.09565  2.99378  3.31303  2.81270  2.49953  2.56493  2.74395  3.18764  5.50928  3.74637    471 a - - -
          2.68618  4.42225  2.77519  2.73123  3.46354  2.40513  3.72494  3.29354  2.67741  2.69355  4.24690  2.90347  2.73739  3.18146  2.89801  2.37887  2.77519  2.98518  4.58477  3.61503
          0.01692  4.48336  5.20571  0.61958  0.77255  0.48576  0.95510
    289   2.63652  4.54094  3.41186  2.86153  3.72803  3.09438  3.88785  2.77907  2.82240  2.78333  3.66386  3.30463  2.97203  2.30444  3.21137  2.86028  2.93787  1.80856  5.13546  3.87881    472 v - - -
          2.68618  4.42225  2.77519  2.73123  3.46354  2.40513  3.72494  3.29354  2.67741  2.69355  4.24690  2.90347  2.73739  3.18146  2.89801  2.37887  2.77519  2.98518  4.58477  3.61503
          0.01692  4.48336  5.20571  0.61958  0.77255  0.48576  0.95510
    290   2.88821  4.53700  3.05890  3.26722  1.29276  3.83027  3.91359  3.05136  3.23616  2.71906  3.66512  3.60042  4.22582  3.50189  3.54814  2.43678  3.12965  2.84082  3.98065  3.09741    473 f - - -
          2.68618  4.42225  2.77519  2.73123  3.46354  2.40513  3.72494  3.29354  2.67741  2.69355  4.24690  2.90347  2.73739  3.18146  2.89801  2.37887  2.77519  2.98518  4.58477  3.61503
          0.01692  4.48336  5.20571  0.61958  0.77255  0.48576  0.95510
    291   2.30064  4.54476  3.50383  3.06010  4.12119  2.15313  4.13409  3.48412  3.05706  2.39905  4.04529  3.41061  1.59067  3.38287  3.43014  2.77601  2.98320  3.13888  5.49719  4.24398    474 p - - -
          2.68618  4.42225  2.77519  2.73123  3.46354  2.40513  3.72494  3.29354  2.67741  2.69355  4.24690  2.90347  2.73739  3.18146  2.89801  2.37887  2.77519  2.98518  4.58477  3.61503
          0.01692  4.48336  5.20571  0.61958  0.77255  0.48576  0.95510
    292   2.69320  5.04498  2.28056  2.36797  4.32966  3.49292  3.16364  3.77516  2.45125  3.11114  3.22171  2.89059  3.88504  2.57513  2.76964  2.68883  2.45430  3.40283  5.51525  3.11279    475 d - - -
          2.68618  4.42225  2.77519  2.73123  3.46354  2.40513  3.72494  3.29354  2.67741  2.69355  4.24690  2.90347  2.73739  3.18146  2.89801  2.37887  2.77519  2.98518  4.58477  3.61503
          0.03261  4.48336  3.87334  0.61958  0.77255  0.48576  0.95510
    293   2.70613  5.19811  2.60775  2.36541  4.53296  2.75641  3.69704  4.00752  2.45519  3.50565  4.26115  2.13071  3.88811  2.80539  2.30665  2.17876  2.90210  3.58744  5.65356  4.24984    476 n - - -
          2.68618  4.42225  2.77519  2.73123  3.46354  2.40513  3.72494  3.29354  2.67741  2.69355  4.24690  2.90347  2.73739  3.18146  2.89801  2.37887  2.77519  2.98518  4.58477  3.61503
          0.01719  4.46794  5.19028  0.61958  0.77255  0.51118  0.91576
    294   2.31313  5.06457  1.86442  2.42586  3.49959  2.69642  3.71538  3.80622  2.49681  3.35759  4.14082  2.90920  3.89815  2.84090  2.82632  2.55004  2.95591  3.43269  5.55163  4.17731    477 d - - -
          2.68618  4.42225  2.77519  2.73123  3.46354  2.40513  3.72494  3.29354  2.67741  2.69355  4.24690  2.90347  2.73739  3.18146  2.89801  2.37887  2.77519  2.98518  4.58477  3.61503
          0.25974  4.46794  1.52659  0.61958  0.77255  0.51118  0.91576
    295   2.54387  4.58861  3.19404  2.63418  3.78962  3.01632  3.73440  3.17427  2.60520  2.71865  2.94886  3.11353  3.60347  2.94649  2.49993  2.26393  2.68859  2.75015  5.14713  3.86329    478 s - - -
          2.68627  4.42234  2.77491  2.73097  3.46363  2.40522  3.72504  3.29363  2.67750  2.69330  4.24699  2.90356  2.73749  3.18155  2.89810  2.37871  2.77529  2.98527  4.58486  3.61512
          0.29196  1.99647  2.14224  1.14457  0.38326  0.80523  0.59237
    296   2.47544  4.32883  3.45280  2.90516  3.48423  3.53660  3.84224  2.81486  2.84284  1.99244  3.45062  3.30468  2.95787  3.16450  3.19141  2.80271  2.31571  2.59265  4.93820  3.33884    483 l - - -
          2.68618  4.42225  2.77519  2.73123  3.46354  2.40513  3.72494  3.29354  2.67741  2.69355  4.24690  2.90347  2.73739  3.18146  2.89801  2.37887  2.77519  2.98518  4.58477  3.61503
          0.02460  4.11315  4.83550  0.61958  0.77255  0.77942  0.61373
    297   2.17149  4.63876  3.12737  2.58170  3.94986  2.75371  3.72647  3.27761  2.56212  2.98852  3.52524  2.94593  3.84520  2.90899  2.81503  2.08836  2.64929  3.03674  5.26392  3.96198    484 s - - -
          2.68626  4.42252  2.77503  2.73114  3.46380  2.40534  3.72425  3.29380  2.67767  2.69343  4.24716  2.90373  2.73755  3.18154  2.89827  2.37849  2.77499  2.98531  4.58187  3.61504
          0.78322  0.83981  2.19576  1.17408  0.36977  0.71605  0.67076
    298   2.15632  4.39326  3.34201  2.79818  3.60744  2.45243  3.80716  2.62339  2.76739  2.67525  3.55350  3.22250  3.63079  3.08608  3.15003  2.59084  2.77612  2.72198  5.02105  3.15055    489 a - - -
          2.68618  4.42225  2.77519  2.73123  3.46354  2.40513  3.72494  3.29354  2.67741  2.69355  4.24690  2.90347  2.73739  3.18146  2.89801  2.37887  2.77519  2.98518  4.58477  3.61503
          0.02376  4.14752  4.86987  0.61958  0.77255  0.48733  0.95260
    299   2.58725  5.10386  2.37718  2.21156  4.19112  3.44372  3.65577  3.87796  2.41699  3.39708  4.16061  2.92714  2.42359  2.57633  2.90620  2.37802  2.71203  3.40557  5.56263  4.17083    490 e - - -
          2.68618  4.42225  2.77519  2.73123  3.46354  2.40513  3.72494  3.29354  2.67741  2.69355  4.24690  2.90347  2.73739  3.18146  2.89801  2.37887  2.77519  2.98518  4.58477  3.61503
          0.01905  4.36614  5.08849  0.61958  0.77255  0.39218  1.12573
    300   2.22946  4.90818  2.56563  2.52395  3.94455  2.92294  3.12065  3.57051  2.48237  2.83963  3.97775  3.04559  3.90905  2.86853  2.82701  2.41277  2.88528  2.68556  5.40779  3.90120    491 a - - -
          2.68618  4.42225  2.77519  2.73123  3.46354  2.40513  3.72494  3.29354  2.67741  2.69355  4.24690  2.90347  2.73739  3.18146  2.89801  2.37887  2.77519  2.98518  4.58477  3.61503
          0.01692  4.48336  5.20571  0.61958  0.77255  0.48576  0.95510
    301   2.62274  5.08921  2.99689  2.23877  4.39002  3.48968  3.67935  3.74930  2.04763  3.37411  3.98919  2.97773  3.47487  2.31721  2.59670  2.59679  2.57921  2.70957  5.54822  4.16910    492 k - - -
          2.68618  4.42225  2.77519  2.73123  3.46354  2.40513  3.72494  3.29354  2.67741  2.69355  4.24690  2.90347  2.73739  3.18146  2.89801  2.37887  2.77519  2.98518  4.58477  3.61503
          0.01692  4.48336  5.20571  0.61958  0.77255  0.48576  0.95510
    302   2.51814  4.83008  3.13751  2.53376  4.05172  3.53986  3.74607  3.15574  2.36687  2.41293  3.90604  3.08834  3.67044  2.40413  2.53291  2.70577  2.41536  3.01002  5.34397  3.83764    493 k - - -
          2.68618  4.42225  2.77519  2.73123  3.46354  2.40513  3.72494  3.29354  2.67741  2.69355  4.24690  2.90347  2.73739  3.18146  2.89801  2.37887  2.77519  2.98518  4.58477  3.61503
          0.01692  4.48336  5.20571  0.61958  0.77255  0.48576  0.95510
    303   1.55598  4.90284  2.23802  2.63229  4.53028  2.55999  3.92567  3.98323  2.75852  3.55038  4.33654  3.11816  3.93775  3.07154  3.23329  2.16401  2.77561  3.53715  5.74342  4.38945    494 a - - -
          2.68618  4.42225  2.77519  2.73123  3.46354  2.40513  3.72494  3.29354  2.67741  2.69355  4.24690  2.90347  2.73739  3.18146  2.89801  2.37887  2.77519  2.98518  4.58477  3.61503
          0.01692  4.48336  5.20571  0.61958  0.77255  0.48576  0.95510
    304   2.47295  5.13150  2.95969  2.22827  4.44492  2.49806  3.41025  3.90703  2.36981  3.42369  4.18530  2.96587  3.88195  2.27181  2.88208  2.10859  2.85858  3.41216  5.58625  4.19739    495 s - - -
          2.68618  4.42225  2.77519  2.73123  3.46354  2.40513  3.72494  3.29354  2.67741  2.69355  4.24690  2.90347  2.73739  3.18146  2.89801  2.37887  2.77519  2.98518  4.58477  3.61503
          0.01692  4.48336  5.20571  0.61958  0.77255  0.48576  0.95510
    305   2.37843  5.34671  1.60425  2.38233  4.67610  3.47186  3.78046  4.16262  2.59389  3.65457  4.42327  2.48003  3.94493  2.27471  3.05899  2.52239  3.09627  3.73555  5.80267  4.37439    496 d - - -
          2.68618  4.42225  2.77519  2.73123  3.46354  2.40513  3.72494  3.29354  2.67741  2.69355  4.24690  2.90347  2.73739  3.18146  2.89801  2.37887  2.77519  2.98518  4.58477  3.61503
          0.01692  4.48336  5.20571  0.61958  0.77255  0.48576  0.95510
    306   2.78430  5.40972  2.14613  2.39243  4.76214  1.51602  3.86725  4.25028  2.73699  3.75434  4.54582  2.68659  3.99452  2.29126  3.26584  2.79827  3.20206  3.82499  5.91529  4.47680    497 g - - -
          2.68618  4.42225  2.77519  2.73123  3.46354  2.40513  3.72494  3.29354  2.67741  2.69355  4.24690  2.90347  2.73739  3.18146  2.89801  2.37887  2.77519  2.98518  4.58477  3.61503
          0.01692  4.48336  5.20571  0.61958  0.77255  0.48576  0.95510
    307   2.67073  5.27275  2.10574  2.40115  4.63042  2.73825  3.76709  4.11236  2.56726  3.61026  4.37515  1.87838  3.92887  2.88441  2.88072  2.20583  3.05574  3.68407  5.76059  4.34288    498 n - - -
          2.68618  4.42225  2.77519  2.73123  3.46354  2.40513  3.72494  3.29354  2.67741  2.69355  4.24690  2.90347  2.73739  3.18146  2.89801  2.37887  2.77519  2.98518  4.58477  3.61503
          0.01692  4.48336  5.20571  0.61958  0.77255  0.48576  0.95510
    308   2.56086  4.73492  3.28206  2.86058  3.52272  3.68705  3.95229  3.32625  2.94990  2.99171  3.90795  3.14055  4.15609  3.20179  3.28540  3.05489  3.17176  3.08040  5.01248  1.17712    499 y - - -
          2.68618  4.42225  2.77519  2.73123  3.46354  2.40513  3.72494  3.29354  2.67741  2.69355  4.24690  2.90347  2.73739  3.18146  2.89801  2.37887  2.77519  2.98518  4.58477  3.61503
          0.01692  4.48336  5.20571  0.61958  0.77255  0.48576  0.95510
    309   1.63758  4.31996  4.11568  3.57438  3.58532  3.76204  4.29160  2.11044  3.48824  2.58049  3.54796  3.81135  4.22697  3.74888  3.73730  2.47531  3.03126  1.68953  5.11926  3.91505    500 a - - -
          2.68618  4.42225  2.77519  2.73123  3.46354  2.40513  3.72494  3.29354  2.67741  2.69355  4.24690  2.90347  2.73739  3.18146  2.89801  2.37887  2.77519  2.98518  4.58477  3.61503
          0.01692  4.48336  5.20571  0.61958  0.77255  0.48576  0.95510
    310   4.31790  5.36411  5.29449  5.12094  1.52475  4.93714  3.71887  3.95778  4.90810  3.19599  4.50228  4.53282  5.20505  4.66690  4.78035  4.32277  4.51935  3.88715  0.93308  1.76405    501 w - - -
          2.68618  4.42225  2.77519  2.73123  3.46354  2.40513  3.72494  3.29354  2.67741  2.69355  4.24690  2.90347  2.73739  3.18146  2.89801  2.37887  2.77519  2.98518  4.58477  3.61503
          0.01692  4.48336  5.20571  0.61958  0.77255  0.48576  0.95510
    311   1.40064  4.59888  3.41941  2.93758  4.19643  3.40049  4.05520  3.56825  2.94059  3.24895  4.08697  2.07467  3.96702  3.26646  3.34754  2.56111  2.61930  2.66800  5.53237  4.25944    502 a - - -
          2.68618  4.42225  2.77519  2.73123  3.46354  2.40513  3.72494  3.29354  2.67741  2.69355  4.24690  2.90347  2.73739  3.18146  2.89801  2.37887  2.77519  2.98518  4.58477  3.61503
          0.01692  4.48336  5.20571  0.61958  0.77255  0.48576  0.95510
    312   3.77562  5.02436  5.50500  4.94704  1.90193  5.04883  5.11698  2.51809  4.79831  0.68931  2.80841  5.11071  5.13104  4.72141  4.78888  4.42021  3.97898  2.77009  5.20402  3.98963    503 L - - -
          2.68618  4.42225  2.77519  2.73123  3.46354  2.40513  3.72494  3.29354  2.67741  2.69355  4.24690  2.90347  2.73739  3.18146  2.89801  2.37887  2.77519  2.98518  4.58477  3.61503
          0.01692  4.48336  5.20571  0.61958  0.77255  0.48576  0.95510
    313   4.52626  5.64404  5.12541  5.00691  3.55231  4.51082  4.85003  4.64068  4.75940  3.91031  5.23403  5.05788  5.08239  5.10830  4.76433  4.72559  4.86608  4.54171  0.22530  3.53002    504 W - - -
          2.68618  4.42225  2.77519  2.73123  3.46354  2.40513  3.72494  3.29354  2.67741  2.69355  4.24690  2.90347  2.73739  3.18146  2.89801  2.37887  2.77519  2.98518  4.58477  3.61503
          0.01692  4.48336  5.20571  0.61958  0.77255  0.48576  0.95510
    314   3.39497  5.55035  3.87920  3.09136  5.10170  3.98536  3.81775  4.39950  1.49757  3.75567  4.61784  3.47172  4.31441  2.16425  1.11821  3.36134  3.52439  4.06810  5.73473  4.60913    505 r - - -
          2.68618  4.42225  2.77519  2.73123  3.46354  2.40513  3.72494  3.29354  2.67741  2.69355  4.24690  2.90347  2.73739  3.18146  2.89801  2.37887  2.77519  2.98518  4.58477  3.61503
          0.01692  4.48336  5.20571  0.61958  0.77255  0.48576  0.95510
    315   2.42139  5.09667  3.11783  2.56531  4.41111  3.56939  2.89871  3.83759  2.19771  3.37677  4.17425  3.07925  1.91087  2.86102  2.33710  2.80235  3.02698  3.47809  5.54872  4.21791    506 p - - -
          2.68618  4.42225  2.77519  2.73123  3.46354  2.40513  3.72494  3.29354  2.67741  2.69355  4.24690  2.90347  2.73739  3.18146  2.89801  2.37887  2.77519  2.98518  4.58477  3.61503
          0.01692  4.48336  5.20571  0.61958  0.77255  0.48576  0.95510
    316   3.96229  5.21078  4.94235  4.63483  2.19725  4.71033  3.81769  3.16413  4.44083  2.92979  4.22538  4.40248  5.02825  4.45202  4.48359  4.08746  4.19387  3.50106  3.95972  0.55918    507 Y - - -
          2.68618  4.42225  2.77519  2.73123  3.46354  2.40513  3.72494  3.29354  2.67741  2.69355  4.24690  2.90347  2.73739  3.18146  2.89801  2.37887  2.77519  2.98518  4.58477  3.61503
          0.01692  4.48336  5.20571  0.61958  0.77255  0.48576  0.95510
    317   2.36783  5.08092  3.00224  2.15852  4.37929  3.49414  3.68549  3.82955  2.11407  3.36484  4.13715  2.98530  3.88733  2.68093  2.64828  2.07953  2.82972  2.80971  5.54298  4.16795    508 s - - -
          2.68618  4.42225  2.77519  2.73123  3.46354  2.40513  3.72494  3.29354  2.67741  2.69355  4.24690  2.90347  2.73739  3.18146  2.89801  2.37887  2.77519  2.98518  4.58477  3.61503
          0.01692  4.48336  5.20571  0.61958  0.77255  0.48576  0.95510
    318   2.80208  0.51171  4.66465  4.49598  4.77519  2.50379  5.14579  4.14564  4.38179  3.95929  4.87635  4.23097  4.26421  4.63823  4.46131  3.03759  3.34111  3.63998  6.07649  5.03948    509 C - - -
          2.68618  4.42225  2.77519  2.73123  3.46354  2.40513  3.72494  3.29354  2.67741  2.69355  4.24690  2.90347  2.73739  3.18146  2.89801  2.37887  2.77519  2.98518  4.58477  3.61503
          0.01692  4.48336  5.20571  0.61958  0.77255  0.48576  0.95510
    319   3.48652  0.25169  5.06199  4.96467  4.88776  3.94159  5.48887  4.19549  4.82371  4.05067  5.20312  4.81210  4.68483  5.14277  4.82385  3.75402  4.00377  3.88217  6.10944  5.15785    510 C - - -
          2.68618  4.42225  2.77519  2.73123  3.46354  2.40513  3.72494  3.29354  2.67741  2.69355  4.24690  2.90347  2.73739  3.18146  2.89801  2.37887  2.77519  2.98518  4.58477  3.61503
          0.01692  4.48336  5.20571  0.61958  0.77255  0.48576  0.95510
    320   2.62698  5.04316  3.04097  2.26033  4.32773  3.51165  3.69660  3.23054  2.15124  3.31759  3.07566  3.01098  3.69714  1.91280  2.67337  2.71225  2.94214  3.40110  5.50952  4.14965    511 q - - -
          2.68618  4.42225  2.77519  2.73123  3.46354  2.40513  3.72494  3.29354  2.67741  2.69355  4.24690  2.90347  2.73739  3.18146  2.89801  2.37887  2.77519  2.98518  4.58477  3.61503
          0.01692  4.48336  5.20571  0.61958  0.77255  0.48576  0.95510
    321   2.64469  5.17517  2.88601  2.48485  4.50401  3.53202  3.70295  3.95322  2.29844  3.45924  4.23154  2.50629  3.92883  2.55240  1.58546  2.75343  3.00148  3.26563  5.60637  4.24247    512 r - - -
          2.68618  4.42225  2.77519  2.73123  3.46354  2.40513  3.72494  3.29354  2.67741  2.69355  4.24690  2.90347  2.73739  3.18146  2.89801  2.37887  2.77519  2.98518  4.58477  3.61503
          0.01692  4.48336  5.20571  0.61958  0.77255  0.48576  0.95510
    322   2.88982  5.00574  3.36397  2.74897  4.27270  3.68157  3.12680  3.66461  2.30404  3.24217  3.71747  3.22138  4.05393  2.75838  1.33601  2.93118  3.09877  2.72422  5.44356  4.17384    513 r - - -
          2.68618  4.42225  2.77519  2.73123  3.46354  2.40513  3.72494  3.29354  2.67741  2.69355  4.24690  2.90347  2.73739  3.18146  2.89801  2.37887  2.77519  2.98518  4.58477  3.61503
          0.01692  4.48336  5.20571  0.61958  0.77255  0.48576  0.95510
    323   3.06671  5.13313  3.22846  2.98299  4.85978  0.92600  4.20511  4.32560  1.81451  3.87776  4.73917  3.42407  4.20860  3.39217  3.14798  3.12331  3.41441  3.89297  5.94564  4.71664    514 g - - -
          2.68618  4.42225  2.77519  2.73123  3.46354  2.40513  3.72494  3.29354  2.67741  2.69355  4.24690  2.90347  2.73739  3.18146  2.89801  2.37887  2.77519  2.98518  4.58477  3.61503
          0.09525  4.48336  2.53127  0.61958  0.77255  0.48576  0.95510
    324   2.30050  5.08082  2.85399  2.39957  4.48803  2.31995  3.81556  3.92944  2.59390  3.48429  4.28832  3.02463  3.94689  1.58294  3.04246  2.79273  3.06160  3.54154  5.67340  4.31086    515 q - - -
          2.68618  4.42225  2.77519  2.73123  3.46354  2.40513  3.72494  3.29354  2.67741  2.69355  4.24690  2.90347  2.73739  3.18146  2.89801  2.37887  2.77519  2.98518  4.58477  3.61503
          0.01829  4.40640  5.12875  0.61958  0.77255  0.41877  1.07252
    325   2.57305  4.45226  3.50842  2.82706  2.87761  3.65394  3.90041  2.77507  2.42153  2.66585  3.55369  3.36394  4.03461  3.20844  2.92898  2.89442  2.12006  2.11585  5.02953  3.78801    516 v - - -
          2.68618  4.42225  2.77519  2.73123  3.46354  2.40513  3.72494  3.29354  2.67741  2.69355  4.24690  2.90347  2.73739  3.18146  2.89801  2.37887  2.77519  2.98518  4.58477  3.61503
          0.01692  4.48336  5.20571  0.61958  0.77255  0.48576  0.95510
    326   3.66493  4.93410  5.12425  4.68255  1.10717  4.69593  4.17838  2.92089  4.50711  1.28037  3.47676  4.57052  4.94224  4.48427  4.51354  4.04701  3.88083  3.00468  4.33620  2.49134    517 f - - -
          2.68618  4.42225  2.77519  2.73123  3.46354  2.40513  3.72494  3.29354  2.67741  2.69355  4.24690  2.90347  2.73739  3.18146  2.89801  2.37887  2.77519  2.98518  4.58477  3.61503
          0.01692  4.48336  5.20571  0.61958  0.77255  0.48576  0.95510
    327   3.41082  4.69053  5.31049  4.73585  2.49280  4.73174  5.07501  1.75881  4.59157  1.05002  3.15311  4.85986  4.93309  4.62965  4.61723  4.08440  3.63522  1.74624  5.33762  4.24955    518 l - - -
          2.68618  4.42225  2.77519  2.73123  3.46354  2.40513  3.72494  3.29354  2.67741  2.69355  4.24690  2.90347  2.73739  3.18146  2.89801  2.37887  2.77519  2.98518  4.58477  3.61503
          0.01692  4.48336  5.20571  0.61958  0.77255  0.48576  0.95510
    328   2.73107  4.44399  3.60504  3.04530  2.78830  2.08823  3.91033  2.94949  2.99863  2.65196  3.55300  2.97277  4.08293  3.29627  3.34710  2.40843  2.96430  2.72596  3.33259  2.83820    519 g - - -
          2.68618  4.42225  2.77519  2.73123  3.46354  2.40513  3.72494  3.29354  2.67741  2.69355  4.24690  2.90347  2.73739  3.18146  2.89801  2.37887  2.77519  2.98518  4.58477  3.61503
          0.01692  4.48336  5.20571  0.61958  0.77255  0.48576  0.95510
    329   2.29017  4.64735  3.12399  2.71522  3.25260  3.58329  3.05598  3.21209  2.69608  2.88037  3.73800  3.04254  3.97004  3.02884  3.12053  1.95258  2.78038  2.52391  5.19481  3.53715    520 s - - -
          2.68618  4.42225  2.77519  2.73123  3.46354  2.40513  3.72494  3.29354  2.67741  2.69355  4.24690  2.90347  2.73739  3.18146  2.89801  2.37887  2.77519  2.98518  4.58477  3.61503
          0.01692  4.48336  5.20571  0.61958  0.77255  0.48576  0.95510
    330   2.70160  4.26065  3.91627  3.34133  3.38568  3.75771  4.05563  2.26687  3.25765  2.16199  3.30006  3.64279  3.05689  3.51871  3.51970  2.50640  2.16943  2.01224  4.88141  3.67552    521 v - - -
          2.68618  4.42225  2.77519  2.73123  3.46354  2.40513  3.72494  3.29354  2.67741  2.69355  4.24690  2.90347  2.73739  3.18146  2.89801  2.37887  2.77519  2.98518  4.58477  3.61503
          0.10757  4.48336  2.40030  0.61958  0.77255  0.48576  0.95510
    331   2.70922  5.21605  1.85921  2.37405  4.55857  2.56610  3.73550  4.03319  2.54025  3.54349  4.31478  2.78762  2.67999  2.67580  3.04613  2.73438  2.60694  3.61736  5.70442  4.29313    522 d - - -
          2.68618  4.42225  2.77519  2.73123  3.46354  2.40513  3.72494  3.29354  2.67741  2.69355  4.24690  2.90347  2.73739  3.18146  2.89801  2.37887  2.77519  2.98518  4.58477  3.61503
          0.10791  4.39430  2.40857  0.61958  0.77255  0.61970  0.77242
    332   2.65552  4.12260  4.14268  3.55855  1.96930  3.29900  4.03446  2.44811  3.43014  2.19240  3.22764  3.74762  4.12676  3.64417  3.59913  3.04759  2.36703  2.33430  3.18979  3.43033    523 f - - -
          2.68618  4.42225  2.77519  2.73123  3.46354  2.40513  3.72494  3.29354  2.67741  2.69355  4.24690  2.90347  2.73739  3.18146  2.89801  2.37887  2.77519  2.98518  4.58477  3.61503
          0.13620  4.28906  2.17496  0.61958  0.77255  0.72674  0.66064
    333   2.61215  4.88768  2.79788  2.31489  4.14879  3.07514  3.62509  3.35318  2.40713  2.91324  3.71117  2.70322  2.63504  2.65053  2.87889  2.50988  2.84409  3.23273  5.37585  4.02282    524 e - - -
          2.68648  4.42010  2.77512  2.73146  3.46310  2.40520  3.72524  3.29288  2.67733  2.69350  4.24671  2.90360  2.73734  3.18114  2.89807  2.37917  2.77549  2.98514  4.58393  3.61503
          0.47842  0.96696        *  1.43512  0.27192  0.00000        *
//
