# Supplementary material for: T346Hunter: A Novel Web-Based Tool for the Prediction of Type III, Type IV and Type VI Secretion Systems in Bacterial Genomes
Source: PLoS One. 2015 Apr 13;10(4):e0119317. doi: 10.1371/journal.pone.0119317 (PMC4395097; doi:10.1371/journal.pone.0119317)
Supplement: S1 Data — (ZIP) [file pone.0119317.s009.zip › T346Hunter_profiles/GI.Tfc24.fasta]

>gi|238918315|ref|YP_002931829.1| unnamed protein product [Edwardsiella ictaluri 93-146] [Tfc24]
MKLRDFILLPALLPVSVLAGTVVYTDSQHLPENLSPGVVAVLLDAPERLQAKMFGQLSTDPEQAAAQVRL
AMSSPQWQQKQQQLVAAYRQVVHAWELGIRKVPAVVFDDRDVVYGTTDVAQALRLQAGGDQ
>gi|134095215|ref|YP_001100290.1| hypothetical protein HEAR2023 [Herminiimonas arsenicoxydans] [Tfc24]
MPASFPRFAPSWRALGLAVALPVSLGVFSPATFAADVLVITDSRHPVKTMGGERLIELDEAHRIEAELSA
ELPAEPEQATAIVKRRLNSGGTDLQRRIASAYQGVTDAWSLGITSIPAVVVDQRYVVYGEPDVARAVARI
EQHWRAQP
>gi|66768347|ref|YP_243109.1| hypothetical protein XC_2028 [Xanthomonas campestris pv. campestris str. 8004] [Tfc24]
MPASFLRFAPGLRALGLAVVLPASLVAFSPATLATDVLVITDSRHPVRTMGGERLIELDEAPRIEAELSA
ALPADPDQATAIARRRLNQGGADLQHRIASAYQGVTDAWSLGITSIPAVVVDRRYVVYGEPDVARAIARI
EQHRRTQP
>gi|220936023|ref|YP_002514922.1| hypothetical protein Tgr7_2862 [Thioalkalivibrio sulfidophilus HL-EbGr7] [Tfc24]
MAHAEAADVRVFTDRHHAVEAPVGIHVVKLDAPARIEAELAVNLPADPAQAAVIVRQRLQDGGTPLQQRL
ADAYQGVTDAWSLGITRIPAVVVDRRYVVYGETDVSRALARIEEYRRTQP
>gi|163855389|ref|YP_001629687.1| unnamed protein product [Bordetella petrii DSM 12804] [Tfc24]
MPASSSRFASGWRTLGLAVALPASLAGFSPASFAADVVVITDSRHPVKAMGGERLIELDEAHRIEAELSA
ALPADPEQATATVNRRLSQGAADLQRRIATAYQGVADAWSLGITTIPAVVVDQRYVVYGEPDVARAIARV
ELHRRAEP
>gi|94311292|ref|YP_584502.1| unnamed protein product [Cupriavidus metallidurans CH34] [Tfc24]
MPGAFTRFAPGWRTLGLAIVLPASFAAFSPAAFAADVVVVTDSRHPVKTMGGERLIELDRASGLEAELSA
DLPADPERAAAIVRQRLNQGGTDLQRRIGTAYQGITDAWSLGVTTIPAVVVDQRYVVYGEPDVARAVSCI
EQHRRRQP
>gi|218691205|ref|YP_002399417.1| hypothetical protein ECED1_3558 [Escherichia coli ED1a] [Tfc24]
MHRIIFSSLFFLPTAVSAGITLYTDSQHPPVNPPSDVRVILLDGPEQLQARFFGALPADAGEAEERVRAR
MQSPEWGAMQAELAERYREVAHAWSLGVKKYPAVVFDDRDVVYGTTDVAEAAQLRAQEGVQP
>gi|304311436|ref|YP_003811034.1| unnamed protein product [gamma proteobacterium HdN1] [Tfc24]
MARSIHQSNHQSKSKYKKYAGIPLLLFGLSTVTLAADRIEVTYFGNDQYPPQQVEWAKAQPDLQVVIVNL
DDHRNLENELSKDLPNNDPEKAMAIARERVLAVEQARWDTLFSGPIKAKEWQVQRIPAVVFGQGKQVVYG
VTDLQKAVGEWRGVHLDAAHR
>gi|56476777|ref|YP_158366.1| hypothetical protein ebA2400 [Aromatoleum aromaticum EbN1] [Tfc24]
MPVPPFRILPALAAWRPMAAAAVTWMCVALFSPLAVADVLVVTDSHHPIKIMGDERVIELDLPDRIEAEL
SAGLPADPGQAEASVQQRLREGKETLQRRIGRAYEGVADAWGLGIAKIPAVVVDRRYVVYGEPDVARAVA
RIDAYRSARP
>gi|333930144|ref|YP_004503722.1| integrating conjugative element protein [Serratia plymuthica AS9] [Tfc24]
MKISTLLTLFPLLMPASVFAGTVLYTDSHHPPSNVDASVSVIYLDGPEQLQAQTFGELSSNPDEAERQAK
AVLQSPQWQAHEQELATVYRAVVRAWELGVTKVPAVVFDDRDVVYGTADIAQAMALRAQSQGGQ
>gi|91784618|ref|YP_559824.1| hypothetical protein Bxe_A1181 [Burkholderia xenovorans LB400] [Tfc24]
MPASFSRFSPRWRTLGLAVALPVALAAFCPATFAADVLVVTDSRHPLKTMGGERLIELDEAHRIEAELSV
ELPADSEQAAAVVKRRLNSGGADLQRRIASAYQGVTDAWSLGITSIPAVVVDQRYVVYGEPDVARAVARV
QQHRRAQP
>gi|120537063|ref|YP_957120.1| hypothetical protein Maqu_3925 [Marinobacter aquaeolei VT8] [Tfc24]
MRTTTVALSLLVSLITGNAQALEPIHSLRIFQTQETFVLDDVSLPPGLPVEVYELDASQRATEELNRQVR
SRLQEDLNLQTYEDAHRRAFSDLLNSPDWGGVYQQIEVGSRAIEAAVRLQIKKIPAVVFNDQKVVYGQRS
LKAALEVYNKEGRR
>gi|241662299|ref|YP_002980659.1| hypothetical protein Rpic12D_0686 [Ralstonia pickettii 12D] [Tfc24]
MTAPFLKPIPRLRATRIACAGGLLLCLLGQDASAADVLVVTDSRHPVQSASGARVIELDLPERIEAELAA
GLPADPGRAAALVQQRLRDGGQALQRRIGSAYQGVADAWGLGLAKVPAVVVDRRYVVYGEPDVARAVARI
ESHRRAQP
>gi|160899616|ref|YP_001565198.1| hypothetical protein Daci_4182 [Delftia acidovorans SPH-1] [Tfc24]
MPASLFRFASGWRTLGLAVALPASLAVFSPATFAADVVVVTDSRHPVKTMGGERLIELDEGPRIEAELSA
QLPADPEQATAIVKRRLNNGGADLQRRIASAYQGVADAWSLGVTSIPAVVVDQRYVVYGEPDVARAVARI
EQHRRPQP
>gi|114330108|ref|YP_746330.1| hypothetical protein Neut_0077 [Nitrosomonas eutropha C91] [Tfc24]
MLRSLPRAPAMCLPLAIALTAALFACTATAAEVWVITDRQHPVQGTPDRLIELDAPTRIEAELSADLPSD
SRQAAELVQHRLKEGGALLQQRLAGAYQGVADAWSLGITSIPAIVVDQRYVIYGDTNLDQALTRVEQYSK
ERS
>gi|251788077|ref|YP_003002798.1| hypothetical protein Dd1591_0432 [Dickeya zeae Ech1591] [Tfc24]
MINFAVLHMLASASIYSFSLHRLATVLLTALLSPLVQAADLLAVTDTRHPMQNLGNTRLIELDRPSRIEA
ELAANLPKDPTYATAIVQQRLKEGGTALQQRINEAYQNVVDAWSLGITTLPAVIVDQRYVVYGEPDVAKA
VARIEAYTRTQQ
>gi|333983728|ref|YP_004512938.1| unnamed protein product [Methylomonas methanica MC09] [Tfc24]
MGLLVVCVFPTVAQEIPSAQDKPVIEVIVRDADRVIGLANLRQQGYDVKVYNLDAPKLVFTDLSQNLPAN
QEAAKRTLEQRMQQRGRQALQQQLIAAYQGLSVAIQYQVDRYPAVLFDRGQAVIYGVTDLQQVLDLYRQW
QSGLDQ
>gi|33152061|ref|NP_873414.1| hypothetical protein HD0920 [Haemophilus ducreyi 35000HP] [Tfc24]
MQSAYQGLISGWQHGIKKVPAMLFQFPNSEDVVVYGETDVVKAKKQWQSWFEQQNK
>gi|226945683|ref|YP_002800756.1| unnamed protein product [Azotobacter vinelandii DJ] [Tfc24]
MAAIASAQAETWVVTDRAHPVTLPAGVRLIQLDEQQRLEDLLSRSLPDDPEQAARAAQRVMNSPQGQRLQ
QELAKAQQDLTDAWSVGVAKIPAVVVDRRYVVYGQPDVAAALRLIEARRTR
>gi|294502431|ref|YP_003566493.1| hypothetical protein YPZ3_0321 [Yersinia pestis Z176003] [Tfc24]
MKISTLLTLFPLLMPASVLAGTVLYTDSHHPPINNDASVSVIYLDGPEQLQAQTFGELSSNPDDAERQAK
AVLQSQQWQAHEQELVTVYRAVVRAWELGVTKVPAVVFDDRDVVYGTADVAQALALRAQSSGGQ
>gi|333895580|ref|YP_004469455.1| hypothetical protein ambt_20810 [Alteromonas sp. SN2] [Tfc24]
MAMRARLVIFAIIMGFACAGVQAASSLWPESVLVVTSDKYPVATPDAFKSYIPKVTQLNLDSVSQVERRL
SEELPANEELAKAEFQRRVEAIGKAQLESELRNAYQAVGAAMAYRLDRYPAVIFDEQVVVYGLTDLSQAL
EKYRQWRLSSGEVTVHE
>gi|37525067|ref|NP_928411.1| hypothetical protein plu1086 [Photorhabdus luminescens subsp. laumondii TTO1] [Tfc24]
MNIRVFWALFPLLIPVSVFASTVIYTDTSHPPLNADQNVQVVYLDKPEQLQSQLFSKLSADPQQAVKQAR
QILQSPSWHQQERYISQAYQGLLNAWTLGLKKFPAVVFDDDYVVYGTTDVRQARLLWDTYQQENQP
>gi|77164174|ref|YP_342699.1| hypothetical protein Noc_0650 [Nitrosococcus oceani ATCC 19707] [Tfc24]
MVLTSTLSAPAIAGEAAPAIEVFTDSTFQVVSASDNTTVYVMDRINQLLQVLSEDLPSDPENAKQLVLAR
FQRMDAQLSSELENAAKGLVQAMQYGINRYPAIVINGNAVVYGVTDVSAATQLYQRWQTRGARQ
>gi|307546657|ref|YP_003899136.1| unnamed protein product [Halomonas elongata DSM 2581] [Tfc24]
MARHPTRWLIPLLSILALPAWAGVEVFTTAGQPVVNVPSDAAVVEIDAPARLDAQLSEGIPANRDQARQE
ALRRLKAPDWQAKRQALKEAAMGTARAWMIGIKKVPAVVVDSRYVVYGEADVSQALEQIEAYQQETQQEA
SP
>gi|311104315|ref|YP_003977168.1| hypothetical protein AXYL_01109 [Achromobacter xylosoxidans A8] [Tfc24]
MALPASLAVFSPATFAADVVVVTDSRHPVKTAGGERLIELDEAPRIEAELSADLPADPERAAAIVRQRLN
QGGTDLQRRIGTAYQGVADAWSLGVAAIPAVVVDQRYVVYGEPDVARAVSRIEQYRRTQP
>gi|120611418|ref|YP_971096.1| unnamed protein product [Acidovorax citrulli AAC00-1] [Tfc24]
MKRRILIAAAVCSAGAVWAQGAPSVTTVEVFANSATNLSTPSQPPYVLQVYRVDALAQLGRQFSARLPAN
EAQARAYMQQQEAQIRARYKDQITQAANGMSLAMHYRLTRLPAVVVNREAVIYGVADVQHAVGLYQQSKA
RGAR
>gi|217969373|ref|YP_002354607.1| hypothetical protein Tmz1t_0945 [Thauera sp. MZ1T] [Tfc24]
MPAHSPNLPAASRRPLAARLAAGLCAALLGPIAAAADVLVVTDSRHPVQAPAGVRVIELDQATRIEVELA
AHLPADPQQAAALVRQRVHDGGEALQRRIGHAYQGVADAWGLGIAKIPAVVVDRRYVVYGESDVPRAVAR
IDAYRSTQP
>gi|378980650|ref|YP_005228791.1| hypothetical protein KPHS_44910 [Klebsiella pneumoniae subsp. pneumoniae HS11286] [Tfc24]
MQRLLIIIASLVLAGQACADVVLYTDRHHPPLDNDPQVTVVWLDAPDTAQQQIFGNLALEPDKAERQAKV
LPQSPNWARQQARIVDAWQGVLKAWQLDIRKVPAVVFDDRDVVYGTTDIQRAAALRAGSRP
>gi|296100817|ref|YP_003610963.1| hypothetical protein ECL_00448 [Enterobacter cloacae subsp. cloacae ATCC 13047] [Tfc24]
MKLPVCCLAALFLTAGVRAGTVIYTDSTHPVTGNPGPEVTVVLLDAPDRLQAQLFGPLPADPAQAEQQAR
TVIGSPDFQRRQQDLAGAYAGLTRAWSLGLEKYPAVVFDDKWVVYGTSDVDVATQKLNVWKEKAQ
>gi|332288404|ref|YP_004419256.1| integrating conjugative element protein [Gallibacterium anatis UMN179] [Tfc24]
MKKIVSIIVCLFANFSSAIETERQVTVYTSQHYPIQHAELANKIYYLDQVQQIEDKFAEQFPLGQQPEAA
LQQINKLRQSNDWLQLEQQLKSAYEGISAGFTNGIRKIPAIQITGSDHKNYVLYGITDVSVALTRYQQYQ
ESAQ
>gi|237809188|ref|YP_002893628.1| hypothetical protein Tola_2447 [Tolumonas auensis DSM 9187] [Tfc24]
MRIVRGGHLHHGFDYQGHSPRDAKSMHTFLAHLSRTLALPALLLVAGNVTAAEIWIVADVRHPVAGAQAA
DRIIQLDAAQAIEAELSARLPDDPQRAAALVQRRLNEGGQALQQRMREAYQGMTDAWSLGITSIPAVIVD
QRYVVYGESDLGQALVRIERYREGQP
>gi|154253863|ref|YP_001414687.1| hypothetical protein Plav_3427 [Parvibaculum lavamentivorans DS-1] [Tfc24]
MPASFPRSAPSWRALGLAVVLPVSLGVFSPATFAADVLVITDSRHPVKTMGGERLIELDEAYRIEAELSA
ELPAEPEQATALVKRRLNSGGTDLQRRIASAYQGVADAWSLGITSIPAVVVDQRYVVYGEPDVARAVARI
EQHRRAQP
>gi|28868071|ref|NP_790690.1| unnamed protein product [Pseudomonas syringae pv. tomato str. DC3000] [Tfc24]
MAFLILIAAIQVPFANAETWIVTDRNHPVQAPARVRLILLDESERLEAKFSEGLPANQQQAIVIMQQRLK
SADAQRLQRDQQNLVDAWSIGVTKVPAVVVDRTFVVYGETNVLAAEQRIAQWRAAAHHQDEAGQGDIP
>gi|330824406|ref|YP_004387709.1| integrating conjugative element protein [Alicycliphilus denitrificans K601] [Tfc24]
MPAPVFKASPRLPTISIAPGLWAVLFMFTQTAAADVLVVTDSRHPVQTPAGVRIIELDQATRIEVELAAH
LPADPQQAAALVRQRLHDGGEALQRRIGHAYQGVADAWGLGIAKIPAVVVDRRYVVYGEPDVPRAVARIN
AYRSTQP
>gi|124267583|ref|YP_001021587.1| hypothetical protein Mpe_A2397 [Methylibium petroleiphilum PM1] [Tfc24]
MPAHSLNLPTASRRPLAVRLAAGLCAALLGPIAAAADVLVVTGGRHPVQAPAGVRIIELDQATRIEVELA
AHLPADPQQAAAVVRQRLHDGGEALQRRIGHAYQGVADAWGLGIAKIPAVVVDRRYVVYGEPDVARAVAR
INAYRSTQP
>gi|197286421|ref|YP_002152293.1| lipoprotein [Proteus mirabilis HI4320] [Tfc24]
MKKRFLSLSGLLMLSLSCLPLTAGAAVVLYTTQDDALPQTDIPFEVVYLDAPERLLDEALLQPGTELSEA
DAPHITALLQSPAWQARETALRQAYQGVVQAWQLGVSSLPAVVVDAQWVVYGTTDIAQAVTQIQQYREQQ
EGGGQP
>gi|300781869|ref|YP_003739104.1| hypothetical protein EbC_pEb10200470 [Erwinia billingiae Eb661] [Tfc24]
MRLRLLQSLFLFIPFQLLAGTVVYTDAEHPPQNLTEAASVVWLDGPDRLQDSIFGKLAADPQLAARQARE
IFQSPQWDEQQEQIAQAYRQVVHAWEIGLHKFPAVVFDDRYVVYGTADVARAEMLRNRGGH
>gi|50119525|ref|YP_048692.1| unnamed protein product [Pectobacterium atrosepticum SCRI1043] [Tfc24]
MCSKIAVFLFLLSPAPLLANPVVYTDQQHPPTNLTPETQIVWLDAPERLQRSVFGEFPASMEQATVQAQV
VMRSPKWQQHENDLQTAYRGVVHAWEIGVRKYPAVVFDDRDVVYGTADVAMAIAYKMQEGGSHE
>gi|290474531|ref|YP_003467411.1| unnamed protein product [Xenorhabdus bovienii SS-2004] [Tfc24]
MKKPGLLLLMGWMVSLSAGAKTVIYTDSQHPPVNLPPEAQVIWLDAPEQQQRQIFARLPADPQQAATQAR
TILQSPQWRGQEQQLINAYRAVVHARQAGVRKYPAVVFDDRDVVYGTADVAKATALREQYQP
>gi|161617531|ref|YP_001591496.1| hypothetical protein SPAB_05390 [Salmonella enterica subsp. enterica serovar Paratyphi B str. SPB7] [Tfc24]
MKMPFCCLAALFISVGASAGTVIYTDSSHAVAANPGPDVSVVELDAPERAQADIFGQLSADPFLAEQRAR
AVISSPNFRQQQQQLAEAYAGVTHAWSLGLEKYPAVVFDDVFVVYGTTDVNEATRQLAAWKEKNR
