# Supplementary material for: T346Hunter: A Novel Web-Based Tool for the Prediction of Type III, Type IV and Type VI Secretion Systems in Bacterial Genomes
Source: PLoS One. 2015 Apr 13;10(4):e0119317. doi: 10.1371/journal.pone.0119317 (PMC4395097; doi:10.1371/journal.pone.0119317)
Supplement: S1 Data — (ZIP) [file pone.0119317.s009.zip › T346Hunter_profiles/GI.Tfc24.hmm]

HMMER3/f [3.1b1 | May 2013]
NAME  Tfc24
LENG  141
ALPH  amino
RF    no
MM    no
CONS  yes
CS    no
MAP   yes
DATE  Tue Mar  4 13:35:14 2014
NSEQ  40
EFFN  2.875977
CKSUM 4181597351
STATS LOCAL MSV      -10.2779  0.71045
STATS LOCAL VITERBI  -10.6894  0.71045
STATS LOCAL FORWARD   -4.5063  0.71045
HMM          A        C        D        E        F        G        H        I        K        L        M        N        P        Q        R        S        T        V        W        Y   
            m->m     m->i     m->d     i->m     i->i     d->m     d->d
  COMPO   2.24943  4.70273  2.91845  2.69599  3.62923  3.04929  3.83708  2.89474  2.79594  2.46691  3.75237  3.19783  3.25933  2.78119  2.90137  2.73903  2.87366  2.44503  4.61740  3.50963
          2.68512  4.42371  2.77609  2.73270  3.46265  2.40577  3.72110  3.29349  2.67850  2.69370  4.23785  2.90427  2.73673  3.18147  2.89654  2.37893  2.77563  2.98562  4.58623  3.61584
          1.26044  0.96489  1.09230  2.31446  0.10405  0.00000        *
      1   2.09016  4.61051  3.30747  2.75092  3.84034  3.06197  3.83350  3.22082  2.72044  2.89316  2.92423  3.21422  3.96158  3.05744  2.64949  2.00291  2.91357  2.66026  5.20898  3.93316     25 s - - -
          2.68618  4.42225  2.77519  2.73123  3.46354  2.40513  3.72494  3.29354  2.67741  2.69355  4.24690  2.90347  2.73739  3.18146  2.89801  2.37887  2.77519  2.98518  4.58477  3.61503
          0.01760  4.44426  5.16660  0.61958  0.77255  1.07499  0.41749
      2   2.67653  4.32243  3.68777  3.11514  3.44788  3.20785  3.95130  2.43302  2.37664  2.11478  2.72450  3.48120  3.54666  3.33717  3.06253  2.94365  2.90801  2.58914  3.19347  3.69272     26 l - - -
          2.68618  4.42225  2.77519  2.73123  3.46354  2.40513  3.72494  3.29354  2.67741  2.69355  4.24690  2.90347  2.73739  3.18146  2.89801  2.37887  2.77519  2.98518  4.58477  3.61503
          0.01760  4.44426  5.16660  0.61958  0.77255  1.07499  0.41749
      3   2.67937  4.01530  3.34448  2.78127  3.19865  3.59777  2.86377  3.10071  2.74878  2.43624  3.65438  3.24194  3.73373  3.07790  2.31944  2.18841  2.91087  2.85031  5.11258  3.48263     27 s - - -
          2.68618  4.42225  2.77519  2.73123  3.46354  2.40513  3.72494  3.29354  2.67741  2.69355  4.24690  2.90347  2.73739  3.18146  2.89801  2.37887  2.77519  2.98518  4.58477  3.61503
          0.04188  4.44426  3.53114  0.61958  0.77255  0.96801  0.47778
      4   2.19757  4.71598  3.21282  2.65210  3.91451  3.55968  3.77706  3.30572  2.29706  2.41626  3.33231  3.14478  3.26051  2.97197  2.80666  2.64036  2.31816  3.02546  5.25182  3.95643     28 a - - -
          2.68618  4.42225  2.77519  2.73123  3.46354  2.40513  3.72494  3.29354  2.67741  2.69355  4.24690  2.90347  2.73739  3.18146  2.89801  2.37887  2.77519  2.98518  4.58477  3.61503
          0.01727  4.46345  5.18580  0.61958  0.77255  1.05745  0.42670
      5   2.60071  4.10647  4.38955  3.79097  2.55131  3.82716  4.14606  2.12160  3.17124  1.83299  3.00735  3.89869  4.19222  3.80902  3.73010  3.12660  2.61561  2.13027  4.72485  2.79036     29 l - - -
          2.68618  4.42225  2.77519  2.73123  3.46354  2.40513  3.72494  3.29354  2.67741  2.69355  4.24690  2.90347  2.73739  3.18146  2.89801  2.37887  2.77519  2.98518  4.58477  3.61503
          0.01727  4.46345  5.18580  0.61958  0.77255  0.77565  0.61694
      6   2.60610  4.47402  3.55305  2.98603  3.61621  2.95523  3.93659  2.70259  2.35561  2.25310  2.70372  3.40459  4.06904  3.25046  2.74320  2.69347  2.95408  2.28694  5.05169  3.81186     30 l - - -
          2.68600  4.42158  2.77543  2.73146  3.46344  2.40522  3.72444  3.29349  2.67713  2.69338  4.24628  2.90370  2.73763  3.18169  2.89805  2.37891  2.77543  2.98502  4.58500  3.61447
          0.69170  0.76925  3.32662  0.63445  0.75550  0.49457  0.94118
      7   2.17770  3.72742  4.56588  3.96305  2.67432  3.93828  4.26226  2.22010  3.18778  1.67047  2.32268  4.03689  4.30270  3.95343  3.86200  3.24147  2.78967  2.42792  4.81431  3.63436     33 l - - -
          2.68618  4.42225  2.77519  2.73123  3.46354  2.40513  3.72494  3.29354  2.67741  2.69355  4.24690  2.90347  2.73739  3.18146  2.89801  2.37887  2.77519  2.98518  4.58477  3.61503
          0.01331  4.72171  5.44406  0.61958  0.77255  0.44903  1.01679
      8   1.88441  4.90122  3.27834  2.71922  4.11158  2.99532  3.37327  3.09511  2.51219  3.14698  3.13816  3.05581  3.32262  3.05100  3.02133  2.24248  2.68988  3.21729  4.27236  4.11320     34 a - - -
          2.68618  4.42225  2.77519  2.73123  3.46354  2.40513  3.72494  3.29354  2.67741  2.69355  4.24690  2.90347  2.73739  3.18146  2.89801  2.37887  2.77519  2.98518  4.58477  3.61503
          0.01214  4.81347  5.53582  0.61958  0.77255  0.53457  0.88170
      9   2.55458  3.38987  4.11188  3.53158  2.98169  3.15661  4.18094  2.20697  2.71377  2.15565  3.36040  3.80379  3.96493  3.41615  2.76875  3.16606  2.62175  2.07718  4.95248  3.75211     35 v - - -
          2.68618  4.42225  2.77519  2.73123  3.46354  2.40513  3.72494  3.29354  2.67741  2.69355  4.24690  2.90347  2.73739  3.18146  2.89801  2.37887  2.77519  2.98518  4.58477  3.61503
          0.01204  4.82100  5.54335  0.61958  0.77255  0.54641  0.86518
     10   2.26618  3.74339  3.76136  3.19215  3.62693  3.30210  4.07241  2.59175  3.13981  2.13899  3.39047  3.00898  3.05196  3.43325  2.94026  2.46152  2.67295  2.35635  5.08353  3.85661     36 l - - -
          2.68618  4.42225  2.77519  2.73123  3.46354  2.40513  3.72494  3.29354  2.67741  2.69355  4.24690  2.90347  2.73739  3.18146  2.89801  2.37887  2.77519  2.98518  4.58477  3.61503
          0.04792  4.82100  3.25119  0.61958  0.77255  0.54641  0.86518
     11   2.17336  4.41451  3.89117  3.31914  3.54127  2.78355  4.11031  2.24975  3.25084  1.79565  3.52921  3.66024  3.24991  3.52688  3.34149  2.65512  2.72309  2.56926  5.01649  3.80225     37 l - - -
          2.68618  4.42225  2.77519  2.73123  3.46354  2.40513  3.72494  3.29354  2.67741  2.69355  4.24690  2.90347  2.73739  3.18146  2.89801  2.37887  2.77519  2.98518  4.58477  3.61503
          0.01248  4.78557  5.50791  0.61958  0.77255  0.62082  0.77112
     12   2.15998  4.34063  3.74162  3.49072  2.93639  3.63812  4.15840  2.54863  3.39983  1.71229  3.45277  3.77246  3.12822  2.77631  3.64258  3.14384  2.86727  2.25429  4.20355  3.74328     38 l - - -
          2.68618  4.42225  2.77519  2.73123  3.46354  2.40513  3.72494  3.29354  2.67741  2.69355  4.24690  2.90347  2.73739  3.18146  2.89801  2.37887  2.77519  2.98518  4.58477  3.61503
          0.01248  4.78557  5.50791  0.61958  0.77255  0.44671  1.02089
     13   2.29069  3.58988  4.49917  3.37832  2.99374  3.43518  4.27812  2.35424  3.74634  1.58413  3.01998  4.02200  3.68509  3.16388  3.85666  3.10349  3.05954  2.13618  4.14015  3.68671     39 l - - -
          2.68618  4.42225  2.77519  2.73123  3.46354  2.40513  3.72494  3.29354  2.67741  2.69355  4.24690  2.90347  2.73739  3.18146  2.89801  2.37887  2.77519  2.98518  4.58477  3.61503
          0.01187  4.83571  5.55805  0.61958  0.77255  0.51299  0.91306
     14   1.98081  2.75168  4.57357  3.97217  2.76086  3.97162  4.29322  2.33008  3.80270  1.96854  3.03698  4.05930  3.32823  3.97428  3.88758  2.42506  2.74696  2.48879  4.36111  3.67644     40 l - - -
          2.68618  4.42225  2.77519  2.73123  3.46354  2.40513  3.72494  3.29354  2.67741  2.69355  4.24690  2.90347  2.73739  3.18146  2.89801  2.37887  2.77519  2.98518  4.58477  3.61503
          0.01187  4.83571  5.55805  0.61958  0.77255  0.51299  0.91306
     15   1.93479  4.35660  4.12026  2.97449  3.12436  3.05316  4.19165  2.40539  3.44638  1.59437  3.46896  3.81324  3.59154  3.69296  3.68143  3.17567  3.06029  2.36135  4.96399  3.76359     41 l - - -
          2.68618  4.42225  2.77519  2.73123  3.46354  2.40513  3.72494  3.29354  2.67741  2.69355  4.24690  2.90347  2.73739  3.18146  2.89801  2.37887  2.77519  2.98518  4.58477  3.61503
          0.01187  4.83571  5.55805  0.61958  0.77255  0.51299  0.91306
     16   1.98571  3.91606  4.57563  3.97410  2.46602  3.66741  4.29345  2.35384  3.80419  1.80568  3.19075  4.06023  3.33255  3.97537  3.88829  2.51677  2.88692  2.38816  3.86311  3.67593     42 l - - -
          2.68618  4.42225  2.77519  2.73123  3.46354  2.40513  3.72494  3.29354  2.67741  2.69355  4.24690  2.90347  2.73739  3.18146  2.89801  2.37887  2.77519  2.98518  4.58477  3.61503
          0.06208  4.83571  2.95169  0.61958  0.77255  0.51299  0.91306
     17   1.88219  4.58640  3.58576  3.02185  3.74057  3.10658  4.00320  2.71439  2.98507  2.05053  3.69256  3.45178  3.22567  2.89044  3.36295  2.31283  3.03331  2.66326  5.16592  3.91947     43 a - - -
          2.68618  4.42225  2.77519  2.73123  3.46354  2.40513  3.72494  3.29354  2.67741  2.69355  4.24690  2.90347  2.73739  3.18146  2.89801  2.37887  2.77519  2.98518  4.58477  3.61503
          0.01247  4.78610  5.50845  0.61958  0.77255  0.51994  0.90278
     18   2.71201  4.47208  3.79828  2.97540  2.59295  3.81952  3.25888  2.95624  3.17118  1.69370  3.41435  3.12447  4.19680  2.85866  3.49614  2.73119  2.60426  2.48592  4.39534  3.83887     44 l - - -
          2.68618  4.42225  2.77519  2.73123  3.46354  2.40513  3.72494  3.29354  2.67741  2.69355  4.24690  2.90347  2.73739  3.18146  2.89801  2.37887  2.77519  2.98518  4.58477  3.61503
          0.02734  4.81407  3.97086  0.61958  0.77255  0.44109  1.03095
     19   2.48454  3.50904  3.59863  3.70996  2.56219  3.02553  4.23236  2.74697  3.58872  2.08520  3.12251  3.91374  3.13300  3.80696  3.76594  2.34188  3.05694  1.99967  3.77784  3.71910     45 v - - -
          2.68618  4.42225  2.77519  2.73123  3.46354  2.40513  3.72494  3.29354  2.67741  2.69355  4.24690  2.90347  2.73739  3.18146  2.89801  2.37887  2.77519  2.98518  4.58477  3.61503
          0.23512  4.83264  1.60168  0.61958  0.77255  0.52009  0.90255
     20   2.15416  3.83703  3.98314  3.40453  3.24268  3.79711  4.08420  2.42730  2.97333  1.88670  3.11458  3.69230  3.43690  3.56862  3.56399  2.48333  2.51407  2.45305  4.88127  3.67834     46 l - - -
          2.68618  4.42225  2.77519  2.73123  3.46354  2.40513  3.72494  3.29354  2.67741  2.69355  4.24690  2.90347  2.73739  3.18146  2.89801  2.37887  2.77519  2.98518  4.58477  3.61503
          0.03529  4.61238  3.69926  0.61958  0.77255  0.56433  0.84104
     21   2.66863  5.07331  3.11376  2.39406  4.34938  3.02392  3.78656  3.78344  2.55750  2.80953  4.14383  3.09413  1.87071  2.82852  2.67215  2.41308  2.81526  3.42853  5.56155  4.20482     47 p - - -
          2.68618  4.42225  2.77519  2.73123  3.46354  2.40513  3.72494  3.29354  2.67741  2.69355  4.24690  2.90347  2.73739  3.18146  2.89801  2.37887  2.77519  2.98518  4.58477  3.61503
          0.04410  4.71340  3.37638  0.61958  0.77255  0.58954  0.80875
     22   1.84735  4.58648  3.36530  2.96590  3.49011  3.45256  3.73123  2.57113  2.93236  2.43537  3.68495  2.90125  3.72882  3.13225  3.31816  2.53073  2.77471  2.39794  5.15640  3.90540     48 a - - -
          2.68618  4.42225  2.77519  2.73123  3.46354  2.40513  3.72494  3.29354  2.67741  2.69355  4.24690  2.90347  2.73739  3.18146  2.89801  2.37887  2.77519  2.98518  4.58477  3.61503
          0.01314  4.73411  5.45646  0.61958  0.77255  0.56037  0.84629
     23   2.05927  4.34569  4.04958  3.47119  2.61148  3.37145  4.15212  2.38948  3.38289  2.45044  3.45842  3.75932  3.77998  3.19100  3.63148  2.54327  2.44216  2.00879  4.95041  3.74738     49 v - - -
          2.68618  4.42225  2.77519  2.73123  3.46354  2.40513  3.72494  3.29354  2.67741  2.69355  4.24690  2.90347  2.73739  3.18146  2.89801  2.37887  2.77519  2.98518  4.58477  3.61503
          0.01254  4.78089  5.50323  0.61958  0.77255  0.49055  0.94750
     24   1.94642  4.95703  2.76136  2.29989  3.27237  3.65236  3.86046  3.58895  2.67641  2.64680  4.03222  3.19767  4.04164  2.57510  3.13350  2.77833  2.45873  2.64633  5.47026  4.14721     50 a - - -
          2.68618  4.42225  2.77519  2.73123  3.46354  2.40513  3.72494  3.29354  2.67741  2.69355  4.24690  2.90347  2.73739  3.18146  2.89801  2.37887  2.77519  2.98518  4.58477  3.61503
          0.01205  4.82075  5.54309  0.61958  0.77255  0.44931  1.01631
     25   1.83933  4.00219  3.75580  3.18699  3.25882  3.21616  4.07755  3.00742  3.13631  2.39812  3.62121  3.07417  4.19752  3.25701  2.76519  2.83178  2.33481  2.33621  4.12326  3.87372     51 a - - -
          2.68618  4.42225  2.77519  2.73123  3.46354  2.40513  3.72494  3.29354  2.67741  2.69355  4.24690  2.90347  2.73739  3.18146  2.89801  2.37887  2.77519  2.98518  4.58477  3.61503
          0.01173  4.84717  5.56952  0.61958  0.77255  0.48576  0.95510
     26   1.29774  4.60935  3.66443  2.79054  3.77070  3.80819  4.07709  2.31982  3.06659  2.82430  3.72262  3.53133  4.19868  2.88754  3.43118  3.05904  3.01255  2.44751  5.20984  3.96849     52 a - - -
          2.68618  4.42225  2.77519  2.73123  3.46354  2.40513  3.72494  3.29354  2.67741  2.69355  4.24690  2.90347  2.73739  3.18146  2.89801  2.37887  2.77519  2.98518  4.58477  3.61503
          0.01173  4.84717  5.56952  0.61958  0.77255  0.48576  0.95510
     27   2.65974  5.33421  2.15087  1.64380  4.67257  2.60425  3.79438  4.15548  2.47206  3.63690  4.37827  2.92095  3.99656  2.89423  2.76162  2.68768  2.81372  3.32118  5.77071  4.36080     53 e - - -
          2.68618  4.42225  2.77519  2.73123  3.46354  2.40513  3.72494  3.29354  2.67741  2.69355  4.24690  2.90347  2.73739  3.18146  2.89801  2.37887  2.77519  2.98518  4.58477  3.61503
          0.01173  4.84717  5.56952  0.61958  0.77255  0.48576  0.95510
     28   2.83279  4.44417  3.91840  3.34523  3.56793  3.86049  4.13571  2.49693  3.26955  2.53550  3.55514  3.68793  3.79353  3.09094  3.17843  2.82873  1.94574  1.53223  5.04324  3.82903     54 v - - -
          2.68618  4.42225  2.77519  2.73123  3.46354  2.40513  3.72494  3.29354  2.67741  2.69355  4.24690  2.90347  2.73739  3.18146  2.89801  2.37887  2.77519  2.98518  4.58477  3.61503
          0.01173  4.84717  5.56952  0.61958  0.77255  0.48576  0.95510
     29   2.83224  4.32634  3.13542  3.30785  2.53780  3.92412  4.22203  2.77630  3.53822  2.03418  3.44003  3.88048  4.29451  3.76815  3.54442  3.20623  2.52569  1.67356  2.77971  3.73960     55 v - - -
          2.68618  4.42225  2.77519  2.73123  3.46354  2.40513  3.72494  3.29354  2.67741  2.69355  4.24690  2.90347  2.73739  3.18146  2.89801  2.37887  2.77519  2.98518  4.58477  3.61503
          0.01173  4.84717  5.56952  0.61958  0.77255  0.48576  0.95510
     30   2.36603  4.27443  4.56069  3.96355  3.37841  4.00218  4.32479  1.95307  3.26491  2.09119  3.39280  4.07309  4.36702  3.98533  3.90557  3.30252  2.58643  1.51449  4.90589  2.95382     56 v - - -
          2.68618  4.42225  2.77519  2.73123  3.46354  2.40513  3.72494  3.29354  2.67741  2.69355  4.24690  2.90347  2.73739  3.18146  2.89801  2.37887  2.77519  2.98518  4.58477  3.61503
          0.01173  4.84717  5.56952  0.61958  0.77255  0.48576  0.95510
     31   2.84960  4.29906  3.26749  3.81910  2.54879  3.96732  4.26436  2.44042  3.68356  2.24551  3.41373  3.44672  4.33471  3.88584  3.83087  3.25950  3.08170  1.61659  4.88976  2.05007     57 v - - -
          2.68618  4.42225  2.77519  2.73123  3.46354  2.40513  3.72494  3.29354  2.67741  2.69355  4.24690  2.90347  2.73739  3.18146  2.89801  2.37887  2.77519  2.98518  4.58477  3.61503
          0.01173  4.84717  5.56952  0.61958  0.77255  0.48576  0.95510
     32   2.53564  5.13209  2.77602  2.60683  4.42020  2.98316  3.83589  3.85857  2.61038  3.42218  4.20929  3.13723  3.45725  2.96378  2.85184  2.51429  1.49548  3.49612  5.62681  3.53274     58 t - - -
          2.68618  4.42225  2.77519  2.73123  3.46354  2.40513  3.72494  3.29354  2.67741  2.69355  4.24690  2.90347  2.73739  3.18146  2.89801  2.37887  2.77519  2.98518  4.58477  3.61503
          0.01173  4.84717  5.56952  0.61958  0.77255  0.48576  0.95510
     33   2.69436  5.26452  1.26260  2.63356  4.64224  3.43423  3.95948  4.08840  2.77393  3.64335  4.43094  2.63968  4.09511  3.09200  3.26739  2.92133  2.32362  2.87573  5.83490  4.45157     59 d - - -
          2.68618  4.42225  2.77519  2.73123  3.46354  2.40513  3.72494  3.29354  2.67741  2.69355  4.24690  2.90347  2.73739  3.18146  2.89801  2.37887  2.77519  2.98518  4.58477  3.61503
          0.01173  4.84717  5.56952  0.61958  0.77255  0.48576  0.95510
     34   2.42667  5.06033  2.73970  2.63617  3.74626  3.48163  3.84162  3.33059  2.63097  3.32448  4.12787  3.16071  4.03065  2.67285  2.46864  1.86198  2.61341  2.62952  5.55493  4.20998     60 s - - -
          2.68618  4.42225  2.77519  2.73123  3.46354  2.40513  3.72494  3.29354  2.67741  2.69355  4.24690  2.90347  2.73739  3.18146  2.89801  2.37887  2.77519  2.98518  4.58477  3.61503
          0.01173  4.84717  5.56952  0.61958  0.77255  0.48576  0.95510
     35   2.73202  5.32328  2.85268  2.44332  4.66511  3.03269  3.02355  4.14867  2.51705  3.62690  4.36520  2.60094  3.98697  2.01704  2.13714  2.37291  2.71911  3.71226  5.75751  4.34859     61 q - - -
          2.68618  4.42225  2.77519  2.73123  3.46354  2.40513  3.72494  3.29354  2.67741  2.69355  4.24690  2.90347  2.73739  3.18146  2.89801  2.37887  2.77519  2.98518  4.58477  3.61503
          0.01173  4.84717  5.56952  0.61958  0.77255  0.48576  0.95510
     36   2.83881  4.84508  3.06796  2.81245  4.00303  3.71193  1.51827  3.42525  2.79284  2.39742  3.93123  3.30172  3.48194  2.93245  3.22283  2.93342  3.07030  2.92618  5.35945  3.16250     62 h - - -
          2.68623  4.42253  2.77528  2.73119  3.46382  2.40522  3.72523  3.29382  2.67769  2.69357  4.24718  2.90375  2.73640  3.18072  2.89829  2.37904  2.77548  2.98486  4.58296  3.61481
          0.36927  1.18760  5.56952  0.95831  0.48376  0.48576  0.95510
     37   1.98775  4.75555  3.64496  3.13501  4.28460  3.60853  4.22058  3.67104  3.11876  3.13455  4.18754  3.06587  1.21691  3.44446  3.51962  2.68788  2.81547  2.94762  5.63733  4.37194     70 p - - -
          2.68618  4.42225  2.77519  2.73123  3.46354  2.40513  3.72494  3.29354  2.67741  2.69355  4.24690  2.90347  2.73739  3.18146  2.89801  2.37887  2.77519  2.98518  4.58477  3.61503
          0.01173  4.84717  5.56952  0.61958  0.77255  0.48576  0.95510
     38   2.56752  4.30439  4.36703  3.77792  3.02191  3.95985  4.26849  2.39363  2.92868  2.17895  3.18075  3.96325  2.44212  3.86036  3.81117  3.24964  2.94305  1.50894  4.92410  3.73457     71 v - - -
          2.68618  4.42225  2.77519  2.73123  3.46354  2.40513  3.72494  3.29354  2.67741  2.69355  4.24690  2.90347  2.73739  3.18146  2.89801  2.37887  2.77519  2.98518  4.58477  3.61503
          0.01173  4.84717  5.56952  0.61958  0.77255  0.48576  0.95510
     39   2.23137  5.27100  3.08710  2.22298  4.59361  3.41407  3.78780  3.84615  2.11430  3.17796  4.31771  3.07517  3.52674  2.09587  2.75612  2.44718  2.81342  3.08760  5.71729  4.32060     72 q - - -
          2.68618  4.42225  2.77519  2.73123  3.46354  2.40513  3.72494  3.29354  2.67741  2.69355  4.24690  2.90347  2.73739  3.18146  2.89801  2.37887  2.77519  2.98518  4.58477  3.61503
          0.01173  4.84717  5.56952  0.61958  0.77255  0.48576  0.95510
     40   2.37860  5.26200  2.78077  2.53452  4.58106  2.95093  3.29221  3.72947  2.53599  3.38005  4.30987  2.13807  3.99279  2.19083  3.02402  2.53818  2.61839  3.09849  5.71088  4.31625     73 n - - -
          2.68618  4.42225  2.77519  2.73123  3.46354  2.40513  3.72494  3.29354  2.67741  2.69355  4.24690  2.90347  2.73739  3.18146  2.89801  2.37887  2.77519  2.98518  4.58477  3.61503
          0.27879  4.84717  1.44624  0.61958  0.77255  0.48576  0.95510
     41   2.17334  4.65673  3.33367  2.77360  3.83292  3.62494  3.85383  3.21377  2.75038  2.47821  3.74942  2.75664  2.54601  2.81859  3.16850  2.84833  2.73248  2.69055  5.20906  2.85399     74 a - - -
          2.68618  4.42225  2.77519  2.73123  3.46354  2.40513  3.72494  3.29354  2.67741  2.69355  4.24690  2.90347  2.73739  3.18146  2.89801  2.37887  2.77519  2.98518  4.58477  3.61503
          0.05037  4.58368  3.24665  0.61958  0.77255  0.31606  1.30570
     42   2.68415  5.22086  2.27703  2.17366  4.52988  2.97798  3.78024  3.44768  2.53109  3.28621  3.14636  3.07128  2.41053  2.59121  3.01712  2.69344  2.79160  3.59200  5.67583  4.28763     75 e - - -
          2.68618  4.42225  2.77519  2.73123  3.46354  2.40513  3.72494  3.29354  2.67741  2.69355  4.24690  2.90347  2.73739  3.18146  2.89801  2.37887  2.77519  2.98518  4.58477  3.61503
          0.01225  4.80444  5.52679  0.61958  0.77255  0.52208  0.89964
     43   2.05149  4.64631  3.53309  2.85148  3.80237  2.71463  3.98712  2.91977  2.93868  2.12709  3.74368  3.41725  2.66226  3.07746  3.33208  2.63472  2.91437  2.84493  5.21290  3.12120     76 a - - -
          2.68618  4.42225  2.77519  2.73123  3.46354  2.40513  3.72494  3.29354  2.67741  2.69355  4.24690  2.90347  2.73739  3.18146  2.89801  2.37887  2.77519  2.98518  4.58477  3.61503
          0.01205  4.82075  5.54309  0.61958  0.77255  0.54697  0.86441
     44   2.30265  5.31355  2.25544  2.30277  4.65577  2.45357  3.76995  4.14004  2.35673  3.61760  4.35520  2.78387  3.32797  2.44584  2.71415  2.64559  3.04006  3.33087  5.74778  4.33801     77 d - - -
          2.68618  4.42225  2.77519  2.73123  3.46354  2.40513  3.72494  3.29354  2.67741  2.69355  4.24690  2.90347  2.73739  3.18146  2.89801  2.37887  2.77519  2.98518  4.58477  3.61503
          0.01205  4.82075  5.54309  0.61958  0.77255  0.44931  1.01631
     45   2.24584  4.79851  2.80773  2.38259  3.49593  3.71220  3.93537  3.23644  2.81394  2.81348  3.88683  2.95864  4.09857  3.14814  3.24241  2.93118  2.61581  1.71357  5.34368  4.05840     78 v - - -
          2.68618  4.42225  2.77519  2.73123  3.46354  2.40513  3.72494  3.29354  2.67741  2.69355  4.24690  2.90347  2.73739  3.18146  2.89801  2.37887  2.77519  2.98518  4.58477  3.61503
          0.01173  4.84717  5.56952  0.61958  0.77255  0.48576  0.95510
     46   2.68680  5.27205  3.10885  2.41688  4.59421  3.61291  3.61631  4.05918  2.23815  3.56438  4.32025  3.09156  4.00483  2.45764  1.83179  2.30481  2.49354  2.89854  5.71590  4.32693     79 r - - -
          2.68618  4.42225  2.77519  2.73123  3.46354  2.40513  3.72494  3.29354  2.67741  2.69355  4.24690  2.90347  2.73739  3.18146  2.89801  2.37887  2.77519  2.98518  4.58477  3.61503
          0.01173  4.84717  5.56952  0.61958  0.77255  0.48576  0.95510
     47   2.97105  4.50889  4.88327  4.30470  3.60929  4.36289  4.72589  1.63637  4.15108  1.75368  3.53893  4.43526  4.69620  2.83511  4.26486  3.68114  3.37687  1.27136  5.26941  4.09345     80 v - - -
          2.68618  4.42225  2.77519  2.73123  3.46354  2.40513  3.72494  3.29354  2.67741  2.69355  4.24690  2.90347  2.73739  3.18146  2.89801  2.37887  2.77519  2.98518  4.58477  3.61503
          0.01173  4.84717  5.56952  0.61958  0.77255  0.48576  0.95510
     48   2.94833  4.34006  4.72115  4.12471  3.42307  4.11929  4.44479  1.44628  3.94292  2.26628  3.43290  4.21017  4.47473  4.12399  3.16434  3.42763  3.18171  1.56531  4.98918  2.48223     81 i - - -
          2.68618  4.42225  2.77519  2.73123  3.46354  2.40513  3.72494  3.29354  2.67741  2.69355  4.24690  2.90347  2.73739  3.18146  2.89801  2.37887  2.77519  2.98518  4.58477  3.61503
          0.01173  4.84717  5.56952  0.61958  0.77255  0.48576  0.95510
     49   2.53941  5.09523  3.17502  1.88808  4.35564  3.63361  3.83216  3.78592  2.55308  2.68661  4.15931  2.38902  4.02441  2.57101  2.86392  2.83259  3.04980  3.16474  3.54362  2.87936     82 e - - -
          2.68618  4.42225  2.77519  2.73123  3.46354  2.40513  3.72494  3.29354  2.67741  2.69355  4.24690  2.90347  2.73739  3.18146  2.89801  2.37887  2.77519  2.98518  4.58477  3.61503
          0.01173  4.84717  5.56952  0.61958  0.77255  0.48576  0.95510
     50   3.65552  4.95728  5.45960  4.87894  3.52330  4.93686  5.27692  2.38336  4.73093  0.58288  2.93415  5.04273  5.13455  4.77818  4.77695  4.28453  2.94547  2.40269  5.55123  4.50464     83 L - - -
          2.68618  4.42225  2.77519  2.73123  3.46354  2.40513  3.72494  3.29354  2.67741  2.69355  4.24690  2.90347  2.73739  3.18146  2.89801  2.37887  2.77519  2.98518  4.58477  3.61503
          0.01173  4.84717  5.56952  0.61958  0.77255  0.48576  0.95510
     51   3.79456  6.52735  0.43486  2.19855  5.80916  3.78515  4.49790  5.44283  3.73792  4.87797  5.83481  3.24384  4.50160  3.69804  4.48350  3.60025  4.12985  4.95613  6.97338  5.36652     84 D - - -
          2.68618  4.42225  2.77519  2.73123  3.46354  2.40513  3.72494  3.29354  2.67741  2.69355  4.24690  2.90347  2.73739  3.18146  2.89801  2.37887  2.77519  2.98518  4.58477  3.61503
          0.01173  4.84717  5.56952  0.61958  0.77255  0.48576  0.95510
     52   1.78646  5.31623  2.66090  1.94771  4.65365  3.05401  3.78519  4.13458  2.44117  3.26894  4.35944  3.06395  3.98978  2.48220  2.65479  2.59391  3.05420  3.70286  5.75315  4.34619     85 a - - -
          2.68618  4.42225  2.77519  2.73123  3.46354  2.40513  3.72494  3.29354  2.67741  2.69355  4.24690  2.90347  2.73739  3.18146  2.89801  2.37887  2.77519  2.98518  4.58477  3.61503
          0.01173  4.84717  5.56952  0.61958  0.77255  0.48576  0.95510
     53   2.13421  4.63176  3.58139  3.01779  3.78571  3.63175  3.13659  2.92518  2.98224  2.40117  3.73331  3.45578  1.89173  3.14692  3.36643  2.69542  3.05801  2.46869  5.20469  3.95426     86 p - - -
          2.68620  4.42227  2.77521  2.73125  3.46355  2.40514  3.72496  3.29356  2.67742  2.69356  4.24691  2.90316  2.73741  3.18148  2.89802  2.37888  2.77521  2.98520  4.58478  3.61505
          0.06301  2.86022  5.56952  0.33880  1.24696  0.48576  0.95510
     54   2.47631  5.32586  2.64379  1.85251  4.67049  3.58919  3.44689  4.15617  2.37876  3.63090  4.36671  2.86610  3.59111  2.35059  2.39521  2.44994  2.71350  3.71627  5.75871  4.15025     88 e - - -
          2.68618  4.42225  2.77519  2.73123  3.46354  2.40513  3.72494  3.29354  2.67741  2.69355  4.24690  2.90347  2.73739  3.18146  2.89801  2.37887  2.77519  2.98518  4.58477  3.61503
          0.01173  4.84717  5.56952  0.61958  0.77255  0.48576  0.95510
     55   2.57756  5.29499  3.19759  2.63526  4.62932  3.51669  3.83779  4.07620  2.50683  3.19972  4.35611  2.68715  4.06579  1.85244  1.59189  2.88689  2.97600  3.68362  5.73137  4.37203     89 r - - -
          2.68618  4.42225  2.77519  2.73123  3.46354  2.40513  3.72494  3.29354  2.67741  2.69355  4.24690  2.90347  2.73739  3.18146  2.89801  2.37887  2.77519  2.98518  4.58477  3.61503
          0.01173  4.84717  5.56952  0.61958  0.77255  0.48576  0.95510
     56   2.86507  4.58851  5.12168  4.54260  3.59929  4.51097  4.88809  1.44099  4.37831  1.19674  3.49315  4.63053  4.82026  3.97834  4.44586  3.84166  3.48945  1.78125  5.34458  4.19195     90 l - - -
          2.68618  4.42225  2.77519  2.73123  3.46354  2.40513  3.72494  3.29354  2.67741  2.69355  4.24690  2.90347  2.73739  3.18146  2.89801  2.37887  2.77519  2.98518  4.58477  3.61503
          0.01173  4.84717  5.56952  0.61958  0.77255  0.48576  0.95510
     57   2.82892  5.28614  2.89530  1.42622  3.82639  3.25813  3.79659  4.07998  2.54030  3.01367  4.33348  3.07882  3.99955  2.13606  2.69375  2.80068  3.06041  3.66516  5.73093  4.33349     91 e - - -
          2.68618  4.42225  2.77519  2.73123  3.46354  2.40513  3.72494  3.29354  2.67741  2.69355  4.24690  2.90347  2.73739  3.18146  2.89801  2.37887  2.77519  2.98518  4.58477  3.61503
          0.01173  4.84717  5.56952  0.61958  0.77255  0.48576  0.95510
     58   1.66512  5.27359  2.48861  2.53427  4.59840  3.59977  3.79390  4.06840  2.53910  3.57191  4.32401  2.66966  3.99552  2.63462  2.46317  2.44041  2.83131  3.24571  5.72331  4.32674     92 a - - -
          2.68618  4.42225  2.77519  2.73123  3.46354  2.40513  3.72494  3.29354  2.67741  2.69355  4.24690  2.90347  2.73739  3.18146  2.89801  2.37887  2.77519  2.98518  4.58477  3.61503
          0.01173  4.84717  5.56952  0.61958  0.77255  0.48576  0.95510
     59   2.82688  5.32990  2.75021  1.60362  4.67372  3.59669  3.78364  4.15675  2.13905  3.44240  4.37173  3.06499  3.99149  2.21517  2.43709  2.59826  3.05768  3.37354  5.76164  4.35424     93 e - - -
          2.68618  4.42225  2.77519  2.73123  3.46354  2.40513  3.72494  3.29354  2.67741  2.69355  4.24690  2.90347  2.73739  3.18146  2.89801  2.37887  2.77519  2.98518  4.58477  3.61503
          0.01173  4.84717  5.56952  0.61958  0.77255  0.48576  0.95510
     60   2.90016  4.60019  5.13583  4.53559  2.26724  4.46792  4.79681  2.21545  4.35729  0.89050  3.10609  4.60124  4.76201  4.44849  4.38436  3.79085  3.14013  2.44369  5.20199  4.07983     94 l - - -
          2.68618  4.42225  2.77519  2.73123  3.46354  2.40513  3.72494  3.29354  2.67741  2.69355  4.24690  2.90347  2.73739  3.18146  2.89801  2.37887  2.77519  2.98518  4.58477  3.61503
          0.01173  4.84717  5.56952  0.61958  0.77255  0.48576  0.95510
     61   2.20048  4.63948  3.63446  3.08682  2.34050  3.76530  4.06837  3.19439  3.04804  2.68001  3.77993  3.50600  4.17865  2.86515  3.42187  1.45178  3.08836  2.95243  5.23105  3.96780     95 s - - -
          2.68618  4.42225  2.77519  2.73123  3.46354  2.40513  3.72494  3.29354  2.67741  2.69355  4.24690  2.90347  2.73739  3.18146  2.89801  2.37887  2.77519  2.98518  4.58477  3.61503
          0.01173  4.84717  5.56952  0.61958  0.77255  0.48576  0.95510
     62   1.86385  5.25894  3.09467  1.82410  4.57562  2.55518  3.79707  4.04049  2.28249  3.22506  4.30885  3.08589  3.99983  2.70999  2.91711  2.69180  3.05493  3.39086  5.70949  4.31832     96 e - - -
          2.68618  4.42225  2.77519  2.73123  3.46354  2.40513  3.72494  3.29354  2.67741  2.69355  4.24690  2.90347  2.73739  3.18146  2.89801  2.37887  2.77519  2.98518  4.58477  3.61503
          0.01173  4.84717  5.56952  0.61958  0.77255  0.48576  0.95510
     63   2.63892  5.33558  2.19022  2.13342  4.68067  2.74563  3.33048  4.16733  2.37103  3.64078  4.37663  2.56367  3.72418  2.34104  2.47002  2.69827  3.05427  3.72631  5.76776  4.35566     97 e - - -
          2.68618  4.42225  2.77519  2.73123  3.46354  2.40513  3.72494  3.29354  2.67741  2.69355  4.24690  2.90347  2.73739  3.18146  2.89801  2.37887  2.77519  2.98518  4.58477  3.61503
          0.01173  4.84717  5.56952  0.61958  0.77255  0.48576  0.95510
     64   3.68695  5.00239  5.42994  4.85367  2.65491  4.91307  5.15793  2.50636  4.69738  0.53571  3.26405  5.00411  3.69741  4.72229  4.73049  4.25764  3.90490  2.87245  5.40610  4.27576     98 L - - -
          2.68618  4.42225  2.77519  2.73123  3.46354  2.40513  3.72494  3.29354  2.67741  2.69355  4.24690  2.90347  2.73739  3.18146  2.89801  2.37887  2.77519  2.98518  4.58477  3.61503
          0.01173  4.84717  5.56952  0.61958  0.77255  0.48576  0.95510
     65   2.48810  4.85870  3.62094  3.37282  5.02676  2.97420  4.62821  4.49197  3.57634  4.10698  4.89825  2.78310  0.80592  3.84011  3.97395  2.27380  3.29526  3.88878  6.29985  5.03473     99 p - - -
          2.68618  4.42225  2.77519  2.73123  3.46354  2.40513  3.72494  3.29354  2.67741  2.69355  4.24690  2.90347  2.73739  3.18146  2.89801  2.37887  2.77519  2.98518  4.58477  3.61503
          0.01173  4.84717  5.56952  0.61958  0.77255  0.48576  0.95510
     66   1.49504  5.11161  2.67998  2.62523  4.38826  3.63275  3.85358  3.81974  2.53507  2.57757  4.19229  2.70076  4.03613  2.98870  3.11276  2.47882  2.74927  3.46885  5.61325  4.25831    100 a - - -
          2.68618  4.42225  2.77519  2.73123  3.46354  2.40513  3.72494  3.29354  2.67741  2.69355  4.24690  2.90347  2.73739  3.18146  2.89801  2.37887  2.77519  2.98518  4.58477  3.61503
          0.01173  4.84717  5.56952  0.61958  0.77255  0.48576  0.95510
     67   3.29220  5.92302  1.23832  2.14993  5.22539  3.01606  4.13390  4.75470  3.07593  4.21169  5.01165  1.63922  4.24926  2.68154  3.65712  2.94015  3.56121  4.29727  6.34908  4.84501    101 d - - -
          2.68618  4.42225  2.77519  2.73123  3.46354  2.40513  3.72494  3.29354  2.67741  2.69355  4.24690  2.90347  2.73739  3.18146  2.89801  2.37887  2.77519  2.98518  4.58477  3.61503
          0.01173  4.84717  5.56952  0.61958  0.77255  0.48576  0.95510
     68   2.73245  5.27344  2.67556  2.26648  4.59563  3.59963  3.79065  4.06562  2.53499  3.23967  3.89508  3.07647  1.82839  2.32318  2.85263  2.65701  2.71446  3.65181  5.72004  4.32341    102 p - - -
          2.68618  4.42225  2.77519  2.73123  3.46354  2.40513  3.72494  3.29354  2.67741  2.69355  4.24690  2.90347  2.73739  3.18146  2.89801  2.37887  2.77519  2.98518  4.58477  3.61503
          0.01173  4.84717  5.56952  0.61958  0.77255  0.48576  0.95510
     69   2.51777  5.30762  2.61224  1.86537  4.18400  3.12322  3.78115  4.12449  2.51965  3.60932  4.35061  3.06292  3.18209  1.99089  2.89648  2.62030  2.90397  3.69375  5.74532  3.44778    103 e - - -
          2.68621  4.42228  2.77522  2.73099  3.46357  2.40516  3.72497  3.29357  2.67744  2.69358  4.24693  2.90350  2.73722  3.18149  2.89804  2.37890  2.77522  2.98521  4.58480  3.61506
          0.17396  2.34856  2.74629  0.25148  1.50350  0.48576  0.95510
     70   2.62020  5.28793  2.64241  2.13331  4.62431  3.57279  3.76183  4.10345  2.41931  2.93911  4.33138  2.84904  3.96756  1.71065  2.50682  2.76566  3.03075  3.67400  5.72491  3.86852    105 q - - -
          2.68618  4.42225  2.77519  2.73123  3.46354  2.40513  3.72494  3.29354  2.67741  2.69355  4.24690  2.90347  2.73739  3.18146  2.89801  2.37887  2.77519  2.98518  4.58477  3.61503
          0.01249  4.78492  5.50727  0.61958  0.77255  0.62210  0.76963
     71   0.25064  4.93533  4.68117  4.61236  5.25332  3.72264  5.47298  4.56081  4.66111  4.37915  5.35275  4.44392  4.54358  4.90968  4.77408  3.30480  3.64479  4.01597  6.54894  5.51287    106 A - - -
          2.68618  4.42225  2.77519  2.73123  3.46354  2.40513  3.72494  3.29354  2.67741  2.69355  4.24690  2.90347  2.73739  3.18146  2.89801  2.37887  2.77519  2.98518  4.58477  3.61503
          0.01249  4.78492  5.50727  0.61958  0.77255  0.40907  1.09144
     72   1.87873  5.27426  2.87126  1.96156  4.59788  3.59849  3.18278  3.39932  2.16957  3.57017  4.32075  3.07476  3.99159  2.89163  2.67556  2.78957  2.56340  3.41750  5.71983  4.32260    107 a - - -
          2.68618  4.42225  2.77519  2.73123  3.46354  2.40513  3.72494  3.29354  2.67741  2.69355  4.24690  2.90347  2.73739  3.18146  2.89801  2.37887  2.77519  2.98518  4.58477  3.61503
          0.01173  4.84717  5.56952  0.61958  0.77255  0.48576  0.95510
     73   1.72199  5.18157  3.16373  2.45447  4.46995  3.63727  3.82215  3.91089  2.22345  3.06517  4.23968  3.13447  4.02752  2.47688  2.22937  2.83668  2.95840  2.85194  5.64610  4.28316    108 a - - -
          2.68622  4.42229  2.77523  2.73127  3.46358  2.40517  3.72498  3.29358  2.67745  2.69359  4.24694  2.90351  2.73728  3.18118  2.89773  2.37891  2.77523  2.98522  4.58481  3.61507
          0.20872  2.08576  2.74629  0.21081  1.66035  0.48576  0.95510
     74   2.43610  4.78889  3.35187  2.46032  3.97561  3.68157  3.43817  2.49955  2.77240  2.26318  3.87549  3.27821  4.06772  2.15365  2.94432  2.77652  2.73694  2.93116  5.32977  3.52112    110 q - - -
          2.68618  4.42225  2.77519  2.73123  3.46354  2.40513  3.72494  3.29354  2.67741  2.69355  4.24690  2.90347  2.73739  3.18146  2.89801  2.37887  2.77519  2.98518  4.58477  3.61503
          0.01249  4.78492  5.50727  0.61958  0.77255  0.40907  1.09144
     75   1.75470  4.39143  4.90963  4.31357  2.59648  4.23388  4.58410  2.13376  4.13384  2.22661  2.66912  4.36260  4.57690  4.28176  4.18455  3.55065  3.26262  1.43676  5.08124  3.90945    111 v - - -
          2.68618  4.42225  2.77519  2.73123  3.46354  2.40513  3.72494  3.29354  2.67741  2.69355  4.24690  2.90347  2.73739  3.18146  2.89801  2.37887  2.77519  2.98518  4.58477  3.61503
          0.01173  4.84717  5.56952  0.61958  0.77255  0.48576  0.95510
     76   2.83101  5.28360  3.10380  2.40484  4.61037  3.61060  3.79332  4.07851  2.23294  3.05316  3.30873  2.74971  4.00248  1.87596  2.13507  2.52905  2.84765  3.66464  5.72437  4.33239    112 q - - -
          2.68618  4.42225  2.77519  2.73123  3.46354  2.40513  3.72494  3.29354  2.67741  2.69355  4.24690  2.90347  2.73739  3.18146  2.89801  2.37887  2.77519  2.98518  4.58477  3.61503
          0.01173  4.84717  5.56952  0.61958  0.77255  0.48576  0.95510
     77   2.09564  5.29459  2.73718  2.45569  4.62609  3.59813  3.55026  4.10124  2.35473  3.40843  4.33924  3.07136  3.99129  1.93657  2.17071  2.78920  2.84520  3.24758  5.73465  4.33400    113 q - - -
          2.68618  4.42225  2.77519  2.73123  3.46354  2.40513  3.72494  3.29354  2.67741  2.69355  4.24690  2.90347  2.73739  3.18146  2.89801  2.37887  2.77519  2.98518  4.58477  3.61503
          0.01173  4.84717  5.56952  0.61958  0.77255  0.48576  0.95510
     78   2.78894  4.51596  3.98553  3.39934  3.62487  3.92919  4.18241  2.25506  3.22559  2.01407  3.59140  3.74293  4.29881  3.18500  1.54336  3.19691  3.13527  2.24774  5.11549  3.90707    114 r - - -
          2.68618  4.42225  2.77519  2.73123  3.46354  2.40513  3.72494  3.29354  2.67741  2.69355  4.24690  2.90347  2.73739  3.18146  2.89801  2.37887  2.77519  2.98518  4.58477  3.61503
          0.01173  4.84717  5.56952  0.61958  0.77255  0.48576  0.95510
     79   2.45473  4.28024  4.44719  3.37104  2.93646  3.96548  4.27814  2.52978  3.70891  1.29928  2.58168  4.00200  3.86545  3.90469  3.24738  3.25971  3.07212  2.29430  4.89517  3.70989    115 l - - -
          2.68618  4.42225  2.77519  2.73123  3.46354  2.40513  3.72494  3.29354  2.67741  2.69355  4.24690  2.90347  2.73739  3.18146  2.89801  2.37887  2.77519  2.98518  4.58477  3.61503
          0.01173  4.84717  5.56952  0.61958  0.77255  0.48576  0.95510
     80   2.66226  5.33823  3.08215  2.37392  4.68513  3.41635  3.32776  4.16607  2.11046  3.64011  4.38022  2.18664  4.00016  1.91350  2.37776  2.58071  3.06804  3.73025  5.76578  4.36256    116 q - - -
          2.68618  4.42225  2.77519  2.73123  3.46354  2.40513  3.72494  3.29354  2.67741  2.69355  4.24690  2.90347  2.73739  3.18146  2.89801  2.37887  2.77519  2.98518  4.58477  3.61503
          0.01173  4.84717  5.56952  0.61958  0.77255  0.48576  0.95510
     81   2.51890  5.37836  2.61188  1.91203  4.71521  3.60489  3.82446  4.20003  2.57930  3.68052  4.42586  3.00257  4.02049  2.38057  2.86580  1.57243  3.10798  3.76552  5.81470  4.40023    117 s - - -
          2.68618  4.42225  2.77519  2.73123  3.46354  2.40513  3.72494  3.29354  2.67741  2.69355  4.24690  2.90347  2.73739  3.18146  2.89801  2.37887  2.77519  2.98518  4.58477  3.61503
          0.01173  4.84717  5.56952  0.61958  0.77255  0.48576  0.95510
     82   2.57142  4.98927  3.24983  2.69293  4.22527  2.15868  3.87164  2.96289  2.67533  3.24945  3.59234  2.88551  2.08230  2.94269  2.52438  2.86997  3.05793  3.32142  5.50340  4.17781    118 p - - -
          2.68618  4.42225  2.77519  2.73123  3.46354  2.40513  3.72494  3.29354  2.67741  2.69355  4.24690  2.90347  2.73739  3.18146  2.89801  2.37887  2.77519  2.98518  4.58477  3.61503
          0.26898  4.84717  1.47845  0.61958  0.77255  0.48576  0.95510
     83   2.56659  5.22127  2.00470  2.36514  4.55237  2.85302  3.70410  4.02973  2.36141  3.52051  4.26678  2.74098  3.90630  2.35811  2.73028  2.59774  2.97269  2.93770  5.66178  4.25727    119 d - - -
          2.68618  4.42225  2.77519  2.73123  3.46354  2.40513  3.72494  3.29354  2.67741  2.69355  4.24690  2.90347  2.73739  3.18146  2.89801  2.37887  2.77519  2.98518  4.58477  3.61503
          0.08979  4.59334  2.58024  0.61958  0.77255  0.28694  1.38854
     84   2.49088  4.54558  3.67168  3.10306  3.26622  2.15199  4.03071  3.04850  2.64919  2.40809  3.64930  3.51201  4.16371  3.35604  3.05331  3.02889  3.04410  2.82191  2.06908  3.88064    120 w - - -
          2.68618  4.42225  2.77519  2.73123  3.46354  2.40513  3.72494  3.29354  2.67741  2.69355  4.24690  2.90347  2.73739  3.18146  2.89801  2.37887  2.77519  2.98518  4.58477  3.61503
          0.01242  4.79065  5.51299  0.61958  0.77255  0.41491  1.07998
     85   1.95058  5.26830  2.96625  2.31434  4.58824  2.96284  3.52433  4.05646  2.53768  3.14551  4.31630  3.07946  3.99569  1.83759  2.82139  2.79512  2.63990  3.64550  5.71625  4.32142    121 q - - -
          2.68618  4.42225  2.77519  2.73123  3.46354  2.40513  3.72494  3.29354  2.67741  2.69355  4.24690  2.90347  2.73739  3.18146  2.89801  2.37887  2.77519  2.98518  4.58477  3.61503
          0.01173  4.84717  5.56952  0.61958  0.77255  0.48576  0.95510
     86   1.90321  5.26404  2.65518  2.46411  4.58369  2.96729  3.79111  4.05168  2.53641  3.36681  4.31217  3.07876  3.78164  2.13630  2.36847  2.79254  2.91890  3.01013  5.71276  4.31815    122 a - - -
          2.68618  4.42225  2.77519  2.73123  3.46354  2.40513  3.72494  3.29354  2.67741  2.69355  4.24690  2.90347  2.73739  3.18146  2.89801  2.37887  2.77519  2.98518  4.58477  3.61503
          0.01173  4.84717  5.56952  0.61958  0.77255  0.48576  0.95510
     87   2.83182  4.86505  3.35233  2.45327  4.06281  3.70222  3.31360  3.45490  2.53339  1.55102  3.68725  3.28290  4.08838  2.56434  2.82757  2.91781  3.06223  2.78147  5.39557  3.56385    123 l - - -
          2.68618  4.42225  2.77519  2.73123  3.46354  2.40513  3.72494  3.29354  2.67741  2.69355  4.24690  2.90347  2.73739  3.18146  2.89801  2.37887  2.77519  2.98518  4.58477  3.61503
          0.01173  4.84717  5.56952  0.61958  0.77255  0.48576  0.95510
     88   2.90668  5.35338  3.11499  1.90394  4.68915  3.65367  3.83369  4.15279  2.38238  3.64230  4.40304  3.12840  4.05451  1.38544  2.79045  2.69492  3.13409  3.74122  5.77707  3.39920    124 q - - -
          2.68618  4.42225  2.77519  2.73123  3.46354  2.40513  3.72494  3.29354  2.67741  2.69355  4.24690  2.90347  2.73739  3.18146  2.89801  2.37887  2.77519  2.98518  4.58477  3.61503
          0.01173  4.84717  5.56952  0.61958  0.77255  0.48576  0.95510
     89   2.35866  5.31615  2.85298  2.45376  4.65225  3.60027  3.65932  4.13029  2.52671  3.61652  4.36088  2.92812  3.99694  1.69064  2.12638  2.47172  2.84862  3.70232  5.75333  4.34983    125 q - - -
          2.68618  4.42225  2.77519  2.73123  3.46354  2.40513  3.72494  3.29354  2.67741  2.69355  4.24690  2.90347  2.73739  3.18146  2.89801  2.37887  2.77519  2.98518  4.58477  3.61503
          0.01173  4.84717  5.56952  0.61958  0.77255  0.48576  0.95510
     90   2.54191  5.34502  2.55997  2.08731  4.68493  3.60633  3.80168  4.16544  2.53424  3.64553  4.38930  3.07531  4.00773  1.98930  1.77695  2.81238  3.08129  3.73341  5.77724  3.92008    126 r - - -
          2.68618  4.42225  2.77519  2.73123  3.46354  2.40513  3.72494  3.29354  2.67741  2.69355  4.24690  2.90347  2.73739  3.18146  2.89801  2.37887  2.77519  2.98518  4.58477  3.61503
          0.05597  4.84717  3.06658  0.61958  0.77255  0.48576  0.95510
     91   3.54048  4.84706  5.46017  4.85707  3.40799  4.78471  5.08042  1.42224  4.67463  1.01470  2.30297  4.93360  5.00449  4.68500  4.65906  4.12187  3.75780  2.78122  3.16063  4.27304    127 l - - -
          2.68618  4.42225  2.77519  2.73123  3.46354  2.40513  3.72494  3.29354  2.67741  2.69355  4.24690  2.90347  2.73739  3.18146  2.89801  2.37887  2.77519  2.98518  4.58477  3.61503
          0.01167  4.85240  5.57475  0.61958  0.77255  0.58426  0.81536
     92   2.12211  5.30751  2.67241  2.21486  4.64403  2.84778  3.78219  3.41417  2.26474  3.60912  4.35045  2.91925  3.98751  2.51092  2.38721  2.67866  2.84122  3.19264  5.74531  4.33961    128 a - - -
          2.68618  4.42225  2.77519  2.73123  3.46354  2.40513  3.72494  3.29354  2.67741  2.69355  4.24690  2.90347  2.73739  3.18146  2.89801  2.37887  2.77519  2.98518  4.58477  3.61503
          0.01167  4.85240  5.57475  0.61958  0.77255  0.58426  0.81536
     93   2.56678  5.31748  2.85965  2.06401  4.65774  3.24436  3.33433  4.14041  2.45215  3.62070  4.35947  2.59221  3.98650  2.40106  2.88555  2.17499  2.34882  3.13997  5.75300  4.34482    129 e - - -
          2.68618  4.42225  2.77519  2.73123  3.46354  2.40513  3.72494  3.29354  2.67741  2.69355  4.24690  2.90347  2.73739  3.18146  2.89801  2.37887  2.77519  2.98518  4.58477  3.61503
          0.01167  4.85240  5.57475  0.61958  0.77255  0.58426  0.81536
     94   0.86615  4.61714  3.93515  3.42585  4.04450  2.92526  4.34699  3.36303  3.34496  2.52893  4.00028  3.72443  4.23859  3.66880  3.38941  3.03205  3.15920  2.83721  5.47861  4.25476    130 a - - -
          2.68618  4.42225  2.77519  2.73123  3.46354  2.40513  3.72494  3.29354  2.67741  2.69355  4.24690  2.90347  2.73739  3.18146  2.89801  2.37887  2.77519  2.98518  4.58477  3.61503
          0.01167  4.85240  5.57475  0.61958  0.77255  0.42876  1.05359
     95   2.42732  4.56850  4.16177  3.60266  2.67614  4.03688  4.15207  3.04693  3.51481  2.75130  3.68489  3.88021  4.40772  2.96372  3.77269  2.79561  3.24460  2.84577  4.08959  1.17842    131 y - - -
          2.68618  4.42225  2.77519  2.73123  3.46354  2.40513  3.72494  3.29354  2.67741  2.69355  4.24690  2.90347  2.73739  3.18146  2.89801  2.37887  2.77519  2.98518  4.58477  3.61503
          0.01119  4.89407  5.61641  0.61958  0.77255  0.48576  0.95510
     96   2.68527  5.33840  3.12666  2.32189  4.67742  3.63908  3.81640  4.14877  2.40717  3.63463  3.83191  2.88698  4.03159  1.48954  2.23016  2.49974  3.09705  3.72643  5.76880  4.37642    132 q - - -
          2.68618  4.42225  2.77519  2.73123  3.46354  2.40513  3.72494  3.29354  2.67741  2.69355  4.24690  2.90347  2.73739  3.18146  2.89801  2.37887  2.77519  2.98518  4.58477  3.61503
          0.01119  4.89407  5.61641  0.61958  0.77255  0.48576  0.95510
     97   2.21222  5.57837  2.71837  2.53136  4.94390  1.06147  4.11203  4.42066  2.99519  3.94495  4.74747  2.58038  4.22496  2.89467  3.52023  3.11090  3.43064  4.00786  6.12242  4.69636    133 g - - -
          2.68618  4.42225  2.77519  2.73123  3.46354  2.40513  3.72494  3.29354  2.67741  2.69355  4.24690  2.90347  2.73739  3.18146  2.89801  2.37887  2.77519  2.98518  4.58477  3.61503
          0.01119  4.89407  5.61641  0.61958  0.77255  0.48576  0.95510
     98   3.06542  4.42795  4.93690  4.34256  3.50869  4.27333  4.62616  2.02188  4.16541  1.67037  2.64440  4.39829  3.20433  4.31694  4.22126  3.59053  3.01783  1.28036  5.12644  3.95507    134 v - - -
          2.68618  4.42225  2.77519  2.73123  3.46354  2.40513  3.72494  3.29354  2.67741  2.69355  4.24690  2.90347  2.73739  3.18146  2.89801  2.37887  2.77519  2.98518  4.58477  3.61503
          0.01119  4.89407  5.61641  0.61958  0.77255  0.48576  0.95510
     99   2.10993  4.48632  3.88673  2.85784  3.61495  3.33585  4.14152  2.32129  3.25458  2.49317  3.59781  3.67489  4.24617  3.53720  3.56628  2.45797  2.25699  1.89727  5.08471  3.86599    135 v - - -
          2.68618  4.42225  2.77519  2.73123  3.46354  2.40513  3.72494  3.29354  2.67741  2.69355  4.24690  2.90347  2.73739  3.18146  2.89801  2.37887  2.77519  2.98518  4.58477  3.61503
          0.01119  4.89407  5.61641  0.61958  0.77255  0.48576  0.95510
    100   2.26119  5.32701  1.89344  2.53455  4.66446  3.61094  2.87608  4.14480  2.22450  3.28806  4.36984  2.94422  4.00457  2.58252  2.64649  2.54256  3.06637  3.33101  5.76403  4.35811    136 d - - -
          2.68618  4.42225  2.77519  2.73123  3.46354  2.40513  3.72494  3.29354  2.67741  2.69355  4.24690  2.90347  2.73739  3.18146  2.89801  2.37887  2.77519  2.98518  4.58477  3.61503
          0.01119  4.89407  5.61641  0.61958  0.77255  0.48576  0.95510
    101   0.38360  4.77079  4.59316  4.50465  5.39004  2.27412  5.41220  4.83918  4.61822  4.56152  5.35918  4.27120  4.39656  4.79021  4.76027  3.06703  3.42800  4.06665  6.70419  5.63532    137 A - - -
          2.68618  4.42225  2.77519  2.73123  3.46354  2.40513  3.72494  3.29354  2.67741  2.69355  4.24690  2.90347  2.73739  3.18146  2.89801  2.37887  2.77519  2.98518  4.58477  3.61503
          0.01119  4.89407  5.61641  0.61958  0.77255  0.48576  0.95510
    102   2.87999  4.32569  4.45719  3.86358  2.98160  4.00008  4.30167  2.55582  2.96232  2.47780  2.61835  4.02344  4.36543  3.91966  3.59546  3.29364  3.11161  2.31266  1.39941  3.72886    138 w - - -
          2.68618  4.42225  2.77519  2.73123  3.46354  2.40513  3.72494  3.29354  2.67741  2.69355  4.24690  2.90347  2.73739  3.18146  2.89801  2.37887  2.77519  2.98518  4.58477  3.61503
          0.01119  4.89407  5.61641  0.61958  0.77255  0.48576  0.95510
    103   2.63782  5.31195  3.09588  2.05888  4.64343  2.98445  3.40770  4.11943  2.54170  3.61128  3.83242  3.08681  4.00720  2.15227  2.70692  1.84256  2.69359  3.69537  5.75290  4.35094    139 s - - -
          2.68618  4.42225  2.77519  2.73123  3.46354  2.40513  3.72494  3.29354  2.67741  2.69355  4.24690  2.90347  2.73739  3.18146  2.89801  2.37887  2.77519  2.98518  4.58477  3.61503
          0.01119  4.89407  5.61641  0.61958  0.77255  0.48576  0.95510
    104   2.76596  4.28833  4.57155  3.97415  3.34817  4.00618  3.34862  2.20143  3.80998  1.29980  3.40426  3.37428  4.37196  3.98844  3.90795  3.30584  3.10177  2.45906  3.35580  2.53061    140 l - - -
          2.68618  4.42225  2.77519  2.73123  3.46354  2.40513  3.72494  3.29354  2.67741  2.69355  4.24690  2.90347  2.73739  3.18146  2.89801  2.37887  2.77519  2.98518  4.58477  3.61503
          0.01119  4.89407  5.61641  0.61958  0.77255  0.48576  0.95510
    105   3.15385  5.52588  2.86669  2.73201  4.92243  1.05635  4.06332  4.38141  2.77142  3.88321  4.68466  3.26675  4.23922  2.13951  2.57639  3.12059  3.40771  3.97714  6.02162  4.65290    141 g - - -
          2.68618  4.42225  2.77519  2.73123  3.46354  2.40513  3.72494  3.29354  2.67741  2.69355  4.24690  2.90347  2.73739  3.18146  2.89801  2.37887  2.77519  2.98518  4.58477  3.61503
          0.01119  4.89407  5.61641  0.61958  0.77255  0.48576  0.95510
    106   3.77441  4.95987  5.88270  5.40797  4.16053  5.40634  6.09714  0.95940  5.34974  1.78520  3.88798  5.56765  5.58191  5.53471  5.47677  4.84158  4.02722  1.15419  6.31934  5.15697    142 i - - -
          2.68618  4.42225  2.77519  2.73123  3.46354  2.40513  3.72494  3.29354  2.67741  2.69355  4.24690  2.90347  2.73739  3.18146  2.89801  2.37887  2.77519  2.98518  4.58477  3.61503
          0.01119  4.89407  5.61641  0.61958  0.77255  0.48576  0.95510
    107   2.40436  5.34137  2.65921  2.40152  4.68415  3.60997  3.57066  4.16799  1.98921  3.64523  4.38293  2.88625  4.00410  2.55285  2.44333  2.63790  1.97375  3.73084  5.77491  4.36602    143 t - - -
          2.68618  4.42225  2.77519  2.73123  3.46354  2.40513  3.72494  3.29354  2.67741  2.69355  4.24690  2.90347  2.73739  3.18146  2.89801  2.37887  2.77519  2.98518  4.58477  3.61503
          0.01119  4.89407  5.61641  0.61958  0.77255  0.48576  0.95510
    108   3.07232  5.48371  3.51061  2.89329  4.91802  3.87363  3.94862  4.32583  1.15696  3.77989  4.57586  3.37720  4.25601  3.06205  1.81294  2.19781  2.91533  3.93785  5.86292  4.58091    144 k - - -
          2.68618  4.42225  2.77519  2.73123  3.46354  2.40513  3.72494  3.29354  2.67741  2.69355  4.24690  2.90347  2.73739  3.18146  2.89801  2.37887  2.77519  2.98518  4.58477  3.61503
          0.01119  4.89407  5.61641  0.61958  0.77255  0.48576  0.95510
    109   3.16899  4.50869  5.10259  4.51269  3.01743  4.39465  4.71149  1.29894  4.32627  1.99405  3.47780  4.53503  4.72043  4.44913  4.35388  3.71920  3.40211  1.66063  5.14384  2.21660    145 i - - -
          2.68618  4.42225  2.77519  2.73123  3.46354  2.40513  3.72494  3.29354  2.67741  2.69355  4.24690  2.90347  2.73739  3.18146  2.89801  2.37887  2.77519  2.98518  4.58477  3.61503
          0.01119  4.89407  5.61641  0.61958  0.77255  0.48576  0.95510
    110   4.55145  6.01980  5.24429  5.26252  6.03880  4.65869  6.14355  5.98806  5.42816  5.41748  6.56508  5.44897  0.08765  5.76588  5.46326  4.76844  5.06506  5.49190  6.82695  6.19858    146 P - - -
          2.68618  4.42225  2.77519  2.73123  3.46354  2.40513  3.72494  3.29354  2.67741  2.69355  4.24690  2.90347  2.73739  3.18146  2.89801  2.37887  2.77519  2.98518  4.58477  3.61503
          0.01119  4.89407  5.61641  0.61958  0.77255  0.48576  0.95510
    111   0.21061  5.05815  4.85634  4.80888  5.42606  3.84109  5.64297  4.76547  4.86175  4.57048  5.53714  4.59727  4.66805  5.09631  4.95150  3.43156  3.77708  4.18974  6.69672  5.68975    147 A - - -
          2.68618  4.42225  2.77519  2.73123  3.46354  2.40513  3.72494  3.29354  2.67741  2.69355  4.24690  2.90347  2.73739  3.18146  2.89801  2.37887  2.77519  2.98518  4.58477  3.61503
          0.01119  4.89407  5.61641  0.61958  0.77255  0.48576  0.95510
    112   3.71427  4.92044  5.77823  5.29588  4.17034  5.29413  5.96578  1.74018  5.22039  2.59025  2.98791  5.44900  5.50797  5.43253  5.35870  4.71628  3.97005  0.54898  6.26497  5.08156    148 V - - -
          2.68618  4.42225  2.77519  2.73123  3.46354  2.40513  3.72494  3.29354  2.67741  2.69355  4.24690  2.90347  2.73739  3.18146  2.89801  2.37887  2.77519  2.98518  4.58477  3.61503
          0.01119  4.89407  5.61641  0.61958  0.77255  0.48576  0.95510
    113   3.38861  4.70211  5.22205  4.66587  3.81537  4.70652  5.12664  1.81550  4.51090  2.04372  3.68189  4.79922  5.00513  3.46770  4.62375  4.05062  3.63005  0.77333  5.60733  4.43322    149 v - - -
          2.68618  4.42225  2.77519  2.73123  3.46354  2.40513  3.72494  3.29354  2.67741  2.69355  4.24690  2.90347  2.73739  3.18146  2.89801  2.37887  2.77519  2.98518  4.58477  3.61503
          0.01119  4.89407  5.61641  0.61958  0.77255  0.48576  0.95510
    114   3.59061  4.85429  5.55125  5.02357  1.33364  4.96150  5.30378  1.96833  4.88900  2.37238  3.67840  5.09450  5.21745  5.00242  4.94671  4.33290  3.83362  1.09136  5.60289  4.31680    150 v - - -
          2.68618  4.42225  2.77519  2.73123  3.46354  2.40513  3.72494  3.29354  2.67741  2.69355  4.24690  2.90347  2.73739  3.18146  2.89801  2.37887  2.77519  2.98518  4.58477  3.61503
          0.01119  4.89407  5.61641  0.61958  0.77255  0.48576  0.95510
    115   3.30900  5.89726  0.90405  2.58355  5.22244  2.79736  4.17069  4.74333  3.11095  4.21349  5.01702  2.25251  4.27958  2.72820  3.68500  3.20989  2.97830  4.29210  6.35840  4.86571    151 d - - -
          2.68633  4.42240  2.77513  2.73138  3.46315  2.40513  3.72454  3.29369  2.67756  2.69370  4.24705  2.90331  2.73729  3.18110  2.89796  2.37869  2.77535  2.98534  4.58492  3.61518
          0.19856  1.73471  5.61641  0.85093  0.55690  0.48576  0.95510
    116   2.68327  5.37283  2.04645  2.19512  4.71632  2.62862  3.81506  4.20256  2.38034  3.67674  4.41544  3.08244  4.01840  2.21584  2.18149  2.67769  3.09317  3.76293  5.80462  4.39202    156 d - - -
          2.68618  4.42225  2.77519  2.73123  3.46354  2.40513  3.72494  3.29354  2.67741  2.69355  4.24690  2.90347  2.73739  3.18146  2.89801  2.37887  2.77519  2.98518  4.58477  3.61503
          0.01119  4.89407  5.61641  0.61958  0.77255  0.48576  0.95510
    117   2.85853  5.35906  2.64993  2.41424  4.70524  3.62440  3.80849  4.18654  2.22098  3.66096  4.40127  2.65790  4.01958  2.21141  1.63783  2.82100  2.78068  3.53410  5.78718  4.38309    157 r - - -
          2.68618  4.42225  2.77519  2.73123  3.46354  2.40513  3.72494  3.29354  2.67741  2.69355  4.24690  2.90347  2.73739  3.18146  2.89801  2.37887  2.77519  2.98518  4.58477  3.61503
          0.01119  4.89407  5.61641  0.61958  0.77255  0.48576  0.95510
    118   2.37588  4.69611  2.66397  2.98063  3.10514  3.77471  4.00869  3.22761  2.62533  2.91743  3.79192  3.43346  4.15777  2.77259  3.34956  3.00454  3.07706  2.47418  3.77801  1.86678    158 y - - -
          2.68618  4.42225  2.77519  2.73123  3.46354  2.40513  3.72494  3.29354  2.67741  2.69355  4.24690  2.90347  2.73739  3.18146  2.89801  2.37887  2.77519  2.98518  4.58477  3.61503
          0.01119  4.89407  5.61641  0.61958  0.77255  0.48576  0.95510
    119   3.77296  5.15208  5.49307  5.27042  4.56976  4.76072  5.98989  2.54838  5.18386  3.13128  4.45287  5.30003  5.33020  5.50794  5.29912  4.40857  4.14653  0.29067  6.46936  5.25261    159 V - - -
          2.68618  4.42225  2.77519  2.73123  3.46354  2.40513  3.72494  3.29354  2.67741  2.69355  4.24690  2.90347  2.73739  3.18146  2.89801  2.37887  2.77519  2.98518  4.58477  3.61503
          0.01119  4.89407  5.61641  0.61958  0.77255  0.48576  0.95510
    120   3.76416  4.95122  5.85901  5.40166  4.26740  5.41006  6.17305  1.72828  5.34686  2.35553  3.99163  5.57086  5.60789  5.59144  5.51181  4.85696  4.02445  0.51373  6.43596  5.22564    160 V - - -
          2.68618  4.42225  2.77519  2.73123  3.46354  2.40513  3.72494  3.29354  2.67741  2.69355  4.24690  2.90347  2.73739  3.18146  2.89801  2.37887  2.77519  2.98518  4.58477  3.61503
          0.01119  4.89407  5.61641  0.61958  0.77255  0.48576  0.95510
    121   4.94166  6.01992  5.45089  5.42024  2.99677  5.10271  4.52883  4.88256  5.28549  4.06549  5.44617  5.14487  5.58339  5.31140  5.22757  4.94546  5.24578  4.80097  4.64883  0.18548    161 Y - - -
          2.68618  4.42225  2.77519  2.73123  3.46354  2.40513  3.72494  3.29354  2.67741  2.69355  4.24690  2.90347  2.73739  3.18146  2.89801  2.37887  2.77519  2.98518  4.58477  3.61503
          0.01119  4.89407  5.61641  0.61958  0.77255  0.48576  0.95510
    122   4.32223  5.89082  5.16523  5.20767  6.14468  0.08972  6.14222  6.09267  5.49743  5.55003  6.60432  5.33389  5.28515  5.74676  5.52632  4.53502  4.86273  5.44097  6.88017  6.31122    162 G - - -
          2.68618  4.42225  2.77519  2.73123  3.46354  2.40513  3.72494  3.29354  2.67741  2.69355  4.24690  2.90347  2.73739  3.18146  2.89801  2.37887  2.77519  2.98518  4.58477  3.61503
          0.01119  4.89407  5.61641  0.61958  0.77255  0.48576  0.95510
    123   2.84293  5.03367  3.09655  1.64259  4.27031  3.67419  3.88047  3.21255  2.68293  2.98341  4.10575  3.20740  4.06509  2.61723  3.14506  2.87996  2.11512  2.39057  5.54007  4.20690    163 e - - -
          2.68618  4.42225  2.77519  2.73123  3.46354  2.40513  3.72494  3.29354  2.67741  2.69355  4.24690  2.90347  2.73739  3.18146  2.89801  2.37887  2.77519  2.98518  4.58477  3.61503
          0.01119  4.89407  5.61641  0.61958  0.77255  0.48576  0.95510
    124   2.08488  4.90596  3.53165  3.00929  4.50295  3.60943  4.16275  3.92366  2.98534  3.54060  4.35115  3.44000  2.34761  3.33479  2.82750  2.35858  1.33585  3.52556  5.77920  4.47903    164 t - - -
          2.68618  4.42225  2.77519  2.73123  3.46354  2.40513  3.72494  3.29354  2.67741  2.69355  4.24690  2.90347  2.73739  3.18146  2.89801  2.37887  2.77519  2.98518  4.58477  3.61503
          0.01119  4.89407  5.61641  0.61958  0.77255  0.48576  0.95510
    125   3.61559  6.23842  0.54110  2.64044  5.65624  3.74719  4.44235  5.25725  3.61216  4.71423  5.61005  2.50582  4.44569  3.62998  4.30617  2.70820  3.95684  4.75121  6.85387  5.25640    165 D - - -
          2.68618  4.42225  2.77519  2.73123  3.46354  2.40513  3.72494  3.29354  2.67741  2.69355  4.24690  2.90347  2.73739  3.18146  2.89801  2.37887  2.77519  2.98518  4.58477  3.61503
          0.01119  4.89407  5.61641  0.61958  0.77255  0.48576  0.95510
    126   3.78175  4.98398  5.83860  5.34075  4.00806  5.34201  5.93663  1.89115  5.25554  1.39759  3.75262  5.49864  5.51495  5.38873  5.35041  4.76043  4.02886  0.78134  6.14687  5.02342    166 v - - -
          2.68618  4.42225  2.77519  2.73123  3.46354  2.40513  3.72494  3.29354  2.67741  2.69355  4.24690  2.90347  2.73739  3.18146  2.89801  2.37887  2.77519  2.98518  4.58477  3.61503
          0.01119  4.89407  5.61641  0.61958  0.77255  0.48576  0.95510
    127   1.84239  5.27690  2.88308  2.55445  4.59477  3.09117  3.80920  4.06176  2.34171  3.11999  4.32523  2.98193  3.63129  2.24943  2.91021  2.20490  3.06571  3.12587  5.72661  4.33294    167 a - - -
          2.68618  4.42225  2.77519  2.73123  3.46354  2.40513  3.72494  3.29354  2.67741  2.69355  4.24690  2.90347  2.73739  3.18146  2.89801  2.37887  2.77519  2.98518  4.58477  3.61503
          0.01119  4.89407  5.61641  0.61958  0.77255  0.48576  0.95510
    128   2.22215  5.31320  3.13571  2.43764  4.64386  3.63867  3.40642  4.11061  2.00886  3.60656  3.91776  3.11477  4.02963  1.92801  2.15260  2.83358  3.09006  3.09707  5.74926  4.36078    168 q - - -
          2.68618  4.42225  2.77519  2.73123  3.46354  2.40513  3.72494  3.29354  2.67741  2.69355  4.24690  2.90347  2.73739  3.18146  2.89801  2.37887  2.77519  2.98518  4.58477  3.61503
          0.01119  4.89407  5.61641  0.61958  0.77255  0.48576  0.95510
    129   0.36838  4.72741  4.78746  4.60297  4.94185  3.60921  5.35531  3.88938  4.52793  3.89637  4.90765  4.32641  4.42921  4.76107  4.65710  3.10560  3.41224  2.89091  6.45488  5.30167    169 A - - -
          2.68618  4.42225  2.77519  2.73123  3.46354  2.40513  3.72494  3.29354  2.67741  2.69355  4.24690  2.90347  2.73739  3.18146  2.89801  2.37887  2.77519  2.98518  4.58477  3.61503
          0.01119  4.89407  5.61641  0.61958  0.77255  0.48576  0.95510
    130   2.64405  4.41887  4.05012  2.88034  3.53424  3.90883  4.19043  2.63167  2.90856  1.61113  3.38061  3.78023  4.28214  3.65132  3.38819  3.17760  2.58321  1.73398  5.02240  3.81605    170 l - - -
          2.68618  4.42225  2.77519  2.73123  3.46354  2.40513  3.72494  3.29354  2.67741  2.69355  4.24690  2.90347  2.73739  3.18146  2.89801  2.37887  2.77519  2.98518  4.58477  3.61503
          0.01119  4.89407  5.61641  0.61958  0.77255  0.48576  0.95510
    131   1.98021  5.30641  2.87277  2.13027  4.63596  2.80934  3.80184  4.11108  2.33764  3.38348  3.98511  3.08675  4.00623  2.39454  2.74057  2.70127  2.55730  3.13380  5.74849  4.34715    171 a - - -
          2.68618  4.42225  2.77519  2.73123  3.46354  2.40513  3.72494  3.29354  2.67741  2.69355  4.24690  2.90347  2.73739  3.18146  2.89801  2.37887  2.77519  2.98518  4.58477  3.61503
          0.02539  4.89407  4.04083  0.61958  0.77255  0.48576  0.95510
    132   2.85759  4.58374  3.24477  2.38078  4.33653  3.67754  3.86675  3.75552  2.38941  2.16421  4.15251  3.20022  4.06571  2.35308  1.81034  2.88293  3.08645  2.95247  5.57267  3.82736    172 r - - -
          2.68618  4.42225  2.77519  2.73123  3.46354  2.40513  3.72494  3.29354  2.67741  2.69355  4.24690  2.90347  2.73739  3.18146  2.89801  2.37887  2.77519  2.98518  4.58477  3.61503
          0.01135  4.88002  5.60237  0.61958  0.77255  0.46462  0.98986
    133   2.86927  4.29538  4.53774  3.93928  3.36903  4.00110  4.30520  1.60507  3.46075  2.26805  3.40943  4.05806  4.36698  3.96334  2.85237  3.29936  3.10102  2.37368  2.74233  2.13495    173 i - - -
          2.68618  4.42225  2.77519  2.73123  3.46354  2.40513  3.72494  3.29354  2.67741  2.69355  4.24690  2.90347  2.73739  3.18146  2.89801  2.37887  2.77519  2.98518  4.58477  3.61503
          0.01119  4.89407  5.61641  0.61958  0.77255  0.48576  0.95510
    134   2.30220  5.34831  2.75238  1.82257  4.69059  3.61168  3.80274  4.17465  2.53906  3.65195  3.94499  2.47255  4.00817  2.05969  2.34818  2.80621  3.07507  3.73758  5.78188  4.37231    174 e - - -
          2.68618  4.42225  2.77519  2.73123  3.46354  2.40513  3.72494  3.29354  2.67741  2.69355  4.24690  2.90347  2.73739  3.18146  2.89801  2.37887  2.77519  2.98518  4.58477  3.61503
          0.01119  4.89407  5.61641  0.61958  0.77255  0.48576  0.95510
    135   2.20325  5.29563  3.11425  2.50387  4.62111  2.88192  3.81070  4.08999  2.33224  3.47512  4.34366  3.10098  4.01667  1.69244  2.49001  2.49466  2.93600  3.47927  5.74030  4.34637    175 q - - -
          2.68618  4.42225  2.77519  2.73123  3.46354  2.40513  3.72494  3.29354  2.67741  2.69355  4.24690  2.90347  2.73739  3.18146  2.89801  2.37887  2.77519  2.98518  4.58477  3.61503
          0.01119  4.89407  5.61641  0.61958  0.77255  0.48576  0.95510
    136   2.84967  4.73446  3.50639  2.45347  3.88390  3.34278  3.06269  3.27633  2.91475  2.95867  3.82844  3.40718  4.14978  3.24384  3.16928  2.55343  3.08111  2.61529  2.39589  2.03139    176 y - - -
          2.68618  4.42225  2.77519  2.73123  3.46354  2.40513  3.72494  3.29354  2.67741  2.69355  4.24690  2.90347  2.73739  3.18146  2.89801  2.37887  2.77519  2.98518  4.58477  3.61503
          0.01119  4.89407  5.61641  0.61958  0.77255  0.48576  0.95510
    137   2.85020  5.26594  3.13925  2.57996  3.55352  2.67195  3.10123  4.03736  2.30225  3.55414  4.31655  3.11903  4.02741  2.16279  1.76878  2.67090  2.93081  3.63934  5.11029  4.33263    177 r - - -
          2.68618  4.42225  2.77519  2.73123  3.46354  2.40513  3.72494  3.29354  2.67741  2.69355  4.24690  2.90347  2.73739  3.18146  2.89801  2.37887  2.77519  2.98518  4.58477  3.61503
          0.01119  4.89407  5.61641  0.61958  0.77255  0.48576  0.95510
    138   2.45924  5.31699  2.97929  1.88776  4.65080  3.16939  3.57296  4.12886  2.46702  2.77859  4.36065  3.08327  3.51496  2.65103  2.23657  2.39528  2.78446  3.50810  5.75642  4.35243    178 e - - -
          2.68618  4.42225  2.77519  2.73123  3.46354  2.40513  3.72494  3.29354  2.67741  2.69355  4.24690  2.90347  2.73739  3.18146  2.89801  2.37887  2.77519  2.98518  4.58477  3.61503
          0.05679  4.89407  3.04245  0.61958  0.77255  0.48576  0.95510
    139   2.31408  5.32212  2.66499  2.27371  4.66418  2.71304  3.77998  4.14807  2.38690  3.62608  4.36384  3.05993  3.83275  2.33987  2.31931  2.33834  2.55330  3.71120  5.75654  4.34726    179 e - - -
          2.68618  4.42225  2.77519  2.73123  3.46354  2.40513  3.72494  3.29354  2.67741  2.69355  4.24690  2.90347  2.73739  3.18146  2.89801  2.37887  2.77519  2.98518  4.58477  3.61503
          0.09426  4.84899  2.49964  0.61958  0.77255  0.59175  0.80600
    140   2.09471  5.22141  3.06746  2.47067  4.53614  3.00032  3.49213  4.00014  2.51214  3.17392  4.27147  2.81184  3.70892  1.78616  2.76492  2.57229  2.84591  3.59592  5.67340  4.28299    180 q - - -
          2.68618  4.42225  2.77519  2.73123  3.46354  2.40513  3.72494  3.29354  2.67741  2.69355  4.24690  2.90347  2.73739  3.18146  2.89801  2.37887  2.77519  2.98518  4.58477  3.61503
          0.05302  4.76744  3.14330  0.61958  0.77255  0.74941  0.63988
    141   2.22097  5.28204  2.78471  2.26715  4.61985  3.15494  3.19503  4.10194  2.48720  3.58420  4.32552  2.68384  2.34383  2.26052  2.86850  2.65340  3.01683  3.66895  5.71850  4.30980    181 a - - -
          2.68627  4.42269  2.77515  2.73093  3.46397  2.40489  3.72336  3.29357  2.67760  2.69399  4.24733  2.90390  2.73721  3.18024  2.89770  2.37921  2.77544  2.98514  4.58521  3.61547
          0.50279  0.92846        *  1.32624  0.30853  0.00000        *
//
