# Supplementary material for: T346Hunter: A Novel Web-Based Tool for the Prediction of Type III, Type IV and Type VI Secretion Systems in Bacterial Genomes
Source: PLoS One. 2015 Apr 13;10(4):e0119317. doi: 10.1371/journal.pone.0119317 (PMC4395097; doi:10.1371/journal.pone.0119317)
Supplement: S1 Data — (ZIP) [file pone.0119317.s009.zip › T346Hunter_profiles/GP.Orf3.P.fasta]

>gi|115534828|ref|YP_783910.1| hypothetical protein pRE25p26 [Enterococcus faecalis] [Orf3_p]
MNSDQVKQALLDLLNADTEKGRTWFFPSNVSDRYTVILGLDLKQSAKAIGTALISVLLTILIFRSTAVFP
LIIYVIVGLVSFGGVWAFYTIKPITDRPNISISDFMKQRKDFSKRPKVYYKKPKERV
>gi|269124255|ref|YP_003305365.1| AM21 [Enterococcus faecalis] [Orf3_p]
MNSDQVKQALLDLLNADTEKGRTWFFPSNVSDRYTVILGLDLKQSAKAIGTALISVLLAILIFRSTAVFP
LIIYVIVGLVSFGGVWAFYTIKPITDRPNISISDFMKQRKDFSKRPKVYYKKPKERV
>gi|305678716|ref|YP_003864135.1| TrsC [Enterococcus faecalis] [Orf3_p]
MNSDQVKQALLDLLNADTEKGRTWFFPSNVSDRYTVILGLDLKQSAKAIGTALISVLLAILIFRSTAVFP
LIIYVIVGLVSFGGVWAFYTIKPITDRPNISISDFMKQRKDFSKRPKVYYKKPKERV
