# Supplementary material for: T346Hunter: A Novel Web-Based Tool for the Prediction of Type III, Type IV and Type VI Secretion Systems in Bacterial Genomes
Source: PLoS One. 2015 Apr 13;10(4):e0119317. doi: 10.1371/journal.pone.0119317 (PMC4395097; doi:10.1371/journal.pone.0119317)
Supplement: S1 Data — (ZIP) [file pone.0119317.s009.zip › T346Hunter_profiles/GP.Orf5.P.fasta]

>gi|115534830|ref|YP_783912.1| hypothetical protein pRE25p28 [Enterococcus faecalis] [Orf5_p]
MEKIPKEKIVLIPEVDTDVVSDLAPFNFTVERDKLLIDDSYAVPYVITKYNNKPRGNWFNRIRKMSGDIT
ISHYYTKANGNSLNDYYNRTIKNKQAEIDRSHDPLTIIRLEREMKIAQTQLEQAVDENTSYLYLYTYVLI
KSKSEDKLKKLCEDFETRCIASGVKALIPYTMIDKAYWSSLPLQSNEVPEYTYTIANSISASSIFPFDDN
ELSVFTKNMIIEGINKDTENIVSIDYTNRKLVVNRNKFVFGLSGGGKTTYLTSDYLKKYAFSDNSTELRH
RIVLFDPEDEQTERVRSLGGEIINLSSMSDVRINPFQIYSRNTLDVDLKESLSDFEEDELVENIEIKHKD
YEMTDNDIDKEISKRMNILTPYFLMVDHSLTDSQLSIIKIEAKKCYTTLYEKKNLSKMENTDFPTFSDLE
NRLKALEETDPKRYKRIEDFIYSLEDFTIGSRTIFNGHTNIDLNNPLICFSLRDLQTEEGIRDLAYLNSF
SYLFEEITNNPQIVTSVYADEFHFLLKNKISADFFFQAYKRFRKYNADCTVSTQQIDDVLKAPDNIGKAI
IGNSFTKVFFGLDETEAQGISNELKLKLTKKELSFITSKRQGEALLFHGTKRAKIKVDLTQEEMRLLNPG
EYEDIYGVSPKKEINWLLRSKIQ
>gi|269124257|ref|YP_003305367.1| AM23 [Enterococcus faecalis] [Orf5_p]
MEKIPKEKIIVIPEVDTDVVSDLAPFNFTVERDKLLIDDSYAVPYVITKYNNKPRGNWFNRIRKMSGDIT
ISHYYTKANGNSLNDYYNRTIKNKQAEIDRSHDPLTIIRLEREMKIAQTQLEQAVDENTSYLYLYTYVLI
KSKSEDKLKKLCEDFETRCIASGVKALIPYTMIDKAYWSALPLQSNEVPEYTYTIANSISASSIFPFDDN
ELSVFTKNMIIEGINKDTENIVSIDYTNRKLVVNRNKFVFGLSGGGKTTYLTSDYLKKYAFSDNSTELRH
RIVLFDPEDEQTERVRSLGGEIINLSSMSDVRINPFQIYSRNTLDVDLKESLSDFEEDELVENLEIKHKD
YEMTDNDIDKEISKRMNILTPYFLMVDHSLTDSQLSIIKIEAKKCYTTLYEKKNLSKMENTDFPTFSDLE
NRLKALEETDPKRYKRIEDFIYSLEDFTIGSRTIFNGHTNIDLNNPLICFSLRDLQTEEGIRDLAYLNSF
SYLFEEITNNPQIVTSVYADEFHFLLKNKISADFFFQAYKRFRKYNADCTVSTQQIDDVLKAPDNIGKAI
IGNSFTKVFFGLDETEAQGISNELKLKLTKKELSFITSKRQGEALLFHGTKRAKIKVDLTQEEMRLLNPG
EYEDIYGVSPKKEINWLLRSKIQ
>gi|305678718|ref|YP_003864137.1| TrsE [Enterococcus faecalis] [Orf5_p]
MEKIPKEKIIVIPEVDTDVVSDLAPFNFTVERDKLLIDDSYAVPYVITKYNNKPRGNWFNRIRKMSGDIT
ISHYYTKANGNSLNDYYNRTIKNKQAEIDRSHDPLTIIRLEREMKIAQTQLEQAVDENTSYLYLYTYVLI
KSKSEDKLKKLCEDFETRCIASGVKALIPYTMIDKAYWSALPLQSNEVPEYTYTIANSISASSIFPFDDN
ELSVFTKNMIIEGINKDTENIVSIDYTNRKLVVNRNKFVFGLSGGGKTTYLTSDYLKKYAFADNSTELKH
RIVLFDPEDEQTERVRSLGGEIINLSSMSDVRINPFQIYSRNTPDVDLKESLSDFEEDELVENLEIKHKD
FEMTENDIDKEISKRMNILTPYFLMVDHSLTDSQLSIIKLEAKKCYTNLYEKKNLSKMENTDFPTFSDLE
SRLKALEETDPKRYKRIEDFIYSLEDFTIGSRTIFNGHTNIDLNNPLICFSLRDLQTEEGIRDLAYLNSF
SYLFEEITNNPQIVTSVYADEFHFLLKNKISADFFFQAYKRFRKYNADCTVSTQQIDDVLKAPDNIGKAI
IGNSFTKVFFGLDETEAQGISNELKLKLTKKELSFITSKRQGEALLFHGTKRAKIKVDLTQEEMRLLNPG
GYEDIYGVSPKKEINWLLRSKIQ
