# Supplementary material for: T346Hunter: A Novel Web-Based Tool for the Prediction of Type III, Type IV and Type VI Secretion Systems in Bacterial Genomes
Source: PLoS One. 2015 Apr 13;10(4):e0119317. doi: 10.1371/journal.pone.0119317 (PMC4395097; doi:10.1371/journal.pone.0119317)
Supplement: S1 Data — (ZIP) [file pone.0119317.s009.zip › T346Hunter_profiles/GP.Orf7.P.fasta]

>gi|115534832|ref|YP_783914.1| hypothetical protein pRE25p30 [Enterococcus faecalis] [Orf7_p]
MGATAAKLLIRYRKPIAKAILGFFVFIIVIFLLIFNNDQTAPSGGLATENKNLSESVLRYKSTVEKYARQ
YDGMEYVPYILALMQIESGGNGGDPMQSSESLGLPPNTIKDPERSIQRGVEFFVENMKSAINRGSDIKTA
LQAYNYGGGFVDFVVKNGGTYSFELAKQFSINMSGGEKVPYVNALSTTMGYNYRYNYGNMFYVPKLLEYV
NESQASAEGVQNNSNNTGAVQVDVPSEYKNKLRYPRYDGHNYNTSGSYPFGQCTWYAFNRMAQIGKPVDD
FMGNGGEWGYKGKALGYKVTNKPKVGTAISFPPGSFGSDPVYGHVAFVEVVNADGTLLVSECNVVNPGSG
TIKLSSSASFYCKYCKLC
>gi|269124259|ref|YP_003305369.1| AM25 [Enterococcus faecalis] [Orf7_p]
MGATAAKLLIRYRKPIAKAILGFFVFIIVIFLLIFNNDQTAPSGGLATENKNLSESVLRYKSTVEKYARQ
YDGMEYVPYILALMQIESGGEGGDPMQSSESLGLPPNTIKDPERSIQRGVEFFVENMKSAINRGSDIKTA
LQAYNYGGGFVDFVVKNGGTYSFELAKQFSINMSGGEKVPYVNALSTTMGYNYRYNYGNMFYVPKLLEYV
NESQASAEGVQNNSNNTGAVQVDVPSEYKNKLRYPRYDGHNYNTSGSYPFGQCTWYAFNRMAQIGKPVDD
FMGNGGEWGYKGKALGYKVTNKPKVGTAISFPPGSFGSDPVYGHVAFVEVVNADGTLLVSECNVVNPGSG
TISYRVVPTSIANIASYVE
>gi|63022005|ref|YP_232776.1| ORF chi [Streptococcus pyogenes] [Orf7_p]
MGYNYRYNYGNMFYVPKLLEYVNESQASAEGVQNNSNNTGVVQVDVPSEYKNKLRYPRYDGHNYNTSGSY
PFGQCTWYAFNRMAQIGKPVDDFMGNGGEWGYKGKALGYKVTNKPKVGTAISFPPGSFGSDPVYGHVAFV
EVVNADGTLLVSECNVVNPGSGTISYRVVPASIANIASYVE
>gi|305678720|ref|YP_003864139.1| putative lytic transglycosylase [Enterococcus faecalis] [Orf7_p]
MGATAAKLLIRYRKPIAKAILGFFVFIVVIFLLVFNNDQTAPSGGLATENQNLSESVLRYKRTVEKYARQ
YDGMEYVPYILALMQIESGGEGGDPMQSSESLGLPPNTIKDPERSIQRGVEFFVENMKSAINRGSDIKTA
LQAYNYGGGFVDFVVKNGGTYSFELAKQFSINMSGGEKVPYVNALSTSMGYNYRYNYGNMFYVPKLLEYV
NESQASAEGVQNNSNNTGVVQVDVPSEYKNKLRYPRYDGHNYNTSGSYPFGQCTWYAFNRMAQIGKPVDD
FMGNGGEWGYKGKALGYKVTNKPKVGTAISFPPGSFGSDPVYGHVAFVEVVNADGTLLVSECNVVNPGSG
TISYRVVPASIANIASYVE
