# Supplementary material for: T346Hunter: A Novel Web-Based Tool for the Prediction of Type III, Type IV and Type VI Secretion Systems in Bacterial Genomes
Source: PLoS One. 2015 Apr 13;10(4):e0119317. doi: 10.1371/journal.pone.0119317 (PMC4395097; doi:10.1371/journal.pone.0119317)
Supplement: S1 Data — (ZIP) [file pone.0119317.s009.zip › T346Hunter_profiles/GP.Orf9.P.fasta]

>gi|115534834|ref|YP_783916.1| hypothetical protein pRE25p32 [Enterococcus faecalis] [Orf9_p]
MAKKKQEQVKLIVLVILYLLLLPVTLIVFKLLPFIIANDTNIELSTFVTTILKHPINTFLEIIQSNYMIP
FFIVQIIVLIILFVFLHPTKRQPFEVVGKTNPVHGSAYWGEESEINAPKNVHLIPEKSMKSILEKSMRRG
KND
>gi|269124261|ref|YP_003305371.1| AM27 [Enterococcus faecalis] [Orf9_p]
MAKKKQEQVKLIVLVILYLLLLPVTLIVFKLLPFIIANDTNIELSTFVTTILKHPINTFLEIIQSTYMIP
FFIVQIIVLIVLFVFLHPTKRQPFEVVGKTNPVHGSAYWGEESEINAPKNVHLIPEKSMKSILEKSMRRG
KND
>gi|63022007|ref|YP_232778.1| ORF ypsilon [Streptococcus pyogenes] [Orf9_p]
MAKKKQEQVKLIILVILYLLLLPVTLIVFKLLPFIIANDTNIELSTFVTTILKHPINTFLEIIQSTYMIP
FFIVQIIVLIILFVFLHPTKRQPFEVVGKTNPVHGSAYWGEESEINAPKNVHLIPEKSMKKILEKSMRRG
KNE
>gi|305678722|ref|YP_003864141.1| ypsilon [Enterococcus faecalis] [Orf9_p]
MAKKKQEQVKLIILVILYLLLLPVTLIVFKLLPFIIANDTNIELSTFVTTILKHPINTFLEIIQSNYMIP
FFIVQIIVLIILFVFLHPTKRQPFEVVGKTNPVHGSAYWGEESEINAPKNVHLIPEKSMKKILEKSMRRG
KNE
