# Supplementary material for: T346Hunter: A Novel Web-Based Tool for the Prediction of Type III, Type IV and Type VI Secretion Systems in Bacterial Genomes
Source: PLoS One. 2015 Apr 13;10(4):e0119317. doi: 10.1371/journal.pone.0119317 (PMC4395097; doi:10.1371/journal.pone.0119317)
Supplement: S1 Data — (ZIP) [file pone.0119317.s009.zip › T346Hunter_profiles/GP.Orf10.P.fasta]

>gi|115534835|ref|YP_783917.1| putative TrsK protein [Enterococcus faecalis] [Orf10_p]
MTSLLAESDGLILGKFPSGKVVIQPEDSKISNRNIFVVGGPGSFKTQSYVLPNVVNNRSTSIVVTDPKGE
IYELTNEIKKAQGFKTVVINFKDFLLSSRYNPLLYIRKSNDTNKIANVIVSAKNDPKRKDFWFNAQLNLL
NTLIKYVYFEYEPSARTIEGILDFLEEFDPRYNEEGVSELDEQFERLPDGHEAKRSYYLGFRQAQSEARP
NIVISLLTTLQDFVDKEVSEFTSTNDFFFEELGTSKICLYVLISPLDRTWDGLVNLFFQQMFTELYFLGD
KHNAKLPVPLVMLLDEFVNLGYFPTYENFLATCRGYRISVSTILQSLPQGFELYGDKKFKAIIGNHAIKI
CLGGVEETTAEYFSRQVNDTTIKVYTGGTSESKTTAKTTNRSGSKSESYGYQKRRLITEGEVINLQQEEN
GRKSIVLIDGKPYMLRKTPQFELFGNLLKKHEISQQDYISSQTEFAKEYIEELEKQHKQRKVQLASAPIF
HEKKQEDDLNKKEINLPEQPIESEVTEEEEEKELLMSDILSSFDEGIEENTTNNDNSELPF
>gi|269124262|ref|YP_003305372.1| AM28 [Enterococcus faecalis] [Orf10_p]
MTSLLAESDGLILGKFPSGKVVIQPEDSKISNRNIFVVGGPGSFKTQSYVLPNVVNNRSTSIVVTDPKGE
IYELTNEIKKAQGFKTVVINFKDFLLSSRYNPLLYIRKSNDTNKIANVIVSAKNDPKRKDFWFNAQLNLL
NTLIKYVYFEYEPSARTIEGILDFLEEFDPRYNEEGVSELDEQFERLPDGHEAKRSYYLGFRQAQSEARP
NIVISLLTTLQDFVDKEVSEFTSTNDFFFEELGTSKICLYVLISPLDRTWDGLVNLFFQQMFTELYFLGD
KHNAKLPVPLVMLLDEFVNLGYFPTYENFLATCRGYRISVSTILQSLPQGFELYGDKKFKAIIGNHAIKI
CLGGVEETTAEYFSRQVNDTTIKVYTGGTSESKTSAKTTNRSGSKSESYGYQKRRLITEGEVINLQQEEN
GRKSIVLIDGKPYMLRKTPQFELFGNLLKKHEISQQDYISSQTEFAKEYIEELEKQHKQRKVQLASAPIF
HEKKQEDDLNKKEINLPEQPIESEVTEEEEEKELLMSDILSSFDEGIEENTTNNDNSELPF
>gi|63022008|ref|YP_232779.1| ORF tau [Streptococcus pyogenes] [Orf10_p]
MSSLLAESDGLILGKFQSGNVVIQPEDSKISNRNIFVVGGPGSFKTQSYVLPNVVNNRSTSIVVTDPKGE
IYELTNEIKKAQGFKTVVINFKDFLLSSRYNPLLYIRKSNDTNKIANVIVSAKNDPKRKDFWFNAQLNLL
NTLIKYVYFEYEPSARTIEGILDFLEEFDPRYNEEGVSELDEQFERLPDGHEAKRSYYLGFRQAQSEARP
NIVISLLTTLQDFVDKEVSEFTSTNDFFFEELGTSKICLYVLISPLDRTWDGLVNLFFQQMFTELYFLGD
KHNAKLPVPLVMLLDEFVNLGYFPTYENFLATCRGYRISVSTILQSLPQGFELYGDKKFKAIIGNHAIKI
CLGGVEETTAEYFSRQVNDTTIKVYTGGTSESKTSAKTTNRSGSKSESYGYQKRRLITEGEVINLQQEEN
GRKSIVLIDGKPYMLRKTPQFELFGNLLKKHEISQQDYISSQTEFAKETIEELEKQHKQRKVQLASAPIF
HEKKQEDDLNKKEINLPEQPIESEVTEEEEEKELLMSDILSSFDEGIEENTTNNDNSELPF
>gi|63022011|ref|YP_232782.1| hypothetical protein pSM19035_032 [Streptococcus pyogenes] [Orf10_p]
MSYYFEIRIILPEEENQFLNRKLSKSELSEVTHYLQQKTSRGIPVKFRVGIFRVEDQTKIMSVTLNTKNT
KETERN
>gi|305678723|ref|YP_003864142.1| TrsK [Enterococcus faecalis] [Orf10_p]
MSSLLAESDGLILGKFQSGNVVIQPEDSKISNRNIFVVGGPGSFKTQSYVLPNVVNNRSTSIVVTDPKGE
IYELTNEIKKAQGFKTVVINFKDFLLSSRYNPLLYIRKSNDTNKIANVIVSAKNDPKRKDFWFNAQLSLL
NTLIKYVYFEYEPSARTIEGILDFLEEFDPRYNEEGVSELDEQFERLPDGHEAKRSYYLGFRQAQSEARP
NIVISLLTTLQDFVDKEVSEFTSTNDFFFEELGTSKICLYVLISPLDRTWDGLVNLFFQQMFTELYFLGD
KHNAKLPVPLVMLLDEFVNLGYFPTYENFLATCRGYRISVSTILQSLPQGFELYGDKKFKAIIGNHAIKI
CLGGVEETTAEYFSRQVNDTTIKVYTGGTSESKTSAKTTNRSGSKSESYGYQKRRLITEGEVINLQQEEN
GRKSIVLIDGKPYMLRKTPQFELFGNLLKKHEISQQDYISSQTEFAKEYIEELEKQHKQRKVQLASAPIF
HEKKQEDDLNKKEINLPEQPIESEVKEEAEEKELLMSDILSSFDEGIEENTANNDNSELPF
