# Supplementary material for: T346Hunter: A Novel Web-Based Tool for the Prediction of Type III, Type IV and Type VI Secretion Systems in Bacterial Genomes
Source: PLoS One. 2015 Apr 13;10(4):e0119317. doi: 10.1371/journal.pone.0119317 (PMC4395097; doi:10.1371/journal.pone.0119317)
Supplement: S1 Data — (ZIP) [file pone.0119317.s009.zip › T346Hunter_profiles/GP.Orf11.P.fasta]

>gi|115534836|ref|YP_783918.1| hypothetical protein pRE25p34 [Enterococcus faecalis] [Orf11_p]
MNGLKEFFGNIPMFQKQVEREIEEKGIEPSEGIKKMEFSRQVIRNLVIGVLVVGILAFVGISYFNNKNQP
PVTPTATTASKESNQSETSGEATENSSQAVQGSSDHLLKLSAKERADEATEAFESWYTSFSNGDVILEIN
KELLKEGSRRYKPD
>gi|269124263|ref|YP_003305373.1| AM29 [Enterococcus faecalis] [Orf11_p]
MNGLKEFFGNIPMFQKQVEREIEEKGIEPSEGIKKMEFSRQVIRNLVIGVLVVGILAFVGISYFNNKNQP
PVTPTATTASKESNQSETSGEATENSSQAVQGSSDHLLKLSAKERADEATEAFESWYKSFSNGDVILEIN
KELLKEGSGGTSPIELQTKLIDNLKAKFGDKVADDFYTSLQTSFNFNPVIVDGSKGLTISKQNDDKSQWL
RTWFLDTQKTEKNTKIVLRNDFPYEWADWRNKGQHDEKVGSMFSQIDWDNDLRYEVIGLVTSKQEKNIEN
IGGVFVVMQYNEKIGKWQVSGTIGGVM
>gi|63022009|ref|YP_232780.1| ORF sigma [Streptococcus pyogenes] [Orf11_p]
MNGLKEFFGNIPMFQKQVEREIEEKGIEPSEGIKKMEFSRQVIRNLVIGVLVVGILAFVGISYFNNKNQP
PVTPTATTASKESNQSETSGEATENSSQAVQGSSDHLLKLSAKERADEATEAFESWYTSFSNGDVILEIN
KELLKEGSGGTSPIELQTKLIDNLKAKFGDKVSHDFYTGLQASFNFNPVIVDGTKGLTISKQNDDKSQWL
RTWFLDTQKTEKNTKIVLRNDFPYEWADWRNKGQHDEKVGSMFSQIDWDNDLRYEVIGLVTSKQEKNIEN
IGGVFVVMQYNEKIGKWQVSGTIGGVM
>gi|305678724|ref|YP_003864143.1| sigma [Enterococcus faecalis] [Orf11_p]
MNGLKEFFGNIPMFQKQVEREIEEKGIEPSEGIKKMEFSRQVIRNVVIGVLVVGILAFVGISYFNNKNQP
PATPTAATETTESNQSETSGEATKNSSQAVQGSSDHLLKLSAKERADEATEAFESWYKSFSNGDVILEIN
KELLKEGSGGTSPIELQTKLIDNLKAKFGDKVSDDFYTGLQASFNFNPVIVDGTKGLTISKQNDDQSQWL
RTWFLDTEKTAQNTKIILRNDFSYEWADWRNKGQHDEKVGSMFTQIDWANDLRYEVIGIVTSKQEKNIEN
IGGVFVVMQYNEKIGKWQVSGTIGGVM
