# Supplementary material for: T346Hunter: A Novel Web-Based Tool for the Prediction of Type III, Type IV and Type VI Secretion Systems in Bacterial Genomes
Source: PLoS One. 2015 Apr 13;10(4):e0119317. doi: 10.1371/journal.pone.0119317 (PMC4395097; doi:10.1371/journal.pone.0119317)
Supplement: S1 Data — (ZIP) [file pone.0119317.s009.zip › T346Hunter_profiles/GP.Orf12.P.fasta]

>gi|115534838|ref|YP_783920.1| putative TrsL protein [Enterococcus faecalis] [Orf12_p]
MDVIDQIKDTGSDILSSAGEAISNVFEGVKESVDSVLHPIDTLLGNWGSDLLEASMKIANKTTFDIPNIE
LISTITNVFVFATTTFAICIVLYKVIEAQIQASNGSGDALTANIVQKLFYSSIALATLPWAMNFFIKKIV
APIGEYVIQQVANDLNVETIGERLRNFLVSNFFNGGVSAVVLFVFVIFFAFSIAKYFVAICVFYADFLVL
TMLTPLVALSLLTDEQNYFQIWIKELLSEALTMLIKLILYLLMITLMIAEKYTLPNFMLMVGCGLLIIKT
PSALQNMWYSTKVSKGGGLGNLAMMAMFRK
>gi|269124264|ref|YP_003305374.1| AM30 [Enterococcus faecalis] [Orf12_p]
MDVIDQIKDTGSDILSSAGEAISNVFEGVKESVDSVLHPIDTLLGNWGSDLLEASMKIANKTTFDIPNIE
LISTITNVFVFATTTFAICIVLYKVIEAQIQASNGSGDALTANIVQKLFYSSIALATLPWAMNFFIKKIV
APIGEYVIQQVANDLNVETIGERLRNFLVSNFFNGGVSAVVLFVFVIFFAFSIAKYFVAICVFYADFLVL
TMLTPLVALSLLTDEQNYFQIWIKELLSEALTMLIKLILYLLMITLMIAEKYTLPNFMLMVGCGLLIIKT
PSALQNMWYSTKVSKGGGLGNLAMMAMFRK
>gi|63022004|ref|YP_232775.1| ORF psi [Streptococcus pyogenes] [Orf12_p]
MDVIDQIKDTGSDILSSAGEAISNVFEGVKESVDSVLHPIDTLLGNWGSDLLEASMKIANKTTFDIPNIE
LISTITNVFVFATTTFAICIVLYKVIEAQIQASNGSGDALTANIVQKLFYSSIALATLPWAMNFFIKKIV
APIGEYVIQQVANDLNVETIGERLRNFLVSNFFNGGVSAVVLFVFVIFFAFSIAKYFVAICVFYADFLVL
TMLTPLVALSLLTDEQNYFQIWIKELLSEALTMLIKLILYLAMITLMIAEKYTLPNFMLMVGCGLLIIKT
PSALQNMWYSTKVSKGGGLGNLAMMAMFRK
>gi|63022010|ref|YP_232781.1| ORF psi [Streptococcus pyogenes] [Orf12_p]
MDVIDQIKDTGSDILSSAGEAISNVFEGVKESVDSVLHPIDTLLGNWGSDLLEASMKIANKTTFDIPNIE
LISTITNVFVFATTTFAICIVLYKVIEAQIQASNGSGDALTANIVQKLFYSSIALATLPWAMNFFIKKIV
APIGEYVIQQVANDLNVETIGERLRNFLVSNFFNGGVSAVVLFVFVIFFAFSIAKYFVAICVFYADFLVL
TMLTPLVALSLLTDEQNYFQIWIKELLSEALTMLIKLILYLAMITLMIAEKYTLPNFMLMVGCGLLIIKT
PSALQNMWYSTKVSKGGGLGNLAMMAMFRK
>gi|305678725|ref|YP_003864104.1| TrsL [Enterococcus faecalis] [Orf12_p]
MDVIDQIKETGSDILSSAGDAISGIFEGVKESVDSVLHPIDSLLGSWGSDLLEASMKIANKTTFDIPNIQ
LISTITNVFVFATTTFAICIVLYKVIEAQIQASNGSGDALTANIVQKLFYSSIALAVLPWAMNFFIKKIV
APIGEYVIQQVANDLNVETIGERLRNFLVSNFFNGGVSAVVLFVFVIFFAFSIAKYFVAICVFYADFLVL
TMLTPLVALSLLTDEQNYFQIWIKELLSEALTMLIKLILYLLMITLMIAEKYTLPNFMLMVGCGLLIIKT
PSALQNMWYSTKVSKGGGLGNLAMMAMFRK
