# Supplementary material for: T346Hunter: A Novel Web-Based Tool for the Prediction of Type III, Type IV and Type VI Secretion Systems in Bacterial Genomes
Source: PLoS One. 2015 Apr 13;10(4):e0119317. doi: 10.1371/journal.pone.0119317 (PMC4395097; doi:10.1371/journal.pone.0119317)
Supplement: S1 Data — (ZIP) [file pone.0119317.s009.zip › T346Hunter_profiles/GP.Orf13.P.fasta]

>gi|115534839|ref|YP_783921.1| hypothetical protein pRE25p37 [Enterococcus faecalis] [Orf13_p]
MNEPTEPTLNTQELNRQELKTSNERQEIPQTEIPTETVNEPSVIKEISKKNQAKQTNSRKESLSESITKK
NVPKIHLFISILTLFIVLLIGISVIQQVQLQSVKKESELLKEQIERVKETDISQSKIDTFGRYFLTYYFS
QEKNKENYQSSLRSYVSEKVDIADWEALGKTLKSVNYYGSEQTKKGYSVEYLLNVTVEDRSKMQKITFEV
EPTKNGFLVTTQPKLTDFSFN
>gi|269124265|ref|YP_003305375.1| AM31 [Enterococcus faecalis] [Orf13_p]
MSVTLNTKNTKETDVINLLLNRVTDQHVLVYLNEPTEPTTLNTQELNRQELKTSNERQEIPQTEIPTETV
NEPSVIKEISKKNQAKQTNSRKESLSESITKKNVPRIHLFISILTLFIVLLIGISVIQQVQLQSVKKESE
LLEEQIERVKETDISQSKIDTFGRYFLTYYFSQEKNQENYQSSLRTYVSEKVDISDWKALGKTLKSVNYY
GSEQTKKGYSVEYLLNVSVDNRSKMQKITFEVEPTKNGFLVTTQPKLTDFSFN
>gi|63022002|ref|YP_232773.1| hypothetical protein pSM19035_023 [Streptococcus pyogenes] [Orf13_p]
MNEPTEPTLNTQELNRQELKTSNERQEIPQTEIPTETVNEPSVIKEISKKNQAKQTNSRKESLSESITKK
NVPKIHLFISILTLFIVLLIGISVIQQVQLQSVKKESELLKEQIERVKETDISQSKIDTFGRYFLTYYFS
QEKNQENYQSSLKTYVSEKVDISDWKALGKTLKSVNYYGSEQTKKGYSVEYLLNVTVEDRSKMQKITFEV
EPTKNGFLVTTQPKLTDFSFN
