# Supplementary material for: T346Hunter: A Novel Web-Based Tool for the Prediction of Type III, Type IV and Type VI Secretion Systems in Bacterial Genomes
Source: PLoS One. 2015 Apr 13;10(4):e0119317. doi: 10.1371/journal.pone.0119317 (PMC4395097; doi:10.1371/journal.pone.0119317)
Supplement: S1 Data — (ZIP) [file pone.0119317.s009.zip › T346Hunter_profiles/GP.Orf13.Tn.fasta]

>gi|331267233|ref|YP_004326863.1| hypothetical protein SOR_1876 [Streptococcus oralis Uo5] [Orf13_Tn]
MMKFRKNQNKEKQIPKEKKPRVYYKVNPHKKVVIALWVLLGLSFSFAIFKHFTAIDTHTIHETTIIEKEY
VDTHHVENFVENFAKVYYSWEQSDKSIDNRMESLKGYLTDELQALNVDTVRKDIPVSSSVRGFQIWTVEP
TGDNEFNVTYSVDQLITEGENTKTVHSAYIVSVYVDGSGNMVLVKNPTITNIPKKSSYKPKAIESEGTVD
SITTNEINEFLTTFFKLYPTATASELSYYVNDGILKPIGKEYIFQELVNPIHNRKDNQVTVSLTVEYIDQ
QTKATQVSQFDLVLEKNGSNWKIIE
>gi|225861758|ref|YP_002743267.1| conjugative transposon protein [Streptococcus pneumoniae Taiwan19F-14] [Orf13_Tn]
MRKEDLMMKFRKNQNKEKQIPKEKKPRVYKVNPHKKVVIALWVLLGLSFSFAIFKHFTAIDTHTIHETTI
IEKEYVDTHHVENFVENFAKVYYSWEQSDKSIDNRMESLKGYLTDELQALNVDTVRKDIPVSSSVRGFQI
WTVEPTGDNEFNVTYSVDQLITEGENTKTVHSAYIVSVYVDGSGNMVLVKNPTITNIPKKSSYKPKAIES
EGTVDSITTNEINEFLTTFFKLYPTATASELSYYVNDGILKPIGKEYIFQELVNPIHNRKDNQVTVSLTV
EYIDQQTKATQVSQFDLVLEKNGSNWKIIE
>gi|126697941|ref|YP_001086838.1| conjugative transposon protein [Clostridium difficile 630] [Orf13_Tn]
MFKKNKKQTETIKEPKEKKVRTVKVGTHKKTVIALWAVLIASVSFGVYKNFTAIDQHTTHEKEIIELRLQ
DTNGIENFVKNFAKSYYTWNNSKEAIEARTQAISGYLTKELQDLNVDTIRTDIPTSSTVTDVIVWHIEQS
GTDTFSATYEVDQQIKEGEQTSNVKATYTVKVHVDADGDMVIVQNPTLAPAIEKSDYEPKTPEADASVDA
DTVNDATAFLETFFKLYPTATEKELAYYVSGNVLEPIGRDYLYSELVNPVFTKDGDNVKVKVAVKFLDNQ
TKATLVSQYELVLHKDSNWKIVG
>gi|126698084|ref|YP_001086981.1| conjugative transposon protein [Clostridium difficile 630] [Orf13_Tn]
MRKEDSMMKFRKNQNKEKQIPKEKKPRIYKVNPRKKVVIGLWVLLGLSFSFAIFKHFTAVDTHTIHETTI
IEKEYVDTHNVENFVENFAKVYYSWELNDQSIDNRMENLKAYLTEELQALNIDTVRKDIPVSSSVRGVQI
WMVKADGENQFDVTYSVDQLITEGENIKTVHSAYEVTVYVDGSGNMVLTKNPTITSIPKKSDYKPKVIES
DGTVDSIMTNEIIEFLTTFFKLYPTATASELSYYVNDGILKSIGKDYIFQELVNPIYNRKDNQVTVSLTV
KYLDQQTKATQVSQFDLVLEKVGNNWKIIK
>gi|126700955|ref|YP_001089852.1| conjugative transposon protein [Clostridium difficile 630] [Orf13_Tn]
MIQIRKEENQKKQKEKKLKVYKVNTHKKTVIALWVLLAVSFLFAVYKNFTAIDIHTVHETKVIEEQILDT
HKIENFVENFAEIYYSWEQSAASIDNRTNALKGYLTGELQALNVDTVRKDIPVSSALTDFQIWEITEEKE
QHYQVTYTVEQRITEGESSKTVRSAYQVTVYVDSSGNLTIIQNPTITSVPVKSGYTPKAVQSDGTVDSIT
TEEINEFLTTFFKLYPTATAKELTYYVNEGVLKPVGKEYIFSELVNPVYNRNGNQVTASLAVKYLDNQTM
TTQVSQFDLVLEKNGENWKIVK
>gi|288905882|ref|YP_003431104.1| hypothetical protein GALLO_1689 [Streptococcus gallolyticus UCN34] [Orf13_Tn]
MRKEDLMMKFRKNQNKEKQIPKEKKPRVYKVNPHKKVVIALWVLLGLSFSFAIFKHFTAIDTHTIHETTI
IEKEYVDTHHVENFVENFAKVYYSWEQSDKSIDNRMESLKGYLTDELQALNVDTVRKDIPVSSSVRGFQI
WTVEPTGDNEFNVTYSVDQLITEGENTKTVHSAYIVSVYVDGSGNMVLVKNPTITNIPKKSSYKPKAIES
EGTVDSITTNEINEFLTTFFKLYPTATASELSYYVNDGILKPIGKEYIFQELVNPIHNRKDNQVTVSLTV
EYIDQQIKATQVSQFDLVLEKNGSNWKIVK
>gi|29376404|ref|NP_815558.1| hypothetical protein EF1875 [Enterococcus faecalis V583] [Orf13_Tn]
MKIKIERIQKEKMSKKKKERTISVGKHRKMVLALWLLLSCSLAFGIYKYFTAIDQHTTHVKMVVKEKVIN
TSGVESFTKNFVKEYFSWKNNKEVIEKRMSNLGQYLTEEGLALSQDMVRVDIPTSSEVNSVKILDVEKRS
KDFVVSFLVDQKITEGKKSEQISSAYRVKIFEDEKENHIVTSLPTMISKPGKAKYEVKQVESDSDIDAKT
TQEITEFLETFFKLYPTASEKELEYYSENESMSQVSSDLRFVEITNPIYLEKDGSVQVKIVVKYLNEIEK
VTNSFQYNLLLNKEENWKIINGE
>gi|29376780|ref|NP_815934.1| hypothetical protein EF2277 [Enterococcus faecalis V583] [Orf13_Tn]
MKIKIERNKKKISGKKKEQVVSMGKHRKMVLVLWLLLLSSLSFGIYKNFTAIDQHTTHEKVVVKEKIVNT
SGVENFTVDFAKEYFSWKNDRVAIEKRIRSLGHYLTKDVLDLSQDMVRADIPTSSKVNSVKILNVEKKSK
WFVVSFLVDQEIVEEKKALQEKTAYRISVFEDRLGNCIVTSLPTMISKPVKANYKTKQFTDDSMIKEKNK
EEIEEFLEVLFKLYPTASKEELGYYVKKDVLEPIYKNLKFVEISSINYQKKGQAIKTNILVKYLDPTSKI
TSKFQYVLILQKAKKWEVIANE
>gi|194397036|ref|YP_002037940.1| Tn5251 hypothetical protein [Streptococcus pneumoniae G54] [Orf13_Tn]
MMKFRKNQNKEKQIPKEKKPRVYYKVNPHKKVVIALWVLLGLSFSFAIFKHFTAIDTHTIHETTIIEKEY
VDTHHVENFVENFAKVYYSWEQSDKSIDNRMESLKGYLTDELQALNVDTVRKDIPVSSSVRGFQIWTVEP
TGDNEFNVTYSVDQLITEGENTKTVHSAYIVSVYVDGSGNMVLVKNPTITNIPKKSSYKPKAIESEGTVD
SITTNEINEFLTTFFKLYPTATASELSYYVNDGILKPIGKEYIFQELVNPIHNRKDNQVTVSLTVEYIDQ
QTKATQVSQFDLVLEKNGSNWKIIE
>gi|146320776|ref|YP_001200487.1| Tn916 hypothetical protein [Streptococcus suis 98HAH33] [Orf13_Tn]
MRKEDLMMKFRKNQNKEKQIPKEKKPRVYKVNPHKKVVIALWVLLGLSFSFAIFKHFTAIDTHTIHETTI
IEKEYVDTHHVENFVENFAKVYYSWEQSDKSIDNRMESLKGYLTDELQALNVDTVRKDIPVSSSVRGFQI
WTVEPTGDNEFNVTYSVDQLITEGENTKTVHSAYIVSVYVDGSGNMVLVKNPTITNIPKKSSYKPKAIES
EGTVDSITTNEINEFLTTFFKLYPTATASELSYYVNDGILKPIGKEYIFQELVNPIHNRKDNQVTVSLTV
EYIDQQTKATQVSQFDLVLEKNGSNWKIVK
>gi|156978727|ref|YP_001440986.1| hypothetical protein SAHV_0396 [Staphylococcus aureus subsp. aureus Mu3] [Orf13_Tn]
MLFITKKGMNQMIIKIERKEKKEKPKKSKKPSKQRKVPMIKVGTHKKLTFVLWVLLIGSVGFGIYKNFTA
IDTHTVRETEIIKQQIVDTNQVESFVKSFAKDYFSWQQSQEAIDKRNEKLTHYLTEELQVLNEEMIRKDI
PTSSSVNDIQVWQVSQVNENTFEVLFSVEQVITEDKDKETISSSFHVVVHIDESDNMVIIKNPTMSKKPQ
KSDYQPKQLESDHTVDTETMDEITSFLETFFQLYPTATEKELTYYVSNHVLPMINKEYVFEELVNPIFTR
KDNQVIVNVAVKYLDQETKATQISQFELILEKQDNWKIVK
>gi|253755107|ref|YP_003028247.1| hypothetical protein SSUBM407_0484 [Streptococcus suis BM407] [Orf13_Tn]
MRKEDLMMKFRKNQNKEKQIPKEKKPRVYKVNPHKKVVIALWVLLGLSFSFAIFKHFTAIDTHTIHETTI
IEKEYVDTHHVENFVENFAKVYYSWEQSDKSIDNRMESLKGYLTDELQALNVDTVRKDIPVSSSVRGFQI
WTVEPTGDNEFNVTYSVDQLITEGENTKTVHSAYIVSVYVDGSGNMVLVKNPTITNIPKKSSYKPKAIES
EGTVDSITTNEINEFLTTFFKLYPTATASELSYYVNDGILKPIGKEYIFQELVNPIHNRKDNQVTVSLTV
EYIDQQTKATQVSQFDLVLEKNGSNWKIIE
>gi|253755586|ref|YP_003028726.1| hypothetical protein SSUBM407_0982 [Streptococcus suis BM407] [Orf13_Tn]
MRKEDLMMKFRKNQNKEKQIPKEKKPRVYKVNPHKKVVIALWVLLGLSFSFAIFKHFTAIDTHTIHETTI
IEKEYVDTHHVENFVENFAKVYYSWEQSDKSIDNRMESLKGYLTDELQALNVDTVRKDIPVSSSVRGFLI
WTVEPTGDNEFNVTYSVDQLITEGENTKTVHSAYIVSVYVDGSGNMVLVKNPTITNIPKKSSYKPKAIES
EGTVDSITTNEINEFLTTFFKLYPTATASELSYYVNDGILKPIGKEYIFQELVNPIHNRKDNQVTVSLTV
EYIDQQTKATQVSQFDLVLEKNGSNWKIIE
>gi|225856791|ref|YP_002738302.1| conjugative transposon protein [Streptococcus pneumoniae P1031] [Orf13_Tn]
MMKFRKNQNKEKQIPKEKKPRVYYKVNPHKKVVIALWVLLGLSFSFAIFKHFTAIDTHTIHETTIIEKEY
VDTHHVENFVENFAKVYYSWEQSDKSIDNRMESLKGYLTDELQALNVDTVRKDIPVSSSVRGFQIWTVEP
TGDNEFNVTYSVDQLITEGENTKTVHSAYIVSVYVDGSGNMVLVKNPTITNIPKKSSYKPKAIESEGTVD
SITTNEINEFLTTFFKLYPTATASELSYYVNDGILKPIGKEYIFQELVNPIHNRKDNQVTVSLTVEYIDQ
QTKATQVSQFDLVLEKNGSNWKIIE
>gi|307127290|ref|YP_003879321.1| conjugative transposon protein [Streptococcus pneumoniae 670-6B] [Orf13_Tn]
MMKFRKNQNKEKQIPKEKKPRVYYKVNPHKKVVIALWVLLGLSFSFAIFKHFTAIDTHTIHETTIIEKEY
VDTHHVENFVENFAKVYYSWEQSDKSIDNRMESLKGYLTDELQALNVDTVRKDIPVSSSVRGFQIWTVEP
TGDNEFNVTYSVDQLITEGENTKTVHSAYIVSVYVDGSGNMVLVKNPTITNIPKKSSYKPKAIESEGTVD
SITTNEINEFLTTFFKLYPTATASELSYYVNDGILKPIGKEYIFQELVNPIHNRKDNQVTVSLTVEYIDQ
QTKATQVSQFDLVLEKNGSNWKIIE
>gi|221232083|ref|YP_002511236.1| conjugative transposon exported protein [Streptococcus pneumoniae ATCC 700669] [Orf13_Tn]
MMKFRKNQNKEKQIPKEKKPRVYKVNPHKKVVIALWVLLGLSFSFAIFKHFTAIDTHTIHETTIIEKEYV
DTHHVENFVENFAKVYYSWEQSDKSIDNRMESLKGYLTDELQALNVDTVRKDIPVSSSVRGFQIWTVEPT
GDNEFNVTYSVDQLITEGENTKTVHSAYIVSVYVDGSGNMVLVKNPTITNIPKKSSYKPKAIESEGTVDS
ITTNEINEFLTTFFKLYPTATASELSYYVNDGILKPIGKEYIFQELVNPIHNRKDNQVTVSLTVEYIDQQ
TKATQVSQFDLVLEKNGSNWKIIE
>gi|260685150|ref|YP_003216435.1| conjugative transposon protein [Clostridium difficile CD196] [Orf13_Tn]
MFKKKEKPVKETKVRTMKVGTHKKSVIALWVVLIASVSFGVYKNFTAIDMHTVHETETIQLRLNDTNGVE
NFVKNFCKSYYTWDNSKEAIEARTQAISNYLTKELQDLNLDTIRTDIPTSSTVTNVLIWDIKQSGTNDFI
ATYEVDQQIKEGEQTSNVKATYTVKVHVDKDGDMVIVQNPTIAPAIEKSDYEPKAQEADASVDADTVNDA
TAFLETFFKLYPTATEKELAYYVAGNVLEPIGRDYLYSELVNPMFTDDRDNVKVRVAVKFIDNQTKAMQV
SQFELVLHKDSNWKIIM
>gi|298503708|ref|YP_003725648.1| conjugative transposon protein [Streptococcus pneumoniae TCH8431/19A] [Orf13_Tn]
MRKEDLMMKFRKNQNKEKQIPKEKKPRVYKVNPHKKVVIALWVLLGLSFSFAIFKHFTAIDTHTIHETTI
IEKEYVDTHHVENFVENFAKVYYSWEQSDKSIDNRMESLKGYLTDELQALNVDTVRKDIPVSSSVRGFQI
WTVEPTGDNEFNVTYSVDQLITEGENTKTVHSAYIVSVYVDGSGNMVLVKNPTITNIPKKSSYKPKAIES
EGTVDSITTNEINEFLTTFFKLYPTATASELSYYVNDGILKPIGKEYIFQELVNPIHNRKDNQVTVSLTV
EYIDQQTKATQVSQFDLVLEKNGSNWKIIE
>gi|253751701|ref|YP_003024842.1| hypothetical protein SSUSC84_0828 [Streptococcus suis SC84] [Orf13_Tn]
MRKEDLMMKFRKNQNKEKQIPKEKKPRVYKVNPHKKVVIALWVLLGLSFSFAIFKHFTAIDTHTIHETTI
IEKEYVDTHHVENFVENFAKVYYSWEQSDKSIDNRMESLKGYLTDELQALNVDTVRKDIPVSSSVRGFQI
WTVEPTGDNEFNVTYSVDQLITEGENTKTVHSAYIVSVYVDGSGNMVLVKNPTITNIPKKSSYKPKAIES
EGTVDSITTNEINEFLTTFFKLYPTATASELSYYVNDGILKPIGKEYIFQELVNPIHNRKDNQVTVSLTV
EYIDQQTKATQVSQFDLVLEKNGSNWKIVK
>gi|22537088|ref|NP_687939.1| Tn916 hypothetical protein [Streptococcus agalactiae 2603V/R] [Orf13_Tn]
MRKEDLMMKFRKNQNKEKQIPKEKKPRVYKVNPHKKVVIALWVLLGLSFSFAIFKHFTAIDTHTIHETTI
IEKEYVDTHHVENFVENFAKVYYSWEQSDKSIDNRMESLKGYLTDELQALNVDTVRKDIPVSSSVRGFQI
WTVEPTGDNEFNVTYSVDQLITEGENTKTVHSAYIVSVYVDGSGNMVLVKNPTITNIPKKSSYKPKAIES
EGTVDSITTNEINEFLTTFFKLYPTATASELSYYVNDGILKPIGKEYIFQELVNPIHNRKDNQVTVSLTV
EYIDQQTKATQVSQFDLVLEKNGSNWKIVK
>gi|289449915|ref|YP_003475485.1| hypothetical protein HMPREF0868_1204 [Clostridiales genomosp. BVAB3 str. UPII9-5] [Orf13_Tn]
MMKFRKNQNKEKQIPKEKKPRVYYKVNPHKKVVIALWVLLGLSFSFAIFKHFTAIDTHTIHETTIIEKEY
VDTHHVENFVENFAKVYYSWEQSDKSIDNRMESLKGYLTDELQALNVDTVRKDIPVSSSVRGFQIWTVEP
TGDNEFNVTYSVDQLITEGENTKTVHSAYIVSVYVDGSGNMVLVKNPTITNIPKKSSYKPKAIESEGTVD
SITTNEINEFLTTFFKLYPTATASELSYYVNDGILKPIGKEYIFQELVNPIHNRKDNQVTVSLTVEYIDQ
QTKATQVSQFDLVLEKNGSNWKIIE
>gi|336064924|ref|YP_004559783.1| Tn916 ORF13 protein [Streptococcus pasteurianus ATCC 43144] [Orf13_Tn]
MRKEDLMMKFRKNQNKEKQIPKEKKPRVYYKVNPHKKVVIALWVLLGLSFSFAIFKHFTAIDTHTIHETT
IIEKEYVDTHHVENFVENFAKVYYSWEQSDKSIDNRMESLKGYLTDELQALNVDTVRKDIPVSSSVRGFQ
IWTVEPTGDNEFNVTYSVDQLITEGENTKTVHSAYIVSVYVDGSGNMVLVKNPTITNIPKKSSYKPKAIE
SEGTVDSITTNEINEFLTTFFKLYPTATASELSYYVNDGILKPIGKEYIFQELVNPIHNRKDNQVTVSLT
VEYIDQQTKATQVSQFDLVLEKNGSNWKIIE
>gi|260688808|ref|YP_003219942.1| conjugative transposon protein [Clostridium difficile R20291] [Orf13_Tn]
MFKKKEKPVKETKVRTMKVGTHKKSVIALWVVLIASVSFGVYKNFTAIDMHTVHETETIQLRLNDTNGVE
NFVKNFCKSYYTWDNSKEAIEARTQAISNYLTKELQDLNLDTIRTDIPTSSTVTNVLIWDIKQSGTNDFI
ATYEVDQQIKEGEQTSNVKATYTVKVHVDKDGDMVIVQNPTIAPAIEKSDYEPKAQEADASVDADTVNDA
TAFLETFFKLYPTATEKELAYYVAGNVLEPIGRDYLYSELVNPMFTDDRDNVKVRVAVKFIDNQTKAMQV
SQFELVLHKDSNWKIIM
>gi|16803143|ref|NP_464628.1| hypothetical protein lmo1103 [Listeria monocytogenes EGD-e] [Orf13_Tn]
MKIKIERKEKPDKPKKQKKIPTIKVGTHKKLTIALWVLLIGSMSFGIYKNFTAIDMHTVHEKEIIEKQVV
DTNSIESFVESFSKEYFSWQQSQDSQSNRIERLKNYLTENLQQLNTEMVRSDIPTSSIVNSFQVWSVEQS
SDTEYDVLFSVGQQITESENKKNITSTYSVTVYVDEASNMVIIKNPTIDSKPQKASYEPVLSDSDGTVDA
NTTEEINSFLDTFFKLYPTATEKELSYYVSNQALDVINKDYVFVELVNPVYTQADNQVTAIVTVKYLDKE
TKVTQLSQFKIILQKNENWIIIKNN
>gi|319893402|ref|YP_004150277.1| hypothetical protein SPSINT_2113 [Staphylococcus pseudintermedius HKU10-03] [Orf13_Tn]
MRKEDLMMKFRKNQNKEKQIPKEKKPRVYKVNPHKKVVIALWVLLGLSFSFAIFKHFTAIDTHTIHETTI
IEKEYVDTHHVENFVENFAKVYYSWEQSDKSIDNRMESLKGYLTDELQALNVDTVRKDIPVSSSVRGFQI
WTVEPTGDNEFNVTYSVDQLITEGENTKTVHSAYIVSVYVDGSGNMVLVKNPTITNIPKKSSYKPKAIES
EGTVDSITTNEINEFLTTFFKLYPTATASELSYYVNDGILKPIGKEYIFQELVNPIHNRKDNQVTVSLTV
EYIDQQTKATQVSQFDLVLEKNGSNWKIVK
>gi|169833889|ref|YP_001694720.1| conjugative transposon protein [Streptococcus pneumoniae Hungary19A-6] [Orf13_Tn]
MMKFRKNQNKEKQIPKEKKPRVYYKVNPHKKVVIALWVLLGLSFSFAIFKHFTAIDTHTIHETTIIEKEY
VDTHHVENFVENFAKVYYSWEQSDKSIDNRMESLKGYLTDELQALNVDTVRKDIPVSSSVRGFQIWTVEP
TGDNEFNVTYSVDQLITEGENTKTVHSAYIVSVYVDGSGNMVLVKNPTITNIPKKSSYKPKAIESEGTVD
SITTNEINEFLTTFFKLYPTATASELSYYVNDGILKPIGKEYIFQELVNPIHNRKDNQVTVSLTVEYIDQ
QTKATQVSQFDLVLEKNGSNWKIIE
>gi|146318577|ref|YP_001198289.1| Tn916 hypothetical protein [Streptococcus suis 05ZYH33] [Orf13_Tn]
MRKEDLMMKFRKNQNKEKQIPKEKKPRVYKVNPHKKVVIALWVLLGLSFSFAIFKHFTAIDTHTIHETTI
IEKEYVDTHHVENFVENFAKVYYSWEQSDKSIDNRMESLKGYLTDELQALNVDTVRKDIPVSSSVRGFQI
WTVEPTGDNEFNVTYSVDQLITEGENTKTVHSAYIVSVYVDGSGNMVLVKNPTITNIPKKSSYKPKAIES
EGTVDSITTNEINEFLTTFFKLYPTATASELSYYVNDGILKPIGKEYIFQELVNPIHNRKDNQVTVSLTV
EYIDQQTKATQVSQFDLVLEKNGSNWKIVK
>gi|342162958|ref|YP_004767597.1| Tn916 ORF13 protein [Streptococcus pseudopneumoniae IS7493] [Orf13_Tn]
MRKEDLMMKFRKNQNKEKQIPKEKKPRVYYKVNPHKKVVIALWVLLGLSFSFAIFKHFTAIDTHTIHETT
IIEKEYVDTHHVENFVENFAKVYYSWEQSDKSIDNRMESLKGYLTDELQALNVDTVRKDIPVSSSVRGFQ
IWTVEPTGDNEFNVTYSVDQLITEGENTKTVHSAYIVSVYVDGSGNMVLVKNPTITNIPKKSSYKPKAIE
SEGTVDSITTNEINEFLTTFFKLYPTATASELSYYVNDGILKPIGKEYIFQELVNPIHNRKDNQVTVSLT
VEYIDQQTKATQVSQFDLVLEKNGSNWKIIE
>gi|289168172|ref|YP_003446441.1| hypothetical protein smi_1333 [Streptococcus mitis B6] [Orf13_Tn]
MNQMIIKIERKEKKEKPKKSKKPSKQRKVPMIKVGTHKKLTFVLWVLLIGSVGFGIYKNFTAIDTHTVRE
TEIIKQQIVDTNQVESFVKSFAKDYFSWQQSQEAIDKRNEKLTHYLTEELQVLNEEMIRKDIPTSSSVND
IQVWQVSQVNENTFEVLFSVEQVITEDKDKETISSSFHVVVHIDESDNMVIIKNPTMSKKPQKSDYQPKQ
LESDHTVDTETMDEITSFLETFFQLYPTATEKELTYYVSNHVLPMINKEYVFEELVNPIFTRKDNQVIVN
VAVKYLDQETKATQISQFELILEKQDNWKIVK
>gi|15923389|ref|NP_370923.1| hypothetical protein SAV0399 [Staphylococcus aureus subsp. aureus Mu50] [Orf13_Tn]
MLFITKKGMNQMIIKIERKEKKEKPKKSKKPSKQRKVPMIKVGTHKKLTFVLWVLLIGSVGFGIYKNFTA
IDTHTVRETEIIKQQIVDTNQVESFVKSFAKDYFSWQQSQEAIDKRNEKLTHYLTEELQVLNEEMIRKDI
PTSSSVNDIQVWQVSQVNENTFEVLFSVEQVITEDKDKETISSSFHVVVHIDESDNMVIIKNPTMSKKPQ
KSDYQPKQLESDHTVDTETMDEITSFLETFFQLYPTATEKELTYYVSNHVLPMINKEYVFEELVNPIFTR
KDNQVIVNVAVKYLDQETKATQISQFELILEKQDNWKIVK
>gi|182683139|ref|YP_001834886.1| hypothetical protein SPCG_0169 [Streptococcus pneumoniae CGSP14] [Orf13_Tn]
MRKEDLMMKFRKNQNKEKQIPKEKKPRVYYKVNPHKKVVIALWVLLGLSFSFAIFKHFTAIDTHTIHETT
IIEKEYVDTHHVENFVENFAKVYYSWEQSDKSIDNRMESLKGYLTDELQALNVDTVRKDIPVSSSVRGFQ
IWTVEPTGDNEFNVTYSVDQLITEGENTKTVHSAYIVSVYVDGSGNMVLVKNPTITNIPKKSSYKPKAIE
SEGTVDSITTNEINEFLTTFFKLYPTATASELSYYVNDGILKPIGKEYIFQELVNPIHNRKDNQVTVSLT
VEYIDQQTKATQVSQFDLVLEKNGSNWKIIE
