# Supplementary material for: T346Hunter: A Novel Web-Based Tool for the Prediction of Type III, Type IV and Type VI Secretion Systems in Bacterial Genomes
Source: PLoS One. 2015 Apr 13;10(4):e0119317. doi: 10.1371/journal.pone.0119317 (PMC4395097; doi:10.1371/journal.pone.0119317)
Supplement: S1 Data — (ZIP) [file pone.0119317.s009.zip › T346Hunter_profiles/GP.Orf13.Tn.hmm]

HMMER3/f [3.1b1 | May 2013]
NAME  Orf13_Tn
LENG  304
ALPH  amino
RF    no
MM    no
CONS  yes
CS    no
MAP   yes
DATE  Mon Feb 10 16:19:46 2014
NSEQ  6
EFFN  0.659180
CKSUM 1798942195
STATS LOCAL MSV      -11.2859  0.70120
STATS LOCAL VITERBI  -11.9708  0.70120
STATS LOCAL FORWARD   -5.2524  0.70120
HMM          A        C        D        E        F        G        H        I        K        L        M        N        P        Q        R        S        T        V        W        Y   
            m->m     m->i     m->d     i->m     i->i     d->m     d->d
  COMPO   2.66287  4.64246  2.88113  2.58360  3.20563  3.27645  3.71590  2.71981  2.53611  2.52437  3.72705  3.00480  3.53928  3.04562  3.06655  2.65410  2.74671  2.50400  4.46917  3.30399
          2.68636  4.42243  2.77523  2.73127  3.46332  2.40517  3.72512  3.29338  2.67709  2.69341  4.24471  2.90342  2.73757  3.18164  2.89802  2.37904  2.77517  2.98536  4.58495  3.61521
          0.40259  1.82466  1.77111  1.72470  0.19629  0.00000        *
      1   2.70592  4.49050  3.36050  2.88364  3.42245  3.55741  3.83746  2.76718  2.64014  2.24017  2.18566  3.29421  3.97921  2.55395  2.93446  2.89072  2.95789  2.65328  4.99202  3.72170     11 m - - -
          2.68618  4.42225  2.77519  2.73123  3.46354  2.40513  3.72494  3.29354  2.67741  2.69355  4.24690  2.90347  2.73739  3.18146  2.89801  2.37887  2.77519  2.98518  4.58477  3.61503
          0.03350  3.80876  4.53110  0.61958  0.77255  0.40109  1.10743
      2   3.10913  4.53944  4.43877  3.91675  2.40888  4.19824  4.38841  2.32153  3.77756  1.59855  1.54501  4.15950  4.49588  3.96725  3.95322  3.54382  3.35009  2.39318  4.80927  3.48219     12 m - - -
          2.68618  4.42225  2.77519  2.73123  3.46354  2.40513  3.72494  3.29354  2.67741  2.69355  4.24690  2.90347  2.73739  3.18146  2.89801  2.37887  2.77519  2.98518  4.58477  3.61503
          0.02803  3.98443  4.70678  0.61958  0.77255  0.48576  0.95510
      3   2.80547  4.76826  3.29720  2.76004  3.96925  3.56770  3.73878  2.59390  1.43892  2.87785  3.86264  3.19617  3.98177  2.92666  2.56065  2.89998  3.03652  2.92109  5.27099  4.00425     13 k - - -
          2.68618  4.42225  2.77519  2.73123  3.46354  2.40513  3.72494  3.29354  2.67741  2.69355  4.24690  2.90347  2.73739  3.18146  2.89801  2.37887  2.77519  2.98518  4.58477  3.61503
          0.02803  3.98443  4.70678  0.61958  0.77255  0.48576  0.95510
      4   2.71668  4.26357  3.86261  3.31060  2.54174  3.76830  4.01976  1.76580  2.68459  2.15598  3.24488  3.62463  4.13267  3.47997  3.42475  3.05944  2.95278  2.24847  4.80082  3.52233     14 i - - -
          2.68618  4.42225  2.77519  2.73123  3.46354  2.40513  3.72494  3.29354  2.67741  2.69355  4.24690  2.90347  2.73739  3.18146  2.89801  2.37887  2.77519  2.98518  4.58477  3.61503
          0.02803  3.98443  4.70678  0.61958  0.77255  0.48576  0.95510
      5   2.89313  5.11572  3.15442  2.59749  4.52128  3.54769  3.59474  3.90726  1.48475  3.37727  4.21249  2.56550  3.93985  2.72523  1.91239  2.87977  3.08737  3.56131  5.45860  4.21908     15 k - - -
          2.68618  4.42225  2.77519  2.73123  3.46354  2.40513  3.72494  3.29354  2.67741  2.69355  4.24690  2.90347  2.73739  3.18146  2.89801  2.37887  2.77519  2.98518  4.58477  3.61503
          0.02803  3.98443  4.70678  0.61958  0.77255  0.48576  0.95510
      6   2.77673  4.54745  3.46915  2.94737  3.69104  3.64615  3.88274  1.84315  1.90722  2.56918  3.61489  3.35506  4.05370  3.13376  2.85066  2.97449  3.01684  2.50132  5.15420  3.90326     16 i - - -
          2.68618  4.42225  2.77519  2.73123  3.46354  2.40513  3.72494  3.29354  2.67741  2.69355  4.24690  2.90347  2.73739  3.18146  2.89801  2.37887  2.77519  2.98518  4.58477  3.61503
          0.02803  3.98443  4.70678  0.61958  0.77255  0.48576  0.95510
      7   2.81439  5.23943  2.45990  1.61249  4.55696  3.31745  3.66318  4.01865  2.13119  3.52597  4.34369  2.25151  3.83485  2.80605  2.86678  2.75387  3.06397  3.62754  5.67414  4.27741     17 e - - -
          2.68618  4.42225  2.77519  2.73123  3.46354  2.40513  3.72494  3.29354  2.67741  2.69355  4.24690  2.90347  2.73739  3.18146  2.89801  2.37887  2.77519  2.98518  4.58477  3.61503
          0.02803  3.98443  4.70678  0.61958  0.77255  0.48576  0.95510
      8   2.94034  5.07470  3.24806  2.68931  4.43151  3.57594  3.62576  3.85518  2.00039  3.32726  4.20195  3.12504  3.97746  1.93543  1.56789  2.94494  3.13714  3.53658  5.41465  4.18595     18 r - - -
          2.68618  4.42225  2.77519  2.73123  3.46354  2.40513  3.72494  3.29354  2.67741  2.69355  4.24690  2.90347  2.73739  3.18146  2.89801  2.37887  2.77519  2.98518  4.58477  3.61503
          0.02803  3.98443  4.70678  0.61958  0.77255  0.48576  0.95510
      9   2.61547  4.69469  3.03789  2.51970  3.95114  3.42470  3.65454  2.78712  2.02597  2.96428  3.81262  2.51664  3.83722  2.83078  2.79157  2.68175  2.53338  3.01090  5.23513  3.93715     19 k - - -
          2.68618  4.42225  2.77519  2.73123  3.46354  2.40513  3.72494  3.29354  2.67741  2.69355  4.24690  2.90347  2.73739  3.18146  2.89801  2.37887  2.77519  2.98518  4.58477  3.61503
          0.02803  3.98443  4.70678  0.61958  0.77255  0.48576  0.95510
     10   2.81378  5.19550  2.64240  1.70845  4.53050  3.38380  3.62762  3.96878  1.93204  3.46061  4.27644  2.86154  3.85441  2.34192  2.64468  2.76635  3.04354  3.58984  5.59084  4.24112     20 e - - -
          2.68618  4.42225  2.77519  2.73123  3.46354  2.40513  3.72494  3.29354  2.67741  2.69355  4.24690  2.90347  2.73739  3.18146  2.89801  2.37887  2.77519  2.98518  4.58477  3.61503
          0.02803  3.98443  4.70678  0.61958  0.77255  0.48576  0.95510
     11   2.75180  5.03265  2.79695  2.04485  4.37494  3.40363  3.62774  3.77255  1.67953  3.32007  4.14386  2.91825  3.85169  2.76699  2.62060  2.73980  2.55731  3.41961  5.48710  4.16419     21 k - - -
          2.68618  4.42225  2.77519  2.73123  3.46354  2.40513  3.72494  3.29354  2.67741  2.69355  4.24690  2.90347  2.73739  3.18146  2.89801  2.37887  2.77519  2.98518  4.58477  3.61503
          0.02803  3.98443  4.70678  0.61958  0.77255  0.48576  0.95510
     12   2.64065  4.83660  2.93863  2.18890  4.10131  3.41452  3.61469  2.96062  1.89487  3.09356  3.92021  2.94567  3.21251  2.76507  2.73180  2.66698  2.87025  3.17149  5.32389  4.00376     22 k - - -
          2.68618  4.42225  2.77519  2.73123  3.46354  2.40513  3.72494  3.29354  2.67741  2.69355  4.24690  2.90347  2.73739  3.18146  2.89801  2.37887  2.77519  2.98518  4.58477  3.61503
          0.02803  3.98443  4.70678  0.61958  0.77255  0.48576  0.95510
     13   2.73689  5.20221  2.29288  2.01181  4.52073  3.32552  3.61782  3.99000  1.90605  3.48275  4.27109  2.79291  3.80310  2.28372  2.83704  2.68150  2.97766  3.58288  5.62638  4.22293     23 k - - -
          2.68618  4.42225  2.77519  2.73123  3.46354  2.40513  3.72494  3.29354  2.67741  2.69355  4.24690  2.90347  2.73739  3.18146  2.89801  2.37887  2.77519  2.98518  4.58477  3.61503
          0.02803  3.98443  4.70678  0.61958  0.77255  0.48576  0.95510
     14   2.61340  4.54905  3.19128  2.38279  3.72706  3.49271  3.69776  2.54980  2.11304  2.72860  2.99141  3.10468  3.87812  2.91443  2.87971  2.73343  2.84152  2.78433  5.09422  3.82492     24 k - - -
          2.68618  4.42225  2.77519  2.73123  3.46354  2.40513  3.72494  3.29354  2.67741  2.69355  4.24690  2.90347  2.73739  3.18146  2.89801  2.37887  2.77519  2.98518  4.58477  3.61503
          0.02803  3.98443  4.70678  0.61958  0.77255  0.48576  0.95510
     15   2.35496  4.32049  3.15135  2.91628  4.23370  3.03181  4.08831  3.69489  3.00564  3.36915  4.23340  3.20367  1.48045  3.34493  3.33787  2.00056  2.80918  3.21260  5.56583  4.29829     25 p - - -
          2.68618  4.42225  2.77519  2.73123  3.46354  2.40513  3.72494  3.29354  2.67741  2.69355  4.24690  2.90347  2.73739  3.18146  2.89801  2.37887  2.77519  2.98518  4.58477  3.61503
          0.02803  3.98443  4.70678  0.61958  0.77255  0.48576  0.95510
     16   3.07663  5.04254  3.25992  2.86182  4.45458  3.55286  3.82487  3.89113  0.89482  3.43235  4.38881  3.28097  4.04616  3.01075  2.45792  3.11190  3.32211  3.59297  5.46405  4.29338     26 k - - -
          2.68618  4.42225  2.77519  2.73123  3.46354  2.40513  3.72494  3.29354  2.67741  2.69355  4.24690  2.90347  2.73739  3.18146  2.89801  2.37887  2.77519  2.98518  4.58477  3.61503
          0.02803  3.98443  4.70678  0.61958  0.77255  0.48576  0.95510
     17   2.87034  5.18956  2.67753  1.76075  4.54244  3.40622  3.65639  3.95741  1.59068  3.46644  4.30749  2.90558  3.88865  2.79917  2.59577  2.82922  3.10152  3.59604  5.58915  4.26775     27 k - - -
          2.68625  4.42232  2.77527  2.73131  3.46361  2.40520  3.72502  3.29361  2.67694  2.69362  4.24697  2.90354  2.73728  3.18154  2.89808  2.37867  2.77527  2.98526  4.58484  3.61510
          0.22697  2.28185  2.29304  1.30959  0.31462  0.48576  0.95510
     18   2.88007  5.06871  2.96947  2.53597  4.42100  3.47701  3.59876  3.83317  1.54448  3.32439  4.19123  3.00608  3.91008  2.04547  2.30608  2.86975  3.08889  3.50495  5.43003  4.17303     34 k - - -
          2.68618  4.42225  2.77519  2.73123  3.46354  2.40513  3.72494  3.29354  2.67741  2.69355  4.24690  2.90347  2.73739  3.18146  2.89801  2.37887  2.77519  2.98518  4.58477  3.61503
          0.03091  3.88800  4.61035  0.61958  0.77255  0.43348  1.04484
     19   3.03224  5.13650  3.39915  2.77793  4.57660  3.63863  3.62096  3.93681  1.18139  3.39290  4.26925  3.18521  4.02291  2.76041  1.85323  3.03190  3.20866  3.62008  5.44266  4.26619     35 k - - -
          2.68618  4.42225  2.77519  2.73123  3.46354  2.40513  3.72494  3.29354  2.67741  2.69355  4.24690  2.90347  2.73739  3.18146  2.89801  2.37887  2.77519  2.98518  4.58477  3.61503
          0.02803  3.98443  4.70678  0.61958  0.77255  0.48576  0.95510
     20   2.63321  4.71194  3.07626  2.57196  4.04526  3.40604  3.68427  3.38094  1.76247  3.03329  3.89775  3.04199  2.84351  2.85640  2.72025  2.70054  2.89011  2.63582  5.30124  4.01213     36 k - - -
          2.68618  4.42225  2.77519  2.73123  3.46354  2.40513  3.72494  3.29354  2.67741  2.69355  4.24690  2.90347  2.73739  3.18146  2.89801  2.37887  2.77519  2.98518  4.58477  3.61503
          0.02803  3.98443  4.70678  0.61958  0.77255  0.48576  0.95510
     21   2.62772  4.61599  3.16348  2.32024  3.82105  3.48236  3.68018  2.76897  2.43482  2.81610  3.70154  3.07968  3.87236  2.87712  2.18416  2.72649  2.85674  2.53138  5.15378  3.87614     37 r - - -
          2.68618  4.42225  2.77519  2.73123  3.46354  2.40513  3.72494  3.29354  2.67741  2.69355  4.24690  2.90347  2.73739  3.18146  2.89801  2.37887  2.77519  2.98518  4.58477  3.61503
          0.02803  3.98443  4.70678  0.61958  0.77255  0.48576  0.95510
     22   2.53176  4.47500  3.22098  2.68570  3.79498  3.37890  3.74798  3.12545  2.57106  2.82352  3.69788  3.12074  2.69978  2.96880  2.52402  2.66147  2.47264  2.37596  5.15121  3.88480     38 v - - -
          2.68618  4.42225  2.77519  2.73123  3.46354  2.40513  3.72494  3.29354  2.67741  2.69355  4.24690  2.90347  2.73739  3.18146  2.89801  2.37887  2.77519  2.98518  4.58477  3.61503
          0.02803  3.98443  4.70678  0.61958  0.77255  0.48576  0.95510
     23   2.59963  4.20433  3.69684  3.13232  3.26901  3.62518  3.91560  2.53252  3.04180  2.28320  2.78821  3.46914  4.00814  3.33324  3.33220  2.89984  2.26391  2.13793  4.79750  2.79344     39 v - - -
          2.68618  4.42225  2.77519  2.73123  3.46354  2.40513  3.72494  3.29354  2.67741  2.69355  4.24690  2.90347  2.73739  3.18146  2.89801  2.37887  2.77519  2.98518  4.58477  3.61503
          0.18297  3.98443  1.90646  0.61958  0.77255  0.48576  0.95510
     24   2.85850  4.34955  4.01749  3.52199  2.96361  3.90470  4.08712  1.53006  3.35801  1.99604  3.22214  3.79457  4.26976  3.66876  3.58778  3.24281  3.10725  2.11882  4.67762  2.75419     40 i - - -
          2.68618  4.42225  2.77519  2.73123  3.46354  2.40513  3.72494  3.29354  2.67741  2.69355  4.24690  2.90347  2.73739  3.18146  2.89801  2.37887  2.77519  2.98518  4.58477  3.61503
          0.03265  3.83411  4.55645  0.61958  0.77255  0.41063  1.08836
     25   2.75322  4.87941  2.99351  2.59604  4.35822  3.38974  3.70496  3.76972  1.37209  3.33476  4.19176  3.04902  3.88952  2.86629  2.53006  2.29963  3.02785  3.41031  5.46886  4.19223     41 k - - -
          2.68618  4.42225  2.77519  2.73123  3.46354  2.40513  3.72494  3.29354  2.67741  2.69355  4.24690  2.90347  2.73739  3.18146  2.89801  2.37887  2.77519  2.98518  4.58477  3.61503
          0.02803  3.98443  4.70678  0.61958  0.77255  0.48576  0.95510
     26   2.89694  4.40971  4.27927  3.94688  3.63372  3.83853  4.72982  2.05029  3.81635  2.30199  3.58288  4.11844  4.39354  4.16855  4.01790  3.34990  3.25623  0.89476  5.43673  4.17485     42 v - - -
          2.68618  4.42225  2.77519  2.73123  3.46354  2.40513  3.72494  3.29354  2.67741  2.69355  4.24690  2.90347  2.73739  3.18146  2.89801  2.37887  2.77519  2.98518  4.58477  3.61503
          0.02803  3.98443  4.70678  0.61958  0.77255  0.48576  0.95510
     27   2.52872  4.57822  2.75538  2.61515  4.39001  1.44046  3.98561  3.91693  2.91528  3.53930  4.39039  2.15048  3.78452  3.21109  3.31443  2.62021  2.94736  3.42997  5.65918  4.34681     43 g - - -
          2.68618  4.42225  2.77519  2.73123  3.46354  2.40513  3.72494  3.29354  2.67741  2.69355  4.24690  2.90347  2.73739  3.18146  2.89801  2.37887  2.77519  2.98518  4.58477  3.61503
          0.02803  3.98443  4.70678  0.61958  0.77255  0.48576  0.95510
     28   2.56846  4.63907  3.01206  2.57089  4.07924  3.31725  3.72884  3.45325  2.15295  3.09253  3.93904  3.03003  2.77816  2.90906  2.84586  2.64638  1.98223  3.11607  5.34503  4.05471     44 t - - -
          2.68618  4.42225  2.77519  2.73123  3.46354  2.40513  3.72494  3.29354  2.67741  2.69355  4.24690  2.90347  2.73739  3.18146  2.89801  2.37887  2.77519  2.98518  4.58477  3.61503
          0.02803  3.98443  4.70678  0.61958  0.77255  0.48576  0.95510
     29   3.12341  4.91927  3.24059  3.01281  3.36743  3.54585  0.92670  3.84362  2.85301  3.32309  4.37558  3.41721  4.10507  3.38080  3.11149  3.19338  3.43101  3.57666  4.83081  3.31535     45 h - - -
          2.68618  4.42225  2.77519  2.73123  3.46354  2.40513  3.72494  3.29354  2.67741  2.69355  4.24690  2.90347  2.73739  3.18146  2.89801  2.37887  2.77519  2.98518  4.58477  3.61503
          0.02803  3.98443  4.70678  0.61958  0.77255  0.48576  0.95510
     30   3.03422  5.13984  3.40771  2.77975  4.58193  3.64191  3.61863  3.94023  1.19299  3.39420  4.26969  3.18624  4.02379  2.75738  1.82617  3.03320  3.20910  3.62329  5.44274  4.26765     46 k - - -
          2.68618  4.42225  2.77519  2.73123  3.46354  2.40513  3.72494  3.29354  2.67741  2.69355  4.24690  2.90347  2.73739  3.18146  2.89801  2.37887  2.77519  2.98518  4.58477  3.61503
          0.02803  3.98443  4.70678  0.61958  0.77255  0.48576  0.95510
     31   3.07663  5.04254  3.25992  2.86182  4.45458  3.55286  3.82487  3.89113  0.89482  3.43235  4.38881  3.28097  4.04616  3.01075  2.45792  3.11190  3.32211  3.59297  5.46405  4.29338     47 k - - -
          2.68618  4.42225  2.77519  2.73123  3.46354  2.40513  3.72494  3.29354  2.67741  2.69355  4.24690  2.90347  2.73739  3.18146  2.89801  2.37887  2.77519  2.98518  4.58477  3.61503
          0.02803  3.98443  4.70678  0.61958  0.77255  0.48576  0.95510
     32   2.81788  4.29676  4.14873  3.58481  3.27202  3.94470  4.29274  2.16433  3.47330  1.62385  2.58517  3.87485  4.28781  3.73001  3.71053  3.24756  2.58481  1.78251  5.00344  3.83257     48 l - - -
          2.68618  4.42225  2.77519  2.73123  3.46354  2.40513  3.72494  3.29354  2.67741  2.69355  4.24690  2.90347  2.73739  3.18146  2.89801  2.37887  2.77519  2.98518  4.58477  3.61503
          0.02803  3.98443  4.70678  0.61958  0.77255  0.48576  0.95510
     33   2.60155  4.25438  3.95254  3.52325  3.68834  3.53124  4.38217  2.24057  3.41585  2.47097  3.58960  3.72679  4.10966  3.74767  3.67668  2.93824  2.11177  1.34605  5.33648  4.11255     49 v - - -
          2.68618  4.42225  2.77519  2.73123  3.46354  2.40513  3.72494  3.29354  2.67741  2.69355  4.24690  2.90347  2.73739  3.18146  2.89801  2.37887  2.77519  2.98518  4.58477  3.61503
          0.02803  3.98443  4.70678  0.61958  0.77255  0.48576  0.95510
     34   3.15114  4.48391  4.74583  4.19710  2.49037  4.40242  4.64594  1.40936  4.07334  1.43954  2.99841  4.40799  4.63890  4.20966  4.20700  3.74336  3.38120  2.04002  5.00534  3.76224     50 i - - -
          2.68618  4.42225  2.77519  2.73123  3.46354  2.40513  3.72494  3.29354  2.67741  2.69355  4.24690  2.90347  2.73739  3.18146  2.89801  2.37887  2.77519  2.98518  4.58477  3.61503
          0.02803  3.98443  4.70678  0.61958  0.77255  0.48576  0.95510
     35   1.28101  4.19552  3.75382  3.38116  3.86945  3.20766  4.30470  2.69298  3.31555  2.74397  3.80044  3.52875  3.88777  3.63464  3.58829  2.64349  2.83036  2.03350  5.42413  4.20034     51 a - - -
          2.68618  4.42225  2.77519  2.73123  3.46354  2.40513  3.72494  3.29354  2.67741  2.69355  4.24690  2.90347  2.73739  3.18146  2.89801  2.37887  2.77519  2.98518  4.58477  3.61503
          0.02803  3.98443  4.70678  0.61958  0.77255  0.48576  0.95510
     36   3.28234  4.71202  4.36888  4.01029  3.18109  4.12359  4.63095  2.39239  3.77692  0.74874  3.17096  4.27486  4.54037  4.11842  3.93425  3.70904  3.57188  2.45859  5.09993  3.84875     52 l - - -
          2.68618  4.42225  2.77519  2.73123  3.46354  2.40513  3.72494  3.29354  2.67741  2.69355  4.24690  2.90347  2.73739  3.18146  2.89801  2.37887  2.77519  2.98518  4.58477  3.61503
          0.02803  3.98443  4.70678  0.61958  0.77255  0.48576  0.95510
     37   3.52725  4.86114  4.26602  4.00047  2.78844  3.85862  4.04347  3.55658  3.72073  2.93172  4.18505  4.12714  4.38592  4.10257  3.82907  3.72984  3.83353  3.45000  0.68688  2.78485     53 W - - -
          2.68618  4.42225  2.77519  2.73123  3.46354  2.40513  3.72494  3.29354  2.67741  2.69355  4.24690  2.90347  2.73739  3.18146  2.89801  2.37887  2.77519  2.98518  4.58477  3.61503
          0.02803  3.98443  4.70678  0.61958  0.77255  0.48576  0.95510
     38   2.37586  4.31029  4.18070  3.67565  3.50279  3.89468  4.46020  2.01417  3.56011  1.90342  3.37902  3.93543  4.32870  3.86342  3.81225  3.25142  3.09438  1.33500  5.24532  4.03314     54 v - - -
          2.68618  4.42225  2.77519  2.73123  3.46354  2.40513  3.72494  3.29354  2.67741  2.69355  4.24690  2.90347  2.73739  3.18146  2.89801  2.37887  2.77519  2.98518  4.58477  3.61503
          0.02803  3.98443  4.70678  0.61958  0.77255  0.48576  0.95510
     39   3.13431  4.55330  4.53367  4.03916  3.18974  4.26428  4.69733  2.09429  3.85343  1.02110  3.05107  4.29972  4.59043  4.11438  4.03838  3.64981  3.40012  1.83032  5.18512  3.99860     55 l - - -
          2.68618  4.42225  2.77519  2.73123  3.46354  2.40513  3.72494  3.29354  2.67741  2.69355  4.24690  2.90347  2.73739  3.18146  2.89801  2.37887  2.77519  2.98518  4.58477  3.61503
          0.02803  3.98443  4.70678  0.61958  0.77255  0.48576  0.95510
     40   3.28234  4.71202  4.36888  4.01029  3.18109  4.12359  4.63095  2.39239  3.77692  0.74874  3.17096  4.27486  4.54037  4.11842  3.93425  3.70904  3.57188  2.45859  5.09993  3.84875     56 l - - -
          2.68618  4.42225  2.77519  2.73123  3.46354  2.40513  3.72494  3.29354  2.67741  2.69355  4.24690  2.90347  2.73739  3.18146  2.89801  2.37887  2.77519  2.98518  4.58477  3.61503
          0.02803  3.98443  4.70678  0.61958  0.77255  0.48576  0.95510
     41   2.44970  4.23657  3.45208  3.01467  3.64104  2.50362  3.97055  1.91384  2.97877  2.69521  3.61523  3.32570  3.86185  3.29961  3.29905  2.25438  2.79197  2.59697  5.09600  3.85625     57 i - - -
          2.68618  4.42225  2.77519  2.73123  3.46354  2.40513  3.72494  3.29354  2.67741  2.69355  4.24690  2.90347  2.73739  3.18146  2.89801  2.37887  2.77519  2.98518  4.58477  3.61503
          0.02803  3.98443  4.70678  0.61958  0.77255  0.48576  0.95510
     42   2.11104  2.98065  3.67111  3.15998  3.55534  2.35278  4.00379  2.80708  3.07990  2.14022  3.52567  3.40573  3.85410  3.37480  3.37338  2.64949  2.74865  2.54368  5.02252  3.80831     58 a - - -
          2.68618  4.42225  2.77519  2.73123  3.46354  2.40513  3.72494  3.29354  2.67741  2.69355  4.24690  2.90347  2.73739  3.18146  2.89801  2.37887  2.77519  2.98518  4.58477  3.61503
          0.02803  3.98443  4.70678  0.61958  0.77255  0.48576  0.95510
     43   2.37281  4.29414  3.30660  3.12859  4.18914  3.02208  4.23485  3.72738  3.20992  3.43934  4.35674  3.33472  3.77034  3.55067  3.49179  0.93397  2.86151  3.23789  5.55287  4.27353     59 s - - -
          2.68618  4.42225  2.77519  2.73123  3.46354  2.40513  3.72494  3.29354  2.67741  2.69355  4.24690  2.90347  2.73739  3.18146  2.89801  2.37887  2.77519  2.98518  4.58477  3.61503
          0.02803  3.98443  4.70678  0.61958  0.77255  0.48576  0.95510
     44   3.00221  4.38265  4.55223  3.98077  2.38392  4.20106  4.48628  2.15132  3.86217  1.46917  2.53907  4.20125  4.47271  4.01463  4.00908  3.51872  3.23010  1.70405  4.94605  3.77504     60 l - - -
          2.68618  4.42225  2.77519  2.73123  3.46354  2.40513  3.72494  3.29354  2.67741  2.69355  4.24690  2.90347  2.73739  3.18146  2.89801  2.37887  2.77519  2.98518  4.58477  3.61503
          0.02803  3.98443  4.70678  0.61958  0.77255  0.48576  0.95510
     45   1.82211  4.17652  3.33622  3.05092  4.31893  2.29313  4.16797  3.73856  3.14288  3.41671  4.23310  3.24439  3.67275  3.42365  3.47817  1.41163  2.69663  3.18149  5.64766  4.42529     61 s - - -
          2.68618  4.42225  2.77519  2.73123  3.46354  2.40513  3.72494  3.29354  2.67741  2.69355  4.24690  2.90347  2.73739  3.18146  2.89801  2.37887  2.77519  2.98518  4.58477  3.61503
          0.02803  3.98443  4.70678  0.61958  0.77255  0.48576  0.95510
     46   3.40333  4.77263  4.39217  4.12888  0.84491  4.06498  3.93077  2.91429  4.03333  2.25903  3.62854  4.14658  4.52178  4.17071  4.12537  3.66688  3.70490  2.91304  4.14845  2.50217     62 f - - -
          2.68618  4.42225  2.77519  2.73123  3.46354  2.40513  3.72494  3.29354  2.67741  2.69355  4.24690  2.90347  2.73739  3.18146  2.89801  2.37887  2.77519  2.98518  4.58477  3.61503
          0.02803  3.98443  4.70678  0.61958  0.77255  0.48576  0.95510
     47   1.71487  4.19833  3.32166  3.12426  4.35292  1.32897  4.25795  3.71731  3.26014  3.45682  4.31384  3.29881  3.70682  3.54242  3.56204  2.43860  2.75893  3.18344  5.68556  4.48473     63 g - - -
          2.68618  4.42225  2.77519  2.73123  3.46354  2.40513  3.72494  3.29354  2.67741  2.69355  4.24690  2.90347  2.73739  3.18146  2.89801  2.37887  2.77519  2.98518  4.58477  3.61503
          0.02803  3.98443  4.70678  0.61958  0.77255  0.48576  0.95510
     48   3.08774  4.42882  4.72172  4.23765  3.50005  4.37813  4.95564  1.10708  4.10641  1.99188  3.31946  4.46324  4.71054  4.38101  4.30581  3.77327  3.36060  1.48126  5.47711  4.26993     64 i - - -
          2.68618  4.42225  2.77519  2.73123  3.46354  2.40513  3.72494  3.29354  2.67741  2.69355  4.24690  2.90347  2.73739  3.18146  2.89801  2.37887  2.77519  2.98518  4.58477  3.61503
          0.02803  3.98443  4.70678  0.61958  0.77255  0.48576  0.95510
     49   3.56038  4.83858  4.50751  4.17371  1.53745  4.31755  3.46555  3.27663  4.02928  2.62578  3.88370  4.00556  4.63751  4.04558  4.10077  3.68411  3.78652  3.19619  3.62239  1.04461     65 y - - -
          2.68618  4.42225  2.77519  2.73123  3.46354  2.40513  3.72494  3.29354  2.67741  2.69355  4.24690  2.90347  2.73739  3.18146  2.89801  2.37887  2.77519  2.98518  4.58477  3.61503
          0.02803  3.98443  4.70678  0.61958  0.77255  0.48576  0.95510
     50   3.07663  5.04254  3.25992  2.86182  4.45458  3.55286  3.82487  3.89113  0.89482  3.43235  4.38881  3.28097  4.04616  3.01075  2.45792  3.11190  3.32211  3.59297  5.46405  4.29338     66 k - - -
          2.68618  4.42225  2.77519  2.73123  3.46354  2.40513  3.72494  3.29354  2.67741  2.69355  4.24690  2.90347  2.73739  3.18146  2.89801  2.37887  2.77519  2.98518  4.58477  3.61503
          0.02803  3.98443  4.70678  0.61958  0.77255  0.48576  0.95510
     51   2.74599  4.82416  2.96002  2.54528  3.32066  3.47973  2.71092  3.48282  2.52843  3.04884  3.93878  2.06180  3.90925  2.91623  2.92701  2.78051  2.98347  3.19176  4.79946  2.66256     67 n - - -
          2.68618  4.42225  2.77519  2.73123  3.46354  2.40513  3.72494  3.29354  2.67741  2.69355  4.24690  2.90347  2.73739  3.18146  2.89801  2.37887  2.77519  2.98518  4.58477  3.61503
          0.02803  3.98443  4.70678  0.61958  0.77255  0.48576  0.95510
     52   3.40333  4.77263  4.39217  4.12888  0.84491  4.06498  3.93077  2.91429  4.03333  2.25903  3.62854  4.14658  4.52178  4.17071  4.12537  3.66688  3.70490  2.91304  4.14845  2.50217     68 f - - -
          2.68618  4.42225  2.77519  2.73123  3.46354  2.40513  3.72494  3.29354  2.67741  2.69355  4.24690  2.90347  2.73739  3.18146  2.89801  2.37887  2.77519  2.98518  4.58477  3.61503
          0.02803  3.98443  4.70678  0.61958  0.77255  0.48576  0.95510
     53   2.47585  4.32077  3.53049  3.28905  4.07067  3.15600  4.29744  3.21156  3.23423  3.07105  4.11528  3.47958  3.86899  3.62370  3.48681  2.67849  0.99537  2.89446  5.49862  4.28765     69 t - - -
          2.68618  4.42225  2.77519  2.73123  3.46354  2.40513  3.72494  3.29354  2.67741  2.69355  4.24690  2.90347  2.73739  3.18146  2.89801  2.37887  2.77519  2.98518  4.58477  3.61503
          0.02803  3.98443  4.70678  0.61958  0.77255  0.48576  0.95510
     54   0.86373  4.25074  3.57869  3.37636  4.16617  3.07203  4.38485  3.30862  3.39555  3.18495  4.20540  3.49690  3.82195  3.72667  3.63766  2.60053  2.88570  2.94362  5.58214  4.39516     70 a - - -
          2.68618  4.42225  2.77519  2.73123  3.46354  2.40513  3.72494  3.29354  2.67741  2.69355  4.24690  2.90347  2.73739  3.18146  2.89801  2.37887  2.77519  2.98518  4.58477  3.61503
          0.02803  3.98443  4.70678  0.61958  0.77255  0.48576  0.95510
     55   3.11873  4.50784  4.49230  4.11322  3.45138  4.18541  4.82150  0.94920  3.94349  2.01577  3.37059  4.34298  4.60688  4.28094  4.12738  3.69246  3.41633  1.85479  5.36458  4.11179     71 i - - -
          2.68618  4.42225  2.77519  2.73123  3.46354  2.40513  3.72494  3.29354  2.67741  2.69355  4.24690  2.90347  2.73739  3.18146  2.89801  2.37887  2.77519  2.98518  4.58477  3.61503
          0.02803  3.98443  4.70678  0.61958  0.77255  0.48576  0.95510
     56   3.11269  5.25465  0.76985  2.41052  4.64737  3.29800  4.03369  4.26162  3.13963  3.85046  4.83204  2.97212  3.95882  3.27376  3.67025  3.06314  3.45401  3.88924  5.79397  4.50311     72 d - - -
          2.68618  4.42225  2.77519  2.73123  3.46354  2.40513  3.72494  3.29354  2.67741  2.69355  4.24690  2.90347  2.73739  3.18146  2.89801  2.37887  2.77519  2.98518  4.58477  3.61503
          0.02803  3.98443  4.70678  0.61958  0.77255  0.48576  0.95510
     57   2.60562  4.56992  3.16643  2.64538  3.78487  3.44427  3.72591  3.11443  2.51537  2.75897  3.09351  3.10537  3.87057  2.26886  2.88560  2.71805  2.15657  2.86544  5.15703  3.88068     73 t - - -
          2.68618  4.42225  2.77519  2.73123  3.46354  2.40513  3.72494  3.29354  2.67741  2.69355  4.24690  2.90347  2.73739  3.18146  2.89801  2.37887  2.77519  2.98518  4.58477  3.61503
          0.02803  3.98443  4.70678  0.61958  0.77255  0.48576  0.95510
     58   3.12341  4.91927  3.24059  3.01281  3.36743  3.54585  0.92670  3.84362  2.85301  3.32309  4.37558  3.41721  4.10507  3.38080  3.11149  3.19338  3.43101  3.57666  4.83081  3.31535     74 h - - -
          2.68618  4.42225  2.77519  2.73123  3.46354  2.40513  3.72494  3.29354  2.67741  2.69355  4.24690  2.90347  2.73739  3.18146  2.89801  2.37887  2.77519  2.98518  4.58477  3.61503
          0.02803  3.98443  4.70678  0.61958  0.77255  0.48576  0.95510
     59   2.47585  4.32077  3.53049  3.28905  4.07067  3.15600  4.29744  3.21156  3.23423  3.07105  4.11528  3.47958  3.86899  3.62370  3.48681  2.67849  0.99537  2.89446  5.49862  4.28765     75 t - - -
          2.68618  4.42225  2.77519  2.73123  3.46354  2.40513  3.72494  3.29354  2.67741  2.69355  4.24690  2.90347  2.73739  3.18146  2.89801  2.37887  2.77519  2.98518  4.58477  3.61503
          0.02803  3.98443  4.70678  0.61958  0.77255  0.48576  0.95510
     60   2.78512  4.28402  4.15157  3.62428  3.51986  3.89894  4.41423  1.71309  3.52496  2.25190  3.39588  3.90017  4.31303  3.81955  3.78866  3.23659  2.18561  1.52226  5.22097  4.01074     76 v - - -
          2.68618  4.42225  2.77519  2.73123  3.46354  2.40513  3.72494  3.29354  2.67741  2.69355  4.24690  2.90347  2.73739  3.18146  2.89801  2.37887  2.77519  2.98518  4.58477  3.61503
          0.02803  3.98443  4.70678  0.61958  0.77255  0.48576  0.95510
     61   2.89196  4.92990  3.17647  2.70775  3.85355  3.53886  1.68008  3.68490  2.21066  3.20879  4.10961  3.14558  3.97552  2.88764  2.10305  2.92768  3.11831  3.38729  5.13350  3.74321     77 h - - -
          2.68618  4.42225  2.77519  2.73123  3.46354  2.40513  3.72494  3.29354  2.67741  2.69355  4.24690  2.90347  2.73739  3.18146  2.89801  2.37887  2.77519  2.98518  4.58477  3.61503
          0.02803  3.98443  4.70678  0.61958  0.77255  0.48576  0.95510
     62   2.72242  4.80526  2.78368  1.51451  4.07360  3.38347  3.79119  3.22174  2.61161  3.02004  3.98004  3.00260  3.89216  2.97914  3.02516  2.78060  2.99962  2.43328  5.43021  4.09314     78 e - - -
          2.68618  4.42225  2.77519  2.73123  3.46354  2.40513  3.72494  3.29354  2.67741  2.69355  4.24690  2.90347  2.73739  3.18146  2.89801  2.37887  2.77519  2.98518  4.58477  3.61503
          0.02803  3.98443  4.70678  0.61958  0.77255  0.48576  0.95510
     63   2.69370  4.76236  3.08253  2.63658  4.21015  3.39361  3.72418  3.52373  1.63573  3.17136  4.04801  3.08157  3.88156  2.89469  2.61160  2.75851  2.03816  3.20223  5.39976  4.13350     79 k - - -
          2.68618  4.42225  2.77519  2.73123  3.46354  2.40513  3.72494  3.29354  2.67741  2.69355  4.24690  2.90347  2.73739  3.18146  2.89801  2.37887  2.77519  2.98518  4.58477  3.61503
          0.02803  3.98443  4.70678  0.61958  0.77255  0.48576  0.95510
     64   2.61493  4.66321  2.99458  1.92621  3.89700  3.41839  3.69889  3.18568  2.51037  2.87643  3.01614  3.02103  3.84843  2.88614  2.92429  2.69429  2.40873  2.91847  5.23865  3.93735     80 e - - -
          2.68618  4.42225  2.77519  2.73123  3.46354  2.40513  3.72494  3.29354  2.67741  2.69355  4.24690  2.90347  2.73739  3.18146  2.89801  2.37887  2.77519  2.98518  4.58477  3.61503
          0.02803  3.98443  4.70678  0.61958  0.77255  0.48576  0.95510
     65   3.08768  4.42535  4.73034  4.24400  3.50648  4.38570  4.96203  1.12066  4.11581  1.99865  3.32341  4.46940  4.71492  4.38832  4.31538  3.77938  3.35944  1.45228  5.48268  4.27684     81 i - - -
          2.68618  4.42225  2.77519  2.73123  3.46354  2.40513  3.72494  3.29354  2.67741  2.69355  4.24690  2.90347  2.73739  3.18146  2.89801  2.37887  2.77519  2.98518  4.58477  3.61503
          0.02803  3.98443  4.70678  0.61958  0.77255  0.48576  0.95510
     66   3.08768  4.42535  4.73034  4.24400  3.50648  4.38570  4.96203  1.12066  4.11581  1.99865  3.32341  4.46940  4.71492  4.38832  4.31538  3.77938  3.35944  1.45228  5.48268  4.27684     82 i - - -
          2.68618  4.42225  2.77519  2.73123  3.46354  2.40513  3.72494  3.29354  2.67741  2.69355  4.24690  2.90347  2.73739  3.18146  2.89801  2.37887  2.77519  2.98518  4.58477  3.61503
          0.02803  3.98443  4.70678  0.61958  0.77255  0.48576  0.95510
     67   2.86327  5.20149  2.60950  1.58885  4.54368  3.38133  3.66631  3.96726  1.76752  3.48226  4.32293  2.87835  3.87815  2.81142  2.67128  2.81750  3.10119  3.60197  5.61341  4.27436     83 e - - -
          2.68618  4.42225  2.77519  2.73123  3.46354  2.40513  3.72494  3.29354  2.67741  2.69355  4.24690  2.90347  2.73739  3.18146  2.89801  2.37887  2.77519  2.98518  4.58477  3.61503
          0.02803  3.98443  4.70678  0.61958  0.77255  0.48576  0.95510
     68   2.73064  4.98869  2.94368  2.16899  4.29082  3.44844  3.59715  3.69899  1.78953  2.75718  4.05831  2.95220  3.85346  2.40643  2.54544  2.72865  2.94765  3.35889  5.40784  4.09923     84 k - - -
          2.68618  4.42225  2.77519  2.73123  3.46354  2.40513  3.72494  3.29354  2.67741  2.69355  4.24690  2.90347  2.73739  3.18146  2.89801  2.37887  2.77519  2.98518  4.58477  3.61503
          0.02803  3.98443  4.70678  0.61958  0.77255  0.48576  0.95510
     69   2.79556  5.12744  2.95045  2.08713  4.49564  3.46921  3.58107  3.90861  1.88254  3.38452  4.19146  2.95273  3.87250  2.14886  2.16460  2.76720  3.00329  3.53755  5.49145  4.19229     85 k - - -
          2.68618  4.42225  2.77519  2.73123  3.46354  2.40513  3.72494  3.29354  2.67741  2.69355  4.24690  2.90347  2.73739  3.18146  2.89801  2.37887  2.77519  2.98518  4.58477  3.61503
          0.02803  3.98443  4.70678  0.61958  0.77255  0.48576  0.95510
     70   2.79027  4.23606  4.20077  3.63339  3.12991  3.93026  4.19527  1.96520  3.51242  1.81444  3.15556  3.87512  4.26574  3.74505  3.71485  3.23009  3.02446  1.71009  4.80976  2.67549     86 v - - -
          2.68618  4.42225  2.77519  2.73123  3.46354  2.40513  3.72494  3.29354  2.67741  2.69355  4.24690  2.90347  2.73739  3.18146  2.89801  2.37887  2.77519  2.98518  4.58477  3.61503
          0.02803  3.98443  4.70678  0.61958  0.77255  0.48576  0.95510
     71   2.74295  4.32706  3.80710  3.27259  3.40772  3.77964  4.11312  2.01556  3.13070  2.21364  3.33004  3.62291  4.16357  2.84345  3.41729  3.08190  2.99188  1.56119  5.03163  3.80767     87 v - - -
          2.68618  4.42225  2.77519  2.73123  3.46354  2.40513  3.72494  3.29354  2.67741  2.69355  4.24690  2.90347  2.73739  3.18146  2.89801  2.37887  2.77519  2.98518  4.58477  3.61503
          0.02803  3.98443  4.70678  0.61958  0.77255  0.48576  0.95510
     72   2.91742  5.38797  1.23019  2.13236  4.70609  3.20487  3.79431  4.27301  2.82985  3.80157  4.66810  2.17737  3.84265  2.97449  3.41479  2.82385  3.22732  3.84505  5.92432  4.42797     88 d - - -
          2.68618  4.42225  2.77519  2.73123  3.46354  2.40513  3.72494  3.29354  2.67741  2.69355  4.24690  2.90347  2.73739  3.18146  2.89801  2.37887  2.77519  2.98518  4.58477  3.61503
          0.02803  3.98443  4.70678  0.61958  0.77255  0.48576  0.95510
     73   2.47585  4.32077  3.53049  3.28905  4.07067  3.15600  4.29744  3.21156  3.23423  3.07105  4.11528  3.47958  3.86899  3.62370  3.48681  2.67849  0.99537  2.89446  5.49862  4.28765     89 t - - -
          2.68618  4.42225  2.77519  2.73123  3.46354  2.40513  3.72494  3.29354  2.67741  2.69355  4.24690  2.90347  2.73739  3.18146  2.89801  2.37887  2.77519  2.98518  4.58477  3.61503
          0.02803  3.98443  4.70678  0.61958  0.77255  0.48576  0.95510
     74   2.67470  4.89628  2.68578  2.37973  4.14257  3.31193  2.70866  3.72210  2.48472  3.29045  4.12199  1.97667  3.81955  2.85842  2.91127  2.29259  2.94957  3.35762  5.41039  4.01564     90 n - - -
          2.68618  4.42225  2.77519  2.73123  3.46354  2.40513  3.72494  3.29354  2.67741  2.69355  4.24690  2.90347  2.73739  3.18146  2.89801  2.37887  2.77519  2.98518  4.58477  3.61503
          0.02803  3.98443  4.70678  0.61958  0.77255  0.48576  0.95510
     75   2.64199  4.85796  2.77511  2.39186  4.16902  2.41479  2.77751  3.62635  2.42634  3.20549  4.02718  2.90765  3.80916  2.45221  2.85171  2.39083  2.90020  3.27606  5.40188  4.05361     91 s - - -
          2.68618  4.42225  2.77519  2.73123  3.46354  2.40513  3.72494  3.29354  2.67741  2.69355  4.24690  2.90347  2.73739  3.18146  2.89801  2.37887  2.77519  2.98518  4.58477  3.61503
          0.02803  3.98443  4.70678  0.61958  0.77255  0.48576  0.95510
     76   3.06644  4.40075  4.72550  4.23263  3.55232  4.38010  4.96033  1.42206  4.11631  2.06726  3.36701  4.45800  4.71041  4.39104  4.32328  3.76783  3.33698  1.11346  5.50487  4.29321     92 v - - -
          2.68618  4.42225  2.77519  2.73123  3.46354  2.40513  3.72494  3.29354  2.67741  2.69355  4.24690  2.90347  2.73739  3.18146  2.89801  2.37887  2.77519  2.98518  4.58477  3.61503
          0.02803  3.98443  4.70678  0.61958  0.77255  0.48576  0.95510
     77   3.05173  5.18249  2.53934  0.87613  4.54324  3.34849  3.94637  4.01950  2.84121  3.61912  4.58931  3.00090  3.95872  3.16039  3.26084  3.02341  3.35718  3.69221  5.69375  4.41732     93 e - - -
          2.68618  4.42225  2.77519  2.73123  3.46354  2.40513  3.72494  3.29354  2.67741  2.69355  4.24690  2.90347  2.73739  3.18146  2.89801  2.37887  2.77519  2.98518  4.58477  3.61503
          0.02803  3.98443  4.70678  0.61958  0.77255  0.48576  0.95510
     78   2.49328  4.57383  2.78535  2.57352  4.28845  3.11821  3.89604  3.80640  2.77877  3.42803  4.26653  1.92606  3.76692  3.10295  3.18439  1.63193  2.88714  3.34581  5.58009  4.23331     94 s - - -
          2.68618  4.42225  2.77519  2.73123  3.46354  2.40513  3.72494  3.29354  2.67741  2.69355  4.24690  2.90347  2.73739  3.18146  2.89801  2.37887  2.77519  2.98518  4.58477  3.61503
          0.02803  3.98443  4.70678  0.61958  0.77255  0.48576  0.95510
     79   3.40333  4.77263  4.39217  4.12888  0.84491  4.06498  3.93077  2.91429  4.03333  2.25903  3.62854  4.14658  4.52178  4.17071  4.12537  3.66688  3.70490  2.91304  4.14845  2.50217     95 f - - -
          2.68618  4.42225  2.77519  2.73123  3.46354  2.40513  3.72494  3.29354  2.67741  2.69355  4.24690  2.90347  2.73739  3.18146  2.89801  2.37887  2.77519  2.98518  4.58477  3.61503
          0.02803  3.98443  4.70678  0.61958  0.77255  0.48576  0.95510
     80   2.64911  4.26834  4.03959  3.62324  3.68860  3.60076  4.46713  2.14943  3.50860  2.43148  3.58030  3.81289  4.17379  3.84310  3.75699  3.01620  2.38907  1.19859  5.37773  4.15224     96 v - - -
          2.68618  4.42225  2.77519  2.73123  3.46354  2.40513  3.72494  3.29354  2.67741  2.69355  4.24690  2.90347  2.73739  3.18146  2.89801  2.37887  2.77519  2.98518  4.58477  3.61503
          0.02803  3.98443  4.70678  0.61958  0.77255  0.48576  0.95510
     81   2.87284  5.18774  2.68877  1.79070  4.54243  3.41057  3.65550  3.95567  1.56383  3.46410  4.30579  2.91067  3.89106  2.79816  2.58367  2.83256  3.10300  3.59533  5.58546  4.26732     97 k - - -
          2.68618  4.42225  2.77519  2.73123  3.46354  2.40513  3.72494  3.29354  2.67741  2.69355  4.24690  2.90347  2.73739  3.18146  2.89801  2.37887  2.77519  2.98518  4.58477  3.61503
          0.02803  3.98443  4.70678  0.61958  0.77255  0.48576  0.95510
     82   2.52528  4.62079  2.73245  2.53831  4.30152  3.13062  3.88417  3.83023  2.76643  3.44808  4.29043  1.64978  3.77639  3.08970  3.17618  1.90309  2.91313  3.37460  5.59032  4.23206     98 n - - -
          2.68618  4.42225  2.77519  2.73123  3.46354  2.40513  3.72494  3.29354  2.67741  2.69355  4.24690  2.90347  2.73739  3.18146  2.89801  2.37887  2.77519  2.98518  4.58477  3.61503
          0.02803  3.98443  4.70678  0.61958  0.77255  0.48576  0.95510
     83   3.40333  4.77263  4.39217  4.12888  0.84491  4.06498  3.93077  2.91429  4.03333  2.25903  3.62854  4.14658  4.52178  4.17071  4.12537  3.66688  3.70490  2.91304  4.14845  2.50217     99 f - - -
          2.68618  4.42225  2.77519  2.73123  3.46354  2.40513  3.72494  3.29354  2.67741  2.69355  4.24690  2.90347  2.73739  3.18146  2.89801  2.37887  2.77519  2.98518  4.58477  3.61503
          0.02803  3.98443  4.70678  0.61958  0.77255  0.48576  0.95510
     84   1.43367  4.15569  3.60024  3.19262  3.91812  3.09627  4.14662  3.05196  3.15195  2.94609  3.85968  3.37450  3.77406  3.45695  3.45489  2.16071  2.73175  2.19248  5.35775  4.13933    100 a - - -
          2.68618  4.42225  2.77519  2.73123  3.46354  2.40513  3.72494  3.29354  2.67741  2.69355  4.24690  2.90347  2.73739  3.18146  2.89801  2.37887  2.77519  2.98518  4.58477  3.61503
          0.02803  3.98443  4.70678  0.61958  0.77255  0.48576  0.95510
     85   3.07663  5.04254  3.25992  2.86182  4.45458  3.55286  3.82487  3.89113  0.89482  3.43235  4.38881  3.28097  4.04616  3.01075  2.45792  3.11190  3.32211  3.59297  5.46405  4.29338    101 k - - -
          2.68618  4.42225  2.77519  2.73123  3.46354  2.40513  3.72494  3.29354  2.67741  2.69355  4.24690  2.90347  2.73739  3.18146  2.89801  2.37887  2.77519  2.98518  4.58477  3.61503
          0.02803  3.98443  4.70678  0.61958  0.77255  0.48576  0.95510
     86   2.64754  4.92775  2.35231  1.91600  4.21428  3.32584  3.64672  3.62521  2.48584  3.22657  4.04331  2.84845  3.79464  2.79688  2.97211  2.35713  2.89903  2.62912  5.45382  4.08369    102 e - - -
          2.68618  4.42225  2.77519  2.73123  3.46354  2.40513  3.72494  3.29354  2.67741  2.69355  4.24690  2.90347  2.73739  3.18146  2.89801  2.37887  2.77519  2.98518  4.58477  3.61503
          0.02803  3.98443  4.70678  0.61958  0.77255  0.48576  0.95510
     87   3.41183  4.85537  4.00483  3.75614  2.30426  3.96157  3.67551  3.40573  3.61048  2.83053  4.06935  3.86339  4.43326  3.88951  3.77084  3.53702  3.69930  3.28171  3.95198  0.79816    103 y - - -
          2.68618  4.42225  2.77519  2.73123  3.46354  2.40513  3.72494  3.29354  2.67741  2.69355  4.24690  2.90347  2.73739  3.18146  2.89801  2.37887  2.77519  2.98518  4.58477  3.61503
          0.02803  3.98443  4.70678  0.61958  0.77255  0.48576  0.95510
     88   3.56352  4.82527  4.55712  4.22645  1.22146  4.33371  3.46962  3.25289  4.07763  2.59583  3.85589  4.02837  4.64745  4.07219  4.13038  3.69926  3.78755  3.17826  3.62000  1.30267    104 f - - -
          2.68618  4.42225  2.77519  2.73123  3.46354  2.40513  3.72494  3.29354  2.67741  2.69355  4.24690  2.90347  2.73739  3.18146  2.89801  2.37887  2.77519  2.98518  4.58477  3.61503
          0.02803  3.98443  4.70678  0.61958  0.77255  0.48576  0.95510
     89   2.26102  4.20547  3.34844  3.06882  4.22881  2.97682  4.15882  3.58849  3.09634  3.32687  4.18860  3.26893  3.70885  3.42624  3.40723  1.22581  2.20040  3.10177  5.58681  4.34587    105 s - - -
          2.68618  4.42225  2.77519  2.73123  3.46354  2.40513  3.72494  3.29354  2.67741  2.69355  4.24690  2.90347  2.73739  3.18146  2.89801  2.37887  2.77519  2.98518  4.58477  3.61503
          0.02803  3.98443  4.70678  0.61958  0.77255  0.48576  0.95510
     90   3.52725  4.86114  4.26602  4.00047  2.78844  3.85862  4.04347  3.55658  3.72073  2.93172  4.18505  4.12714  4.38592  4.10257  3.82907  3.72984  3.83353  3.45000  0.68688  2.78485    106 W - - -
          2.68618  4.42225  2.77519  2.73123  3.46354  2.40513  3.72494  3.29354  2.67741  2.69355  4.24690  2.90347  2.73739  3.18146  2.89801  2.37887  2.77519  2.98518  4.58477  3.61503
          0.02803  3.98443  4.70678  0.61958  0.77255  0.48576  0.95510
     91   2.76509  5.17683  2.63235  1.97211  4.50631  3.36461  3.61524  3.95633  2.03281  3.44976  4.24984  2.46211  3.82859  2.16166  2.70476  2.71819  2.99774  3.56595  5.58583  4.21740    107 e - - -
          2.68618  4.42225  2.77519  2.73123  3.46354  2.40513  3.72494  3.29354  2.67741  2.69355  4.24690  2.90347  2.73739  3.18146  2.89801  2.37887  2.77519  2.98518  4.58477  3.61503
          0.02803  3.98443  4.70678  0.61958  0.77255  0.48576  0.95510
     92   2.79499  5.05948  2.61185  2.36918  4.35385  3.33436  3.69978  3.89528  2.41472  3.42897  4.28096  2.06098  3.86090  1.77828  2.79286  2.77739  3.06389  3.52602  5.53879  4.16272    108 q - - -
          2.68618  4.42225  2.77519  2.73123  3.46354  2.40513  3.72494  3.29354  2.67741  2.69355  4.24690  2.90347  2.73739  3.18146  2.89801  2.37887  2.77519  2.98518  4.58477  3.61503
          0.02803  3.98443  4.70678  0.61958  0.77255  0.48576  0.95510
     93   2.44195  4.48126  2.87894  2.66787  4.26052  3.08367  3.95198  3.78100  2.84628  3.41965  4.26218  2.36120  3.75609  3.17516  3.22951  1.35461  2.85870  3.30655  5.57104  4.23978    109 s - - -
          2.68618  4.42225  2.77519  2.73123  3.46354  2.40513  3.72494  3.29354  2.67741  2.69355  4.24690  2.90347  2.73739  3.18146  2.89801  2.37887  2.77519  2.98518  4.58477  3.61503
          0.02803  3.98443  4.70678  0.61958  0.77255  0.48576  0.95510
     94   2.75136  5.18307  2.15311  2.26012  4.50011  3.33471  3.62652  3.96527  1.88733  3.46607  4.26484  2.81028  3.81496  2.16569  2.80919  2.70099  2.99252  3.56878  5.61060  4.21899    110 k - - -
          2.68618  4.42225  2.77519  2.73123  3.46354  2.40513  3.72494  3.29354  2.67741  2.69355  4.24690  2.90347  2.73739  3.18146  2.89801  2.37887  2.77519  2.98518  4.58477  3.61503
          0.02803  3.98443  4.70678  0.61958  0.77255  0.48576  0.95510
     95   2.81091  5.30765  2.11369  1.55413  4.61023  3.28091  3.67119  4.09099  2.08050  3.59135  4.40062  2.74507  3.81654  2.81268  3.02147  2.73458  3.06772  3.68121  5.74505  4.30795    111 e - - -
          2.68618  4.42225  2.77519  2.73123  3.46354  2.40513  3.72494  3.29354  2.67741  2.69355  4.24690  2.90347  2.73739  3.18146  2.89801  2.37887  2.77519  2.98518  4.58477  3.61503
          0.02803  3.98443  4.70678  0.61958  0.77255  0.48576  0.95510
     96   1.71404  4.17261  3.54138  3.12260  3.94345  3.08610  4.10442  3.14448  3.09108  2.98605  3.88009  3.33144  3.75756  3.39752  3.41093  1.75891  2.72274  2.24358  5.36181  4.13821    112 a - - -
          2.68618  4.42225  2.77519  2.73123  3.46354  2.40513  3.72494  3.29354  2.67741  2.69355  4.24690  2.90347  2.73739  3.18146  2.89801  2.37887  2.77519  2.98518  4.58477  3.61503
          0.02803  3.98443  4.70678  0.61958  0.77255  0.48576  0.95510
     97   2.82822  4.43952  3.70726  3.25944  3.39823  3.77481  4.11839  1.42601  3.03986  2.17962  3.36782  3.61534  4.19064  2.83352  3.29999  3.13559  3.08766  2.28091  5.05677  3.79642    113 i - - -
          2.68618  4.42225  2.77519  2.73123  3.46354  2.40513  3.72494  3.29354  2.67741  2.69355  4.24690  2.90347  2.73739  3.18146  2.89801  2.37887  2.77519  2.98518  4.58477  3.61503
          0.02803  3.98443  4.70678  0.61958  0.77255  0.48576  0.95510
     98   2.85889  5.38531  1.63841  1.63959  4.69199  3.23124  3.72251  4.19299  2.68645  3.70082  4.52815  2.70053  3.81962  2.87837  3.25633  2.37900  3.13805  3.77120  5.86774  4.38740    114 d - - -
          2.68618  4.42225  2.77519  2.73123  3.46354  2.40513  3.72494  3.29354  2.67741  2.69355  4.24690  2.90347  2.73739  3.18146  2.89801  2.37887  2.77519  2.98518  4.58477  3.61503
          0.02803  3.98443  4.70678  0.61958  0.77255  0.48576  0.95510
     99   2.34439  4.92593  2.78141  2.41819  4.32858  3.34728  3.66687  3.74328  1.85076  3.31094  4.13629  2.12946  3.83212  2.81675  2.72719  2.70324  2.95654  3.37790  5.48836  4.15953    115 k - - -
          2.68618  4.42225  2.77519  2.73123  3.46354  2.40513  3.72494  3.29354  2.67741  2.69355  4.24690  2.90347  2.73739  3.18146  2.89801  2.37887  2.77519  2.98518  4.58477  3.61503
          0.02803  3.98443  4.70678  0.61958  0.77255  0.48576  0.95510
    100   3.13459  4.96397  3.63695  3.12596  4.34703  3.59984  3.90984  3.89732  2.28873  3.39296  4.39110  3.47670  4.09776  3.12537  0.82024  3.21389  3.39343  3.61665  5.38519  4.25099    116 r - - -
          2.68618  4.42225  2.77519  2.73123  3.46354  2.40513  3.72494  3.29354  2.67741  2.69355  4.24690  2.90347  2.73739  3.18146  2.89801  2.37887  2.77519  2.98518  4.58477  3.61503
          0.02803  3.98443  4.70678  0.61958  0.77255  0.48576  0.95510
    101   2.58423  4.28465  3.50547  2.95730  3.43282  3.55498  3.86519  2.40085  2.87179  2.43153  2.38321  2.83337  3.95750  3.20134  3.20272  2.82823  2.50668  2.43981  4.91730  3.68455    117 m - - -
          2.68618  4.42225  2.77519  2.73123  3.46354  2.40513  3.72494  3.29354  2.67741  2.69355  4.24690  2.90347  2.73739  3.18146  2.89801  2.37887  2.77519  2.98518  4.58477  3.61503
          0.02803  3.98443  4.70678  0.61958  0.77255  0.48576  0.95510
    102   2.76341  5.12760  2.49268  1.59158  4.44921  3.30527  3.67297  3.90802  2.47337  3.44460  4.26655  2.80872  3.82296  2.41754  2.92746  2.30747  3.02225  3.52824  5.61907  4.22759    118 e - - -
          2.68618  4.42225  2.77519  2.73123  3.46354  2.40513  3.72494  3.29354  2.67741  2.69355  4.24690  2.90347  2.73739  3.18146  2.89801  2.37887  2.77519  2.98518  4.58477  3.61503
          0.02803  3.98443  4.70678  0.61958  0.77255  0.48576  0.95510
    103   2.35730  4.87309  2.90820  2.41551  4.21137  3.37742  3.61387  3.63376  2.10243  3.19706  4.00441  2.53532  3.80505  2.75358  2.46194  2.26758  2.86991  3.27852  5.39194  4.06215    119 k - - -
          2.68618  4.42225  2.77519  2.73123  3.46354  2.40513  3.72494  3.29354  2.67741  2.69355  4.24690  2.90347  2.73739  3.18146  2.89801  2.37887  2.77519  2.98518  4.58477  3.61503
          0.02803  3.98443  4.70678  0.61958  0.77255  0.48576  0.95510
    104   3.25719  4.61391  4.70674  4.18741  3.12770  4.46415  4.79520  1.81080  3.99681  0.95997  2.96826  4.46118  4.70339  4.21455  4.15809  3.83964  3.49725  2.11021  5.18140  4.02121    120 l - - -
          2.68618  4.42225  2.77519  2.73123  3.46354  2.40513  3.72494  3.29354  2.67741  2.69355  4.24690  2.90347  2.73739  3.18146  2.89801  2.37887  2.77519  2.98518  4.58477  3.61503
          0.02803  3.98443  4.70678  0.61958  0.77255  0.48576  0.95510
    105   2.55510  4.70039  2.94014  2.50264  4.18966  2.68555  3.70304  3.60280  1.90542  3.19897  4.01791  2.97756  3.78983  2.86381  2.84522  2.29729  2.45460  3.22833  5.41445  4.10323    121 k - - -
          2.68618  4.42225  2.77519  2.73123  3.46354  2.40513  3.72494  3.29354  2.67741  2.69355  4.24690  2.90347  2.73739  3.18146  2.89801  2.37887  2.77519  2.98518  4.58477  3.61503
          0.02803  3.98443  4.70678  0.61958  0.77255  0.48576  0.95510
    106   2.69230  4.98006  2.67510  2.33427  4.26616  2.31603  2.93634  3.73736  2.40785  3.29281  4.10929  2.53573  3.81501  2.39893  2.84034  2.68391  2.94168  3.37713  5.46772  4.10049    122 g - - -
          2.68618  4.42225  2.77519  2.73123  3.46354  2.40513  3.72494  3.29354  2.67741  2.69355  4.24690  2.90347  2.73739  3.18146  2.89801  2.37887  2.77519  2.98518  4.58477  3.61503
          0.02803  3.98443  4.70678  0.61958  0.77255  0.48576  0.95510
    107   3.41183  4.85537  4.00483  3.75614  2.30426  3.96157  3.67551  3.40573  3.61048  2.83053  4.06935  3.86339  4.43326  3.88951  3.77084  3.53702  3.69930  3.28171  3.95198  0.79816    123 y - - -
          2.68618  4.42225  2.77519  2.73123  3.46354  2.40513  3.72494  3.29354  2.67741  2.69355  4.24690  2.90347  2.73739  3.18146  2.89801  2.37887  2.77519  2.98518  4.58477  3.61503
          0.02803  3.98443  4.70678  0.61958  0.77255  0.48576  0.95510
    108   3.28234  4.71202  4.36888  4.01029  3.18109  4.12359  4.63095  2.39239  3.77692  0.74874  3.17096  4.27486  4.54037  4.11842  3.93425  3.70904  3.57188  2.45859  5.09993  3.84875    124 l - - -
          2.68618  4.42225  2.77519  2.73123  3.46354  2.40513  3.72494  3.29354  2.67741  2.69355  4.24690  2.90347  2.73739  3.18146  2.89801  2.37887  2.77519  2.98518  4.58477  3.61503
          0.02803  3.98443  4.70678  0.61958  0.77255  0.48576  0.95510
    109   2.47585  4.32077  3.53049  3.28905  4.07067  3.15600  4.29744  3.21156  3.23423  3.07105  4.11528  3.47958  3.86899  3.62370  3.48681  2.67849  0.99537  2.89446  5.49862  4.28765    125 t - - -
          2.68618  4.42225  2.77519  2.73123  3.46354  2.40513  3.72494  3.29354  2.67741  2.69355  4.24690  2.90347  2.73739  3.18146  2.89801  2.37887  2.77519  2.98518  4.58477  3.61503
          0.02803  3.98443  4.70678  0.61958  0.77255  0.48576  0.95510
    110   2.83376  5.36036  1.91922  1.53991  4.65693  3.26270  3.68646  4.14838  2.22411  3.64440  4.45758  2.72261  3.81715  2.83144  3.10318  2.74684  3.09650  3.73112  5.79926  4.34237    126 e - - -
          2.68618  4.42225  2.77519  2.73123  3.46354  2.40513  3.72494  3.29354  2.67741  2.69355  4.24690  2.90347  2.73739  3.18146  2.89801  2.37887  2.77519  2.98518  4.58477  3.61503
          0.02803  3.98443  4.70678  0.61958  0.77255  0.48576  0.95510
    111   2.88033  5.27025  2.31296  1.25643  4.58832  3.26115  3.75295  4.08644  2.63927  3.63264  4.49206  2.35349  3.85259  2.92367  3.11867  2.81346  3.16618  3.69594  5.77426  4.34440    127 e - - -
          2.68618  4.42225  2.77519  2.73123  3.46354  2.40513  3.72494  3.29354  2.67741  2.69355  4.24690  2.90347  2.73739  3.18146  2.89801  2.37887  2.77519  2.98518  4.58477  3.61503
          0.02803  3.98443  4.70678  0.61958  0.77255  0.48576  0.95510
    112   2.67749  4.38594  3.59141  3.21615  3.51015  2.53058  4.10847  2.77378  3.10939  1.30025  3.56656  3.52250  4.02748  3.48614  3.37753  2.92152  3.01059  2.60632  5.07632  3.80865    128 l - - -
          2.68618  4.42225  2.77519  2.73123  3.46354  2.40513  3.72494  3.29354  2.67741  2.69355  4.24690  2.90347  2.73739  3.18146  2.89801  2.37887  2.77519  2.98518  4.58477  3.61503
          0.02803  3.98443  4.70678  0.61958  0.77255  0.48576  0.95510
    113   2.81779  4.78772  3.16726  2.73236  3.72888  3.54252  3.77358  3.20669  2.44405  2.25600  3.78454  3.18468  3.98615  1.64703  2.74570  2.90422  3.06520  3.03038  5.16995  3.82475    129 q - - -
          2.68618  4.42225  2.77519  2.73123  3.46354  2.40513  3.72494  3.29354  2.67741  2.69355  4.24690  2.90347  2.73739  3.18146  2.89801  2.37887  2.77519  2.98518  4.58477  3.61503
          0.02803  3.98443  4.70678  0.61958  0.77255  0.48576  0.95510
    114   2.00353  4.70437  2.53441  2.44764  4.00248  3.34936  3.67996  3.36730  2.51985  3.02518  3.86874  2.95278  3.80559  2.56014  2.96974  2.63861  2.84343  2.64633  5.30467  3.98061    130 a - - -
          2.68618  4.42225  2.77519  2.73123  3.46354  2.40513  3.72494  3.29354  2.67741  2.69355  4.24690  2.90347  2.73739  3.18146  2.89801  2.37887  2.77519  2.98518  4.58477  3.61503
          0.02803  3.98443  4.70678  0.61958  0.77255  0.48576  0.95510
    115   3.28234  4.71202  4.36888  4.01029  3.18109  4.12359  4.63095  2.39239  3.77692  0.74874  3.17096  4.27486  4.54037  4.11842  3.93425  3.70904  3.57188  2.45859  5.09993  3.84875    131 l - - -
          2.68618  4.42225  2.77519  2.73123  3.46354  2.40513  3.72494  3.29354  2.67741  2.69355  4.24690  2.90347  2.73739  3.18146  2.89801  2.37887  2.77519  2.98518  4.58477  3.61503
          0.02803  3.98443  4.70678  0.61958  0.77255  0.48576  0.95510
    116   2.55284  4.65152  2.69466  2.52387  4.30271  3.13687  3.88714  3.85044  2.77172  3.47047  4.32117  1.48546  3.78702  3.09709  3.17825  2.13075  2.94072  3.39839  5.59633  4.22688    132 n - - -
          2.68618  4.42225  2.77519  2.73123  3.46354  2.40513  3.72494  3.29354  2.67741  2.69355  4.24690  2.90347  2.73739  3.18146  2.89801  2.37887  2.77519  2.98518  4.58477  3.61503
          0.02803  3.98443  4.70678  0.61958  0.77255  0.48576  0.95510
    117   2.61150  4.62002  3.01825  2.28890  3.84973  3.42700  3.69510  3.16604  2.51217  2.86516  3.73784  3.03456  3.85103  2.51629  2.91317  2.70271  2.56698  2.20960  5.18830  3.89868    133 v - - -
          2.68618  4.42225  2.77519  2.73123  3.46354  2.40513  3.72494  3.29354  2.67741  2.69355  4.24690  2.90347  2.73739  3.18146  2.89801  2.37887  2.77519  2.98518  4.58477  3.61503
          0.02803  3.98443  4.70678  0.61958  0.77255  0.48576  0.95510
    118   2.96286  5.52800  1.33444  1.61112  4.81270  3.21635  3.77539  4.33135  2.80733  3.83899  4.70202  2.68260  3.84615  2.94592  3.40791  2.84274  3.25508  3.90763  5.99005  4.48493    134 d - - -
          2.68618  4.42225  2.77519  2.73123  3.46354  2.40513  3.72494  3.29354  2.67741  2.69355  4.24690  2.90347  2.73739  3.18146  2.89801  2.37887  2.77519  2.98518  4.58477  3.61503
          0.02803  3.98443  4.70678  0.61958  0.77255  0.48576  0.95510
    119   2.63792  4.32203  3.74021  3.25004  3.46191  3.56004  4.11397  2.53405  3.10343  2.24074  2.03164  3.55440  4.05226  3.46059  3.38355  2.91529  2.03559  2.38967  5.08586  3.87001    135 m - - -
          2.68618  4.42225  2.77519  2.73123  3.46354  2.40513  3.72494  3.29354  2.67741  2.69355  4.24690  2.90347  2.73739  3.18146  2.89801  2.37887  2.77519  2.98518  4.58477  3.61503
          0.02803  3.98443  4.70678  0.61958  0.77255  0.48576  0.95510
    120   3.06956  4.40115  4.73422  4.24071  3.55170  4.38783  4.96649  1.39487  4.12507  2.06436  3.36496  4.46557  4.71527  4.39803  4.33088  3.77540  3.33935  1.13144  5.50655  4.29631    136 v - - -
          2.68618  4.42225  2.77519  2.73123  3.46354  2.40513  3.72494  3.29354  2.67741  2.69355  4.24690  2.90347  2.73739  3.18146  2.89801  2.37887  2.77519  2.98518  4.58477  3.61503
          0.02803  3.98443  4.70678  0.61958  0.77255  0.48576  0.95510
    121   3.13459  4.96397  3.63695  3.12596  4.34703  3.59984  3.90984  3.89732  2.28873  3.39296  4.39110  3.47670  4.09776  3.12537  0.82024  3.21389  3.39343  3.61665  5.38519  4.25099    137 r - - -
          2.68618  4.42225  2.77519  2.73123  3.46354  2.40513  3.72494  3.29354  2.67741  2.69355  4.24690  2.90347  2.73739  3.18146  2.89801  2.37887  2.77519  2.98518  4.58477  3.61503
          0.02803  3.98443  4.70678  0.61958  0.77255  0.48576  0.95510
    122   2.56651  4.59192  3.12027  2.60196  3.93734  3.37733  3.70818  3.26636  1.93160  2.95328  3.80894  3.06100  3.83056  2.89779  2.84275  2.39969  2.49017  2.53554  5.23955  3.95726    138 k - - -
          2.68618  4.42225  2.77519  2.73123  3.46354  2.40513  3.72494  3.29354  2.67741  2.69355  4.24690  2.90347  2.73739  3.18146  2.89801  2.37887  2.77519  2.98518  4.58477  3.61503
          0.02803  3.98443  4.70678  0.61958  0.77255  0.48576  0.95510
    123   3.11269  5.25465  0.76985  2.41052  4.64737  3.29800  4.03369  4.26162  3.13963  3.85046  4.83204  2.97212  3.95882  3.27376  3.67025  3.06314  3.45401  3.88924  5.79397  4.50311    139 d - - -
          2.68618  4.42225  2.77519  2.73123  3.46354  2.40513  3.72494  3.29354  2.67741  2.69355  4.24690  2.90347  2.73739  3.18146  2.89801  2.37887  2.77519  2.98518  4.58477  3.61503
          0.02803  3.98443  4.70678  0.61958  0.77255  0.48576  0.95510
    124   3.11873  4.50784  4.49230  4.11322  3.45138  4.18541  4.82150  0.94920  3.94349  2.01577  3.37059  4.34298  4.60688  4.28094  4.12738  3.69246  3.41633  1.85479  5.36458  4.11179    140 i - - -
          2.68618  4.42225  2.77519  2.73123  3.46354  2.40513  3.72494  3.29354  2.67741  2.69355  4.24690  2.90347  2.73739  3.18146  2.89801  2.37887  2.77519  2.98518  4.58477  3.61503
          0.02803  3.98443  4.70678  0.61958  0.77255  0.48576  0.95510
    125   2.90555  4.64322  3.52500  3.38092  4.36485  3.32444  4.44840  3.94000  3.44798  3.55433  4.60962  3.67588  0.64349  3.83336  3.68003  3.07676  3.35613  3.57246  5.51980  4.48736    141 P - - -
          2.68618  4.42225  2.77519  2.73123  3.46354  2.40513  3.72494  3.29354  2.67741  2.69355  4.24690  2.90347  2.73739  3.18146  2.89801  2.37887  2.77519  2.98518  4.58477  3.61503
          0.02803  3.98443  4.70678  0.61958  0.77255  0.48576  0.95510
    126   2.49029  4.24645  3.75041  3.33126  3.75925  3.34399  4.24814  2.54002  3.23117  2.60886  3.68332  3.54727  3.96385  3.57593  3.51364  2.75496  1.56187  1.87576  5.33334  4.10267    142 t - - -
          2.68618  4.42225  2.77519  2.73123  3.46354  2.40513  3.72494  3.29354  2.67741  2.69355  4.24690  2.90347  2.73739  3.18146  2.89801  2.37887  2.77519  2.98518  4.58477  3.61503
          0.02803  3.98443  4.70678  0.61958  0.77255  0.48576  0.95510
    127   2.37281  4.29414  3.30660  3.12859  4.18914  3.02208  4.23485  3.72738  3.20992  3.43934  4.35674  3.33472  3.77034  3.55067  3.49179  0.93397  2.86151  3.23789  5.55287  4.27353    143 s - - -
          2.68618  4.42225  2.77519  2.73123  3.46354  2.40513  3.72494  3.29354  2.67741  2.69355  4.24690  2.90347  2.73739  3.18146  2.89801  2.37887  2.77519  2.98518  4.58477  3.61503
          0.02803  3.98443  4.70678  0.61958  0.77255  0.48576  0.95510
    128   2.37281  4.29414  3.30660  3.12859  4.18914  3.02208  4.23485  3.72738  3.20992  3.43934  4.35674  3.33472  3.77034  3.55067  3.49179  0.93397  2.86151  3.23789  5.55287  4.27353    144 s - - -
          2.68618  4.42225  2.77519  2.73123  3.46354  2.40513  3.72494  3.29354  2.67741  2.69355  4.24690  2.90347  2.73739  3.18146  2.89801  2.37887  2.77519  2.98518  4.58477  3.61503
          0.02803  3.98443  4.70678  0.61958  0.77255  0.48576  0.95510
    129   2.55978  4.57513  3.03371  2.26826  3.86293  3.37716  3.71059  2.80490  2.55766  2.89391  3.75392  3.03439  3.82514  2.91109  2.97550  2.06637  2.49897  2.90713  5.20327  3.90985    145 s - - -
          2.68618  4.42225  2.77519  2.73123  3.46354  2.40513  3.72494  3.29354  2.67741  2.69355  4.24690  2.90347  2.73739  3.18146  2.89801  2.37887  2.77519  2.98518  4.58477  3.61503
          0.02803  3.98443  4.70678  0.61958  0.77255  0.48576  0.95510
    130   2.89694  4.40971  4.27927  3.94688  3.63372  3.83853  4.72982  2.05029  3.81635  2.30199  3.58288  4.11844  4.39354  4.16855  4.01790  3.34990  3.25623  0.89476  5.43673  4.17485    146 v - - -
          2.68618  4.42225  2.77519  2.73123  3.46354  2.40513  3.72494  3.29354  2.67741  2.69355  4.24690  2.90347  2.73739  3.18146  2.89801  2.37887  2.77519  2.98518  4.58477  3.61503
          0.02803  3.98443  4.70678  0.61958  0.77255  0.48576  0.95510
    131   2.65147  4.81609  2.93842  2.50148  4.22690  3.35877  3.67239  3.64323  2.33183  3.22473  4.05573  2.00488  3.83279  2.82901  2.22647  2.68754  2.50579  3.28816  5.41138  4.10307    147 n - - -
          2.68618  4.42225  2.77519  2.73123  3.46354  2.40513  3.72494  3.29354  2.67741  2.69355  4.24690  2.90347  2.73739  3.18146  2.89801  2.37887  2.77519  2.98518  4.58477  3.61503
          0.02803  3.98443  4.70678  0.61958  0.77255  0.48576  0.95510
    132   2.63885  4.90519  1.86809  2.29961  4.48255  2.39373  3.77716  3.95663  2.70783  3.52135  4.33839  2.82607  3.77914  2.94361  3.22146  1.96539  2.97119  3.51365  5.70924  4.31107    148 d - - -
          2.68618  4.42225  2.77519  2.73123  3.46354  2.40513  3.72494  3.29354  2.67741  2.69355  4.24690  2.90347  2.73739  3.18146  2.89801  2.37887  2.77519  2.98518  4.58477  3.61503
          0.02803  3.98443  4.70678  0.61958  0.77255  0.48576  0.95510
    133   2.99209  4.35991  4.57697  4.02936  2.13156  4.21124  4.50685  1.79428  3.91365  1.82296  3.11325  4.22689  4.50967  4.09113  4.07080  3.54428  3.23273  1.54782  4.96501  3.69602    149 v - - -
          2.68618  4.42225  2.77519  2.73123  3.46354  2.40513  3.72494  3.29354  2.67741  2.69355  4.24690  2.90347  2.73739  3.18146  2.89801  2.37887  2.77519  2.98518  4.58477  3.61503
          0.02803  3.98443  4.70678  0.61958  0.77255  0.48576  0.95510
    134   2.72495  4.82459  3.08825  2.56262  4.05909  3.48781  3.64195  2.85525  2.01216  3.02465  3.90365  3.04218  3.88857  1.93959  2.57760  2.77132  2.94588  3.14035  5.28475  3.99966    150 q - - -
          2.68618  4.42225  2.77519  2.73123  3.46354  2.40513  3.72494  3.29354  2.67741  2.69355  4.24690  2.90347  2.73739  3.18146  2.89801  2.37887  2.77519  2.98518  4.58477  3.61503
          0.02803  3.98443  4.70678  0.61958  0.77255  0.48576  0.95510
    135   3.07693  4.40339  4.75196  4.25759  3.54773  4.40335  4.97898  1.31788  4.14263  2.05437  3.35823  4.48133  4.72510  4.41182  4.34562  3.79100  3.34536  1.19168  5.50868  4.30171    151 v - - -
          2.68618  4.42225  2.77519  2.73123  3.46354  2.40513  3.72494  3.29354  2.67741  2.69355  4.24690  2.90347  2.73739  3.18146  2.89801  2.37887  2.77519  2.98518  4.58477  3.61503
          0.02803  3.98443  4.70678  0.61958  0.77255  0.48576  0.95510
    136   3.13492  4.59517  4.21550  3.74127  2.50405  4.00837  3.82376  2.80754  3.43985  1.81612  3.44970  3.88539  4.38218  3.76607  3.61070  3.40527  3.38036  2.76152  1.56229  2.57681    152 w - - -
          2.68618  4.42225  2.77519  2.73123  3.46354  2.40513  3.72494  3.29354  2.67741  2.69355  4.24690  2.90347  2.73739  3.18146  2.89801  2.37887  2.77519  2.98518  4.58477  3.61503
          0.02803  3.98443  4.70678  0.61958  0.77255  0.48576  0.95510
    137   2.62870  4.96901  2.39933  2.30128  4.25733  3.33995  3.02294  3.70686  2.39722  3.25984  4.05416  2.84233  3.78026  2.44246  2.87514  2.39134  2.43371  3.33754  5.45361  4.07699    153 e - - -
          2.68618  4.42225  2.77519  2.73123  3.46354  2.40513  3.72494  3.29354  2.67741  2.69355  4.24690  2.90347  2.73739  3.18146  2.89801  2.37887  2.77519  2.98518  4.58477  3.61503
          0.02803  3.98443  4.70678  0.61958  0.77255  0.48576  0.95510
    138   3.04077  4.40070  4.65218  4.16755  3.55139  4.31009  4.90884  1.57714  4.04277  2.08345  3.38003  4.39483  4.66739  4.33265  4.25731  3.70165  3.31922  1.03664  5.48760  4.26378    154 v - - -
          2.68618  4.42225  2.77519  2.73123  3.46354  2.40513  3.72494  3.29354  2.67741  2.69355  4.24690  2.90347  2.73739  3.18146  2.89801  2.37887  2.77519  2.98518  4.58477  3.61503
          0.02803  3.98443  4.70678  0.61958  0.77255  0.48576  0.95510
    139   2.77058  5.05120  2.43644  1.33966  4.46297  3.24968  3.76355  3.91314  2.63242  3.50242  4.35901  2.82832  3.83379  2.93693  3.09320  2.28896  3.07362  3.52841  5.68305  4.28683    155 e - - -
          2.68618  4.42225  2.77519  2.73123  3.46354  2.40513  3.72494  3.29354  2.67741  2.69355  4.24690  2.90347  2.73739  3.18146  2.89801  2.37887  2.77519  2.98518  4.58477  3.61503
          0.02803  3.98443  4.70678  0.61958  0.77255  0.48576  0.95510
    140   2.74571  5.00401  2.86283  2.43569  4.34608  3.41549  3.62429  3.76886  1.98090  3.29928  4.12414  2.94209  2.81269  1.95868  2.58224  2.74093  2.97762  3.41598  5.45748  4.14362    156 q - - -
          2.68618  4.42225  2.77519  2.73123  3.46354  2.40513  3.72494  3.29354  2.67741  2.69355  4.24690  2.90347  2.73739  3.18146  2.89801  2.37887  2.77519  2.98518  4.58477  3.61503
          0.02803  3.98443  4.70678  0.61958  0.77255  0.48576  0.95510
    141   2.49505  4.44757  3.23170  2.70387  3.83525  3.32865  3.76881  3.18382  2.59769  2.87573  3.73836  3.12384  3.81624  2.98904  2.52049  2.12169  2.32101  2.49433  5.18361  3.91752    157 s - - -
          2.68618  4.42225  2.77519  2.73123  3.46354  2.40513  3.72494  3.29354  2.67741  2.69355  4.24690  2.90347  2.73739  3.18146  2.89801  2.37887  2.77519  2.98518  4.58477  3.61503
          0.02803  3.98443  4.70678  0.61958  0.77255  0.48576  0.95510
    142   2.40842  4.47098  2.86463  2.63012  4.34875  1.94507  3.93739  3.81283  2.84781  3.42936  4.24765  2.41679  3.73110  3.14030  3.26372  1.83214  2.82216  3.31704  5.62848  4.32150    158 s - - -
          2.68618  4.42225  2.77519  2.73123  3.46354  2.40513  3.72494  3.29354  2.67741  2.69355  4.24690  2.90347  2.73739  3.18146  2.89801  2.37887  2.77519  2.98518  4.58477  3.61503
          0.02803  3.98443  4.70678  0.61958  0.77255  0.48576  0.95510
    143   2.73005  5.18344  1.92323  1.98296  4.48637  3.29674  3.63988  3.95346  2.16321  3.47249  4.26803  2.77028  3.79550  2.77427  2.97580  2.67638  2.55742  3.55363  5.64151  4.22232    159 d - - -
          2.68618  4.42225  2.77519  2.73123  3.46354  2.40513  3.72494  3.29354  2.67741  2.69355  4.24690  2.90347  2.73739  3.18146  2.89801  2.37887  2.77519  2.98518  4.58477  3.61503
          0.02803  3.98443  4.70678  0.61958  0.77255  0.48576  0.95510
    144   2.75052  5.13976  1.81884  2.20650  4.51932  3.23929  3.71655  3.99011  2.63097  3.54178  4.36284  1.94615  3.80421  2.87234  3.15880  2.70604  2.58201  3.58261  5.72268  4.29098    160 d - - -
          2.68618  4.42225  2.77519  2.73123  3.46354  2.40513  3.72494  3.29354  2.67741  2.69355  4.24690  2.90347  2.73739  3.18146  2.89801  2.37887  2.77519  2.98518  4.58477  3.61503
          0.12734  3.98443  2.29304  0.61958  0.77255  0.48576  0.95510
    145   2.65057  4.78860  2.64055  1.76861  4.19367  3.26083  3.73342  3.49772  2.55247  3.18980  4.07435  2.90117  3.80572  2.91511  2.96830  2.68852  2.09849  3.17380  5.46896  4.13502    161 e - - -
          2.68618  4.42225  2.77519  2.73123  3.46354  2.40513  3.72494  3.29354  2.67741  2.69355  4.24690  2.90347  2.73739  3.18146  2.89801  2.37887  2.77519  2.98518  4.58477  3.61503
          0.03091  3.88800  4.61035  0.61958  0.77255  0.43348  1.04484
    146   3.49029  4.78743  4.50019  4.15473  1.02435  4.29000  3.52865  3.13291  4.00959  2.47384  3.74936  4.02036  4.61389  4.04400  4.08469  3.66102  3.72078  3.07763  3.69492  1.71636    162 f - - -
          2.68618  4.42225  2.77519  2.73123  3.46354  2.40513  3.72494  3.29354  2.67741  2.69355  4.24690  2.90347  2.73739  3.18146  2.89801  2.37887  2.77519  2.98518  4.58477  3.61503
          0.02803  3.98443  4.70678  0.61958  0.77255  0.48576  0.95510
    147   2.64541  4.97688  2.39885  2.07398  4.26589  3.32384  3.62621  3.70709  2.45162  3.27247  4.07447  2.38325  3.78480  2.76654  2.94334  2.35482  2.89266  2.78589  5.47831  4.09760    163 e - - -
          2.68618  4.42225  2.77519  2.73123  3.46354  2.40513  3.72494  3.29354  2.67741  2.69355  4.24690  2.90347  2.73739  3.18146  2.89801  2.37887  2.77519  2.98518  4.58477  3.61503
          0.02803  3.98443  4.70678  0.61958  0.77255  0.48576  0.95510
    148   2.20881  4.26299  4.07201  3.68264  3.71915  3.58412  4.52920  2.13337  3.59066  2.44594  3.60691  3.84502  4.17871  3.91059  3.83256  3.01323  3.01923  1.15342  5.42718  4.20129    164 v - - -
          2.68618  4.42225  2.77519  2.73123  3.46354  2.40513  3.72494  3.29354  2.67741  2.69355  4.24690  2.90347  2.73739  3.18146  2.89801  2.37887  2.77519  2.98518  4.58477  3.61503
          0.02803  3.98443  4.70678  0.61958  0.77255  0.48576  0.95510
    149   2.47909  4.28809  3.44770  2.97328  3.65273  3.33552  3.93870  2.87649  2.88682  2.06683  3.61553  3.30779  3.87331  3.24143  3.21347  2.27611  2.01046  2.62334  5.11022  3.86257    165 t - - -
          2.68618  4.42225  2.77519  2.73123  3.46354  2.40513  3.72494  3.29354  2.67741  2.69355  4.24690  2.90347  2.73739  3.18146  2.89801  2.37887  2.77519  2.98518  4.58477  3.61503
          0.02803  3.98443  4.70678  0.61958  0.77255  0.48576  0.95510
    150   3.56352  4.82527  4.55712  4.22645  1.22146  4.33371  3.46962  3.25289  4.07763  2.59583  3.85589  4.02837  4.64745  4.07219  4.13038  3.69926  3.78755  3.17826  3.62000  1.30267    166 f - - -
          2.68618  4.42225  2.77519  2.73123  3.46354  2.40513  3.72494  3.29354  2.67741  2.69355  4.24690  2.90347  2.73739  3.18146  2.89801  2.37887  2.77519  2.98518  4.58477  3.61503
          0.02803  3.98443  4.70678  0.61958  0.77255  0.48576  0.95510
    151   2.60900  4.64464  2.93139  2.25077  3.92445  3.36257  3.72936  3.29034  2.55343  2.50756  3.84471  3.01855  3.84079  2.93118  2.95402  1.86044  2.88096  2.99860  5.26066  3.94920    167 s - - -
          2.68618  4.42225  2.77519  2.73123  3.46354  2.40513  3.72494  3.29354  2.67741  2.69355  4.24690  2.90347  2.73739  3.18146  2.89801  2.37887  2.77519  2.98518  4.58477  3.61503
          0.02803  3.98443  4.70678  0.61958  0.77255  0.48576  0.95510
    152   2.89694  4.40971  4.27927  3.94688  3.63372  3.83853  4.72982  2.05029  3.81635  2.30199  3.58288  4.11844  4.39354  4.16855  4.01790  3.34990  3.25623  0.89476  5.43673  4.17485    168 v - - -
          2.68618  4.42225  2.77519  2.73123  3.46354  2.40513  3.72494  3.29354  2.67741  2.69355  4.24690  2.90347  2.73739  3.18146  2.89801  2.37887  2.77519  2.98518  4.58477  3.61503
          0.02803  3.98443  4.70678  0.61958  0.77255  0.48576  0.95510
    153   2.90252  5.43742  1.39273  1.82889  4.75249  2.62778  3.75234  4.26209  2.75788  3.76839  4.61052  2.68966  3.83016  2.91653  3.34716  2.79934  3.19156  3.83576  5.93315  4.44111    169 d - - -
          2.68618  4.42225  2.77519  2.73123  3.46354  2.40513  3.72494  3.29354  2.67741  2.69355  4.24690  2.90347  2.73739  3.18146  2.89801  2.37887  2.77519  2.98518  4.58477  3.61503
          0.02803  3.98443  4.70678  0.61958  0.77255  0.48576  0.95510
    154   2.97316  4.96008  2.98046  2.73795  4.14323  3.44211  3.89689  3.79211  2.55124  3.28325  4.30895  3.19829  3.99781  1.04745  2.83280  3.01664  3.27051  3.51513  5.39589  4.09742    170 q - - -
          2.68618  4.42225  2.77519  2.73123  3.46354  2.40513  3.72494  3.29354  2.67741  2.69355  4.24690  2.90347  2.73739  3.18146  2.89801  2.37887  2.77519  2.98518  4.58477  3.61503
          0.02803  3.98443  4.70678  0.61958  0.77255  0.48576  0.95510
    155   2.65390  4.63056  3.18662  2.62878  3.81137  3.49869  3.68083  3.14761  2.15515  2.37140  3.69853  3.09669  3.88722  2.32724  2.75134  2.75290  2.87962  2.54764  5.14522  3.87323    171 k - - -
          2.68618  4.42225  2.77519  2.73123  3.46354  2.40513  3.72494  3.29354  2.67741  2.69355  4.24690  2.90347  2.73739  3.18146  2.89801  2.37887  2.77519  2.98518  4.58477  3.61503
          0.02803  3.98443  4.70678  0.61958  0.77255  0.48576  0.95510
    156   3.11873  4.50784  4.49230  4.11322  3.45138  4.18541  4.82150  0.94920  3.94349  2.01577  3.37059  4.34298  4.60688  4.28094  4.12738  3.69246  3.41633  1.85479  5.36458  4.11179    172 i - - -
          2.68618  4.42225  2.77519  2.73123  3.46354  2.40513  3.72494  3.29354  2.67741  2.69355  4.24690  2.90347  2.73739  3.18146  2.89801  2.37887  2.77519  2.98518  4.58477  3.61503
          0.02803  3.98443  4.70678  0.61958  0.77255  0.48576  0.95510
    157   2.60441  4.58232  3.10605  2.72474  4.07518  3.31766  3.82845  3.35475  2.16334  3.07435  3.97680  3.13671  3.86440  3.03599  2.83383  2.71638  1.56323  3.04205  5.36746  4.10456    173 t - - -
          2.68618  4.42225  2.77519  2.73123  3.46354  2.40513  3.72494  3.29354  2.67741  2.69355  4.24690  2.90347  2.73739  3.18146  2.89801  2.37887  2.77519  2.98518  4.58477  3.61503
          0.02803  3.98443  4.70678  0.61958  0.77255  0.48576  0.95510
    158   3.05173  5.18249  2.53934  0.87613  4.54324  3.34849  3.94637  4.01950  2.84121  3.61912  4.58931  3.00090  3.95872  3.16039  3.26084  3.02341  3.35718  3.69221  5.69375  4.41732    174 e - - -
          2.68618  4.42225  2.77519  2.73123  3.46354  2.40513  3.72494  3.29354  2.67741  2.69355  4.24690  2.90347  2.73739  3.18146  2.89801  2.37887  2.77519  2.98518  4.58477  3.61503
          0.02803  3.98443  4.70678  0.61958  0.77255  0.48576  0.95510
    159   2.59527  4.78479  2.12542  2.36702  4.45274  1.73069  3.83760  3.92197  2.79281  3.51223  4.34030  2.87001  3.77491  3.02091  3.28931  2.25983  2.95747  3.46901  5.70754  4.33155    175 g - - -
          2.68618  4.42225  2.77519  2.73123  3.46354  2.40513  3.72494  3.29354  2.67741  2.69355  4.24690  2.90347  2.73739  3.18146  2.89801  2.37887  2.77519  2.98518  4.58477  3.61503
          0.02803  3.98443  4.70678  0.61958  0.77255  0.48576  0.95510
    160   2.86327  5.20149  2.60950  1.58885  4.54368  3.38133  3.66631  3.96726  1.76752  3.48226  4.32293  2.87835  3.87815  2.81142  2.67128  2.81750  3.10119  3.60197  5.61341  4.27436    176 e - - -
          2.68618  4.42225  2.77519  2.73123  3.46354  2.40513  3.72494  3.29354  2.67741  2.69355  4.24690  2.90347  2.73739  3.18146  2.89801  2.37887  2.77519  2.98518  4.58477  3.61503
          0.02803  3.98443  4.70678  0.61958  0.77255  0.48576  0.95510
    161   2.74559  5.21187  2.19132  2.21499  4.52066  3.30557  3.63507  3.99713  2.13356  3.49850  4.29222  2.08095  3.80185  2.40855  2.92000  2.68741  2.99314  3.59095  5.65114  4.23502    177 n - - -
          2.68618  4.42225  2.77519  2.73123  3.46354  2.40513  3.72494  3.29354  2.67741  2.69355  4.24690  2.90347  2.73739  3.18146  2.89801  2.37887  2.77519  2.98518  4.58477  3.61503
          0.02803  3.98443  4.70678  0.61958  0.77255  0.48576  0.95510
    162   2.57122  4.65518  3.01859  2.57467  4.13023  3.31075  3.72597  3.51065  1.95914  3.14004  3.97943  3.02965  3.81454  2.90061  2.80231  2.26889  2.07050  3.16028  5.37259  4.08284    178 k - - -
          2.68618  4.42225  2.77519  2.73123  3.46354  2.40513  3.72494  3.29354  2.67741  2.69355  4.24690  2.90347  2.73739  3.18146  2.89801  2.37887  2.77519  2.98518  4.58477  3.61503
          0.02803  3.98443  4.70678  0.61958  0.77255  0.48576  0.95510
    163   2.75724  5.09774  2.65633  1.84640  4.43832  3.36141  3.63712  3.87208  1.82208  3.39775  4.21249  2.86358  3.83592  2.77581  2.72181  2.37364  2.99844  3.49842  5.55382  4.19994    179 k - - -
          2.68618  4.42225  2.77519  2.73123  3.46354  2.40513  3.72494  3.29354  2.67741  2.69355  4.24690  2.90347  2.73739  3.18146  2.89801  2.37887  2.77519  2.98518  4.58477  3.61503
          0.02803  3.98443  4.70678  0.61958  0.77255  0.48576  0.95510
    164   2.63663  4.81182  2.78163  2.43000  4.19599  3.31577  3.69462  3.62133  2.45989  3.21859  4.05254  2.25403  3.81487  2.41881  2.86764  2.66905  2.09359  3.26827  5.43164  4.09817    180 t - - -
          2.68618  4.42225  2.77519  2.73123  3.46354  2.40513  3.72494  3.29354  2.67741  2.69355  4.24690  2.90347  2.73739  3.18146  2.89801  2.37887  2.77519  2.98518  4.58477  3.61503
          0.02803  3.98443  4.70678  0.61958  0.77255  0.48576  0.95510
    165   3.08125  4.40656  4.75780  4.26368  3.54183  4.40857  4.98293  1.26053  4.14787  2.04409  3.35158  4.48717  4.72843  4.41552  4.34931  3.79676  3.34939  1.24763  5.50714  4.30197    181 v - - -
          2.68618  4.42225  2.77519  2.73123  3.46354  2.40513  3.72494  3.29354  2.67741  2.69355  4.24690  2.90347  2.73739  3.18146  2.89801  2.37887  2.77519  2.98518  4.58477  3.61503
          0.02803  3.98443  4.70678  0.61958  0.77255  0.48576  0.95510
    166   2.62583  4.79539  2.92866  2.45543  4.10015  3.38176  2.81638  3.52374  2.14379  3.11602  3.94149  2.95636  3.81784  2.79822  2.76171  2.11571  2.56989  3.19151  5.33146  4.01172    182 s - - -
          2.68618  4.42225  2.77519  2.73123  3.46354  2.40513  3.72494  3.29354  2.67741  2.69355  4.24690  2.90347  2.73739  3.18146  2.89801  2.37887  2.77519  2.98518  4.58477  3.61503
          0.02803  3.98443  4.70678  0.61958  0.77255  0.48576  0.95510
    167   1.86498  4.17670  3.36741  3.11710  4.27325  2.94411  4.21062  3.63676  3.18125  3.38058  4.23784  3.28556  3.69524  3.48715  3.48562  1.19008  2.72355  3.12225  5.63384  4.40044    183 s - - -
          2.68618  4.42225  2.77519  2.73123  3.46354  2.40513  3.72494  3.29354  2.67741  2.69355  4.24690  2.90347  2.73739  3.18146  2.89801  2.37887  2.77519  2.98518  4.58477  3.61503
          0.02803  3.98443  4.70678  0.61958  0.77255  0.48576  0.95510
    168   1.51944  4.15405  3.48614  3.12184  4.14198  2.98336  4.14819  3.46109  3.12021  3.21369  4.06257  3.29740  3.69988  3.42237  3.43871  2.00962  1.91259  3.00218  5.51081  4.29738    184 a - - -
          2.68618  4.42225  2.77519  2.73123  3.46354  2.40513  3.72494  3.29354  2.67741  2.69355  4.24690  2.90347  2.73739  3.18146  2.89801  2.37887  2.77519  2.98518  4.58477  3.61503
          0.02803  3.98443  4.70678  0.61958  0.77255  0.48576  0.95510
    169   3.54347  4.83842  4.46703  4.12929  1.64679  4.29798  3.47158  3.27247  3.98717  2.62775  3.88468  3.98870  4.62404  4.02348  4.07289  3.66622  3.77212  3.19010  3.63539  0.99526    185 y - - -
          2.68618  4.42225  2.77519  2.73123  3.46354  2.40513  3.72494  3.29354  2.67741  2.69355  4.24690  2.90347  2.73739  3.18146  2.89801  2.37887  2.77519  2.98518  4.58477  3.61503
          0.02803  3.98443  4.70678  0.61958  0.77255  0.48576  0.95510
    170   2.58174  4.52976  3.17455  2.61743  3.72634  3.45625  3.07468  2.60516  2.50311  2.77551  3.63844  3.08395  3.85195  2.90091  2.53856  2.46751  2.52486  2.84306  5.07847  3.80343    186 s - - -
          2.68618  4.42225  2.77519  2.73123  3.46354  2.40513  3.72494  3.29354  2.67741  2.69355  4.24690  2.90347  2.73739  3.18146  2.89801  2.37887  2.77519  2.98518  4.58477  3.61503
          0.02803  3.98443  4.70678  0.61958  0.77255  0.48576  0.95510
    171   2.89694  4.40971  4.27927  3.94688  3.63372  3.83853  4.72982  2.05029  3.81635  2.30199  3.58288  4.11844  4.39354  4.16855  4.01790  3.34990  3.25623  0.89476  5.43673  4.17485    187 v - - -
          2.68618  4.42225  2.77519  2.73123  3.46354  2.40513  3.72494  3.29354  2.67741  2.69355  4.24690  2.90347  2.73739  3.18146  2.89801  2.37887  2.77519  2.98518  4.58477  3.61503
          0.02803  3.98443  4.70678  0.61958  0.77255  0.48576  0.95510
    172   2.55394  4.58686  3.10801  2.59365  3.94362  3.36278  3.70919  3.28657  1.99796  2.96385  3.81531  3.05332  3.82166  2.89783  2.86320  2.24581  2.52563  2.57761  5.24590  3.96065    188 k - - -
          2.68618  4.42225  2.77519  2.73123  3.46354  2.40513  3.72494  3.29354  2.67741  2.69355  4.24690  2.90347  2.73739  3.18146  2.89801  2.37887  2.77519  2.98518  4.58477  3.61503
          0.02803  3.98443  4.70678  0.61958  0.77255  0.48576  0.95510
    173   3.04696  4.40055  4.66924  4.18225  3.55193  4.32729  4.92074  1.54762  4.05974  2.07993  3.37698  4.40955  4.67781  4.34600  4.27282  3.71759  3.32331  1.04827  5.49182  4.27099    189 v - - -
          2.68618  4.42225  2.77519  2.73123  3.46354  2.40513  3.72494  3.29354  2.67741  2.69355  4.24690  2.90347  2.73739  3.18146  2.89801  2.37887  2.77519  2.98518  4.58477  3.61503
          0.02803  3.98443  4.70678  0.61958  0.77255  0.48576  0.95510
    174   3.30672  4.76557  4.10113  3.66479  1.72175  4.10570  2.10424  3.33512  3.55553  2.77243  3.90090  3.75087  4.44297  3.71915  3.76581  3.41655  3.52865  3.17775  3.71119  1.43699    190 y - - -
          2.68618  4.42225  2.77519  2.73123  3.46354  2.40513  3.72494  3.29354  2.67741  2.69355  4.24690  2.90347  2.73739  3.18146  2.89801  2.37887  2.77519  2.98518  4.58477  3.61503
          0.02803  3.98443  4.70678  0.61958  0.77255  0.48576  0.95510
    175   2.74592  4.35089  3.69699  2.63093  3.53235  3.77917  4.12148  1.98315  3.11494  2.35910  3.43487  3.57667  4.16732  3.45374  3.43683  3.07966  2.99496  1.51630  5.13034  3.89468    191 v - - -
          2.68618  4.42225  2.77519  2.73123  3.46354  2.40513  3.72494  3.29354  2.67741  2.69355  4.24690  2.90347  2.73739  3.18146  2.89801  2.37887  2.77519  2.98518  4.58477  3.61503
          0.02803  3.98443  4.70678  0.61958  0.77255  0.48576  0.95510
    176   3.11269  5.25465  0.76985  2.41052  4.64737  3.29800  4.03369  4.26162  3.13963  3.85046  4.83204  2.97212  3.95882  3.27376  3.67025  3.06314  3.45401  3.88924  5.79397  4.50311    192 d - - -
          2.68618  4.42225  2.77519  2.73123  3.46354  2.40513  3.72494  3.29354  2.67741  2.69355  4.24690  2.90347  2.73739  3.18146  2.89801  2.37887  2.77519  2.98518  4.58477  3.61503
          0.02803  3.98443  4.70678  0.61958  0.77255  0.48576  0.95510
    177   2.28114  4.89664  2.54941  1.63290  4.37515  2.45411  3.74829  3.79365  2.62049  3.39351  4.22509  2.85682  3.80055  2.91541  3.09257  2.67122  2.96805  3.40384  5.60767  4.23856    193 e - - -
          2.68618  4.42225  2.77519  2.73123  3.46354  2.40513  3.72494  3.29354  2.67741  2.69355  4.24690  2.90347  2.73739  3.18146  2.89801  2.37887  2.77519  2.98518  4.58477  3.61503
          0.02803  3.98443  4.70678  0.61958  0.77255  0.48576  0.95510
    178   2.36555  4.91979  2.35567  2.32175  4.29184  3.29689  3.65734  3.73005  2.17856  3.29910  4.10478  2.85336  3.78495  2.80266  2.94693  2.00316  2.89664  3.35175  5.50194  4.13156    194 s - - -
          2.68618  4.42225  2.77519  2.73123  3.46354  2.40513  3.72494  3.29354  2.67741  2.69355  4.24690  2.90347  2.73739  3.18146  2.89801  2.37887  2.77519  2.98518  4.58477  3.61503
          0.02803  3.98443  4.70678  0.61958  0.77255  0.48576  0.95510
    179   2.76005  5.17710  2.06276  1.91114  4.52896  2.16052  3.70191  4.00503  2.61811  3.53856  4.35384  2.75178  3.80281  2.85417  3.15468  2.36862  3.03787  3.59894  5.72375  4.29046    195 e - - -
          2.68618  4.42225  2.77519  2.73123  3.46354  2.40513  3.72494  3.29354  2.67741  2.69355  4.24690  2.90347  2.73739  3.18146  2.89801  2.37887  2.77519  2.98518  4.58477  3.61503
          0.02803  3.98443  4.70678  0.61958  0.77255  0.48576  0.95510
    180   2.85272  5.23205  1.94622  2.19547  4.57128  3.22039  3.78589  4.12917  2.76708  3.68093  4.53961  1.42157  3.83797  2.96647  3.30525  2.79167  3.16181  3.71604  5.80155  4.34350    196 n - - -
          2.68618  4.42225  2.77519  2.73123  3.46354  2.40513  3.72494  3.29354  2.67741  2.69355  4.24690  2.90347  2.73739  3.18146  2.89801  2.37887  2.77519  2.98518  4.58477  3.61503
          0.02803  3.98443  4.70678  0.61958  0.77255  0.48576  0.95510
    181   2.74618  4.46291  3.50912  3.02042  3.22277  3.62416  2.87613  2.85205  2.78730  2.39348  1.81199  3.39232  4.04063  3.23069  3.06839  2.95248  2.99509  2.69914  4.77978  3.39240    197 m - - -
          2.68618  4.42225  2.77519  2.73123  3.46354  2.40513  3.72494  3.29354  2.67741  2.69355  4.24690  2.90347  2.73739  3.18146  2.89801  2.37887  2.77519  2.98518  4.58477  3.61503
          0.02803  3.98443  4.70678  0.61958  0.77255  0.48576  0.95510
    182   3.04696  4.40055  4.66924  4.18225  3.55193  4.32729  4.92074  1.54762  4.05974  2.07993  3.37698  4.40955  4.67781  4.34600  4.27282  3.71759  3.32331  1.04827  5.49182  4.27099    198 v - - -
          2.68618  4.42225  2.77519  2.73123  3.46354  2.40513  3.72494  3.29354  2.67741  2.69355  4.24690  2.90347  2.73739  3.18146  2.89801  2.37887  2.77519  2.98518  4.58477  3.61503
          0.02803  3.98443  4.70678  0.61958  0.77255  0.48576  0.95510
    183   3.13544  4.44752  4.79454  4.26037  3.37008  4.47623  4.91475  1.33845  4.14219  1.55293  3.17217  4.50302  4.72938  4.35268  4.31961  3.83658  3.38030  1.53037  5.36493  4.21188    199 i - - -
          2.68618  4.42225  2.77519  2.73123  3.46354  2.40513  3.72494  3.29354  2.67741  2.69355  4.24690  2.90347  2.73739  3.18146  2.89801  2.37887  2.77519  2.98518  4.58477  3.61503
          0.02803  3.98443  4.70678  0.61958  0.77255  0.48576  0.95510
    184   2.86568  4.29919  4.34921  3.82558  3.53759  4.05135  4.57685  1.54471  3.72125  2.21230  3.39241  4.07786  4.43801  4.00585  3.96213  3.39885  2.53120  1.35988  5.30003  4.09371    200 v - - -
          2.68618  4.42225  2.77519  2.73123  3.46354  2.40513  3.72494  3.29354  2.67741  2.69355  4.24690  2.90347  2.73739  3.18146  2.89801  2.37887  2.77519  2.98518  4.58477  3.61503
          0.02803  3.98443  4.70678  0.61958  0.77255  0.48576  0.95510
    185   2.78508  5.01989  2.93006  2.48688  4.39317  3.44280  3.62520  3.80708  1.56444  3.32645  4.15628  2.97801  3.88051  2.39314  2.48403  2.36020  3.01296  3.45453  5.46221  4.17044    201 k - - -
          2.68618  4.42225  2.77519  2.73123  3.46354  2.40513  3.72494  3.29354  2.67741  2.69355  4.24690  2.90347  2.73739  3.18146  2.89801  2.37887  2.77519  2.98518  4.58477  3.61503
          0.02803  3.98443  4.70678  0.61958  0.77255  0.48576  0.95510
    186   2.70138  4.68087  2.98055  2.66757  3.73665  3.38587  3.81490  3.26411  2.65346  2.38162  3.94262  1.61594  3.91538  3.07499  3.00752  2.79613  3.00418  3.00438  5.17300  3.76494    202 n - - -
          2.68618  4.42225  2.77519  2.73123  3.46354  2.40513  3.72494  3.29354  2.67741  2.69355  4.24690  2.90347  2.73739  3.18146  2.89801  2.37887  2.77519  2.98518  4.58477  3.61503
          0.02803  3.98443  4.70678  0.61958  0.77255  0.48576  0.95510
    187   2.90555  4.64322  3.52500  3.38092  4.36485  3.32444  4.44840  3.94000  3.44798  3.55433  4.60962  3.67588  0.64349  3.83336  3.68003  3.07676  3.35613  3.57246  5.51980  4.48736    203 P - - -
          2.68618  4.42225  2.77519  2.73123  3.46354  2.40513  3.72494  3.29354  2.67741  2.69355  4.24690  2.90347  2.73739  3.18146  2.89801  2.37887  2.77519  2.98518  4.58477  3.61503
          0.02803  3.98443  4.70678  0.61958  0.77255  0.48576  0.95510
    188   2.47585  4.32077  3.53049  3.28905  4.07067  3.15600  4.29744  3.21156  3.23423  3.07105  4.11528  3.47958  3.86899  3.62370  3.48681  2.67849  0.99537  2.89446  5.49862  4.28765    204 t - - -
          2.68618  4.42225  2.77519  2.73123  3.46354  2.40513  3.72494  3.29354  2.67741  2.69355  4.24690  2.90347  2.73739  3.18146  2.89801  2.37887  2.77519  2.98518  4.58477  3.61503
          0.02803  3.98443  4.70678  0.61958  0.77255  0.48576  0.95510
    189   3.16157  4.50761  4.71745  4.15423  3.14833  4.41615  4.74319  1.56699  4.01526  1.41106  2.06026  4.41188  4.64173  4.17940  4.16733  3.75307  3.38948  2.06062  5.15439  4.05400    205 l - - -
          2.68618  4.42225  2.77519  2.73123  3.46354  2.40513  3.72494  3.29354  2.67741  2.69355  4.24690  2.90347  2.73739  3.18146  2.89801  2.37887  2.77519  2.98518  4.58477  3.61503
          0.02803  3.98443  4.70678  0.61958  0.77255  0.48576  0.95510
    190   2.27983  4.51369  2.73649  2.59093  3.81541  3.36516  3.72598  2.67876  2.60708  2.85483  3.71362  3.05682  3.81748  2.93619  3.03298  2.35671  2.37200  2.85656  5.17230  3.88529    206 a - - -
          2.68618  4.42225  2.77519  2.73123  3.46354  2.40513  3.72494  3.29354  2.67741  2.69355  4.24690  2.90347  2.73739  3.18146  2.89801  2.37887  2.77519  2.98518  4.58477  3.61503
          0.02803  3.98443  4.70678  0.61958  0.77255  0.48576  0.95510
    191   2.61636  4.86503  2.77119  2.38122  4.26474  3.31155  3.65753  3.70188  2.16199  3.26803  4.07606  2.38722  3.03804  2.80416  2.85599  2.09674  2.88532  3.32551  5.46437  4.11648    207 s - - -
          2.68618  4.42225  2.77519  2.73123  3.46354  2.40513  3.72494  3.29354  2.67741  2.69355  4.24690  2.90347  2.73739  3.18146  2.89801  2.37887  2.77519  2.98518  4.58477  3.61503
          0.02803  3.98443  4.70678  0.61958  0.77255  0.48576  0.95510
    192   2.35002  4.58191  3.24426  2.71452  3.83366  3.49708  3.75663  2.43858  1.82896  2.78686  3.71776  3.16174  3.91838  2.96581  2.81183  2.78507  2.90455  2.73971  5.19379  3.93013    208 k - - -
          2.68618  4.42225  2.77519  2.73123  3.46354  2.40513  3.72494  3.29354  2.67741  2.69355  4.24690  2.90347  2.73739  3.18146  2.89801  2.37887  2.77519  2.98518  4.58477  3.61503
          0.02803  3.98443  4.70678  0.61958  0.77255  0.48576  0.95510
    193   2.60689  4.40750  3.46954  3.06749  3.66740  3.40883  4.05837  2.30872  2.97804  2.58298  3.67314  3.40573  1.64661  3.36214  3.28963  2.81527  2.95225  2.60206  5.20375  3.92636    209 p - - -
          2.68618  4.42225  2.77519  2.73123  3.46354  2.40513  3.72494  3.29354  2.67741  2.69355  4.24690  2.90347  2.73739  3.18146  2.89801  2.37887  2.77519  2.98518  4.58477  3.61503
          0.02803  3.98443  4.70678  0.61958  0.77255  0.48576  0.95510
    194   2.73899  5.10852  2.68939  2.08959  4.43433  2.75195  3.61313  3.87487  1.98067  3.38677  4.18968  2.85869  3.82602  2.17775  2.69822  2.70577  2.97172  3.49644  5.53783  4.18074    210 k - - -
          2.68618  4.42225  2.77519  2.73123  3.46354  2.40513  3.72494  3.29354  2.67741  2.69355  4.24690  2.90347  2.73739  3.18146  2.89801  2.37887  2.77519  2.98518  4.58477  3.61503
          0.02803  3.98443  4.70678  0.61958  0.77255  0.48576  0.95510
    195   3.07663  5.04254  3.25992  2.86182  4.45458  3.55286  3.82487  3.89113  0.89482  3.43235  4.38881  3.28097  4.04616  3.01075  2.45792  3.11190  3.32211  3.59297  5.46405  4.29338    211 k - - -
          2.68618  4.42225  2.77519  2.73123  3.46354  2.40513  3.72494  3.29354  2.67741  2.69355  4.24690  2.90347  2.73739  3.18146  2.89801  2.37887  2.77519  2.98518  4.58477  3.61503
          0.02803  3.98443  4.70678  0.61958  0.77255  0.48576  0.95510
    196   1.59574  4.16127  3.40916  3.13392  4.25816  2.94204  4.20824  3.61410  3.18536  3.35717  4.20792  3.29287  3.68999  3.48466  3.49204  1.36839  2.70923  3.10244  5.61874  4.39414    212 s - - -
          2.68618  4.42225  2.77519  2.73123  3.46354  2.40513  3.72494  3.29354  2.67741  2.69355  4.24690  2.90347  2.73739  3.18146  2.89801  2.37887  2.77519  2.98518  4.58477  3.61503
          0.02803  3.98443  4.70678  0.61958  0.77255  0.48576  0.95510
    197   2.71520  5.09201  1.95684  2.24384  4.44247  3.27977  3.67206  3.90694  2.17576  3.44801  4.25643  2.79539  3.79964  2.81741  3.00743  2.00671  2.98264  3.51164  5.62613  4.22081    213 d - - -
          2.68618  4.42225  2.77519  2.73123  3.46354  2.40513  3.72494  3.29354  2.67741  2.69355  4.24690  2.90347  2.73739  3.18146  2.89801  2.37887  2.77519  2.98518  4.58477  3.61503
          0.02803  3.98443  4.70678  0.61958  0.77255  0.48576  0.95510
    198   3.41183  4.85537  4.00483  3.75614  2.30426  3.96157  3.67551  3.40573  3.61048  2.83053  4.06935  3.86339  4.43326  3.88951  3.77084  3.53702  3.69930  3.28171  3.95198  0.79816    214 y - - -
          2.68618  4.42225  2.77519  2.73123  3.46354  2.40513  3.72494  3.29354  2.67741  2.69355  4.24690  2.90347  2.73739  3.18146  2.89801  2.37887  2.77519  2.98518  4.58477  3.61503
          0.02803  3.98443  4.70678  0.61958  0.77255  0.48576  0.95510
    199   2.81591  5.19782  2.63546  1.68845  4.53204  3.38218  3.62939  3.97060  1.93367  3.46296  4.27959  2.85993  3.85479  2.37386  2.64969  2.76798  3.04621  3.59187  5.59377  4.24322    215 e - - -
          2.68618  4.42225  2.77519  2.73123  3.46354  2.40513  3.72494  3.29354  2.67741  2.69355  4.24690  2.90347  2.73739  3.18146  2.89801  2.37887  2.77519  2.98518  4.58477  3.61503
          0.02803  3.98443  4.70678  0.61958  0.77255  0.48576  0.95510
    200   2.47648  4.32447  3.46756  3.10729  3.83982  3.24132  4.11826  2.97753  3.05026  2.79658  3.83479  3.38364  1.58210  3.41597  3.35624  2.67643  2.87825  2.16385  5.32983  4.06930    216 p - - -
          2.68618  4.42225  2.77519  2.73123  3.46354  2.40513  3.72494  3.29354  2.67741  2.69355  4.24690  2.90347  2.73739  3.18146  2.89801  2.37887  2.77519  2.98518  4.58477  3.61503
          0.02803  3.98443  4.70678  0.61958  0.77255  0.48576  0.95510
    201   2.78164  4.79100  3.23725  2.73364  4.10175  3.50147  3.73576  3.31334  1.36970  3.02668  3.97830  3.16491  3.95206  2.91355  2.53489  2.86036  3.03389  2.58936  5.34150  4.07668    217 k - - -
          2.68618  4.42225  2.77519  2.73123  3.46354  2.40513  3.72494  3.29354  2.67741  2.69355  4.24690  2.90347  2.73739  3.18146  2.89801  2.37887  2.77519  2.98518  4.58477  3.61503
          0.02803  3.98443  4.70678  0.61958  0.77255  0.48576  0.95510
    202   2.20551  4.56803  3.11697  2.61229  3.84751  3.40062  3.72188  3.16954  2.52415  2.54865  3.73741  3.07511  3.84478  2.25197  2.90984  2.68062  2.49955  2.89493  5.19414  3.91213    218 a - - -
          2.68618  4.42225  2.77519  2.73123  3.46354  2.40513  3.72494  3.29354  2.67741  2.69355  4.24690  2.90347  2.73739  3.18146  2.89801  2.37887  2.77519  2.98518  4.58477  3.61503
          0.02803  3.98443  4.70678  0.61958  0.77255  0.48576  0.95510
    203   2.58337  4.20987  3.66229  3.10337  3.36115  3.59830  3.93224  2.16218  3.02513  2.13355  3.32407  3.44884  3.18701  3.32091  3.32965  2.57686  2.83209  2.07280  4.87132  3.65166    219 v - - -
          2.68618  4.42225  2.77519  2.73123  3.46354  2.40513  3.72494  3.29354  2.67741  2.69355  4.24690  2.90347  2.73739  3.18146  2.89801  2.37887  2.77519  2.98518  4.58477  3.61503
          0.02803  3.98443  4.70678  0.61958  0.77255  0.48576  0.95510
    204   2.93177  5.43202  1.92735  1.19778  4.72680  3.23500  3.76789  4.22672  2.75666  3.75429  4.61407  2.71481  3.84738  2.93706  3.32149  2.83061  3.21891  3.81938  5.90529  4.43415    220 e - - -
          2.68618  4.42225  2.77519  2.73123  3.46354  2.40513  3.72494  3.29354  2.67741  2.69355  4.24690  2.90347  2.73739  3.18146  2.89801  2.37887  2.77519  2.98518  4.58477  3.61503
          0.02803  3.98443  4.70678  0.61958  0.77255  0.48576  0.95510
    205   1.86498  4.17670  3.36741  3.11710  4.27325  2.94411  4.21062  3.63676  3.18125  3.38058  4.23784  3.28556  3.69524  3.48715  3.48562  1.19008  2.72355  3.12225  5.63384  4.40044    221 s - - -
          2.68618  4.42225  2.77519  2.73123  3.46354  2.40513  3.72494  3.29354  2.67741  2.69355  4.24690  2.90347  2.73739  3.18146  2.89801  2.37887  2.77519  2.98518  4.58477  3.61503
          0.02803  3.98443  4.70678  0.61958  0.77255  0.48576  0.95510
    206   2.97080  5.52875  1.25638  1.70320  4.81405  3.21527  3.78258  4.33240  2.82182  3.84452  4.71275  2.68410  3.84920  2.95553  3.42397  2.85033  3.26527  3.91089  5.99514  4.49076    222 d - - -
          2.68618  4.42225  2.77519  2.73123  3.46354  2.40513  3.72494  3.29354  2.67741  2.69355  4.24690  2.90347  2.73739  3.18146  2.89801  2.37887  2.77519  2.98518  4.58477  3.61503
          0.02803  3.98443  4.70678  0.61958  0.77255  0.48576  0.95510
    207   2.17357  4.54230  2.95724  2.57491  4.08537  2.21483  2.92434  3.51866  2.64117  3.14660  3.97767  3.01904  3.76943  2.98128  3.05902  2.20070  2.81326  3.13938  5.38565  4.07908    223 a - - -
          2.68618  4.42225  2.77519  2.73123  3.46354  2.40513  3.72494  3.29354  2.67741  2.69355  4.24690  2.90347  2.73739  3.18146  2.89801  2.37887  2.77519  2.98518  4.58477  3.61503
          0.02803  3.98443  4.70678  0.61958  0.77255  0.48576  0.95510
    208   2.53662  4.66516  2.29985  2.46004  4.21938  3.20304  3.78818  3.61950  2.67725  3.26250  4.09532  2.94179  3.77488  2.96968  3.13569  2.24564  1.82113  3.23169  5.50360  4.16672    224 t - - -
          2.68618  4.42225  2.77519  2.73123  3.46354  2.40513  3.72494  3.29354  2.67741  2.69355  4.24690  2.90347  2.73739  3.18146  2.89801  2.37887  2.77519  2.98518  4.58477  3.61503
          0.02803  3.98443  4.70678  0.61958  0.77255  0.48576  0.95510
    209   3.04696  4.40055  4.66924  4.18225  3.55193  4.32729  4.92074  1.54762  4.05974  2.07993  3.37698  4.40955  4.67781  4.34600  4.27282  3.71759  3.32331  1.04827  5.49182  4.27099    225 v - - -
          2.68618  4.42225  2.77519  2.73123  3.46354  2.40513  3.72494  3.29354  2.67741  2.69355  4.24690  2.90347  2.73739  3.18146  2.89801  2.37887  2.77519  2.98518  4.58477  3.61503
          0.02803  3.98443  4.70678  0.61958  0.77255  0.48576  0.95510
    210   3.11269  5.25465  0.76985  2.41052  4.64737  3.29800  4.03369  4.26162  3.13963  3.85046  4.83204  2.97212  3.95882  3.27376  3.67025  3.06314  3.45401  3.88924  5.79397  4.50311    226 d - - -
          2.68618  4.42225  2.77519  2.73123  3.46354  2.40513  3.72494  3.29354  2.67741  2.69355  4.24690  2.90347  2.73739  3.18146  2.89801  2.37887  2.77519  2.98518  4.58477  3.61503
          0.02803  3.98443  4.70678  0.61958  0.77255  0.48576  0.95510
    211   1.42676  4.14859  3.48567  3.13201  4.17141  2.96908  4.16271  3.49946  3.13707  3.24625  4.09126  3.29832  3.69327  3.43629  3.45374  1.87400  2.17710  3.02520  5.53613  4.32434    227 a - - -
          2.68618  4.42225  2.77519  2.73123  3.46354  2.40513  3.72494  3.29354  2.67741  2.69355  4.24690  2.90347  2.73739  3.18146  2.89801  2.37887  2.77519  2.98518  4.58477  3.61503
          0.02803  3.98443  4.70678  0.61958  0.77255  0.48576  0.95510
    212   2.63049  4.95767  2.45493  2.11118  4.23015  3.35285  3.60160  2.88519  2.15741  3.22931  4.02749  2.57846  3.78426  2.73658  2.86300  2.62167  2.86709  3.30654  5.43234  4.06221    228 e - - -
          2.68618  4.42225  2.77519  2.73123  3.46354  2.40513  3.72494  3.29354  2.67741  2.69355  4.24690  2.90347  2.73739  3.18146  2.89801  2.37887  2.77519  2.98518  4.58477  3.61503
          0.02803  3.98443  4.70678  0.61958  0.77255  0.48576  0.95510
    213   2.47585  4.32077  3.53049  3.28905  4.07067  3.15600  4.29744  3.21156  3.23423  3.07105  4.11528  3.47958  3.86899  3.62370  3.48681  2.67849  0.99537  2.89446  5.49862  4.28765    229 t - - -
          2.68618  4.42225  2.77519  2.73123  3.46354  2.40513  3.72494  3.29354  2.67741  2.69355  4.24690  2.90347  2.73739  3.18146  2.89801  2.37887  2.77519  2.98518  4.58477  3.61503
          0.02803  3.98443  4.70678  0.61958  0.77255  0.48576  0.95510
    214   2.63951  4.28942  3.77812  3.24586  3.47307  3.62017  4.11144  2.38776  3.14170  2.28517  2.75143  3.56768  4.07505  3.46254  3.44223  2.94269  1.87918  1.98756  5.07649  3.86315    230 t - - -
          2.68618  4.42225  2.77519  2.73123  3.46354  2.40513  3.72494  3.29354  2.67741  2.69355  4.24690  2.90347  2.73739  3.18146  2.89801  2.37887  2.77519  2.98518  4.58477  3.61503
          0.02803  3.98443  4.70678  0.61958  0.77255  0.48576  0.95510
    215   2.81155  5.33839  2.03120  1.94119  4.63209  3.26226  3.67716  4.12873  2.57027  3.62322  4.42947  1.95620  3.80898  2.35374  3.10629  2.72828  3.07288  3.70964  5.78020  4.32238    231 e - - -
          2.68618  4.42225  2.77519  2.73123  3.46354  2.40513  3.72494  3.29354  2.67741  2.69355  4.24690  2.90347  2.73739  3.18146  2.89801  2.37887  2.77519  2.98518  4.58477  3.61503
          0.02803  3.98443  4.70678  0.61958  0.77255  0.48576  0.95510
    216   2.93246  5.44436  1.88573  1.21671  4.73753  3.23267  3.76587  4.24012  2.75822  3.76340  4.62146  2.70941  3.84575  2.93423  3.32779  2.82882  3.21943  3.82973  5.91471  4.43854    232 e - - -
          2.68618  4.42225  2.77519  2.73123  3.46354  2.40513  3.72494  3.29354  2.67741  2.69355  4.24690  2.90347  2.73739  3.18146  2.89801  2.37887  2.77519  2.98518  4.58477  3.61503
          0.02803  3.98443  4.70678  0.61958  0.77255  0.48576  0.95510
    217   2.36119  4.34096  4.21209  3.77766  3.55518  3.89752  4.57894  1.21319  3.65707  2.19951  3.42908  4.00971  4.37225  3.98106  3.89167  3.29865  3.15019  1.83920  5.34601  4.12362    233 i - - -
          2.68618  4.42225  2.77519  2.73123  3.46354  2.40513  3.72494  3.29354  2.67741  2.69355  4.24690  2.90347  2.73739  3.18146  2.89801  2.37887  2.77519  2.98518  4.58477  3.61503
          0.02803  3.98443  4.70678  0.61958  0.77255  0.48576  0.95510
    218   2.49197  4.51864  2.93128  2.65583  4.16531  3.16720  3.89453  3.54593  2.74522  3.24668  4.11337  2.01894  3.78890  3.10855  3.12356  2.59889  1.73804  3.15672  5.48173  4.17219    234 t - - -
          2.68618  4.42225  2.77519  2.73123  3.46354  2.40513  3.72494  3.29354  2.67741  2.69355  4.24690  2.90347  2.73739  3.18146  2.89801  2.37887  2.77519  2.98518  4.58477  3.61503
          0.02803  3.98443  4.70678  0.61958  0.77255  0.48576  0.95510
    219   2.26977  4.81922  2.64499  1.76376  4.29652  3.24584  3.73844  3.70557  2.58829  3.31744  4.14697  2.88876  3.79348  2.90546  3.04547  2.05017  2.92323  3.32432  5.54121  4.18647    235 e - - -
          2.68618  4.42225  2.77519  2.73123  3.46354  2.40513  3.72494  3.29354  2.67741  2.69355  4.24690  2.90347  2.73739  3.18146  2.89801  2.37887  2.77519  2.98518  4.58477  3.61503
          0.02803  3.98443  4.70678  0.61958  0.77255  0.48576  0.95510
    220   3.40333  4.77263  4.39217  4.12888  0.84491  4.06498  3.93077  2.91429  4.03333  2.25903  3.62854  4.14658  4.52178  4.17071  4.12537  3.66688  3.70490  2.91304  4.14845  2.50217    236 f - - -
          2.68618  4.42225  2.77519  2.73123  3.46354  2.40513  3.72494  3.29354  2.67741  2.69355  4.24690  2.90347  2.73739  3.18146  2.89801  2.37887  2.77519  2.98518  4.58477  3.61503
          0.02803  3.98443  4.70678  0.61958  0.77255  0.48576  0.95510
    221   3.28234  4.71202  4.36888  4.01029  3.18109  4.12359  4.63095  2.39239  3.77692  0.74874  3.17096  4.27486  4.54037  4.11842  3.93425  3.70904  3.57188  2.45859  5.09993  3.84875    237 l - - -
          2.68618  4.42225  2.77519  2.73123  3.46354  2.40513  3.72494  3.29354  2.67741  2.69355  4.24690  2.90347  2.73739  3.18146  2.89801  2.37887  2.77519  2.98518  4.58477  3.61503
          0.02803  3.98443  4.70678  0.61958  0.77255  0.48576  0.95510
    222   2.76005  5.16795  2.14775  1.57925  4.48463  3.27164  3.68734  3.92862  2.57483  3.48656  4.30626  2.76602  3.80847  2.83718  3.09382  2.71019  2.38714  3.54240  5.67990  4.25734    238 e - - -
          2.68618  4.42225  2.77519  2.73123  3.46354  2.40513  3.72494  3.29354  2.67741  2.69355  4.24690  2.90347  2.73739  3.18146  2.89801  2.37887  2.77519  2.98518  4.58477  3.61503
          0.02803  3.98443  4.70678  0.61958  0.77255  0.48576  0.95510
    223   2.47585  4.32077  3.53049  3.28905  4.07067  3.15600  4.29744  3.21156  3.23423  3.07105  4.11528  3.47958  3.86899  3.62370  3.48681  2.67849  0.99537  2.89446  5.49862  4.28765    239 t - - -
          2.68618  4.42225  2.77519  2.73123  3.46354  2.40513  3.72494  3.29354  2.67741  2.69355  4.24690  2.90347  2.73739  3.18146  2.89801  2.37887  2.77519  2.98518  4.58477  3.61503
          0.02803  3.98443  4.70678  0.61958  0.77255  0.48576  0.95510
    224   3.40333  4.77263  4.39217  4.12888  0.84491  4.06498  3.93077  2.91429  4.03333  2.25903  3.62854  4.14658  4.52178  4.17071  4.12537  3.66688  3.70490  2.91304  4.14845  2.50217    240 f - - -
          2.68618  4.42225  2.77519  2.73123  3.46354  2.40513  3.72494  3.29354  2.67741  2.69355  4.24690  2.90347  2.73739  3.18146  2.89801  2.37887  2.77519  2.98518  4.58477  3.61503
          0.02803  3.98443  4.70678  0.61958  0.77255  0.48576  0.95510
    225   3.40333  4.77263  4.39217  4.12888  0.84491  4.06498  3.93077  2.91429  4.03333  2.25903  3.62854  4.14658  4.52178  4.17071  4.12537  3.66688  3.70490  2.91304  4.14845  2.50217    241 f - - -
          2.68618  4.42225  2.77519  2.73123  3.46354  2.40513  3.72494  3.29354  2.67741  2.69355  4.24690  2.90347  2.73739  3.18146  2.89801  2.37887  2.77519  2.98518  4.58477  3.61503
          0.02803  3.98443  4.70678  0.61958  0.77255  0.48576  0.95510
    226   2.96428  5.13967  3.08238  2.62214  4.51945  3.54790  3.63343  3.92246  1.25854  3.39392  4.26572  3.07790  3.97260  2.32504  2.27088  2.95123  3.16411  3.59484  5.47594  4.24056    242 k - - -
          2.68618  4.42225  2.77519  2.73123  3.46354  2.40513  3.72494  3.29354  2.67741  2.69355  4.24690  2.90347  2.73739  3.18146  2.89801  2.37887  2.77519  2.98518  4.58477  3.61503
          0.02803  3.98443  4.70678  0.61958  0.77255  0.48576  0.95510
    227   3.28234  4.71202  4.36888  4.01029  3.18109  4.12359  4.63095  2.39239  3.77692  0.74874  3.17096  4.27486  4.54037  4.11842  3.93425  3.70904  3.57188  2.45859  5.09993  3.84875    243 l - - -
          2.68618  4.42225  2.77519  2.73123  3.46354  2.40513  3.72494  3.29354  2.67741  2.69355  4.24690  2.90347  2.73739  3.18146  2.89801  2.37887  2.77519  2.98518  4.58477  3.61503
          0.02803  3.98443  4.70678  0.61958  0.77255  0.48576  0.95510
    228   3.41183  4.85537  4.00483  3.75614  2.30426  3.96157  3.67551  3.40573  3.61048  2.83053  4.06935  3.86339  4.43326  3.88951  3.77084  3.53702  3.69930  3.28171  3.95198  0.79816    244 y - - -
          2.68618  4.42225  2.77519  2.73123  3.46354  2.40513  3.72494  3.29354  2.67741  2.69355  4.24690  2.90347  2.73739  3.18146  2.89801  2.37887  2.77519  2.98518  4.58477  3.61503
          0.02803  3.98443  4.70678  0.61958  0.77255  0.48576  0.95510
    229   2.90555  4.64322  3.52500  3.38092  4.36485  3.32444  4.44840  3.94000  3.44798  3.55433  4.60962  3.67588  0.64349  3.83336  3.68003  3.07676  3.35613  3.57246  5.51980  4.48736    245 P - - -
          2.68618  4.42225  2.77519  2.73123  3.46354  2.40513  3.72494  3.29354  2.67741  2.69355  4.24690  2.90347  2.73739  3.18146  2.89801  2.37887  2.77519  2.98518  4.58477  3.61503
          0.02803  3.98443  4.70678  0.61958  0.77255  0.48576  0.95510
    230   2.47585  4.32077  3.53049  3.28905  4.07067  3.15600  4.29744  3.21156  3.23423  3.07105  4.11528  3.47958  3.86899  3.62370  3.48681  2.67849  0.99537  2.89446  5.49862  4.28765    246 t - - -
          2.68618  4.42225  2.77519  2.73123  3.46354  2.40513  3.72494  3.29354  2.67741  2.69355  4.24690  2.90347  2.73739  3.18146  2.89801  2.37887  2.77519  2.98518  4.58477  3.61503
          0.02803  3.98443  4.70678  0.61958  0.77255  0.48576  0.95510
    231   0.86373  4.25074  3.57869  3.37636  4.16617  3.07203  4.38485  3.30862  3.39555  3.18495  4.20540  3.49690  3.82195  3.72667  3.63766  2.60053  2.88570  2.94362  5.58214  4.39516    247 a - - -
          2.68618  4.42225  2.77519  2.73123  3.46354  2.40513  3.72494  3.29354  2.67741  2.69355  4.24690  2.90347  2.73739  3.18146  2.89801  2.37887  2.77519  2.98518  4.58477  3.61503
          0.02803  3.98443  4.70678  0.61958  0.77255  0.48576  0.95510
    232   2.27932  4.20257  3.38903  3.08965  4.14378  3.00876  4.14793  3.45582  3.08648  3.22701  4.10505  3.28994  3.72766  3.42597  3.38952  1.99177  1.35386  3.01571  5.52112  4.28504    248 t - - -
          2.68618  4.42225  2.77519  2.73123  3.46354  2.40513  3.72494  3.29354  2.67741  2.69355  4.24690  2.90347  2.73739  3.18146  2.89801  2.37887  2.77519  2.98518  4.58477  3.61503
          0.02803  3.98443  4.70678  0.61958  0.77255  0.48576  0.95510
    233   2.14981  4.93219  2.54468  1.43856  4.36728  3.26671  3.77986  3.69537  2.63694  3.36481  4.24368  2.88251  3.83737  2.95550  3.08502  2.73517  3.02995  3.34708  5.61854  4.25551    249 e - - -
          2.68618  4.42225  2.77519  2.73123  3.46354  2.40513  3.72494  3.29354  2.67741  2.69355  4.24690  2.90347  2.73739  3.18146  2.89801  2.37887  2.77519  2.98518  4.58477  3.61503
          0.02803  3.98443  4.70678  0.61958  0.77255  0.48576  0.95510
    234   2.73144  4.86101  2.98055  2.58403  4.34305  3.37621  3.70656  3.75675  1.43226  3.32519  4.17802  3.03983  3.87852  2.86812  2.56191  2.19878  3.00973  3.39429  5.46685  4.18510    250 k - - -
          2.68618  4.42225  2.77519  2.73123  3.46354  2.40513  3.72494  3.29354  2.67741  2.69355  4.24690  2.90347  2.73739  3.18146  2.89801  2.37887  2.77519  2.98518  4.58477  3.61503
          0.02803  3.98443  4.70678  0.61958  0.77255  0.48576  0.95510
    235   3.05173  5.18249  2.53934  0.87613  4.54324  3.34849  3.94637  4.01950  2.84121  3.61912  4.58931  3.00090  3.95872  3.16039  3.26084  3.02341  3.35718  3.69221  5.69375  4.41732    251 e - - -
          2.68618  4.42225  2.77519  2.73123  3.46354  2.40513  3.72494  3.29354  2.67741  2.69355  4.24690  2.90347  2.73739  3.18146  2.89801  2.37887  2.77519  2.98518  4.58477  3.61503
          0.02803  3.98443  4.70678  0.61958  0.77255  0.48576  0.95510
    236   3.28234  4.71202  4.36888  4.01029  3.18109  4.12359  4.63095  2.39239  3.77692  0.74874  3.17096  4.27486  4.54037  4.11842  3.93425  3.70904  3.57188  2.45859  5.09993  3.84875    252 l - - -
          2.68618  4.42225  2.77519  2.73123  3.46354  2.40513  3.72494  3.29354  2.67741  2.69355  4.24690  2.90347  2.73739  3.18146  2.89801  2.37887  2.77519  2.98518  4.58477  3.61503
          0.02803  3.98443  4.70678  0.61958  0.77255  0.48576  0.95510
    237   2.21976  4.62219  2.88475  2.17418  4.11993  3.24670  3.75102  3.51096  2.59529  3.15101  3.98132  2.97775  3.77776  2.92985  3.03082  1.96896  2.43010  3.14611  5.40421  4.08941    253 s - - -
          2.68618  4.42225  2.77519  2.73123  3.46354  2.40513  3.72494  3.29354  2.67741  2.69355  4.24690  2.90347  2.73739  3.18146  2.89801  2.37887  2.77519  2.98518  4.58477  3.61503
          0.02803  3.98443  4.70678  0.61958  0.77255  0.48576  0.95510
    238   3.41183  4.85537  4.00483  3.75614  2.30426  3.96157  3.67551  3.40573  3.61048  2.83053  4.06935  3.86339  4.43326  3.88951  3.77084  3.53702  3.69930  3.28171  3.95198  0.79816    254 y - - -
          2.68618  4.42225  2.77519  2.73123  3.46354  2.40513  3.72494  3.29354  2.67741  2.69355  4.24690  2.90347  2.73739  3.18146  2.89801  2.37887  2.77519  2.98518  4.58477  3.61503
          0.02803  3.98443  4.70678  0.61958  0.77255  0.48576  0.95510
    239   3.41183  4.85537  4.00483  3.75614  2.30426  3.96157  3.67551  3.40573  3.61048  2.83053  4.06935  3.86339  4.43326  3.88951  3.77084  3.53702  3.69930  3.28171  3.95198  0.79816    255 y - - -
          2.68618  4.42225  2.77519  2.73123  3.46354  2.40513  3.72494  3.29354  2.67741  2.69355  4.24690  2.90347  2.73739  3.18146  2.89801  2.37887  2.77519  2.98518  4.58477  3.61503
          0.02803  3.98443  4.70678  0.61958  0.77255  0.48576  0.95510
    240   2.47955  4.21130  3.75075  3.37279  3.70013  3.33276  4.24914  2.53587  3.29286  2.65068  3.68832  3.56211  3.96093  3.62397  3.55413  2.22968  2.87363  1.32133  5.26022  4.00561    256 v - - -
          2.68618  4.42225  2.77519  2.73123  3.46354  2.40513  3.72494  3.29354  2.67741  2.69355  4.24690  2.90347  2.73739  3.18146  2.89801  2.37887  2.77519  2.98518  4.58477  3.61503
          0.02803  3.98443  4.70678  0.61958  0.77255  0.48576  0.95510
    241   2.70186  4.99290  2.50958  1.99091  4.39522  3.26142  3.71257  3.85354  2.56457  3.41813  4.24229  2.26577  3.80685  2.87283  3.03628  1.84899  2.98890  3.46451  5.60872  4.22292    257 s - - -
          2.68618  4.42225  2.77519  2.73123  3.46354  2.40513  3.72494  3.29354  2.67741  2.69355  4.24690  2.90347  2.73739  3.18146  2.89801  2.37887  2.77519  2.98518  4.58477  3.61503
          0.02803  3.98443  4.70678  0.61958  0.77255  0.48576  0.95510
    242   2.79644  5.21723  1.88093  2.17392  4.61806  2.58545  3.74497  4.12238  2.70306  3.64920  4.47642  1.76121  3.81128  2.90682  3.25403  2.73620  3.09522  3.69408  5.81511  4.36220    258 n - - -
          2.68618  4.42225  2.77519  2.73123  3.46354  2.40513  3.72494  3.29354  2.67741  2.69355  4.24690  2.90347  2.73739  3.18146  2.89801  2.37887  2.77519  2.98518  4.58477  3.61503
          0.02803  3.98443  4.70678  0.61958  0.77255  0.48576  0.95510
    243   2.69804  5.09535  2.59455  2.02283  4.38964  2.64033  2.94976  3.84972  2.40196  3.37707  4.17298  2.46885  3.79705  2.46581  2.87112  2.66250  2.93992  3.46629  5.54884  4.15796    259 e - - -
          2.68618  4.42225  2.77519  2.73123  3.46354  2.40513  3.72494  3.29354  2.67741  2.69355  4.24690  2.90347  2.73739  3.18146  2.89801  2.37887  2.77519  2.98518  4.58477  3.61503
          0.02803  3.98443  4.70678  0.61958  0.77255  0.48576  0.95510
    244   2.30975  4.19930  3.82467  3.29605  3.47813  3.58825  4.11010  1.98158  3.21628  2.41831  3.41813  3.58289  4.05321  3.50790  3.50166  2.45351  2.87660  1.73817  5.02651  3.81013    260 v - - -
          2.68618  4.42225  2.77519  2.73123  3.46354  2.40513  3.72494  3.29354  2.67741  2.69355  4.24690  2.90347  2.73739  3.18146  2.89801  2.37887  2.77519  2.98518  4.58477  3.61503
          0.02803  3.98443  4.70678  0.61958  0.77255  0.48576  0.95510
    245   3.26516  4.65136  4.64359  4.10310  3.05720  4.42626  4.71578  2.20144  3.89862  0.92217  2.31786  4.39524  4.65456  4.11313  4.06120  3.78520  3.49631  2.32063  5.11536  3.99182    261 l - - -
          2.68618  4.42225  2.77519  2.73123  3.46354  2.40513  3.72494  3.29354  2.67741  2.69355  4.24690  2.90347  2.73739  3.18146  2.89801  2.37887  2.77519  2.98518  4.58477  3.61503
          0.02803  3.98443  4.70678  0.61958  0.77255  0.48576  0.95510
    246   2.66850  5.09814  2.35868  2.04605  4.40667  3.31773  3.60775  3.87186  2.08909  3.39148  4.17443  2.79820  3.05738  2.73385  2.89836  2.31599  2.91208  3.47395  5.56018  4.15703    262 e - - -
          2.68618  4.42225  2.77519  2.73123  3.46354  2.40513  3.72494  3.29354  2.67741  2.69355  4.24690  2.90347  2.73739  3.18146  2.89801  2.37887  2.77519  2.98518  4.58477  3.61503
          0.02803  3.98443  4.70678  0.61958  0.77255  0.48576  0.95510
    247   2.58194  4.48318  3.22392  2.68225  3.65648  3.46691  3.73703  2.99383  2.60290  2.64740  2.98737  3.13663  2.61247  2.58030  2.98663  2.72123  2.82678  2.50239  5.06475  3.79847    263 v - - -
          2.68618  4.42225  2.77519  2.73123  3.46354  2.40513  3.72494  3.29354  2.67741  2.69355  4.24690  2.90347  2.73739  3.18146  2.89801  2.37887  2.77519  2.98518  4.58477  3.61503
          0.02803  3.98443  4.70678  0.61958  0.77255  0.48576  0.95510
    248   3.08768  4.42535  4.73034  4.24400  3.50648  4.38570  4.96203  1.12066  4.11581  1.99865  3.32341  4.46940  4.71492  4.38832  4.31538  3.77938  3.35944  1.45228  5.48268  4.27684    264 i - - -
          2.68618  4.42225  2.77519  2.73123  3.46354  2.40513  3.72494  3.29354  2.67741  2.69355  4.24690  2.90347  2.73739  3.18146  2.89801  2.37887  2.77519  2.98518  4.58477  3.61503
          0.02803  3.98443  4.70678  0.61958  0.77255  0.48576  0.95510
    249   2.45675  4.54934  2.77662  2.55674  4.36907  1.97177  3.89961  3.83770  2.80352  3.44408  4.26371  2.09344  3.74413  3.09443  3.23332  2.09934  2.85484  3.35426  5.63748  4.31290    265 g - - -
          2.68618  4.42225  2.77519  2.73123  3.46354  2.40513  3.72494  3.29354  2.67741  2.69355  4.24690  2.90347  2.73739  3.18146  2.89801  2.37887  2.77519  2.98518  4.58477  3.61503
          0.02803  3.98443  4.70678  0.61958  0.77255  0.48576  0.95510
    250   2.81764  5.00019  3.14700  2.59543  4.40433  3.50509  3.61344  3.79359  1.49865  3.30437  4.14043  3.05511  3.91373  2.75183  2.07809  2.38240  3.03262  3.45121  5.42368  4.17267    266 k - - -
          2.68618  4.42225  2.77519  2.73123  3.46354  2.40513  3.72494  3.29354  2.67741  2.69355  4.24690  2.90347  2.73739  3.18146  2.89801  2.37887  2.77519  2.98518  4.58477  3.61503
          0.02803  3.98443  4.70678  0.61958  0.77255  0.48576  0.95510
    251   2.95386  5.52047  1.43899  1.50701  4.80569  3.21841  3.76894  4.32350  2.79219  3.82883  4.68724  2.68350  3.84357  2.93734  3.38931  2.83534  3.24394  3.89892  5.97997  4.47656    267 d - - -
          2.68618  4.42225  2.77519  2.73123  3.46354  2.40513  3.72494  3.29354  2.67741  2.69355  4.24690  2.90347  2.73739  3.18146  2.89801  2.37887  2.77519  2.98518  4.58477  3.61503
          0.02803  3.98443  4.70678  0.61958  0.77255  0.48576  0.95510
    252   3.17979  4.65612  4.08870  3.66191  2.32924  4.03428  3.67643  2.91116  3.45689  1.95299  3.60159  3.80509  4.40246  3.73209  3.65111  3.39474  3.42183  2.82545  4.00108  1.26295    268 y - - -
          2.68618  4.42225  2.77519  2.73123  3.46354  2.40513  3.72494  3.29354  2.67741  2.69355  4.24690  2.90347  2.73739  3.18146  2.89801  2.37887  2.77519  2.98518  4.58477  3.61503
          0.02803  3.98443  4.70678  0.61958  0.77255  0.48576  0.95510
    253   2.73157  4.27832  3.89789  3.32382  3.33638  3.80649  4.09720  1.96998  3.16252  1.95269  3.25805  3.65526  4.16310  3.49546  2.78171  3.09163  2.96756  1.78966  4.95344  3.74824    269 v - - -
          2.68618  4.42225  2.77519  2.73123  3.46354  2.40513  3.72494  3.29354  2.67741  2.69355  4.24690  2.90347  2.73739  3.18146  2.89801  2.37887  2.77519  2.98518  4.58477  3.61503
          0.02803  3.98443  4.70678  0.61958  0.77255  0.48576  0.95510
    254   3.50086  4.79196  4.51083  4.16695  1.03698  4.29710  3.51779  3.15222  4.02108  2.49422  3.76605  4.02145  4.61889  4.04837  4.09215  3.66650  3.73002  3.09328  3.68121  1.66705    270 f - - -
          2.68618  4.42225  2.77519  2.73123  3.46354  2.40513  3.72494  3.29354  2.67741  2.69355  4.24690  2.90347  2.73739  3.18146  2.89801  2.37887  2.77519  2.98518  4.58477  3.61503
          0.02803  3.98443  4.70678  0.61958  0.77255  0.48576  0.95510
    255   2.61512  4.71352  2.91561  2.22568  3.96503  3.39242  3.66391  3.34493  2.46415  2.98874  3.83513  2.97096  3.82574  2.40154  2.88287  2.39233  2.85952  2.38144  5.26103  3.95005    271 e - - -
          2.68618  4.42225  2.77519  2.73123  3.46354  2.40513  3.72494  3.29354  2.67741  2.69355  4.24690  2.90347  2.73739  3.18146  2.89801  2.37887  2.77519  2.98518  4.58477  3.61503
          0.02803  3.98443  4.70678  0.61958  0.77255  0.48576  0.95510
    256   3.05173  5.18249  2.53934  0.87613  4.54324  3.34849  3.94637  4.01950  2.84121  3.61912  4.58931  3.00090  3.95872  3.16039  3.26084  3.02341  3.35718  3.69221  5.69375  4.41732    272 e - - -
          2.68618  4.42225  2.77519  2.73123  3.46354  2.40513  3.72494  3.29354  2.67741  2.69355  4.24690  2.90347  2.73739  3.18146  2.89801  2.37887  2.77519  2.98518  4.58477  3.61503
          0.02803  3.98443  4.70678  0.61958  0.77255  0.48576  0.95510
    257   3.25461  4.60702  4.71834  4.19703  3.13444  4.47064  4.80428  1.77067  4.01063  0.97876  2.97141  4.46925  4.70728  4.22410  4.17085  3.84474  3.49403  2.09319  5.18842  4.03205    273 l - - -
          2.68618  4.42225  2.77519  2.73123  3.46354  2.40513  3.72494  3.29354  2.67741  2.69355  4.24690  2.90347  2.73739  3.18146  2.89801  2.37887  2.77519  2.98518  4.58477  3.61503
          0.02803  3.98443  4.70678  0.61958  0.77255  0.48576  0.95510
    258   2.64911  4.26834  4.03959  3.62324  3.68860  3.60076  4.46713  2.14943  3.50860  2.43148  3.58030  3.81289  4.17379  3.84310  3.75699  3.01620  2.38907  1.19859  5.37773  4.15224    274 v - - -
          2.68618  4.42225  2.77519  2.73123  3.46354  2.40513  3.72494  3.29354  2.67741  2.69355  4.24690  2.90347  2.73739  3.18146  2.89801  2.37887  2.77519  2.98518  4.58477  3.61503
          0.02803  3.98443  4.70678  0.61958  0.77255  0.48576  0.95510
    259   2.81912  4.81756  2.77512  2.67243  4.19893  3.26133  4.01578  3.93451  2.92945  3.56897  4.52436  0.97415  3.91915  3.28960  3.28717  2.88259  3.20521  3.54536  5.49209  4.13989    275 n - - -
          2.68618  4.42225  2.77519  2.73123  3.46354  2.40513  3.72494  3.29354  2.67741  2.69355  4.24690  2.90347  2.73739  3.18146  2.89801  2.37887  2.77519  2.98518  4.58477  3.61503
          0.02803  3.98443  4.70678  0.61958  0.77255  0.48576  0.95510
    260   2.90555  4.64322  3.52500  3.38092  4.36485  3.32444  4.44840  3.94000  3.44798  3.55433  4.60962  3.67588  0.64349  3.83336  3.68003  3.07676  3.35613  3.57246  5.51980  4.48736    276 P - - -
          2.68618  4.42225  2.77519  2.73123  3.46354  2.40513  3.72494  3.29354  2.67741  2.69355  4.24690  2.90347  2.73739  3.18146  2.89801  2.37887  2.77519  2.98518  4.58477  3.61503
          0.02803  3.98443  4.70678  0.61958  0.77255  0.48576  0.95510
    261   3.08519  4.41279  4.75442  4.26203  3.53003  4.40612  4.98009  1.19378  4.14302  2.02710  3.34080  4.48605  4.72702  4.41073  4.34328  3.79575  3.35395  1.32944  5.50052  4.29653    277 i - - -
          2.68618  4.42225  2.77519  2.73123  3.46354  2.40513  3.72494  3.29354  2.67741  2.69355  4.24690  2.90347  2.73739  3.18146  2.89801  2.37887  2.77519  2.98518  4.58477  3.61503
          0.02803  3.98443  4.70678  0.61958  0.77255  0.48576  0.95510
    262   3.36422  4.76451  4.22519  3.80694  1.48222  4.16339  2.32518  3.32906  3.68891  2.75804  3.90151  3.82102  4.49294  3.80999  3.86058  3.48323  3.58473  3.18063  3.66870  1.45535    278 y - - -
          2.68618  4.42225  2.77519  2.73123  3.46354  2.40513  3.72494  3.29354  2.67741  2.69355  4.24690  2.90347  2.73739  3.18146  2.89801  2.37887  2.77519  2.98518  4.58477  3.61503
          0.02803  3.98443  4.70678  0.61958  0.77255  0.48576  0.95510
    263   2.54893  4.47652  3.15811  2.71255  3.79134  3.35718  3.80506  3.08987  2.65872  2.40744  3.74494  2.48645  3.85505  3.04244  3.02806  2.68603  1.97916  2.81593  5.18190  3.89238    279 t - - -
          2.68618  4.42225  2.77519  2.73123  3.46354  2.40513  3.72494  3.29354  2.67741  2.69355  4.24690  2.90347  2.73739  3.18146  2.89801  2.37887  2.77519  2.98518  4.58477  3.61503
          0.02803  3.98443  4.70678  0.61958  0.77255  0.48576  0.95510
    264   2.85149  5.13776  3.06714  2.19094  4.52607  3.51948  3.58078  3.91863  1.83837  3.38441  4.20383  3.00711  3.90903  2.39935  1.78642  2.82727  3.04741  3.56034  5.47570  4.21107    280 r - - -
          2.68618  4.42225  2.77519  2.73123  3.46354  2.40513  3.72494  3.29354  2.67741  2.69355  4.24690  2.90347  2.73739  3.18146  2.89801  2.37887  2.77519  2.98518  4.58477  3.61503
          0.02803  3.98443  4.70678  0.61958  0.77255  0.48576  0.95510
    265   2.40584  5.03431  2.30996  2.31482  4.38541  3.32708  3.65284  3.80853  1.66692  3.36864  4.18334  2.85081  3.81435  2.79485  2.84405  2.68811  2.96264  3.43440  5.54948  4.18010    281 k - - -
          2.68618  4.42225  2.77519  2.73123  3.46354  2.40513  3.72494  3.29354  2.67741  2.69355  4.24690  2.90347  2.73739  3.18146  2.89801  2.37887  2.77519  2.98518  4.58477  3.61503
          0.02803  3.98443  4.70678  0.61958  0.77255  0.48576  0.95510
    266   2.87580  5.18417  1.15079  2.24622  4.69092  2.42369  3.87118  4.22361  2.91200  3.77916  4.65097  2.80553  3.85194  3.06317  3.47118  2.82771  3.21286  3.78552  5.87689  4.47385    282 d - - -
          2.68618  4.42225  2.77519  2.73123  3.46354  2.40513  3.72494  3.29354  2.67741  2.69355  4.24690  2.90347  2.73739  3.18146  2.89801  2.37887  2.77519  2.98518  4.58477  3.61503
          0.02803  3.98443  4.70678  0.61958  0.77255  0.48576  0.95510
    267   2.77623  5.16371  2.01051  2.19469  4.58463  2.52009  3.74994  4.08447  2.70123  3.62031  4.44819  1.70707  3.80935  2.91373  3.24227  2.72700  3.07918  3.65862  5.78914  4.34765    283 n - - -
          2.68618  4.42225  2.77519  2.73123  3.46354  2.40513  3.72494  3.29354  2.67741  2.69355  4.24690  2.90347  2.73739  3.18146  2.89801  2.37887  2.77519  2.98518  4.58477  3.61503
          0.02803  3.98443  4.70678  0.61958  0.77255  0.48576  0.95510
    268   2.69003  4.93661  2.67608  2.37541  4.32534  3.30750  3.68746  3.79793  2.43385  3.35370  4.17893  2.46386  3.82090  1.85082  2.84016  2.28809  2.96629  3.41882  5.51727  4.15952    284 q - - -
          2.68618  4.42225  2.77519  2.73123  3.46354  2.40513  3.72494  3.29354  2.67741  2.69355  4.24690  2.90347  2.73739  3.18146  2.89801  2.37887  2.77519  2.98518  4.58477  3.61503
          0.02803  3.98443  4.70678  0.61958  0.77255  0.48576  0.95510
    269   2.89694  4.40971  4.27927  3.94688  3.63372  3.83853  4.72982  2.05029  3.81635  2.30199  3.58288  4.11844  4.39354  4.16855  4.01790  3.34990  3.25623  0.89476  5.43673  4.17485    285 v - - -
          2.68618  4.42225  2.77519  2.73123  3.46354  2.40513  3.72494  3.29354  2.67741  2.69355  4.24690  2.90347  2.73739  3.18146  2.89801  2.37887  2.77519  2.98518  4.58477  3.61503
          0.02803  3.98443  4.70678  0.61958  0.77255  0.48576  0.95510
    270   2.62113  4.63144  3.11747  2.57892  3.85544  3.45651  3.66942  2.76312  2.20277  2.86688  3.73401  3.05583  3.85753  2.50304  2.79172  2.71033  2.23045  2.93081  5.16905  3.88920    286 k - - -
          2.68618  4.42225  2.77519  2.73123  3.46354  2.40513  3.72494  3.29354  2.67741  2.69355  4.24690  2.90347  2.73739  3.18146  2.89801  2.37887  2.77519  2.98518  4.58477  3.61503
          0.02803  3.98443  4.70678  0.61958  0.77255  0.48576  0.95510
    271   2.26873  4.27022  4.08987  3.70413  3.71669  3.60550  4.54900  2.11345  3.60963  2.43288  3.60293  3.86617  4.19708  3.93197  3.84906  3.03670  3.03353  1.12702  5.43633  4.20875    287 v - - -
          2.68618  4.42225  2.77519  2.73123  3.46354  2.40513  3.72494  3.29354  2.67741  2.69355  4.24690  2.90347  2.73739  3.18146  2.89801  2.37887  2.77519  2.98518  4.58477  3.61503
          0.02803  3.98443  4.70678  0.61958  0.77255  0.48576  0.95510
    272   2.61704  4.75789  2.97497  2.47469  4.04011  3.39905  3.63924  2.97177  1.96110  3.05473  3.88664  2.60123  3.82169  2.80231  2.77096  2.28496  2.85892  3.12088  5.29096  3.97864    288 k - - -
          2.68618  4.42225  2.77519  2.73123  3.46354  2.40513  3.72494  3.29354  2.67741  2.69355  4.24690  2.90347  2.73739  3.18146  2.89801  2.37887  2.77519  2.98518  4.58477  3.61503
          0.02803  3.98443  4.70678  0.61958  0.77255  0.48576  0.95510
    273   3.10088  4.42433  4.73662  4.20275  3.40182  4.42968  4.87410  1.59688  4.08762  1.60253  3.21201  4.44880  4.69925  4.31414  4.27780  3.78625  3.34810  1.27345  5.36536  4.19781    289 v - - -
          2.68618  4.42225  2.77519  2.73123  3.46354  2.40513  3.72494  3.29354  2.67741  2.69355  4.24690  2.90347  2.73739  3.18146  2.89801  2.37887  2.77519  2.98518  4.58477  3.61503
          0.02803  3.98443  4.70678  0.61958  0.77255  0.48576  0.95510
    274   1.79023  4.18863  3.66744  3.21654  3.82137  3.22093  4.15196  2.75543  3.15493  2.77222  3.73884  3.43288  3.85448  3.46624  3.46207  2.61668  1.92299  2.07747  5.30788  4.09181    290 a - - -
          2.68618  4.42225  2.77519  2.73123  3.46354  2.40513  3.72494  3.29354  2.67741  2.69355  4.24690  2.90347  2.73739  3.18146  2.89801  2.37887  2.77519  2.98518  4.58477  3.61503
          0.02803  3.98443  4.70678  0.61958  0.77255  0.48576  0.95510
    275   2.89694  4.40971  4.27927  3.94688  3.63372  3.83853  4.72982  2.05029  3.81635  2.30199  3.58288  4.11844  4.39354  4.16855  4.01790  3.34990  3.25623  0.89476  5.43673  4.17485    291 v - - -
          2.68618  4.42225  2.77519  2.73123  3.46354  2.40513  3.72494  3.29354  2.67741  2.69355  4.24690  2.90347  2.73739  3.18146  2.89801  2.37887  2.77519  2.98518  4.58477  3.61503
          0.02803  3.98443  4.70678  0.61958  0.77255  0.48576  0.95510
    276   2.89867  5.17497  2.76885  2.00137  4.54272  3.44256  3.65425  3.94205  1.40034  3.44895  4.29882  2.95094  3.91234  2.79775  2.50248  2.86505  3.12218  3.59130  5.56128  4.26810    292 k - - -
          2.68618  4.42225  2.77519  2.73123  3.46354  2.40513  3.72494  3.29354  2.67741  2.69355  4.24690  2.90347  2.73739  3.18146  2.89801  2.37887  2.77519  2.98518  4.58477  3.61503
          0.02803  3.98443  4.70678  0.61958  0.77255  0.48576  0.95510
    277   3.54126  4.83831  4.46203  4.12388  1.65818  4.29545  3.47241  3.27183  3.98198  2.62791  3.88471  3.98662  4.62231  4.02078  4.06939  3.66396  3.77025  3.18922  3.63712  0.99094    293 y - - -
          2.68618  4.42225  2.77519  2.73123  3.46354  2.40513  3.72494  3.29354  2.67741  2.69355  4.24690  2.90347  2.73739  3.18146  2.89801  2.37887  2.77519  2.98518  4.58477  3.61503
          0.02803  3.98443  4.70678  0.61958  0.77255  0.48576  0.95510
    278   3.24822  4.59365  4.73638  4.21253  3.14835  4.47933  4.81891  1.69333  4.03266  1.01959  2.98037  4.48137  4.71312  4.24058  4.19134  3.85165  3.48702  2.06063  5.20116  4.04940    294 l - - -
          2.68618  4.42225  2.77519  2.73123  3.46354  2.40513  3.72494  3.29354  2.67741  2.69355  4.24690  2.90347  2.73739  3.18146  2.89801  2.37887  2.77519  2.98518  4.58477  3.61503
          0.02803  3.98443  4.70678  0.61958  0.77255  0.48576  0.95510
    279   2.91742  5.38797  1.23019  2.13236  4.70609  3.20487  3.79431  4.27301  2.82985  3.80157  4.66810  2.17737  3.84265  2.97449  3.41479  2.82385  3.22732  3.84505  5.92432  4.42797    295 d - - -
          2.68618  4.42225  2.77519  2.73123  3.46354  2.40513  3.72494  3.29354  2.67741  2.69355  4.24690  2.90347  2.73739  3.18146  2.89801  2.37887  2.77519  2.98518  4.58477  3.61503
          0.02803  3.98443  4.70678  0.61958  0.77255  0.48576  0.95510
    280   2.77195  5.17433  2.62728  2.03054  4.50144  3.36532  3.61968  3.94959  2.09302  3.44647  4.25020  2.45914  3.83236  2.03028  2.70586  2.72589  3.00504  3.56292  5.58487  4.21881    296 q - - -
          2.68618  4.42225  2.77519  2.73123  3.46354  2.40513  3.72494  3.29354  2.67741  2.69355  4.24690  2.90347  2.73739  3.18146  2.89801  2.37887  2.77519  2.98518  4.58477  3.61503
          0.02803  3.98443  4.70678  0.61958  0.77255  0.48576  0.95510
    281   2.67437  4.84855  2.86464  2.02200  4.07537  3.41262  3.64573  2.83665  2.38640  3.05969  3.92325  2.94637  3.84048  2.13989  2.79116  2.70250  2.90832  3.14859  5.33567  4.00929    297 e - - -
          2.68618  4.42225  2.77519  2.73123  3.46354  2.40513  3.72494  3.29354  2.67741  2.69355  4.24690  2.90347  2.73739  3.18146  2.89801  2.37887  2.77519  2.98518  4.58477  3.61503
          0.02803  3.98443  4.70678  0.61958  0.77255  0.48576  0.95510
    282   2.63456  4.67945  2.81482  2.13923  4.13123  3.28836  3.82344  3.40632  2.64686  3.13638  4.03522  3.01997  3.84775  3.02550  3.03462  2.71375  1.59845  3.09192  5.44356  4.13996    298 t - - -
          2.68618  4.42225  2.77519  2.73123  3.46354  2.40513  3.72494  3.29354  2.67741  2.69355  4.24690  2.90347  2.73739  3.18146  2.89801  2.37887  2.77519  2.98518  4.58477  3.61503
          0.02803  3.98443  4.70678  0.61958  0.77255  0.48576  0.95510
    283   3.07663  5.04254  3.25992  2.86182  4.45458  3.55286  3.82487  3.89113  0.89482  3.43235  4.38881  3.28097  4.04616  3.01075  2.45792  3.11190  3.32211  3.59297  5.46405  4.29338    299 k - - -
          2.68618  4.42225  2.77519  2.73123  3.46354  2.40513  3.72494  3.29354  2.67741  2.69355  4.24690  2.90347  2.73739  3.18146  2.89801  2.37887  2.77519  2.98518  4.58477  3.61503
          0.02803  3.98443  4.70678  0.61958  0.77255  0.48576  0.95510
    284   1.50248  4.20977  3.83583  3.43665  3.78791  3.32114  4.33204  2.48602  3.36516  2.62656  3.70398  3.60210  3.96598  3.67836  3.63542  2.74468  2.87457  1.69628  5.37924  4.15831    300 a - - -
          2.68618  4.42225  2.77519  2.73123  3.46354  2.40513  3.72494  3.29354  2.67741  2.69355  4.24690  2.90347  2.73739  3.18146  2.89801  2.37887  2.77519  2.98518  4.58477  3.61503
          0.02803  3.98443  4.70678  0.61958  0.77255  0.48576  0.95510
    285   2.47585  4.32077  3.53049  3.28905  4.07067  3.15600  4.29744  3.21156  3.23423  3.07105  4.11528  3.47958  3.86899  3.62370  3.48681  2.67849  0.99537  2.89446  5.49862  4.28765    301 t - - -
          2.68618  4.42225  2.77519  2.73123  3.46354  2.40513  3.72494  3.29354  2.67741  2.69355  4.24690  2.90347  2.73739  3.18146  2.89801  2.37887  2.77519  2.98518  4.58477  3.61503
          0.02803  3.98443  4.70678  0.61958  0.77255  0.48576  0.95510
    286   2.70643  4.85246  2.90387  2.48278  4.03618  3.41866  3.65577  3.51827  2.35297  2.64381  3.97297  2.51579  3.86217  1.91860  2.71791  2.73794  2.94731  3.21239  5.30127  3.95742    302 q - - -
          2.68618  4.42225  2.77519  2.73123  3.46354  2.40513  3.72494  3.29354  2.67741  2.69355  4.24690  2.90347  2.73739  3.18146  2.89801  2.37887  2.77519  2.98518  4.58477  3.61503
          0.02803  3.98443  4.70678  0.61958  0.77255  0.48576  0.95510
    287   2.71200  4.23058  3.99816  3.44690  3.38298  3.80593  4.19532  1.93734  3.34457  2.04092  3.31583  3.73969  4.19406  3.62990  3.60602  2.58342  2.96745  1.59386  5.00177  3.78582    303 v - - -
          2.68618  4.42225  2.77519  2.73123  3.46354  2.40513  3.72494  3.29354  2.67741  2.69355  4.24690  2.90347  2.73739  3.18146  2.89801  2.37887  2.77519  2.98518  4.58477  3.61503
          0.02803  3.98443  4.70678  0.61958  0.77255  0.48576  0.95510
    288   2.51796  4.33765  3.45730  3.05325  2.54093  3.32009  3.91473  3.06432  3.03649  2.74494  3.73468  3.34864  3.89963  3.34668  3.36008  1.48758  2.87899  2.80102  4.84348  3.38646    304 s - - -
          2.68618  4.42225  2.77519  2.73123  3.46354  2.40513  3.72494  3.29354  2.67741  2.69355  4.24690  2.90347  2.73739  3.18146  2.89801  2.37887  2.77519  2.98518  4.58477  3.61503
          0.02803  3.98443  4.70678  0.61958  0.77255  0.48576  0.95510
    289   2.97316  4.96008  2.98046  2.73795  4.14323  3.44211  3.89689  3.79211  2.55124  3.28325  4.30895  3.19829  3.99781  1.04745  2.83280  3.01664  3.27051  3.51513  5.39589  4.09742    305 q - - -
          2.68618  4.42225  2.77519  2.73123  3.46354  2.40513  3.72494  3.29354  2.67741  2.69355  4.24690  2.90347  2.73739  3.18146  2.89801  2.37887  2.77519  2.98518  4.58477  3.61503
          0.02803  3.98443  4.70678  0.61958  0.77255  0.48576  0.95510
    290   3.55604  4.82025  4.55475  4.22245  1.17586  4.33024  3.47455  3.24073  4.07367  2.58381  3.84462  4.02848  4.64447  4.07064  4.12742  3.69591  3.78045  3.16777  3.62599  1.36447    306 f - - -
          2.68618  4.42225  2.77519  2.73123  3.46354  2.40513  3.72494  3.29354  2.67741  2.69355  4.24690  2.90347  2.73739  3.18146  2.89801  2.37887  2.77519  2.98518  4.58477  3.61503
          0.02803  3.98443  4.70678  0.61958  0.77255  0.48576  0.95510
    291   2.80984  5.35126  1.94272  1.71533  4.65002  3.26237  3.67291  4.14818  2.26638  3.63591  4.43812  2.29204  3.80697  2.81282  3.09715  2.72435  3.07025  3.72321  5.78814  4.32754    307 e - - -
          2.68618  4.42225  2.77519  2.73123  3.46354  2.40513  3.72494  3.29354  2.67741  2.69355  4.24690  2.90347  2.73739  3.18146  2.89801  2.37887  2.77519  2.98518  4.58477  3.61503
          0.02803  3.98443  4.70678  0.61958  0.77255  0.48576  0.95510
    292   3.25921  4.62095  4.69291  4.17623  3.12103  4.45566  4.78452  1.85236  3.98059  0.94216  2.96622  4.45137  4.69858  4.20385  4.14310  3.83303  3.50022  2.12804  5.17367  4.00835    308 l - - -
          2.68618  4.42225  2.77519  2.73123  3.46354  2.40513  3.72494  3.29354  2.67741  2.69355  4.24690  2.90347  2.73739  3.18146  2.89801  2.37887  2.77519  2.98518  4.58477  3.61503
          0.02803  3.98443  4.70678  0.61958  0.77255  0.48576  0.95510
    293   3.10816  4.42058  4.77599  4.24446  3.42405  4.45693  4.91377  1.45840  4.13242  1.66984  3.22932  4.48445  4.72228  4.35710  4.31916  3.81708  3.35569  1.30880  5.39394  4.22594    309 v - - -
          2.68618  4.42225  2.77519  2.73123  3.46354  2.40513  3.72494  3.29354  2.67741  2.69355  4.24690  2.90347  2.73739  3.18146  2.89801  2.37887  2.77519  2.98518  4.58477  3.61503
          0.02803  3.98443  4.70678  0.61958  0.77255  0.48576  0.95510
    294   3.28234  4.71202  4.36888  4.01029  3.18109  4.12359  4.63095  2.39239  3.77692  0.74874  3.17096  4.27486  4.54037  4.11842  3.93425  3.70904  3.57188  2.45859  5.09993  3.84875    310 l - - -
          2.68618  4.42225  2.77519  2.73123  3.46354  2.40513  3.72494  3.29354  2.67741  2.69355  4.24690  2.90347  2.73739  3.18146  2.89801  2.37887  2.77519  2.98518  4.58477  3.61503
          0.02803  3.98443  4.70678  0.61958  0.77255  0.48576  0.95510
    295   2.74717  5.16903  2.54239  1.76174  4.45849  3.32946  2.93207  3.93431  2.39697  3.44506  4.24628  2.39477  3.81259  2.45345  2.85065  2.69866  2.98916  3.54468  5.59578  4.19833    311 e - - -
          2.68618  4.42225  2.77519  2.73123  3.46354  2.40513  3.72494  3.29354  2.67741  2.69355  4.24690  2.90347  2.73739  3.18146  2.89801  2.37887  2.77519  2.98518  4.58477  3.61503
          0.02803  3.98443  4.70678  0.61958  0.77255  0.48576  0.95510
    296   3.07663  5.04254  3.25992  2.86182  4.45458  3.55286  3.82487  3.89113  0.89482  3.43235  4.38881  3.28097  4.04616  3.01075  2.45792  3.11190  3.32211  3.59297  5.46405  4.29338    312 k - - -
          2.68618  4.42225  2.77519  2.73123  3.46354  2.40513  3.72494  3.29354  2.67741  2.69355  4.24690  2.90347  2.73739  3.18146  2.89801  2.37887  2.77519  2.98518  4.58477  3.61503
          0.02803  3.98443  4.70678  0.61958  0.77255  0.48576  0.95510
    297   2.81313  5.34555  2.03614  1.87923  4.63945  3.26084  3.67751  4.13746  2.57307  3.63013  4.43588  1.98497  3.80863  2.38784  3.11151  2.72851  3.07472  3.71657  5.78625  4.32616    313 e - - -
          2.68620  4.42227  2.77521  2.73125  3.46355  2.40495  3.72496  3.29356  2.67742  2.69356  4.24691  2.90348  2.73741  3.18148  2.89802  2.37888  2.77521  2.98520  4.58478  3.61505
          0.15519  2.00460  4.70678  0.34006  1.24384  0.48576  0.95510
    298   2.78165  5.22228  2.04683  1.73369  4.55049  3.25215  3.69920  4.02895  2.61238  3.55991  4.37722  2.74411  3.80799  2.85075  3.14822  1.94541  3.05537  3.62421  5.73869  4.29830    315 e - - -
          2.68618  4.42225  2.77519  2.73123  3.46354  2.40513  3.72494  3.29354  2.67741  2.69355  4.24690  2.90347  2.73739  3.18146  2.89801  2.37887  2.77519  2.98518  4.58477  3.61503
          0.02803  3.98443  4.70678  0.61958  0.77255  0.48576  0.95510
    299   2.81912  4.81756  2.77512  2.67243  4.19893  3.26133  4.01578  3.93451  2.92945  3.56897  4.52436  0.97415  3.91915  3.28960  3.28717  2.88259  3.20521  3.54536  5.49209  4.13989    316 n - - -
          2.68618  4.42225  2.77519  2.73123  3.46354  2.40513  3.72494  3.29354  2.67741  2.69355  4.24690  2.90347  2.73739  3.18146  2.89801  2.37887  2.77519  2.98518  4.58477  3.61503
          0.02803  3.98443  4.70678  0.61958  0.77255  0.48576  0.95510
    300   3.52725  4.86114  4.26602  4.00047  2.78844  3.85862  4.04347  3.55658  3.72073  2.93172  4.18505  4.12714  4.38592  4.10257  3.82907  3.72984  3.83353  3.45000  0.68688  2.78485    317 W - - -
          2.68618  4.42225  2.77519  2.73123  3.46354  2.40513  3.72494  3.29354  2.67741  2.69355  4.24690  2.90347  2.73739  3.18146  2.89801  2.37887  2.77519  2.98518  4.58477  3.61503
          0.02803  3.98443  4.70678  0.61958  0.77255  0.48576  0.95510
    301   2.81491  4.79561  3.28695  2.75091  4.00599  3.56290  3.72866  2.69938  1.39573  2.91830  3.89704  3.18717  3.97920  2.91193  2.52962  2.90026  3.04540  2.97399  5.28614  4.01867    318 k - - -
          2.68618  4.42225  2.77519  2.73123  3.46354  2.40513  3.72494  3.29354  2.67741  2.69355  4.24690  2.90347  2.73739  3.18146  2.89801  2.37887  2.77519  2.98518  4.58477  3.61503
          0.02803  3.98443  4.70678  0.61958  0.77255  0.48576  0.95510
    302   3.11873  4.50784  4.49230  4.11322  3.45138  4.18541  4.82150  0.94920  3.94349  2.01577  3.37059  4.34298  4.60688  4.28094  4.12738  3.69246  3.41633  1.85479  5.36458  4.11179    319 i - - -
          2.68618  4.42225  2.77519  2.73123  3.46354  2.40513  3.72494  3.29354  2.67741  2.69355  4.24690  2.90347  2.73739  3.18146  2.89801  2.37887  2.77519  2.98518  4.58477  3.61503
          0.02803  3.98443  4.70678  0.61958  0.77255  0.48576  0.95510
    303   3.07824  4.40413  4.75431  4.25992  3.54637  4.40541  4.98060  1.30167  4.14485  2.05177  3.35654  4.48353  4.72640  4.41349  4.34735  3.79317  3.34652  1.20641  5.50855  4.30215    320 v - - -
          2.68618  4.42225  2.77519  2.73123  3.46354  2.40513  3.72494  3.29354  2.67741  2.69355  4.24690  2.90347  2.73739  3.18146  2.89801  2.37887  2.77519  2.98518  4.58477  3.61503
          0.02803  3.98443  4.70678  0.61958  0.77255  0.48576  0.95510
    304   2.74381  5.11183  2.62571  2.12850  4.44680  2.77788  3.63189  3.89175  1.79003  3.40966  4.21637  2.41727  3.82387  2.76779  2.76292  2.70923  2.98566  3.51006  5.56637  4.20004    321 k - - -
          2.68623  4.42230  2.77524  2.73107  3.46359  2.40502  3.72499  3.29359  2.67745  2.69360  4.24694  2.90314  2.73744  3.18151  2.89805  2.37891  2.77524  2.98523  4.58482  3.61508
          0.20010  1.70732        *  0.66497  0.72215  0.00000        *
//
