# Supplementary material for: T346Hunter: A Novel Web-Based Tool for the Prediction of Type III, Type IV and Type VI Secretion Systems in Bacterial Genomes
Source: PLoS One. 2015 Apr 13;10(4):e0119317. doi: 10.1371/journal.pone.0119317 (PMC4395097; doi:10.1371/journal.pone.0119317)
Supplement: S1 Data — (ZIP) [file pone.0119317.s009.zip › T346Hunter_profiles/GP.Orf14.Tn.fasta]

>gi|331267232|ref|YP_004326862.1| Tn916 protein; NLP/P60 family protein [Streptococcus oralis Uo5] [Orf14_Tn]
MKLKTLVIGGSGLFLMVFSLLLFVAILFSDEQDSGISNIHYGGVNVSAEVLAHKPMVEKYAKEYGVEEYV
NILLAIIQVESGGTAEDVMQSSESLGLPPNSLSTEESIKQGVKYFSELLASSERLSVDLESVIQSYNYGG
GFLGYVANRGNKYTFELAQSFSKEYSGGEKVSYPNPIAIPINGGWRYNYGNMFYVQLVTQYLVTTEFDDD
TVQAIMDEALKYEGWRYVYGGASPTTSFDCSGLTQWTYGKAGINLPRTAQQQYDVTQHIPLSEAQAGDLV
FFHSTYNAGSYITHVGIYLGNNRMFHAGDPIGYADLTSPYWQQHLVGAGRIKQ
>gi|225861757|ref|YP_002743266.1| NLP/P60 family protein [Streptococcus pneumoniae Taiwan19F-14] [Orf14_Tn]
MKLKTLVIGGSGLFLMVFSLLLFVAILFSDEQDSGISNIHYGGVNVSAEVLAHKPMVEKYAKEYGVEEYV
NILLAIIQVESGGTAEDVMQSSESLGLPPNSLSTEESIKQGVKYFSELLASSERLSVDLESVIQSYNYGG
GFLGYVANRGNKYTFELAQSFSKEYSGGEKVSYPNPIAIPINGGWRYNYGNMFYVQLVTQYLVTTEFDDD
TVQAIMDEALKYEGWRYVYGGASPTTSFDCSGLTQWTYGKAGINLPRTAQQQYDVTQHIPLSEAQAGDLV
FFHSTYNAGSYITHVGIYLGNNRMFHAGDPIGYADLTSPYWQQHLVGAGRIKQ
>gi|126697942|ref|YP_001086839.1| cell wall hydrolase [Clostridium difficile 630] [Orf14_Tn]
MKLKHIALIGSLFPILFSLVLFFGVLISADSDDENSNFSSGITGMNLSAEVLKHQPMVEKYARENGISEY
VNVLLAIIQVESGGTAEDVMQSSESLGLPPNSLDTESSIKQGCKYFASLLSSSKNQGIDDLNVAIQSYNY
GGGYVGYVAGKGKKHTFNLAESFAREKSGGKKVTYTNPIAVAKNGGWRWNYGNMFYVELVNQYLTVPQVS
GELAQKVMNEALKYQGWKYVYGGSNPNTSFDCSGLTQWCYGKAGISLPRTAQAQYDATQHLPLSQAKAGD
LVFFHSTYNAGSYVTHVGIYVGNNQMYHAGDPIGYADLSSSYWQQHLIGAGRVKQ
>gi|126700956|ref|YP_001089853.1| cell wall hydrolase [Clostridium difficile 630] [Orf14_Tn]
MKLRHLFFACSGVFVMMFSLLLLVVIVFSDEEDGGSGGNLIYGGVSVSQEVLAHKPMLEKYAREYGIEEY
LNVLLAIIQVESGGTLEDVMQSSESLGLPPNSLSTEESIKQGCKYFSELLAAAETKGCDLNSVIQSYNYG
GGFLDYVAGHGKKYTFELAESFARDKSGGKKVTYTNPVAVEKNGGWRYSYGNMFYVLLVSQYLTVAQFDD
ETVQAIMEEALKYEGWTYVYGGDSPSTSFDCSGLVQWCYGKAGIALPRTAQEQYNVTQHIPLSEAKAGDL
VFFHSTYNAGTYITHVGLYVGNNRMYHAGNPIGYADLTGSYWQQHLAGAGRIKQ
>gi|126701003|ref|YP_001089900.1| cell wall hydrolase [Clostridium difficile 630] [Orf14_Tn]
MKLKHIALIGSLFPILFSLVLFFGVLISADSDDENSNFSSGITGMNLSAEVLKHQPMVEKYARENGISEY
VNVLLAIIQVESGGTAEDVMQSSESLGLPPNSLDMESSIKQGCKYFASLLSSCKNQGIDDLNVAIQSYNY
GGGYVGYVAGKGKKHTYNLAESFAREKSGGKKVTYTNPIAVVKNGGWRYQYGNQFYVELVNQYLTVPQVL
GELAQKVMNEALKYQGWKYVYGGSNPNTSFDCSGLTQWCYGKAGISLPRTAQMQYDATQHLPLSQAKAGD
LVFFHSTYNAGSYVTHVGIYVGNNQMYHAGDPIGYTDLSSSYWQQHLIGAGRVKQ
>gi|288905883|ref|YP_003431105.1| hypothetical protein GALLO_1690 [Streptococcus gallolyticus UCN34] [Orf14_Tn]
MKLKALVIGGSGLFLMVFSLLLFVAILFSDEQDSGISNIHYGGVNVSAEVLAHKPMVEKYAKEYGVEEYV
NILLAIIQVESGGTAEDVMQSSESLGLPPNSLSTEESIKQGVKYFSELLASSERLSVDLESVIQSYNYGG
GFLGYVANRGNKYTFELAQSFSKEYSGGEKVSYPNPIAIPINGGWRYNYGNMFYVQLVTQYLVTTEFDDD
TVQAIMDEALKYEGWRYVYGGASPTTSFDCSGLTQWTYGKAGINLPRTAQQQYDVTQHIPLSEAQAGDLV
FFHSTYNAGSYITHVGIYLGNNRMFHAGDPIGYADLTSPYWQQHLVGAGRIKQ
>gi|29376405|ref|NP_815559.1| NLP/P60 family lipoprotein [Enterococcus faecalis V583] [Orf14_Tn]
MNLKELSVISLTMLMLSFMGILMCVSLLFGEDSEGSGTSGISPGGNSVSEEVLKHRSMVEKYAKESDILD
YVPILLAIIQVESGGTMEDVMQSSESAGLPPNSLSTEASIKQGCIYFASLVKSSKELGCDQDSIIQAYNY
GGGYLNYVAKNGKKHSFTLAESFSKEKSGGQKVDYPNPIAIKENGGWRYNYGNMFYCLLVKQYLTTTQFD
DKTVQGIFDEAFKYEGTAYVFGGSSPATGFDCSGLTQWCYAKVGLKLPRVAQDQYDVMTHIDLKDAKPGD
LIFFHSTYDAGTYVTHVGIYAGENRMFHAGNPVGWTNLTESYWQQHLIGAGRYN
>gi|29376781|ref|NP_815935.1| NLP/P60 family lipoprotein [Enterococcus faecalis V583] [Orf14_Tn]
MTIKKLSTVLLVLLTVLFMGILICVGLLFGDDSEGNSSTGLSSGGSNVSLEVLKHRPLVEKYAKESDILE
YVPILLAIIQVESGGTMEDVMQSSESAGFPPNSLSTEASIKQGCIYFASLVNRAKDIGCDQESIIQSYNY
GGGYLDYVGKNGKKYSFALAESFSKEKSDGEKVTYSNPIAIKENGGWRYNYGNMFYVMLVKQYLTTTKFD
DKTVQGIFDEAFKYEGTAYVFGGSSPATGFDCSGLTQWCYAKVGLQLPRVAQDQYDAMSHIELKDAKPGD
LIFFHSTYDAGTYVTHVGIYAGDNRMFHAGDPVGWTNLTETYWQQHIIGAGRYKNRKGDR
>gi|194398679|ref|YP_002037941.1| Tn5251 lipoprotein NLP/P60 family [Streptococcus pneumoniae G54] [Orf14_Tn]
MKLKTLVIGGSGLFLMVFSLLLFVAILFSDEQDSGISNIHYGGVNVSAEVLAHKPMVEKYAKEYGVEEYV
NILLAIIQVESGGTAEDVMQSSESLGLPPNSLSTEESIKQGVKYFSELLAXSERLSVDLESVIQSYNYGG
GFLGYVANRGNKYTFELAQSFSKEYSGGEKVSYPNPIAIPINGGWRYNYGNMFYVQLVTQYLVTTEFDDD
TVQAIMDEALKYEGWRYVYGGASPTTSFDCSGLTQWTYGKAGINLPRTAQQQYDVTQHIPLSEAQAGDLV
FFHSTYNAGSYITHVGIYLGNNRMFHAGDPIGYADLTSPYWQQHLVGAGRIKQ
>gi|146320777|ref|YP_001200488.1| hypothetical protein SSU98_0930 [Streptococcus suis 98HAH33] [Orf14_Tn]
MKLKTLVIGGSGLFLMVFSLLLFVAILFSDEQDSGISNIHYGGVNVSAEVLAHKPMVEKYAKEYGVEEYV
NILLAIIQVESGGTAEDVMQSSESLGLPPNSLSTEESIKQGVKYFSELLASSERLSVDLESVIQSYNYGG
GFLGYVANRGNKYTFELAQSFSKEYSGGEKVSYPNPIAIPINGGWRYNYGNMFYVQLVTQYLVTTEFDDD
TVQAIMDEALKYEGWRYVYGGASPTTSFDCSGLTQWTYGKAGINLPRTAQQQYDVTQHIPLSEAQAGDLV
FFHSTYNAGSYITHVGIYLGNNRMFHAGDPIGYADLTSPYWQQHLVGAGRIKQ
>gi|156978728|ref|YP_001440987.1| hypothetical protein SAHV_0397 [Staphylococcus aureus subsp. aureus Mu3] [Orf14_Tn]
MKLKITVICSVVFSLFFFLLLFLVIFFADDTDSGENNKDSSIPQGGVTVSPEVLAHRPLIEKYGKEYGIE
DYVSYILAIMQVESGGTAEDVMQSSESLGLPPNSLSTEESIKQGVKYFSELLTSAEQQGVDIDSVIQSYN
YGGGFLNYVRSHGKKYTYELAEQFSKEKSGGQKADYPNPIAIPVNGGWRYNYGNQFYVQLVSQYLTDTSP
TEFDDETVQVIMDEALKYEGFPYVFGGASPTTSFDCSGLIQWVYDKAGISLPRVAQDQYDATQEISMEEA
QAGDLIFFHSTYNAGTYVTHVAIYLEGNRFYHAGDPIGYGDLSSRYWQDHLIGARRVIHN
>gi|253755108|ref|YP_003028248.1| hypothetical protein SSUBM407_0485 [Streptococcus suis BM407] [Orf14_Tn]
MKLKTLVIGGSGLFLMVFSLLLFVAILFSDEQDSGISNIHYGGVNVSAEVLAHKPMVEKYAKEYGVEEYV
NILLAIIQVESGGTAEDVMQSSESLGLPPNSLSTEESIKQGVKYFSELLASSERLSVDLESVIQSYNYGG
GFLGYVANRGNKYTFELAQSFSKEYSGGEKVSYPNPIAIPINGGWRYNYGNMFYVQLVTQYLVTTEFDDD
TVQAIMDEALKYEGWRYVYGGASPTTSFDCSGLTQWTYGKAGINLPRTAQQQYDVTQHIPLSEAQAGDLV
FFHSTYNAGSYITHVGIYLGNNRMFHAGDPIGYADLTSPYWQQHLVGAGRIKQ
>gi|253755585|ref|YP_003028725.1| hypothetical protein SSUBM407_0981 [Streptococcus suis BM407] [Orf14_Tn]
MKLKTLVIGGSGLFLMVFSLLLFVAILFSDEQDSGISNIHYGGVNVSAEVLAHKPMVEKYAKEYGVEEYV
NILLAIIQVESGGTAEDVMQSSESLGLPPNSLSTEESIKQGVKYFSELLASSERLSVDLESVIQSYNYGG
GFLGYVANRGNKYTFELAQSFSKEYSGGEKVSYPNPIAIPINGGWRYNYGNMFYVQLVTQYLVTTEFDDD
TVQAIMDEALKYEGWRYVYGGASPTTSFDCSGLTQWTYGKAGINLPRTAQQQYDVTQHIPLSEAQAGDLV
FFHSTYNAGSYITHVGIYLGNNRMFHAGDPIGYADLTSPYWQQHLVGAGRIKQ
>gi|225856792|ref|YP_002738303.1| NLP/P60 family protein [Streptococcus pneumoniae P1031] [Orf14_Tn]
MKLKTLVIGGSGLFLMVFSLLLFVAILFSDEQDSGISNIHYGGVNVSAEVLAHKPMVEKYAKEYGVEEYV
NILLAIIQVESGGTAEDVMQSSESLGLPPNSLSTEESIKQGVKYFSELLASSERLSVDLESVIQSYNYGG
GFLGYVANRGNKYTFELAQSFSKEYSGGEKVSYPNPIAIPINGGWRYNYGNMFYVQLVTQYLVTTEFDDD
TVQAIMDEALKYEGWRYVYGGASPTTSFDCSGLTQWTYGKAGINLPRTAQQQYDVTQHIPLSEAQAGDLV
FFHSTYNAGSYITHVGIYLGNNRMFHAGDPIGYADLTSPYWQQHLVGAGRIKQ
>gi|307127291|ref|YP_003879322.1| NLP/P60 family protein [Streptococcus pneumoniae 670-6B] [Orf14_Tn]
MKLKTLVIGGSGLFLMVFSLLLFVAILFSDEQDSGISNIHYGGVNVSAEVLAHKPMVEKYAKEYGVEEYV
NILLAIIQVESGGTAEDVMQSSESLGLPPNSLSTEESIKQGVKYFSELLASSERLSVDLESVIQSYNYGG
GFLGYVANRGNKYTFELAQSFSKEYSGGEKVSYPNPIAIPINGGWRYNYGNMFYVQLVTQYLVTTEFDDD
TVQAIMDEALKYEGWRYVYGGASPTTSFDCSGLTQWTYGKAGINLPRTAQQQYDVTQHIPLSEAQAGDLV
FFHSTYNAGSYITHVGIYLGNNRMFHAGDPIGYADLTSPYWQQHLVGAGRIKQ
>gi|221232082|ref|YP_002511235.1| cell wall hydrolase [Streptococcus pneumoniae ATCC 700669] [Orf14_Tn]
MKLKTLVIGGSGLFLMVFSLLLFVAILFSDEQDSGISNIHYGGVNVSAEVLAHKPMVEKYAKEYGVEEYV
NILLAIIQVESGGTAEDVMQSSESLGLPPNSLSTEESIKQGVKYFSELLASSERLSVDLESVIQSYNYGG
GFLGYVANRGNKYTFELAQSFSKEYSGGEKVSYPNPIAIPINGGWRYNYGNMFYVQLVTQYLVTTEFDDD
TVQAIMDEALKYEGWRYVYGGASPTTSFDCSGLTQWTYGKAGINLPRTAQQQYDVTQHIPLSEAQAGDLV
FFHSTYNAGSYITHVGIYLGNNRMFHAGDPIGYADLTSPYWQQHLVGAGRIKQ
>gi|260685149|ref|YP_003216434.1| cell wall hydrolase [Clostridium difficile CD196] [Orf14_Tn]
MKLRHIAIVGSLFSILFSLVLFFGVLISAEDDDGGNGYSSNYVGMNLSAEVLKHQPMVEKYAKENGISEY
VNVLLVIIQVESGGTAEDVMQSSESLGLPPNSLDTESSIKQGCKYFASLLSSCKNQGISDINVVIQSYNY
GGGYVGYVAGNGKKHMFNLAENFARDKSGGQKVTYTNPIAVAKNGGWRYGYGNMFYVELVNQYLVVNQVS
GELAQKVMNEALKYQGWKYVYGGSNPNTSFDCSGLVQWCYNKAGVSLPRTAQNQYDATQHIPLSQAKAGD
LVFFHSTYNAGSYVTHVGIYVGNTQMYHAGDPIGYADLNNAYWQQYLICAGRIKQ
>gi|298503707|ref|YP_003725647.1| NLP/P60 family protein [Streptococcus pneumoniae TCH8431/19A] [Orf14_Tn]
MKLKTLVIGGSGLFLMVFSLLLFVAILFSDEQDSGISNIHYGGVNVSAEVLAHKPMVEKYAKEYGVEEYV
NILLAIIQVESGGTAEDVMQSSESLGLPPNSLSTEESIKQGVKYFSELLASSERLSVDLESVIQSYNYGG
GFLGYVANRGNKYTFELAQSFSKEYSGGEKVSYPNPIAIPINGGWRYNYGNMFYVQLVTQYLVTTEFDDD
TVQAIMDEALKYEGWRYVYGGASPTTSFDCSGLTQWTYGKAGINLPRTAQQQYDVTQHIPLSEAQAGDLV
FFHSTYNAGSYITHVGIYLGNNRMFHAGDPIGYADLTSPYWQQHLVGAGRIKQ
>gi|253751702|ref|YP_003024843.1| hypothetical protein SSUSC84_0829 [Streptococcus suis SC84] [Orf14_Tn]
MKLKTLVIGGSGLFLMVFSLLLFVAILFSDEQDSGISNIHYGGVNVSAEVLAHKPMVEKYAKEYGVEEYV
NILLAIIQVESGGTAEDVMQSSESLGLPPNSLSTEESIKQGVKYFSELLASSERLSVDLESVIQSYNYGG
GFLGYVANRGNKYTFELAQSFSKEYSGGEKVSYPNPIAIPINGGWRYNYGNMFYVQLVTQYLVTTEFDDD
TVQAIMDEALKYEGWRYVYGGASPTTSFDCSGLTQWTYGKAGINLPRTAQQQYDVTQHIPLSEAQAGDLV
FFHSTYNAGSYITHVGIYLGNNRMFHAGDPIGYADLTSPYWQQHLVGAGRIKQ
>gi|22537089|ref|NP_687940.1| Tn916, NLP/P60 family protein [Streptococcus agalactiae 2603V/R] [Orf14_Tn]
MKLKTLVIGGSGLFLMVFSLLLFVAILFSDEQDSGISNIHYGGVNVSAEVLAHKPMVEKYAKEYGVEEYV
NILLAIIQVESGGTAEDVMQSSESLGLPPNSLSTEESIKQGVKYFSELLASSERLSVDLESVIQSYNYGG
GFLGYVANRGNKYTFELAQSFSKEYSGGEKVSYPNPIAIPINGGWRYNYGNMFYVQLVTQYLVTTEFDDD
TVQAIMDEALKYEGWRYVYGGASPTTSFDCSGLTQWTYGKAGINLPRTAQQQYDVTQHIPLSEAQAGDLV
FFHSTYNAGSYITHVGIYLGNNRMFHAGDPIGYADLTSPYWQQHLVGAGRIKQ
>gi|289450607|ref|YP_003475486.1| NlpC/P60 family protein [Clostridiales genomosp. BVAB3 str. UPII9-5] [Orf14_Tn]
MKLKTLVIGGSGLFLMVFSLLLFVAILFSDEQDSGISNIHYGGVNVSAEVLAHKPMVEKYAKEYGVEEYV
NILLAIIQVESGGTAEDVMQSSESLGLPPNSLSTEESIKQGVKYFSELLASSERLSVDLESVIQSYNYGG
GFLGYVANRGNKYTFELAQSFSKEYSGGEKVSYPNPIAIPINGGWRYNYGNMFYVQLVTQYLVTTEFDDD
TVQAIMDEALKYEGWRYVYGGASPTTSFDCSGLTQWTYGKAGINLPRTAQQQYDVTQHIPLSEAQAGDLV
FFHSTYNAGSYITHVGIYLGNNRMFHAGDPIGYADLTSPYWQQHLVGAGRIKQ
>gi|336064923|ref|YP_004559782.1| Tn916 ORF14 extracellular hydrolase/peptidase [Streptococcus pasteurianus ATCC 43144] [Orf14_Tn]
MKLKTLVIGGSGLFLMVFSLLLFVAILFSDEQDSGISNIHYGGVNVSAEVLAHKPMVEKYAKEYGVEEYV
NILLAIIQVESGGTAEDVMQSSESLGLPPNSLSTEESIKQGVKYFSELLASSERLSVDLESVIQSYNYGG
GFLGYVANRGNKYTFELAQSFSKEYSGGEKVSYPNPIAIPINGGWRYNYGNMFYVQLVTQYLVTTEFDDD
TVQAIMDEALKYEGWRYVYGGASPTTSFDCSGLTQWTYGKAGINLPRTAQQQYDVTQHIPLSEAQAGDLV
FFHSTYNAGSYITHVGIYLGNNRMFHAGDPIGYADLTSPYWQQHLVGAGRIKQ
>gi|260688807|ref|YP_003219941.1| cell wall hydrolase [Clostridium difficile R20291] [Orf14_Tn]
MKLRHIAIVGSLFSILFSLVLFFGVLISAEDDDGGNGYSSNYVGMNLSAEVLKHQPMVEKYAKENGISEY
VNVLLVIIQVESGGTAEDVMQSSESLGLPPNSLDTESSIKQGCKYFASLLSSCKNQGISDINVVIQSYNY
GGGYVGYVAGNGKKHMFNLAENFARDKSGGQKVTYTNPIAVAKNGGWRYGYGNMFYVELVNQYLVVNQVS
GELAQKVMNEALKYQGWKYVYGGSNPNTSFDCSGLVQWCYNKAGVSLPRTAQNQYDATQHIPLSQAKAGD
LVFFHSTYNAGSYVTHVGIYVGNTQMYHAGDPIGYADLNNAYWQQYLICAGRIKQ
>gi|16803144|ref|NP_464629.1| hypothetical protein lmo1104 [Listeria monocytogenes EGD-e] [Orf14_Tn]
MKLVKYFAIFGVVFSMFFSLLLFVTIVFAEEDDTRSSREEMIQQGGLNVSAEVLAHRPMVEKYCKEFGIE
EYVNYILAIMQVESGGTAEDVMQSSESLGLPPNSLSTEESIKQGCKYFSELLASAESNGCDINTVIQSYN
YGGGFINYVASNGKKYSYELAESFSKDKAGGVKVDYPNPIAIPVNGGWRYNYGNQFYVLLVSQYLTPVQF
DDETVQAIMNEALKYEGYPYVFGGSSPSTSFDCSGLTQWSYAVAGIQLPRVAQAQYDATQHIPLSEAKAG
DLVFFHSTYDAGSYVTHVGIYVGNNQMYHAGDPIGYTNLTDSYWQAHLIGAGRIIK
>gi|319893403|ref|YP_004150278.1| lipoprotein, NLP/P60 family [Staphylococcus pseudintermedius HKU10-03] [Orf14_Tn]
MKLKTLVIGGSGLFLMVFSLLLFVAILFSDEQDSGISNIHYGGVNVSAEVLAHKPMVEKYAKEYGVEEYV
NILLAIIQVESGGTAEDVMQSSESLGLPPNSLSTEESIKQGVKYFSELLASSERLSVDLESVIQSYNYGG
GFLGYVANRGNKYTFELAQSFSKEYSGGEKVSYPNPIAIPINGGWRYNYGNMFYVQLVTQYLVTTEFDDD
TVQAIMDEALKYEGWRYVYGGASPTTSFDCSGLTQWTYGKAGINLPRTAQQQYDVTQHIPLSEAQAGDLV
FFHSTYNAGSYITHVGIYLGNNRMFHAGDPIGYADLTSPYWQQHLVGAGRIKQ
>gi|169833250|ref|YP_001694721.1| NLP/P60 family protein [Streptococcus pneumoniae Hungary19A-6] [Orf14_Tn]
MKLKTLVIGGSGLFLMVFSLLLFVAILFSDEQDSGISNIHYGGVNVSAEVLAHKPMVEKYAKEYGIEEYV
NILLAIIQVESGGTAEDVMQSSESLGLPPNSLSTEESIKQGVKYFSELLASSERLSVDLESVIQSYNYGG
GFLGYVANRGNKYTFELAQSFSKEYSGGEKVSYPNPIAIPINGGWRYNYGNMFYVQLVTQYLVTTEFDDD
TVQAIMDEALKYEGWRYVYGGASPTTSFDCSGLTQWTYGKAGINLPRTAQQQYDVTQHIPLSEAQAGDLV
FFHSTYNAGSYITHVGIYLGNNRMFHAGDPIGYADLTSPYWQQHLVGAGRIKQ
>gi|146318578|ref|YP_001198290.1| hypothetical protein SSU05_0924 [Streptococcus suis 05ZYH33] [Orf14_Tn]
MKLKTLVIGGSGLFLMVFSLLLFVAILFSDEQDSGISNIHYGGVNVSAEVLAHKPMVEKYAKEYGVEEYV
NILLAIIQVESGGTAEDVMQSSESLGLPPNSLSTEESIKQGVKYFSELLASSERLSVDLESVIQSYNYGG
GFLGYVANRGNKYTFELAQSFSKEYSGGEKVSYPNPIAIPINGGWRYNYGNMFYVQLVTQYLVTTEFDDD
TVQAIMDEALKYEGWRYVYGGASPTTSFDCSGLTQWTYGKAGINLPRTAQQQYDVTQHIPLSEAQAGDLV
FFHSTYNAGSYITHVGIYLGNNRMFHAGDPIGYADLTSPYWQQHLVGAGRIKQ
>gi|342162957|ref|YP_004767596.1| Tn916 ORF14 extracellular hydrolase/peptidase [Streptococcus pseudopneumoniae IS7493] [Orf14_Tn]
MKLKTLVIGGSGLFLMVFSLLLFVAILFSDEQDSGISNIHYGGVNVSAEVLAHKPMVEKYAKEYGVEEYV
NILLAIIQVESGGTAEDVMQSSESLGLPPNSLSTEESIKQGVKYFSELLASSERLSVDLESVIQSYNYGG
GFLGYVANRGNKYTFELAQSFSKEYSGGEKVSYPNPIAIPINGGWRYNYGNMFYVQLVTQYLVTTEFDDD
TVQAIMDEALKYEGWRYVYGGASPTTSFDCSGLTQWTYGKAGINLPRTAQQQYDVTQHIPLSEAQAGDLV
FFHSTYNAGSYITHVGIYLGNNRMFHAGDPIGYADLTSPYWQQHLVGAGRIKQ
>gi|289168171|ref|YP_003446440.1| cell wall hydrolase, lytic transglycosylase [Streptococcus mitis B6] [Orf14_Tn]
MKLKITVICSVVFSLFFFLLLFLVIFFADDTDSGENNKDSSISQGGVTVSPEVLAHRPLIEKYGKEYGIE
DYVSYILAIMQVESGGTAEDVMQSSESLGLPPNSLSTEESIKQGVKYFSELLTSAEQQGVDIDSVIQSYN
YGGGFLNYVRSHGKKYTYELAEQFSKEKSGGQKADYPNPIAIPVNGGWRYNYGNQFYVQLVSQYLTDTSP
TEFDDETVQVIMDEALKYEGFPYVFGGASPTTSFDCSGLIQWVYDKAGISLPRVAQDQYDATQEISMEEA
QAGDLIFFHSTYNAGTYVTHVAIYLEGNRFYHAGDPIGYGDLSSRYWQDHLIGARRVIHN
>gi|15923390|ref|NP_370924.1| NLP/P60 family lipoprotein [Staphylococcus aureus subsp. aureus Mu50] [Orf14_Tn]
MKLKITVICSVVFSLFFFLLLFLVIFFADDTDSGENNKDSSIPQGGVTVSPEVLAHRPLIEKYGKEYGIE
DYVSYILAIMQVESGGTAEDVMQSSESLGLPPNSLSTEESIKQGVKYFSELLTSAEQQGVDIDSVIQSYN
YGGGFLNYVRSHGKKYTYELAEQFSKEKSGGQKADYPNPIAIPVNGGWRYNYGNQFYVQLVSQYLTDTSP
TEFDDETVQVIMDEALKYEGFPYVFGGASPTTSFDCSGLIQWVYDKAGISLPRVAQDQYDATQEISMEEA
QAGDLIFFHSTYNAGTYVTHVAIYLEGNRFYHAGDPIGYGDLSSRYWQDHLIGARRVIHN
>gi|182683138|ref|YP_001834885.1| hypothetical protein SPCG_0168 [Streptococcus pneumoniae CGSP14] [Orf14_Tn]
MKLKTLVIGGSGLFLMVFSLLLFVAILFSDEQDSGISNIHYGGVNVSAEVLAHKPMVEKYAKEYGVEEYV
NILLAIIQVESGGTAEDVMQSSESLGLPPNSLSTEESIKQGVKYFSELLASSERLSVDLESVIQSYNYGG
GFLGYVANRGNKYTFELAQSFSKEYSGGEKVSYPNPIAIPINGGWRYNYGNMFYVQLVTQYLVTTEFDDD
TVQAIMDEALKYEGWRYVYGGASPTTSFDCSGLTQWTYGKAGINLPRTAQQQYDVTQHIPLSEAQAGDLV
FFHSTYNAGSYITHVGIYLGNNRMFHAGDPIGYADLTSPYWQQHLVGAGRIKQ
