# Supplementary material for: T346Hunter: A Novel Web-Based Tool for the Prediction of Type III, Type IV and Type VI Secretion Systems in Bacterial Genomes
Source: PLoS One. 2015 Apr 13;10(4):e0119317. doi: 10.1371/journal.pone.0119317 (PMC4395097; doi:10.1371/journal.pone.0119317)
Supplement: S1 Data — (ZIP) [file pone.0119317.s009.zip › T346Hunter_profiles/GP.Orf14.Tn.hmm]

HMMER3/f [3.1b1 | May 2013]
NAME  Orf14_Tn
LENG  335
ALPH  amino
RF    no
MM    no
CONS  yes
CS    no
MAP   yes
DATE  Mon Feb 10 16:19:46 2014
NSEQ  6
EFFN  0.500977
CKSUM 1823361974
STATS LOCAL MSV      -11.2699  0.70041
STATS LOCAL VITERBI  -12.2178  0.70041
STATS LOCAL FORWARD   -5.5707  0.70041
HMM          A        C        D        E        F        G        H        I        K        L        M        N        P        Q        R        S        T        V        W        Y   
            m->m     m->i     m->d     i->m     i->i     d->m     d->d
  COMPO   2.54205  4.36275  2.98337  2.74944  3.19836  2.64142  3.72878  2.79193  2.80501  2.44490  3.66203  3.08777  3.49842  3.09919  3.15676  2.59848  2.89311  2.58801  4.54813  3.11035
          2.68618  4.42225  2.77519  2.73123  3.46354  2.40513  3.72494  3.29354  2.67741  2.69355  4.24690  2.90347  2.73739  3.18146  2.89801  2.37887  2.77519  2.98518  4.58477  3.61503
          0.03140  3.87253  4.59488  0.61958  0.77255  0.00000        *
      1   2.96917  4.51791  4.04944  3.64286  3.20763  3.83410  4.37798  2.38323  3.41095  1.80225  1.37781  3.92036  4.29466  3.79279  3.61627  3.31831  3.27445  2.38937  5.04849  3.81030      1 m - - -
          2.68618  4.42225  2.77519  2.73123  3.46354  2.40513  3.72494  3.29354  2.67741  2.69355  4.24690  2.90347  2.73739  3.18146  2.89801  2.37887  2.77519  2.98518  4.58477  3.61503
          0.03140  3.87253  4.59488  0.61958  0.77255  0.48576  0.95510
      2   2.81600  4.98975  2.83102  2.48728  4.36626  3.38835  3.63574  3.80868  1.43587  3.34647  4.20940  2.50513  3.87355  2.79501  2.44440  2.81734  3.06104  3.46300  5.44411  4.15544      2 k - - -
          2.68618  4.42225  2.77519  2.73123  3.46354  2.40513  3.72494  3.29354  2.67741  2.69355  4.24690  2.90347  2.73739  3.18146  2.89801  2.37887  2.77519  2.98518  4.58477  3.61503
          0.03140  3.87253  4.59488  0.61958  0.77255  0.48576  0.95510
      3   3.15527  4.61749  4.18962  3.82940  3.13562  3.98227  4.48512  2.33960  3.59715  0.87512  3.15843  4.10488  4.41757  3.96547  3.77323  3.55304  3.44949  2.37696  5.01500  3.73835      3 l - - -
          2.68618  4.42225  2.77519  2.73123  3.46354  2.40513  3.72494  3.29354  2.67741  2.69355  4.24690  2.90347  2.73739  3.18146  2.89801  2.37887  2.77519  2.98518  4.58477  3.61503
          0.10428  3.87253  2.54820  0.61958  0.77255  0.48576  0.95510
      4   2.69191  4.66684  3.15033  2.68107  3.95487  3.41623  3.69723  3.16290  1.60613  2.89701  3.86565  3.10866  3.88258  2.88975  2.54302  2.78693  2.95548  2.54611  5.24540  3.97244      4 k - - -
          2.68618  4.42225  2.77519  2.73123  3.46354  2.40513  3.72494  3.29354  2.67741  2.69355  4.24690  2.90347  2.73739  3.18146  2.89801  2.37887  2.77519  2.98518  4.58477  3.61503
          0.03373  3.80198  4.52433  0.61958  0.77255  0.44979  1.01545
      5   2.67692  4.91924  2.81494  2.17658  4.20707  3.37968  3.05371  3.62514  1.95418  3.18492  4.00717  2.89411  3.80755  2.73012  2.62671  2.68011  2.48279  3.28750  5.37233  4.04985      5 k - - -
          2.68618  4.42225  2.77519  2.73123  3.46354  2.40513  3.72494  3.29354  2.67741  2.69355  4.24690  2.90347  2.73739  3.18146  2.89801  2.37887  2.77519  2.98518  4.58477  3.61503
          0.03140  3.87253  4.59488  0.61958  0.77255  0.48576  0.95510
      6   2.89270  4.35030  4.17792  3.62630  2.98295  4.00259  4.18547  1.84544  3.47708  1.46940  3.06492  3.89748  4.31658  3.73207  3.69142  3.30997  3.12427  2.17495  4.74952  2.90498      6 l - - -
          2.68618  4.42225  2.77519  2.73123  3.46354  2.40513  3.72494  3.29354  2.67741  2.69355  4.24690  2.90347  2.73739  3.18146  2.89801  2.37887  2.77519  2.98518  4.58477  3.61503
          0.03140  3.87253  4.59488  0.61958  0.77255  0.48576  0.95510
      7   2.23374  4.17687  3.53738  3.00941  2.99787  3.38194  3.90006  2.65880  2.95371  2.49937  3.42985  3.33502  3.87039  3.25183  3.27778  2.41048  2.47172  2.12431  4.93879  3.70817      7 v - - -
          2.68618  4.42225  2.77519  2.73123  3.46354  2.40513  3.72494  3.29354  2.67741  2.69355  4.24690  2.90347  2.73739  3.18146  2.89801  2.37887  2.77519  2.98518  4.58477  3.61503
          0.03140  3.87253  4.59488  0.61958  0.77255  0.48576  0.95510
      8   2.53889  4.29840  4.28153  3.74188  3.41895  4.06433  4.50398  1.65577  3.63940  1.86669  3.26728  4.02793  4.41247  3.91706  3.88873  3.39403  3.12463  1.47953  5.21469  4.01928      8 v - - -
          2.68618  4.42225  2.77519  2.73123  3.46354  2.40513  3.72494  3.29354  2.67741  2.69355  4.24690  2.90347  2.73739  3.18146  2.89801  2.37887  2.77519  2.98518  4.58477  3.61503
          0.03140  3.87253  4.59488  0.61958  0.77255  0.48576  0.95510
      9   2.57518  4.25739  3.61238  3.21375  3.53406  2.56868  4.11264  1.58235  3.13458  2.45696  3.52700  3.50378  3.99193  3.48338  3.41269  2.85738  2.90950  2.25723  5.09874  3.84654      9 i - - -
          2.68618  4.42225  2.77519  2.73123  3.46354  2.40513  3.72494  3.29354  2.67741  2.69355  4.24690  2.90347  2.73739  3.18146  2.89801  2.37887  2.77519  2.98518  4.58477  3.61503
          0.03140  3.87253  4.59488  0.61958  0.77255  0.48576  0.95510
     10   2.34224  3.21133  3.53524  3.03132  2.97771  2.29061  3.91689  2.91019  2.97675  2.64723  3.53940  3.30025  3.77961  3.26960  3.29330  2.27132  2.69428  2.62229  4.98368  3.74005     10 s - - -
          2.68618  4.42225  2.77519  2.73123  3.46354  2.40513  3.72494  3.29354  2.67741  2.69355  4.24690  2.90347  2.73739  3.18146  2.89801  2.37887  2.77519  2.98518  4.58477  3.61503
          0.03140  3.87253  4.59488  0.61958  0.77255  0.48576  0.95510
     11   2.35778  4.28676  3.18704  2.80906  3.87060  2.66278  3.89249  3.26215  2.79725  2.50235  3.85655  3.14593  3.73513  3.15202  3.14634  1.70967  2.74160  2.90654  5.25451  3.97377     11 s - - -
          2.68618  4.42225  2.77519  2.73123  3.46354  2.40513  3.72494  3.29354  2.67741  2.69355  4.24690  2.90347  2.73739  3.18146  2.89801  2.37887  2.77519  2.98518  4.58477  3.61503
          0.10551  3.87253  2.53418  0.61958  0.77255  0.48576  0.95510
     12   2.29108  4.13808  3.41618  3.01461  3.78576  2.39239  4.00468  2.88696  2.97437  2.79389  3.72600  3.26450  3.73455  3.30374  3.28914  2.49934  2.29334  2.01216  5.23075  4.00037     12 v - - -
          2.68618  4.42225  2.77519  2.73123  3.46354  2.40513  3.72494  3.29354  2.67741  2.69355  4.24690  2.90347  2.73739  3.18146  2.89801  2.37887  2.77519  2.98518  4.58477  3.61503
          0.03377  3.80080  4.52314  0.61958  0.77255  0.44925  1.01640
     13   3.02751  4.43804  4.42704  3.87286  3.16327  4.21625  4.56178  2.02797  3.73592  1.33434  2.53527  4.16663  4.49584  3.96724  3.94410  3.54518  3.26625  1.68956  5.10956  3.96960     13 l - - -
          2.68618  4.42225  2.77519  2.73123  3.46354  2.40513  3.72494  3.29354  2.67741  2.69355  4.24690  2.90347  2.73739  3.18146  2.89801  2.37887  2.77519  2.98518  4.58477  3.61503
          0.03140  3.87253  4.59488  0.61958  0.77255  0.48576  0.95510
     14   3.19720  4.59274  4.39845  3.95709  1.45550  4.17954  3.98574  2.44368  3.81015  1.58231  3.15720  4.07876  4.50164  3.97008  3.95853  3.55931  3.44507  2.48149  4.25614  2.67005     14 f - - -
          2.68618  4.42225  2.77519  2.73123  3.46354  2.40513  3.72494  3.29354  2.67741  2.69355  4.24690  2.90347  2.73739  3.18146  2.89801  2.37887  2.77519  2.98518  4.58477  3.61503
          0.03140  3.87253  4.59488  0.61958  0.77255  0.48576  0.95510
     15   2.51776  4.31529  3.34541  2.80908  3.50364  3.42994  3.78402  2.81923  2.73012  2.22824  2.96918  3.21307  3.22961  3.07624  3.08461  2.29039  2.78234  2.59259  4.95399  3.70223     15 l - - -
          2.68618  4.42225  2.77519  2.73123  3.46354  2.40513  3.72494  3.29354  2.67741  2.69355  4.24690  2.90347  2.73739  3.18146  2.89801  2.37887  2.77519  2.98518  4.58477  3.61503
          0.03140  3.87253  4.59488  0.61958  0.77255  0.48576  0.95510
     16   3.11888  4.50360  4.53912  3.97563  3.07450  4.32420  4.62146  1.87730  3.83127  1.26007  2.10667  4.27109  4.55670  4.02516  4.01395  3.65229  3.34551  2.12501  5.08172  3.97299     16 l - - -
          2.68618  4.42225  2.77519  2.73123  3.46354  2.40513  3.72494  3.29354  2.67741  2.69355  4.24690  2.90347  2.73739  3.18146  2.89801  2.37887  2.77519  2.98518  4.58477  3.61503
          0.03140  3.87253  4.59488  0.61958  0.77255  0.48576  0.95510
     17   2.63523  4.19844  3.83377  3.28714  2.47685  3.66857  3.97061  2.39534  3.19357  1.99061  3.23011  3.57787  4.06426  3.46326  3.45621  2.60130  2.88862  1.98275  4.71812  3.40714     17 v - - -
          2.68618  4.42225  2.77519  2.73123  3.46354  2.40513  3.72494  3.29354  2.67741  2.69355  4.24690  2.90347  2.73739  3.18146  2.89801  2.37887  2.77519  2.98518  4.58477  3.61503
          0.03140  3.87253  4.59488  0.61958  0.77255  0.48576  0.95510
     18   3.25834  4.66006  4.23881  3.95326  1.01162  3.94821  3.87712  2.78195  3.86028  2.15196  3.51206  4.01920  4.40675  4.02822  3.97999  3.52830  3.55945  2.77267  4.12606  2.49302     18 f - - -
          2.68618  4.42225  2.77519  2.73123  3.46354  2.40513  3.72494  3.29354  2.67741  2.69355  4.24690  2.90347  2.73739  3.18146  2.89801  2.37887  2.77519  2.98518  4.58477  3.61503
          0.03140  3.87253  4.59488  0.61958  0.77255  0.48576  0.95510
     19   2.55181  4.27851  3.49602  2.97041  2.84678  3.48193  3.84233  2.70368  2.90100  2.38359  2.88232  3.33153  3.92556  3.21641  3.23115  2.02317  2.82553  2.51069  4.81780  3.49552     19 s - - -
          2.68619  4.42226  2.77520  2.73124  3.46355  2.40503  3.72495  3.29355  2.67742  2.69356  4.24691  2.90347  2.73740  3.18147  2.89802  2.37888  2.77520  2.98519  4.58478  3.61504
          0.11093  2.35494  4.59488  0.42121  1.06784  0.48576  0.95510
     20   3.15272  4.54540  4.51348  4.00091  3.10214  4.31847  4.64970  1.81717  3.80405  1.07392  2.97015  4.28882  4.59210  4.06664  3.99197  3.69020  3.39872  2.05537  5.11292  3.91577     21 l - - -
          2.68618  4.42225  2.77519  2.73123  3.46354  2.40513  3.72494  3.29354  2.67741  2.69355  4.24690  2.90347  2.73739  3.18146  2.89801  2.37887  2.77519  2.98518  4.58477  3.61503
          0.03140  3.87253  4.59488  0.61958  0.77255  0.48576  0.95510
     21   3.04029  4.49660  4.35471  3.86979  3.15997  4.12785  4.56447  2.07661  3.67700  1.12635  3.04933  4.14399  4.48363  3.97466  3.88237  3.51409  3.31344  1.85042  5.11906  3.89968     22 l - - -
          2.68618  4.42225  2.77519  2.73123  3.46354  2.40513  3.72494  3.29354  2.67741  2.69355  4.24690  2.90347  2.73739  3.18146  2.89801  2.37887  2.77519  2.98518  4.58477  3.61503
          0.03140  3.87253  4.59488  0.61958  0.77255  0.48576  0.95510
     22   3.15488  4.57919  4.44727  3.91504  3.04141  4.27863  4.57286  2.16158  3.70239  1.02384  2.43952  4.22053  4.54368  3.96718  3.89304  3.63503  3.39309  2.24583  5.05532  3.89105     23 l - - -
          2.68618  4.42225  2.77519  2.73123  3.46354  2.40513  3.72494  3.29354  2.67741  2.69355  4.24690  2.90347  2.73739  3.18146  2.89801  2.37887  2.77519  2.98518  4.58477  3.61503
          0.03140  3.87253  4.59488  0.61958  0.77255  0.48576  0.95510
     23   2.74801  3.03205  4.18867  3.70828  1.60744  3.70323  4.00205  2.46436  3.57357  2.12701  3.30417  3.81774  4.17130  3.78409  3.74281  3.09286  3.05076  2.34356  4.45576  2.96502     24 f - - -
          2.68618  4.42225  2.77519  2.73123  3.46354  2.40513  3.72494  3.29354  2.67741  2.69355  4.24690  2.90347  2.73739  3.18146  2.89801  2.37887  2.77519  2.98518  4.58477  3.61503
          0.03140  3.87253  4.59488  0.61958  0.77255  0.48576  0.95510
     24   2.96345  4.37642  4.38051  3.84700  2.63089  4.13320  4.42608  2.01768  3.73526  1.64199  3.09994  4.09897  4.44961  3.95612  3.94196  3.46717  3.21117  1.44902  4.94285  3.64301     25 v - - -
          2.68618  4.42225  2.77519  2.73123  3.46354  2.40513  3.72494  3.29354  2.67741  2.69355  4.24690  2.90347  2.73739  3.18146  2.89801  2.37887  2.77519  2.98518  4.58477  3.61503
          0.03140  3.87253  4.59488  0.61958  0.77255  0.48576  0.95510
     25   1.88962  4.14521  3.40494  2.96722  3.91524  2.54391  3.98299  3.24606  2.95055  2.98374  3.83948  3.21602  3.68312  3.25538  3.29410  2.11180  2.33527  2.44044  5.29794  4.07152     26 a - - -
          2.68618  4.42225  2.77519  2.73123  3.46354  2.40513  3.72494  3.29354  2.67741  2.69355  4.24690  2.90347  2.73739  3.18146  2.89801  2.37887  2.77519  2.98518  4.58477  3.61503
          0.03140  3.87253  4.59488  0.61958  0.77255  0.48576  0.95510
     26   3.06394  4.40990  4.61613  4.08676  3.32866  4.35505  4.78704  1.35588  3.95707  1.63569  3.14750  4.35359  4.63379  4.20425  4.16158  3.71228  3.31367  1.57127  5.30244  4.12532     27 i - - -
          2.68618  4.42225  2.77519  2.73123  3.46354  2.40513  3.72494  3.29354  2.67741  2.69355  4.24690  2.90347  2.73739  3.18146  2.89801  2.37887  2.77519  2.98518  4.58477  3.61503
          0.03140  3.87253  4.59488  0.61958  0.77255  0.48576  0.95510
     27   3.07993  4.48349  4.46649  3.92812  2.53235  4.23588  4.45728  2.13341  3.80778  1.16995  2.94526  4.18767  4.50779  3.98832  3.99219  3.57000  3.31667  1.96591  4.88594  3.60315     28 l - - -
          2.68618  4.42225  2.77519  2.73123  3.46354  2.40513  3.72494  3.29354  2.67741  2.69355  4.24690  2.90347  2.73739  3.18146  2.89801  2.37887  2.77519  2.98518  4.58477  3.61503
          0.03140  3.87253  4.59488  0.61958  0.77255  0.48576  0.95510
     28   3.09542  4.50106  4.40104  3.92675  1.56101  4.14783  4.11761  2.02069  3.79586  1.76203  3.11566  4.08535  4.47201  3.96640  3.95753  3.50918  3.34536  2.29035  4.44177  2.91645     29 f - - -
          2.68618  4.42225  2.77519  2.73123  3.46354  2.40513  3.72494  3.29354  2.67741  2.69355  4.24690  2.90347  2.73739  3.18146  2.89801  2.37887  2.77519  2.98518  4.58477  3.61503
          0.03140  3.87253  4.59488  0.61958  0.77255  0.48576  0.95510
     29   1.69255  4.12068  3.26571  2.98348  4.21826  2.34681  4.09730  3.62328  3.07232  3.31391  4.13915  3.18417  3.62046  3.35790  3.40438  1.66714  2.64316  3.09098  5.55607  4.33253     30 s - - -
          2.68618  4.42225  2.77519  2.73123  3.46354  2.40513  3.72494  3.29354  2.67741  2.69355  4.24690  2.90347  2.73739  3.18146  2.89801  2.37887  2.77519  2.98518  4.58477  3.61503
          0.03140  3.87253  4.59488  0.61958  0.77255  0.48576  0.95510
     30   2.41794  5.22723  1.75079  1.75026  4.54144  3.19949  3.67793  3.99480  2.62326  3.54975  4.38497  2.68619  3.77576  2.83696  3.17142  2.70994  3.05890  3.60090  5.74243  4.29195     31 e - - -
          2.68618  4.42225  2.77519  2.73123  3.46354  2.40513  3.72494  3.29354  2.67741  2.69355  4.24690  2.90347  2.73739  3.18146  2.89801  2.37887  2.77519  2.98518  4.58477  3.61503
          0.03140  3.87253  4.59488  0.61958  0.77255  0.48576  0.95510
     31   2.88606  5.40733  1.51982  1.59495  4.69314  3.17349  3.71588  4.19531  2.72495  3.72071  4.58184  2.64702  3.79220  2.88598  3.30602  2.77889  3.17489  3.78533  5.87859  4.39360     32 d - - -
          2.68618  4.42225  2.77519  2.73123  3.46354  2.40513  3.72494  3.29354  2.67741  2.69355  4.24690  2.90347  2.73739  3.18146  2.89801  2.37887  2.77519  2.98518  4.58477  3.61503
          0.03140  3.87253  4.59488  0.61958  0.77255  0.48576  0.95510
     32   2.59898  4.84698  2.40144  2.30520  4.20940  3.26088  3.64090  3.64368  2.47089  3.22778  4.04569  2.83229  3.75829  2.38615  2.93789  2.14625  2.56044  3.27862  5.44398  4.08240     33 s - - -
          2.68619  4.42226  2.77520  2.73109  3.46355  2.40514  3.72495  3.29355  2.67742  2.69356  4.24691  2.90347  2.73740  3.18147  2.89802  2.37888  2.77520  2.98519  4.58478  3.61504
          0.11093  2.35494  4.59488  0.42121  1.06784  0.48576  0.95510
     33   2.79250  5.06848  1.29284  2.20827  4.56785  2.46401  3.80748  4.08804  2.83358  3.66071  4.53355  2.76195  3.78780  3.00154  3.37692  2.75636  3.12868  3.66270  5.76474  4.37568     35 d - - -
          2.68618  4.42225  2.77519  2.73123  3.46354  2.40513  3.72494  3.29354  2.67741  2.69355  4.24690  2.90347  2.73739  3.18146  2.89801  2.37887  2.77519  2.98518  4.58477  3.61503
          0.03140  3.87253  4.59488  0.61958  0.77255  0.48576  0.95510
     34   2.47688  4.58985  2.35354  2.43820  4.20665  3.12670  3.77926  3.61428  2.68106  3.25999  4.09595  2.90819  3.72546  2.96764  3.13307  1.74525  2.48826  3.20966  5.49497  4.15922     36 s - - -
          2.68618  4.42225  2.77519  2.73123  3.46354  2.40513  3.72494  3.29354  2.67741  2.69355  4.24690  2.90347  2.73739  3.18146  2.89801  2.37887  2.77519  2.98518  4.58477  3.61503
          0.03140  3.87253  4.59488  0.61958  0.77255  0.48576  0.95510
     35   2.66364  4.82884  2.69554  2.14814  4.22906  2.05674  3.67463  3.65080  2.40763  3.23751  4.08141  2.89904  3.80084  2.84491  2.47482  2.68827  2.94027  3.29934  5.43305  4.11706     37 g - - -
          2.68618  4.42225  2.77519  2.73123  3.46354  2.40513  3.72494  3.29354  2.67741  2.69355  4.24690  2.90347  2.73739  3.18146  2.89801  2.37887  2.77519  2.98518  4.58477  3.61503
          0.09653  3.87253  2.64216  0.61958  0.77255  0.48576  0.95510
     36   2.56265  4.53534  2.96956  2.31855  3.77387  3.37250  3.67808  2.58846  2.51999  2.79963  3.68022  2.68225  3.81295  2.89216  2.91736  2.66841  2.52174  2.79302  5.13216  3.84423     38 e - - -
          2.68618  4.42225  2.77519  2.73123  3.46354  2.40513  3.72494  3.29354  2.67741  2.69355  4.24690  2.90347  2.73739  3.18146  2.89801  2.37887  2.77519  2.98518  4.58477  3.61503
          0.03347  3.80948  4.53183  0.61958  0.77255  0.45325  1.00940
     37   2.37812  4.39587  2.86053  2.65343  4.16127  3.02438  3.91505  3.68289  2.81157  3.33749  4.18926  2.49742  3.70319  3.15017  3.17939  1.44712  2.80044  3.21767  5.48772  4.15883     39 s - - -
          2.68618  4.42225  2.77519  2.73123  3.46354  2.40513  3.72494  3.29354  2.67741  2.69355  4.24690  2.90347  2.73739  3.18146  2.89801  2.37887  2.77519  2.98518  4.58477  3.61503
          0.03140  3.87253  4.59488  0.61958  0.77255  0.48576  0.95510
     38   2.45804  4.55894  2.65946  2.46623  4.30335  2.52579  3.83127  3.78085  2.72844  3.39081  4.22218  1.81768  3.71295  3.02942  3.15348  2.23500  2.84522  3.31944  5.57543  4.23845     40 n - - -
          2.68618  4.42225  2.77519  2.73123  3.46354  2.40513  3.72494  3.29354  2.67741  2.69355  4.24690  2.90347  2.73739  3.18146  2.89801  2.37887  2.77519  2.98518  4.58477  3.61503
          0.03140  3.87253  4.59488  0.61958  0.77255  0.48576  0.95510
     39   2.58933  4.29860  3.46508  2.89664  2.95835  3.55398  3.78195  2.18418  2.49096  2.41064  3.36664  3.29099  3.93263  3.11318  2.75843  2.81741  2.82029  2.49451  4.84734  3.59312     41 i - - -
          2.68618  4.42225  2.77519  2.73123  3.46354  2.40513  3.72494  3.29354  2.67741  2.69355  4.24690  2.90347  2.73739  3.18146  2.89801  2.37887  2.77519  2.98518  4.58477  3.61503
          0.03140  3.87253  4.59488  0.61958  0.77255  0.48576  0.95510
     40   2.67997  5.04090  2.25295  2.05153  4.31269  3.26969  2.84048  3.78123  2.46612  3.33254  4.14505  2.76407  3.76749  2.76702  2.96007  2.16290  2.93291  3.41054  5.52170  4.12219     42 e - - -
          2.68618  4.42225  2.77519  2.73123  3.46354  2.40513  3.72494  3.29354  2.67741  2.69355  4.24690  2.90347  2.73739  3.18146  2.89801  2.37887  2.77519  2.98518  4.58477  3.61503
          0.03140  3.87253  4.59488  0.61958  0.77255  0.48576  0.95510
     41   2.57031  4.62492  2.89597  2.29102  3.83321  3.35448  3.64965  3.27096  2.49656  2.91302  3.76430  2.95839  3.17459  2.84925  2.92081  2.23465  2.82106  2.97655  5.16754  3.03357     43 s - - -
          2.68618  4.42225  2.77519  2.73123  3.46354  2.40513  3.72494  3.29354  2.67741  2.69355  4.24690  2.90347  2.73739  3.18146  2.89801  2.37887  2.77519  2.98518  4.58477  3.61503
          0.03140  3.87253  4.59488  0.61958  0.77255  0.48576  0.95510
     42   2.36013  4.27949  3.22141  2.81128  3.84426  1.96284  3.87940  3.21000  2.78550  2.92109  3.06861  3.15215  3.74041  3.13713  3.13796  2.23195  2.73301  2.86826  5.22931  3.96360     44 g - - -
          2.68618  4.42225  2.77519  2.73123  3.46354  2.40513  3.72494  3.29354  2.67741  2.69355  4.24690  2.90347  2.73739  3.18146  2.89801  2.37887  2.77519  2.98518  4.58477  3.61503
          0.23243  3.87253  1.67884  0.61958  0.77255  0.48576  0.95510
     43   2.87701  4.36577  4.03224  3.65096  3.25382  3.83160  4.42176  1.36149  3.47360  1.89667  3.23619  3.92312  4.29291  3.84962  3.69252  3.31830  3.18494  1.87909  5.09445  3.80690     45 i - - -
          2.68618  4.42225  2.77519  2.73123  3.46354  2.40513  3.72494  3.29354  2.67741  2.69355  4.24690  2.90347  2.73739  3.18146  2.89801  2.37887  2.77519  2.98518  4.58477  3.61503
          0.03826  3.67835  4.40070  0.61958  0.77255  0.63519  0.75467
     44   2.46447  4.48584  2.84323  2.50576  3.95081  3.16605  3.69207  3.33040  2.46744  2.97300  3.86052  2.94675  2.95757  2.52590  2.82349  2.55954  2.41125  3.00057  5.26013  3.96993     46 t - - -
          2.68621  4.42228  2.77523  2.73127  3.46357  2.40497  3.72498  3.29357  2.67744  2.69358  4.24693  2.90350  2.73743  3.18108  2.89804  2.37890  2.77523  2.98522  4.58480  3.61506
          0.21623  1.70276  4.40070  0.65901  0.72849  0.40252  1.10453
     45   2.66484  4.44035  3.33864  3.23801  4.38046  0.72901  4.35835  3.98003  3.41930  3.63417  4.60986  3.50292  3.83149  3.74344  3.65540  2.83675  3.14608  3.50833  5.47566  4.48234     49 g - - -
          2.68618  4.42225  2.77519  2.73123  3.46354  2.40513  3.72494  3.29354  2.67741  2.69355  4.24690  2.90347  2.73739  3.18146  2.89801  2.37887  2.77519  2.98518  4.58477  3.61503
          0.03140  3.87253  4.59488  0.61958  0.77255  0.48576  0.95510
     46   2.62233  4.26744  3.61645  3.06632  3.36590  3.62632  3.93621  2.42088  2.96055  2.13218  2.88914  2.93310  4.01772  3.29251  3.27413  2.90771  2.86909  1.87009  4.91591  3.67505     50 v - - -
          2.68618  4.42225  2.77519  2.73123  3.46354  2.40513  3.72494  3.29354  2.67741  2.69355  4.24690  2.90347  2.73739  3.18146  2.89801  2.37887  2.77519  2.98518  4.58477  3.61503
          0.03140  3.87253  4.59488  0.61958  0.77255  0.48576  0.95510
     47   2.43207  4.49638  2.80710  2.54274  4.19420  3.09588  3.82197  3.61858  2.68098  3.26693  4.10604  1.89814  3.71918  3.02246  3.08084  2.19429  2.41798  3.19501  5.48264  4.16799     51 n - - -
          2.68618  4.42225  2.77519  2.73123  3.46354  2.40513  3.72494  3.29354  2.67741  2.69355  4.24690  2.90347  2.73739  3.18146  2.89801  2.37887  2.77519  2.98518  4.58477  3.61503
          0.03140  3.87253  4.59488  0.61958  0.77255  0.48576  0.95510
     48   2.93195  4.38509  4.31904  3.84909  3.37528  4.04853  4.59660  1.90923  3.68139  1.77733  3.27869  4.10295  4.45624  4.01168  3.90859  3.44228  3.22241  1.21757  5.25348  3.99480     52 v - - -
          2.68618  4.42225  2.77519  2.73123  3.46354  2.40513  3.72494  3.29354  2.67741  2.69355  4.24690  2.90347  2.73739  3.18146  2.89801  2.37887  2.77519  2.98518  4.58477  3.61503
          0.03140  3.87253  4.59488  0.61958  0.77255  0.48576  0.95510
     49   2.31492  4.23536  3.20636  3.02206  4.07630  2.96523  4.13195  3.59888  3.09583  3.31908  4.24511  3.24688  3.70402  3.44512  3.38191  1.09096  2.79504  3.13398  5.44876  4.15980     53 s - - -
          2.68618  4.42225  2.77519  2.73123  3.46354  2.40513  3.72494  3.29354  2.67741  2.69355  4.24690  2.90347  2.73739  3.18146  2.89801  2.37887  2.77519  2.98518  4.58477  3.61503
          0.03140  3.87253  4.59488  0.61958  0.77255  0.48576  0.95510
     50   1.79808  4.58755  2.78373  2.20015  4.08152  3.20573  3.75311  3.43777  2.60763  3.10880  3.96661  2.95023  3.03354  2.94815  3.02381  2.59788  2.84155  3.09054  5.38425  4.07685     54 a - - -
          2.68618  4.42225  2.77519  2.73123  3.46354  2.40513  3.72494  3.29354  2.67741  2.69355  4.24690  2.90347  2.73739  3.18146  2.89801  2.37887  2.77519  2.98518  4.58477  3.61503
          0.03140  3.87253  4.59488  0.61958  0.77255  0.48576  0.95510
     51   2.95222  5.06345  2.48744  1.02528  4.40966  3.27401  3.86073  3.86357  2.74126  3.48064  4.45460  2.93275  3.87858  3.07634  3.15016  2.93456  3.25643  3.54737  5.58121  4.30338     55 e - - -
          2.68618  4.42225  2.77519  2.73123  3.46354  2.40513  3.72494  3.29354  2.67741  2.69355  4.24690  2.90347  2.73739  3.18146  2.89801  2.37887  2.77519  2.98518  4.58477  3.61503
          0.03140  3.87253  4.59488  0.61958  0.77255  0.48576  0.95510
     52   2.80811  4.35062  4.12545  3.78852  3.55005  3.72401  4.59020  2.05006  3.65630  2.23702  3.51512  3.97836  4.28446  4.01607  3.86881  3.22749  3.16962  1.02481  5.33452  4.06618     56 v - - -
          2.68618  4.42225  2.77519  2.73123  3.46354  2.40513  3.72494  3.29354  2.67741  2.69355  4.24690  2.90347  2.73739  3.18146  2.89801  2.37887  2.77519  2.98518  4.58477  3.61503
          0.03140  3.87253  4.59488  0.61958  0.77255  0.48576  0.95510
     53   3.15527  4.61749  4.18962  3.82940  3.13562  3.98227  4.48512  2.33960  3.59715  0.87512  3.15843  4.10488  4.41757  3.96547  3.77323  3.55304  3.44949  2.37696  5.01500  3.73835     57 l - - -
          2.68618  4.42225  2.77519  2.73123  3.46354  2.40513  3.72494  3.29354  2.67741  2.69355  4.24690  2.90347  2.73739  3.18146  2.89801  2.37887  2.77519  2.98518  4.58477  3.61503
          0.03140  3.87253  4.59488  0.61958  0.77255  0.48576  0.95510
     54   1.77259  4.58082  3.00448  2.63231  4.09235  3.26575  3.76370  3.37993  1.93722  3.08510  3.97746  3.05801  3.81121  2.95934  2.76674  2.66470  2.88783  3.05530  5.35917  4.08918     58 a - - -
          2.68618  4.42225  2.77519  2.73123  3.46354  2.40513  3.72494  3.29354  2.67741  2.69355  4.24690  2.90347  2.73739  3.18146  2.89801  2.37887  2.77519  2.98518  4.58477  3.61503
          0.03140  3.87253  4.59488  0.61958  0.77255  0.48576  0.95510
     55   2.99474  4.81228  3.12560  2.88548  3.28464  3.44744  1.14237  3.69768  2.72853  3.19166  4.23456  3.29484  3.99993  3.25170  2.99426  3.06541  3.29808  3.43280  4.74970  3.23548     59 h - - -
          2.68618  4.42225  2.77519  2.73123  3.46354  2.40513  3.72494  3.29354  2.67741  2.69355  4.24690  2.90347  2.73739  3.18146  2.89801  2.37887  2.77519  2.98518  4.58477  3.61503
          0.03140  3.87253  4.59488  0.61958  0.77255  0.48576  0.95510
     56   2.93071  5.07996  3.27388  2.65857  4.48651  3.57477  3.55399  3.84736  1.66330  3.31165  4.16823  3.08848  3.94746  2.36963  1.63021  2.92586  3.10596  3.52628  5.38746  4.18836     60 r - - -
          2.68618  4.42225  2.77519  2.73123  3.46354  2.40513  3.72494  3.29354  2.67741  2.69355  4.24690  2.90347  2.73739  3.18146  2.89801  2.37887  2.77519  2.98518  4.58477  3.61503
          0.03140  3.87253  4.59488  0.61958  0.77255  0.48576  0.95510
     57   2.31696  4.27929  3.07210  2.83688  4.13659  2.99138  4.00888  3.59101  2.91771  3.27255  4.14803  3.13741  1.65595  3.26683  3.24880  2.07301  2.76322  3.13161  5.47530  4.20126     61 p - - -
          2.68618  4.42225  2.77519  2.73123  3.46354  2.40513  3.72494  3.29354  2.67741  2.69355  4.24690  2.90347  2.73739  3.18146  2.89801  2.37887  2.77519  2.98518  4.58477  3.61503
          0.03140  3.87253  4.59488  0.61958  0.77255  0.48576  0.95510
     58   3.05796  4.53221  4.28012  3.76027  3.07873  4.12584  4.44778  2.20997  3.53515  1.44179  1.70451  4.06551  4.44374  3.84692  3.74409  3.48533  3.30790  2.25925  5.02305  3.82180     62 l - - -
          2.68618  4.42225  2.77519  2.73123  3.46354  2.40513  3.72494  3.29354  2.67741  2.69355  4.24690  2.90347  2.73739  3.18146  2.89801  2.37887  2.77519  2.98518  4.58477  3.61503
          0.03140  3.87253  4.59488  0.61958  0.77255  0.48576  0.95510
     59   2.95458  4.35961  4.46175  3.97971  3.47140  4.15587  4.74362  1.63121  3.84644  2.02492  3.32081  4.22425  4.54013  4.15195  4.07513  3.54370  3.23949  1.14665  5.37919  4.14650     63 v - - -
          2.68618  4.42225  2.77519  2.73123  3.46354  2.40513  3.72494  3.29354  2.67741  2.69355  4.24690  2.90347  2.73739  3.18146  2.89801  2.37887  2.77519  2.98518  4.58477  3.61503
          0.03140  3.87253  4.59488  0.61958  0.77255  0.48576  0.95510
     60   2.95222  5.06345  2.48744  1.02528  4.40966  3.27401  3.86073  3.86357  2.74126  3.48064  4.45460  2.93275  3.87858  3.07634  3.15016  2.93456  3.25643  3.54737  5.58121  4.30338     64 e - - -
          2.68618  4.42225  2.77519  2.73123  3.46354  2.40513  3.72494  3.29354  2.67741  2.69355  4.24690  2.90347  2.73739  3.18146  2.89801  2.37887  2.77519  2.98518  4.58477  3.61503
          0.03140  3.87253  4.59488  0.61958  0.77255  0.48576  0.95510
     61   2.97207  4.93599  3.14807  2.76944  4.32243  3.46159  3.75907  3.75169  1.03819  3.31672  4.27811  3.19393  3.96188  2.95049  2.43142  3.01401  3.22530  3.45945  5.37701  4.18976     65 k - - -
          2.68618  4.42225  2.77519  2.73123  3.46354  2.40513  3.72494  3.29354  2.67741  2.69355  4.24690  2.90347  2.73739  3.18146  2.89801  2.37887  2.77519  2.98518  4.58477  3.61503
          0.03140  3.87253  4.59488  0.61958  0.77255  0.48576  0.95510
     62   3.24706  4.73603  3.83827  3.56761  2.29343  3.83016  3.61839  3.25626  3.42512  2.71019  3.93127  3.72345  4.30398  3.73115  3.60884  3.38378  3.53373  3.12681  3.93721  0.96568     66 y - - -
          2.68618  4.42225  2.77519  2.73123  3.46354  2.40513  3.72494  3.29354  2.67741  2.69355  4.24690  2.90347  2.73739  3.18146  2.89801  2.37887  2.77519  2.98518  4.58477  3.61503
          0.03140  3.87253  4.59488  0.61958  0.77255  0.48576  0.95510
     63   1.39078  2.97996  3.71096  3.31616  3.95529  2.40191  4.19040  3.23495  3.24958  3.03557  3.90730  3.36158  3.64722  3.52875  3.51112  2.35330  2.61210  2.81071  5.36975  4.18356     67 a - - -
          2.68618  4.42225  2.77519  2.73123  3.46354  2.40513  3.72494  3.29354  2.67741  2.69355  4.24690  2.90347  2.73739  3.18146  2.89801  2.37887  2.77519  2.98518  4.58477  3.61503
          0.03140  3.87253  4.59488  0.61958  0.77255  0.48576  0.95510
     64   2.94665  5.03753  3.27789  2.70546  4.44566  3.55854  3.58969  3.81911  1.29194  3.30470  4.18612  3.12194  3.95974  2.73630  1.91835  2.95613  3.13710  3.50730  5.37924  4.18540     68 k - - -
          2.68618  4.42225  2.77519  2.73123  3.46354  2.40513  3.72494  3.29354  2.67741  2.69355  4.24690  2.90347  2.73739  3.18146  2.89801  2.37887  2.77519  2.98518  4.58477  3.61503
          0.03140  3.87253  4.59488  0.61958  0.77255  0.48576  0.95510
     65   2.95222  5.06345  2.48744  1.02528  4.40966  3.27401  3.86073  3.86357  2.74126  3.48064  4.45460  2.93275  3.87858  3.07634  3.15016  2.93456  3.25643  3.54737  5.58121  4.30338     69 e - - -
          2.68618  4.42225  2.77519  2.73123  3.46354  2.40513  3.72494  3.29354  2.67741  2.69355  4.24690  2.90347  2.73739  3.18146  2.89801  2.37887  2.77519  2.98518  4.58477  3.61503
          0.03140  3.87253  4.59488  0.61958  0.77255  0.48576  0.95510
     66   2.64476  4.40457  3.35768  2.85914  2.63295  3.53850  3.64895  2.95174  2.82318  2.61131  3.54096  2.81246  3.94450  3.13194  3.17536  2.49436  2.88915  2.72223  4.48025  2.26789     70 y - - -
          2.68618  4.42225  2.77519  2.73123  3.46354  2.40513  3.72494  3.29354  2.67741  2.69355  4.24690  2.90347  2.73739  3.18146  2.89801  2.37887  2.77519  2.98518  4.58477  3.61503
          0.03140  3.87253  4.59488  0.61958  0.77255  0.48576  0.95510
     67   2.65246  4.76462  2.05501  2.38844  4.41241  1.48291  3.87740  3.90988  2.87547  3.52569  4.39635  2.89093  3.77028  3.09175  3.35164  2.68982  3.02526  3.47822  5.63617  4.32361     71 g - - -
          2.68618  4.42225  2.77519  2.73123  3.46354  2.40513  3.72494  3.29354  2.67741  2.69355  4.24690  2.90347  2.73739  3.18146  2.89801  2.37887  2.77519  2.98518  4.58477  3.61503
          0.03140  3.87253  4.59488  0.61958  0.77255  0.48576  0.95510
     68   3.00856  4.37882  4.56288  4.07320  3.43523  4.25741  4.81187  1.26006  3.94171  1.94629  3.26607  4.31716  4.60380  4.22636  4.15624  3.64297  3.28238  1.44914  5.38368  4.17211     72 i - - -
          2.68618  4.42225  2.77519  2.73123  3.46354  2.40513  3.72494  3.29354  2.67741  2.69355  4.24690  2.90347  2.73739  3.18146  2.89801  2.37887  2.77519  2.98518  4.58477  3.61503
          0.03140  3.87253  4.59488  0.61958  0.77255  0.48576  0.95510
     69   2.64111  4.76559  2.73607  1.80885  4.02301  3.32510  3.67216  3.38954  2.47358  2.64884  3.93087  2.91423  3.81031  2.85517  2.88535  2.40425  2.90393  3.08961  5.32461  3.98575     73 e - - -
          2.68618  4.42225  2.77519  2.73123  3.46354  2.40513  3.72494  3.29354  2.67741  2.69355  4.24690  2.90347  2.73739  3.18146  2.89801  2.37887  2.77519  2.98518  4.58477  3.61503
          0.03140  3.87253  4.59488  0.61958  0.77255  0.48576  0.95510
     70   2.87543  5.38569  1.69493  1.45927  4.67315  3.17912  3.71094  4.17125  2.70668  3.69887  4.55679  2.65430  3.79153  2.87951  3.27909  2.77275  3.16193  3.76392  5.85725  4.37944     74 e - - -
          2.68618  4.42225  2.77519  2.73123  3.46354  2.40513  3.72494  3.29354  2.67741  2.69355  4.24690  2.90347  2.73739  3.18146  2.89801  2.37887  2.77519  2.98518  4.58477  3.61503
          0.03140  3.87253  4.59488  0.61958  0.77255  0.48576  0.95510
     71   3.24706  4.73603  3.83827  3.56761  2.29343  3.83016  3.61839  3.25626  3.42512  2.71019  3.93127  3.72345  4.30398  3.73115  3.60884  3.38378  3.53373  3.12681  3.93721  0.96568     75 y - - -
          2.68618  4.42225  2.77519  2.73123  3.46354  2.40513  3.72494  3.29354  2.67741  2.69355  4.24690  2.90347  2.73739  3.18146  2.89801  2.37887  2.77519  2.98518  4.58477  3.61503
          0.03140  3.87253  4.59488  0.61958  0.77255  0.48576  0.95510
     72   2.80811  4.35062  4.12545  3.78852  3.55005  3.72401  4.59020  2.05006  3.65630  2.23702  3.51512  3.97836  4.28446  4.01607  3.86881  3.22749  3.16962  1.02481  5.33452  4.06618     76 v - - -
          2.68618  4.42225  2.77519  2.73123  3.46354  2.40513  3.72494  3.29354  2.67741  2.69355  4.24690  2.90347  2.73739  3.18146  2.89801  2.37887  2.77519  2.98518  4.58477  3.61503
          0.03140  3.87253  4.59488  0.61958  0.77255  0.48576  0.95510
     73   2.48305  4.59732  2.70347  2.45527  4.23683  3.12011  3.78039  3.70340  2.64037  3.31263  4.14408  1.89891  2.90952  2.96929  3.06257  2.24422  2.84227  3.27647  5.50570  4.16820     77 n - - -
          2.68618  4.42225  2.77519  2.73123  3.46354  2.40513  3.72494  3.29354  2.67741  2.69355  4.24690  2.90347  2.73739  3.18146  2.89801  2.37887  2.77519  2.98518  4.58477  3.61503
          0.03140  3.87253  4.59488  0.61958  0.77255  0.48576  0.95510
     74   2.77109  4.25817  4.04045  3.49485  3.05040  3.86271  4.08807  1.78060  3.36820  2.03906  3.19632  3.76479  4.21667  3.63736  3.60174  3.16738  3.01210  1.91883  4.72446  2.55532     78 i - - -
          2.68618  4.42225  2.77519  2.73123  3.46354  2.40513  3.72494  3.29354  2.67741  2.69355  4.24690  2.90347  2.73739  3.18146  2.89801  2.37887  2.77519  2.98518  4.58477  3.61503
          0.03140  3.87253  4.59488  0.61958  0.77255  0.48576  0.95510
     75   3.14335  4.51733  4.55947  4.04038  3.13622  4.34576  4.68929  1.64691  3.85911  1.17160  2.98962  4.32247  4.61061  4.10833  4.04476  3.71290  3.38724  1.97927  5.14689  3.96233     79 l - - -
          2.68618  4.42225  2.77519  2.73123  3.46354  2.40513  3.72494  3.29354  2.67741  2.69355  4.24690  2.90347  2.73739  3.18146  2.89801  2.37887  2.77519  2.98518  4.58477  3.61503
          0.03140  3.87253  4.59488  0.61958  0.77255  0.48576  0.95510
     76   3.15527  4.61749  4.18962  3.82940  3.13562  3.98227  4.48512  2.33960  3.59715  0.87512  3.15843  4.10488  4.41757  3.96547  3.77323  3.55304  3.44949  2.37696  5.01500  3.73835     80 l - - -
          2.68618  4.42225  2.77519  2.73123  3.46354  2.40513  3.72494  3.29354  2.67741  2.69355  4.24690  2.90347  2.73739  3.18146  2.89801  2.37887  2.77519  2.98518  4.58477  3.61503
          0.03140  3.87253  4.59488  0.61958  0.77255  0.48576  0.95510
     77   1.01367  4.19197  3.46257  3.25379  4.05236  3.01653  4.27584  3.17787  3.27005  3.05949  4.09125  3.40342  3.75574  3.61119  3.52062  2.54224  2.81959  2.83226  5.47951  4.27975     81 a - - -
          2.68618  4.42225  2.77519  2.73123  3.46354  2.40513  3.72494  3.29354  2.67741  2.69355  4.24690  2.90347  2.73739  3.18146  2.89801  2.37887  2.77519  2.98518  4.58477  3.61503
          0.03140  3.87253  4.59488  0.61958  0.77255  0.48576  0.95510
     78   3.03114  4.44977  4.33589  3.95163  3.37416  4.06669  4.67970  1.07783  3.77978  1.96011  3.30943  4.19696  4.49784  4.12802  3.97633  3.56194  3.33027  1.84575  5.26505  4.00340     82 i - - -
          2.68618  4.42225  2.77519  2.73123  3.46354  2.40513  3.72494  3.29354  2.67741  2.69355  4.24690  2.90347  2.73739  3.18146  2.89801  2.37887  2.77519  2.98518  4.58477  3.61503
          0.03140  3.87253  4.59488  0.61958  0.77255  0.48576  0.95510
     79   3.04492  4.43552  4.48940  3.95391  3.19620  4.24777  4.62485  1.43373  3.79397  1.66803  2.29963  4.22910  4.53583  4.04274  3.98944  3.59668  3.29018  1.93067  5.15094  3.99328     83 i - - -
          2.68618  4.42225  2.77519  2.73123  3.46354  2.40513  3.72494  3.29354  2.67741  2.69355  4.24690  2.90347  2.73739  3.18146  2.89801  2.37887  2.77519  2.98518  4.58477  3.61503
          0.03140  3.87253  4.59488  0.61958  0.77255  0.48576  0.95510
     80   2.88066  4.86651  2.90282  2.65748  4.03510  3.36599  3.81582  3.66580  2.47825  3.16815  4.19593  3.11725  3.91940  1.23393  2.76246  2.92838  3.17760  3.39544  5.30707  4.00080     84 q - - -
          2.68618  4.42225  2.77519  2.73123  3.46354  2.40513  3.72494  3.29354  2.67741  2.69355  4.24690  2.90347  2.73739  3.18146  2.89801  2.37887  2.77519  2.98518  4.58477  3.61503
          0.03140  3.87253  4.59488  0.61958  0.77255  0.48576  0.95510
     81   2.80811  4.35062  4.12545  3.78852  3.55005  3.72401  4.59020  2.05006  3.65630  2.23702  3.51512  3.97836  4.28446  4.01607  3.86881  3.22749  3.16962  1.02481  5.33452  4.06618     85 v - - -
          2.68618  4.42225  2.77519  2.73123  3.46354  2.40513  3.72494  3.29354  2.67741  2.69355  4.24690  2.90347  2.73739  3.18146  2.89801  2.37887  2.77519  2.98518  4.58477  3.61503
          0.03140  3.87253  4.59488  0.61958  0.77255  0.48576  0.95510
     82   2.95222  5.06345  2.48744  1.02528  4.40966  3.27401  3.86073  3.86357  2.74126  3.48064  4.45460  2.93275  3.87858  3.07634  3.15016  2.93456  3.25643  3.54737  5.58121  4.30338     86 e - - -
          2.68618  4.42225  2.77519  2.73123  3.46354  2.40513  3.72494  3.29354  2.67741  2.69355  4.24690  2.90347  2.73739  3.18146  2.89801  2.37887  2.77519  2.98518  4.58477  3.61503
          0.03140  3.87253  4.59488  0.61958  0.77255  0.48576  0.95510
     83   2.31492  4.23536  3.20636  3.02206  4.07630  2.96523  4.13195  3.59888  3.09583  3.31908  4.24511  3.24688  3.70402  3.44512  3.38191  1.09096  2.79504  3.13398  5.44876  4.15980     87 s - - -
          2.68618  4.42225  2.77519  2.73123  3.46354  2.40513  3.72494  3.29354  2.67741  2.69355  4.24690  2.90347  2.73739  3.18146  2.89801  2.37887  2.77519  2.98518  4.58477  3.61503
          0.03140  3.87253  4.59488  0.61958  0.77255  0.48576  0.95510
     84   2.66484  4.44035  3.33864  3.23801  4.38046  0.72901  4.35835  3.98003  3.41930  3.63417  4.60986  3.50292  3.83149  3.74344  3.65540  2.83675  3.14608  3.50833  5.47566  4.48234     88 g - - -
          2.68618  4.42225  2.77519  2.73123  3.46354  2.40513  3.72494  3.29354  2.67741  2.69355  4.24690  2.90347  2.73739  3.18146  2.89801  2.37887  2.77519  2.98518  4.58477  3.61503
          0.03140  3.87253  4.59488  0.61958  0.77255  0.48576  0.95510
     85   2.66484  4.44035  3.33864  3.23801  4.38046  0.72901  4.35835  3.98003  3.41930  3.63417  4.60986  3.50292  3.83149  3.74344  3.65540  2.83675  3.14608  3.50833  5.47566  4.48234     89 g - - -
          2.68618  4.42225  2.77519  2.73123  3.46354  2.40513  3.72494  3.29354  2.67741  2.69355  4.24690  2.90347  2.73739  3.18146  2.89801  2.37887  2.77519  2.98518  4.58477  3.61503
          0.03140  3.87253  4.59488  0.61958  0.77255  0.48576  0.95510
     86   2.41263  4.25772  3.42802  3.17994  3.96881  3.09702  4.19728  3.09594  3.12292  2.95943  4.00989  3.38937  3.80075  3.51773  3.38165  2.61389  1.17180  2.79092  5.40660  4.18542     90 t - - -
          2.68618  4.42225  2.77519  2.73123  3.46354  2.40513  3.72494  3.29354  2.67741  2.69355  4.24690  2.90347  2.73739  3.18146  2.89801  2.37887  2.77519  2.98518  4.58477  3.61503
          0.03140  3.87253  4.59488  0.61958  0.77255  0.48576  0.95510
     87   1.57616  4.26199  3.58125  3.13496  3.59898  3.34345  4.07317  2.61879  3.02692  2.43527  2.81907  3.42100  3.91413  3.38573  3.32729  2.72889  2.84817  2.42290  5.17256  3.93438     91 a - - -
          2.68618  4.42225  2.77519  2.73123  3.46354  2.40513  3.72494  3.29354  2.67741  2.69355  4.24690  2.90347  2.73739  3.18146  2.89801  2.37887  2.77519  2.98518  4.58477  3.61503
          0.03140  3.87253  4.59488  0.61958  0.77255  0.48576  0.95510
     88   2.95222  5.06345  2.48744  1.02528  4.40966  3.27401  3.86073  3.86357  2.74126  3.48064  4.45460  2.93275  3.87858  3.07634  3.15016  2.93456  3.25643  3.54737  5.58121  4.30338     92 e - - -
          2.68618  4.42225  2.77519  2.73123  3.46354  2.40513  3.72494  3.29354  2.67741  2.69355  4.24690  2.90347  2.73739  3.18146  2.89801  2.37887  2.77519  2.98518  4.58477  3.61503
          0.03140  3.87253  4.59488  0.61958  0.77255  0.48576  0.95510
     89   2.98956  5.11802  0.91797  2.33476  4.49501  3.21061  3.93093  4.08318  3.01503  3.69146  4.66951  2.89116  3.86340  3.17003  3.53132  2.95186  3.32810  3.72233  5.66362  4.36782     93 d - - -
          2.68618  4.42225  2.77519  2.73123  3.46354  2.40513  3.72494  3.29354  2.67741  2.69355  4.24690  2.90347  2.73739  3.18146  2.89801  2.37887  2.77519  2.98518  4.58477  3.61503
          0.03140  3.87253  4.59488  0.61958  0.77255  0.48576  0.95510
     90   2.80811  4.35062  4.12545  3.78852  3.55005  3.72401  4.59020  2.05006  3.65630  2.23702  3.51512  3.97836  4.28446  4.01607  3.86881  3.22749  3.16962  1.02481  5.33452  4.06618     94 v - - -
          2.68618  4.42225  2.77519  2.73123  3.46354  2.40513  3.72494  3.29354  2.67741  2.69355  4.24690  2.90347  2.73739  3.18146  2.89801  2.37887  2.77519  2.98518  4.58477  3.61503
          0.03140  3.87253  4.59488  0.61958  0.77255  0.48576  0.95510
     91   2.96917  4.51791  4.04944  3.64286  3.20763  3.83410  4.37798  2.38323  3.41095  1.80225  1.37781  3.92036  4.29466  3.79279  3.61627  3.31831  3.27445  2.38937  5.04849  3.81030     95 m - - -
          2.68618  4.42225  2.77519  2.73123  3.46354  2.40513  3.72494  3.29354  2.67741  2.69355  4.24690  2.90347  2.73739  3.18146  2.89801  2.37887  2.77519  2.98518  4.58477  3.61503
          0.03140  3.87253  4.59488  0.61958  0.77255  0.48576  0.95510
     92   2.88066  4.86651  2.90282  2.65748  4.03510  3.36599  3.81582  3.66580  2.47825  3.16815  4.19593  3.11725  3.91940  1.23393  2.76246  2.92838  3.17760  3.39544  5.30707  4.00080     96 q - - -
          2.68618  4.42225  2.77519  2.73123  3.46354  2.40513  3.72494  3.29354  2.67741  2.69355  4.24690  2.90347  2.73739  3.18146  2.89801  2.37887  2.77519  2.98518  4.58477  3.61503
          0.03140  3.87253  4.59488  0.61958  0.77255  0.48576  0.95510
     93   2.31492  4.23536  3.20636  3.02206  4.07630  2.96523  4.13195  3.59888  3.09583  3.31908  4.24511  3.24688  3.70402  3.44512  3.38191  1.09096  2.79504  3.13398  5.44876  4.15980     97 s - - -
          2.68618  4.42225  2.77519  2.73123  3.46354  2.40513  3.72494  3.29354  2.67741  2.69355  4.24690  2.90347  2.73739  3.18146  2.89801  2.37887  2.77519  2.98518  4.58477  3.61503
          0.03140  3.87253  4.59488  0.61958  0.77255  0.48576  0.95510
     94   2.31492  4.23536  3.20636  3.02206  4.07630  2.96523  4.13195  3.59888  3.09583  3.31908  4.24511  3.24688  3.70402  3.44512  3.38191  1.09096  2.79504  3.13398  5.44876  4.15980     98 s - - -
          2.68618  4.42225  2.77519  2.73123  3.46354  2.40513  3.72494  3.29354  2.67741  2.69355  4.24690  2.90347  2.73739  3.18146  2.89801  2.37887  2.77519  2.98518  4.58477  3.61503
          0.03140  3.87253  4.59488  0.61958  0.77255  0.48576  0.95510
     95   2.95222  5.06345  2.48744  1.02528  4.40966  3.27401  3.86073  3.86357  2.74126  3.48064  4.45460  2.93275  3.87858  3.07634  3.15016  2.93456  3.25643  3.54737  5.58121  4.30338     99 e - - -
          2.68618  4.42225  2.77519  2.73123  3.46354  2.40513  3.72494  3.29354  2.67741  2.69355  4.24690  2.90347  2.73739  3.18146  2.89801  2.37887  2.77519  2.98518  4.58477  3.61503
          0.03140  3.87253  4.59488  0.61958  0.77255  0.48576  0.95510
     96   2.31492  4.23536  3.20636  3.02206  4.07630  2.96523  4.13195  3.59888  3.09583  3.31908  4.24511  3.24688  3.70402  3.44512  3.38191  1.09096  2.79504  3.13398  5.44876  4.15980    100 s - - -
          2.68618  4.42225  2.77519  2.73123  3.46354  2.40513  3.72494  3.29354  2.67741  2.69355  4.24690  2.90347  2.73739  3.18146  2.89801  2.37887  2.77519  2.98518  4.58477  3.61503
          0.03140  3.87253  4.59488  0.61958  0.77255  0.48576  0.95510
     97   2.34375  4.38240  3.85133  3.43390  3.34177  3.67777  4.27168  2.31982  3.27184  1.31627  3.27938  3.71894  4.17216  3.64108  3.51993  3.08357  3.07839  2.23347  5.11181  3.86868    101 l - - -
          2.68618  4.42225  2.77519  2.73123  3.46354  2.40513  3.72494  3.29354  2.67741  2.69355  4.24690  2.90347  2.73739  3.18146  2.89801  2.37887  2.77519  2.98518  4.58477  3.61503
          0.03140  3.87253  4.59488  0.61958  0.77255  0.48576  0.95510
     98   2.66484  4.44035  3.33864  3.23801  4.38046  0.72901  4.35835  3.98003  3.41930  3.63417  4.60986  3.50292  3.83149  3.74344  3.65540  2.83675  3.14608  3.50833  5.47566  4.48234    102 g - - -
          2.68618  4.42225  2.77519  2.73123  3.46354  2.40513  3.72494  3.29354  2.67741  2.69355  4.24690  2.90347  2.73739  3.18146  2.89801  2.37887  2.77519  2.98518  4.58477  3.61503
          0.03140  3.87253  4.59488  0.61958  0.77255  0.48576  0.95510
     99   3.15527  4.61749  4.18962  3.82940  3.13562  3.98227  4.48512  2.33960  3.59715  0.87512  3.15843  4.10488  4.41757  3.96547  3.77323  3.55304  3.44949  2.37696  5.01500  3.73835    103 l - - -
          2.68618  4.42225  2.77519  2.73123  3.46354  2.40513  3.72494  3.29354  2.67741  2.69355  4.24690  2.90347  2.73739  3.18146  2.89801  2.37887  2.77519  2.98518  4.58477  3.61503
          0.03140  3.87253  4.59488  0.61958  0.77255  0.48576  0.95510
    100   2.75136  4.50878  3.35852  3.19750  4.19281  3.19629  4.27501  3.73816  3.25479  3.36503  4.41482  3.50423  0.82752  3.64357  3.50038  2.91883  3.19291  3.38354  5.37942  4.31345    104 p - - -
          2.68618  4.42225  2.77519  2.73123  3.46354  2.40513  3.72494  3.29354  2.67741  2.69355  4.24690  2.90347  2.73739  3.18146  2.89801  2.37887  2.77519  2.98518  4.58477  3.61503
          0.03140  3.87253  4.59488  0.61958  0.77255  0.48576  0.95510
    101   2.75136  4.50878  3.35852  3.19750  4.19281  3.19629  4.27501  3.73816  3.25479  3.36503  4.41482  3.50423  0.82752  3.64357  3.50038  2.91883  3.19291  3.38354  5.37942  4.31345    105 p - - -
          2.68618  4.42225  2.77519  2.73123  3.46354  2.40513  3.72494  3.29354  2.67741  2.69355  4.24690  2.90347  2.73739  3.18146  2.89801  2.37887  2.77519  2.98518  4.58477  3.61503
          0.03140  3.87253  4.59488  0.61958  0.77255  0.48576  0.95510
    102   2.72337  4.72005  2.70814  2.59359  4.08356  3.18392  3.92086  3.79388  2.82452  3.44072  4.39592  1.15794  3.83576  3.19356  3.17923  2.79052  3.10519  3.41609  5.38946  4.03185    106 n - - -
          2.68618  4.42225  2.77519  2.73123  3.46354  2.40513  3.72494  3.29354  2.67741  2.69355  4.24690  2.90347  2.73739  3.18146  2.89801  2.37887  2.77519  2.98518  4.58477  3.61503
          0.03140  3.87253  4.59488  0.61958  0.77255  0.48576  0.95510
    103   2.31492  4.23536  3.20636  3.02206  4.07630  2.96523  4.13195  3.59888  3.09583  3.31908  4.24511  3.24688  3.70402  3.44512  3.38191  1.09096  2.79504  3.13398  5.44876  4.15980    107 s - - -
          2.68618  4.42225  2.77519  2.73123  3.46354  2.40513  3.72494  3.29354  2.67741  2.69355  4.24690  2.90347  2.73739  3.18146  2.89801  2.37887  2.77519  2.98518  4.58477  3.61503
          0.03140  3.87253  4.59488  0.61958  0.77255  0.48576  0.95510
    104   3.15527  4.61749  4.18962  3.82940  3.13562  3.98227  4.48512  2.33960  3.59715  0.87512  3.15843  4.10488  4.41757  3.96547  3.77323  3.55304  3.44949  2.37696  5.01500  3.73835    108 l - - -
          2.68618  4.42225  2.77519  2.73123  3.46354  2.40513  3.72494  3.29354  2.67741  2.69355  4.24690  2.90347  2.73739  3.18146  2.89801  2.37887  2.77519  2.98518  4.58477  3.61503
          0.03140  3.87253  4.59488  0.61958  0.77255  0.48576  0.95510
    105   2.53425  4.65948  2.21796  2.39657  4.26053  3.10688  3.81281  3.73339  2.75714  3.37237  4.22598  2.87939  3.73858  3.01480  3.21804  1.53817  2.90164  3.31438  5.55666  4.19105    109 s - - -
          2.68618  4.42225  2.77519  2.73123  3.46354  2.40513  3.72494  3.29354  2.67741  2.69355  4.24690  2.90347  2.73739  3.18146  2.89801  2.37887  2.77519  2.98518  4.58477  3.61503
          0.03140  3.87253  4.59488  0.61958  0.77255  0.48576  0.95510
    106   2.41263  4.25772  3.42802  3.17994  3.96881  3.09702  4.19728  3.09594  3.12292  2.95943  4.00989  3.38937  3.80075  3.51773  3.38165  2.61389  1.17180  2.79092  5.40660  4.18542    110 t - - -
          2.68618  4.42225  2.77519  2.73123  3.46354  2.40513  3.72494  3.29354  2.67741  2.69355  4.24690  2.90347  2.73739  3.18146  2.89801  2.37887  2.77519  2.98518  4.58477  3.61503
          0.03140  3.87253  4.59488  0.61958  0.77255  0.48576  0.95510
    107   2.95222  5.06345  2.48744  1.02528  4.40966  3.27401  3.86073  3.86357  2.74126  3.48064  4.45460  2.93275  3.87858  3.07634  3.15016  2.93456  3.25643  3.54737  5.58121  4.30338    111 e - - -
          2.68618  4.42225  2.77519  2.73123  3.46354  2.40513  3.72494  3.29354  2.67741  2.69355  4.24690  2.90347  2.73739  3.18146  2.89801  2.37887  2.77519  2.98518  4.58477  3.61503
          0.03140  3.87253  4.59488  0.61958  0.77255  0.48576  0.95510
    108   2.29461  4.80796  2.55011  1.69185  4.26852  3.20695  3.71322  3.65677  2.56824  3.28878  4.13432  2.84119  3.76780  2.88767  3.01690  2.32991  2.92222  3.28803  5.52089  4.16460    112 e - - -
          2.68618  4.42225  2.77519  2.73123  3.46354  2.40513  3.72494  3.29354  2.67741  2.69355  4.24690  2.90347  2.73739  3.18146  2.89801  2.37887  2.77519  2.98518  4.58477  3.61503
          0.03140  3.87253  4.59488  0.61958  0.77255  0.48576  0.95510
    109   2.31492  4.23536  3.20636  3.02206  4.07630  2.96523  4.13195  3.59888  3.09583  3.31908  4.24511  3.24688  3.70402  3.44512  3.38191  1.09096  2.79504  3.13398  5.44876  4.15980    113 s - - -
          2.68618  4.42225  2.77519  2.73123  3.46354  2.40513  3.72494  3.29354  2.67741  2.69355  4.24690  2.90347  2.73739  3.18146  2.89801  2.37887  2.77519  2.98518  4.58477  3.61503
          0.03140  3.87253  4.59488  0.61958  0.77255  0.48576  0.95510
    110   3.03114  4.44977  4.33589  3.95163  3.37416  4.06669  4.67970  1.07783  3.77978  1.96011  3.30943  4.19696  4.49784  4.12802  3.97633  3.56194  3.33027  1.84575  5.26505  4.00340    114 i - - -
          2.68618  4.42225  2.77519  2.73123  3.46354  2.40513  3.72494  3.29354  2.67741  2.69355  4.24690  2.90347  2.73739  3.18146  2.89801  2.37887  2.77519  2.98518  4.58477  3.61503
          0.03140  3.87253  4.59488  0.61958  0.77255  0.48576  0.95510
    111   2.97207  4.93599  3.14807  2.76944  4.32243  3.46159  3.75907  3.75169  1.03819  3.31672  4.27811  3.19393  3.96188  2.95049  2.43142  3.01401  3.22530  3.45945  5.37701  4.18976    115 k - - -
          2.68618  4.42225  2.77519  2.73123  3.46354  2.40513  3.72494  3.29354  2.67741  2.69355  4.24690  2.90347  2.73739  3.18146  2.89801  2.37887  2.77519  2.98518  4.58477  3.61503
          0.03140  3.87253  4.59488  0.61958  0.77255  0.48576  0.95510
    112   2.88066  4.86651  2.90282  2.65748  4.03510  3.36599  3.81582  3.66580  2.47825  3.16815  4.19593  3.11725  3.91940  1.23393  2.76246  2.92838  3.17760  3.39544  5.30707  4.00080    116 q - - -
          2.68618  4.42225  2.77519  2.73123  3.46354  2.40513  3.72494  3.29354  2.67741  2.69355  4.24690  2.90347  2.73739  3.18146  2.89801  2.37887  2.77519  2.98518  4.58477  3.61503
          0.03140  3.87253  4.59488  0.61958  0.77255  0.48576  0.95510
    113   2.66484  4.44035  3.33864  3.23801  4.38046  0.72901  4.35835  3.98003  3.41930  3.63417  4.60986  3.50292  3.83149  3.74344  3.65540  2.83675  3.14608  3.50833  5.47566  4.48234    117 g - - -
          2.68618  4.42225  2.77519  2.73123  3.46354  2.40513  3.72494  3.29354  2.67741  2.69355  4.24690  2.90347  2.73739  3.18146  2.89801  2.37887  2.77519  2.98518  4.58477  3.61503
          0.03140  3.87253  4.59488  0.61958  0.77255  0.48576  0.95510
    114   2.53077  2.22837  4.19325  3.73025  3.51532  3.48205  4.40065  2.17184  3.58025  2.34188  3.46437  3.80979  4.07112  3.86378  3.77820  2.90015  2.90418  1.54247  5.17536  3.95241    118 v - - -
          2.68618  4.42225  2.77519  2.73123  3.46354  2.40513  3.72494  3.29354  2.67741  2.69355  4.24690  2.90347  2.73739  3.18146  2.89801  2.37887  2.77519  2.98518  4.58477  3.61503
          0.03140  3.87253  4.59488  0.61958  0.77255  0.48576  0.95510
    115   2.75714  4.71009  3.24269  2.72234  3.90219  3.51793  3.70798  2.63090  1.55855  2.82263  3.81163  3.15758  3.93964  2.90176  2.54844  2.85641  2.99304  2.86620  5.21988  3.94789    119 k - - -
          2.68618  4.42225  2.77519  2.73123  3.46354  2.40513  3.72494  3.29354  2.67741  2.69355  4.24690  2.90347  2.73739  3.18146  2.89801  2.37887  2.77519  2.98518  4.58477  3.61503
          0.03140  3.87253  4.59488  0.61958  0.77255  0.48576  0.95510
    116   3.24706  4.73603  3.83827  3.56761  2.29343  3.83016  3.61839  3.25626  3.42512  2.71019  3.93127  3.72345  4.30398  3.73115  3.60884  3.38378  3.53373  3.12681  3.93721  0.96568    120 y - - -
          2.68618  4.42225  2.77519  2.73123  3.46354  2.40513  3.72494  3.29354  2.67741  2.69355  4.24690  2.90347  2.73739  3.18146  2.89801  2.37887  2.77519  2.98518  4.58477  3.61503
          0.03140  3.87253  4.59488  0.61958  0.77255  0.48576  0.95510
    117   3.25834  4.66006  4.23881  3.95326  1.01162  3.94821  3.87712  2.78195  3.86028  2.15196  3.51206  4.01920  4.40675  4.02822  3.97999  3.52830  3.55945  2.77267  4.12606  2.49302    121 f - - -
          2.68618  4.42225  2.77519  2.73123  3.46354  2.40513  3.72494  3.29354  2.67741  2.69355  4.24690  2.90347  2.73739  3.18146  2.89801  2.37887  2.77519  2.98518  4.58477  3.61503
          0.03140  3.87253  4.59488  0.61958  0.77255  0.48576  0.95510
    118   1.65037  4.11807  3.30942  3.04276  4.16590  2.89919  4.12768  3.50492  3.09604  3.26168  4.12449  3.22203  3.64024  3.40472  3.40340  1.50404  2.66266  3.01737  5.53351  4.30084    122 s - - -
          2.68618  4.42225  2.77519  2.73123  3.46354  2.40513  3.72494  3.29354  2.67741  2.69355  4.24690  2.90347  2.73739  3.18146  2.89801  2.37887  2.77519  2.98518  4.58477  3.61503
          0.03140  3.87253  4.59488  0.61958  0.77255  0.48576  0.95510
    119   2.67758  4.90104  2.46680  1.62937  4.32889  3.20517  3.72003  3.76435  2.57652  3.37194  4.22835  2.81644  3.78173  2.89791  3.02175  2.06210  2.98445  3.38950  5.56896  4.19398    123 e - - -
          2.68618  4.42225  2.77519  2.73123  3.46354  2.40513  3.72494  3.29354  2.67741  2.69355  4.24690  2.90347  2.73739  3.18146  2.89801  2.37887  2.77519  2.98518  4.58477  3.61503
          0.03140  3.87253  4.59488  0.61958  0.77255  0.48576  0.95510
    120   3.15527  4.61749  4.18962  3.82940  3.13562  3.98227  4.48512  2.33960  3.59715  0.87512  3.15843  4.10488  4.41757  3.96547  3.77323  3.55304  3.44949  2.37696  5.01500  3.73835    124 l - - -
          2.68618  4.42225  2.77519  2.73123  3.46354  2.40513  3.72494  3.29354  2.67741  2.69355  4.24690  2.90347  2.73739  3.18146  2.89801  2.37887  2.77519  2.98518  4.58477  3.61503
          0.03140  3.87253  4.59488  0.61958  0.77255  0.48576  0.95510
    121   3.03775  4.49248  4.35717  3.87060  3.16479  4.12924  4.56649  2.07016  3.68012  1.13737  3.05224  4.14482  4.48413  3.97642  3.88610  3.51412  3.31042  1.83009  5.12264  3.90474    125 l - - -
          2.68618  4.42225  2.77519  2.73123  3.46354  2.40513  3.72494  3.29354  2.67741  2.69355  4.24690  2.90347  2.73739  3.18146  2.89801  2.37887  2.77519  2.98518  4.58477  3.61503
          0.03140  3.87253  4.59488  0.61958  0.77255  0.48576  0.95510
    122   1.92696  4.43829  3.05507  2.63321  3.99478  3.19230  3.77399  3.35277  2.28861  3.02974  3.87794  3.04658  3.74704  2.97870  2.96187  2.27579  2.44459  2.99843  5.30426  4.03083    126 a - - -
          2.68618  4.42225  2.77519  2.73123  3.46354  2.40513  3.72494  3.29354  2.67741  2.69355  4.24690  2.90347  2.73739  3.18146  2.89801  2.37887  2.77519  2.98518  4.58477  3.61503
          0.03140  3.87253  4.59488  0.61958  0.77255  0.48576  0.95510
    123   2.31492  4.23536  3.20636  3.02206  4.07630  2.96523  4.13195  3.59888  3.09583  3.31908  4.24511  3.24688  3.70402  3.44512  3.38191  1.09096  2.79504  3.13398  5.44876  4.15980    127 s - - -
          2.68618  4.42225  2.77519  2.73123  3.46354  2.40513  3.72494  3.29354  2.67741  2.69355  4.24690  2.90347  2.73739  3.18146  2.89801  2.37887  2.77519  2.98518  4.58477  3.61503
          0.03140  3.87253  4.59488  0.61958  0.77255  0.48576  0.95510
    124   1.69217  4.12059  3.30289  3.03888  4.16839  2.89946  4.12683  3.50921  3.09383  3.26520  4.12849  3.22012  3.64068  3.40341  3.40139  1.46919  2.66439  3.02095  5.53554  4.30154    128 s - - -
          2.68618  4.42225  2.77519  2.73123  3.46354  2.40513  3.72494  3.29354  2.67741  2.69355  4.24690  2.90347  2.73739  3.18146  2.89801  2.37887  2.77519  2.98518  4.58477  3.61503
          0.03140  3.87253  4.59488  0.61958  0.77255  0.48576  0.95510
    125   2.82404  5.12900  2.55789  1.66110  4.46018  3.33471  3.63572  3.87481  1.84974  3.41033  4.26227  2.84098  3.83921  2.78761  2.64948  2.78483  3.06552  3.52181  5.55554  4.22045    129 e - - -
          2.68618  4.42225  2.77519  2.73123  3.46354  2.40513  3.72494  3.29354  2.67741  2.69355  4.24690  2.90347  2.73739  3.18146  2.89801  2.37887  2.77519  2.98518  4.58477  3.61503
          0.03140  3.87253  4.59488  0.61958  0.77255  0.48576  0.95510
    126   2.67798  4.99124  2.75009  2.13854  4.30477  3.35823  3.57551  3.73547  2.24755  3.26838  4.07608  2.56620  3.79388  2.45726  2.30138  2.44268  2.90830  3.37391  5.43563  4.09520    130 e - - -
          2.68618  4.42225  2.77519  2.73123  3.46354  2.40513  3.72494  3.29354  2.67741  2.69355  4.24690  2.90347  2.73739  3.18146  2.89801  2.37887  2.77519  2.98518  4.58477  3.61503
          0.03140  3.87253  4.59488  0.61958  0.77255  0.48576  0.95510
    127   2.66293  4.65077  3.00648  2.57383  3.76071  3.42637  3.67077  3.21672  2.41144  2.18319  3.76091  2.71050  3.86466  2.32400  2.75205  2.74933  2.90600  2.96125  5.11906  3.79449    131 l - - -
          2.68618  4.42225  2.77519  2.73123  3.46354  2.40513  3.72494  3.29354  2.67741  2.69355  4.24690  2.90347  2.73739  3.18146  2.89801  2.37887  2.77519  2.98518  4.58477  3.61503
          0.03140  3.87253  4.59488  0.61958  0.77255  0.48576  0.95510
    128   2.22868  4.19137  3.09104  2.90917  4.27562  1.52391  4.10627  3.74705  3.08222  3.42526  4.26516  3.15287  3.64304  3.37462  3.40934  1.87809  2.71278  3.19532  5.59844  4.35234    132 g - - -
          2.68618  4.42225  2.77519  2.73123  3.46354  2.40513  3.72494  3.29354  2.67741  2.69355  4.24690  2.90347  2.73739  3.18146  2.89801  2.37887  2.77519  2.98518  4.58477  3.61503
          0.03140  3.87253  4.59488  0.61958  0.77255  0.48576  0.95510
    129   2.74234  2.74039  4.33841  3.80562  3.41375  3.88627  4.45629  1.75367  3.68492  2.16077  3.31093  3.99447  4.30798  3.94246  3.89026  3.24113  3.02714  1.44493  5.13106  3.92366    133 v - - -
          2.68618  4.42225  2.77519  2.73123  3.46354  2.40513  3.72494  3.29354  2.67741  2.69355  4.24690  2.90347  2.73739  3.18146  2.89801  2.37887  2.77519  2.98518  4.58477  3.61503
          0.03140  3.87253  4.59488  0.61958  0.77255  0.48576  0.95510
    130   2.98956  5.11802  0.91797  2.33476  4.49501  3.21061  3.93093  4.08318  3.01503  3.69146  4.66951  2.89116  3.86340  3.17003  3.53132  2.95186  3.32810  3.72233  5.66362  4.36782    134 d - - -
          2.68619  4.42226  2.77505  2.73124  3.46355  2.40513  3.72495  3.29355  2.67742  2.69356  4.24690  2.90347  2.73740  3.18147  2.89801  2.37888  2.77520  2.98519  4.58478  3.61504
          0.10551  2.40763  4.59488  0.43021  1.05090  0.48576  0.95510
    131   2.79478  4.39740  3.77048  3.22819  3.24148  3.80537  4.05679  2.00630  3.03297  1.60809  3.16696  3.59754  4.15835  2.85344  3.31004  3.10256  3.02924  2.32012  4.94331  3.71699    136 l - - -
          2.68618  4.42225  2.77519  2.73123  3.46354  2.40513  3.72494  3.29354  2.67741  2.69355  4.24690  2.90347  2.73739  3.18146  2.89801  2.37887  2.77519  2.98518  4.58477  3.61503
          0.03140  3.87253  4.59488  0.61958  0.77255  0.48576  0.95510
    132   2.84132  5.38288  1.73648  1.77338  4.66788  3.18225  3.68278  4.17660  2.65803  3.68084  4.51585  2.07851  3.77938  2.84226  3.23070  2.73973  3.12057  3.75723  5.84503  4.35763    137 d - - -
          2.68618  4.42225  2.77519  2.73123  3.46354  2.40513  3.72494  3.29354  2.67741  2.69355  4.24690  2.90347  2.73739  3.18146  2.89801  2.37887  2.77519  2.98518  4.58477  3.61503
          0.03140  3.87253  4.59488  0.61958  0.77255  0.48576  0.95510
    133   2.27002  4.16266  3.41576  3.01498  3.91448  3.04953  4.02681  3.11951  2.97158  2.95243  3.85683  3.25292  3.71507  3.30580  3.29361  1.62500  2.34866  2.35921  5.32739  4.08944    138 s - - -
          2.68618  4.42225  2.77519  2.73123  3.46354  2.40513  3.72494  3.29354  2.67741  2.69355  4.24690  2.90347  2.73739  3.18146  2.89801  2.37887  2.77519  2.98518  4.58477  3.61503
          0.03140  3.87253  4.59488  0.61958  0.77255  0.48576  0.95510
    134   2.43269  4.27700  4.20328  3.70136  3.52831  3.91182  4.50972  1.71469  3.59923  2.18702  3.38237  3.96130  4.34320  3.90168  3.85839  3.27348  3.08374  1.32479  5.29713  4.08244    139 v - - -
          2.68618  4.42225  2.77519  2.73123  3.46354  2.40513  3.72494  3.29354  2.67741  2.69355  4.24690  2.90347  2.73739  3.18146  2.89801  2.37887  2.77519  2.98518  4.58477  3.61503
          0.03140  3.87253  4.59488  0.61958  0.77255  0.48576  0.95510
    135   3.03114  4.44977  4.33589  3.95163  3.37416  4.06669  4.67970  1.07783  3.77978  1.96011  3.30943  4.19696  4.49784  4.12802  3.97633  3.56194  3.33027  1.84575  5.26505  4.00340    140 i - - -
          2.68618  4.42225  2.77519  2.73123  3.46354  2.40513  3.72494  3.29354  2.67741  2.69355  4.24690  2.90347  2.73739  3.18146  2.89801  2.37887  2.77519  2.98518  4.58477  3.61503
          0.03140  3.87253  4.59488  0.61958  0.77255  0.48576  0.95510
    136   2.88066  4.86651  2.90282  2.65748  4.03510  3.36599  3.81582  3.66580  2.47825  3.16815  4.19593  3.11725  3.91940  1.23393  2.76246  2.92838  3.17760  3.39544  5.30707  4.00080    141 q - - -
          2.68618  4.42225  2.77519  2.73123  3.46354  2.40513  3.72494  3.29354  2.67741  2.69355  4.24690  2.90347  2.73739  3.18146  2.89801  2.37887  2.77519  2.98518  4.58477  3.61503
          0.03140  3.87253  4.59488  0.61958  0.77255  0.48576  0.95510
    137   1.87826  4.13495  3.26764  3.02179  4.17554  2.90239  4.12486  3.52582  3.08531  3.28047  4.14983  3.21243  3.64519  3.40130  3.39155  1.34030  2.67669  3.03680  5.54313  4.30038    142 s - - -
          2.68618  4.42225  2.77519  2.73123  3.46354  2.40513  3.72494  3.29354  2.67741  2.69355  4.24690  2.90347  2.73739  3.18146  2.89801  2.37887  2.77519  2.98518  4.58477  3.61503
          0.03140  3.87253  4.59488  0.61958  0.77255  0.48576  0.95510
    138   3.24706  4.73603  3.83827  3.56761  2.29343  3.83016  3.61839  3.25626  3.42512  2.71019  3.93127  3.72345  4.30398  3.73115  3.60884  3.38378  3.53373  3.12681  3.93721  0.96568    143 y - - -
          2.68618  4.42225  2.77519  2.73123  3.46354  2.40513  3.72494  3.29354  2.67741  2.69355  4.24690  2.90347  2.73739  3.18146  2.89801  2.37887  2.77519  2.98518  4.58477  3.61503
          0.03140  3.87253  4.59488  0.61958  0.77255  0.48576  0.95510
    139   2.72337  4.72005  2.70814  2.59359  4.08356  3.18392  3.92086  3.79388  2.82452  3.44072  4.39592  1.15794  3.83576  3.19356  3.17923  2.79052  3.10519  3.41609  5.38946  4.03185    144 n - - -
          2.68618  4.42225  2.77519  2.73123  3.46354  2.40513  3.72494  3.29354  2.67741  2.69355  4.24690  2.90347  2.73739  3.18146  2.89801  2.37887  2.77519  2.98518  4.58477  3.61503
          0.03140  3.87253  4.59488  0.61958  0.77255  0.48576  0.95510
    140   3.24706  4.73603  3.83827  3.56761  2.29343  3.83016  3.61839  3.25626  3.42512  2.71019  3.93127  3.72345  4.30398  3.73115  3.60884  3.38378  3.53373  3.12681  3.93721  0.96568    145 y - - -
          2.68618  4.42225  2.77519  2.73123  3.46354  2.40513  3.72494  3.29354  2.67741  2.69355  4.24690  2.90347  2.73739  3.18146  2.89801  2.37887  2.77519  2.98518  4.58477  3.61503
          0.03140  3.87253  4.59488  0.61958  0.77255  0.48576  0.95510
    141   2.66484  4.44035  3.33864  3.23801  4.38046  0.72901  4.35835  3.98003  3.41930  3.63417  4.60986  3.50292  3.83149  3.74344  3.65540  2.83675  3.14608  3.50833  5.47566  4.48234    146 g - - -
          2.68618  4.42225  2.77519  2.73123  3.46354  2.40513  3.72494  3.29354  2.67741  2.69355  4.24690  2.90347  2.73739  3.18146  2.89801  2.37887  2.77519  2.98518  4.58477  3.61503
          0.03140  3.87253  4.59488  0.61958  0.77255  0.48576  0.95510
    142   2.66484  4.44035  3.33864  3.23801  4.38046  0.72901  4.35835  3.98003  3.41930  3.63417  4.60986  3.50292  3.83149  3.74344  3.65540  2.83675  3.14608  3.50833  5.47566  4.48234    147 g - - -
          2.68618  4.42225  2.77519  2.73123  3.46354  2.40513  3.72494  3.29354  2.67741  2.69355  4.24690  2.90347  2.73739  3.18146  2.89801  2.37887  2.77519  2.98518  4.58477  3.61503
          0.03140  3.87253  4.59488  0.61958  0.77255  0.48576  0.95510
    143   2.66484  4.44035  3.33864  3.23801  4.38046  0.72901  4.35835  3.98003  3.41930  3.63417  4.60986  3.50292  3.83149  3.74344  3.65540  2.83675  3.14608  3.50833  5.47566  4.48234    148 g - - -
          2.68618  4.42225  2.77519  2.73123  3.46354  2.40513  3.72494  3.29354  2.67741  2.69355  4.24690  2.90347  2.73739  3.18146  2.89801  2.37887  2.77519  2.98518  4.58477  3.61503
          0.03140  3.87253  4.59488  0.61958  0.77255  0.48576  0.95510
    144   3.37334  4.69960  4.36348  3.99341  1.30321  4.18430  3.45478  3.07890  3.85722  2.45146  3.69764  3.90581  4.51139  3.91828  3.95976  3.54158  3.60248  3.00269  3.63753  1.48440    149 f - - -
          2.68618  4.42225  2.77519  2.73123  3.46354  2.40513  3.72494  3.29354  2.67741  2.69355  4.24690  2.90347  2.73739  3.18146  2.89801  2.37887  2.77519  2.98518  4.58477  3.61503
          0.03140  3.87253  4.59488  0.61958  0.77255  0.48576  0.95510
    145   3.08866  4.46722  4.54331  4.00387  3.19586  4.31653  4.69035  1.78226  3.86193  1.22469  3.01981  4.28980  4.58594  4.09355  4.06279  3.66388  3.33256  1.73563  5.18971  4.03488    150 l - - -
          2.68618  4.42225  2.77519  2.73123  3.46354  2.40513  3.72494  3.29354  2.67741  2.69355  4.24690  2.90347  2.73739  3.18146  2.89801  2.37887  2.77519  2.98518  4.58477  3.61503
          0.03140  3.87253  4.59488  0.61958  0.77255  0.48576  0.95510
    146   2.50972  4.58738  2.64516  2.49050  4.30524  1.98934  3.86951  3.82458  2.77929  3.44238  4.29422  1.83116  3.73510  3.08394  3.19000  2.58444  2.90435  3.36618  5.57175  4.24237    151 n - - -
          2.68618  4.42225  2.77519  2.73123  3.46354  2.40513  3.72494  3.29354  2.67741  2.69355  4.24690  2.90347  2.73739  3.18146  2.89801  2.37887  2.77519  2.98518  4.58477  3.61503
          0.03140  3.87253  4.59488  0.61958  0.77255  0.48576  0.95510
    147   3.24706  4.73603  3.83827  3.56761  2.29343  3.83016  3.61839  3.25626  3.42512  2.71019  3.93127  3.72345  4.30398  3.73115  3.60884  3.38378  3.53373  3.12681  3.93721  0.96568    152 y - - -
          2.68618  4.42225  2.77519  2.73123  3.46354  2.40513  3.72494  3.29354  2.67741  2.69355  4.24690  2.90347  2.73739  3.18146  2.89801  2.37887  2.77519  2.98518  4.58477  3.61503
          0.03140  3.87253  4.59488  0.61958  0.77255  0.48576  0.95510
    148   2.80811  4.35062  4.12545  3.78852  3.55005  3.72401  4.59020  2.05006  3.65630  2.23702  3.51512  3.97836  4.28446  4.01607  3.86881  3.22749  3.16962  1.02481  5.33452  4.06618    153 v - - -
          2.68618  4.42225  2.77519  2.73123  3.46354  2.40513  3.72494  3.29354  2.67741  2.69355  4.24690  2.90347  2.73739  3.18146  2.89801  2.37887  2.77519  2.98518  4.58477  3.61503
          0.03140  3.87253  4.59488  0.61958  0.77255  0.48576  0.95510
    149   1.47974  4.37274  3.23086  2.83932  3.98035  3.17350  3.88385  3.28980  2.63366  3.00598  3.92293  3.17665  3.77956  3.12028  2.46972  2.59110  2.81696  2.95319  5.31693  4.06734    154 a - - -
          2.68618  4.42225  2.77519  2.73123  3.46354  2.40513  3.72494  3.29354  2.67741  2.69355  4.24690  2.90347  2.73739  3.18146  2.89801  2.37887  2.77519  2.98518  4.58477  3.61503
          0.03140  3.87253  4.59488  0.61958  0.77255  0.48576  0.95510
    150   2.58020  4.77554  2.68361  2.36795  4.23817  2.76868  3.67356  3.67346  2.20597  3.25441  4.07653  2.39528  3.75971  2.83616  2.88736  2.14381  2.87421  3.29220  5.45910  4.12000    155 s - - -
          2.68618  4.42225  2.77519  2.73123  3.46354  2.40513  3.72494  3.29354  2.67741  2.69355  4.24690  2.90347  2.73739  3.18146  2.89801  2.37887  2.77519  2.98518  4.58477  3.61503
          0.03140  3.87253  4.59488  0.61958  0.77255  0.48576  0.95510
    151   2.74459  4.99134  2.95358  2.45157  4.30415  3.43911  3.01836  3.73196  1.94529  3.24980  4.07295  2.37197  3.84417  2.69972  2.12300  2.73902  2.95643  3.38830  5.38098  4.08484    156 k - - -
          2.68618  4.42225  2.77519  2.73123  3.46354  2.40513  3.72494  3.29354  2.67741  2.69355  4.24690  2.90347  2.73739  3.18146  2.89801  2.37887  2.77519  2.98518  4.58477  3.61503
          0.03140  3.87253  4.59488  0.61958  0.77255  0.48576  0.95510
    152   2.66484  4.44035  3.33864  3.23801  4.38046  0.72901  4.35835  3.98003  3.41930  3.63417  4.60986  3.50292  3.83149  3.74344  3.65540  2.83675  3.14608  3.50833  5.47566  4.48234    157 g - - -
          2.68618  4.42225  2.77519  2.73123  3.46354  2.40513  3.72494  3.29354  2.67741  2.69355  4.24690  2.90347  2.73739  3.18146  2.89801  2.37887  2.77519  2.98518  4.58477  3.61503
          0.03140  3.87253  4.59488  0.61958  0.77255  0.48576  0.95510
    153   2.80256  4.99455  2.79254  2.45903  4.36608  3.37567  3.63446  3.81137  1.50755  3.34909  4.20692  2.37113  3.86319  2.79252  2.47988  2.80036  3.04915  3.46196  5.45353  4.15521    158 k - - -
          2.68618  4.42225  2.77519  2.73123  3.46354  2.40513  3.72494  3.29354  2.67741  2.69355  4.24690  2.90347  2.73739  3.18146  2.89801  2.37887  2.77519  2.98518  4.58477  3.61503
          0.03140  3.87253  4.59488  0.61958  0.77255  0.48576  0.95510
    154   2.97207  4.93599  3.14807  2.76944  4.32243  3.46159  3.75907  3.75169  1.03819  3.31672  4.27811  3.19393  3.96188  2.95049  2.43142  3.01401  3.22530  3.45945  5.37701  4.18976    159 k - - -
          2.68618  4.42225  2.77519  2.73123  3.46354  2.40513  3.72494  3.29354  2.67741  2.69355  4.24690  2.90347  2.73739  3.18146  2.89801  2.37887  2.77519  2.98518  4.58477  3.61503
          0.03140  3.87253  4.59488  0.61958  0.77255  0.48576  0.95510
    155   3.07104  4.74235  3.54730  3.14844  2.29368  3.80159  2.28931  3.34945  2.98654  2.81808  3.89206  3.43376  4.19888  3.34995  3.25952  3.15043  3.30538  3.15544  3.92387  1.51295    160 y - - -
          2.68618  4.42225  2.77519  2.73123  3.46354  2.40513  3.72494  3.29354  2.67741  2.69355  4.24690  2.90347  2.73739  3.18146  2.89801  2.37887  2.77519  2.98518  4.58477  3.61503
          0.03140  3.87253  4.59488  0.61958  0.77255  0.48576  0.95510
    156   2.23135  4.16038  3.29737  2.99303  4.08076  2.96045  4.06496  3.39727  2.99505  3.16194  4.03848  3.21328  3.67146  3.33628  3.30636  1.83313  1.65048  2.96144  5.45419  4.21294    161 t - - -
          2.68618  4.42225  2.77519  2.73123  3.46354  2.40513  3.72494  3.29354  2.67741  2.69355  4.24690  2.90347  2.73739  3.18146  2.89801  2.37887  2.77519  2.98518  4.58477  3.61503
          0.03140  3.87253  4.59488  0.61958  0.77255  0.48576  0.95510
    157   3.36790  4.69626  4.36072  3.98976  1.27862  4.18152  3.46033  3.06830  3.85364  2.44019  3.68805  3.90611  4.50920  3.91707  3.95722  3.53925  3.59748  2.99399  3.64441  1.52621    162 f - - -
          2.68618  4.42225  2.77519  2.73123  3.46354  2.40513  3.72494  3.29354  2.67741  2.69355  4.24690  2.90347  2.73739  3.18146  2.89801  2.37887  2.77519  2.98518  4.58477  3.61503
          0.03140  3.87253  4.59488  0.61958  0.77255  0.48576  0.95510
    158   2.69872  4.98448  2.46207  1.66586  4.34303  3.24476  3.66877  3.76301  2.50193  3.35342  4.19155  2.44884  3.78344  2.83135  2.95733  2.68230  2.55379  3.39754  5.55728  4.17776    163 e - - -
          2.68618  4.42225  2.77519  2.73123  3.46354  2.40513  3.72494  3.29354  2.67741  2.69355  4.24690  2.90347  2.73739  3.18146  2.89801  2.37887  2.77519  2.98518  4.58477  3.61503
          0.03140  3.87253  4.59488  0.61958  0.77255  0.48576  0.95510
    159   3.15527  4.61749  4.18962  3.82940  3.13562  3.98227  4.48512  2.33960  3.59715  0.87512  3.15843  4.10488  4.41757  3.96547  3.77323  3.55304  3.44949  2.37696  5.01500  3.73835    164 l - - -
          2.68618  4.42225  2.77519  2.73123  3.46354  2.40513  3.72494  3.29354  2.67741  2.69355  4.24690  2.90347  2.73739  3.18146  2.89801  2.37887  2.77519  2.98518  4.58477  3.61503
          0.03140  3.87253  4.59488  0.61958  0.77255  0.48576  0.95510
    160   1.01367  4.19197  3.46257  3.25379  4.05236  3.01653  4.27584  3.17787  3.27005  3.05949  4.09125  3.40342  3.75574  3.61119  3.52062  2.54224  2.81959  2.83226  5.47951  4.27975    165 a - - -
          2.68618  4.42225  2.77519  2.73123  3.46354  2.40513  3.72494  3.29354  2.67741  2.69355  4.24690  2.90347  2.73739  3.18146  2.89801  2.37887  2.77519  2.98518  4.58477  3.61503
          0.03140  3.87253  4.59488  0.61958  0.77255  0.48576  0.95510
    161   2.81987  5.15888  2.41161  1.52638  4.43905  3.27982  3.66285  3.90433  2.43048  3.43473  4.30080  2.78296  3.82079  2.29506  2.84310  2.76981  3.07843  3.54810  5.60342  4.22211    166 e - - -
          2.68618  4.42225  2.77519  2.73123  3.46354  2.40513  3.72494  3.29354  2.67741  2.69355  4.24690  2.90347  2.73739  3.18146  2.89801  2.37887  2.77519  2.98518  4.58477  3.61503
          0.03140  3.87253  4.59488  0.61958  0.77255  0.48576  0.95510
    162   2.50788  4.54898  2.83638  2.57164  4.08592  3.15745  3.80158  3.58414  2.59962  3.20499  4.08117  2.99998  3.76304  2.54118  2.95461  1.56752  2.86809  3.19956  5.39307  4.06420    167 s - - -
          2.68618  4.42225  2.77519  2.73123  3.46354  2.40513  3.72494  3.29354  2.67741  2.69355  4.24690  2.90347  2.73739  3.18146  2.89801  2.37887  2.77519  2.98518  4.58477  3.61503
          0.03140  3.87253  4.59488  0.61958  0.77255  0.48576  0.95510
    163   3.25834  4.66006  4.23881  3.95326  1.01162  3.94821  3.87712  2.78195  3.86028  2.15196  3.51206  4.01920  4.40675  4.02822  3.97999  3.52830  3.55945  2.77267  4.12606  2.49302    168 f - - -
          2.68618  4.42225  2.77519  2.73123  3.46354  2.40513  3.72494  3.29354  2.67741  2.69355  4.24690  2.90347  2.73739  3.18146  2.89801  2.37887  2.77519  2.98518  4.58477  3.61503
          0.03140  3.87253  4.59488  0.61958  0.77255  0.48576  0.95510
    164   1.89704  4.13684  3.26344  3.01993  4.17562  2.90296  4.12468  3.52734  3.08438  3.28190  4.15229  3.21169  3.64595  3.40129  3.39031  1.32933  2.67846  3.03851  5.54352  4.29949    169 s - - -
          2.68618  4.42225  2.77519  2.73123  3.46354  2.40513  3.72494  3.29354  2.67741  2.69355  4.24690  2.90347  2.73739  3.18146  2.89801  2.37887  2.77519  2.98518  4.58477  3.61503
          0.03140  3.87253  4.59488  0.61958  0.77255  0.48576  0.95510
    165   2.94665  5.03753  3.27789  2.70546  4.44566  3.55854  3.58969  3.81911  1.29194  3.30470  4.18612  3.12194  3.95974  2.73630  1.91835  2.95613  3.13710  3.50730  5.37924  4.18540    170 k - - -
          2.68618  4.42225  2.77519  2.73123  3.46354  2.40513  3.72494  3.29354  2.67741  2.69355  4.24690  2.90347  2.73739  3.18146  2.89801  2.37887  2.77519  2.98518  4.58477  3.61503
          0.03140  3.87253  4.59488  0.61958  0.77255  0.48576  0.95510
    166   2.86566  5.31649  1.95271  1.31749  4.61088  3.19166  3.71697  4.09390  2.69001  3.64313  4.50799  2.68234  3.79779  2.88895  3.23637  2.77712  3.15196  3.70215  5.80176  4.34992    171 e - - -
          2.68618  4.42225  2.77519  2.73123  3.46354  2.40513  3.72494  3.29354  2.67741  2.69355  4.24690  2.90347  2.73739  3.18146  2.89801  2.37887  2.77519  2.98518  4.58477  3.61503
          0.03140  3.87253  4.59488  0.61958  0.77255  0.48576  0.95510
    167   2.77767  4.78420  3.12776  2.64138  3.65167  3.49941  3.61906  3.39643  1.59597  2.98271  3.90025  3.09003  3.91601  2.85690  2.54281  2.83637  3.00163  3.13095  5.00617  2.74763    172 k - - -
          2.68618  4.42225  2.77519  2.73123  3.46354  2.40513  3.72494  3.29354  2.67741  2.69355  4.24690  2.90347  2.73739  3.18146  2.89801  2.37887  2.77519  2.98518  4.58477  3.61503
          0.03140  3.87253  4.59488  0.61958  0.77255  0.48576  0.95510
    168   1.92953  4.14037  3.25588  3.01663  4.17531  2.90412  4.12429  3.52992  3.08266  3.28427  4.15664  3.21042  3.64742  3.40130  3.38798  1.31111  2.68181  3.04156  5.54387  4.29739    173 s - - -
          2.68618  4.42225  2.77519  2.73123  3.46354  2.40513  3.72494  3.29354  2.67741  2.69355  4.24690  2.90347  2.73739  3.18146  2.89801  2.37887  2.77519  2.98518  4.58477  3.61503
          0.03140  3.87253  4.59488  0.61958  0.77255  0.48576  0.95510
    169   2.66484  4.44035  3.33864  3.23801  4.38046  0.72901  4.35835  3.98003  3.41930  3.63417  4.60986  3.50292  3.83149  3.74344  3.65540  2.83675  3.14608  3.50833  5.47566  4.48234    174 g - - -
          2.68618  4.42225  2.77519  2.73123  3.46354  2.40513  3.72494  3.29354  2.67741  2.69355  4.24690  2.90347  2.73739  3.18146  2.89801  2.37887  2.77519  2.98518  4.58477  3.61503
          0.03140  3.87253  4.59488  0.61958  0.77255  0.48576  0.95510
    170   2.66484  4.44035  3.33864  3.23801  4.38046  0.72901  4.35835  3.98003  3.41930  3.63417  4.60986  3.50292  3.83149  3.74344  3.65540  2.83675  3.14608  3.50833  5.47566  4.48234    175 g - - -
          2.68618  4.42225  2.77519  2.73123  3.46354  2.40513  3.72494  3.29354  2.67741  2.69355  4.24690  2.90347  2.73739  3.18146  2.89801  2.37887  2.77519  2.98518  4.58477  3.61503
          0.03140  3.87253  4.59488  0.61958  0.77255  0.48576  0.95510
    171   2.67204  4.91078  2.81743  2.11172  4.19365  3.38059  3.58654  3.59820  2.09084  3.16721  3.99397  2.89486  3.80687  2.25840  2.64065  2.67720  2.90006  2.89827  5.36812  4.04534    176 k - - -
          2.68618  4.42225  2.77519  2.73123  3.46354  2.40513  3.72494  3.29354  2.67741  2.69355  4.24690  2.90347  2.73739  3.18146  2.89801  2.37887  2.77519  2.98518  4.58477  3.61503
          0.03140  3.87253  4.59488  0.61958  0.77255  0.48576  0.95510
    172   2.97207  4.93599  3.14807  2.76944  4.32243  3.46159  3.75907  3.75169  1.03819  3.31672  4.27811  3.19393  3.96188  2.95049  2.43142  3.01401  3.22530  3.45945  5.37701  4.18976    177 k - - -
          2.68618  4.42225  2.77519  2.73123  3.46354  2.40513  3.72494  3.29354  2.67741  2.69355  4.24690  2.90347  2.73739  3.18146  2.89801  2.37887  2.77519  2.98518  4.58477  3.61503
          0.03140  3.87253  4.59488  0.61958  0.77255  0.48576  0.95510
    173   2.24152  4.22806  3.94937  3.56511  3.66111  3.51040  4.43580  2.13059  3.47026  2.38829  3.55743  3.74833  4.10659  3.80303  3.72067  2.93993  2.96539  1.26489  5.36476  4.13188    178 v - - -
          2.68618  4.42225  2.77519  2.73123  3.46354  2.40513  3.72494  3.29354  2.67741  2.69355  4.24690  2.90347  2.73739  3.18146  2.89801  2.37887  2.77519  2.98518  4.58477  3.61503
          0.03140  3.87253  4.59488  0.61958  0.77255  0.48576  0.95510
    174   2.58456  4.80818  1.82950  2.29222  4.32813  3.16084  3.72688  3.75187  2.63897  3.36636  4.19789  2.81163  3.74344  2.89841  3.13201  2.17760  2.51205  3.34940  5.58245  4.20188    179 d - - -
          2.68618  4.42225  2.77519  2.73123  3.46354  2.40513  3.72494  3.29354  2.67741  2.69355  4.24690  2.90347  2.73739  3.18146  2.89801  2.37887  2.77519  2.98518  4.58477  3.61503
          0.03140  3.87253  4.59488  0.61958  0.77255  0.48576  0.95510
    175   3.24706  4.73603  3.83827  3.56761  2.29343  3.83016  3.61839  3.25626  3.42512  2.71019  3.93127  3.72345  4.30398  3.73115  3.60884  3.38378  3.53373  3.12681  3.93721  0.96568    180 y - - -
          2.68618  4.42225  2.77519  2.73123  3.46354  2.40513  3.72494  3.29354  2.67741  2.69355  4.24690  2.90347  2.73739  3.18146  2.89801  2.37887  2.77519  2.98518  4.58477  3.61503
          0.03140  3.87253  4.59488  0.61958  0.77255  0.48576  0.95510
    176   2.34377  4.27721  3.17654  2.90120  4.07975  3.03880  4.02561  3.38540  2.91261  3.11882  4.04794  3.19192  1.65103  3.28489  3.23042  2.50501  2.30179  2.99703  5.44378  4.19962    181 p - - -
          2.68618  4.42225  2.77519  2.73123  3.46354  2.40513  3.72494  3.29354  2.67741  2.69355  4.24690  2.90347  2.73739  3.18146  2.89801  2.37887  2.77519  2.98518  4.58477  3.61503
          0.03140  3.87253  4.59488  0.61958  0.77255  0.48576  0.95510
    177   2.72337  4.72005  2.70814  2.59359  4.08356  3.18392  3.92086  3.79388  2.82452  3.44072  4.39592  1.15794  3.83576  3.19356  3.17923  2.79052  3.10519  3.41609  5.38946  4.03185    182 n - - -
          2.68618  4.42225  2.77519  2.73123  3.46354  2.40513  3.72494  3.29354  2.67741  2.69355  4.24690  2.90347  2.73739  3.18146  2.89801  2.37887  2.77519  2.98518  4.58477  3.61503
          0.03140  3.87253  4.59488  0.61958  0.77255  0.48576  0.95510
    178   2.75136  4.50878  3.35852  3.19750  4.19281  3.19629  4.27501  3.73816  3.25479  3.36503  4.41482  3.50423  0.82752  3.64357  3.50038  2.91883  3.19291  3.38354  5.37942  4.31345    183 p - - -
          2.68618  4.42225  2.77519  2.73123  3.46354  2.40513  3.72494  3.29354  2.67741  2.69355  4.24690  2.90347  2.73739  3.18146  2.89801  2.37887  2.77519  2.98518  4.58477  3.61503
          0.03140  3.87253  4.59488  0.61958  0.77255  0.48576  0.95510
    179   3.03114  4.44977  4.33589  3.95163  3.37416  4.06669  4.67970  1.07783  3.77978  1.96011  3.30943  4.19696  4.49784  4.12802  3.97633  3.56194  3.33027  1.84575  5.26505  4.00340    184 i - - -
          2.68618  4.42225  2.77519  2.73123  3.46354  2.40513  3.72494  3.29354  2.67741  2.69355  4.24690  2.90347  2.73739  3.18146  2.89801  2.37887  2.77519  2.98518  4.58477  3.61503
          0.03140  3.87253  4.59488  0.61958  0.77255  0.48576  0.95510
    180   1.01367  4.19197  3.46257  3.25379  4.05236  3.01653  4.27584  3.17787  3.27005  3.05949  4.09125  3.40342  3.75574  3.61119  3.52062  2.54224  2.81959  2.83226  5.47951  4.27975    185 a - - -
          2.68618  4.42225  2.77519  2.73123  3.46354  2.40513  3.72494  3.29354  2.67741  2.69355  4.24690  2.90347  2.73739  3.18146  2.89801  2.37887  2.77519  2.98518  4.58477  3.61503
          0.03140  3.87253  4.59488  0.61958  0.77255  0.48576  0.95510
    181   3.00903  4.38813  4.54193  4.05935  3.41846  4.23868  4.79699  1.21891  3.91923  1.92943  3.25687  4.30294  4.59330  4.21023  4.13251  3.62895  3.28597  1.52843  5.36951  4.15300    186 i - - -
          2.68618  4.42225  2.77519  2.73123  3.46354  2.40513  3.72494  3.29354  2.67741  2.69355  4.24690  2.90347  2.73739  3.18146  2.89801  2.37887  2.77519  2.98518  4.58477  3.61503
          0.03140  3.87253  4.59488  0.61958  0.77255  0.48576  0.95510
    182   2.24878  4.57920  2.91548  2.55337  4.09165  3.23208  3.74147  3.45614  2.20740  3.10769  3.96801  2.99972  2.21793  2.93197  2.85626  2.61292  2.84693  3.10727  5.36262  4.07524    187 k - - -
          2.68618  4.42225  2.77519  2.73123  3.46354  2.40513  3.72494  3.29354  2.67741  2.69355  4.24690  2.90347  2.73739  3.18146  2.89801  2.37887  2.77519  2.98518  4.58477  3.61503
          0.03140  3.87253  4.59488  0.61958  0.77255  0.48576  0.95510
    183   2.60027  4.42556  3.25948  2.47595  3.60596  3.51104  3.75615  2.40460  2.40168  2.59220  3.52277  3.17664  3.90431  3.01034  2.97792  2.77400  2.83503  2.18058  5.03018  3.77441    188 v - - -
          2.68618  4.42225  2.77519  2.73123  3.46354  2.40513  3.72494  3.29354  2.67741  2.69355  4.24690  2.90347  2.73739  3.18146  2.89801  2.37887  2.77519  2.98518  4.58477  3.61503
          0.03140  3.87253  4.59488  0.61958  0.77255  0.48576  0.95510
    184   2.72337  4.72005  2.70814  2.59359  4.08356  3.18392  3.92086  3.79388  2.82452  3.44072  4.39592  1.15794  3.83576  3.19356  3.17923  2.79052  3.10519  3.41609  5.38946  4.03185    189 n - - -
          2.68618  4.42225  2.77519  2.73123  3.46354  2.40513  3.72494  3.29354  2.67741  2.69355  4.24690  2.90347  2.73739  3.18146  2.89801  2.37887  2.77519  2.98518  4.58477  3.61503
          0.03140  3.87253  4.59488  0.61958  0.77255  0.48576  0.95510
    185   2.66484  4.44035  3.33864  3.23801  4.38046  0.72901  4.35835  3.98003  3.41930  3.63417  4.60986  3.50292  3.83149  3.74344  3.65540  2.83675  3.14608  3.50833  5.47566  4.48234    190 g - - -
          2.68618  4.42225  2.77519  2.73123  3.46354  2.40513  3.72494  3.29354  2.67741  2.69355  4.24690  2.90347  2.73739  3.18146  2.89801  2.37887  2.77519  2.98518  4.58477  3.61503
          0.03140  3.87253  4.59488  0.61958  0.77255  0.48576  0.95510
    186   2.66484  4.44035  3.33864  3.23801  4.38046  0.72901  4.35835  3.98003  3.41930  3.63417  4.60986  3.50292  3.83149  3.74344  3.65540  2.83675  3.14608  3.50833  5.47566  4.48234    191 g - - -
          2.68618  4.42225  2.77519  2.73123  3.46354  2.40513  3.72494  3.29354  2.67741  2.69355  4.24690  2.90347  2.73739  3.18146  2.89801  2.37887  2.77519  2.98518  4.58477  3.61503
          0.03140  3.87253  4.59488  0.61958  0.77255  0.48576  0.95510
    187   3.33553  4.71023  4.09115  3.79721  2.66613  3.73013  3.89974  3.35907  3.51939  2.75398  3.99287  3.94624  4.24785  3.90700  3.64775  3.53924  3.63592  3.24940  0.88517  2.66821    192 w - - -
          2.68618  4.42225  2.77519  2.73123  3.46354  2.40513  3.72494  3.29354  2.67741  2.69355  4.24690  2.90347  2.73739  3.18146  2.89801  2.37887  2.77519  2.98518  4.58477  3.61503
          0.03140  3.87253  4.59488  0.61958  0.77255  0.48576  0.95510
    188   3.00541  4.84467  3.49605  3.00702  4.19926  3.49348  3.82412  3.74092  2.23713  3.25683  4.25695  3.36678  3.99600  3.04439  0.97829  3.08954  3.27132  3.46485  5.28224  4.12654    193 r - - -
          2.68618  4.42225  2.77519  2.73123  3.46354  2.40513  3.72494  3.29354  2.67741  2.69355  4.24690  2.90347  2.73739  3.18146  2.89801  2.37887  2.77519  2.98518  4.58477  3.61503
          0.03140  3.87253  4.59488  0.61958  0.77255  0.48576  0.95510
    189   3.37690  4.72723  4.28398  3.89202  1.93751  4.13920  3.39963  3.26516  3.68069  2.65890  3.84620  3.83535  4.47563  3.82862  3.80781  3.50101  3.60161  3.14091  2.69569  1.11006    194 y - - -
          2.68618  4.42225  2.77519  2.73123  3.46354  2.40513  3.72494  3.29354  2.67741  2.69355  4.24690  2.90347  2.73739  3.18146  2.89801  2.37887  2.77519  2.98518  4.58477  3.61503
          0.03140  3.87253  4.59488  0.61958  0.77255  0.48576  0.95510
    190   2.72337  4.72005  2.70814  2.59359  4.08356  3.18392  3.92086  3.79388  2.82452  3.44072  4.39592  1.15794  3.83576  3.19356  3.17923  2.79052  3.10519  3.41609  5.38946  4.03185    195 n - - -
          2.68618  4.42225  2.77519  2.73123  3.46354  2.40513  3.72494  3.29354  2.67741  2.69355  4.24690  2.90347  2.73739  3.18146  2.89801  2.37887  2.77519  2.98518  4.58477  3.61503
          0.03140  3.87253  4.59488  0.61958  0.77255  0.48576  0.95510
    191   3.24706  4.73603  3.83827  3.56761  2.29343  3.83016  3.61839  3.25626  3.42512  2.71019  3.93127  3.72345  4.30398  3.73115  3.60884  3.38378  3.53373  3.12681  3.93721  0.96568    196 y - - -
          2.68618  4.42225  2.77519  2.73123  3.46354  2.40513  3.72494  3.29354  2.67741  2.69355  4.24690  2.90347  2.73739  3.18146  2.89801  2.37887  2.77519  2.98518  4.58477  3.61503
          0.03140  3.87253  4.59488  0.61958  0.77255  0.48576  0.95510
    192   2.66484  4.44035  3.33864  3.23801  4.38046  0.72901  4.35835  3.98003  3.41930  3.63417  4.60986  3.50292  3.83149  3.74344  3.65540  2.83675  3.14608  3.50833  5.47566  4.48234    197 g - - -
          2.68618  4.42225  2.77519  2.73123  3.46354  2.40513  3.72494  3.29354  2.67741  2.69355  4.24690  2.90347  2.73739  3.18146  2.89801  2.37887  2.77519  2.98518  4.58477  3.61503
          0.03140  3.87253  4.59488  0.61958  0.77255  0.48576  0.95510
    193   2.72337  4.72005  2.70814  2.59359  4.08356  3.18392  3.92086  3.79388  2.82452  3.44072  4.39592  1.15794  3.83576  3.19356  3.17923  2.79052  3.10519  3.41609  5.38946  4.03185    198 n - - -
          2.68618  4.42225  2.77519  2.73123  3.46354  2.40513  3.72494  3.29354  2.67741  2.69355  4.24690  2.90347  2.73739  3.18146  2.89801  2.37887  2.77519  2.98518  4.58477  3.61503
          0.03140  3.87253  4.59488  0.61958  0.77255  0.48576  0.95510
    194   2.71993  4.52512  3.35051  2.86705  3.47508  3.56736  3.83486  2.82653  2.62436  2.30144  2.15207  3.28572  3.98571  2.41782  2.92440  2.89348  2.96848  2.70359  5.02483  3.75544    199 m - - -
          2.68618  4.42225  2.77519  2.73123  3.46354  2.40513  3.72494  3.29354  2.67741  2.69355  4.24690  2.90347  2.73739  3.18146  2.89801  2.37887  2.77519  2.98518  4.58477  3.61503
          0.03140  3.87253  4.59488  0.61958  0.77255  0.48576  0.95510
    195   3.25834  4.66006  4.23881  3.95326  1.01162  3.94821  3.87712  2.78195  3.86028  2.15196  3.51206  4.01920  4.40675  4.02822  3.97999  3.52830  3.55945  2.77267  4.12606  2.49302    200 f - - -
          2.68618  4.42225  2.77519  2.73123  3.46354  2.40513  3.72494  3.29354  2.67741  2.69355  4.24690  2.90347  2.73739  3.18146  2.89801  2.37887  2.77519  2.98518  4.58477  3.61503
          0.03140  3.87253  4.59488  0.61958  0.77255  0.48576  0.95510
    196   3.24706  4.73603  3.83827  3.56761  2.29343  3.83016  3.61839  3.25626  3.42512  2.71019  3.93127  3.72345  4.30398  3.73115  3.60884  3.38378  3.53373  3.12681  3.93721  0.96568    201 y - - -
          2.68618  4.42225  2.77519  2.73123  3.46354  2.40513  3.72494  3.29354  2.67741  2.69355  4.24690  2.90347  2.73739  3.18146  2.89801  2.37887  2.77519  2.98518  4.58477  3.61503
          0.03140  3.87253  4.59488  0.61958  0.77255  0.48576  0.95510
    197   2.61135  3.03996  4.25933  3.78992  3.53301  3.60823  4.47879  2.04048  3.64793  2.30605  3.45547  3.89754  4.16636  3.93463  3.85284  3.02154  2.96797  1.24863  5.23355  4.00854    202 v - - -
          2.68618  4.42225  2.77519  2.73123  3.46354  2.40513  3.72494  3.29354  2.67741  2.69355  4.24690  2.90347  2.73739  3.18146  2.89801  2.37887  2.77519  2.98518  4.58477  3.61503
          0.03140  3.87253  4.59488  0.61958  0.77255  0.48576  0.95510
    198   2.69061  4.76576  2.90683  2.26508  3.93449  3.42241  3.64581  3.32052  2.35058  2.35668  3.83094  2.98283  3.85338  2.20520  2.70585  2.74301  2.92250  3.05797  5.23650  3.93034    203 q - - -
          2.68618  4.42225  2.77519  2.73123  3.46354  2.40513  3.72494  3.29354  2.67741  2.69355  4.24690  2.90347  2.73739  3.18146  2.89801  2.37887  2.77519  2.98518  4.58477  3.61503
          0.03140  3.87253  4.59488  0.61958  0.77255  0.48576  0.95510
    199   3.15527  4.61749  4.18962  3.82940  3.13562  3.98227  4.48512  2.33960  3.59715  0.87512  3.15843  4.10488  4.41757  3.96547  3.77323  3.55304  3.44949  2.37696  5.01500  3.73835    204 l - - -
          2.68618  4.42225  2.77519  2.73123  3.46354  2.40513  3.72494  3.29354  2.67741  2.69355  4.24690  2.90347  2.73739  3.18146  2.89801  2.37887  2.77519  2.98518  4.58477  3.61503
          0.03140  3.87253  4.59488  0.61958  0.77255  0.48576  0.95510
    200   2.80811  4.35062  4.12545  3.78852  3.55005  3.72401  4.59020  2.05006  3.65630  2.23702  3.51512  3.97836  4.28446  4.01607  3.86881  3.22749  3.16962  1.02481  5.33452  4.06618    205 v - - -
          2.68618  4.42225  2.77519  2.73123  3.46354  2.40513  3.72494  3.29354  2.67741  2.69355  4.24690  2.90347  2.73739  3.18146  2.89801  2.37887  2.77519  2.98518  4.58477  3.61503
          0.03140  3.87253  4.59488  0.61958  0.77255  0.48576  0.95510
    201   2.54709  4.67469  2.84244  2.45116  4.11378  3.26298  3.67442  3.52305  2.20234  3.13323  3.96369  2.58780  3.76671  2.84523  2.84145  2.16174  2.39556  3.16723  5.36120  4.04893    206 s - - -
          2.68618  4.42225  2.77519  2.73123  3.46354  2.40513  3.72494  3.29354  2.67741  2.69355  4.24690  2.90347  2.73739  3.18146  2.89801  2.37887  2.77519  2.98518  4.58477  3.61503
          0.03140  3.87253  4.59488  0.61958  0.77255  0.48576  0.95510
    202   2.88066  4.86651  2.90282  2.65748  4.03510  3.36599  3.81582  3.66580  2.47825  3.16815  4.19593  3.11725  3.91940  1.23393  2.76246  2.92838  3.17760  3.39544  5.30707  4.00080    207 q - - -
          2.68618  4.42225  2.77519  2.73123  3.46354  2.40513  3.72494  3.29354  2.67741  2.69355  4.24690  2.90347  2.73739  3.18146  2.89801  2.37887  2.77519  2.98518  4.58477  3.61503
          0.03140  3.87253  4.59488  0.61958  0.77255  0.48576  0.95510
    203   3.24706  4.73603  3.83827  3.56761  2.29343  3.83016  3.61839  3.25626  3.42512  2.71019  3.93127  3.72345  4.30398  3.73115  3.60884  3.38378  3.53373  3.12681  3.93721  0.96568    208 y - - -
          2.68618  4.42225  2.77519  2.73123  3.46354  2.40513  3.72494  3.29354  2.67741  2.69355  4.24690  2.90347  2.73739  3.18146  2.89801  2.37887  2.77519  2.98518  4.58477  3.61503
          0.03140  3.87253  4.59488  0.61958  0.77255  0.48576  0.95510
    204   3.15527  4.61749  4.18962  3.82940  3.13562  3.98227  4.48512  2.33960  3.59715  0.87512  3.15843  4.10488  4.41757  3.96547  3.77323  3.55304  3.44949  2.37696  5.01500  3.73835    209 l - - -
          2.68618  4.42225  2.77519  2.73123  3.46354  2.40513  3.72494  3.29354  2.67741  2.69355  4.24690  2.90347  2.73739  3.18146  2.89801  2.37887  2.77519  2.98518  4.58477  3.61503
          0.03140  3.87253  4.59488  0.61958  0.77255  0.48576  0.95510
    205   2.44036  4.20909  3.66271  3.25161  3.72020  3.28370  4.18420  2.52100  3.14905  2.56726  3.64738  3.47684  3.90599  3.50342  3.43433  2.69700  1.70804  1.92230  5.29242  4.05640    210 t - - -
          2.68621  4.42228  2.77507  2.73126  3.46356  2.40515  3.72497  3.29357  2.67743  2.69357  4.24692  2.90349  2.73742  3.18149  2.89803  2.37879  2.77507  2.98521  4.58479  3.61506
          0.10428  2.41997  4.59488  0.82436  0.57717  0.48576  0.95510
    206   2.35644  4.23649  3.36542  2.92118  3.81422  3.16413  3.94592  2.99250  2.86839  2.81060  3.73984  3.23062  2.59485  3.21339  3.21016  2.54207  2.00000  2.34985  5.23975  3.99733    214 t - - -
          2.68618  4.42225  2.77519  2.73123  3.46354  2.40513  3.72494  3.29354  2.67741  2.69355  4.24690  2.90347  2.73739  3.18146  2.89801  2.37887  2.77519  2.98518  4.58477  3.61503
          0.03140  3.87253  4.59488  0.61958  0.77255  0.48576  0.95510
    207   2.34752  4.22018  3.39138  2.95538  3.81597  3.15277  3.96921  2.98036  2.89696  2.80922  3.74465  3.24865  2.96538  3.24315  3.23018  2.53854  1.79922  2.36766  5.24796  4.00900    215 t - - -
          2.68618  4.42225  2.77519  2.73123  3.46354  2.40513  3.72494  3.29354  2.67741  2.69355  4.24690  2.90347  2.73739  3.18146  2.89801  2.37887  2.77519  2.98518  4.58477  3.61503
          0.03140  3.87253  4.59488  0.61958  0.77255  0.48576  0.95510
    208   2.80745  5.12887  2.47661  1.76941  4.41464  3.30113  3.64913  3.87311  2.37795  3.40160  4.26241  2.80666  3.82426  1.96419  2.77189  2.76507  3.05934  3.52003  5.56656  4.20004    216 e - - -
          2.68618  4.42225  2.77519  2.73123  3.46354  2.40513  3.72494  3.29354  2.67741  2.69355  4.24690  2.90347  2.73739  3.18146  2.89801  2.37887  2.77519  2.98518  4.58477  3.61503
          0.03140  3.87253  4.59488  0.61958  0.77255  0.48576  0.95510
    209   2.99202  4.45574  4.27774  3.82552  1.56512  3.98981  4.08255  2.33904  3.70745  1.86814  3.19292  3.98205  4.38103  3.90238  3.88681  3.36656  3.26939  2.02691  4.45227  2.92119    217 f - - -
          2.68618  4.42225  2.77519  2.73123  3.46354  2.40513  3.72494  3.29354  2.67741  2.69355  4.24690  2.90347  2.73739  3.18146  2.89801  2.37887  2.77519  2.98518  4.58477  3.61503
          0.03140  3.87253  4.59488  0.61958  0.77255  0.48576  0.95510
    210   2.72845  5.02767  1.39314  2.18623  4.47471  3.13653  3.76623  3.98057  2.76885  3.57858  4.44532  2.73507  3.77084  2.95430  3.30611  2.30410  3.06321  3.56527  5.73586  4.29271    218 d - - -
          2.68618  4.42225  2.77519  2.73123  3.46354  2.40513  3.72494  3.29354  2.67741  2.69355  4.24690  2.90347  2.73739  3.18146  2.89801  2.37887  2.77519  2.98518  4.58477  3.61503
          0.03140  3.87253  4.59488  0.61958  0.77255  0.48576  0.95510
    211   2.79662  5.07250  1.27835  2.20793  4.56977  2.49447  3.80903  4.09114  2.83689  3.66418  4.53839  2.76204  3.78893  3.00367  3.38069  2.75967  3.13285  3.66632  5.76603  4.37733    219 d - - -
          2.68618  4.42225  2.77519  2.73123  3.46354  2.40513  3.72494  3.29354  2.67741  2.69355  4.24690  2.90347  2.73739  3.18146  2.89801  2.37887  2.77519  2.98518  4.58477  3.61503
          0.03140  3.87253  4.59488  0.61958  0.77255  0.48576  0.95510
    212   2.79378  5.28652  1.94961  1.63401  4.57783  3.22428  3.64907  4.05815  2.23348  3.56943  4.39065  2.68943  3.77949  2.79824  3.05192  2.71267  3.05678  3.65418  5.73319  4.28734    220 e - - -
          2.68618  4.42225  2.77519  2.73123  3.46354  2.40513  3.72494  3.29354  2.67741  2.69355  4.24690  2.90347  2.73739  3.18146  2.89801  2.37887  2.77519  2.98518  4.58477  3.61503
          0.03140  3.87253  4.59488  0.61958  0.77255  0.48576  0.95510
    213   2.54289  4.31881  3.53584  3.12032  3.60556  3.37236  4.06724  2.61909  2.97000  2.16468  3.58848  3.42102  3.94236  3.37747  3.25918  2.77558  1.66780  2.42756  5.18129  3.90797    221 t - - -
          2.68618  4.42225  2.77519  2.73123  3.46354  2.40513  3.72494  3.29354  2.67741  2.69355  4.24690  2.90347  2.73739  3.18146  2.89801  2.37887  2.77519  2.98518  4.58477  3.61503
          0.03140  3.87253  4.59488  0.61958  0.77255  0.48576  0.95510
    214   2.23574  4.22732  3.94758  3.56299  3.66166  3.50820  4.43394  2.13273  3.46844  2.38989  3.55805  3.74622  4.10473  3.80096  3.71912  2.93752  2.96391  1.26777  5.36411  4.13143    222 v - - -
          2.68618  4.42225  2.77519  2.73123  3.46354  2.40513  3.72494  3.29354  2.67741  2.69355  4.24690  2.90347  2.73739  3.18146  2.89801  2.37887  2.77519  2.98518  4.58477  3.61503
          0.03140  3.87253  4.59488  0.61958  0.77255  0.48576  0.95510
    215   2.88066  4.86651  2.90282  2.65748  4.03510  3.36599  3.81582  3.66580  2.47825  3.16815  4.19593  3.11725  3.91940  1.23393  2.76246  2.92838  3.17760  3.39544  5.30707  4.00080    223 q - - -
          2.68618  4.42225  2.77519  2.73123  3.46354  2.40513  3.72494  3.29354  2.67741  2.69355  4.24690  2.90347  2.73739  3.18146  2.89801  2.37887  2.77519  2.98518  4.58477  3.61503
          0.03140  3.87253  4.59488  0.61958  0.77255  0.48576  0.95510
    216   1.96392  4.40086  3.12935  2.67396  3.85785  2.75996  3.77588  3.17295  2.35057  2.89463  3.76156  3.08544  3.77260  2.99961  2.99754  2.58026  2.76600  2.52998  5.20882  3.94248    224 a - - -
          2.68618  4.42225  2.77519  2.73123  3.46354  2.40513  3.72494  3.29354  2.67741  2.69355  4.24690  2.90347  2.73739  3.18146  2.89801  2.37887  2.77519  2.98518  4.58477  3.61503
          0.03140  3.87253  4.59488  0.61958  0.77255  0.48576  0.95510
    217   3.00903  4.38813  4.54193  4.05935  3.41846  4.23868  4.79699  1.21891  3.91923  1.92943  3.25687  4.30294  4.59330  4.21023  4.13251  3.62895  3.28597  1.52843  5.36951  4.15300    225 i - - -
          2.68618  4.42225  2.77519  2.73123  3.46354  2.40513  3.72494  3.29354  2.67741  2.69355  4.24690  2.90347  2.73739  3.18146  2.89801  2.37887  2.77519  2.98518  4.58477  3.61503
          0.03140  3.87253  4.59488  0.61958  0.77255  0.48576  0.95510
    218   3.03206  4.48659  4.30394  3.78318  2.45740  4.10604  4.31181  2.27944  3.64796  1.58809  1.72868  4.04723  4.41665  3.86167  3.84539  3.44779  3.27565  2.33494  4.77850  3.45104    226 l - - -
          2.68618  4.42225  2.77519  2.73123  3.46354  2.40513  3.72494  3.29354  2.67741  2.69355  4.24690  2.90347  2.73739  3.18146  2.89801  2.37887  2.77519  2.98518  4.58477  3.61503
          0.03140  3.87253  4.59488  0.61958  0.77255  0.48576  0.95510
    219   2.82958  5.26307  1.47647  2.10306  4.58103  3.16187  3.72831  4.13258  2.73442  3.67435  4.53408  2.04571  3.78495  2.90638  3.29837  2.75053  3.13473  3.71626  5.80518  4.32742    227 d - - -
          2.68618  4.42225  2.77519  2.73123  3.46354  2.40513  3.72494  3.29354  2.67741  2.69355  4.24690  2.90347  2.73739  3.18146  2.89801  2.37887  2.77519  2.98518  4.58477  3.61503
          0.03140  3.87253  4.59488  0.61958  0.77255  0.48576  0.95510
    220   2.95222  5.06345  2.48744  1.02528  4.40966  3.27401  3.86073  3.86357  2.74126  3.48064  4.45460  2.93275  3.87858  3.07634  3.15016  2.93456  3.25643  3.54737  5.58121  4.30338    228 e - - -
          2.68618  4.42225  2.77519  2.73123  3.46354  2.40513  3.72494  3.29354  2.67741  2.69355  4.24690  2.90347  2.73739  3.18146  2.89801  2.37887  2.77519  2.98518  4.58477  3.61503
          0.03140  3.87253  4.59488  0.61958  0.77255  0.48576  0.95510
    221   1.01367  4.19197  3.46257  3.25379  4.05236  3.01653  4.27584  3.17787  3.27005  3.05949  4.09125  3.40342  3.75574  3.61119  3.52062  2.54224  2.81959  2.83226  5.47951  4.27975    229 a - - -
          2.68618  4.42225  2.77519  2.73123  3.46354  2.40513  3.72494  3.29354  2.67741  2.69355  4.24690  2.90347  2.73739  3.18146  2.89801  2.37887  2.77519  2.98518  4.58477  3.61503
          0.03140  3.87253  4.59488  0.61958  0.77255  0.48576  0.95510
    222   3.18835  4.58625  4.47162  3.97883  2.35149  4.27201  4.35181  2.25003  3.83482  1.04086  2.95175  4.21089  4.54715  4.01362  4.00183  3.64010  3.42735  2.33505  4.69260  3.28352    230 l - - -
          2.68618  4.42225  2.77519  2.73123  3.46354  2.40513  3.72494  3.29354  2.67741  2.69355  4.24690  2.90347  2.73739  3.18146  2.89801  2.37887  2.77519  2.98518  4.58477  3.61503
          0.03140  3.87253  4.59488  0.61958  0.77255  0.48576  0.95510
    223   2.97207  4.93599  3.14807  2.76944  4.32243  3.46159  3.75907  3.75169  1.03819  3.31672  4.27811  3.19393  3.96188  2.95049  2.43142  3.01401  3.22530  3.45945  5.37701  4.18976    231 k - - -
          2.68618  4.42225  2.77519  2.73123  3.46354  2.40513  3.72494  3.29354  2.67741  2.69355  4.24690  2.90347  2.73739  3.18146  2.89801  2.37887  2.77519  2.98518  4.58477  3.61503
          0.03140  3.87253  4.59488  0.61958  0.77255  0.48576  0.95510
    224   3.24706  4.73603  3.83827  3.56761  2.29343  3.83016  3.61839  3.25626  3.42512  2.71019  3.93127  3.72345  4.30398  3.73115  3.60884  3.38378  3.53373  3.12681  3.93721  0.96568    232 y - - -
          2.68618  4.42225  2.77519  2.73123  3.46354  2.40513  3.72494  3.29354  2.67741  2.69355  4.24690  2.90347  2.73739  3.18146  2.89801  2.37887  2.77519  2.98518  4.58477  3.61503
          0.03140  3.87253  4.59488  0.61958  0.77255  0.48576  0.95510
    225   2.83030  5.16492  2.38678  1.44617  4.44086  3.27115  3.67451  3.90926  2.45870  3.44388  4.31830  2.77808  3.82270  2.43825  2.87597  2.77882  3.09346  3.55531  5.61563  4.23014    233 e - - -
          2.68618  4.42225  2.77519  2.73123  3.46354  2.40513  3.72494  3.29354  2.67741  2.69355  4.24690  2.90347  2.73739  3.18146  2.89801  2.37887  2.77519  2.98518  4.58477  3.61503
          0.03140  3.87253  4.59488  0.61958  0.77255  0.48576  0.95510
    226   2.66484  4.44035  3.33864  3.23801  4.38046  0.72901  4.35835  3.98003  3.41930  3.63417  4.60986  3.50292  3.83149  3.74344  3.65540  2.83675  3.14608  3.50833  5.47566  4.48234    234 g - - -
          2.68618  4.42225  2.77519  2.73123  3.46354  2.40513  3.72494  3.29354  2.67741  2.69355  4.24690  2.90347  2.73739  3.18146  2.89801  2.37887  2.77519  2.98518  4.58477  3.61503
          0.03140  3.87253  4.59488  0.61958  0.77255  0.48576  0.95510
    227   2.77690  4.28088  3.93812  3.40522  2.23392  3.77226  3.66088  2.72957  3.29007  2.34974  3.36564  3.60256  4.13258  3.51104  3.50948  3.06213  2.57342  2.55787  2.54258  2.29525    235 f - - -
          2.68618  4.42225  2.77519  2.73123  3.46354  2.40513  3.72494  3.29354  2.67741  2.69355  4.24690  2.90347  2.73739  3.18146  2.89801  2.37887  2.77519  2.98518  4.58477  3.61503
          0.03140  3.87253  4.59488  0.61958  0.77255  0.48576  0.95510
    228   2.36530  4.76104  3.00117  2.49312  4.11388  3.37657  3.61276  3.50758  2.07952  3.09582  3.92967  2.97300  2.82306  2.77009  2.26583  2.66673  2.86935  3.17817  5.30672  4.01751    236 k - - -
          2.68618  4.42225  2.77519  2.73123  3.46354  2.40513  3.72494  3.29354  2.67741  2.69355  4.24690  2.90347  2.73739  3.18146  2.89801  2.37887  2.77519  2.98518  4.58477  3.61503
          0.03140  3.87253  4.59488  0.61958  0.77255  0.48576  0.95510
    229   3.24706  4.73603  3.83827  3.56761  2.29343  3.83016  3.61839  3.25626  3.42512  2.71019  3.93127  3.72345  4.30398  3.73115  3.60884  3.38378  3.53373  3.12681  3.93721  0.96568    237 y - - -
          2.68618  4.42225  2.77519  2.73123  3.46354  2.40513  3.72494  3.29354  2.67741  2.69355  4.24690  2.90347  2.73739  3.18146  2.89801  2.37887  2.77519  2.98518  4.58477  3.61503
          0.03140  3.87253  4.59488  0.61958  0.77255  0.48576  0.95510
    230   2.80811  4.35062  4.12545  3.78852  3.55005  3.72401  4.59020  2.05006  3.65630  2.23702  3.51512  3.97836  4.28446  4.01607  3.86881  3.22749  3.16962  1.02481  5.33452  4.06618    238 v - - -
          2.68618  4.42225  2.77519  2.73123  3.46354  2.40513  3.72494  3.29354  2.67741  2.69355  4.24690  2.90347  2.73739  3.18146  2.89801  2.37887  2.77519  2.98518  4.58477  3.61503
          0.03140  3.87253  4.59488  0.61958  0.77255  0.48576  0.95510
    231   3.38132  4.70552  4.36445  3.99570  1.35740  4.18745  3.44658  3.09578  3.85966  2.46955  3.71334  3.90402  4.51408  3.91848  3.96174  3.54423  3.60996  3.01654  3.62787  1.40801    239 f - - -
          2.68618  4.42225  2.77519  2.73123  3.46354  2.40513  3.72494  3.29354  2.67741  2.69355  4.24690  2.90347  2.73739  3.18146  2.89801  2.37887  2.77519  2.98518  4.58477  3.61503
          0.03140  3.87253  4.59488  0.61958  0.77255  0.48576  0.95510
    232   2.66484  4.44035  3.33864  3.23801  4.38046  0.72901  4.35835  3.98003  3.41930  3.63417  4.60986  3.50292  3.83149  3.74344  3.65540  2.83675  3.14608  3.50833  5.47566  4.48234    240 g - - -
          2.68618  4.42225  2.77519  2.73123  3.46354  2.40513  3.72494  3.29354  2.67741  2.69355  4.24690  2.90347  2.73739  3.18146  2.89801  2.37887  2.77519  2.98518  4.58477  3.61503
          0.03140  3.87253  4.59488  0.61958  0.77255  0.48576  0.95510
    233   2.66484  4.44035  3.33864  3.23801  4.38046  0.72901  4.35835  3.98003  3.41930  3.63417  4.60986  3.50292  3.83149  3.74344  3.65540  2.83675  3.14608  3.50833  5.47566  4.48234    241 g - - -
          2.68618  4.42225  2.77519  2.73123  3.46354  2.40513  3.72494  3.29354  2.67741  2.69355  4.24690  2.90347  2.73739  3.18146  2.89801  2.37887  2.77519  2.98518  4.58477  3.61503
          0.03140  3.87253  4.59488  0.61958  0.77255  0.48576  0.95510
    234   1.57440  4.11381  3.32028  3.05036  4.16100  2.89885  4.13003  3.49629  3.10091  3.25532  4.11805  3.22588  3.63987  3.40836  3.40733  1.57418  2.66033  3.01052  5.52997  4.29932    242 s - - -
          2.68618  4.42225  2.77519  2.73123  3.46354  2.40513  3.72494  3.29354  2.67741  2.69355  4.24690  2.90347  2.73739  3.18146  2.89801  2.37887  2.77519  2.98518  4.58477  3.61503
          0.03140  3.87253  4.59488  0.61958  0.77255  0.48576  0.95510
    235   2.37924  4.39777  2.85842  2.65118  4.16193  3.02523  3.91373  3.68334  2.80996  3.33749  4.18912  2.49063  3.70347  3.14842  3.17834  1.45061  2.80103  3.21844  5.48793  4.15883    243 s - - -
          2.68618  4.42225  2.77519  2.73123  3.46354  2.40513  3.72494  3.29354  2.67741  2.69355  4.24690  2.90347  2.73739  3.18146  2.89801  2.37887  2.77519  2.98518  4.58477  3.61503
          0.03140  3.87253  4.59488  0.61958  0.77255  0.48576  0.95510
    236   2.75136  4.50878  3.35852  3.19750  4.19281  3.19629  4.27501  3.73816  3.25479  3.36503  4.41482  3.50423  0.82752  3.64357  3.50038  2.91883  3.19291  3.38354  5.37942  4.31345    244 p - - -
          2.68618  4.42225  2.77519  2.73123  3.46354  2.40513  3.72494  3.29354  2.67741  2.69355  4.24690  2.90347  2.73739  3.18146  2.89801  2.37887  2.77519  2.98518  4.58477  3.61503
          0.03140  3.87253  4.59488  0.61958  0.77255  0.48576  0.95510
    237   2.04278  4.30386  3.08935  2.73188  4.06600  3.05644  3.88928  3.44359  2.78397  3.12788  3.96769  2.59047  3.69279  3.11358  3.16294  2.19425  1.98050  3.02881  5.39473  4.13071    245 t - - -
          2.68618  4.42225  2.77519  2.73123  3.46354  2.40513  3.72494  3.29354  2.67741  2.69355  4.24690  2.90347  2.73739  3.18146  2.89801  2.37887  2.77519  2.98518  4.58477  3.61503
          0.03140  3.87253  4.59488  0.61958  0.77255  0.48576  0.95510
    238   2.41263  4.25772  3.42802  3.17994  3.96881  3.09702  4.19728  3.09594  3.12292  2.95943  4.00989  3.38937  3.80075  3.51773  3.38165  2.61389  1.17180  2.79092  5.40660  4.18542    246 t - - -
          2.68618  4.42225  2.77519  2.73123  3.46354  2.40513  3.72494  3.29354  2.67741  2.69355  4.24690  2.90347  2.73739  3.18146  2.89801  2.37887  2.77519  2.98518  4.58477  3.61503
          0.03140  3.87253  4.59488  0.61958  0.77255  0.48576  0.95510
    239   2.22446  4.18658  3.12759  2.91920  4.25021  2.32138  4.09363  3.71854  3.05753  3.39687  4.23551  3.15924  3.64313  3.35915  3.38482  1.31814  2.70418  3.17591  5.57549  4.32793    247 s - - -
          2.68618  4.42225  2.77519  2.73123  3.46354  2.40513  3.72494  3.29354  2.67741  2.69355  4.24690  2.90347  2.73739  3.18146  2.89801  2.37887  2.77519  2.98518  4.58477  3.61503
          0.03140  3.87253  4.59488  0.61958  0.77255  0.48576  0.95510
    240   3.25834  4.66006  4.23881  3.95326  1.01162  3.94821  3.87712  2.78195  3.86028  2.15196  3.51206  4.01920  4.40675  4.02822  3.97999  3.52830  3.55945  2.77267  4.12606  2.49302    248 f - - -
          2.68618  4.42225  2.77519  2.73123  3.46354  2.40513  3.72494  3.29354  2.67741  2.69355  4.24690  2.90347  2.73739  3.18146  2.89801  2.37887  2.77519  2.98518  4.58477  3.61503
          0.03140  3.87253  4.59488  0.61958  0.77255  0.48576  0.95510
    241   2.98956  5.11802  0.91797  2.33476  4.49501  3.21061  3.93093  4.08318  3.01503  3.69146  4.66951  2.89116  3.86340  3.17003  3.53132  2.95186  3.32810  3.72233  5.66362  4.36782    249 d - - -
          2.68618  4.42225  2.77519  2.73123  3.46354  2.40513  3.72494  3.29354  2.67741  2.69355  4.24690  2.90347  2.73739  3.18146  2.89801  2.37887  2.77519  2.98518  4.58477  3.61503
          0.03140  3.87253  4.59488  0.61958  0.77255  0.48576  0.95510
    242   2.58618  0.94032  4.10526  3.84486  3.83612  3.20919  4.49192  2.97999  3.67178  2.89549  4.01675  3.83183  3.91616  4.01787  3.79617  2.85784  3.05294  2.72458  5.25230  4.12382    250 c - - -
          2.68618  4.42225  2.77519  2.73123  3.46354  2.40513  3.72494  3.29354  2.67741  2.69355  4.24690  2.90347  2.73739  3.18146  2.89801  2.37887  2.77519  2.98518  4.58477  3.61503
          0.03140  3.87253  4.59488  0.61958  0.77255  0.48576  0.95510
    243   2.31492  4.23536  3.20636  3.02206  4.07630  2.96523  4.13195  3.59888  3.09583  3.31908  4.24511  3.24688  3.70402  3.44512  3.38191  1.09096  2.79504  3.13398  5.44876  4.15980    251 s - - -
          2.68618  4.42225  2.77519  2.73123  3.46354  2.40513  3.72494  3.29354  2.67741  2.69355  4.24690  2.90347  2.73739  3.18146  2.89801  2.37887  2.77519  2.98518  4.58477  3.61503
          0.03140  3.87253  4.59488  0.61958  0.77255  0.48576  0.95510
    244   2.66484  4.44035  3.33864  3.23801  4.38046  0.72901  4.35835  3.98003  3.41930  3.63417  4.60986  3.50292  3.83149  3.74344  3.65540  2.83675  3.14608  3.50833  5.47566  4.48234    252 g - - -
          2.68618  4.42225  2.77519  2.73123  3.46354  2.40513  3.72494  3.29354  2.67741  2.69355  4.24690  2.90347  2.73739  3.18146  2.89801  2.37887  2.77519  2.98518  4.58477  3.61503
          0.03140  3.87253  4.59488  0.61958  0.77255  0.48576  0.95510
    245   3.15527  4.61749  4.18962  3.82940  3.13562  3.98227  4.48512  2.33960  3.59715  0.87512  3.15843  4.10488  4.41757  3.96547  3.77323  3.55304  3.44949  2.37696  5.01500  3.73835    253 l - - -
          2.68618  4.42225  2.77519  2.73123  3.46354  2.40513  3.72494  3.29354  2.67741  2.69355  4.24690  2.90347  2.73739  3.18146  2.89801  2.37887  2.77519  2.98518  4.58477  3.61503
          0.03140  3.87253  4.59488  0.61958  0.77255  0.48576  0.95510
    246   2.55143  4.28405  3.63715  3.19554  3.60532  3.42953  4.12839  2.16165  3.07054  2.42750  3.54216  3.48744  3.98411  3.44549  3.36477  2.81701  1.70739  2.25290  5.20457  3.95356    254 t - - -
          2.68618  4.42225  2.77519  2.73123  3.46354  2.40513  3.72494  3.29354  2.67741  2.69355  4.24690  2.90347  2.73739  3.18146  2.89801  2.37887  2.77519  2.98518  4.58477  3.61503
          0.03140  3.87253  4.59488  0.61958  0.77255  0.48576  0.95510
    247   2.88066  4.86651  2.90282  2.65748  4.03510  3.36599  3.81582  3.66580  2.47825  3.16815  4.19593  3.11725  3.91940  1.23393  2.76246  2.92838  3.17760  3.39544  5.30707  4.00080    255 q - - -
          2.68618  4.42225  2.77519  2.73123  3.46354  2.40513  3.72494  3.29354  2.67741  2.69355  4.24690  2.90347  2.73739  3.18146  2.89801  2.37887  2.77519  2.98518  4.58477  3.61503
          0.03140  3.87253  4.59488  0.61958  0.77255  0.48576  0.95510
    248   3.33553  4.71023  4.09115  3.79721  2.66613  3.73013  3.89974  3.35907  3.51939  2.75398  3.99287  3.94624  4.24785  3.90700  3.64775  3.53924  3.63592  3.24940  0.88517  2.66821    256 w - - -
          2.68618  4.42225  2.77519  2.73123  3.46354  2.40513  3.72494  3.29354  2.67741  2.69355  4.24690  2.90347  2.73739  3.18146  2.89801  2.37887  2.77519  2.98518  4.58477  3.61503
          0.03140  3.87253  4.59488  0.61958  0.77255  0.48576  0.95510
    249   2.28940  2.56910  3.77049  3.28380  3.60269  3.15451  4.08028  2.76205  3.18682  2.64665  3.56764  3.42909  3.78237  3.46951  3.44872  2.26730  2.20217  2.18946  5.07892  3.87792    257 v - - -
          2.68618  4.42225  2.77519  2.73123  3.46354  2.40513  3.72494  3.29354  2.67741  2.69355  4.24690  2.90347  2.73739  3.18146  2.89801  2.37887  2.77519  2.98518  4.58477  3.61503
          0.03140  3.87253  4.59488  0.61958  0.77255  0.48576  0.95510
    250   3.24706  4.73603  3.83827  3.56761  2.29343  3.83016  3.61839  3.25626  3.42512  2.71019  3.93127  3.72345  4.30398  3.73115  3.60884  3.38378  3.53373  3.12681  3.93721  0.96568    258 y - - -
          2.68618  4.42225  2.77519  2.73123  3.46354  2.40513  3.72494  3.29354  2.67741  2.69355  4.24690  2.90347  2.73739  3.18146  2.89801  2.37887  2.77519  2.98518  4.58477  3.61503
          0.03140  3.87253  4.59488  0.61958  0.77255  0.48576  0.95510
    251   1.95213  4.57973  2.30260  2.43406  4.26034  2.13446  3.81170  3.66891  2.74671  3.31349  4.14975  2.90178  3.71874  3.00544  3.20852  2.54276  2.84075  3.24630  5.54649  4.21428    259 a - - -
          2.68618  4.42225  2.77519  2.73123  3.46354  2.40513  3.72494  3.29354  2.67741  2.69355  4.24690  2.90347  2.73739  3.18146  2.89801  2.37887  2.77519  2.98518  4.58477  3.61503
          0.03140  3.87253  4.59488  0.61958  0.77255  0.48576  0.95510
    252   2.73181  4.72833  3.17811  2.69509  4.02881  3.44834  3.70507  3.24972  1.48772  2.96499  3.92391  3.12487  3.90808  2.88925  2.52137  2.81601  2.98975  2.61024  5.28862  4.01912    260 k - - -
          2.68618  4.42225  2.77519  2.73123  3.46354  2.40513  3.72494  3.29354  2.67741  2.69355  4.24690  2.90347  2.73739  3.18146  2.89801  2.37887  2.77519  2.98518  4.58477  3.61503
          0.03140  3.87253  4.59488  0.61958  0.77255  0.48576  0.95510
    253   1.40997  4.15670  3.65744  3.29283  3.81508  3.15645  4.23381  2.65225  3.22706  2.68591  3.75043  3.45742  3.83399  3.55654  3.50369  2.59352  2.78348  2.06052  5.37073  4.13989    261 a - - -
          2.68618  4.42225  2.77519  2.73123  3.46354  2.40513  3.72494  3.29354  2.67741  2.69355  4.24690  2.90347  2.73739  3.18146  2.89801  2.37887  2.77519  2.98518  4.58477  3.61503
          0.03140  3.87253  4.59488  0.61958  0.77255  0.48576  0.95510
    254   2.66484  4.44035  3.33864  3.23801  4.38046  0.72901  4.35835  3.98003  3.41930  3.63417  4.60986  3.50292  3.83149  3.74344  3.65540  2.83675  3.14608  3.50833  5.47566  4.48234    262 g - - -
          2.68618  4.42225  2.77519  2.73123  3.46354  2.40513  3.72494  3.29354  2.67741  2.69355  4.24690  2.90347  2.73739  3.18146  2.89801  2.37887  2.77519  2.98518  4.58477  3.61503
          0.03140  3.87253  4.59488  0.61958  0.77255  0.48576  0.95510
    255   3.09359  4.46097  4.54249  4.04422  3.25282  4.31485  4.71935  1.27014  3.86069  1.58597  3.12458  4.31280  4.61438  4.15008  4.05823  3.69647  3.34923  1.81110  5.22579  4.00002    263 i - - -
          2.68618  4.42225  2.77519  2.73123  3.46354  2.40513  3.72494  3.29354  2.67741  2.69355  4.24690  2.90347  2.73739  3.18146  2.89801  2.37887  2.77519  2.98518  4.58477  3.61503
          0.03140  3.87253  4.59488  0.61958  0.77255  0.48576  0.95510
    256   2.67431  4.93452  2.68767  2.33730  4.27100  3.32171  3.61334  3.70504  2.11230  3.25956  4.08138  2.41695  3.79420  2.49950  2.71978  2.19060  2.92331  3.34776  5.44152  4.10167    264 k - - -
          2.68618  4.42225  2.77519  2.73123  3.46354  2.40513  3.72494  3.29354  2.67741  2.69355  4.24690  2.90347  2.73739  3.18146  2.89801  2.37887  2.77519  2.98518  4.58477  3.61503
          0.03140  3.87253  4.59488  0.61958  0.77255  0.48576  0.95510
    257   3.15527  4.61749  4.18962  3.82940  3.13562  3.98227  4.48512  2.33960  3.59715  0.87512  3.15843  4.10488  4.41757  3.96547  3.77323  3.55304  3.44949  2.37696  5.01500  3.73835    265 l - - -
          2.68618  4.42225  2.77519  2.73123  3.46354  2.40513  3.72494  3.29354  2.67741  2.69355  4.24690  2.90347  2.73739  3.18146  2.89801  2.37887  2.77519  2.98518  4.58477  3.61503
          0.03140  3.87253  4.59488  0.61958  0.77255  0.48576  0.95510
    258   2.75136  4.50878  3.35852  3.19750  4.19281  3.19629  4.27501  3.73816  3.25479  3.36503  4.41482  3.50423  0.82752  3.64357  3.50038  2.91883  3.19291  3.38354  5.37942  4.31345    266 p - - -
          2.68618  4.42225  2.77519  2.73123  3.46354  2.40513  3.72494  3.29354  2.67741  2.69355  4.24690  2.90347  2.73739  3.18146  2.89801  2.37887  2.77519  2.98518  4.58477  3.61503
          0.03140  3.87253  4.59488  0.61958  0.77255  0.48576  0.95510
    259   3.00541  4.84467  3.49605  3.00702  4.19926  3.49348  3.82412  3.74092  2.23713  3.25683  4.25695  3.36678  3.99600  3.04439  0.97829  3.08954  3.27132  3.46485  5.28224  4.12654    267 r - - -
          2.68618  4.42225  2.77519  2.73123  3.46354  2.40513  3.72494  3.29354  2.67741  2.69355  4.24690  2.90347  2.73739  3.18146  2.89801  2.37887  2.77519  2.98518  4.58477  3.61503
          0.03140  3.87253  4.59488  0.61958  0.77255  0.48576  0.95510
    260   2.51452  4.21491  3.78917  3.36426  3.66073  3.40851  4.26015  2.31222  3.25854  2.46310  3.57146  3.58721  3.99989  3.60232  3.53334  2.81513  2.04098  1.56694  5.28116  4.05132    268 v - - -
          2.68618  4.42225  2.77519  2.73123  3.46354  2.40513  3.72494  3.29354  2.67741  2.69355  4.24690  2.90347  2.73739  3.18146  2.89801  2.37887  2.77519  2.98518  4.58477  3.61503
          0.03140  3.87253  4.59488  0.61958  0.77255  0.48576  0.95510
    261   1.01367  4.19197  3.46257  3.25379  4.05236  3.01653  4.27584  3.17787  3.27005  3.05949  4.09125  3.40342  3.75574  3.61119  3.52062  2.54224  2.81959  2.83226  5.47951  4.27975    269 a - - -
          2.68618  4.42225  2.77519  2.73123  3.46354  2.40513  3.72494  3.29354  2.67741  2.69355  4.24690  2.90347  2.73739  3.18146  2.89801  2.37887  2.77519  2.98518  4.58477  3.61503
          0.03140  3.87253  4.59488  0.61958  0.77255  0.48576  0.95510
    262   2.88066  4.86651  2.90282  2.65748  4.03510  3.36599  3.81582  3.66580  2.47825  3.16815  4.19593  3.11725  3.91940  1.23393  2.76246  2.92838  3.17760  3.39544  5.30707  4.00080    270 q - - -
          2.68618  4.42225  2.77519  2.73123  3.46354  2.40513  3.72494  3.29354  2.67741  2.69355  4.24690  2.90347  2.73739  3.18146  2.89801  2.37887  2.77519  2.98518  4.58477  3.61503
          0.03140  3.87253  4.59488  0.61958  0.77255  0.48576  0.95510
    263   2.17469  4.98285  2.00924  2.22973  4.32320  3.23839  3.65762  3.76254  2.52550  3.33994  4.16977  2.77578  3.76833  2.35558  3.01597  2.65268  2.94588  3.39166  5.55006  4.15713    271 d - - -
          2.68618  4.42225  2.77519  2.73123  3.46354  2.40513  3.72494  3.29354  2.67741  2.69355  4.24690  2.90347  2.73739  3.18146  2.89801  2.37887  2.77519  2.98518  4.58477  3.61503
          0.03140  3.87253  4.59488  0.61958  0.77255  0.48576  0.95510
    264   2.88066  4.86651  2.90282  2.65748  4.03510  3.36599  3.81582  3.66580  2.47825  3.16815  4.19593  3.11725  3.91940  1.23393  2.76246  2.92838  3.17760  3.39544  5.30707  4.00080    272 q - - -
          2.68618  4.42225  2.77519  2.73123  3.46354  2.40513  3.72494  3.29354  2.67741  2.69355  4.24690  2.90347  2.73739  3.18146  2.89801  2.37887  2.77519  2.98518  4.58477  3.61503
          0.03140  3.87253  4.59488  0.61958  0.77255  0.48576  0.95510
    265   3.24706  4.73603  3.83827  3.56761  2.29343  3.83016  3.61839  3.25626  3.42512  2.71019  3.93127  3.72345  4.30398  3.73115  3.60884  3.38378  3.53373  3.12681  3.93721  0.96568    273 y - - -
          2.68618  4.42225  2.77519  2.73123  3.46354  2.40513  3.72494  3.29354  2.67741  2.69355  4.24690  2.90347  2.73739  3.18146  2.89801  2.37887  2.77519  2.98518  4.58477  3.61503
          0.03140  3.87253  4.59488  0.61958  0.77255  0.48576  0.95510
    266   2.98956  5.11802  0.91797  2.33476  4.49501  3.21061  3.93093  4.08318  3.01503  3.69146  4.66951  2.89116  3.86340  3.17003  3.53132  2.95186  3.32810  3.72233  5.66362  4.36782    274 d - - -
          2.68618  4.42225  2.77519  2.73123  3.46354  2.40513  3.72494  3.29354  2.67741  2.69355  4.24690  2.90347  2.73739  3.18146  2.89801  2.37887  2.77519  2.98518  4.58477  3.61503
          0.03140  3.87253  4.59488  0.61958  0.77255  0.48576  0.95510
    267   1.72965  4.18121  3.77871  3.38227  3.71799  3.31338  4.28675  2.38261  3.30683  2.53325  3.63134  3.56644  3.94570  3.62975  3.57898  2.73581  2.85027  1.63367  5.32801  4.10160    275 v - - -
          2.68618  4.42225  2.77519  2.73123  3.46354  2.40513  3.72494  3.29354  2.67741  2.69355  4.24690  2.90347  2.73739  3.18146  2.89801  2.37887  2.77519  2.98518  4.58477  3.61503
          0.03140  3.87253  4.59488  0.61958  0.77255  0.48576  0.95510
    268   2.54101  4.30179  3.56577  3.09498  3.55937  3.41189  4.02998  2.59744  2.95303  2.38894  2.82805  3.41274  3.94404  3.33580  3.25456  2.77910  1.75332  2.41581  5.13263  3.89155    276 t - - -
          2.68618  4.42225  2.77519  2.73123  3.46354  2.40513  3.72494  3.29354  2.67741  2.69355  4.24690  2.90347  2.73739  3.18146  2.89801  2.37887  2.77519  2.98518  4.58477  3.61503
          0.03140  3.87253  4.59488  0.61958  0.77255  0.48576  0.95510
    269   2.64725  4.71718  2.87753  2.54555  4.09544  3.30034  3.72535  3.48626  2.40172  3.09200  4.01731  3.00486  3.83029  1.74609  2.72885  2.71052  2.49940  3.17595  5.36802  4.06021    277 q - - -
          2.68618  4.42225  2.77519  2.73123  3.46354  2.40513  3.72494  3.29354  2.67741  2.69355  4.24690  2.90347  2.73739  3.18146  2.89801  2.37887  2.77519  2.98518  4.58477  3.61503
          0.03140  3.87253  4.59488  0.61958  0.77255  0.48576  0.95510
    270   2.81103  4.96229  2.64297  2.12359  3.96739  3.35302  1.85907  3.68733  2.40656  3.24688  4.13763  2.91234  3.86275  2.87568  2.76141  2.81101  3.06390  3.37277  5.26694  3.85717    278 h - - -
          2.68618  4.42225  2.77519  2.73123  3.46354  2.40513  3.72494  3.29354  2.67741  2.69355  4.24690  2.90347  2.73739  3.18146  2.89801  2.37887  2.77519  2.98518  4.58477  3.61503
          0.03140  3.87253  4.59488  0.61958  0.77255  0.48576  0.95510
    271   3.09144  4.45984  4.53824  4.04191  3.25681  4.31067  4.71852  1.26116  3.85739  1.60192  3.13051  4.31001  4.61301  4.14960  4.05553  3.69367  3.34799  1.80760  5.22788  3.99939    279 i - - -
          2.68618  4.42225  2.77519  2.73123  3.46354  2.40513  3.72494  3.29354  2.67741  2.69355  4.24690  2.90347  2.73739  3.18146  2.89801  2.37887  2.77519  2.98518  4.58477  3.61503
          0.03140  3.87253  4.59488  0.61958  0.77255  0.48576  0.95510
    272   2.55438  4.73094  2.24241  2.34361  4.26642  3.15478  3.74229  3.71544  2.64751  3.32284  4.15621  2.84733  2.16437  2.92213  3.12087  2.28637  2.88625  3.31248  5.53345  4.17127    280 p - - -
          2.68618  4.42225  2.77519  2.73123  3.46354  2.40513  3.72494  3.29354  2.67741  2.69355  4.24690  2.90347  2.73739  3.18146  2.89801  2.37887  2.77519  2.98518  4.58477  3.61503
          0.03140  3.87253  4.59488  0.61958  0.77255  0.48576  0.95510
    273   3.15570  4.58080  4.44531  3.91455  3.04201  4.27746  4.57245  2.16124  3.69952  1.01724  2.47034  4.21986  4.54407  3.96710  3.89038  3.63524  3.39458  2.24465  5.05566  3.88839    281 l - - -
          2.68618  4.42225  2.77519  2.73123  3.46354  2.40513  3.72494  3.29354  2.67741  2.69355  4.24690  2.90347  2.73739  3.18146  2.89801  2.37887  2.77519  2.98518  4.58477  3.61503
          0.03140  3.87253  4.59488  0.61958  0.77255  0.48576  0.95510
    274   2.67741  4.88766  2.64292  2.13056  4.24724  3.29575  3.65052  3.66286  2.14692  3.24715  4.08565  2.86451  3.79901  2.81373  2.78456  1.91471  2.94224  3.31404  5.44902  4.11457    282 s - - -
          2.68618  4.42225  2.77519  2.73123  3.46354  2.40513  3.72494  3.29354  2.67741  2.69355  4.24690  2.90347  2.73739  3.18146  2.89801  2.37887  2.77519  2.98518  4.58477  3.61503
          0.03140  3.87253  4.59488  0.61958  0.77255  0.48576  0.95510
    275   2.80896  5.30650  1.99261  1.55072  4.58669  3.21324  3.66022  4.07754  2.57215  3.58840  4.41696  2.67817  3.78108  2.44364  3.10236  2.72333  3.07634  3.67410  5.75538  4.29985    283 e - - -
          2.68618  4.42225  2.77519  2.73123  3.46354  2.40513  3.72494  3.29354  2.67741  2.69355  4.24690  2.90347  2.73739  3.18146  2.89801  2.37887  2.77519  2.98518  4.58477  3.61503
          0.03140  3.87253  4.59488  0.61958  0.77255  0.48576  0.95510
    276   1.01367  4.19197  3.46257  3.25379  4.05236  3.01653  4.27584  3.17787  3.27005  3.05949  4.09125  3.40342  3.75574  3.61119  3.52062  2.54224  2.81959  2.83226  5.47951  4.27975    284 a - - -
          2.68618  4.42225  2.77519  2.73123  3.46354  2.40513  3.72494  3.29354  2.67741  2.69355  4.24690  2.90347  2.73739  3.18146  2.89801  2.37887  2.77519  2.98518  4.58477  3.61503
          0.03140  3.87253  4.59488  0.61958  0.77255  0.48576  0.95510
    277   2.87120  5.05688  2.95531  2.52750  4.40486  3.46765  3.59527  3.81839  1.57081  3.31299  4.18111  2.99844  3.90295  2.04144  2.30936  2.86203  3.08146  3.49139  5.42205  4.16315    285 k - - -
          2.68618  4.42225  2.77519  2.73123  3.46354  2.40513  3.72494  3.29354  2.67741  2.69355  4.24690  2.90347  2.73739  3.18146  2.89801  2.37887  2.77519  2.98518  4.58477  3.61503
          0.03140  3.87253  4.59488  0.61958  0.77255  0.48576  0.95510
    278   1.30495  4.17690  3.29036  3.00606  4.09151  2.97348  4.09282  3.37468  3.04113  3.13961  4.04461  3.23160  2.71689  3.36844  3.35368  2.43479  2.71487  2.95645  5.46735  4.24353    286 a - - -
          2.68618  4.42225  2.77519  2.73123  3.46354  2.40513  3.72494  3.29354  2.67741  2.69355  4.24690  2.90347  2.73739  3.18146  2.89801  2.37887  2.77519  2.98518  4.58477  3.61503
          0.03140  3.87253  4.59488  0.61958  0.77255  0.48576  0.95510
    279   2.66484  4.44035  3.33864  3.23801  4.38046  0.72901  4.35835  3.98003  3.41930  3.63417  4.60986  3.50292  3.83149  3.74344  3.65540  2.83675  3.14608  3.50833  5.47566  4.48234    287 g - - -
          2.68618  4.42225  2.77519  2.73123  3.46354  2.40513  3.72494  3.29354  2.67741  2.69355  4.24690  2.90347  2.73739  3.18146  2.89801  2.37887  2.77519  2.98518  4.58477  3.61503
          0.03140  3.87253  4.59488  0.61958  0.77255  0.48576  0.95510
    280   2.98956  5.11802  0.91797  2.33476  4.49501  3.21061  3.93093  4.08318  3.01503  3.69146  4.66951  2.89116  3.86340  3.17003  3.53132  2.95186  3.32810  3.72233  5.66362  4.36782    288 d - - -
          2.68618  4.42225  2.77519  2.73123  3.46354  2.40513  3.72494  3.29354  2.67741  2.69355  4.24690  2.90347  2.73739  3.18146  2.89801  2.37887  2.77519  2.98518  4.58477  3.61503
          0.03140  3.87253  4.59488  0.61958  0.77255  0.48576  0.95510
    281   3.15527  4.61749  4.18962  3.82940  3.13562  3.98227  4.48512  2.33960  3.59715  0.87512  3.15843  4.10488  4.41757  3.96547  3.77323  3.55304  3.44949  2.37696  5.01500  3.73835    289 l - - -
          2.68618  4.42225  2.77519  2.73123  3.46354  2.40513  3.72494  3.29354  2.67741  2.69355  4.24690  2.90347  2.73739  3.18146  2.89801  2.37887  2.77519  2.98518  4.58477  3.61503
          0.03140  3.87253  4.59488  0.61958  0.77255  0.48576  0.95510
    282   2.98948  4.36186  4.54682  4.05288  3.46665  4.24222  4.80132  1.46320  3.92932  1.99556  3.29735  4.29810  4.59299  4.21627  4.15061  3.62353  3.26347  1.23076  5.39588  4.18001    290 v - - -
          2.68618  4.42225  2.77519  2.73123  3.46354  2.40513  3.72494  3.29354  2.67741  2.69355  4.24690  2.90347  2.73739  3.18146  2.89801  2.37887  2.77519  2.98518  4.58477  3.61503
          0.03140  3.87253  4.59488  0.61958  0.77255  0.48576  0.95510
    283   3.25834  4.66006  4.23881  3.95326  1.01162  3.94821  3.87712  2.78195  3.86028  2.15196  3.51206  4.01920  4.40675  4.02822  3.97999  3.52830  3.55945  2.77267  4.12606  2.49302    291 f - - -
          2.68618  4.42225  2.77519  2.73123  3.46354  2.40513  3.72494  3.29354  2.67741  2.69355  4.24690  2.90347  2.73739  3.18146  2.89801  2.37887  2.77519  2.98518  4.58477  3.61503
          0.03140  3.87253  4.59488  0.61958  0.77255  0.48576  0.95510
    284   3.25834  4.66006  4.23881  3.95326  1.01162  3.94821  3.87712  2.78195  3.86028  2.15196  3.51206  4.01920  4.40675  4.02822  3.97999  3.52830  3.55945  2.77267  4.12606  2.49302    292 f - - -
          2.68618  4.42225  2.77519  2.73123  3.46354  2.40513  3.72494  3.29354  2.67741  2.69355  4.24690  2.90347  2.73739  3.18146  2.89801  2.37887  2.77519  2.98518  4.58477  3.61503
          0.03140  3.87253  4.59488  0.61958  0.77255  0.48576  0.95510
    285   2.99474  4.81228  3.12560  2.88548  3.28464  3.44744  1.14237  3.69768  2.72853  3.19166  4.23456  3.29484  3.99993  3.25170  2.99426  3.06541  3.29808  3.43280  4.74970  3.23548    293 h - - -
          2.68618  4.42225  2.77519  2.73123  3.46354  2.40513  3.72494  3.29354  2.67741  2.69355  4.24690  2.90347  2.73739  3.18146  2.89801  2.37887  2.77519  2.98518  4.58477  3.61503
          0.03140  3.87253  4.59488  0.61958  0.77255  0.48576  0.95510
    286   2.31492  4.23536  3.20636  3.02206  4.07630  2.96523  4.13195  3.59888  3.09583  3.31908  4.24511  3.24688  3.70402  3.44512  3.38191  1.09096  2.79504  3.13398  5.44876  4.15980    294 s - - -
          2.68618  4.42225  2.77519  2.73123  3.46354  2.40513  3.72494  3.29354  2.67741  2.69355  4.24690  2.90347  2.73739  3.18146  2.89801  2.37887  2.77519  2.98518  4.58477  3.61503
          0.03140  3.87253  4.59488  0.61958  0.77255  0.48576  0.95510
    287   2.41263  4.25772  3.42802  3.17994  3.96881  3.09702  4.19728  3.09594  3.12292  2.95943  4.00989  3.38937  3.80075  3.51773  3.38165  2.61389  1.17180  2.79092  5.40660  4.18542    295 t - - -
          2.68618  4.42225  2.77519  2.73123  3.46354  2.40513  3.72494  3.29354  2.67741  2.69355  4.24690  2.90347  2.73739  3.18146  2.89801  2.37887  2.77519  2.98518  4.58477  3.61503
          0.03140  3.87253  4.59488  0.61958  0.77255  0.48576  0.95510
    288   3.24706  4.73603  3.83827  3.56761  2.29343  3.83016  3.61839  3.25626  3.42512  2.71019  3.93127  3.72345  4.30398  3.73115  3.60884  3.38378  3.53373  3.12681  3.93721  0.96568    296 y - - -
          2.68618  4.42225  2.77519  2.73123  3.46354  2.40513  3.72494  3.29354  2.67741  2.69355  4.24690  2.90347  2.73739  3.18146  2.89801  2.37887  2.77519  2.98518  4.58477  3.61503
          0.03140  3.87253  4.59488  0.61958  0.77255  0.48576  0.95510
    289   2.80388  5.20452  1.76302  2.12809  4.52938  3.17014  3.72328  4.07557  2.70643  3.62519  4.48089  1.73497  3.78342  2.90067  3.25252  2.73725  3.10754  3.66519  5.75712  4.29426    297 n - - -
          2.68618  4.42225  2.77519  2.73123  3.46354  2.40513  3.72494  3.29354  2.67741  2.69355  4.24690  2.90347  2.73739  3.18146  2.89801  2.37887  2.77519  2.98518  4.58477  3.61503
          0.03140  3.87253  4.59488  0.61958  0.77255  0.48576  0.95510
    290   1.01367  4.19197  3.46257  3.25379  4.05236  3.01653  4.27584  3.17787  3.27005  3.05949  4.09125  3.40342  3.75574  3.61119  3.52062  2.54224  2.81959  2.83226  5.47951  4.27975    298 a - - -
          2.68618  4.42225  2.77519  2.73123  3.46354  2.40513  3.72494  3.29354  2.67741  2.69355  4.24690  2.90347  2.73739  3.18146  2.89801  2.37887  2.77519  2.98518  4.58477  3.61503
          0.03140  3.87253  4.59488  0.61958  0.77255  0.48576  0.95510
    291   2.66484  4.44035  3.33864  3.23801  4.38046  0.72901  4.35835  3.98003  3.41930  3.63417  4.60986  3.50292  3.83149  3.74344  3.65540  2.83675  3.14608  3.50833  5.47566  4.48234    299 g - - -
          2.68618  4.42225  2.77519  2.73123  3.46354  2.40513  3.72494  3.29354  2.67741  2.69355  4.24690  2.90347  2.73739  3.18146  2.89801  2.37887  2.77519  2.98518  4.58477  3.61503
          0.03140  3.87253  4.59488  0.61958  0.77255  0.48576  0.95510
    292   2.22296  4.16113  3.28149  2.98195  4.11225  2.94741  4.06593  3.44824  2.99548  3.19839  4.06747  3.20313  3.66281  3.33235  3.31105  1.54914  1.94855  2.99492  5.47737  4.23453    300 s - - -
          2.68618  4.42225  2.77519  2.73123  3.46354  2.40513  3.72494  3.29354  2.67741  2.69355  4.24690  2.90347  2.73739  3.18146  2.89801  2.37887  2.77519  2.98518  4.58477  3.61503
          0.03140  3.87253  4.59488  0.61958  0.77255  0.48576  0.95510
    293   3.24706  4.73603  3.83827  3.56761  2.29343  3.83016  3.61839  3.25626  3.42512  2.71019  3.93127  3.72345  4.30398  3.73115  3.60884  3.38378  3.53373  3.12681  3.93721  0.96568    301 y - - -
          2.68618  4.42225  2.77519  2.73123  3.46354  2.40513  3.72494  3.29354  2.67741  2.69355  4.24690  2.90347  2.73739  3.18146  2.89801  2.37887  2.77519  2.98518  4.58477  3.61503
          0.03140  3.87253  4.59488  0.61958  0.77255  0.48576  0.95510
    294   2.97534  4.36043  4.51165  4.02162  3.46986  4.20834  4.77733  1.54535  3.89480  2.00897  3.30752  4.26750  4.57196  4.18923  4.11987  3.59152  3.25327  1.18240  5.38973  4.16718    302 v - - -
          2.68618  4.42225  2.77519  2.73123  3.46354  2.40513  3.72494  3.29354  2.67741  2.69355  4.24690  2.90347  2.73739  3.18146  2.89801  2.37887  2.77519  2.98518  4.58477  3.61503
          0.03140  3.87253  4.59488  0.61958  0.77255  0.48576  0.95510
    295   2.41263  4.25772  3.42802  3.17994  3.96881  3.09702  4.19728  3.09594  3.12292  2.95943  4.00989  3.38937  3.80075  3.51773  3.38165  2.61389  1.17180  2.79092  5.40660  4.18542    303 t - - -
          2.68618  4.42225  2.77519  2.73123  3.46354  2.40513  3.72494  3.29354  2.67741  2.69355  4.24690  2.90347  2.73739  3.18146  2.89801  2.37887  2.77519  2.98518  4.58477  3.61503
          0.03140  3.87253  4.59488  0.61958  0.77255  0.48576  0.95510
    296   2.99474  4.81228  3.12560  2.88548  3.28464  3.44744  1.14237  3.69768  2.72853  3.19166  4.23456  3.29484  3.99993  3.25170  2.99426  3.06541  3.29808  3.43280  4.74970  3.23548    304 h - - -
          2.68618  4.42225  2.77519  2.73123  3.46354  2.40513  3.72494  3.29354  2.67741  2.69355  4.24690  2.90347  2.73739  3.18146  2.89801  2.37887  2.77519  2.98518  4.58477  3.61503
          0.03140  3.87253  4.59488  0.61958  0.77255  0.48576  0.95510
    297   2.80811  4.35062  4.12545  3.78852  3.55005  3.72401  4.59020  2.05006  3.65630  2.23702  3.51512  3.97836  4.28446  4.01607  3.86881  3.22749  3.16962  1.02481  5.33452  4.06618    305 v - - -
          2.68618  4.42225  2.77519  2.73123  3.46354  2.40513  3.72494  3.29354  2.67741  2.69355  4.24690  2.90347  2.73739  3.18146  2.89801  2.37887  2.77519  2.98518  4.58477  3.61503
          0.03140  3.87253  4.59488  0.61958  0.77255  0.48576  0.95510
    298   1.89588  4.17283  3.18402  3.00392  4.26409  1.38403  4.16434  3.62353  3.15131  3.37003  4.24526  3.21483  3.65855  3.44814  3.45616  2.40969  2.72723  3.11671  5.59441  4.38470    306 g - - -
          2.68618  4.42225  2.77519  2.73123  3.46354  2.40513  3.72494  3.29354  2.67741  2.69355  4.24690  2.90347  2.73739  3.18146  2.89801  2.37887  2.77519  2.98518  4.58477  3.61503
          0.03140  3.87253  4.59488  0.61958  0.77255  0.48576  0.95510
    299   3.03114  4.44977  4.33589  3.95163  3.37416  4.06669  4.67970  1.07783  3.77978  1.96011  3.30943  4.19696  4.49784  4.12802  3.97633  3.56194  3.33027  1.84575  5.26505  4.00340    307 i - - -
          2.68618  4.42225  2.77519  2.73123  3.46354  2.40513  3.72494  3.29354  2.67741  2.69355  4.24690  2.90347  2.73739  3.18146  2.89801  2.37887  2.77519  2.98518  4.58477  3.61503
          0.03140  3.87253  4.59488  0.61958  0.77255  0.48576  0.95510
    300   3.24706  4.73603  3.83827  3.56761  2.29343  3.83016  3.61839  3.25626  3.42512  2.71019  3.93127  3.72345  4.30398  3.73115  3.60884  3.38378  3.53373  3.12681  3.93721  0.96568    308 y - - -
          2.68618  4.42225  2.77519  2.73123  3.46354  2.40513  3.72494  3.29354  2.67741  2.69355  4.24690  2.90347  2.73739  3.18146  2.89801  2.37887  2.77519  2.98518  4.58477  3.61503
          0.03140  3.87253  4.59488  0.61958  0.77255  0.48576  0.95510
    301   2.39619  4.30383  4.03869  3.53147  3.39734  3.81372  4.34004  2.07875  3.40857  1.64948  3.27691  3.81752  4.24481  3.72070  3.67101  3.16379  3.04875  1.65526  5.15091  3.94270    309 l - - -
          2.68618  4.42225  2.77519  2.73123  3.46354  2.40513  3.72494  3.29354  2.67741  2.69355  4.24690  2.90347  2.73739  3.18146  2.89801  2.37887  2.77519  2.98518  4.58477  3.61503
          0.03140  3.87253  4.59488  0.61958  0.77255  0.48576  0.95510
    302   2.66654  4.74439  2.57139  2.06657  4.33633  1.51675  3.85186  3.77865  2.74963  3.41109  4.29372  2.92937  3.79209  3.06540  3.16032  2.71461  3.02150  3.38826  5.56175  4.27216    310 g - - -
          2.68618  4.42225  2.77519  2.73123  3.46354  2.40513  3.72494  3.29354  2.67741  2.69355  4.24690  2.90347  2.73739  3.18146  2.89801  2.37887  2.77519  2.98518  4.58477  3.61503
          0.03140  3.87253  4.59488  0.61958  0.77255  0.48576  0.95510
    303   2.72599  5.03384  2.36132  1.97064  4.42900  2.68879  3.69689  3.89467  2.57701  3.45687  4.29688  1.85164  3.77994  2.86614  3.05295  2.69721  3.01922  3.50495  5.63935  4.24164    311 n - - -
          2.68618  4.42225  2.77519  2.73123  3.46354  2.40513  3.72494  3.29354  2.67741  2.69355  4.24690  2.90347  2.73739  3.18146  2.89801  2.37887  2.77519  2.98518  4.58477  3.61503
          0.03140  3.87253  4.59488  0.61958  0.77255  0.48576  0.95510
    304   2.72337  4.72005  2.70814  2.59359  4.08356  3.18392  3.92086  3.79388  2.82452  3.44072  4.39592  1.15794  3.83576  3.19356  3.17923  2.79052  3.10519  3.41609  5.38946  4.03185    312 n - - -
          2.68618  4.42225  2.77519  2.73123  3.46354  2.40513  3.72494  3.29354  2.67741  2.69355  4.24690  2.90347  2.73739  3.18146  2.89801  2.37887  2.77519  2.98518  4.58477  3.61503
          0.03140  3.87253  4.59488  0.61958  0.77255  0.48576  0.95510
    305   2.88810  4.99049  3.19849  2.65803  4.32383  3.52399  3.59459  3.75626  1.98093  3.24382  4.12987  3.09003  3.93441  2.15619  1.58007  2.90321  3.09112  3.44766  5.34743  4.11476    313 r - - -
          2.68618  4.42225  2.77519  2.73123  3.46354  2.40513  3.72494  3.29354  2.67741  2.69355  4.24690  2.90347  2.73739  3.18146  2.89801  2.37887  2.77519  2.98518  4.58477  3.61503
          0.03140  3.87253  4.59488  0.61958  0.77255  0.48576  0.95510
    306   3.03131  4.48848  4.29775  3.77805  2.49147  4.10319  4.31602  2.27791  3.64193  1.58917  1.71415  4.04467  4.41570  3.85911  3.84121  3.44601  3.27578  2.33277  4.78812  3.46411    314 l - - -
          2.68618  4.42225  2.77519  2.73123  3.46354  2.40513  3.72494  3.29354  2.67741  2.69355  4.24690  2.90347  2.73739  3.18146  2.89801  2.37887  2.77519  2.98518  4.58477  3.61503
          0.03140  3.87253  4.59488  0.61958  0.77255  0.48576  0.95510
    307   3.38531  4.71022  4.35970  3.99151  1.41488  4.18741  3.44171  3.10739  3.85596  2.48252  3.72476  3.90050  4.51444  3.91567  3.95962  3.54402  3.61391  3.02590  3.62303  1.34336    315 y - - -
          2.68618  4.42225  2.77519  2.73123  3.46354  2.40513  3.72494  3.29354  2.67741  2.69355  4.24690  2.90347  2.73739  3.18146  2.89801  2.37887  2.77519  2.98518  4.58477  3.61503
          0.03140  3.87253  4.59488  0.61958  0.77255  0.48576  0.95510
    308   2.99474  4.81228  3.12560  2.88548  3.28464  3.44744  1.14237  3.69768  2.72853  3.19166  4.23456  3.29484  3.99993  3.25170  2.99426  3.06541  3.29808  3.43280  4.74970  3.23548    316 h - - -
          2.68618  4.42225  2.77519  2.73123  3.46354  2.40513  3.72494  3.29354  2.67741  2.69355  4.24690  2.90347  2.73739  3.18146  2.89801  2.37887  2.77519  2.98518  4.58477  3.61503
          0.03140  3.87253  4.59488  0.61958  0.77255  0.48576  0.95510
    309   1.01367  4.19197  3.46257  3.25379  4.05236  3.01653  4.27584  3.17787  3.27005  3.05949  4.09125  3.40342  3.75574  3.61119  3.52062  2.54224  2.81959  2.83226  5.47951  4.27975    317 a - - -
          2.68618  4.42225  2.77519  2.73123  3.46354  2.40513  3.72494  3.29354  2.67741  2.69355  4.24690  2.90347  2.73739  3.18146  2.89801  2.37887  2.77519  2.98518  4.58477  3.61503
          0.03140  3.87253  4.59488  0.61958  0.77255  0.48576  0.95510
    310   2.66484  4.44035  3.33864  3.23801  4.38046  0.72901  4.35835  3.98003  3.41930  3.63417  4.60986  3.50292  3.83149  3.74344  3.65540  2.83675  3.14608  3.50833  5.47566  4.48234    318 g - - -
          2.68618  4.42225  2.77519  2.73123  3.46354  2.40513  3.72494  3.29354  2.67741  2.69355  4.24690  2.90347  2.73739  3.18146  2.89801  2.37887  2.77519  2.98518  4.58477  3.61503
          0.03140  3.87253  4.59488  0.61958  0.77255  0.48576  0.95510
    311   2.84106  5.26351  1.34329  2.10382  4.58167  3.15578  3.74169  4.14173  2.76386  3.69082  4.55970  2.25950  3.78839  2.92502  3.33145  2.76176  3.15213  3.72610  5.81414  4.33396    319 d - - -
          2.68618  4.42225  2.77519  2.73123  3.46354  2.40513  3.72494  3.29354  2.67741  2.69355  4.24690  2.90347  2.73739  3.18146  2.89801  2.37887  2.77519  2.98518  4.58477  3.61503
          0.03140  3.87253  4.59488  0.61958  0.77255  0.48576  0.95510
    312   2.75136  4.50878  3.35852  3.19750  4.19281  3.19629  4.27501  3.73816  3.25479  3.36503  4.41482  3.50423  0.82752  3.64357  3.50038  2.91883  3.19291  3.38354  5.37942  4.31345    320 p - - -
          2.68618  4.42225  2.77519  2.73123  3.46354  2.40513  3.72494  3.29354  2.67741  2.69355  4.24690  2.90347  2.73739  3.18146  2.89801  2.37887  2.77519  2.98518  4.58477  3.61503
          0.03140  3.87253  4.59488  0.61958  0.77255  0.48576  0.95510
    313   3.00912  4.38655  4.54603  4.06206  3.42130  4.24235  4.79990  1.22474  3.92353  1.93197  3.25818  4.30576  4.59536  4.21325  4.13703  3.63172  3.28545  1.51575  5.37212  4.15670    321 i - - -
          2.68618  4.42225  2.77519  2.73123  3.46354  2.40513  3.72494  3.29354  2.67741  2.69355  4.24690  2.90347  2.73739  3.18146  2.89801  2.37887  2.77519  2.98518  4.58477  3.61503
          0.03140  3.87253  4.59488  0.61958  0.77255  0.48576  0.95510
    314   2.66484  4.44035  3.33864  3.23801  4.38046  0.72901  4.35835  3.98003  3.41930  3.63417  4.60986  3.50292  3.83149  3.74344  3.65540  2.83675  3.14608  3.50833  5.47566  4.48234    322 g - - -
          2.68618  4.42225  2.77519  2.73123  3.46354  2.40513  3.72494  3.29354  2.67741  2.69355  4.24690  2.90347  2.73739  3.18146  2.89801  2.37887  2.77519  2.98518  4.58477  3.61503
          0.03140  3.87253  4.59488  0.61958  0.77255  0.48576  0.95510
    315   3.37759  4.72653  4.28733  3.89558  1.93613  4.14062  3.39904  3.26480  3.68455  2.65894  3.84590  3.83673  4.47659  3.83062  3.81065  3.50209  3.60215  3.14042  2.65428  1.11817    323 y - - -
          2.68618  4.42225  2.77519  2.73123  3.46354  2.40513  3.72494  3.29354  2.67741  2.69355  4.24690  2.90347  2.73739  3.18146  2.89801  2.37887  2.77519  2.98518  4.58477  3.61503
          0.03140  3.87253  4.59488  0.61958  0.77255  0.48576  0.95510
    316   1.60787  4.11434  3.36133  3.03116  4.10370  2.42622  4.08809  3.41021  3.05699  3.17066  4.02409  3.22452  3.64756  3.36015  3.37734  2.36913  1.96592  2.95403  5.47008  4.25431    324 a - - -
          2.68618  4.42225  2.77519  2.73123  3.46354  2.40513  3.72494  3.29354  2.67741  2.69355  4.24690  2.90347  2.73739  3.18146  2.89801  2.37887  2.77519  2.98518  4.58477  3.61503
          0.03140  3.87253  4.59488  0.61958  0.77255  0.48576  0.95510
    317   2.82855  5.26194  1.48814  2.10351  4.58000  3.16234  3.72759  4.13106  2.73251  3.67266  4.53188  2.02955  3.78476  2.90539  3.29596  2.74975  3.13339  3.71482  5.80380  4.32645    325 d - - -
          2.68618  4.42225  2.77519  2.73123  3.46354  2.40513  3.72494  3.29354  2.67741  2.69355  4.24690  2.90347  2.73739  3.18146  2.89801  2.37887  2.77519  2.98518  4.58477  3.61503
          0.03140  3.87253  4.59488  0.61958  0.77255  0.48576  0.95510
    318   3.15527  4.61749  4.18962  3.82940  3.13562  3.98227  4.48512  2.33960  3.59715  0.87512  3.15843  4.10488  4.41757  3.96547  3.77323  3.55304  3.44949  2.37696  5.01500  3.73835    326 l - - -
          2.68618  4.42225  2.77519  2.73123  3.46354  2.40513  3.72494  3.29354  2.67741  2.69355  4.24690  2.90347  2.73739  3.18146  2.89801  2.37887  2.77519  2.98518  4.58477  3.61503
          0.03140  3.87253  4.59488  0.61958  0.77255  0.48576  0.95510
    319   2.23110  4.16041  3.29707  2.99251  4.08140  2.96019  4.06470  3.39856  2.99481  3.16266  4.03888  3.21290  3.67120  3.33583  3.30635  1.82610  1.65631  2.96230  5.45454  4.21330    327 t - - -
          2.68618  4.42225  2.77519  2.73123  3.46354  2.40513  3.72494  3.29354  2.67741  2.69355  4.24690  2.90347  2.73739  3.18146  2.89801  2.37887  2.77519  2.98518  4.58477  3.61503
          0.03140  3.87253  4.59488  0.61958  0.77255  0.48576  0.95510
    320   2.70169  5.02564  2.14814  1.97353  4.38558  3.20889  3.68170  3.83985  2.59225  3.41302  4.24583  2.74734  3.76961  2.84672  3.10123  1.84256  2.98742  3.45779  5.61537  4.20868    328 s - - -
          2.68618  4.42225  2.77519  2.73123  3.46354  2.40513  3.72494  3.29354  2.67741  2.69355  4.24690  2.90347  2.73739  3.18146  2.89801  2.37887  2.77519  2.98518  4.58477  3.61503
          0.03140  3.87253  4.59488  0.61958  0.77255  0.48576  0.95510
    321   2.46124  4.51171  3.01724  2.59594  4.07722  3.19671  3.74461  3.50062  2.50236  3.12183  3.96036  3.02020  2.80096  2.93372  2.50563  1.88493  2.79452  3.12189  5.34602  4.05763    329 s - - -
          2.68618  4.42225  2.77519  2.73123  3.46354  2.40513  3.72494  3.29354  2.67741  2.69355  4.24690  2.90347  2.73739  3.18146  2.89801  2.37887  2.77519  2.98518  4.58477  3.61503
          0.03140  3.87253  4.59488  0.61958  0.77255  0.48576  0.95510
    322   3.24706  4.73603  3.83827  3.56761  2.29343  3.83016  3.61839  3.25626  3.42512  2.71019  3.93127  3.72345  4.30398  3.73115  3.60884  3.38378  3.53373  3.12681  3.93721  0.96568    330 y - - -
          2.68618  4.42225  2.77519  2.73123  3.46354  2.40513  3.72494  3.29354  2.67741  2.69355  4.24690  2.90347  2.73739  3.18146  2.89801  2.37887  2.77519  2.98518  4.58477  3.61503
          0.03140  3.87253  4.59488  0.61958  0.77255  0.48576  0.95510
    323   3.33553  4.71023  4.09115  3.79721  2.66613  3.73013  3.89974  3.35907  3.51939  2.75398  3.99287  3.94624  4.24785  3.90700  3.64775  3.53924  3.63592  3.24940  0.88517  2.66821    331 w - - -
          2.68618  4.42225  2.77519  2.73123  3.46354  2.40513  3.72494  3.29354  2.67741  2.69355  4.24690  2.90347  2.73739  3.18146  2.89801  2.37887  2.77519  2.98518  4.58477  3.61503
          0.03140  3.87253  4.59488  0.61958  0.77255  0.48576  0.95510
    324   2.88066  4.86651  2.90282  2.65748  4.03510  3.36599  3.81582  3.66580  2.47825  3.16815  4.19593  3.11725  3.91940  1.23393  2.76246  2.92838  3.17760  3.39544  5.30707  4.00080    332 q - - -
          2.68618  4.42225  2.77519  2.73123  3.46354  2.40513  3.72494  3.29354  2.67741  2.69355  4.24690  2.90347  2.73739  3.18146  2.89801  2.37887  2.77519  2.98518  4.58477  3.61503
          0.03140  3.87253  4.59488  0.61958  0.77255  0.48576  0.95510
    325   2.41324  4.97593  2.24541  2.25394  4.30727  3.25438  3.65472  3.74744  2.48731  3.32311  4.15933  2.79468  3.77789  1.93454  2.95063  2.66528  2.95178  3.38325  5.52804  4.14465    333 q - - -
          2.68618  4.42225  2.77519  2.73123  3.46354  2.40513  3.72494  3.29354  2.67741  2.69355  4.24690  2.90347  2.73739  3.18146  2.89801  2.37887  2.77519  2.98518  4.58477  3.61503
          0.03140  3.87253  4.59488  0.61958  0.77255  0.48576  0.95510
    326   2.99474  4.81228  3.12560  2.88548  3.28464  3.44744  1.14237  3.69768  2.72853  3.19166  4.23456  3.29484  3.99993  3.25170  2.99426  3.06541  3.29808  3.43280  4.74970  3.23548    334 h - - -
          2.68618  4.42225  2.77519  2.73123  3.46354  2.40513  3.72494  3.29354  2.67741  2.69355  4.24690  2.90347  2.73739  3.18146  2.89801  2.37887  2.77519  2.98518  4.58477  3.61503
          0.03140  3.87253  4.59488  0.61958  0.77255  0.48576  0.95510
    327   3.15527  4.61749  4.18962  3.82940  3.13562  3.98227  4.48512  2.33960  3.59715  0.87512  3.15843  4.10488  4.41757  3.96547  3.77323  3.55304  3.44949  2.37696  5.01500  3.73835    335 l - - -
          2.68618  4.42225  2.77519  2.73123  3.46354  2.40513  3.72494  3.29354  2.67741  2.69355  4.24690  2.90347  2.73739  3.18146  2.89801  2.37887  2.77519  2.98518  4.58477  3.61503
          0.03140  3.87253  4.59488  0.61958  0.77255  0.48576  0.95510
    328   3.00856  4.37882  4.56288  4.07320  3.43523  4.25741  4.81187  1.26006  3.94171  1.94629  3.26607  4.31716  4.60380  4.22636  4.15624  3.64297  3.28238  1.44914  5.38368  4.17211    336 i - - -
          2.68618  4.42225  2.77519  2.73123  3.46354  2.40513  3.72494  3.29354  2.67741  2.69355  4.24690  2.90347  2.73739  3.18146  2.89801  2.37887  2.77519  2.98518  4.58477  3.61503
          0.03140  3.87253  4.59488  0.61958  0.77255  0.48576  0.95510
    329   2.66484  4.44035  3.33864  3.23801  4.38046  0.72901  4.35835  3.98003  3.41930  3.63417  4.60986  3.50292  3.83149  3.74344  3.65540  2.83675  3.14608  3.50833  5.47566  4.48234    337 g - - -
          2.68618  4.42225  2.77519  2.73123  3.46354  2.40513  3.72494  3.29354  2.67741  2.69355  4.24690  2.90347  2.73739  3.18146  2.89801  2.37887  2.77519  2.98518  4.58477  3.61503
          0.03140  3.87253  4.59488  0.61958  0.77255  0.48576  0.95510
    330   1.01367  4.19197  3.46257  3.25379  4.05236  3.01653  4.27584  3.17787  3.27005  3.05949  4.09125  3.40342  3.75574  3.61119  3.52062  2.54224  2.81959  2.83226  5.47951  4.27975    338 a - - -
          2.68618  4.42225  2.77519  2.73123  3.46354  2.40513  3.72494  3.29354  2.67741  2.69355  4.24690  2.90347  2.73739  3.18146  2.89801  2.37887  2.77519  2.98518  4.58477  3.61503
          0.03140  3.87253  4.59488  0.61958  0.77255  0.48576  0.95510
    331   2.54866  4.51249  3.05615  2.75585  4.17952  1.48473  3.88913  3.65701  2.62737  3.27795  4.15866  3.13860  3.78954  3.11744  2.36025  2.66217  2.92403  3.25833  5.40070  4.17482    339 g - - -
          2.68618  4.42225  2.77519  2.73123  3.46354  2.40513  3.72494  3.29354  2.67741  2.69355  4.24690  2.90347  2.73739  3.18146  2.89801  2.37887  2.77519  2.98518  4.58477  3.61503
          0.03140  3.87253  4.59488  0.61958  0.77255  0.48576  0.95510
    332   3.00541  4.84467  3.49605  3.00702  4.19926  3.49348  3.82412  3.74092  2.23713  3.25683  4.25695  3.36678  3.99600  3.04439  0.97829  3.08954  3.27132  3.46485  5.28224  4.12654    340 r - - -
          2.68618  4.42225  2.77519  2.73123  3.46354  2.40513  3.72494  3.29354  2.67741  2.69355  4.24690  2.90347  2.73739  3.18146  2.89801  2.37887  2.77519  2.98518  4.58477  3.61503
          0.03140  3.87253  4.59488  0.61958  0.77255  0.48576  0.95510
    333   2.78596  4.25098  4.11401  3.56531  3.15688  3.91245  4.19654  1.73259  3.44308  2.02127  3.19157  3.83565  4.26041  3.70934  3.67330  3.22094  3.02822  1.69048  4.85252  2.93150    341 v - - -
          2.68618  4.42225  2.77519  2.73123  3.46354  2.40513  3.72494  3.29354  2.67741  2.69355  4.24690  2.90347  2.73739  3.18146  2.89801  2.37887  2.77519  2.98518  4.58477  3.61503
          0.03140  3.87253  4.59488  0.61958  0.77255  0.48576  0.95510
    334   2.64748  4.64758  3.06999  2.57870  3.87218  3.43777  3.65848  2.54289  1.93260  2.88940  3.77380  2.67468  3.85799  2.85480  2.68759  2.73440  2.88405  2.91911  5.17488  3.88954    342 k - - -
          2.68618  4.42225  2.77519  2.73123  3.46354  2.40513  3.72494  3.29354  2.67741  2.69355  4.24690  2.90347  2.73739  3.18146  2.89801  2.37887  2.77519  2.98518  4.58477  3.61503
          0.11093  3.87253  2.47460  0.61958  0.77255  0.48576  0.95510
    335   2.77332  4.97029  2.85366  2.43757  4.20706  3.41210  2.95494  3.69333  1.94565  3.21857  4.06809  2.92826  3.84392  2.07379  2.40922  2.77033  2.98850  3.36754  5.33027  4.02100    343 k - - -
          2.68619  4.42226  2.77520  2.73124  3.46355  2.40513  3.72495  3.29355  2.67741  2.69356  4.24690  2.90331  2.73740  3.18147  2.89801  2.37888  2.77520  2.98519  4.58478  3.61504
          0.10214  2.33202        *  0.43230  1.04701  0.00000        *
//
