# Supplementary material for: T346Hunter: A Novel Web-Based Tool for the Prediction of Type III, Type IV and Type VI Secretion Systems in Bacterial Genomes
Source: PLoS One. 2015 Apr 13;10(4):e0119317. doi: 10.1371/journal.pone.0119317 (PMC4395097; doi:10.1371/journal.pone.0119317)
Supplement: S1 Data — (ZIP) [file pone.0119317.s009.zip › T346Hunter_profiles/GP.Orf15.P.fasta]

>gi|115534841|ref|YP_783923.1| hypothetical protein pRE25p39 [Enterococcus faecalis] [Orf15_p]
MKKLALLTLFSTTLLVSAPIVSFADETASSSDINILADDDPVVPVEPTDPTTPVDPVDPVDPVDPVDPVD
PVDPVDPTEPTEPTEPTEPTEPTEPTEPTEPTEPTEPTEPTEPTEPTEPTEPTEPTEPSKPTEPTEPSKP
TEPTEPTEPSKPTEPSKPTEPTVPNKPVDTNPIENPVNTDTGVVIVAVEDSKPIIQLADGTTKKVEAKEI
GADVQKDGTVTVKGSDGKMKVLPKTGETANIALSVLGSLMVLGSGIIFKKRI
>gi|269124267|ref|YP_003305377.1| AM33 [Enterococcus faecalis] [Orf15_p]
MKKIALLTLFSTALLVSAPLVSFADEATGSSGVNVLADDVVDPVEPTDPTTPVDPVDPVDPVDPVDPVDP
VDPVDPTEPTEPTEPTEPTEPTEPTEPTEPTEPTEPTEPTEPTEPTEPTEPTEPTEPTEPTEPTEPTEPT
EPTEPTEPTEPTEPTEPTEPTEPTEPTEPTEPTEPSKPTEPTEPSKPVDTNPIENPVNTDTGVVIVAVED
SKPIIQLADGTTKKVEAKEIGADVQKDGTVTVKGSDGKMKVLPKTGETENIALSVLGSLMVLGSAFIFKK
RI
>gi|63022000|ref|YP_232771.1| hypothetical protein pSM19035_021 [Streptococcus pyogenes] [Orf15_p]
MKKLALLTLFSTTLLVSAPIVSFADETASSSDINILADDDPVVPVEPTDPTTPVDPVDPVDPVDPVDPVD
PTEPTEPTEPTEPTEPTEPTEPTEPTEPTEPTEPTEPTEPTEPTEPTEPTEPTEPTEPTEPTEPSKPTEP
TEPSKPTEPTEPTEPSKPTEPSKPTEPTVPNKPVDTNPIENPVNTDTGVVIVAVEDSKPIIQLADGTTKK
VEAKEIGADVQKDGTVTVKGSDGKMKVLPKTGETANIALSVLGSLMVLGSGIIFKKRI
>gi|63022014|ref|YP_232785.1| hypothetical protein pSM19035_035 [Streptococcus pyogenes] [Orf15_p]
MKKLALLTLFSTTLLVSAPIVSFADETASSSDINILADDDPVVPVEPTDPTTPVDPVDPVDPVDPVDPVD
PTEPTEPTEPTEPTEPTEPTEPTEPTEPTEPTEPTEPTEPTEPTEPTEPTEPTEPTEPTEPTEPSKPTEP
TEPSKPTEPTEPTEPSKPTEPSKPTEPTVPNKPVDTNPIENPVNTDTGVVIVAVEDSKPIIQLADGTTKK
VEAKEIGADVQKDGTVTVKGSDGKMKVLPKTGETANIALSVLGSLMVLGSGIIFKKRI
>gi|305678686|ref|YP_003864105.1| putative cell wall surface anchor family protein [Enterococcus faecalis] [Orf15_p]
MKKIALLTLFSTALLVSAPLVSFADEATGSSGVNVLADDVVDPVEPTDPTTPVDPVDPVDPVDPVDPVDP
TEPTEPTEPTEPTEPTEPTEPTEPTEPTEPTEPTEPTEPTEPTEPTEPTEPSKPTEPTEPSKPTEPTEPS
KPVDTNPIENPVNTDTGVVIVAVEDSKPIIQLADGTTKKVEAKEIGANVQKDGTVTVKGTDGKMKVLPKT
GETTNVALSVLGSFMVLVSGLIFKKRI
