# Supplementary material for: T346Hunter: A Novel Web-Based Tool for the Prediction of Type III, Type IV and Type VI Secretion Systems in Bacterial Genomes
Source: PLoS One. 2015 Apr 13;10(4):e0119317. doi: 10.1371/journal.pone.0119317 (PMC4395097; doi:10.1371/journal.pone.0119317)
Supplement: S1 Data — (ZIP) [file pone.0119317.s009.zip › T346Hunter_profiles/GP.Orf15.Tn.fasta]

>gi|331267231|ref|YP_004326861.1| hypothetical protein SOR_1874 [Streptococcus oralis Uo5] [Orf15_Tn]
MTVAFTLVIAIFLLAMLGTVVQAAGLVDDTVNVANEYSRYPLENYQLDFYVDNSWGWLPWNWSDGIGKQV
MYGLYAITNFIWTISLYVSNATGYLVQEAYSLDFISATADSIGKNMQTLAGVSANGFSTEGFYVGFLLLL
ILVLGVYVAYTGLIKRETTKAIHAIMNFVLVFILSASFIAYAPDYIKKINDFSSDISNASLSLGTKIVMP
HSDSQGKDSVDLIRDSLFSIQVQQPWLLLQYNSSDIESIGIDRVESLLSTSPDSNNGEDREKIVAEEIED
RSNTNLTITKTINRLGTVFFLFVFNIGISIFVFLLTGIMIFSQVLFIIYAMFLPVSFILSMIPSFDGMSK
RAITKLFNTILTRAGITLIITTAFSISTMLYTLSAGYPFFLIAFLQIVTFAGIYFKLGDLMSMFSLQSND
SQSVGSRVMRKPRMLMHAHMHRLQRKLGRSMTTLGAGSAIVTGKKGQSGSGSSARTQADHSRPDGKEKST
LGKRIGQTIGTVADTKDRMVDTASGLKEQVKDLPTNARYAVYQGKSKVKENVRDLTSSISQTKADRASGR
KEQQEQRRKTIAKRRSEMEQVKQKKQPASSVHERPTTRQEQYHDEQTSKQSNIQTSYKESQQAKQERPAV
KSDFSSPKVERQGNTVQEKTVQKPVTSTTTADRTSQRPITKERPSTVQRVPLQNTRSRPPIKTATIKKVG
KKP
>gi|225861756|ref|YP_002743265.1| conjugative transposon membrane protein [Streptococcus pneumoniae Taiwan19F-14] [Orf15_Tn]
MKPSIVNRIKSNWTLKRLGKVAMTVAFTLVIAIFLLAMLGTVVQAAGLVDDTVNVANEYSRYPLENYQLD
FYVDNSWGWLPWNWSDGIGKQVMYGLYAITNFIWTISLYVSNATGYLVQEAHSLDFISATADSIGKNMQT
LAGVSANGFSTEGFYVGFLLLLILVLGVYVAYTGLIKRETTKAIHAIMNFVLVFILSASFIAYAPDYIKK
INDFSSDISNASLSLGTKIVMPHSDSQGKDSVDLIRDSLFSIQVQQPWLLLQYNSSDIESIGIDRVESLL
STSPDSNNGEDREKIVAEEIEDRSNTNLTITKTINRLGTVFFLFVFNIGISIFVFLLTGIMIFSQVLFII
YAMFLPVSFILSMIPSFDGMSKRAITKLFNTILTRAGITLIITTAFSISTMLYTLSAGYPFFLIAFLQIV
TFAGIYFKLGDLMSMFSLQSNDSQSVGSRVMRKPRMLMHAHMHRLQRKLGRSMTTLGAGSAIVTGKKGQS
GSGSSARTQADHSRPDGKEKSTLGKRIGQTIGTVADTKDRMVDTASGLKEQVKDLPTNARYAVYQGKSKV
KENVRDLTSSISQTKAERASGRKEQQEQRRKTIAKRRSEMEQVKQKKQPASSVHERPTTRQEQYHDEQTS
KQSNIQTSYKESQQAKQERPAVKSDFSSPKVERQGNTVQEKTVQKPATSTTTADRTSQRPITKERPSTVQ
RVPLQNTRSRPPIKTATIKKVGKKP
>gi|126698081|ref|YP_001086978.1| membrane protein [Clostridium difficile 630] [Orf15_Tn]
MMVQKLKSNWTLKRLNKVAMTVVLSLVIAIFLLAMLGTVVQAAGLVDDTVNVANEYSRYPLENYQLDFYV
DNSWGWLPWNWSDGIGKQVMYGLYAITNFIWTISLYVSNATGYLVQEAYSLDFISATADSIGKNMQTLAG
VTPSGLSTEGFYVGFLLLLILVLGVYVVYTGLIKRETTKAIHAIVNFVMVFILSASFIAYAPDYIKKIND
FSSDISQASLSLGTKIVMPHSDSQGNDSVDLIRDSLFSIQVQQPWLLLQYNSSDIESIGADRVESLLSTS
PDSNNGEDREKIVAEEIEDRNNVNMTITKTINRLGTVFFLFVFNIGISIFVFLLTGIMIFSQVLFIIYAM
FLPVSFILSMIPSFDGMSKRAIIKLFNTILTRAGITLIITTAFSISTMLYTLSAGYPFFLIAFLQIVTFA
GIYFKLSDLMSMFSLQSNDSQSVGSRVMRKPRMLMHAHMHRLQRKLGRSMTALGAGSAIASATGKQGQSG
SSGRTQADHTRPDGQEKSTLGKRIGQTIGAVADTKDKIVDSAGNLKEQVKDIPTNARYAVYQGKSKAKEN
VRDLTSSISQTRADRASGRKEQQEQRRKTIAERRSEMEQVKQKKQPASSVHERPATKQEQSHDGQTAKQS
SIQTSRMESQQAKQERPAVKSDSLSLKAERQNRTTQERTVQKPATSTTPADRASQRPVTKERPSTVQRVQ
SQNLRNRPPIKSATIKKGSKKP
>gi|126700957|ref|YP_001089854.1| membrane protein [Clostridium difficile 630] [Orf15_Tn]
MKIRKPIQQGTALVPCRTKGQNSFKKIGSIAGKVLLALLLILLLLTVFGTAAHAAGLVDDTVDAANEYSK
YPLDNYQLDFYVDSGWDWLPWNWLDGIGKQVMYGLYAITNFIWTISLYLSNATGYLIQEAYSLDFISSTA
DSIGKNMQTLAGVTTGGLSSEGFYIGFLLILILVVGIYVAYTGLIKRETTKAIHAVVNFVVVFVLSAAFI
AYAPDYIGKINEFSADISNASLTLGTKIVLPNSESQGKDSVDLIRDSLFSIQVKQPWLLLQYGNSDVESI
GADRVEHLLSTSPDENNGQDREEIVVEEIEDRENTNLTITKTINRLGTVFFLFMFNIGISVFVFLLTGIM
IFSQVLFIIYAMFLPVSFLLSMVPSFEGMSKRAITKLFNTILTRAGITLIITVAFSISTMLYNLSGEYPF
FLTAFLQIVTFAGIYFKLGDLMGMFSLQSGDSQSMGSRIMRRPRMLMHAHMHRLQHKLGRSVAALGAGTA
AYHAGKQAGSDQRTASSSGSSKRTQADHSRPDGQAAPEKESVWKRAGSAVGTVADTKDKISDTAGQLREQ
AKDLPVNAKYALYHGKTQVSEGVRDFTSSVTQTRTARAEQRNAQAESRRQTIAERRAELEQAKQPQQRAS
ETSKGAAPVHERPVTAKQPENFRHHADTAHTGKPAMQPVSPSIREWGQVSYEGAVAERASVPVVKSASIH
REQTPPVRTERQIVPPAFPDKPEERQKTAPTVTPTAPRPARPVQNDTAPVILERKRITPAVKESNFTIRR
TTARKEWTKTVTAAAKQKKGEKP
>gi|288905884|ref|YP_003431106.1| hypothetical protein GALLO_1691 [Streptococcus gallolyticus UCN34] [Orf15_Tn]
MKPSIVNRIKSNWTLKRLGKVAMTVAFTLVIAIFLLAMLGTVVQAAGLVDDTVNVANEYSRYPLENYQLD
FYVDNSWGWLPWNWSDGIGKQVMYGLYAITNFIWTISLYVSNATGYLVQEAYSLDFISATADSIGKNMQT
LAGVSANGFSTEGFYVGFLLLLILVLGVYVAYTGLIKRETTKAIHAIMNFVLVFILSASFIAYAPDYIKK
INDFSSDISNASLSLGTKIVMPHSDSQGKDSVDLIRDSLFSIQVQQPWLLLQYNSSDIESIGADRVESLL
STSPDSNNGEDREKIVAEEIEDRNNVNMTITKTINRLGTVFFLFVFNIGISIFVFLLTGIMIFSQVLFII
YAMFLPVSFILSMIPSFDGMSKRAIIKLFNTILTRAGITLIITTAFSISTMLYTLSAGYPFFLIAFLQIV
TFAGIYFKLSDLMSMFSLQSNDSQSVGSRVMRKPRMLMHAHMHRLQRKLGRSMTALGAGSAIASATGKQG
QSGSSGRTQADHTRPDGQEKSTLGKRIGQTIGAVADTKDKIVDSAGNLKEQVKDIPTNARYAVYQGKSKA
KENVRDLTSSISQTRADRASGRKEQQEQRRKTIAERRSEMEQVKQKKQPASSVHERPATKQEQSHDGQTA
KQSSIQTSRMESQQAKQERPAVKSDSLSLKAERQNRTTQERTVQKPATSTTPADRASQRPVTKERPSTVQ
RVQSQNLRNRPPIKSATIKKGSKKP
>gi|29376406|ref|NP_815560.1| hypothetical protein EF1877 [Enterococcus faecalis V583] [Orf15_Tn]
MKKKLFRIVGIVFISILTLIVLLSLVGTVAEATGLVDDTVESGNLYSKYSLNNYQLDFFVDSSWDWLPWN
WGDGLGKSVMYGLYAITNFIWTVSLYLSNATGYVVQEAYKLDFISDTAESIGKNIQTLADITENGLQTSG
FYFGFLLLMILALGVYVAYTGLLKRETTKAVRAVINFVMIFLLSGSFIAYAPTYITKINDFSSDVSEAAL
TLGTEIVVPNSESQGKDSVDLIRDSLFSIQVQQPWLLLQFDDSNIEEIGEDRVNKILSVSPDENKGKDRE
EAVKAEIEDNDNANLSITKTMNRLGIVVFLVLFNIGISFFVFLLTGIMLFSQILFIIFAMFLPISFLLSM
LPTYESLGKMAIIRLFNTIMMRAGVTLVITTAFSISTMFFNISATYPFFMVAFLQIVTFAGIYFKLGDIM
SMFNLQSNDSQSMGRRVMRRPQMLMNRKLRQLNRNVGRTLAFGGAAAVGNKLAKEQSKPKFKPAGSSLRK
NSRLPNDREVSSDSAKENPISNNKKQSRMNLTGRKIGKVLDTQALVKDKAKQVKDQVRNTPTNLKYILHK
GLEKTKKAPKEFKRGLVQEKADREKLRDKQRQRRDEKMDEKRKNLGEVTDRHGKRRSNVSIKEDPKPQKD
RILKNELPKRIVMVKPNSEVRRRLVKQNLVARENNQLLSKKNSFQQVKQRSTLPKRANQKVQRIMKARPK
PKSGDKK
>gi|29376782|ref|NP_815936.1| hypothetical protein EF2279 [Enterococcus faecalis V583] [Orf15_Tn]
MKRKILRIVGIVLTSLFFLIILLSLVGKVAEATGLVDDTVKAGNLYSQYSLGNYQLDFFVDNSWDWLPWN
WGDGLGKSVMYGLYAITNFIWTVSLYLSNATGYVVQEAYKLDFISDTAESIGKNIQTLAGINENGLQPSG
FYFGFLMLMILVLGIYVVYTGLLKRETTKAVRAVINFVAIFLLSGSFIAYAPNYITKINDFSSDISESAL
SLGTKIVVPNSESHGKDSVDLIRDSLFSIQVQQPWLLLQFDDSNVEEIGEERVNKILSVSPDENKGKDRE
EAVKAEIEDNENANLSITKTMSRLGTVVFLVLFNIGISFFVFLLTGIMLFSQILFIIFAMFLPISFLLSM
LPTYESLGKKAIVRLFNTIMMRAGVTLVITTAFSISTMFFNISATYPFFMVAFLQIVTFAGIYFKLGDIM
SMFNLQSNDSQSMSRRVMRKPQMLMNRKFRQLNRNVGRALAFDGGVAVAGKLATDSTKENRGSKSKRLSN
RRNQSIQSNHEQNTDPKKQEKTTNSRTTRLNLMGRKAGKAMDSKSIVKDKVKQAKDHVIDTPTNLKYNLH
RGIEKAKNAPGEFKRGLVQEKKEREEQRKANHQQRQKRMDEKRQVLGNRRTSFLKRRTNVSANTFPNSKD
HSSLSQRQVAKDFHNVSVLQNRQKDSLQTIYPKIAPKMMSIKKMKNQSTLTKNGKKQYQKNSINREKVKT
GDMA
>gi|194398204|ref|YP_002037942.1| Tn5251 membrane protein putative [Streptococcus pneumoniae G54] [Orf15_Tn]
MTVAFTLVIAIFLLAMLGTVVQAAGLVDDTVNVANEYSRYPLENYQLDFYVDNSWGWLPWNWSDGIGKQV
MYGLYAITNFIWTISLYVSNATGYLVQEAYSLDFISATADSIGKNMQTLAGVSANGFSTEGFYVGFLLLL
ILVLGVYVAYTGLIKRETTKAIHAIMNFVLVFILSASFIAYAPDYIKKINDFSSDISNASLSLGTKIVMP
HSDSQGKDSVDLIRDSLFSIQVQQPWLLLQYNSSDIESIGIDRVESLLSTSPDSNNGEDRXKIVAEEIED
RSNTNLTITKTINRLGTVFFLFVFNIGISIFVFLLTGIMIFSQVLFIIYAMFLPVSFILSMIPSFDGMSK
RAITKLFNTILTRAGITLIITTAFSISTMLYTLSAGYPFFLIAFLQIVTFAGIYFKLGDLMSMFSLQSND
SQSVGSRVMRKPRMLMHAHMHRLQRKLGRSMTTLGAGSAIVTGKKGQSGSGSSARTQADHSRPDGKEKST
LGKRIGQTIGTVADTKDRMVDTASGLKEQVKDLPTNARYAVYQGKSKVKENVRDLTSSISQTKADRASGR
KEQQEQRRKTIAKRRSEMEQVKQKKQPASSVHERPTTRQEQYHDEQTSKQSNIQTSYKESQQAKQERPAV
KSDFSSPKVERQGNTVQEKTVQKPATSTTTADRTSQRPITKERPSTVQRVPLQNTRSRPPIKTATIKKVG
KKP
>gi|146320778|ref|YP_001200489.1| hypothetical protein SSU98_0931 [Streptococcus suis 98HAH33] [Orf15_Tn]
MKPSIVNRIKSNWTLKRLGKVAMTVAFTLVIAIFLLAMLGTVVQAAGLVDDTVNVANEYSRYPLENYQLD
FYVDNSWGWLPWNWSDGIGKQVMYGLYAITNFIWTISLYVSNATGYLVQEAYSLDFISATADSIGKNMQT
LAGVSANGFSTEGFYVGFLLLLILVLGVYVAYTGLIKRETTKAIHAIMNFVLVFILSASFIAYAPDYIKK
INDFSSDISNASLSLGTKIVMPHSDSQGKDSVDLIRDSLFSIQVQQPWLLLQYNSSDIESIGIDRVESLL
STSPDSNNGEDREKIVAEEIEDRSNTNLTITKTINRLGTVFFLFVFNIGISIFVFLLTGIMIFSQVLFII
YAMFLPVSFILSMIPSFDGMSKRAITKLFNTILTRAGITLIITTAFSISTMLYTLSAGYPFFLIAFLQIV
TFAGIYFKLGDLMSMFSLQSNDSQSVGSRVMRKPRMLMHAHMHRLQRKLGRSMTTLGAGSAIVTGKKGQS
GSGSSARTQADHSRPDGKEKSTLGKRIGQTIGTVADTKDRMVDTASGLKEQVKDLPTNARYAVYQGKSKV
KENVRDLTSSISQTKADRASGRKEQQEQRRKTIAKRRSEMEQVKQKKQPASSVHERPTTRQEQYHDEQTS
KQSNIQTSYKESQQAKQERPAVKSDFSSPKVERQGNTVQEKTVQKPATSTTTADRTSQRPITKERPSTVQ
RVPLQNTRSRPPIKTATIKKVGKKP
>gi|156978729|ref|YP_001440988.1| hypothetical protein SAHV_0398 [Staphylococcus aureus subsp. aureus Mu3] [Orf15_Tn]
MTQKQKKFLHYSWITLLCVGVILLLLGTLGNAVQATGLVDETIDTSNEYSKYGLNQYQLDYYVDNSWGWL
PWNWSDGIGQSVMYGLYAITNFIWTISLYLSNATGYLVKEAYALDFISQTSQAIGENMQTIAGITPNGFS
SSGFYVGFLLLFILIVGIYVAYTGLVKRETTKVIRAVLNFVVVFILSASFIAYAPDYIAKINDFSKDVST
ASLNIGTKIVLPNTDSQGKDSVDMIRDSLFSVQVKQPWLLLQYGSTDVEALGEERVESLLSTSPDTNNGE
DRENVVIEEIEDHDNTYLTLPKTISRLGTVFFLFVFNIGISIFVFLLTGIMIFSQVLFIIFAMFLPISFL
LSMLPSFDGMGRHAITKLFNVIMTRAGITLIITVAFSISTMLYSLSASSPFFMIMFLQIVTFAGIYFKLG
DLMSLFTLQSNDSQNMGRQVFRRPRQMMNRQTRRFQRSMSKIFRGKAGSTKQKTMTTKQNQTNKANHTRQ
NERTTPKKETALSNVKKQQGGIGQRLGEKTAHVLDTKNRLVNKRKQAKQQIQATPTHVKYALHQGKENVT
HNVTDFKQSMADTKAQRKQQRMNQQEQKRKNIAQKRLELDKAKEKRRKENPSSPVQNNQQHVRKRQQTVT
PVLSQNTKRENHQRPLKKEQKQKTPPKQFNQRKLNKRTDKRGQQT
>gi|253755109|ref|YP_003028249.1| hypothetical protein SSUBM407_0486 [Streptococcus suis BM407] [Orf15_Tn]
MKPSIVNRIKSNWTLKRLGKVAMTVAFTLVIAIFLLAMLGTVVQAAGLVDDTVNVANEYSRYPLENYQLD
FYVDNSWGWLPWNWSDGIGKQVMYGLYAITNFIWTISLYVSNATGYLVQEAYSLDFISATADSIGKNMQT
LAGVSANGFSTEGFYVGFLLLLILVLGVYVAYTGLIKRETTKAIHAIMNFVLVFILSASFIAYAPDYIKK
INDFSSDISNASLSLGTKIVMPHSDSQGKDSVDLIRDSLFSIQVQQPWLLLQYNSSDIESIGIDRVESLL
STSPDSNNGEDREKIVAEEIEDRSNTNLTITKTINRLGTVFFLFVFNIGISIFVFLLTGIMIFSQVLFII
YAMFLPVSFILSMIPSFDGMSKRAITKLFNTILTRAGITLIITTAFSISTMLYTLSAGYPFFLIAFLQIV
TFAGIYFKLGDLMSMFSLQSNDSQSVGSRVMRKPRMLMHAHMHRLQRKLGRSMTTLGAGSAIVTGKKGQS
GSGSSARTQADHSRPDGKEKSTLGKRIGQTIGTVADTKDRMVDTASGLKEQVKDLPTNARYAVYQGKSKV
KENVRDLTSSISQTKADRASGRKEQQEQRRKTIAKRRSEMEQVKQKKQPASSVHERPTTRQEQYHDEQTS
KQSNIQTSYKESQQAKQERPAVKSDFSSPKVERQGNTVQEKTVQKPATSTTTADRTSQRPITKERPSTVQ
RVPLQNTRSRPPIKTATIKKVGKKP
>gi|225856793|ref|YP_002738304.1| conjugative transposon membrane protein [Streptococcus pneumoniae P1031] [Orf15_Tn]
MKPSIVNRIKSNWTLKRLGKVAMTVAFTLVIAIFLLAMLGTVVQAAGLVDDTVNVANEYSRYPLENYQLD
FYVDNSWGWLPWNWSDGIGKQVMYGLYAITNFIWTISLYVSNATGYLVQEAYSLDFISATADSIGKNMQT
LAGVSANGFSTEGFYVGFLLLLILVLGVYVAYTGLIKRETTKAIHAIMNFVLVFILSASFIAYAPDYIKK
INDFSSDISNASLSLGTKIVMPHSDSQGKDSVDLIRDSLFSIQVQQPWLLLQYNSSDIESIGIDRVESLL
STSPDSNNGEDREKIVAEEIEDRSNTNLTITKTINRLGTVFFLFVFNIGISIFVFLLTGIMIFSQVLFII
YAMFLPVSFILSMIPSFDGMSKRAITKLFNTILTRAGITLIITTAFSISTMLYTLSAGYPFFLIAFLQIV
TFAGIYFKLGDLMSMFSLQSNDSQSVGSRVMRKPRMLMHAHMHRLQRKLGRSMTTLGAGSAIVTGKKGQS
GSGSSARTQADHSRPDGKEKSTLGKRIGQTIGTVADTKDRMVDTASGLKEQVKDLPTNARYAVYQGKSKV
KENVRDLTSSISQTKADRASGRKEQQEQRRKTIAKRRSEMEQVKQKKQPASSVHERPTTRQEQYHDEQTS
KQSNIQTSYKESQQAKQERPAVKSDFSSPKVERQGNTVQEKTVQKPATSTTTADRTSQRPITKERPSTVQ
RVPLQNTRSRPPIKTATIKKVGKKP
>gi|307127292|ref|YP_003879323.1| conjugative transposon membrane protein [Streptococcus pneumoniae 670-6B] [Orf15_Tn]
MTVAFTLVIAIFLLAMLGTVVQAAGLVDDTVNVANEYSRYPLENYQLDFYVDNSWGWLPWNWSDGIGKQV
MYGLYAITNFIWTISLYVSNATGYLVQEAYSLDFISATADSIGKNMQTLAGVSANGFSTEGFYVGFLLLL
ILVLGVYVAYTGLIKRETTKAIHAIMNFVLVFILSASFIAYAPDYIKKINDFSSDISNASLSLGTKIVMP
HSDSQGKDSVDLIRDSLFSIQVQQPWLLLQYNSSDIESIGIDRVESLLSTSPDSNNGEDREKIVAEEIED
RSNTNLTITKTINRLGTVFFLFVFNIGISIFVFLLTGIMIFSQVLFIIYAMFLPVSFILSMIPSFDGMSK
RAITKLFNTILTRAGITLIITTAFSISTMLYTLSAGYPFFLIAFLQIVTFAGIYFKLGDLMSMFSLQSND
SQSVGSRVMRKPRMLMHAHMHRLQRKLGRSMTTLGAGSAIVTGKKGQSGSGSSARTQADHSRPDGKEKST
LGKRIGQTIGTVADTKDRMVDTASGLKEQVKDLPTNARYAVYQGKSKVKENVRDLTSSISQTKADRASGR
KEQQEQRRKTIAKRRSEMEQVKQKKQPASSVHERPTTRQEQYHDEQTSKQSNIQTSYKESQQAKQERPAV
KSDFSSPKVERQGNTVQEKTVQKPATSTTTADRTSQRPITKERPSTVQRVPLQNTRSRPPIKTATIKKVG
KKP
>gi|221232081|ref|YP_002511234.1| conjugative transposon membrane protein [Streptococcus pneumoniae ATCC 700669] [Orf15_Tn]
MKPSIVNRIKSNWTLKRLGKVAMTVAFTLVIAIFLLAMLGTVVQAAGLVDDTVNVANEYSRYPLENYQLD
FYVDNSWGWLPWNWSDGIGKQVMYGLYAITNFIWTISLYVSNATGYLVQEAYSLDFISATADSIGKNMQT
LAGVSANGFSTEGFYVGFLLLLILVLGVYVAYTGLIKRETTKAIHAIMNFVLVFILSASFIAYAPDYIKK
INDFSSDISNASLSLGTKIVMPHSDSQGKDSVDLIRDSLFSIQVQQPWLLLQYNSSDIESIGIDRVESLL
STSPDSNNGEDREKIVAEEIEDRSNTNLTITKTINRLGTVFFLFVFNIGISIFVFLLTGIMIFSQVLFII
YAMFLPVSFILSMIPSFDGMSKRAITKLFNTILTRAGITLIITTAFSISTMLYTLSAGYPFFLIAFLQIV
TFAGIYFKLGDLMSMFSLQSNDSQSVGSRVMRKPRMLMHAHMHRLQRKLGRSMTTLGAGSAIVTGKKGQS
GSGSSARTQADHSRPDGKEKSTLGKRIGQTIGTVADTKDRMVDTASGLKEQVKDLPTNARYAVYQGKSKV
KENVRDLTSSISQTKADRASGRKEQQEQRRKTIAKRRSEMKQVKQKKQPASSVHERPTTRQEQYHDEQTS
KQSNIQTSYKESQQAKQERPAVKSDFSSPKVERQGNTVQEKTVQKPATSTTTADRTSQRPITKERPSTVQ
RVPLQNTRTTNQNRHH
>gi|260685148|ref|YP_003216433.1| conjugative transposon protein [Clostridium difficile CD196] [Orf15_Tn]
MKERIKSVFTRKKIFRFLKMALFVVALSLILLSLLGTVAHATGLVDDTINTENLYSKYPLSNYQLDFYAD
NNWAWLPWNWLDGIGKSVQYGLYCITNFVWTIRLYLSNATGYVVQEAYKLDFINDMADSIGRSIQTLAGV
TQNGFSTSGFYVGFLLLIILVVGIYVAYTGLIKRETSKALHAVINFVVVFVLSASFIAYAPDYIKKVNDF
SSDISTASLDLGTKIMLPDSDSKGKDSVDLIRDSLFSIQVQQPWLLLQFGNSGIEEIGADRVEALVSASP
EDEDGKTREEVVKTEIEDNDNNNLTILQVVNRLGMVFFLLFFNLGITIFVFLLTGMMLFSQILFIIFAMF
LPISFLLSMIPSYESMAKQAIVRVFNTIMTRAGITLIVTVAFSISSMFYNISTDYPFFMVAFLQIVYFAG
IYMKLGDLMSMFSLNAGDSQSMGRRIFRRPYLFMRHRARRMEHRLARAVSAGGVAGAVAGGVVASSKSTR
QNGTKNNRGNTSSSMGQKAGSAVGAVLDTKNKVKDKATAVKENIKDMPTQTAYAVHSAKEKAKSSVSDFK
RGVVQEKENRQSGRLKKQQLHRQNIADKRMELQKAQESRQAGKKTDGSATSGATRPHERPATTSKVNVEK
QQEVKRPAIASTVKNDEPIKKNVVKERPLSSGDTSAKTVNQETTRQNYKTDRVTKTTVQKHTQQNTEKNK
RTVFKKGQKKK
>gi|298503706|ref|YP_003725646.1| conjugative transposon membrane protein [Streptococcus pneumoniae TCH8431/19A] [Orf15_Tn]
MKPSIVNRIKSNWTLKRLGKVAMTVAFTLVIAIFLLAMLGTVVQAAGLVDDTVNVANEYSRYPLENYQLD
FYVDNSWGWLPWNWSDGIGKQVMYGLYAITNFIWTISLYVSNATGYLVQEAYSLDFISATADSIGKNMQT
LAGVSANGFSTEGFYVGFLLLLILVLGVYVAYTGLIKRETTKAIHAIMNFVLVFILSASFIAYAPDYIKK
INDFSSDISNASLSLGTKIVMPHSDSQGKDSVDLIRDSLFSIQVQQPWLLLQYNSSDIESIGIDRVESLL
STSPDSNNGEDREKIVAEEIEDRSNTNLTITKTINRLGTVFFLFVFNIGISIFVFLLTGIMIFSQVLFII
YAMFLPVSFILSMIPSFDGMSKRAITKLFNTILTRAGITLIITTAFSISTMLYTLSAGYPFFLIAFLQIV
TFAGIYFKLGDLMSMFSLQSNDSQSVGSRVMRKPRMLMHAHMHRLQRKLGRSMTTLGAGSAIVTGKKGQS
GSGSSARTQADHSRPDGKEKSTLGKRIGQTIGTVADTKDRMVDTASGLKEQVKDLPTNARYAVYQGKSKV
KENVRDLTSSISQTKAERASGRKEQQEQRRKTIAKRRSEMEQVKQKKQPASSVHERPTTRQEQYHDEQTS
KQSNIQTSYKESQQAKQERPAVKSDFSSPKVERQGNTVQEKTVQKPATSTTTADRTSQRPITKERPSTVQ
RVPLQNTRSRPPIKTATIKKVGKKP
>gi|253751703|ref|YP_003024844.1| hypothetical protein SSUSC84_0830 [Streptococcus suis SC84] [Orf15_Tn]
MKPSIVNRIKSNWTLKRLGKVAMTVAFTLVIAIFLLAMLGTVVQAAGLVDDTVNVANEYSRYPLENYQLD
FYVDNSWGWLPWNWSDGIGKQVMYGLYAITNFIWTISLYVSNATGYLVQEAYSLDFISATADSIGKNMQT
LAGVSANGFSTEGFYVGFLLLLILVLGVYVAYTGLIKRETTKAIHAIMNFVLVFILSASFIAYAPDYIKK
INDFSSDISNASLSLGTKIVMPHSDSQGKDSVDLIRDSLFSIQVQQPWLLLQYNSSDIESIGIDRVESLL
STSPDSNNGEDREKIVAEEIEDRSNTNLTITKTINRLGTVFFLFVFNIGISIFVFLLTGIMIFSQVLFII
YAMFLPVSFILSMIPSFDGMSKRAITKLFNTILTRAGITLIITTAFSISTMLYTLSAGYPFFLIAFLQIV
TFAGIYFKLGDLMSMFSLQSNDSQSVGSRVMRKPRMLMHAHMHRLQRKLGRSMTTLGAGSAIVTGKKGQS
GSGSSARTQADHSRPDGKEKSTLGKRIGQTIGTVADTKDRMVDTASGLKEQVKDLPTNARYAVYQGKSKV
KENVRDLTSSISQTKADRASGRKEQQEQRRKTIAKRRSEMEQVKQKKQPASSVHERPTTRQEQYHDEQTS
KQSNIQTSYKESQQAKQERPAVKSDFSSPKVERQGNTVQEKTVQKPATSTTTADRTSQRPITKERPSTVQ
RVPLQNTRSRPPIKTATIKKVGKKP
>gi|22537090|ref|NP_687941.1| hypothetical protein SAG0927 [Streptococcus agalactiae 2603V/R] [Orf15_Tn]
MKPSIVNRIKSNWTLKRLGKVAMTVAFTLVIAIFLLAMLGTVVQAAGLVDDTVNVANEYSRYPLENYQLD
FYVDNSWGWLPWNWSDGIGKQVMYGLYAITNFIWTISLYVSNATGYLVQEAYSLDFISATADSIGKNMQT
LAGVSANGFSTEGFYVGFLLLLILVLGVYVAYTGLIKRETTKAIHAIMNFVLVFILSASFIAYAPDYIKK
INDFSSDISNASLSLGTKIVMPHSDSQGKDSVDLIRDSLFSIQVQQPWLLLQYNSSDIESIGIDRVESLL
STSPDSNNGEDREKIVAEEIEDRSNTNLTITKTINRLGTVFFLFVFNIGISIFVFLLTGIMIFSQVLFII
YAMFLPVSFILSMIPSFDGMSKRAITKLFNTILTRAGITLIITTAFSISTMLYTLSAGYPFFLIAFLQIV
TFAGIYFKLGDLMSMFSLQSNDSQSVGSRVMRKPRMLMHAHMHRLQRKLGRSMTTLGAGSAIVTGKKGQS
GSGSSARTQADHSRPDGKEKSTLGKRIGQTIGTVADTKDRMVDTASGLKEQVKDLPTNARYAVYQGKSKV
KENVRDLTSSISQTKADRASGRKEQQEQRRKTIAKRRSEMEQVKQKKQPASSVHERPTTRQEQYHDEQTS
KQSNIQTSYKESQQAKQERPAVKSDFSSPKVERQGNTVQEKTVQKPATSTTTADRTSQRPITKERPSTVQ
RVPLQNTRSRPPIKTATIKKVGKKP
>gi|289450131|ref|YP_003475487.1| hypothetical protein HMPREF0868_1206 [Clostridiales genomosp. BVAB3 str. UPII9-5] [Orf15_Tn]
MKPSIVNRIKSNWTLKRLGKVAMTVAFTLVIAIFLLAMLGTVVQAAGLVDDTVNVANEYSRYPLENYQLD
FYVDNSWGWLPWNWSDGIGKQVMYGLYAITNFIWTISLYVSNATGYLVQEAYSLDFISATADSIGKNMQT
LAGVSANGFSTEGFYVGFLLLLILVLGVYVAYTGLIKRETTKAIHAIMNFVLVFILSASFIAYAPDYIKK
INDFSSDISNASLSLGTKIVMPHSDSQGKDSVDLIRDSLFSIQVQQPWLLLQYNSSDIESIGIDRVESLL
STSPDSNNGEDREKIVAEEIEDRSNTNLTITKTINRLGTVFFLFVFNIGISIFVFLLTGIMIFSQVLFII
YAMFLPVSFILSMIPSFDGMSKRAITKLFNTILTRAGITLIITTAFSISTMLYTLSAGYPFFLIAFLQIV
TFAGIYFKLGDLMSMFSLQSNDSQSVGSRVMRKPRMLMHAHMHRLQRKLGRSMTTLGAGSAIVTGKKGQS
GSGSSARTQADHSRPDGKEKSTLGKRIGQTIGTVADTKDRMVDTASGLKEQVKDLPTNARYAVYQGKSKV
KENVRDLTSSISQTKADRASGRKEQQEQRRKTIAKRRSEMEQVKQKKQPASSVHERPTTRQEQYHDEQTS
KQSNIQTSYKESQQAKQERPAVKSDFSSPKVERQGNTVQEKTVQKPATSTTTADRTSQRPITKERPSTVQ
RVPLQNTRSRPPIKTATIKKVGKKP
>gi|336064922|ref|YP_004559781.1| Tn916 ORF15 signal peptide containing protein [Streptococcus pasteurianus ATCC 43144] [Orf15_Tn]
MKPSIVNRIKSNWTLKRLGKVAMTVAFTLVIAIFLLAMLGTVVQAAGLVDDTVNVANEYSRYPLENYQLD
FYVDNSWGWLPWNWSDGIGKQVMYGLYAITNFIWTISLYVSNATGYLVQEAYSLDFISATADSIGKNMQT
LAGVSANGFSTEGFYVGFLLLLILVLGVYVAYTGLIKRETTKAIHAIMNFVLVFILSASFIAYAPDYIKK
INDFSSDISNASLSLGTKIVMPHSDSQGKDSVDLIRDSLFSIQVQQPWLLLQYNSSDIESIGIDRVESLL
STSPDSNNGEDREKIVAEEIEDRSNTNLTITKTINRLGTVFFLFVFNIGISIFVFLLTGIMIFSQVLFII
YAMFLPVSFILSMIPSFDGMSKRAITKLFNTILTRAGITLIITTAFSISTMLYTLSAGYPFFLIAFLQIV
TFAGIYFKLGDLMSMFSLQSNDSQSVGSRVMRKPRMLMHAHMHRLQRKLGRSMTTLGAGSAIVTGKKGQS
GSGSSARTQADHSRPDGKEKSTLGKRIGQTIGTVADTKDRMVDTASGLKEQVKDLPTNARYAVYQGKSKV
KENVRDLTSSISQTKADRASGRKEQQEQRRKTIAKRRSEMEQVKQKKQPASSVHERPTTRQEQYHDEQTS
KQSNIQTSYKESQQAKQERPAVKSDFSSPKVERQGNTVQEKTVQKPATSTTTADRTSQRPITKERPSTVQ
RVPLQNTRSRPPIKTATIKKVGKKP
>gi|260688806|ref|YP_003219940.1| conjugative transposon protein [Clostridium difficile R20291] [Orf15_Tn]
MKERIKSVFTRKKIFRFLKMALFVVALSLILLSLLGTVAHATGLVDDTINTENLYSKYPLSNYQLDFYAD
NNWAWLPWNWLDGIGKSVQYGLYCITNFVWTIRLYLSNATGYVVQEAYKLDFINDMADSIGRSIQTLAGV
TQNGFSTSGFYVGFLLLIILVVGIYVAYTGLIKRETSKALHAVINFVVVFVLSASFIAYAPDYIKKVNDF
SSDISTASLDLGTKIMLPDSDSKGKDSVDLIRDSLFSIQVQQPWLLLQFGNSGIEEIGADRVEALVSASP
EDEDGKTREEVVKTEIEDNDNNNLTILQVVNRLGMVFFLLFFNLGITIFVFLLTGMMLFSQILFIIFAMF
LPISFLLSMIPSYESMAKQAIVRVFNTIMTRAGITLIVTVAFSISSMFYNISTDYPFFMVAFLQIVYFAG
IYMKLGDLMSMFSLNAGDSQSMGRRIFRRPYLFMRHRARRMEHRLARAVSAGGVAGAVAGGVVASSKSTR
QNGTKNNRGNTSSSMGQKAGSAVGAVLDTKNKVKDKATAVKENIKDMPTQTAYAVHSAKEKAKSSVSDFK
RGVVQEKENRQSGRLKKQQLHRQNIADKRMELQKAQESRQAGKKTDGSATSGATRPHERPATTSKVNVEK
QQEVKRPAIASTVKNDEPIKKNVVKERPLSSGDTSAKTVNQETTRQNYKTDRVTKTTVQKHTQQNTEKNK
RTVFKKGQKKK
>gi|16803145|ref|NP_464630.1| hypothetical protein lmo1105 [Listeria monocytogenes EGD-e] [Orf15_Tn]
MRTKEERKARKIEKKQRIKQLPIYKKIIRYVLIAIIFFVILIIMLASVGTVAHAAGLVDETINTSNEYSK
YGLGNYQLDFYVNNDWGWLPWNWSDGIGKSVSYGLYAITNFVWTISLYLSNATGYLVQEAYSLDFISKTV
DSIGKNIQTIAGVTKNGFSTSGFYVGFLLILIFILGIYVTYTGLIKRETTKAVRAVLNFIVVFILSASFI
AYAPDYIGNINDFSKDISTSALDVGTKIVMPDTDSKGKDSVDMIRDSLFSVQVKQPWLLLQYGTTDVDSL
GADRVESLLSTSPDTNNGEDREDIVITEIETFNNANLSISKTVSRLGTVFFLFIFNIGISVFVFLLTGMM
IFSQVLFIIFAMFLPISFLLSMIPSFDGMGKKAIMKLFNVIMTRAGLTLVITVAFSISTMLYSLAGSSPF
FMIMFLQIVTFAGIYFKLGDIMNMFSLQSNDSQSMGRQMFRKPRMFLNRQSRRLQRNVSRAIGKNSRSGK
EKEAPTPTKTTKANHERQNENGNESTANRPTSTKQNRSAGTRAGEKMGDLMEAKNRMVDKAGDMKDTIKN
APTNAKYAVHKGKRDLVRNVSEFSQSFADTRNLQQQERATKRNEKKATVAQRRQEMDKAKAEKSNLEPYA
SMQKRQRDYEERKQPVPRTAPTPAPQASTPKATPERTASTNQQHERPLQKQKNTTKEQVKANKRENTSTT
SKNSKTENKITKTTTKRRK
>gi|319893404|ref|YP_004150279.1| hypothetical protein SPSINT_2115 [Staphylococcus pseudintermedius HKU10-03] [Orf15_Tn]
MKPSIVNRIKSNWTLKRLGKVAMTVAFTLVIAIFLLAMLGTVVQAAGLVDDTVNVANEYSRYPLENYQLD
FYVDNSWGWLPWNWSDGIGKQVMYGLYAITNFIWTISLYVSNATGYLVQEAYSLDFISATADSIGKNMQT
LAGVSANGFSTEGFYVGFLLLLILVLGVYVAYTGLIKRETTKAIHAIMNFVLVFILSASFIAYAPDYIKK
INDFSSDISNASLSLGTKIVMPHSDSQGKDSVDLIRDSLFSIQVQQPWLLLQYNSSDIESIGIDRVESLL
STSPDSNNGEDREKIVAEEIEDRSNTNLTITKTINRLGTVFFLFVFNIGISIFVFLLTGIMIFSQVLFII
YAMFLPVSFILSMIPSFDGMSKRAITKLFNTILTRAGITLIITTAFSISTMLYTLSAGYPFFLIAFLQIV
TFAGIYFKLGDLMSMFSLQSNDSQSVGSRVMRKPRMLMHAHMHRLQRKLGRSMTTLGAGSAIVTGKKGQS
GSGSSARTQADHSRPDGKEKSTLGKRIGQTIGTVADTKDRMVDTASGLKEQVKDLPTNARYAVYQGKSKV
KENVRDLTSSISQTKADRASGRKEQQEQRRKTIAKRRSEMEQVKQKKQPASSVHERPTTRQEQYHDEQTS
KQSNIQTSYKESQQAKQERPAVKSDFSSPKVERQGNTVQEKTVQKPATSTTTADRTSQRPITKERPSTVQ
RVPLQNTRSRPPIKTATIKKVGKKP
>gi|169832673|ref|YP_001694722.1| conjugative transposon membrane protein [Streptococcus pneumoniae Hungary19A-6] [Orf15_Tn]
MKPSIVNRIKSNWTLKRLGKVAMTVAFTLVIAILLLAMLGTVVQAAGLVDDTVNVANEYSRYPLENYQLD
FYVDNSWGWLPWNWSDGIGKQVMYGLYAITNFIWTISLYVSNATGYLVQEAYSLDFISATADSIGKNMQT
LAGVSANGFSTEGFYVGFLLLLILVLGVYVAYTGLIKRETTKAIHAIMNFVLVFILSASFIAYAPDYIKK
INDFSSDISNASLSLGTKIVMPHSDSQGKDSVDLIRDSLFSIQVQQPWLLLQYNSSDIESIGIDRVESLL
STSPDSNNGEDREKIVAEEIEDRSNTNLTITKTINRLGTVFFLFVFNIGISIFVFLLTGIMIFSQVLFII
YAMFLPVSFILSMIPSFDGMSKRAITKLFNTILTRAGITLIITTAFSISTMLYTLSAGYPFFLIAFLQIV
TFAGIYFKLGDLMSMFSLQSNDSQSVGSRVMRKPRMLMHAHMHRLQRKLGRSMTTLGAGSAIVTGKKGQS
GSGSSARTQADHSRPDGKEKSTLGKRIGQTIGTVADTKDRMVDTASGLKEQVKDLPTNARYAVYQGKSKV
KENVRDLTSSISQTKADRASGRKEQQEQRRKTIAKRRSEMEQVKQKKQPASSVHERPTTRQEQYHDEQTS
KQSNIQTSYKESQQAKQERPAVKSDFSSPKVERQGNTVQEKTVQKPATSTTTADRTSQRPITKERPSTVQ
RVPLQNTRSRPPIKTATIKKVGKKP
>gi|146318579|ref|YP_001198291.1| hypothetical protein SSU05_0925 [Streptococcus suis 05ZYH33] [Orf15_Tn]
MKPSIVNRIKSNWTLKRLGKVAMTVAFTLVIAIFLLAMLGTVVQAAGLVDDTVNVANEYSRYPLENYQLD
FYVDNSWGWLPWNWSDGIGKQVMYGLYAITNFIWTISLYVSNATGYLVQEAYSLDFISATADSIGKNMQT
LAGVSANGFSTEGFYVGFLLLLILVLGVYVAYTGLIKRETTKAIHAIMNFVLVFILSASFIAYAPDYIKK
INDFSSDISNASLSLGTKIVMPHSDSQGKDSVDLIRDSLFSIQVQQPWLLLQYNSSDIESIGIDRVESLL
STSPDSNNGEDREKIVAEEIEDRSNTNLTITKTINRLGTVFFLFVFNIGISIFVFLLTGIMIFSQVLFII
YAMFLPVSFILSMIPSFDGMSKRAITKLFNTILTRAGITLIITTAFSISTMLYTLSAGYPFFLIAFLQIV
TFAGIYFKLGDLMSMFSLQSNDSQSVGSRVMRKPRMLMHAHMHRLQRKLGRSMTTLGAGSAIVTGKKGQS
GSGSSARTQADHSRPDGKEKSTLGKRIGQTIGTVADTKDRMVDTASGLKEQVKDLPTNARYAVYQGKSKV
KENVRDLTSSISQTKADRASGRKEQQEQRRKTIAKRRSEMEQVKQKKQPASSVHERPTTRQEQYHDEQTS
KQSNIQTSYKESQQAKQERPAVKSDFSSPKVERQGNTVQEKTVQKPATSTTTADRTSQRPITKERPSTVQ
RVPLQNTRSRPPIKTATIKKVGKKP
>gi|342162956|ref|YP_004767595.1| Tn916 ORF15 signal peptide containing protein [Streptococcus pseudopneumoniae IS7493] [Orf15_Tn]
MKPSIVNRIKSNWTLKRLGKVAMTVAFTLVIAIFLLAMLGTVVQAAGLVDDTVNVANEYSRYPLENYQLD
FYVDNSWGWLPWNWSDGIGKQVMYGLYAITNFIWTISLYVSNATGYLVQEAYSLDFISATADSIGKNMQT
LAGVSANGFSTEGFYVGFLLLLILVLGVYVAYTGLIKRETTKAIHAIMNFVLVFILSASFIAYAPDYIKK
INDFSSDISNASLSLGTKIVMPHSDSQGKDSVDLIRDSLFSIQVQQPWLLLQYNSSDIESIGIDRVESLL
STSPDSNNGEDREKIVAEEIEDRSNTNLTITKTINRLGTVFFLFVFNIGISIFVFLLTGIMIFSQVLFII
YAMFLPVSFILSMIPSFDGMSKRAITKLFNTILTRAGITLIITTAFSISTMLYTLSAGYPFFLIAFLQIV
TFAGIYFKLGDLMSMFSLQSNDSQSVGSRVMRKPRMLMHAHMHRLQRKLGRSMTTLGAGSAIVTGKKGQS
GSGSSARTQADHSRPDGKEKSTLGKRIGQTIGTVADTKDRMVDTASGLKEQVKDLPTNARYAVYQGKSKV
KENVRDLTSSISQTKADRASGRKEQQEQRRKTIAKRRSEMEQVKQKKQPASSVHERPTTRQEQYHDEQTS
KQSNIQTSYKESQQAKQERPAVKSDFSSPKVERQGNTVQERTVQKPVTSTAPTDRASQRSITKERQSTVQ
RVPLQNTKSRPPIKTATIKKGSKKP
>gi|289168170|ref|YP_003446439.1| transmembrane amino acid transporter protein [Streptococcus mitis B6] [Orf15_Tn]
MTQKQKKFLHYSWITLLCVGVILLLLGTLGNAVQATGLVDETIDTSNEYSKYGLNQYQLDYYVDNSWGWL
PWNWSDGIGQSVMYGLYAITNFIWTISLYLSNATGYLVKEAYTLDFISQTSQAIGENMQTIAGITPNGFS
SSGFYVGFLLLFILIVGIYVAYTGLVKRETTKVIRAVLNFVVVFILSASFIAYAPDYIAKINDFSKDVST
ASLNIGTKIVLPNTDSQGKDSVDMIRDSLFSVQVKQPWLLLQYGSTDVEALGEERVESLLSTSPDTNNGE
DRENVVIEEIEDHDNTYLTLPKTISRLGTVFFLFVFNIGISIFVFLLTGIMIFSQVLFIIFAMFLPISFL
LSMLPSFDGMGRHAITKLFNVIMTRAGITLIITVAFSISTMLYSLSASSPFFMIMFLQIVTFAGIYFKLG
DLMSLFSLQSNDSQNMGRQVFRRPRQMMNRQTRRFQRSMSKIFRGKAGSTKQKTMTTKQNQTNKANHTRQ
NERTTPKKETALSNVKKQQGGIGQRLGEKTAHVLDTKNRLVNKRKQAKQQIQATPTHVKYALHQGKENVT
HNVTDFKQSMADTKAQRKQQRMNQQEQKRKNIVQKRLELDKAKEKRRKENPSSPVQNNQQHVRKRQQTVT
PVLSQNTKRENHQRPLKKEQKQKTPPKQFNQRKLNKRTDKRGQQT
>gi|15923391|ref|NP_370925.1| hypothetical protein SAV0401 [Staphylococcus aureus subsp. aureus Mu50] [Orf15_Tn]
MTQKQKKFLHYSWITLLCVGVILLLLGTLGNAVQATGLVDETIDTSNEYSKYGLNQYQLDYYVDNSWGWL
PWNWSDGIGQSVMYGLYAITNFIWTISLYLSNATGYLVKEAYALDFISQTSQAIGENMQTIAGITPNGFS
SSGFYVGFLLLFILIVGIYVAYTGLVKRETTKVIRAVLNFVVVFILSASFIAYAPDYIAKINDFSKDVST
ASLNIGTKIVLPNTDSQGKDSVDMIRDSLFSVQVKQPWLLLQYGSTDVEALGEERVESLLSTSPDTNNGE
DRENVVIEEIEDHDNTYLTLPKTISRLGTVFFLFVFNIGISIFVFLLTGIMIFSQVLFIIFAMFLPISFL
LSMLPSFDGMGRHAITKLFNVIMTRAGITLIITVAFSISTMLYSLSASSPFFMIMFLQIVTFAGIYFKLG
DLMSLFTLQSNDSQNMGRQVFRRPRQMMNRQTRRFQRSMSKIFRGKAGSTKQKTMTTKQNQTNKANHTRQ
NERTTPKKETALSNVKKQQGGIGQRLGEKTAHVLDTKNRLVNKRKQAKQQIQATPTHVKYALHQGKENVT
HNVTDFKQSMADTKAQRKQQRMNQQEQKRKNIAQKRLELDKAKEKRRKENPSSPVQNNQQHVRKRQQTVT
PVLSQNTKRENHQRPLKKEQKQKTPPKQFNQRKLNKRTDKRGQQT
>gi|182683137|ref|YP_001834884.1| hypothetical protein SPCG_0167 [Streptococcus pneumoniae CGSP14] [Orf15_Tn]
MKPSIVNRIKSNWTLKRLGKVAMTVAFTLVIAIFLLAMLGTVVQAAGLVDDTVNVANEYSRYPLENYQLD
FYVDNSWGWLPWNWSDGIGKQVMYGLYAITNFIWTISLYVSNATGYLVQEAYSLDFISATADSIGKNMQT
LAGVSANGFSTEGFYVGFLLLLILVLGVYVAYTGLIKRETTKAIHAIMNFVLVFILSASFIAYAPDYIKK
INDFSSDISNASLSLGTKIVMPHSDSQGKDSVDLIRDSLFSIQVQQPWLLLQYNSSDIESIGIDRVESLL
STSPDSNNGEDREKIVAEEIEDRSNTNLTITKTINRLGTVFFLFVFNIGISIFVFLLTGIMIFSQVLFII
YAMFLPVSFILSMIPSFDGMSKRAITKLFNTILTRAGITLIITTAFSISTMLYTLSAGYPFFLIAFLQIV
TFAGIYFKLGDLMSMFSLQSNDSQSVGSRVMRKPRMLMHAHMHRLQRKLGRSMTTLGAGSAIVTGKKGQS
GSGSSARTQADHSRPDGKEKSTLGKRIGQTIGTVADTKDRMVDTASGLKEQVKDLPTNARYAVYQGKSKV
KENVRDLTSSISQTKADRASGRKEQQEQRRKTIAKRRSEMEQVKQKKQPASSVHERPTTRQEQYHDEQTS
KQSNIQTSYKESQQAKQERPAVKSDFSSPKVERQGNTVQEKTVQKPATSTTTADRTSQRPITKERPSTVQ
RVPLQNTRSRPPIKTATIKKVGKKP
