# Supplementary material for: T346Hunter: A Novel Web-Based Tool for the Prediction of Type III, Type IV and Type VI Secretion Systems in Bacterial Genomes
Source: PLoS One. 2015 Apr 13;10(4):e0119317. doi: 10.1371/journal.pone.0119317 (PMC4395097; doi:10.1371/journal.pone.0119317)
Supplement: S1 Data — (ZIP) [file pone.0119317.s009.zip › T346Hunter_profiles/GP.Orf15.Tn.hmm]

HMMER3/f [3.1b1 | May 2013]
NAME  Orf15_Tn
LENG  715
ALPH  amino
RF    no
MM    no
CONS  yes
CS    no
MAP   yes
DATE  Mon Feb 10 16:19:47 2014
NSEQ  5
EFFN  0.590820
CKSUM 2872691617
STATS LOCAL MSV      -12.4010  0.69657
STATS LOCAL VITERBI  -13.3556  0.69657
STATS LOCAL FORWARD   -6.5567  0.69657
HMM          A        C        D        E        F        G        H        I        K        L        M        N        P        Q        R        S        T        V        W        Y   
            m->m     m->i     m->d     i->m     i->i     d->m     d->d
  COMPO   2.56765  4.58560  2.98076  2.79326  3.19712  2.91407  3.90313  2.71311  2.63576  2.40043  3.57923  3.04651  3.54565  3.05235  2.91692  2.59851  2.79334  2.58716  4.63142  3.47600
          2.68622  4.42229  2.77523  2.73127  3.46358  2.40516  3.72498  3.29358  2.67744  2.69359  4.24604  2.90350  2.73743  3.18150  2.89781  2.37890  2.77503  2.98522  4.58481  3.61507
          0.35721  2.21900  1.65207  0.86404  0.54724  0.00000        *
      1   2.66405  4.48730  3.30237  2.79589  3.57314  3.49630  3.74923  2.81832  2.11704  2.46157  2.46812  3.20881  3.91904  2.99810  2.73629  2.82816  2.91069  2.64264  5.03243  3.77389      4 k - - -
          2.68618  4.42225  2.77519  2.73123  3.46354  2.40513  3.72494  3.29354  2.67741  2.69355  4.24690  2.90347  2.73739  3.18146  2.89801  2.37887  2.77519  2.98518  4.58477  3.61503
          0.03606  3.73649  4.45883  0.61958  0.77255  0.64921  0.73911
      2   2.79015  5.00323  2.61219  1.98592  4.33446  3.31872  3.59301  3.72142  1.72914  3.28325  4.15578  2.85104  3.81389  2.75364  2.50974  2.77286  3.02802  3.39401  5.43788  4.13797      5 k - - -
          2.68618  4.42225  2.77519  2.73123  3.46354  2.40513  3.72494  3.29354  2.67741  2.69355  4.24690  2.90347  2.73739  3.18146  2.89801  2.37887  2.77519  2.98518  4.58477  3.61503
          0.03606  3.73649  4.45883  0.61958  0.77255  0.64921  0.73911
      3   2.63890  4.75247  2.54387  1.93248  4.16336  3.18280  3.70243  3.57054  2.53346  3.19971  4.09192  2.85049  2.28615  2.89842  2.93664  2.67153  2.94452  3.23354  5.41094  4.09839      6 e - - -
          2.68618  4.42225  2.77519  2.73123  3.46354  2.40513  3.72494  3.29354  2.67741  2.69355  4.24690  2.90347  2.73739  3.18146  2.89801  2.37887  2.77519  2.98518  4.58477  3.61503
          0.03606  3.73649  4.45883  0.61958  0.77255  0.64921  0.73911
      4   2.47511  4.47030  3.04031  2.64890  3.99047  3.17290  3.71874  3.44521  2.38204  3.07610  3.95487  3.03818  3.74071  2.92897  2.18848  1.93167  2.81565  3.08545  5.25991  3.97497      7 s - - -
          2.68618  4.42225  2.77519  2.73123  3.46354  2.40513  3.72494  3.29354  2.67741  2.69355  4.24690  2.90347  2.73739  3.18146  2.89801  2.37887  2.77519  2.98518  4.58477  3.61503
          0.03606  3.73649  4.45883  0.61958  0.77255  0.64921  0.73911
      5   2.68517  4.44047  3.37157  2.89103  3.55431  3.54702  3.83756  2.00520  2.19011  2.43573  3.50925  3.29250  3.97582  3.10626  2.85679  2.89439  2.93893  2.38781  5.05654  3.78984      8 i - - -
          2.68618  4.42225  2.77519  2.73123  3.46354  2.40513  3.72494  3.29354  2.67741  2.69355  4.24690  2.90347  2.73739  3.18146  2.89801  2.37887  2.77519  2.98518  4.58477  3.61503
          0.03606  3.73649  4.45883  0.61958  0.77255  0.64921  0.73911
      6   2.00707  4.15936  3.70643  3.32806  3.63998  3.30101  4.24708  2.28055  3.24201  2.41852  3.55657  3.52980  3.92540  3.58481  3.51195  2.72973  2.83375  1.60935  5.28285  4.04463      9 v - - -
          2.68618  4.42225  2.77519  2.73123  3.46354  2.40513  3.72494  3.29354  2.67741  2.69355  4.24690  2.90347  2.73739  3.18146  2.89801  2.37887  2.77519  2.98518  4.58477  3.61503
          0.03606  3.73649  4.45883  0.61958  0.77255  0.64921  0.73911
      7   2.66191  4.75547  2.82850  2.48283  4.09123  3.28299  3.62663  3.60336  2.23638  3.18193  4.05572  2.12201  3.79354  2.81203  2.11255  2.70311  2.93948  3.26328  5.29250  3.97777     10 r - - -
          2.68618  4.42225  2.77519  2.73123  3.46354  2.40513  3.72494  3.29354  2.67741  2.69355  4.24690  2.90347  2.73739  3.18146  2.89801  2.37887  2.77519  2.98518  4.58477  3.61503
          0.03606  3.73649  4.45883  0.61958  0.77255  0.64921  0.73911
      8   2.86276  4.91626  3.22026  2.66162  4.29172  3.49094  3.55092  3.67055  1.65646  3.18697  4.07630  3.07566  3.90030  2.70703  1.67851  2.88895  3.06255  3.36998  5.28998  4.08804     11 k - - -
          2.68618  4.42225  2.77519  2.73123  3.46354  2.40513  3.72494  3.29354  2.67741  2.69355  4.24690  2.90347  2.73739  3.18146  2.89801  2.37887  2.77519  2.98518  4.58477  3.61503
          0.03606  3.73649  4.45883  0.61958  0.77255  0.52525  0.89503
      9   3.02398  4.42184  4.44423  3.91392  3.20347  4.22027  4.60495  1.40658  3.75047  1.68399  2.47517  4.19541  4.51725  4.01550  3.95518  3.57172  3.27233  1.89398  5.15323  3.98265     12 i - - -
          2.68618  4.42225  2.77519  2.73123  3.46354  2.40513  3.72494  3.29354  2.67741  2.69355  4.24690  2.90347  2.73739  3.18146  2.89801  2.37887  2.77519  2.98518  4.58477  3.61503
          0.03267  3.83349  4.55583  0.61958  0.77255  0.57777  0.82360
     10   2.70035  4.91697  2.73779  2.08562  4.24754  3.34782  3.60532  3.62488  1.86971  3.21006  4.05122  2.88510  3.81036  2.75817  2.62029  2.70498  2.50188  3.29175  5.40755  4.09314     13 k - - -
          2.68618  4.42225  2.77519  2.73123  3.46354  2.40513  3.72494  3.29354  2.67741  2.69355  4.24690  2.90347  2.73739  3.18146  2.89801  2.37887  2.77519  2.98518  4.58477  3.61503
          0.03267  3.83349  4.55583  0.61958  0.77255  0.57777  0.82360
     11   2.67825  4.85596  2.79776  2.41858  4.21170  3.33798  3.61443  3.63227  1.98744  3.19839  4.03914  2.91339  3.80884  2.38199  2.59695  2.13108  2.92921  3.29131  5.37899  4.07235     14 k - - -
          2.68618  4.42225  2.77519  2.73123  3.46354  2.40513  3.72494  3.29354  2.67741  2.69355  4.24690  2.90347  2.73739  3.18146  2.89801  2.37887  2.77519  2.98518  4.58477  3.61503
          0.03267  3.83349  4.55583  0.61958  0.77255  0.57777  0.82360
     12   2.76450  4.96499  2.70680  2.40583  4.32347  3.33132  3.63049  3.77752  1.70635  3.32812  4.18491  2.15235  3.83270  2.79267  2.54962  2.76229  3.01977  3.42630  5.44666  4.13064     15 k - - -
          2.68618  4.42225  2.77519  2.73123  3.46354  2.40513  3.72494  3.29354  2.67741  2.69355  4.24690  2.90347  2.73739  3.18146  2.89801  2.37887  2.77519  2.98518  4.58477  3.61503
          0.03267  3.83349  4.55583  0.61958  0.77255  0.57777  0.82360
     13   2.76771  4.59331  3.31925  2.82865  3.10116  3.54943  3.63959  3.15034  2.52309  2.69236  3.69011  3.22804  3.96460  2.09672  2.81013  2.88925  3.00422  2.93974  2.63204  3.11477     16 q - - -
          2.68618  4.42225  2.77519  2.73123  3.46354  2.40513  3.72494  3.29354  2.67741  2.69355  4.24690  2.90347  2.73739  3.18146  2.89801  2.37887  2.77519  2.98518  4.58477  3.61503
          0.13306  3.83349  2.27349  0.61958  0.77255  0.43225  1.04711
     14   2.57085  4.42241  3.31882  2.76365  3.62992  3.44617  3.74218  2.91585  2.52986  2.60069  2.82801  3.17960  3.87278  2.98986  2.46384  2.73273  2.27175  2.68872  5.03842  3.79117     17 t - - -
          2.68625  4.42232  2.77527  2.73131  3.46361  2.40520  3.72502  3.29293  2.67730  2.69344  4.24697  2.90354  2.73727  3.18123  2.89808  2.37894  2.77527  2.98526  4.58484  3.61511
          0.13803  2.13202  4.57297  1.31498  0.31263  0.56382  0.84171
     15   2.67027  4.45755  3.36071  2.81997  3.29992  3.55752  3.70053  2.88789  2.22081  2.07817  3.50796  3.23079  3.94281  3.03135  2.86700  2.83955  2.89772  2.68802  4.78597  2.79007     24 l - - -
          2.68618  4.42225  2.77519  2.73123  3.46354  2.40513  3.72494  3.29354  2.67741  2.69355  4.24690  2.90347  2.73739  3.18146  2.89801  2.37887  2.77519  2.98518  4.58477  3.61503
          0.03210  3.85063  4.57297  0.61958  0.77255  0.43987  1.03316
     16   3.03181  4.99799  3.21212  2.82152  4.39930  3.51418  3.79571  3.83266  0.95259  3.38359  4.34163  3.24309  4.00999  2.98356  2.44469  3.06957  3.28028  3.53680  5.42728  4.24944     25 k - - -
          2.68618  4.42225  2.77519  2.73123  3.46354  2.40513  3.72494  3.29354  2.67741  2.69355  4.24690  2.90347  2.73739  3.18146  2.89801  2.37887  2.77519  2.98518  4.58477  3.61503
          0.02939  3.93761  4.65995  0.61958  0.77255  0.48576  0.95510
     17   3.00899  5.11408  3.39961  2.75993  4.55213  3.62475  3.59465  3.90753  1.31852  3.36390  4.23768  3.16598  4.00233  2.73302  1.69302  3.00908  3.18239  3.59185  5.41652  4.24133     26 k - - -
          2.68618  4.42225  2.77519  2.73123  3.46354  2.40513  3.72494  3.29354  2.67741  2.69355  4.24690  2.90347  2.73739  3.18146  2.89801  2.37887  2.77519  2.98518  4.58477  3.61503
          0.02939  3.93761  4.65995  0.61958  0.77255  0.48576  0.95510
     18   3.18539  4.53217  4.70163  4.14872  2.43840  4.40306  4.60149  1.84797  4.02557  1.11274  2.89967  4.38296  4.62084  4.14661  4.16218  3.73924  3.40952  2.18915  4.94055  3.70442     27 l - - -
          2.68618  4.42225  2.77519  2.73123  3.46354  2.40513  3.72494  3.29354  2.67741  2.69355  4.24690  2.90347  2.73739  3.18146  2.89801  2.37887  2.77519  2.98518  4.58477  3.61503
          0.02939  3.93761  4.65995  0.61958  0.77255  0.48576  0.95510
     19   2.63944  4.20818  3.79785  3.24294  2.63545  2.68674  3.96346  2.17615  3.15622  1.97550  3.22670  3.55461  4.05966  3.42775  3.42793  2.96520  2.88251  2.29048  4.75226  3.47790     28 l - - -
          2.68618  4.42225  2.77519  2.73123  3.46354  2.40513  3.72494  3.29354  2.67741  2.69355  4.24690  2.90347  2.73739  3.18146  2.89801  2.37887  2.77519  2.98518  4.58477  3.61503
          0.02939  3.93761  4.65995  0.61958  0.77255  0.48576  0.95510
     20   2.91770  5.08641  3.28853  2.65747  4.44986  3.58687  2.83487  3.84935  1.62124  3.31999  4.16705  3.09605  3.95432  2.70619  1.69632  2.91324  3.09631  3.52327  5.38946  4.16638     29 k - - -
          2.68618  4.42225  2.77519  2.73123  3.46354  2.40513  3.72494  3.29354  2.67741  2.69355  4.24690  2.90347  2.73739  3.18146  2.89801  2.37887  2.77519  2.98518  4.58477  3.61503
          0.02939  3.93761  4.65995  0.61958  0.77255  0.48576  0.95510
     21   2.76721  4.25011  4.06317  3.51361  3.06035  3.86195  4.08535  1.96765  3.39073  2.09600  3.22442  3.77283  4.21823  3.65159  3.61873  3.16441  3.00759  1.77126  4.71522  2.36657     30 v - - -
          2.68618  4.42225  2.77519  2.73123  3.46354  2.40513  3.72494  3.29354  2.67741  2.69355  4.24690  2.90347  2.73739  3.18146  2.89801  2.37887  2.77519  2.98518  4.58477  3.61503
          0.02939  3.93761  4.65995  0.61958  0.77255  0.48576  0.95510
     22   1.82573  4.14706  3.61269  3.18885  3.78641  3.16392  4.11682  2.82329  3.13992  2.78960  3.72983  3.39291  3.80847  3.44581  3.43809  2.16914  2.74333  1.80647  5.25695  4.03733     31 v - - -
          2.68618  4.42225  2.77519  2.73123  3.46354  2.40513  3.72494  3.29354  2.67741  2.69355  4.24690  2.90347  2.73739  3.18146  2.89801  2.37887  2.77519  2.98518  4.58477  3.61503
          0.02939  3.93761  4.65995  0.61958  0.77255  0.48576  0.95510
     23   2.58201  4.16250  3.72921  3.15886  3.15939  2.92227  3.87133  2.57580  3.04109  2.03830  2.54316  3.47186  3.99000  3.33330  3.30764  2.88917  2.81756  2.39668  3.44805  3.42804     32 l - - -
          2.68618  4.42225  2.77519  2.73123  3.46354  2.40513  3.72494  3.29354  2.67741  2.69355  4.24690  2.90347  2.73739  3.18146  2.89801  2.37887  2.77519  2.98518  4.58477  3.61503
          0.02939  3.93761  4.65995  0.61958  0.77255  0.48576  0.95510
     24   2.74813  4.30466  4.02187  3.55511  3.51762  3.77131  4.38098  1.44655  3.42244  2.22685  3.41016  3.82190  4.24450  3.76231  3.67916  3.14771  2.24869  1.92974  5.23430  4.01071     33 i - - -
          2.68618  4.42225  2.77519  2.73123  3.46354  2.40513  3.72494  3.29354  2.67741  2.69355  4.24690  2.90347  2.73739  3.18146  2.89801  2.37887  2.77519  2.98518  4.58477  3.61503
          0.02939  3.93761  4.65995  0.61958  0.77255  0.48576  0.95510
     25   2.10024  4.18586  3.82541  3.37960  3.71162  3.37908  4.26057  2.37015  3.30141  2.57119  3.61377  3.58377  3.97834  3.61246  3.58091  2.77610  2.36930  1.50992  5.28544  4.07291     34 v - - -
          2.68618  4.42225  2.77519  2.73123  3.46354  2.40513  3.72494  3.29354  2.67741  2.69355  4.24690  2.90347  2.73739  3.18146  2.89801  2.37887  2.77519  2.98518  4.58477  3.61503
          0.02939  3.93761  4.65995  0.61958  0.77255  0.48576  0.95510
     26   2.20017  4.25602  4.09056  3.53047  2.59038  3.88214  4.19372  1.96862  3.43333  1.77634  3.13790  3.80989  4.23092  3.67483  3.66755  3.18178  3.01160  2.10509  4.87595  3.64961     35 l - - -
          2.68618  4.42225  2.77519  2.73123  3.46354  2.40513  3.72494  3.29354  2.67741  2.69355  4.24690  2.90347  2.73739  3.18146  2.89801  2.37887  2.77519  2.98518  4.58477  3.61503
          0.02939  3.93761  4.65995  0.61958  0.77255  0.48576  0.95510
     27   3.11475  4.46342  4.66032  4.11219  2.19530  4.33088  4.51921  1.59799  3.98707  1.44186  2.97165  4.31838  4.57704  4.12417  4.12429  3.66576  3.34355  2.10155  4.88076  3.59002     36 l - - -
          2.68618  4.42225  2.77519  2.73123  3.46354  2.40513  3.72494  3.29354  2.67741  2.69355  4.24690  2.90347  2.73739  3.18146  2.89801  2.37887  2.77519  2.98518  4.58477  3.61503
          0.02939  3.93761  4.65995  0.61958  0.77255  0.48576  0.95510
     28   2.42881  3.13143  3.68666  3.15202  2.76592  3.36694  3.94163  2.70579  3.07518  2.47887  3.39543  3.41354  3.87506  3.35292  3.35901  2.30541  2.19507  2.46530  4.87311  3.64740     37 t - - -
          2.68618  4.42225  2.77519  2.73123  3.46354  2.40513  3.72494  3.29354  2.67741  2.69355  4.24690  2.90347  2.73739  3.18146  2.89801  2.37887  2.77519  2.98518  4.58477  3.61503
          0.02939  3.93761  4.65995  0.61958  0.77255  0.48576  0.95510
     29   3.05810  4.41015  4.64346  4.08085  2.51700  4.30139  4.60167  1.76591  3.96897  1.37213  2.97804  4.30642  4.55340  4.11621  4.11599  3.63007  3.28782  1.78717  5.02645  3.85335     38 l - - -
          2.68618  4.42225  2.77519  2.73123  3.46354  2.40513  3.72494  3.29354  2.67741  2.69355  4.24690  2.90347  2.73739  3.18146  2.89801  2.37887  2.77519  2.98518  4.58477  3.61503
          0.02939  3.93761  4.65995  0.61958  0.77255  0.48576  0.95510
     30   2.59897  4.24200  3.74752  3.25482  3.46251  2.83374  4.09779  2.37533  3.15191  2.04252  3.42410  3.55201  4.04309  3.47807  3.43632  2.90674  2.89999  1.62699  5.03892  3.79947     39 v - - -
          2.68618  4.42225  2.77519  2.73123  3.46354  2.40513  3.72494  3.29354  2.67741  2.69355  4.24690  2.90347  2.73739  3.18146  2.89801  2.37887  2.77519  2.98518  4.58477  3.61503
          0.02939  3.93761  4.65995  0.61958  0.77255  0.48576  0.95510
     31   2.82815  4.29151  4.25354  3.73441  3.50484  3.97596  4.50766  1.43898  3.62435  2.17492  3.36326  3.99719  4.37771  3.91911  3.87352  3.32443  2.49104  1.58809  5.26275  4.05701     40 i - - -
          2.68618  4.42225  2.77519  2.73123  3.46354  2.40513  3.72494  3.29354  2.67741  2.69355  4.24690  2.90347  2.73739  3.18146  2.89801  2.37887  2.77519  2.98518  4.58477  3.61503
          0.02939  3.93761  4.65995  0.61958  0.77255  0.48576  0.95510
     32   2.17837  4.33216  4.05658  3.52620  3.34794  3.88887  4.31309  1.89952  3.40620  1.58923  3.23053  3.83204  4.27565  3.70522  3.66776  3.21526  3.07327  2.01784  5.09660  3.89740     41 l - - -
          2.68618  4.42225  2.77519  2.73123  3.46354  2.40513  3.72494  3.29354  2.67741  2.69355  4.24690  2.90347  2.73739  3.18146  2.89801  2.37887  2.77519  2.98518  4.58477  3.61503
          0.02939  3.93761  4.65995  0.61958  0.77255  0.48576  0.95510
     33   3.14187  4.48847  4.64859  4.14655  3.28105  4.39393  4.80269  1.20974  3.96778  1.56773  3.13844  4.40530  4.67735  4.23890  4.15392  3.77678  3.39477  1.81695  5.27301  4.06154     42 i - - -
          2.68618  4.42225  2.77519  2.73123  3.46354  2.40513  3.72494  3.29354  2.67741  2.69355  4.24690  2.90347  2.73739  3.18146  2.89801  2.37887  2.77519  2.98518  4.58477  3.61503
          0.02939  3.93761  4.65995  0.61958  0.77255  0.48576  0.95510
     34   3.02143  4.38202  4.59786  4.03626  2.28235  4.25057  4.53526  1.80232  3.92220  1.51140  3.00209  4.25293  4.51692  4.07785  4.07185  3.57657  3.25252  1.75336  4.97425  3.76699     43 l - - -
          2.68618  4.42225  2.77519  2.73123  3.46354  2.40513  3.72494  3.29354  2.67741  2.69355  4.24690  2.90347  2.73739  3.18146  2.89801  2.37887  2.77519  2.98518  4.58477  3.61503
          0.02939  3.93761  4.65995  0.61958  0.77255  0.48576  0.95510
     35   3.21746  4.61867  4.56225  4.02408  3.04903  4.36458  4.65555  2.18393  3.81809  0.96781  2.34474  4.32181  4.60732  4.05190  3.99254  3.72127  3.45104  2.28909  5.08903  3.95086     44 l - - -
          2.68618  4.42225  2.77519  2.73123  3.46354  2.40513  3.72494  3.29354  2.67741  2.69355  4.24690  2.90347  2.73739  3.18146  2.89801  2.37887  2.77519  2.98518  4.58477  3.61503
          0.02939  3.93761  4.65995  0.61958  0.77255  0.48576  0.95510
     36   3.22847  4.67147  4.29398  3.93420  3.16091  4.06474  4.56950  2.36860  3.70131  0.79901  3.16365  4.20335  4.48894  4.05405  3.86669  3.64328  3.51979  2.42283  5.06376  3.80210     45 l - - -
          2.68618  4.42225  2.77519  2.73123  3.46354  2.40513  3.72494  3.29354  2.67741  2.69355  4.24690  2.90347  2.73739  3.18146  2.89801  2.37887  2.77519  2.98518  4.58477  3.61503
          0.02939  3.93761  4.65995  0.61958  0.77255  0.48576  0.95510
     37   1.41761  4.13351  3.34948  3.06126  4.25018  2.29093  4.15442  3.65341  3.14132  3.34728  4.17148  3.23832  3.64995  3.42123  3.46633  1.89925  2.66725  3.11589  5.59246  4.37655     46 a - - -
          2.68618  4.42225  2.77519  2.73123  3.46354  2.40513  3.72494  3.29354  2.67741  2.69355  4.24690  2.90347  2.73739  3.18146  2.89801  2.37887  2.77519  2.98518  4.58477  3.61503
          0.02939  3.93761  4.65995  0.61958  0.77255  0.48576  0.95510
     38   2.55995  4.24638  3.56193  3.01384  3.39862  3.52788  3.89001  2.62082  2.91536  2.10446  2.57392  3.37362  3.94981  3.24176  3.23090  2.45752  2.48072  2.42594  4.90287  3.67728     47 l - - -
          2.68618  4.42225  2.77519  2.73123  3.46354  2.40513  3.72494  3.29354  2.67741  2.69355  4.24690  2.90347  2.73739  3.18146  2.89801  2.37887  2.77519  2.98518  4.58477  3.61503
          0.02939  3.93761  4.65995  0.61958  0.77255  0.48576  0.95510
     39   3.04139  4.45672  4.47008  3.96858  3.27175  4.20194  4.65917  1.97953  3.80493  1.32048  3.13670  4.22856  4.54358  4.08129  4.00877  3.57685  3.30853  1.47530  5.21303  4.00979     48 l - - -
          2.68618  4.42225  2.77519  2.73123  3.46354  2.40513  3.72494  3.29354  2.67741  2.69355  4.24690  2.90347  2.73739  3.18146  2.89801  2.37887  2.77519  2.98518  4.58477  3.61503
          0.02939  3.93761  4.65995  0.61958  0.77255  0.48576  0.95510
     40   2.74696  4.51593  3.43406  3.34175  4.48284  0.63532  4.45803  4.09830  3.53188  3.74427  4.72055  3.59834  3.90916  3.85088  3.76077  2.92074  3.23326  3.61405  5.56078  4.58694     49 G - - -
          2.68618  4.42225  2.77519  2.73123  3.46354  2.40513  3.72494  3.29354  2.67741  2.69355  4.24690  2.90347  2.73739  3.18146  2.89801  2.37887  2.77519  2.98518  4.58477  3.61503
          0.02939  3.93761  4.65995  0.61958  0.77255  0.48576  0.95510
     41   2.43242  4.40823  3.02096  2.74636  4.08829  3.12335  3.93340  3.44177  2.79598  3.17902  4.06141  2.47177  3.76737  3.17040  3.14581  2.56555  1.52246  3.05925  5.43309  4.14113     50 t - - -
          2.68618  4.42225  2.77519  2.73123  3.46354  2.40513  3.72494  3.29354  2.67741  2.69355  4.24690  2.90347  2.73739  3.18146  2.89801  2.37887  2.77519  2.98518  4.58477  3.61503
          0.02939  3.93761  4.65995  0.61958  0.77255  0.48576  0.95510
     42   2.18290  4.24295  4.00863  3.61854  3.69677  3.53915  4.47665  2.14497  3.52734  2.43096  3.58869  3.79023  4.13614  3.85085  3.77475  2.96681  2.98662  1.21756  5.39494  4.16750     51 v - - -
          2.68618  4.42225  2.77519  2.73123  3.46354  2.40513  3.72494  3.29354  2.67741  2.69355  4.24690  2.90347  2.73739  3.18146  2.89801  2.37887  2.77519  2.98518  4.58477  3.61503
          0.02939  3.93761  4.65995  0.61958  0.77255  0.48576  0.95510
     43   1.77324  4.20761  3.87466  3.47171  3.72724  3.39040  4.35366  2.33006  3.39425  2.53014  3.63408  3.64737  4.01255  3.71007  3.65910  2.81099  2.89862  1.48913  5.35376  4.13121     52 v - - -
          2.68618  4.42225  2.77519  2.73123  3.46354  2.40513  3.72494  3.29354  2.67741  2.69355  4.24690  2.90347  2.73739  3.18146  2.89801  2.37887  2.77519  2.98518  4.58477  3.61503
          0.02939  3.93761  4.65995  0.61958  0.77255  0.48576  0.95510
     44   2.76229  5.09130  2.65196  2.03266  4.34897  3.36628  2.86905  3.83295  2.29853  3.35387  4.17690  2.85606  3.83177  1.97368  2.68629  2.73156  2.99507  3.47268  5.49044  4.12819     53 q - - -
          2.68618  4.42225  2.77519  2.73123  3.46354  2.40513  3.72494  3.29354  2.67741  2.69355  4.24690  2.90347  2.73739  3.18146  2.89801  2.37887  2.77519  2.98518  4.58477  3.61503
          0.02939  3.93761  4.65995  0.61958  0.77255  0.48576  0.95510
     45   0.92384  4.22499  3.52904  3.32341  4.11752  3.04776  4.33772  3.25281  3.34134  3.13140  4.15616  3.45646  3.79315  3.67656  3.58734  2.57476  2.85663  2.89595  5.53818  4.34568     54 a - - -
          2.68618  4.42225  2.77519  2.73123  3.46354  2.40513  3.72494  3.29354  2.67741  2.69355  4.24690  2.90347  2.73739  3.18146  2.89801  2.37887  2.77519  2.98518  4.58477  3.61503
          0.02939  3.93761  4.65995  0.61958  0.77255  0.48576  0.95510
     46   1.46519  4.14359  3.50576  3.17702  4.07563  3.00462  4.18714  3.19042  3.15494  3.07873  4.00281  3.33614  3.72411  3.47749  3.44786  2.45114  1.80257  2.81013  5.49590  4.28441     55 a - - -
          2.68618  4.42225  2.77519  2.73123  3.46354  2.40513  3.72494  3.29354  2.67741  2.69355  4.24690  2.90347  2.73739  3.18146  2.89801  2.37887  2.77519  2.98518  4.58477  3.61503
          0.02939  3.93761  4.65995  0.61958  0.77255  0.48576  0.95510
     47   2.74696  4.51593  3.43406  3.34175  4.48284  0.63532  4.45803  4.09830  3.53188  3.74427  4.72055  3.59834  3.90916  3.85088  3.76077  2.92074  3.23326  3.61405  5.56078  4.58694     56 G - - -
          2.68618  4.42225  2.77519  2.73123  3.46354  2.40513  3.72494  3.29354  2.67741  2.69355  4.24690  2.90347  2.73739  3.18146  2.89801  2.37887  2.77519  2.98518  4.58477  3.61503
          0.02939  3.93761  4.65995  0.61958  0.77255  0.48576  0.95510
     48   3.22847  4.67147  4.29398  3.93420  3.16091  4.06474  4.56950  2.36860  3.70131  0.79901  3.16365  4.20335  4.48894  4.05405  3.86669  3.64328  3.51979  2.42283  5.06376  3.80210     57 l - - -
          2.68618  4.42225  2.77519  2.73123  3.46354  2.40513  3.72494  3.29354  2.67741  2.69355  4.24690  2.90347  2.73739  3.18146  2.89801  2.37887  2.77519  2.98518  4.58477  3.61503
          0.02939  3.93761  4.65995  0.61958  0.77255  0.48576  0.95510
     49   2.85950  4.38416  4.21530  3.88051  3.59792  3.79107  4.67104  2.04802  3.74927  2.27370  3.55326  4.05985  4.34800  4.10441  3.95548  3.29874  3.21950  0.94666  5.39334  4.12896     58 v - - -
          2.68618  4.42225  2.77519  2.73123  3.46354  2.40513  3.72494  3.29354  2.67741  2.69355  4.24690  2.90347  2.73739  3.18146  2.89801  2.37887  2.77519  2.98518  4.58477  3.61503
          0.02939  3.93761  4.65995  0.61958  0.77255  0.48576  0.95510
     50   3.05995  5.19779  0.82897  2.37662  4.58363  3.26035  3.98902  4.18671  3.08556  3.78349  4.76309  2.93623  3.91776  3.22833  3.61056  3.01502  3.39994  3.81899  5.73956  4.44588     59 d - - -
          2.68618  4.42225  2.77519  2.73123  3.46354  2.40513  3.72494  3.29354  2.67741  2.69355  4.24690  2.90347  2.73739  3.18146  2.89801  2.37887  2.77519  2.98518  4.58477  3.61503
          0.02939  3.93761  4.65995  0.61958  0.77255  0.48576  0.95510
     51   2.92708  5.47635  1.44341  1.56941  4.76168  3.19831  3.74725  4.27364  2.76674  3.78704  4.64719  2.66666  3.82186  2.91662  3.35848  2.81252  3.21704  3.85480  5.94078  4.44402     60 d - - -
          2.68618  4.42225  2.77519  2.73123  3.46354  2.40513  3.72494  3.29354  2.67741  2.69355  4.24690  2.90347  2.73739  3.18146  2.89801  2.37887  2.77519  2.98518  4.58477  3.61503
          0.02939  3.93761  4.65995  0.61958  0.77255  0.48576  0.95510
     52   2.44817  4.29334  3.48630  3.24144  4.02675  3.13043  4.25374  3.16183  3.18570  3.02301  4.06944  3.44030  3.83935  3.57728  3.44119  2.65018  1.06614  2.84984  5.45884  4.24342     61 t - - -
          2.68618  4.42225  2.77519  2.73123  3.46354  2.40513  3.72494  3.29354  2.67741  2.69355  4.24690  2.90347  2.73739  3.18146  2.89801  2.37887  2.77519  2.98518  4.58477  3.61503
          0.02939  3.93761  4.65995  0.61958  0.77255  0.48576  0.95510
     53   3.03983  4.38447  4.66652  4.17172  3.51384  4.33619  4.90383  1.38997  4.05343  2.03026  3.33250  4.40451  4.66979  4.32969  4.26419  3.72069  3.31029  1.19384  5.46072  4.25039     62 v - - -
          2.68618  4.42225  2.77519  2.73123  3.46354  2.40513  3.72494  3.29354  2.67741  2.69355  4.24690  2.90347  2.73739  3.18146  2.89801  2.37887  2.77519  2.98518  4.58477  3.61503
          0.02939  3.93761  4.65995  0.61958  0.77255  0.48576  0.95510
     54   2.85775  5.38887  1.91547  1.80321  4.67777  3.21434  3.70524  4.18413  2.66781  3.68957  4.52166  1.78833  3.80554  2.86321  3.23235  2.76042  3.13530  3.76622  5.85299  4.37209     63 n - - -
          2.68618  4.42225  2.77519  2.73123  3.46354  2.40513  3.72494  3.29354  2.67741  2.69355  4.24690  2.90347  2.73739  3.18146  2.89801  2.37887  2.77519  2.98518  4.58477  3.61503
          0.02939  3.93761  4.65995  0.61958  0.77255  0.48576  0.95510
     55   2.35409  4.18221  3.53593  3.08904  3.77806  3.18194  4.04376  2.89124  3.02956  2.79484  3.72018  3.33887  3.80281  3.35234  3.34515  2.13063  1.98046  1.99885  5.22788  4.00033     64 t - - -
          2.68618  4.42225  2.77519  2.73123  3.46354  2.40513  3.72494  3.29354  2.67741  2.69355  4.24690  2.90347  2.73739  3.18146  2.89801  2.37887  2.77519  2.98518  4.58477  3.61503
          0.02939  3.93761  4.65995  0.61958  0.77255  0.48576  0.95510
     56   1.65569  4.14853  3.32041  3.02745  4.26718  2.21536  4.13636  3.68032  3.11323  3.36285  4.18239  3.22149  3.64938  3.39434  3.44807  1.66188  2.66988  3.13614  5.60105  4.37954     65 a - - -
          2.68618  4.42225  2.77519  2.73123  3.46354  2.40513  3.72494  3.29354  2.67741  2.69355  4.24690  2.90347  2.73739  3.18146  2.89801  2.37887  2.77519  2.98518  4.58477  3.61503
          0.02939  3.93761  4.65995  0.61958  0.77255  0.48576  0.95510
     57   2.77780  4.77638  2.74510  2.63717  4.15014  3.22793  3.97418  3.87460  2.88336  3.51411  4.46903  1.04775  3.88302  3.24711  3.24018  2.84254  3.16184  3.49023  5.44859  4.09383     66 n - - -
          2.68618  4.42225  2.77519  2.73123  3.46354  2.40513  3.72494  3.29354  2.67741  2.69355  4.24690  2.90347  2.73739  3.18146  2.89801  2.37887  2.77519  2.98518  4.58477  3.61503
          0.02939  3.93761  4.65995  0.61958  0.77255  0.48576  0.95510
     58   2.77037  4.84467  2.79212  1.56973  3.96164  3.41748  3.75727  3.25236  2.54798  2.37119  3.92139  3.00526  3.90398  2.95421  2.93661  2.81914  3.02741  3.02205  5.33926  3.99718     67 e - - -
          2.68618  4.42225  2.77519  2.73123  3.46354  2.40513  3.72494  3.29354  2.67741  2.69355  4.24690  2.90347  2.73739  3.18146  2.89801  2.37887  2.77519  2.98518  4.58477  3.61503
          0.02939  3.93761  4.65995  0.61958  0.77255  0.48576  0.95510
     59   3.34165  4.80425  3.93454  3.67620  2.29665  3.90611  3.64977  3.34181  3.53184  2.77893  4.01011  3.80397  4.37848  3.82225  3.70219  3.47185  3.62866  3.21546  3.94289  0.86401     68 y - - -
          2.68618  4.42225  2.77519  2.73123  3.46354  2.40513  3.72494  3.29354  2.67741  2.69355  4.24690  2.90347  2.73739  3.18146  2.89801  2.37887  2.77519  2.98518  4.58477  3.61503
          0.02939  3.93761  4.65995  0.61958  0.77255  0.48576  0.95510
     60   2.34747  4.26870  3.26344  3.08226  4.14132  2.99739  4.19030  3.67275  3.16041  3.38798  4.30866  3.29660  3.74157  3.50465  3.44442  0.99695  2.83248  3.19360  5.50862  4.22520     69 s - - -
          2.68618  4.42225  2.77519  2.73123  3.46354  2.40513  3.72494  3.29354  2.67741  2.69355  4.24690  2.90347  2.73739  3.18146  2.89801  2.37887  2.77519  2.98518  4.58477  3.61503
          0.02939  3.93761  4.65995  0.61958  0.77255  0.48576  0.95510
     61   3.00899  5.11408  3.39961  2.75993  4.55213  3.62475  3.59465  3.90753  1.31852  3.36390  4.23768  3.16598  4.00233  2.73302  1.69302  3.00908  3.18239  3.59185  5.41652  4.24133     70 k - - -
          2.68618  4.42225  2.77519  2.73123  3.46354  2.40513  3.72494  3.29354  2.67741  2.69355  4.24690  2.90347  2.73739  3.18146  2.89801  2.37887  2.77519  2.98518  4.58477  3.61503
          0.02939  3.93761  4.65995  0.61958  0.77255  0.48576  0.95510
     62   3.34165  4.80425  3.93454  3.67620  2.29665  3.90611  3.64977  3.34181  3.53184  2.77893  4.01011  3.80397  4.37848  3.82225  3.70219  3.47185  3.62866  3.21546  3.94289  0.86401     71 y - - -
          2.68618  4.42225  2.77519  2.73123  3.46354  2.40513  3.72494  3.29354  2.67741  2.69355  4.24690  2.90347  2.73739  3.18146  2.89801  2.37887  2.77519  2.98518  4.58477  3.61503
          0.02939  3.93761  4.65995  0.61958  0.77255  0.48576  0.95510
     63   2.28645  4.28812  3.08961  2.80540  4.27171  1.97670  4.00700  3.71447  2.93260  3.35808  4.17737  3.11790  2.32154  3.23237  3.30995  1.97481  2.73016  3.20165  5.57600  4.31500     72 s - - -
          2.68618  4.42225  2.77519  2.73123  3.46354  2.40513  3.72494  3.29354  2.67741  2.69355  4.24690  2.90347  2.73739  3.18146  2.89801  2.37887  2.77519  2.98518  4.58477  3.61503
          0.02939  3.93761  4.65995  0.61958  0.77255  0.48576  0.95510
     64   3.22847  4.67147  4.29398  3.93420  3.16091  4.06474  4.56950  2.36860  3.70131  0.79901  3.16365  4.20335  4.48894  4.05405  3.86669  3.64328  3.51979  2.42283  5.06376  3.80210     73 l - - -
          2.68618  4.42225  2.77519  2.73123  3.46354  2.40513  3.72494  3.29354  2.67741  2.69355  4.24690  2.90347  2.73739  3.18146  2.89801  2.37887  2.77519  2.98518  4.58477  3.61503
          0.02939  3.93761  4.65995  0.61958  0.77255  0.48576  0.95510
     65   2.76314  5.13481  2.35683  1.78244  4.50480  2.58681  3.70198  3.97763  2.58812  3.51957  4.34853  1.98967  3.80044  2.86178  3.08545  2.71731  3.04635  3.57901  5.69668  4.28091     74 e - - -
          2.68618  4.42225  2.77519  2.73123  3.46354  2.40513  3.72494  3.29354  2.67741  2.69355  4.24690  2.90347  2.73739  3.18146  2.89801  2.37887  2.77519  2.98518  4.58477  3.61503
          0.02939  3.93761  4.65995  0.61958  0.77255  0.48576  0.95510
     66   2.77976  5.01164  2.53660  2.34693  4.29861  3.28488  3.71797  3.87099  2.48234  3.42148  4.29054  1.60196  3.84345  2.39229  2.86933  2.76874  3.06754  3.50310  5.52651  4.13593     75 n - - -
          2.68618  4.42225  2.77519  2.73123  3.46354  2.40513  3.72494  3.29354  2.67741  2.69355  4.24690  2.90347  2.73739  3.18146  2.89801  2.37887  2.77519  2.98518  4.58477  3.61503
          0.02939  3.93761  4.65995  0.61958  0.77255  0.48576  0.95510
     67   3.34165  4.80425  3.93454  3.67620  2.29665  3.90611  3.64977  3.34181  3.53184  2.77893  4.01011  3.80397  4.37848  3.82225  3.70219  3.47185  3.62866  3.21546  3.94289  0.86401     76 y - - -
          2.68618  4.42225  2.77519  2.73123  3.46354  2.40513  3.72494  3.29354  2.67741  2.69355  4.24690  2.90347  2.73739  3.18146  2.89801  2.37887  2.77519  2.98518  4.58477  3.61503
          0.02939  3.93761  4.65995  0.61958  0.77255  0.48576  0.95510
     68   2.93290  4.92043  2.94643  2.70217  4.09760  3.40929  3.86105  3.73832  2.51847  3.23422  4.26025  3.16248  3.96369  1.12261  2.80137  2.97790  3.22982  3.46395  5.35810  4.05615     77 q - - -
          2.68618  4.42225  2.77519  2.73123  3.46354  2.40513  3.72494  3.29354  2.67741  2.69355  4.24690  2.90347  2.73739  3.18146  2.89801  2.37887  2.77519  2.98518  4.58477  3.61503
          0.02939  3.93761  4.65995  0.61958  0.77255  0.48576  0.95510
     69   3.22847  4.67147  4.29398  3.93420  3.16091  4.06474  4.56950  2.36860  3.70131  0.79901  3.16365  4.20335  4.48894  4.05405  3.86669  3.64328  3.51979  2.42283  5.06376  3.80210     78 l - - -
          2.68618  4.42225  2.77519  2.73123  3.46354  2.40513  3.72494  3.29354  2.67741  2.69355  4.24690  2.90347  2.73739  3.18146  2.89801  2.37887  2.77519  2.98518  4.58477  3.61503
          0.02939  3.93761  4.65995  0.61958  0.77255  0.48576  0.95510
     70   3.05995  5.19779  0.82897  2.37662  4.58363  3.26035  3.98902  4.18671  3.08556  3.78349  4.76309  2.93623  3.91776  3.22833  3.61056  3.01502  3.39994  3.81899  5.73956  4.44588     79 d - - -
          2.68618  4.42225  2.77519  2.73123  3.46354  2.40513  3.72494  3.29354  2.67741  2.69355  4.24690  2.90347  2.73739  3.18146  2.89801  2.37887  2.77519  2.98518  4.58477  3.61503
          0.02939  3.93761  4.65995  0.61958  0.77255  0.48576  0.95510
     71   3.43508  4.74588  4.44154  4.08467  1.10737  4.24297  3.50279  3.09766  3.94318  2.45085  3.71603  3.97314  4.56854  3.99066  4.03029  3.60858  3.66537  3.03575  3.67674  1.66594     80 f - - -
          2.68618  4.42225  2.77519  2.73123  3.46354  2.40513  3.72494  3.29354  2.67741  2.69355  4.24690  2.90347  2.73739  3.18146  2.89801  2.37887  2.77519  2.98518  4.58477  3.61503
          0.02939  3.93761  4.65995  0.61958  0.77255  0.48576  0.95510
     72   3.47715  4.78757  4.41258  4.06178  1.60275  4.24854  3.45493  3.21055  3.92315  2.57603  3.82547  3.94612  4.57598  3.97250  4.01950  3.61182  3.70602  3.12663  3.62674  1.08543     81 y - - -
          2.68618  4.42225  2.77519  2.73123  3.46354  2.40513  3.72494  3.29354  2.67741  2.69355  4.24690  2.90347  2.73739  3.18146  2.89801  2.37887  2.77519  2.98518  4.58477  3.61503
          0.02939  3.93761  4.65995  0.61958  0.77255  0.48576  0.95510
     73   2.85950  4.38416  4.21530  3.88051  3.59792  3.79107  4.67104  2.04802  3.74927  2.27370  3.55326  4.05985  4.34800  4.10441  3.95548  3.29874  3.21950  0.94666  5.39334  4.12896     82 v - - -
          2.68618  4.42225  2.77519  2.73123  3.46354  2.40513  3.72494  3.29354  2.67741  2.69355  4.24690  2.90347  2.73739  3.18146  2.89801  2.37887  2.77519  2.98518  4.58477  3.61503
          0.02939  3.93761  4.65995  0.61958  0.77255  0.48576  0.95510
     74   2.88411  5.33762  1.28654  2.11852  4.65564  3.18433  3.76976  4.21865  2.79802  3.75426  4.62038  2.19161  3.81885  2.95039  3.37583  2.79601  3.19362  3.79546  5.87830  4.38853     83 d - - -
          2.68618  4.42225  2.77519  2.73123  3.46354  2.40513  3.72494  3.29354  2.67741  2.69355  4.24690  2.90347  2.73739  3.18146  2.89801  2.37887  2.77519  2.98518  4.58477  3.61503
          0.02939  3.93761  4.65995  0.61958  0.77255  0.48576  0.95510
     75   2.52620  4.61971  2.68492  2.50826  4.26486  3.11627  3.86299  3.80685  2.74530  3.43045  4.28180  1.58146  3.76417  3.07374  3.14954  2.09914  2.91293  3.35967  5.56118  4.19468     84 n - - -
          2.68618  4.42225  2.77519  2.73123  3.46354  2.40513  3.72494  3.29354  2.67741  2.69355  4.24690  2.90347  2.73739  3.18146  2.89801  2.37887  2.77519  2.98518  4.58477  3.61503
          0.02939  3.93761  4.65995  0.61958  0.77255  0.48576  0.95510
     76   2.58792  4.75061  2.11833  2.37944  4.33912  3.14385  3.82133  3.81748  2.76597  3.43879  4.28543  2.87728  3.76892  3.01411  3.24354  1.50111  2.94636  3.39294  5.61922  4.24180     85 s - - -
          2.68618  4.42225  2.77519  2.73123  3.46354  2.40513  3.72494  3.29354  2.67741  2.69355  4.24690  2.90347  2.73739  3.18146  2.89801  2.37887  2.77519  2.98518  4.58477  3.61503
          0.02939  3.93761  4.65995  0.61958  0.77255  0.48576  0.95510
     77   3.44496  4.79631  4.19152  3.91372  2.73449  3.80373  3.98113  3.47134  3.63453  2.85498  4.10213  4.04962  4.32691  4.01878  3.75142  3.64805  3.74866  3.36349  0.76360  2.73319     86 w - - -
          2.68618  4.42225  2.77519  2.73123  3.46354  2.40513  3.72494  3.29354  2.67741  2.69355  4.24690  2.90347  2.73739  3.18146  2.89801  2.37887  2.77519  2.98518  4.58477  3.61503
          0.02939  3.93761  4.65995  0.61958  0.77255  0.48576  0.95510
     78   2.71708  4.87556  1.93047  2.36897  4.50324  1.45865  3.89106  4.00769  2.89461  3.60554  4.47085  2.88697  3.80860  3.09618  3.39261  2.73520  3.08109  3.57036  5.71718  4.38198     87 g - - -
          2.68618  4.42225  2.77519  2.73123  3.46354  2.40513  3.72494  3.29354  2.67741  2.69355  4.24690  2.90347  2.73739  3.18146  2.89801  2.37887  2.77519  2.98518  4.58477  3.61503
          0.02939  3.93761  4.65995  0.61958  0.77255  0.48576  0.95510
     79   3.44496  4.79631  4.19152  3.91372  2.73449  3.80373  3.98113  3.47134  3.63453  2.85498  4.10213  4.04962  4.32691  4.01878  3.75142  3.64805  3.74866  3.36349  0.76360  2.73319     88 w - - -
          2.68618  4.42225  2.77519  2.73123  3.46354  2.40513  3.72494  3.29354  2.67741  2.69355  4.24690  2.90347  2.73739  3.18146  2.89801  2.37887  2.77519  2.98518  4.58477  3.61503
          0.02939  3.93761  4.65995  0.61958  0.77255  0.48576  0.95510
     80   3.22847  4.67147  4.29398  3.93420  3.16091  4.06474  4.56950  2.36860  3.70131  0.79901  3.16365  4.20335  4.48894  4.05405  3.86669  3.64328  3.51979  2.42283  5.06376  3.80210     89 l - - -
          2.68618  4.42225  2.77519  2.73123  3.46354  2.40513  3.72494  3.29354  2.67741  2.69355  4.24690  2.90347  2.73739  3.18146  2.89801  2.37887  2.77519  2.98518  4.58477  3.61503
          0.02939  3.93761  4.65995  0.61958  0.77255  0.48576  0.95510
     81   2.83887  4.58537  3.45309  3.30153  4.29109  3.26920  4.37363  3.85324  3.36440  3.47303  4.52568  3.60167  0.71497  3.75120  3.60255  3.00841  3.28557  3.49119  5.45979  4.41265     90 p - - -
          2.68618  4.42225  2.77519  2.73123  3.46354  2.40513  3.72494  3.29354  2.67741  2.69355  4.24690  2.90347  2.73739  3.18146  2.89801  2.37887  2.77519  2.98518  4.58477  3.61503
          0.02939  3.93761  4.65995  0.61958  0.77255  0.48576  0.95510
     82   3.44496  4.79631  4.19152  3.91372  2.73449  3.80373  3.98113  3.47134  3.63453  2.85498  4.10213  4.04962  4.32691  4.01878  3.75142  3.64805  3.74866  3.36349  0.76360  2.73319     91 w - - -
          2.68618  4.42225  2.77519  2.73123  3.46354  2.40513  3.72494  3.29354  2.67741  2.69355  4.24690  2.90347  2.73739  3.18146  2.89801  2.37887  2.77519  2.98518  4.58477  3.61503
          0.02939  3.93761  4.65995  0.61958  0.77255  0.48576  0.95510
     83   2.77780  4.77638  2.74510  2.63717  4.15014  3.22793  3.97418  3.87460  2.88336  3.51411  4.46903  1.04775  3.88302  3.24711  3.24018  2.84254  3.16184  3.49023  5.44859  4.09383     92 n - - -
          2.68618  4.42225  2.77519  2.73123  3.46354  2.40513  3.72494  3.29354  2.67741  2.69355  4.24690  2.90347  2.73739  3.18146  2.89801  2.37887  2.77519  2.98518  4.58477  3.61503
          0.02939  3.93761  4.65995  0.61958  0.77255  0.48576  0.95510
     84   3.44496  4.79631  4.19152  3.91372  2.73449  3.80373  3.98113  3.47134  3.63453  2.85498  4.10213  4.04962  4.32691  4.01878  3.75142  3.64805  3.74866  3.36349  0.76360  2.73319     93 w - - -
          2.68618  4.42225  2.77519  2.73123  3.46354  2.40513  3.72494  3.29354  2.67741  2.69355  4.24690  2.90347  2.73739  3.18146  2.89801  2.37887  2.77519  2.98518  4.58477  3.61503
          0.02939  3.93761  4.65995  0.61958  0.77255  0.48576  0.95510
     85   2.24780  4.21378  3.17581  2.96361  4.31366  2.18305  4.13917  3.78369  3.10817  3.45479  4.28581  3.19688  3.67255  3.40151  3.43889  1.27732  2.73085  3.22498  5.63394  4.39096     94 s - - -
          2.68618  4.42225  2.77519  2.73123  3.46354  2.40513  3.72494  3.29354  2.67741  2.69355  4.24690  2.90347  2.73739  3.18146  2.89801  2.37887  2.77519  2.98518  4.58477  3.61503
          0.02939  3.93761  4.65995  0.61958  0.77255  0.48576  0.95510
     86   3.05995  5.19779  0.82897  2.37662  4.58363  3.26035  3.98902  4.18671  3.08556  3.78349  4.76309  2.93623  3.91776  3.22833  3.61056  3.01502  3.39994  3.81899  5.73956  4.44588     95 d - - -
          2.68618  4.42225  2.77519  2.73123  3.46354  2.40513  3.72494  3.29354  2.67741  2.69355  4.24690  2.90347  2.73739  3.18146  2.89801  2.37887  2.77519  2.98518  4.58477  3.61503
          0.02939  3.93761  4.65995  0.61958  0.77255  0.48576  0.95510
     87   2.74696  4.51593  3.43406  3.34175  4.48284  0.63532  4.45803  4.09830  3.53188  3.74427  4.72055  3.59834  3.90916  3.85088  3.76077  2.92074  3.23326  3.61405  5.56078  4.58694     96 G - - -
          2.68618  4.42225  2.77519  2.73123  3.46354  2.40513  3.72494  3.29354  2.67741  2.69355  4.24690  2.90347  2.73739  3.18146  2.89801  2.37887  2.77519  2.98518  4.58477  3.61503
          0.02939  3.93761  4.65995  0.61958  0.77255  0.48576  0.95510
     88   3.14751  4.49211  4.65897  4.15245  3.26861  4.40298  4.80375  1.23798  3.97623  1.51946  3.12131  4.41202  4.67958  4.23910  4.15997  3.78278  3.39828  1.82962  5.26567  4.06205     97 i - - -
          2.68618  4.42225  2.77519  2.73123  3.46354  2.40513  3.72494  3.29354  2.67741  2.69355  4.24690  2.90347  2.73739  3.18146  2.89801  2.37887  2.77519  2.98518  4.58477  3.61503
          0.02939  3.93761  4.65995  0.61958  0.77255  0.48576  0.95510
     89   2.74696  4.51593  3.43406  3.34175  4.48284  0.63532  4.45803  4.09830  3.53188  3.74427  4.72055  3.59834  3.90916  3.85088  3.76077  2.92074  3.23326  3.61405  5.56078  4.58694     98 G - - -
          2.68618  4.42225  2.77519  2.73123  3.46354  2.40513  3.72494  3.29354  2.67741  2.69355  4.24690  2.90347  2.73739  3.18146  2.89801  2.37887  2.77519  2.98518  4.58477  3.61503
          0.02939  3.93761  4.65995  0.61958  0.77255  0.48576  0.95510
     90   2.93559  5.10583  3.04580  2.59613  4.47550  3.52061  3.61823  3.88125  1.31219  3.36100  4.23474  3.05404  3.94938  2.32773  2.27042  2.92523  3.13864  3.55603  5.45119  4.21111     99 k - - -
          2.68618  4.42225  2.77519  2.73123  3.46354  2.40513  3.72494  3.29354  2.67741  2.69355  4.24690  2.90347  2.73739  3.18146  2.89801  2.37887  2.77519  2.98518  4.58477  3.61503
          0.02939  3.93761  4.65995  0.61958  0.77255  0.48576  0.95510
     91   2.58099  4.67491  2.82447  2.52715  4.16173  3.23107  3.76770  3.64896  2.53049  3.24822  4.10901  2.98539  3.79930  2.19541  2.89756  1.69346  2.91079  3.27096  5.43087  4.09829    100 s - - -
          2.68618  4.42225  2.77519  2.73123  3.46354  2.40513  3.72494  3.29354  2.67741  2.69355  4.24690  2.90347  2.73739  3.18146  2.89801  2.37887  2.77519  2.98518  4.58477  3.61503
          0.02939  3.93761  4.65995  0.61958  0.77255  0.48576  0.95510
     92   2.85950  4.38416  4.21530  3.88051  3.59792  3.79107  4.67104  2.04802  3.74927  2.27370  3.55326  4.05985  4.34800  4.10441  3.95548  3.29874  3.21950  0.94666  5.39334  4.12896    101 v - - -
          2.68618  4.42225  2.77519  2.73123  3.46354  2.40513  3.72494  3.29354  2.67741  2.69355  4.24690  2.90347  2.73739  3.18146  2.89801  2.37887  2.77519  2.98518  4.58477  3.61503
          0.02939  3.93761  4.65995  0.61958  0.77255  0.48576  0.95510
     93   2.55085  4.28809  3.57155  3.12878  3.46789  3.41513  4.00876  2.72635  2.98739  2.40961  1.82196  3.42762  3.94851  3.36466  3.26744  2.32972  2.88004  2.53935  5.02430  3.75717    102 m - - -
          2.68618  4.42225  2.77519  2.73123  3.46354  2.40513  3.72494  3.29354  2.67741  2.69355  4.24690  2.90347  2.73739  3.18146  2.89801  2.37887  2.77519  2.98518  4.58477  3.61503
          0.02939  3.93761  4.65995  0.61958  0.77255  0.48576  0.95510
     94   3.34165  4.80425  3.93454  3.67620  2.29665  3.90611  3.64977  3.34181  3.53184  2.77893  4.01011  3.80397  4.37848  3.82225  3.70219  3.47185  3.62866  3.21546  3.94289  0.86401    103 y - - -
          2.68618  4.42225  2.77519  2.73123  3.46354  2.40513  3.72494  3.29354  2.67741  2.69355  4.24690  2.90347  2.73739  3.18146  2.89801  2.37887  2.77519  2.98518  4.58477  3.61503
          0.02939  3.93761  4.65995  0.61958  0.77255  0.48576  0.95510
     95   2.74696  4.51593  3.43406  3.34175  4.48284  0.63532  4.45803  4.09830  3.53188  3.74427  4.72055  3.59834  3.90916  3.85088  3.76077  2.92074  3.23326  3.61405  5.56078  4.58694    104 G - - -
          2.68618  4.42225  2.77519  2.73123  3.46354  2.40513  3.72494  3.29354  2.67741  2.69355  4.24690  2.90347  2.73739  3.18146  2.89801  2.37887  2.77519  2.98518  4.58477  3.61503
          0.02939  3.93761  4.65995  0.61958  0.77255  0.48576  0.95510
     96   3.22847  4.67147  4.29398  3.93420  3.16091  4.06474  4.56950  2.36860  3.70131  0.79901  3.16365  4.20335  4.48894  4.05405  3.86669  3.64328  3.51979  2.42283  5.06376  3.80210    105 l - - -
          2.68618  4.42225  2.77519  2.73123  3.46354  2.40513  3.72494  3.29354  2.67741  2.69355  4.24690  2.90347  2.73739  3.18146  2.89801  2.37887  2.77519  2.98518  4.58477  3.61503
          0.02939  3.93761  4.65995  0.61958  0.77255  0.48576  0.95510
     97   3.34165  4.80425  3.93454  3.67620  2.29665  3.90611  3.64977  3.34181  3.53184  2.77893  4.01011  3.80397  4.37848  3.82225  3.70219  3.47185  3.62866  3.21546  3.94289  0.86401    106 y - - -
          2.68618  4.42225  2.77519  2.73123  3.46354  2.40513  3.72494  3.29354  2.67741  2.69355  4.24690  2.90347  2.73739  3.18146  2.89801  2.37887  2.77519  2.98518  4.58477  3.61503
          0.02939  3.93761  4.65995  0.61958  0.77255  0.48576  0.95510
     98   0.92384  4.22499  3.52904  3.32341  4.11752  3.04776  4.33772  3.25281  3.34134  3.13140  4.15616  3.45646  3.79315  3.67656  3.58734  2.57476  2.85663  2.89595  5.53818  4.34568    107 a - - -
          2.68618  4.42225  2.77519  2.73123  3.46354  2.40513  3.72494  3.29354  2.67741  2.69355  4.24690  2.90347  2.73739  3.18146  2.89801  2.37887  2.77519  2.98518  4.58477  3.61503
          0.02939  3.93761  4.65995  0.61958  0.77255  0.48576  0.95510
     99   3.08185  4.48263  4.42784  4.04618  3.41833  4.13650  4.76231  1.00076  3.87557  1.99119  3.34370  4.28240  4.56156  4.21722  4.06470  3.63818  3.37990  1.84904  5.32255  4.06638    108 i - - -
          2.68618  4.42225  2.77519  2.73123  3.46354  2.40513  3.72494  3.29354  2.67741  2.69355  4.24690  2.90347  2.73739  3.18146  2.89801  2.37887  2.77519  2.98518  4.58477  3.61503
          0.02939  3.93761  4.65995  0.61958  0.77255  0.48576  0.95510
    100   2.44817  4.29334  3.48630  3.24144  4.02675  3.13043  4.25374  3.16183  3.18570  3.02301  4.06944  3.44030  3.83935  3.57728  3.44119  2.65018  1.06614  2.84984  5.45884  4.24342    109 t - - -
          2.68618  4.42225  2.77519  2.73123  3.46354  2.40513  3.72494  3.29354  2.67741  2.69355  4.24690  2.90347  2.73739  3.18146  2.89801  2.37887  2.77519  2.98518  4.58477  3.61503
          0.02939  3.93761  4.65995  0.61958  0.77255  0.48576  0.95510
    101   2.77780  4.77638  2.74510  2.63717  4.15014  3.22793  3.97418  3.87460  2.88336  3.51411  4.46903  1.04775  3.88302  3.24711  3.24018  2.84254  3.16184  3.49023  5.44859  4.09383    110 n - - -
          2.68618  4.42225  2.77519  2.73123  3.46354  2.40513  3.72494  3.29354  2.67741  2.69355  4.24690  2.90347  2.73739  3.18146  2.89801  2.37887  2.77519  2.98518  4.58477  3.61503
          0.02939  3.93761  4.65995  0.61958  0.77255  0.48576  0.95510
    102   3.34159  4.72429  4.32797  4.05492  0.91090  4.01596  3.90674  2.85734  3.96033  2.21244  3.57794  4.09275  4.47315  4.11039  4.06397  3.60813  3.64279  2.85281  4.13668  2.49560    111 f - - -
          2.68618  4.42225  2.77519  2.73123  3.46354  2.40513  3.72494  3.29354  2.67741  2.69355  4.24690  2.90347  2.73739  3.18146  2.89801  2.37887  2.77519  2.98518  4.58477  3.61503
          0.02939  3.93761  4.65995  0.61958  0.77255  0.48576  0.95510
    103   3.05491  4.40687  4.65803  4.17117  3.47257  4.32965  4.89677  1.16766  4.04008  1.97203  3.29623  4.40416  4.66702  4.31822  4.24543  3.72056  3.32786  1.46571  5.43794  4.22948    112 i - - -
          2.68618  4.42225  2.77519  2.73123  3.46354  2.40513  3.72494  3.29354  2.67741  2.69355  4.24690  2.90347  2.73739  3.18146  2.89801  2.37887  2.77519  2.98518  4.58477  3.61503
          0.02939  3.93761  4.65995  0.61958  0.77255  0.48576  0.95510
    104   3.44496  4.79631  4.19152  3.91372  2.73449  3.80373  3.98113  3.47134  3.63453  2.85498  4.10213  4.04962  4.32691  4.01878  3.75142  3.64805  3.74866  3.36349  0.76360  2.73319    113 w - - -
          2.68618  4.42225  2.77519  2.73123  3.46354  2.40513  3.72494  3.29354  2.67741  2.69355  4.24690  2.90347  2.73739  3.18146  2.89801  2.37887  2.77519  2.98518  4.58477  3.61503
          0.02939  3.93761  4.65995  0.61958  0.77255  0.48576  0.95510
    105   2.44817  4.29334  3.48630  3.24144  4.02675  3.13043  4.25374  3.16183  3.18570  3.02301  4.06944  3.44030  3.83935  3.57728  3.44119  2.65018  1.06614  2.84984  5.45884  4.24342    114 t - - -
          2.68618  4.42225  2.77519  2.73123  3.46354  2.40513  3.72494  3.29354  2.67741  2.69355  4.24690  2.90347  2.73739  3.18146  2.89801  2.37887  2.77519  2.98518  4.58477  3.61503
          0.02939  3.93761  4.65995  0.61958  0.77255  0.48576  0.95510
    106   3.05472  4.40425  4.66388  4.17536  3.47732  4.33478  4.90102  1.17945  4.04649  1.97721  3.29924  4.40824  4.66997  4.32314  4.25202  3.72459  3.32689  1.44300  5.44184  4.23434    115 i - - -
          2.68618  4.42225  2.77519  2.73123  3.46354  2.40513  3.72494  3.29354  2.67741  2.69355  4.24690  2.90347  2.73739  3.18146  2.89801  2.37887  2.77519  2.98518  4.58477  3.61503
          0.02939  3.93761  4.65995  0.61958  0.77255  0.48576  0.95510
    107   2.34747  4.26870  3.26344  3.08226  4.14132  2.99739  4.19030  3.67275  3.16041  3.38798  4.30866  3.29660  3.74157  3.50465  3.44442  0.99695  2.83248  3.19360  5.50862  4.22520    116 s - - -
          2.68618  4.42225  2.77519  2.73123  3.46354  2.40513  3.72494  3.29354  2.67741  2.69355  4.24690  2.90347  2.73739  3.18146  2.89801  2.37887  2.77519  2.98518  4.58477  3.61503
          0.02939  3.93761  4.65995  0.61958  0.77255  0.48576  0.95510
    108   3.22847  4.67147  4.29398  3.93420  3.16091  4.06474  4.56950  2.36860  3.70131  0.79901  3.16365  4.20335  4.48894  4.05405  3.86669  3.64328  3.51979  2.42283  5.06376  3.80210    117 l - - -
          2.68618  4.42225  2.77519  2.73123  3.46354  2.40513  3.72494  3.29354  2.67741  2.69355  4.24690  2.90347  2.73739  3.18146  2.89801  2.37887  2.77519  2.98518  4.58477  3.61503
          0.02939  3.93761  4.65995  0.61958  0.77255  0.48576  0.95510
    109   3.34165  4.80425  3.93454  3.67620  2.29665  3.90611  3.64977  3.34181  3.53184  2.77893  4.01011  3.80397  4.37848  3.82225  3.70219  3.47185  3.62866  3.21546  3.94289  0.86401    118 y - - -
          2.68618  4.42225  2.77519  2.73123  3.46354  2.40513  3.72494  3.29354  2.67741  2.69355  4.24690  2.90347  2.73739  3.18146  2.89801  2.37887  2.77519  2.98518  4.58477  3.61503
          0.02939  3.93761  4.65995  0.61958  0.77255  0.48576  0.95510
    110   3.06036  4.48020  4.47133  3.97023  3.23471  4.20848  4.65394  2.01560  3.80084  1.21333  3.09848  4.23319  4.54523  4.07263  4.00071  3.58456  3.32654  1.60089  5.19174  3.99477    119 l - - -
          2.68618  4.42225  2.77519  2.73123  3.46354  2.40513  3.72494  3.29354  2.67741  2.69355  4.24690  2.90347  2.73739  3.18146  2.89801  2.37887  2.77519  2.98518  4.58477  3.61503
          0.02939  3.93761  4.65995  0.61958  0.77255  0.48576  0.95510
    111   2.34747  4.26870  3.26344  3.08226  4.14132  2.99739  4.19030  3.67275  3.16041  3.38798  4.30866  3.29660  3.74157  3.50465  3.44442  0.99695  2.83248  3.19360  5.50862  4.22520    120 s - - -
          2.68618  4.42225  2.77519  2.73123  3.46354  2.40513  3.72494  3.29354  2.67741  2.69355  4.24690  2.90347  2.73739  3.18146  2.89801  2.37887  2.77519  2.98518  4.58477  3.61503
          0.02939  3.93761  4.65995  0.61958  0.77255  0.48576  0.95510
    112   2.77780  4.77638  2.74510  2.63717  4.15014  3.22793  3.97418  3.87460  2.88336  3.51411  4.46903  1.04775  3.88302  3.24711  3.24018  2.84254  3.16184  3.49023  5.44859  4.09383    121 n - - -
          2.68618  4.42225  2.77519  2.73123  3.46354  2.40513  3.72494  3.29354  2.67741  2.69355  4.24690  2.90347  2.73739  3.18146  2.89801  2.37887  2.77519  2.98518  4.58477  3.61503
          0.02939  3.93761  4.65995  0.61958  0.77255  0.48576  0.95510
    113   0.92384  4.22499  3.52904  3.32341  4.11752  3.04776  4.33772  3.25281  3.34134  3.13140  4.15616  3.45646  3.79315  3.67656  3.58734  2.57476  2.85663  2.89595  5.53818  4.34568    122 a - - -
          2.68618  4.42225  2.77519  2.73123  3.46354  2.40513  3.72494  3.29354  2.67741  2.69355  4.24690  2.90347  2.73739  3.18146  2.89801  2.37887  2.77519  2.98518  4.58477  3.61503
          0.02939  3.93761  4.65995  0.61958  0.77255  0.48576  0.95510
    114   2.44817  4.29334  3.48630  3.24144  4.02675  3.13043  4.25374  3.16183  3.18570  3.02301  4.06944  3.44030  3.83935  3.57728  3.44119  2.65018  1.06614  2.84984  5.45884  4.24342    123 t - - -
          2.68618  4.42225  2.77519  2.73123  3.46354  2.40513  3.72494  3.29354  2.67741  2.69355  4.24690  2.90347  2.73739  3.18146  2.89801  2.37887  2.77519  2.98518  4.58477  3.61503
          0.02939  3.93761  4.65995  0.61958  0.77255  0.48576  0.95510
    115   2.74696  4.51593  3.43406  3.34175  4.48284  0.63532  4.45803  4.09830  3.53188  3.74427  4.72055  3.59834  3.90916  3.85088  3.76077  2.92074  3.23326  3.61405  5.56078  4.58694    124 G - - -
          2.68618  4.42225  2.77519  2.73123  3.46354  2.40513  3.72494  3.29354  2.67741  2.69355  4.24690  2.90347  2.73739  3.18146  2.89801  2.37887  2.77519  2.98518  4.58477  3.61503
          0.02939  3.93761  4.65995  0.61958  0.77255  0.48576  0.95510
    116   3.34165  4.80425  3.93454  3.67620  2.29665  3.90611  3.64977  3.34181  3.53184  2.77893  4.01011  3.80397  4.37848  3.82225  3.70219  3.47185  3.62866  3.21546  3.94289  0.86401    125 y - - -
          2.68618  4.42225  2.77519  2.73123  3.46354  2.40513  3.72494  3.29354  2.67741  2.69355  4.24690  2.90347  2.73739  3.18146  2.89801  2.37887  2.77519  2.98518  4.58477  3.61503
          0.02939  3.93761  4.65995  0.61958  0.77255  0.48576  0.95510
    117   3.08204  4.50977  4.46641  3.96996  3.19740  4.21040  4.64754  2.05819  3.79031  1.11400  3.06428  4.23558  4.54631  4.06265  3.98635  3.59106  3.34908  1.74719  5.17039  3.97432    126 l - - -
          2.68618  4.42225  2.77519  2.73123  3.46354  2.40513  3.72494  3.29354  2.67741  2.69355  4.24690  2.90347  2.73739  3.18146  2.89801  2.37887  2.77519  2.98518  4.58477  3.61503
          0.02939  3.93761  4.65995  0.61958  0.77255  0.48576  0.95510
    118   2.85950  4.38416  4.21530  3.88051  3.59792  3.79107  4.67104  2.04802  3.74927  2.27370  3.55326  4.05985  4.34800  4.10441  3.95548  3.29874  3.21950  0.94666  5.39334  4.12896    127 v - - -
          2.68618  4.42225  2.77519  2.73123  3.46354  2.40513  3.72494  3.29354  2.67741  2.69355  4.24690  2.90347  2.73739  3.18146  2.89801  2.37887  2.77519  2.98518  4.58477  3.61503
          0.02939  3.93761  4.65995  0.61958  0.77255  0.48576  0.95510
    119   2.87903  5.06447  2.89793  2.52059  4.38947  3.45987  3.63976  3.82504  1.88170  3.33137  4.20673  3.00140  3.91658  1.62758  2.41310  2.87150  3.10191  3.49859  5.45264  4.17424    128 q - - -
          2.68618  4.42225  2.77519  2.73123  3.46354  2.40513  3.72494  3.29354  2.67741  2.69355  4.24690  2.90347  2.73739  3.18146  2.89801  2.37887  2.77519  2.98518  4.58477  3.61503
          0.02939  3.93761  4.65995  0.61958  0.77255  0.48576  0.95510
    120   3.00869  5.13276  2.51570  0.93625  4.48720  3.31631  3.90883  3.95403  2.79757  3.56072  4.53194  2.97048  3.92400  3.12316  3.21311  2.98451  3.31344  3.63118  5.64651  4.36884    129 e - - -
          2.68618  4.42225  2.77519  2.73123  3.46354  2.40513  3.72494  3.29354  2.67741  2.69355  4.24690  2.90347  2.73739  3.18146  2.89801  2.37887  2.77519  2.98518  4.58477  3.61503
          0.02939  3.93761  4.65995  0.61958  0.77255  0.48576  0.95510
    121   0.92384  4.22499  3.52904  3.32341  4.11752  3.04776  4.33772  3.25281  3.34134  3.13140  4.15616  3.45646  3.79315  3.67656  3.58734  2.57476  2.85663  2.89595  5.53818  4.34568    130 a - - -
          2.68618  4.42225  2.77519  2.73123  3.46354  2.40513  3.72494  3.29354  2.67741  2.69355  4.24690  2.90347  2.73739  3.18146  2.89801  2.37887  2.77519  2.98518  4.58477  3.61503
          0.02939  3.93761  4.65995  0.61958  0.77255  0.48576  0.95510
    122   3.34165  4.80425  3.93454  3.67620  2.29665  3.90611  3.64977  3.34181  3.53184  2.77893  4.01011  3.80397  4.37848  3.82225  3.70219  3.47185  3.62866  3.21546  3.94289  0.86401    131 y - - -
          2.68618  4.42225  2.77519  2.73123  3.46354  2.40513  3.72494  3.29354  2.67741  2.69355  4.24690  2.90347  2.73739  3.18146  2.89801  2.37887  2.77519  2.98518  4.58477  3.61503
          0.02939  3.93761  4.65995  0.61958  0.77255  0.48576  0.95510
    123   2.17319  4.56079  2.97180  2.58855  4.13908  3.21828  3.77206  3.52519  2.14842  3.16671  4.00735  3.02372  3.77482  2.95867  2.90932  1.81106  2.83325  3.14931  5.40389  4.11392    132 s - - -
          2.68618  4.42225  2.77519  2.73123  3.46354  2.40513  3.72494  3.29354  2.67741  2.69355  4.24690  2.90347  2.73739  3.18146  2.89801  2.37887  2.77519  2.98518  4.58477  3.61503
          0.02939  3.93761  4.65995  0.61958  0.77255  0.48576  0.95510
    124   3.22847  4.67147  4.29398  3.93420  3.16091  4.06474  4.56950  2.36860  3.70131  0.79901  3.16365  4.20335  4.48894  4.05405  3.86669  3.64328  3.51979  2.42283  5.06376  3.80210    133 l - - -
          2.68618  4.42225  2.77519  2.73123  3.46354  2.40513  3.72494  3.29354  2.67741  2.69355  4.24690  2.90347  2.73739  3.18146  2.89801  2.37887  2.77519  2.98518  4.58477  3.61503
          0.02939  3.93761  4.65995  0.61958  0.77255  0.48576  0.95510
    125   3.05995  5.19779  0.82897  2.37662  4.58363  3.26035  3.98902  4.18671  3.08556  3.78349  4.76309  2.93623  3.91776  3.22833  3.61056  3.01502  3.39994  3.81899  5.73956  4.44588    134 d - - -
          2.68618  4.42225  2.77519  2.73123  3.46354  2.40513  3.72494  3.29354  2.67741  2.69355  4.24690  2.90347  2.73739  3.18146  2.89801  2.37887  2.77519  2.98518  4.58477  3.61503
          0.02939  3.93761  4.65995  0.61958  0.77255  0.48576  0.95510
    126   3.34159  4.72429  4.32797  4.05492  0.91090  4.01596  3.90674  2.85734  3.96033  2.21244  3.57794  4.09275  4.47315  4.11039  4.06397  3.60813  3.64279  2.85281  4.13668  2.49560    135 f - - -
          2.68618  4.42225  2.77519  2.73123  3.46354  2.40513  3.72494  3.29354  2.67741  2.69355  4.24690  2.90347  2.73739  3.18146  2.89801  2.37887  2.77519  2.98518  4.58477  3.61503
          0.02939  3.93761  4.65995  0.61958  0.77255  0.48576  0.95510
    127   3.08185  4.48263  4.42784  4.04618  3.41833  4.13650  4.76231  1.00076  3.87557  1.99119  3.34370  4.28240  4.56156  4.21722  4.06470  3.63818  3.37990  1.84904  5.32255  4.06638    136 i - - -
          2.68618  4.42225  2.77519  2.73123  3.46354  2.40513  3.72494  3.29354  2.67741  2.69355  4.24690  2.90347  2.73739  3.18146  2.89801  2.37887  2.77519  2.98518  4.58477  3.61503
          0.02939  3.93761  4.65995  0.61958  0.77255  0.48576  0.95510
    128   2.34747  4.26870  3.26344  3.08226  4.14132  2.99739  4.19030  3.67275  3.16041  3.38798  4.30866  3.29660  3.74157  3.50465  3.44442  0.99695  2.83248  3.19360  5.50862  4.22520    137 s - - -
          2.68618  4.42225  2.77519  2.73123  3.46354  2.40513  3.72494  3.29354  2.67741  2.69355  4.24690  2.90347  2.73739  3.18146  2.89801  2.37887  2.77519  2.98518  4.58477  3.61503
          0.02939  3.93761  4.65995  0.61958  0.77255  0.48576  0.95510
    129   2.19284  5.02099  2.27851  2.26996  4.32508  3.31539  3.61335  3.76976  2.14712  3.31677  4.11904  2.81470  3.78262  2.42589  2.86871  2.64290  2.91177  3.39629  5.50477  4.12443    138 k - - -
          2.68618  4.42225  2.77519  2.73123  3.46354  2.40513  3.72494  3.29354  2.67741  2.69355  4.24690  2.90347  2.73739  3.18146  2.89801  2.37887  2.77519  2.98518  4.58477  3.61503
          0.02939  3.93761  4.65995  0.61958  0.77255  0.48576  0.95510
    130   2.44817  4.29334  3.48630  3.24144  4.02675  3.13043  4.25374  3.16183  3.18570  3.02301  4.06944  3.44030  3.83935  3.57728  3.44119  2.65018  1.06614  2.84984  5.45884  4.24342    139 t - - -
          2.68618  4.42225  2.77519  2.73123  3.46354  2.40513  3.72494  3.29354  2.67741  2.69355  4.24690  2.90347  2.73739  3.18146  2.89801  2.37887  2.77519  2.98518  4.58477  3.61503
          0.02939  3.93761  4.65995  0.61958  0.77255  0.48576  0.95510
    131   1.52220  4.14113  3.55511  3.14804  3.90196  3.07408  4.11231  3.04746  3.10961  2.93183  3.84294  3.33987  3.74964  3.41751  3.41674  2.09584  2.71016  2.21156  5.33720  4.11627    140 a - - -
          2.68618  4.42225  2.77519  2.73123  3.46354  2.40513  3.72494  3.29354  2.67741  2.69355  4.24690  2.90347  2.73739  3.18146  2.89801  2.37887  2.77519  2.98518  4.58477  3.61503
          0.02939  3.93761  4.65995  0.61958  0.77255  0.48576  0.95510
    132   2.85538  5.39994  1.57584  1.81027  4.68044  3.22317  3.69398  4.18557  2.63649  3.68213  4.51018  2.68118  3.80511  2.37933  3.19158  2.75652  3.12716  3.76745  5.84298  4.36511    141 d - - -
          2.68618  4.42225  2.77519  2.73123  3.46354  2.40513  3.72494  3.29354  2.67741  2.69355  4.24690  2.90347  2.73739  3.18146  2.89801  2.37887  2.77519  2.98518  4.58477  3.61503
          0.02939  3.93761  4.65995  0.61958  0.77255  0.48576  0.95510
    133   1.84941  4.15692  3.32900  3.07737  4.23117  2.92561  4.17329  3.58829  3.14019  3.33614  4.19719  3.25458  3.67281  3.44935  3.44609  1.26241  2.70135  3.08440  5.59418  4.35803    142 s - - -
          2.68618  4.42225  2.77519  2.73123  3.46354  2.40513  3.72494  3.29354  2.67741  2.69355  4.24690  2.90347  2.73739  3.18146  2.89801  2.37887  2.77519  2.98518  4.58477  3.61503
          0.02939  3.93761  4.65995  0.61958  0.77255  0.48576  0.95510
    134   3.08185  4.48263  4.42784  4.04618  3.41833  4.13650  4.76231  1.00076  3.87557  1.99119  3.34370  4.28240  4.56156  4.21722  4.06470  3.63818  3.37990  1.84904  5.32255  4.06638    143 i - - -
          2.68618  4.42225  2.77519  2.73123  3.46354  2.40513  3.72494  3.29354  2.67741  2.69355  4.24690  2.90347  2.73739  3.18146  2.89801  2.37887  2.77519  2.98518  4.58477  3.61503
          0.02939  3.93761  4.65995  0.61958  0.77255  0.48576  0.95510
    135   2.74696  4.51593  3.43406  3.34175  4.48284  0.63532  4.45803  4.09830  3.53188  3.74427  4.72055  3.59834  3.90916  3.85088  3.76077  2.92074  3.23326  3.61405  5.56078  4.58694    144 G - - -
          2.68618  4.42225  2.77519  2.73123  3.46354  2.40513  3.72494  3.29354  2.67741  2.69355  4.24690  2.90347  2.73739  3.18146  2.89801  2.37887  2.77519  2.98518  4.58477  3.61503
          0.02939  3.93761  4.65995  0.61958  0.77255  0.48576  0.95510
    136   2.89479  5.13412  2.79305  2.11959  4.50365  3.43920  3.64151  3.89250  1.37441  3.40896  4.26847  2.95848  3.90705  2.78862  2.45263  2.86868  3.11687  3.55205  5.52288  4.24414    145 k - - -
          2.68618  4.42225  2.77519  2.73123  3.46354  2.40513  3.72494  3.29354  2.67741  2.69355  4.24690  2.90347  2.73739  3.18146  2.89801  2.37887  2.77519  2.98518  4.58477  3.61503
          0.02939  3.93761  4.65995  0.61958  0.77255  0.48576  0.95510
    137   2.77780  4.77638  2.74510  2.63717  4.15014  3.22793  3.97418  3.87460  2.88336  3.51411  4.46903  1.04775  3.88302  3.24711  3.24018  2.84254  3.16184  3.49023  5.44859  4.09383    146 n - - -
          2.68618  4.42225  2.77519  2.73123  3.46354  2.40513  3.72494  3.29354  2.67741  2.69355  4.24690  2.90347  2.73739  3.18146  2.89801  2.37887  2.77519  2.98518  4.58477  3.61503
          0.02939  3.93761  4.65995  0.61958  0.77255  0.48576  0.95510
    138   3.07945  4.46858  4.53694  3.99639  3.18113  4.27679  4.64212  1.56269  3.83534  1.64165  1.93877  4.26525  4.55714  4.06692  4.01919  3.62370  3.32171  2.01648  5.14314  3.99981    147 i - - -
          2.68618  4.42225  2.77519  2.73123  3.46354  2.40513  3.72494  3.29354  2.67741  2.69355  4.24690  2.90347  2.73739  3.18146  2.89801  2.37887  2.77519  2.98518  4.58477  3.61503
          0.02939  3.93761  4.65995  0.61958  0.77255  0.48576  0.95510
    139   2.93290  4.92043  2.94643  2.70217  4.09760  3.40929  3.86105  3.73832  2.51847  3.23422  4.26025  3.16248  3.96369  1.12261  2.80137  2.97790  3.22982  3.46395  5.35810  4.05615    148 q - - -
          2.68618  4.42225  2.77519  2.73123  3.46354  2.40513  3.72494  3.29354  2.67741  2.69355  4.24690  2.90347  2.73739  3.18146  2.89801  2.37887  2.77519  2.98518  4.58477  3.61503
          0.02939  3.93761  4.65995  0.61958  0.77255  0.48576  0.95510
    140   2.44817  4.29334  3.48630  3.24144  4.02675  3.13043  4.25374  3.16183  3.18570  3.02301  4.06944  3.44030  3.83935  3.57728  3.44119  2.65018  1.06614  2.84984  5.45884  4.24342    149 t - - -
          2.68618  4.42225  2.77519  2.73123  3.46354  2.40513  3.72494  3.29354  2.67741  2.69355  4.24690  2.90347  2.73739  3.18146  2.89801  2.37887  2.77519  2.98518  4.58477  3.61503
          0.02939  3.93761  4.65995  0.61958  0.77255  0.48576  0.95510
    141   3.18975  4.53756  4.68170  4.15883  3.17227  4.42978  4.78415  1.53700  3.98565  1.17614  3.00905  4.42721  4.67729  4.20980  4.15566  3.79906  3.43116  1.96660  5.20119  4.03591    150 l - - -
          2.68618  4.42225  2.77519  2.73123  3.46354  2.40513  3.72494  3.29354  2.67741  2.69355  4.24690  2.90347  2.73739  3.18146  2.89801  2.37887  2.77519  2.98518  4.58477  3.61503
          0.02939  3.93761  4.65995  0.61958  0.77255  0.48576  0.95510
    142   0.92384  4.22499  3.52904  3.32341  4.11752  3.04776  4.33772  3.25281  3.34134  3.13140  4.15616  3.45646  3.79315  3.67656  3.58734  2.57476  2.85663  2.89595  5.53818  4.34568    151 a - - -
          2.68618  4.42225  2.77519  2.73123  3.46354  2.40513  3.72494  3.29354  2.67741  2.69355  4.24690  2.90347  2.73739  3.18146  2.89801  2.37887  2.77519  2.98518  4.58477  3.61503
          0.02939  3.93761  4.65995  0.61958  0.77255  0.48576  0.95510
    143   2.71708  4.87556  1.93047  2.36897  4.50324  1.45865  3.89106  4.00769  2.89461  3.60554  4.47085  2.88697  3.80860  3.09618  3.39261  2.73520  3.08109  3.57036  5.71718  4.38198    152 g - - -
          2.68618  4.42225  2.77519  2.73123  3.46354  2.40513  3.72494  3.29354  2.67741  2.69355  4.24690  2.90347  2.73739  3.18146  2.89801  2.37887  2.77519  2.98518  4.58477  3.61503
          0.02939  3.93761  4.65995  0.61958  0.77255  0.48576  0.95510
    144   3.04162  4.38504  4.67061  4.17560  3.51278  4.33982  4.90667  1.37313  4.05743  2.02773  3.33079  4.40816  4.67208  4.33284  4.26755  3.72432  3.31174  1.20716  5.46112  4.25157    153 v - - -
          2.68618  4.42225  2.77519  2.73123  3.46354  2.40513  3.72494  3.29354  2.67741  2.69355  4.24690  2.90347  2.73739  3.18146  2.89801  2.37887  2.77519  2.98518  4.58477  3.61503
          0.02939  3.93761  4.65995  0.61958  0.77255  0.48576  0.95510
    145   2.25485  4.18544  3.34526  3.03553  4.12398  2.98555  4.10366  3.44999  3.03837  3.20698  4.07767  3.24907  3.69907  3.37454  3.35069  1.80618  1.55419  3.00519  5.49428  4.25622    154 t - - -
          2.68618  4.42225  2.77519  2.73123  3.46354  2.40513  3.72494  3.29354  2.67741  2.69355  4.24690  2.90347  2.73739  3.18146  2.89801  2.37887  2.77519  2.98518  4.58477  3.61503
          0.02939  3.93761  4.65995  0.61958  0.77255  0.48576  0.95510
    146   2.17930  4.88379  2.74893  2.09064  4.20270  3.33709  3.62653  3.61875  2.13906  3.19996  4.01726  2.87864  3.06377  2.77527  2.81895  2.64577  2.88548  3.27003  5.41294  4.06927    155 e - - -
          2.68618  4.42225  2.77519  2.73123  3.46354  2.40513  3.72494  3.29354  2.67741  2.69355  4.24690  2.90347  2.73739  3.18146  2.89801  2.37887  2.77519  2.98518  4.58477  3.61503
          0.02939  3.93761  4.65995  0.61958  0.77255  0.48576  0.95510
    147   2.77780  4.77638  2.74510  2.63717  4.15014  3.22793  3.97418  3.87460  2.88336  3.51411  4.46903  1.04775  3.88302  3.24711  3.24018  2.84254  3.16184  3.49023  5.44859  4.09383    156 n - - -
          2.68618  4.42225  2.77519  2.73123  3.46354  2.40513  3.72494  3.29354  2.67741  2.69355  4.24690  2.90347  2.73739  3.18146  2.89801  2.37887  2.77519  2.98518  4.58477  3.61503
          0.02939  3.93761  4.65995  0.61958  0.77255  0.48576  0.95510
    148   2.74696  4.51593  3.43406  3.34175  4.48284  0.63532  4.45803  4.09830  3.53188  3.74427  4.72055  3.59834  3.90916  3.85088  3.76077  2.92074  3.23326  3.61405  5.56078  4.58694    157 G - - -
          2.68618  4.42225  2.77519  2.73123  3.46354  2.40513  3.72494  3.29354  2.67741  2.69355  4.24690  2.90347  2.73739  3.18146  2.89801  2.37887  2.77519  2.98518  4.58477  3.61503
          0.02939  3.93761  4.65995  0.61958  0.77255  0.48576  0.95510
    149   3.24989  4.62514  4.50418  4.05306  1.42517  4.25928  4.05635  2.44805  3.90400  1.49988  3.14148  4.16417  4.56127  4.04225  4.03741  3.63427  3.49180  2.50256  4.31127  2.73732    158 f - - -
          2.68618  4.42225  2.77519  2.73123  3.46354  2.40513  3.72494  3.29354  2.67741  2.69355  4.24690  2.90347  2.73739  3.18146  2.89801  2.37887  2.77519  2.98518  4.58477  3.61503
          0.02939  3.93761  4.65995  0.61958  0.77255  0.48576  0.95510
    150   2.55735  4.62792  2.84141  2.55810  4.14547  3.20774  3.79594  3.63725  2.57595  3.24541  4.11109  3.00329  3.79383  2.37839  2.93949  1.56924  2.90186  3.25382  5.43051  4.10028    159 s - - -
          2.68618  4.42225  2.77519  2.73123  3.46354  2.40513  3.72494  3.29354  2.67741  2.69355  4.24690  2.90347  2.73739  3.18146  2.89801  2.37887  2.77519  2.98518  4.58477  3.61503
          0.02939  3.93761  4.65995  0.61958  0.77255  0.48576  0.95510
    151   2.26347  4.18484  3.35399  3.05750  4.10784  2.99218  4.11785  3.40942  3.05199  3.18870  4.07256  3.26379  3.70835  3.39629  3.35424  2.02544  1.40671  2.97849  5.48851  4.24957    160 t - - -
          2.68618  4.42225  2.77519  2.73123  3.46354  2.40513  3.72494  3.29354  2.67741  2.69355  4.24690  2.90347  2.73739  3.18146  2.89801  2.37887  2.77519  2.98518  4.58477  3.61503
          0.02939  3.93761  4.65995  0.61958  0.77255  0.48576  0.95510
    152   2.65377  4.83608  2.56319  1.86766  4.31158  3.21878  3.76026  3.74588  2.61417  3.36020  4.21260  2.87486  3.79813  2.94162  3.05089  1.69508  2.97209  3.36526  5.56272  4.20272    161 s - - -
          2.68618  4.42225  2.77519  2.73123  3.46354  2.40513  3.72494  3.29354  2.67741  2.69355  4.24690  2.90347  2.73739  3.18146  2.89801  2.37887  2.77519  2.98518  4.58477  3.61503
          0.02939  3.93761  4.65995  0.61958  0.77255  0.48576  0.95510
    153   2.74696  4.51593  3.43406  3.34175  4.48284  0.63532  4.45803  4.09830  3.53188  3.74427  4.72055  3.59834  3.90916  3.85088  3.76077  2.92074  3.23326  3.61405  5.56078  4.58694    162 G - - -
          2.68618  4.42225  2.77519  2.73123  3.46354  2.40513  3.72494  3.29354  2.67741  2.69355  4.24690  2.90347  2.73739  3.18146  2.89801  2.37887  2.77519  2.98518  4.58477  3.61503
          0.02939  3.93761  4.65995  0.61958  0.77255  0.48576  0.95510
    154   3.34159  4.72429  4.32797  4.05492  0.91090  4.01596  3.90674  2.85734  3.96033  2.21244  3.57794  4.09275  4.47315  4.11039  4.06397  3.60813  3.64279  2.85281  4.13668  2.49560    163 f - - -
          2.68618  4.42225  2.77519  2.73123  3.46354  2.40513  3.72494  3.29354  2.67741  2.69355  4.24690  2.90347  2.73739  3.18146  2.89801  2.37887  2.77519  2.98518  4.58477  3.61503
          0.02939  3.93761  4.65995  0.61958  0.77255  0.48576  0.95510
    155   3.34165  4.80425  3.93454  3.67620  2.29665  3.90611  3.64977  3.34181  3.53184  2.77893  4.01011  3.80397  4.37848  3.82225  3.70219  3.47185  3.62866  3.21546  3.94289  0.86401    164 y - - -
          2.68618  4.42225  2.77519  2.73123  3.46354  2.40513  3.72494  3.29354  2.67741  2.69355  4.24690  2.90347  2.73739  3.18146  2.89801  2.37887  2.77519  2.98518  4.58477  3.61503
          0.02939  3.93761  4.65995  0.61958  0.77255  0.48576  0.95510
    156   2.93933  4.37394  4.37420  3.88297  2.43962  4.05338  4.40143  2.06032  3.77422  1.94136  3.22482  4.08862  4.43268  4.00107  3.97176  3.41911  3.21181  1.29009  4.90154  3.52796    165 v - - -
          2.68618  4.42225  2.77519  2.73123  3.46354  2.40513  3.72494  3.29354  2.67741  2.69355  4.24690  2.90347  2.73739  3.18146  2.89801  2.37887  2.77519  2.98518  4.58477  3.61503
          0.02939  3.93761  4.65995  0.61958  0.77255  0.48576  0.95510
    157   2.74696  4.51593  3.43406  3.34175  4.48284  0.63532  4.45803  4.09830  3.53188  3.74427  4.72055  3.59834  3.90916  3.85088  3.76077  2.92074  3.23326  3.61405  5.56078  4.58694    166 G - - -
          2.68618  4.42225  2.77519  2.73123  3.46354  2.40513  3.72494  3.29354  2.67741  2.69355  4.24690  2.90347  2.73739  3.18146  2.89801  2.37887  2.77519  2.98518  4.58477  3.61503
          0.02939  3.93761  4.65995  0.61958  0.77255  0.48576  0.95510
    158   3.34159  4.72429  4.32797  4.05492  0.91090  4.01596  3.90674  2.85734  3.96033  2.21244  3.57794  4.09275  4.47315  4.11039  4.06397  3.60813  3.64279  2.85281  4.13668  2.49560    167 f - - -
          2.68618  4.42225  2.77519  2.73123  3.46354  2.40513  3.72494  3.29354  2.67741  2.69355  4.24690  2.90347  2.73739  3.18146  2.89801  2.37887  2.77519  2.98518  4.58477  3.61503
          0.02939  3.93761  4.65995  0.61958  0.77255  0.48576  0.95510
    159   3.22847  4.67147  4.29398  3.93420  3.16091  4.06474  4.56950  2.36860  3.70131  0.79901  3.16365  4.20335  4.48894  4.05405  3.86669  3.64328  3.51979  2.42283  5.06376  3.80210    168 l - - -
          2.68618  4.42225  2.77519  2.73123  3.46354  2.40513  3.72494  3.29354  2.67741  2.69355  4.24690  2.90347  2.73739  3.18146  2.89801  2.37887  2.77519  2.98518  4.58477  3.61503
          0.02939  3.93761  4.65995  0.61958  0.77255  0.48576  0.95510
    160   3.22847  4.67147  4.29398  3.93420  3.16091  4.06474  4.56950  2.36860  3.70131  0.79901  3.16365  4.20335  4.48894  4.05405  3.86669  3.64328  3.51979  2.42283  5.06376  3.80210    169 l - - -
          2.68618  4.42225  2.77519  2.73123  3.46354  2.40513  3.72494  3.29354  2.67741  2.69355  4.24690  2.90347  2.73739  3.18146  2.89801  2.37887  2.77519  2.98518  4.58477  3.61503
          0.02939  3.93761  4.65995  0.61958  0.77255  0.48576  0.95510
    161   3.21107  4.57755  4.63862  4.11968  3.12299  4.41090  4.74420  1.77339  3.93111  1.02418  2.97009  4.39799  4.66135  4.16311  4.10282  3.78299  3.45271  2.06886  5.15983  3.98895    170 l - - -
          2.68618  4.42225  2.77519  2.73123  3.46354  2.40513  3.72494  3.29354  2.67741  2.69355  4.24690  2.90347  2.73739  3.18146  2.89801  2.37887  2.77519  2.98518  4.58477  3.61503
          0.02939  3.93761  4.65995  0.61958  0.77255  0.48576  0.95510
    162   3.18484  4.55451  4.64307  4.07973  2.42145  4.36909  4.56287  2.22629  3.95400  1.07944  2.29411  4.33345  4.58315  4.07433  4.09591  3.69590  3.40401  2.35075  4.91793  3.71900    171 l - - -
          2.68618  4.42225  2.77519  2.73123  3.46354  2.40513  3.72494  3.29354  2.67741  2.69355  4.24690  2.90347  2.73739  3.18146  2.89801  2.37887  2.77519  2.98518  4.58477  3.61503
          0.02939  3.93761  4.65995  0.61958  0.77255  0.48576  0.95510
    163   3.08185  4.48263  4.42784  4.04618  3.41833  4.13650  4.76231  1.00076  3.87557  1.99119  3.34370  4.28240  4.56156  4.21722  4.06470  3.63818  3.37990  1.84904  5.32255  4.06638    172 i - - -
          2.68618  4.42225  2.77519  2.73123  3.46354  2.40513  3.72494  3.29354  2.67741  2.69355  4.24690  2.90347  2.73739  3.18146  2.89801  2.37887  2.77519  2.98518  4.58477  3.61503
          0.02939  3.93761  4.65995  0.61958  0.77255  0.48576  0.95510
    164   3.24897  4.62423  4.58485  4.08786  2.26796  4.35104  4.40318  2.27924  3.94413  0.99001  2.95164  4.30085  4.60722  4.09270  4.09048  3.71873  3.48340  2.38251  4.70667  3.29958    173 l - - -
          2.68618  4.42225  2.77519  2.73123  3.46354  2.40513  3.72494  3.29354  2.67741  2.69355  4.24690  2.90347  2.73739  3.18146  2.89801  2.37887  2.77519  2.98518  4.58477  3.61503
          0.02939  3.93761  4.65995  0.61958  0.77255  0.48576  0.95510
    165   2.32950  4.28624  4.29139  3.77708  3.52991  3.98911  4.54986  1.51631  3.68039  2.19771  3.38359  4.03015  4.39596  3.96587  3.92854  3.34260  3.11254  1.45304  5.29477  4.08739    174 v - - -
          2.68618  4.42225  2.77519  2.73123  3.46354  2.40513  3.72494  3.29354  2.67741  2.69355  4.24690  2.90347  2.73739  3.18146  2.89801  2.37887  2.77519  2.98518  4.58477  3.61503
          0.02939  3.93761  4.65995  0.61958  0.77255  0.48576  0.95510
    166   3.09061  4.52231  4.46219  3.96908  3.18345  4.20916  4.64410  2.07603  3.78394  1.07956  3.05337  4.23536  4.54624  4.05842  3.97848  3.59276  3.35861  1.80721  5.16180  3.96385    175 l - - -
          2.68618  4.42225  2.77519  2.73123  3.46354  2.40513  3.72494  3.29354  2.67741  2.69355  4.24690  2.90347  2.73739  3.18146  2.89801  2.37887  2.77519  2.98518  4.58477  3.61503
          0.02939  3.93761  4.65995  0.61958  0.77255  0.48576  0.95510
    167   2.74696  4.51593  3.43406  3.34175  4.48284  0.63532  4.45803  4.09830  3.53188  3.74427  4.72055  3.59834  3.90916  3.85088  3.76077  2.92074  3.23326  3.61405  5.56078  4.58694    176 G - - -
          2.68618  4.42225  2.77519  2.73123  3.46354  2.40513  3.72494  3.29354  2.67741  2.69355  4.24690  2.90347  2.73739  3.18146  2.89801  2.37887  2.77519  2.98518  4.58477  3.61503
          0.02939  3.93761  4.65995  0.61958  0.77255  0.48576  0.95510
    168   3.03983  4.38447  4.66652  4.17172  3.51384  4.33619  4.90383  1.38997  4.05343  2.03026  3.33250  4.40451  4.66979  4.32969  4.26419  3.72069  3.31029  1.19384  5.46072  4.25039    177 v - - -
          2.68618  4.42225  2.77519  2.73123  3.46354  2.40513  3.72494  3.29354  2.67741  2.69355  4.24690  2.90347  2.73739  3.18146  2.89801  2.37887  2.77519  2.98518  4.58477  3.61503
          0.02939  3.93761  4.65995  0.61958  0.77255  0.48576  0.95510
    169   3.34165  4.80425  3.93454  3.67620  2.29665  3.90611  3.64977  3.34181  3.53184  2.77893  4.01011  3.80397  4.37848  3.82225  3.70219  3.47185  3.62866  3.21546  3.94289  0.86401    178 y - - -
          2.68618  4.42225  2.77519  2.73123  3.46354  2.40513  3.72494  3.29354  2.67741  2.69355  4.24690  2.90347  2.73739  3.18146  2.89801  2.37887  2.77519  2.98518  4.58477  3.61503
          0.02939  3.93761  4.65995  0.61958  0.77255  0.48576  0.95510
    170   2.85950  4.38416  4.21530  3.88051  3.59792  3.79107  4.67104  2.04802  3.74927  2.27370  3.55326  4.05985  4.34800  4.10441  3.95548  3.29874  3.21950  0.94666  5.39334  4.12896    179 v - - -
          2.68618  4.42225  2.77519  2.73123  3.46354  2.40513  3.72494  3.29354  2.67741  2.69355  4.24690  2.90347  2.73739  3.18146  2.89801  2.37887  2.77519  2.98518  4.58477  3.61503
          0.02939  3.93761  4.65995  0.61958  0.77255  0.48576  0.95510
    171   1.24521  4.13514  3.51547  3.21052  4.10093  2.99006  4.22019  3.19862  3.19384  3.09838  4.03176  3.34973  3.72165  3.51560  3.47699  2.44571  2.15452  2.81389  5.52672  4.31822    180 a - - -
          2.68618  4.42225  2.77519  2.73123  3.46354  2.40513  3.72494  3.29354  2.67741  2.69355  4.24690  2.90347  2.73739  3.18146  2.89801  2.37887  2.77519  2.98518  4.58477  3.61503
          0.02939  3.93761  4.65995  0.61958  0.77255  0.48576  0.95510
    172   3.34165  4.80425  3.93454  3.67620  2.29665  3.90611  3.64977  3.34181  3.53184  2.77893  4.01011  3.80397  4.37848  3.82225  3.70219  3.47185  3.62866  3.21546  3.94289  0.86401    181 y - - -
          2.68618  4.42225  2.77519  2.73123  3.46354  2.40513  3.72494  3.29354  2.67741  2.69355  4.24690  2.90347  2.73739  3.18146  2.89801  2.37887  2.77519  2.98518  4.58477  3.61503
          0.02939  3.93761  4.65995  0.61958  0.77255  0.48576  0.95510
    173   2.44817  4.29334  3.48630  3.24144  4.02675  3.13043  4.25374  3.16183  3.18570  3.02301  4.06944  3.44030  3.83935  3.57728  3.44119  2.65018  1.06614  2.84984  5.45884  4.24342    182 t - - -
          2.68618  4.42225  2.77519  2.73123  3.46354  2.40513  3.72494  3.29354  2.67741  2.69355  4.24690  2.90347  2.73739  3.18146  2.89801  2.37887  2.77519  2.98518  4.58477  3.61503
          0.02939  3.93761  4.65995  0.61958  0.77255  0.48576  0.95510
    174   2.74696  4.51593  3.43406  3.34175  4.48284  0.63532  4.45803  4.09830  3.53188  3.74427  4.72055  3.59834  3.90916  3.85088  3.76077  2.92074  3.23326  3.61405  5.56078  4.58694    183 G - - -
          2.68618  4.42225  2.77519  2.73123  3.46354  2.40513  3.72494  3.29354  2.67741  2.69355  4.24690  2.90347  2.73739  3.18146  2.89801  2.37887  2.77519  2.98518  4.58477  3.61503
          0.02939  3.93761  4.65995  0.61958  0.77255  0.48576  0.95510
    175   3.22847  4.67147  4.29398  3.93420  3.16091  4.06474  4.56950  2.36860  3.70131  0.79901  3.16365  4.20335  4.48894  4.05405  3.86669  3.64328  3.51979  2.42283  5.06376  3.80210    184 l - - -
          2.68618  4.42225  2.77519  2.73123  3.46354  2.40513  3.72494  3.29354  2.67741  2.69355  4.24690  2.90347  2.73739  3.18146  2.89801  2.37887  2.77519  2.98518  4.58477  3.61503
          0.02939  3.93761  4.65995  0.61958  0.77255  0.48576  0.95510
    176   3.10593  4.43059  4.72273  4.18980  3.35250  4.42840  4.86323  1.34527  4.06815  1.58653  3.16031  4.44282  4.69077  4.29268  4.25697  3.78687  3.35234  1.54455  5.33912  4.17747    185 i - - -
          2.68618  4.42225  2.77519  2.73123  3.46354  2.40513  3.72494  3.29354  2.67741  2.69355  4.24690  2.90347  2.73739  3.18146  2.89801  2.37887  2.77519  2.98518  4.58477  3.61503
          0.02939  3.93761  4.65995  0.61958  0.77255  0.48576  0.95510
    177   3.03181  4.99799  3.21212  2.82152  4.39930  3.51418  3.79571  3.83266  0.95259  3.38359  4.34163  3.24309  4.00999  2.98356  2.44469  3.06957  3.28028  3.53680  5.42728  4.24944    186 k - - -
          2.68618  4.42225  2.77519  2.73123  3.46354  2.40513  3.72494  3.29354  2.67741  2.69355  4.24690  2.90347  2.73739  3.18146  2.89801  2.37887  2.77519  2.98518  4.58477  3.61503
          0.02939  3.93761  4.65995  0.61958  0.77255  0.48576  0.95510
    178   3.07925  4.91377  3.57658  3.07414  4.28486  3.55471  3.87205  3.83110  2.26450  3.33520  4.33370  3.42889  4.05415  3.08916  0.88340  3.16029  3.34079  3.55224  5.34152  4.19809    187 r - - -
          2.68618  4.42225  2.77519  2.73123  3.46354  2.40513  3.72494  3.29354  2.67741  2.69355  4.24690  2.90347  2.73739  3.18146  2.89801  2.37887  2.77519  2.98518  4.58477  3.61503
          0.02939  3.93761  4.65995  0.61958  0.77255  0.48576  0.95510
    179   3.00869  5.13276  2.51570  0.93625  4.48720  3.31631  3.90883  3.95403  2.79757  3.56072  4.53194  2.97048  3.92400  3.12316  3.21311  2.98451  3.31344  3.63118  5.64651  4.36884    188 e - - -
          2.68618  4.42225  2.77519  2.73123  3.46354  2.40513  3.72494  3.29354  2.67741  2.69355  4.24690  2.90347  2.73739  3.18146  2.89801  2.37887  2.77519  2.98518  4.58477  3.61503
          0.02939  3.93761  4.65995  0.61958  0.77255  0.48576  0.95510
    180   2.44817  4.29334  3.48630  3.24144  4.02675  3.13043  4.25374  3.16183  3.18570  3.02301  4.06944  3.44030  3.83935  3.57728  3.44119  2.65018  1.06614  2.84984  5.45884  4.24342    189 t - - -
          2.68618  4.42225  2.77519  2.73123  3.46354  2.40513  3.72494  3.29354  2.67741  2.69355  4.24690  2.90347  2.73739  3.18146  2.89801  2.37887  2.77519  2.98518  4.58477  3.61503
          0.02939  3.93761  4.65995  0.61958  0.77255  0.48576  0.95510
    181   2.44817  4.29334  3.48630  3.24144  4.02675  3.13043  4.25374  3.16183  3.18570  3.02301  4.06944  3.44030  3.83935  3.57728  3.44119  2.65018  1.06614  2.84984  5.45884  4.24342    190 t - - -
          2.68618  4.42225  2.77519  2.73123  3.46354  2.40513  3.72494  3.29354  2.67741  2.69355  4.24690  2.90347  2.73739  3.18146  2.89801  2.37887  2.77519  2.98518  4.58477  3.61503
          0.02939  3.93761  4.65995  0.61958  0.77255  0.48576  0.95510
    182   3.03181  4.99799  3.21212  2.82152  4.39930  3.51418  3.79571  3.83266  0.95259  3.38359  4.34163  3.24309  4.00999  2.98356  2.44469  3.06957  3.28028  3.53680  5.42728  4.24944    191 k - - -
          2.68618  4.42225  2.77519  2.73123  3.46354  2.40513  3.72494  3.29354  2.67741  2.69355  4.24690  2.90347  2.73739  3.18146  2.89801  2.37887  2.77519  2.98518  4.58477  3.61503
          0.02939  3.93761  4.65995  0.61958  0.77255  0.48576  0.95510
    183   1.34453  4.17967  3.71722  3.34496  3.84091  3.19223  4.27444  2.66333  3.27902  2.71191  3.77229  3.50156  3.86883  3.60183  3.55392  2.62730  2.81221  2.02509  5.39761  4.17127    192 a - - -
          2.68618  4.42225  2.77519  2.73123  3.46354  2.40513  3.72494  3.29354  2.67741  2.69355  4.24690  2.90347  2.73739  3.18146  2.89801  2.37887  2.77519  2.98518  4.58477  3.61503
          0.02939  3.93761  4.65995  0.61958  0.77255  0.48576  0.95510
    184   3.04802  4.38877  4.68130  4.18634  3.50580  4.34933  4.91401  1.30190  4.06742  2.01479  3.32232  4.41832  4.67820  4.34042  4.27524  3.73440  3.31746  1.27320  5.46014  4.25316    193 v - - -
          2.68618  4.42225  2.77519  2.73123  3.46354  2.40513  3.72494  3.29354  2.67741  2.69355  4.24690  2.90347  2.73739  3.18146  2.89801  2.37887  2.77519  2.98518  4.58477  3.61503
          0.02939  3.93761  4.65995  0.61958  0.77255  0.48576  0.95510
    185   2.89946  4.97353  3.25898  2.70154  4.07140  3.55863  2.45548  3.73173  2.05218  3.23520  4.11724  3.13104  3.96243  2.79539  1.54786  2.92274  3.10361  3.42648  5.22650  3.90861    194 r - - -
          2.68618  4.42225  2.77519  2.73123  3.46354  2.40513  3.72494  3.29354  2.67741  2.69355  4.24690  2.90347  2.73739  3.18146  2.89801  2.37887  2.77519  2.98518  4.58477  3.61503
          0.02939  3.93761  4.65995  0.61958  0.77255  0.48576  0.95510
    186   0.92384  4.22499  3.52904  3.32341  4.11752  3.04776  4.33772  3.25281  3.34134  3.13140  4.15616  3.45646  3.79315  3.67656  3.58734  2.57476  2.85663  2.89595  5.53818  4.34568    195 a - - -
          2.68618  4.42225  2.77519  2.73123  3.46354  2.40513  3.72494  3.29354  2.67741  2.69355  4.24690  2.90347  2.73739  3.18146  2.89801  2.37887  2.77519  2.98518  4.58477  3.61503
          0.02939  3.93761  4.65995  0.61958  0.77255  0.48576  0.95510
    187   3.03317  4.38325  4.64942  4.15587  3.51617  4.32086  4.89195  1.44493  4.03648  2.03764  3.33769  4.38956  4.66013  4.31629  4.24959  3.70567  3.30514  1.15532  5.45806  4.24470    196 v - - -
          2.68618  4.42225  2.77519  2.73123  3.46354  2.40513  3.72494  3.29354  2.67741  2.69355  4.24690  2.90347  2.73739  3.18146  2.89801  2.37887  2.77519  2.98518  4.58477  3.61503
          0.02939  3.93761  4.65995  0.61958  0.77255  0.48576  0.95510
    188   3.17308  4.52923  4.67674  4.11069  3.09046  4.40931  4.71473  1.79168  3.97252  1.20501  2.15490  4.38650  4.62354  4.13148  4.12968  3.74273  3.39747  2.13193  5.11890  4.03044    197 l - - -
          2.68618  4.42225  2.77519  2.73123  3.46354  2.40513  3.72494  3.29354  2.67741  2.69355  4.24690  2.90347  2.73739  3.18146  2.89801  2.37887  2.77519  2.98518  4.58477  3.61503
          0.02939  3.93761  4.65995  0.61958  0.77255  0.48576  0.95510
    189   2.77780  4.77638  2.74510  2.63717  4.15014  3.22793  3.97418  3.87460  2.88336  3.51411  4.46903  1.04775  3.88302  3.24711  3.24018  2.84254  3.16184  3.49023  5.44859  4.09383    198 n - - -
          2.68618  4.42225  2.77519  2.73123  3.46354  2.40513  3.72494  3.29354  2.67741  2.69355  4.24690  2.90347  2.73739  3.18146  2.89801  2.37887  2.77519  2.98518  4.58477  3.61503
          0.02939  3.93761  4.65995  0.61958  0.77255  0.48576  0.95510
    190   3.34159  4.72429  4.32797  4.05492  0.91090  4.01596  3.90674  2.85734  3.96033  2.21244  3.57794  4.09275  4.47315  4.11039  4.06397  3.60813  3.64279  2.85281  4.13668  2.49560    199 f - - -
          2.68618  4.42225  2.77519  2.73123  3.46354  2.40513  3.72494  3.29354  2.67741  2.69355  4.24690  2.90347  2.73739  3.18146  2.89801  2.37887  2.77519  2.98518  4.58477  3.61503
          0.02939  3.93761  4.65995  0.61958  0.77255  0.48576  0.95510
    191   3.01323  4.38263  4.59502  4.10765  3.51730  4.26882  4.85428  1.56202  3.98236  2.05243  3.34934  4.34262  4.62804  4.27358  4.20112  3.65658  3.29119  1.09424  5.44643  4.22355    200 v - - -
          2.68618  4.42225  2.77519  2.73123  3.46354  2.40513  3.72494  3.29354  2.67741  2.69355  4.24690  2.90347  2.73739  3.18146  2.89801  2.37887  2.77519  2.98518  4.58477  3.61503
          0.02939  3.93761  4.65995  0.61958  0.77255  0.48576  0.95510
    192   3.04186  4.43546  4.49981  3.94322  3.19412  4.25007  4.60210  2.02841  3.81126  1.40250  2.42367  4.21951  4.52670  4.02769  4.00613  3.57953  3.27945  1.58494  5.12969  3.99468    201 l - - -
          2.68618  4.42225  2.77519  2.73123  3.46354  2.40513  3.72494  3.29354  2.67741  2.69355  4.24690  2.90347  2.73739  3.18146  2.89801  2.37887  2.77519  2.98518  4.58477  3.61503
          0.02939  3.93761  4.65995  0.61958  0.77255  0.48576  0.95510
    193   3.01798  4.38263  4.60774  4.11866  3.51734  4.28149  4.86305  1.53873  3.99495  2.04929  3.34673  4.35359  4.63577  4.28346  4.21258  3.66835  3.29438  1.10440  5.44933  4.22875    202 v - - -
          2.68618  4.42225  2.77519  2.73123  3.46354  2.40513  3.72494  3.29354  2.67741  2.69355  4.24690  2.90347  2.73739  3.18146  2.89801  2.37887  2.77519  2.98518  4.58477  3.61503
          0.02939  3.93761  4.65995  0.61958  0.77255  0.48576  0.95510
    194   3.34159  4.72429  4.32797  4.05492  0.91090  4.01596  3.90674  2.85734  3.96033  2.21244  3.57794  4.09275  4.47315  4.11039  4.06397  3.60813  3.64279  2.85281  4.13668  2.49560    203 f - - -
          2.68618  4.42225  2.77519  2.73123  3.46354  2.40513  3.72494  3.29354  2.67741  2.69355  4.24690  2.90347  2.73739  3.18146  2.89801  2.37887  2.77519  2.98518  4.58477  3.61503
          0.02939  3.93761  4.65995  0.61958  0.77255  0.48576  0.95510
    195   3.14751  4.49211  4.65897  4.15245  3.26861  4.40298  4.80375  1.23798  3.97623  1.51946  3.12131  4.41202  4.67958  4.23910  4.15997  3.78278  3.39828  1.82962  5.26567  4.06205    204 i - - -
          2.68618  4.42225  2.77519  2.73123  3.46354  2.40513  3.72494  3.29354  2.67741  2.69355  4.24690  2.90347  2.73739  3.18146  2.89801  2.37887  2.77519  2.98518  4.58477  3.61503
          0.02939  3.93761  4.65995  0.61958  0.77255  0.48576  0.95510
    196   3.22847  4.67147  4.29398  3.93420  3.16091  4.06474  4.56950  2.36860  3.70131  0.79901  3.16365  4.20335  4.48894  4.05405  3.86669  3.64328  3.51979  2.42283  5.06376  3.80210    205 l - - -
          2.68618  4.42225  2.77519  2.73123  3.46354  2.40513  3.72494  3.29354  2.67741  2.69355  4.24690  2.90347  2.73739  3.18146  2.89801  2.37887  2.77519  2.98518  4.58477  3.61503
          0.02939  3.93761  4.65995  0.61958  0.77255  0.48576  0.95510
    197   2.34747  4.26870  3.26344  3.08226  4.14132  2.99739  4.19030  3.67275  3.16041  3.38798  4.30866  3.29660  3.74157  3.50465  3.44442  0.99695  2.83248  3.19360  5.50862  4.22520    206 s - - -
          2.68618  4.42225  2.77519  2.73123  3.46354  2.40513  3.72494  3.29354  2.67741  2.69355  4.24690  2.90347  2.73739  3.18146  2.89801  2.37887  2.77519  2.98518  4.58477  3.61503
          0.02939  3.93761  4.65995  0.61958  0.77255  0.48576  0.95510
    198   1.19183  4.14890  3.36397  3.12860  4.25137  2.16425  4.21740  3.58518  3.21748  3.34470  4.20700  3.28829  3.67956  3.50678  3.51484  2.40690  2.71419  3.08322  5.60193  4.40154    207 a - - -
          2.68618  4.42225  2.77519  2.73123  3.46354  2.40513  3.72494  3.29354  2.67741  2.69355  4.24690  2.90347  2.73739  3.18146  2.89801  2.37887  2.77519  2.98518  4.58477  3.61503
          0.02939  3.93761  4.65995  0.61958  0.77255  0.48576  0.95510
    199   2.34747  4.26870  3.26344  3.08226  4.14132  2.99739  4.19030  3.67275  3.16041  3.38798  4.30866  3.29660  3.74157  3.50465  3.44442  0.99695  2.83248  3.19360  5.50862  4.22520    208 s - - -
          2.68618  4.42225  2.77519  2.73123  3.46354  2.40513  3.72494  3.29354  2.67741  2.69355  4.24690  2.90347  2.73739  3.18146  2.89801  2.37887  2.77519  2.98518  4.58477  3.61503
          0.02939  3.93761  4.65995  0.61958  0.77255  0.48576  0.95510
    200   3.34159  4.72429  4.32797  4.05492  0.91090  4.01596  3.90674  2.85734  3.96033  2.21244  3.57794  4.09275  4.47315  4.11039  4.06397  3.60813  3.64279  2.85281  4.13668  2.49560    209 f - - -
          2.68618  4.42225  2.77519  2.73123  3.46354  2.40513  3.72494  3.29354  2.67741  2.69355  4.24690  2.90347  2.73739  3.18146  2.89801  2.37887  2.77519  2.98518  4.58477  3.61503
          0.02939  3.93761  4.65995  0.61958  0.77255  0.48576  0.95510
    201   3.08185  4.48263  4.42784  4.04618  3.41833  4.13650  4.76231  1.00076  3.87557  1.99119  3.34370  4.28240  4.56156  4.21722  4.06470  3.63818  3.37990  1.84904  5.32255  4.06638    210 i - - -
          2.68618  4.42225  2.77519  2.73123  3.46354  2.40513  3.72494  3.29354  2.67741  2.69355  4.24690  2.90347  2.73739  3.18146  2.89801  2.37887  2.77519  2.98518  4.58477  3.61503
          0.02939  3.93761  4.65995  0.61958  0.77255  0.48576  0.95510
    202   0.92384  4.22499  3.52904  3.32341  4.11752  3.04776  4.33772  3.25281  3.34134  3.13140  4.15616  3.45646  3.79315  3.67656  3.58734  2.57476  2.85663  2.89595  5.53818  4.34568    211 a - - -
          2.68618  4.42225  2.77519  2.73123  3.46354  2.40513  3.72494  3.29354  2.67741  2.69355  4.24690  2.90347  2.73739  3.18146  2.89801  2.37887  2.77519  2.98518  4.58477  3.61503
          0.02939  3.93761  4.65995  0.61958  0.77255  0.48576  0.95510
    203   3.34165  4.80425  3.93454  3.67620  2.29665  3.90611  3.64977  3.34181  3.53184  2.77893  4.01011  3.80397  4.37848  3.82225  3.70219  3.47185  3.62866  3.21546  3.94289  0.86401    212 y - - -
          2.68618  4.42225  2.77519  2.73123  3.46354  2.40513  3.72494  3.29354  2.67741  2.69355  4.24690  2.90347  2.73739  3.18146  2.89801  2.37887  2.77519  2.98518  4.58477  3.61503
          0.02939  3.93761  4.65995  0.61958  0.77255  0.48576  0.95510
    204   0.92384  4.22499  3.52904  3.32341  4.11752  3.04776  4.33772  3.25281  3.34134  3.13140  4.15616  3.45646  3.79315  3.67656  3.58734  2.57476  2.85663  2.89595  5.53818  4.34568    213 a - - -
          2.68618  4.42225  2.77519  2.73123  3.46354  2.40513  3.72494  3.29354  2.67741  2.69355  4.24690  2.90347  2.73739  3.18146  2.89801  2.37887  2.77519  2.98518  4.58477  3.61503
          0.02939  3.93761  4.65995  0.61958  0.77255  0.48576  0.95510
    205   2.83887  4.58537  3.45309  3.30153  4.29109  3.26920  4.37363  3.85324  3.36440  3.47303  4.52568  3.60167  0.71497  3.75120  3.60255  3.00841  3.28557  3.49119  5.45979  4.41265    214 p - - -
          2.68618  4.42225  2.77519  2.73123  3.46354  2.40513  3.72494  3.29354  2.67741  2.69355  4.24690  2.90347  2.73739  3.18146  2.89801  2.37887  2.77519  2.98518  4.58477  3.61503
          0.02939  3.93761  4.65995  0.61958  0.77255  0.48576  0.95510
    206   2.71275  4.96109  1.44735  2.27592  4.42363  3.19623  3.78881  3.79642  2.74374  3.46164  4.33770  2.81366  3.80283  2.96983  3.25455  2.70828  2.37157  3.42091  5.69050  4.28723    215 d - - -
          2.68618  4.42225  2.77519  2.73123  3.46354  2.40513  3.72494  3.29354  2.67741  2.69355  4.24690  2.90347  2.73739  3.18146  2.89801  2.37887  2.77519  2.98518  4.58477  3.61503
          0.02939  3.93761  4.65995  0.61958  0.77255  0.48576  0.95510
    207   3.34165  4.80425  3.93454  3.67620  2.29665  3.90611  3.64977  3.34181  3.53184  2.77893  4.01011  3.80397  4.37848  3.82225  3.70219  3.47185  3.62866  3.21546  3.94289  0.86401    216 y - - -
          2.68618  4.42225  2.77519  2.73123  3.46354  2.40513  3.72494  3.29354  2.67741  2.69355  4.24690  2.90347  2.73739  3.18146  2.89801  2.37887  2.77519  2.98518  4.58477  3.61503
          0.02939  3.93761  4.65995  0.61958  0.77255  0.48576  0.95510
    208   3.08185  4.48263  4.42784  4.04618  3.41833  4.13650  4.76231  1.00076  3.87557  1.99119  3.34370  4.28240  4.56156  4.21722  4.06470  3.63818  3.37990  1.84904  5.32255  4.06638    217 i - - -
          2.68618  4.42225  2.77519  2.73123  3.46354  2.40513  3.72494  3.29354  2.67741  2.69355  4.24690  2.90347  2.73739  3.18146  2.89801  2.37887  2.77519  2.98518  4.58477  3.61503
          0.02939  3.93761  4.65995  0.61958  0.77255  0.48576  0.95510
    209   2.21549  4.59497  2.98562  2.54561  4.09177  2.68553  3.72210  3.47754  2.03743  3.11137  3.94361  3.00180  3.77534  2.89885  2.88635  2.58916  2.37664  3.11871  5.35601  4.06001    218 k - - -
          2.68618  4.42225  2.77519  2.73123  3.46354  2.40513  3.72494  3.29354  2.67741  2.69355  4.24690  2.90347  2.73739  3.18146  2.89801  2.37887  2.77519  2.98518  4.58477  3.61503
          0.02939  3.93761  4.65995  0.61958  0.77255  0.48576  0.95510
    210   2.84376  5.04054  2.84997  2.49964  4.42360  3.41672  3.65305  3.86577  1.39095  3.39075  4.24720  2.43334  3.89683  2.80740  2.46265  2.83848  3.08508  3.51415  5.48413  4.19427    219 k - - -
          2.68618  4.42225  2.77519  2.73123  3.46354  2.40513  3.72494  3.29354  2.67741  2.69355  4.24690  2.90347  2.73739  3.18146  2.89801  2.37887  2.77519  2.98518  4.58477  3.61503
          0.02939  3.93761  4.65995  0.61958  0.77255  0.48576  0.95510
    211   3.08185  4.48263  4.42784  4.04618  3.41833  4.13650  4.76231  1.00076  3.87557  1.99119  3.34370  4.28240  4.56156  4.21722  4.06470  3.63818  3.37990  1.84904  5.32255  4.06638    220 i - - -
          2.68618  4.42225  2.77519  2.73123  3.46354  2.40513  3.72494  3.29354  2.67741  2.69355  4.24690  2.90347  2.73739  3.18146  2.89801  2.37887  2.77519  2.98518  4.58477  3.61503
          0.02939  3.93761  4.65995  0.61958  0.77255  0.48576  0.95510
    212   2.77780  4.77638  2.74510  2.63717  4.15014  3.22793  3.97418  3.87460  2.88336  3.51411  4.46903  1.04775  3.88302  3.24711  3.24018  2.84254  3.16184  3.49023  5.44859  4.09383    221 n - - -
          2.68618  4.42225  2.77519  2.73123  3.46354  2.40513  3.72494  3.29354  2.67741  2.69355  4.24690  2.90347  2.73739  3.18146  2.89801  2.37887  2.77519  2.98518  4.58477  3.61503
          0.02939  3.93761  4.65995  0.61958  0.77255  0.48576  0.95510
    213   3.05995  5.19779  0.82897  2.37662  4.58363  3.26035  3.98902  4.18671  3.08556  3.78349  4.76309  2.93623  3.91776  3.22833  3.61056  3.01502  3.39994  3.81899  5.73956  4.44588    222 d - - -
          2.68618  4.42225  2.77519  2.73123  3.46354  2.40513  3.72494  3.29354  2.67741  2.69355  4.24690  2.90347  2.73739  3.18146  2.89801  2.37887  2.77519  2.98518  4.58477  3.61503
          0.02939  3.93761  4.65995  0.61958  0.77255  0.48576  0.95510
    214   3.34159  4.72429  4.32797  4.05492  0.91090  4.01596  3.90674  2.85734  3.96033  2.21244  3.57794  4.09275  4.47315  4.11039  4.06397  3.60813  3.64279  2.85281  4.13668  2.49560    223 f - - -
          2.68618  4.42225  2.77519  2.73123  3.46354  2.40513  3.72494  3.29354  2.67741  2.69355  4.24690  2.90347  2.73739  3.18146  2.89801  2.37887  2.77519  2.98518  4.58477  3.61503
          0.02939  3.93761  4.65995  0.61958  0.77255  0.48576  0.95510
    215   2.34747  4.26870  3.26344  3.08226  4.14132  2.99739  4.19030  3.67275  3.16041  3.38798  4.30866  3.29660  3.74157  3.50465  3.44442  0.99695  2.83248  3.19360  5.50862  4.22520    224 s - - -
          2.68618  4.42225  2.77519  2.73123  3.46354  2.40513  3.72494  3.29354  2.67741  2.69355  4.24690  2.90347  2.73739  3.18146  2.89801  2.37887  2.77519  2.98518  4.58477  3.61503
          0.02939  3.93761  4.65995  0.61958  0.77255  0.48576  0.95510
    216   2.63019  4.73298  2.91909  2.55563  4.23832  3.29308  3.72619  3.65871  1.81896  3.25868  4.10977  3.00983  3.82503  2.90054  2.70580  1.79936  2.93466  3.29034  5.43434  4.13792    225 s - - -
          2.68618  4.42225  2.77519  2.73123  3.46354  2.40513  3.72494  3.29354  2.67741  2.69355  4.24690  2.90347  2.73739  3.18146  2.89801  2.37887  2.77519  2.98518  4.58477  3.61503
          0.02939  3.93761  4.65995  0.61958  0.77255  0.48576  0.95510
    217   3.05995  5.19779  0.82897  2.37662  4.58363  3.26035  3.98902  4.18671  3.08556  3.78349  4.76309  2.93623  3.91776  3.22833  3.61056  3.01502  3.39994  3.81899  5.73956  4.44588    226 d - - -
          2.68618  4.42225  2.77519  2.73123  3.46354  2.40513  3.72494  3.29354  2.67741  2.69355  4.24690  2.90347  2.73739  3.18146  2.89801  2.37887  2.77519  2.98518  4.58477  3.61503
          0.02939  3.93761  4.65995  0.61958  0.77255  0.48576  0.95510
    218   3.04871  4.38944  4.68180  4.18697  3.50457  4.34980  4.91433  1.29294  4.06778  2.01282  3.32107  4.41893  4.67852  4.34064  4.27537  3.73501  3.31814  1.28281  5.45966  4.25291    227 v - - -
          2.68618  4.42225  2.77519  2.73123  3.46354  2.40513  3.72494  3.29354  2.67741  2.69355  4.24690  2.90347  2.73739  3.18146  2.89801  2.37887  2.77519  2.98518  4.58477  3.61503
          0.02939  3.93761  4.65995  0.61958  0.77255  0.48576  0.95510
    219   2.34747  4.26870  3.26344  3.08226  4.14132  2.99739  4.19030  3.67275  3.16041  3.38798  4.30866  3.29660  3.74157  3.50465  3.44442  0.99695  2.83248  3.19360  5.50862  4.22520    228 s - - -
          2.68618  4.42225  2.77519  2.73123  3.46354  2.40513  3.72494  3.29354  2.67741  2.69355  4.24690  2.90347  2.73739  3.18146  2.89801  2.37887  2.77519  2.98518  4.58477  3.61503
          0.02939  3.93761  4.65995  0.61958  0.77255  0.48576  0.95510
    220   2.66674  4.90431  2.59150  2.02027  4.26927  3.28003  3.68354  3.68284  2.50610  3.28384  4.11656  2.22808  3.79796  2.84654  2.95480  2.67263  2.18037  3.32524  5.50116  4.14124    229 e - - -
          2.68618  4.42225  2.77519  2.73123  3.46354  2.40513  3.72494  3.29354  2.67741  2.69355  4.24690  2.90347  2.73739  3.18146  2.89801  2.37887  2.77519  2.98518  4.58477  3.61503
          0.02939  3.93761  4.65995  0.61958  0.77255  0.48576  0.95510
    221   1.20575  4.12415  3.41293  3.15180  4.19013  2.92355  4.20533  3.50143  3.19398  3.28332  4.15311  3.29269  3.67440  3.49710  3.48465  1.94121  2.69015  3.01902  5.57036  4.34861    230 a - - -
          2.68618  4.42225  2.77519  2.73123  3.46354  2.40513  3.72494  3.29354  2.67741  2.69355  4.24690  2.90347  2.73739  3.18146  2.89801  2.37887  2.77519  2.98518  4.58477  3.61503
          0.02939  3.93761  4.65995  0.61958  0.77255  0.48576  0.95510
    222   1.52384  4.13799  3.37898  3.10256  4.21267  2.92328  4.17534  3.55859  3.15155  3.30881  4.16411  3.26636  3.66798  3.45322  3.45793  1.50821  2.68620  3.05910  5.57746  4.35170    231 s - - -
          2.68618  4.42225  2.77519  2.73123  3.46354  2.40513  3.72494  3.29354  2.67741  2.69355  4.24690  2.90347  2.73739  3.18146  2.89801  2.37887  2.77519  2.98518  4.58477  3.61503
          0.02939  3.93761  4.65995  0.61958  0.77255  0.48576  0.95510
    223   3.22847  4.67147  4.29398  3.93420  3.16091  4.06474  4.56950  2.36860  3.70131  0.79901  3.16365  4.20335  4.48894  4.05405  3.86669  3.64328  3.51979  2.42283  5.06376  3.80210    232 l - - -
          2.68618  4.42225  2.77519  2.73123  3.46354  2.40513  3.72494  3.29354  2.67741  2.69355  4.24690  2.90347  2.73739  3.18146  2.89801  2.37887  2.77519  2.98518  4.58477  3.61503
          0.02939  3.93761  4.65995  0.61958  0.77255  0.48576  0.95510
    224   2.59939  4.86138  2.25675  2.30976  4.30223  3.23476  3.68551  3.74785  2.54785  3.32462  4.13521  2.44287  3.76316  2.84047  3.03648  2.10311  2.41881  3.35426  5.53181  4.15728    233 s - - -
          2.68618  4.42225  2.77519  2.73123  3.46354  2.40513  3.72494  3.29354  2.67741  2.69355  4.24690  2.90347  2.73739  3.18146  2.89801  2.37887  2.77519  2.98518  4.58477  3.61503
          0.02939  3.93761  4.65995  0.61958  0.77255  0.48576  0.95510
    225   3.12515  4.47341  4.66748  4.12462  3.24135  4.39703  4.78327  1.70569  3.99535  1.24069  3.05123  4.39266  4.65036  4.20131  4.17917  3.74630  3.36611  1.65722  5.24379  4.10576    234 l - - -
          2.68618  4.42225  2.77519  2.73123  3.46354  2.40513  3.72494  3.29354  2.67741  2.69355  4.24690  2.90347  2.73739  3.18146  2.89801  2.37887  2.77519  2.98518  4.58477  3.61503
          0.02939  3.93761  4.65995  0.61958  0.77255  0.48576  0.95510
    226   2.74696  4.51593  3.43406  3.34175  4.48284  0.63532  4.45803  4.09830  3.53188  3.74427  4.72055  3.59834  3.90916  3.85088  3.76077  2.92074  3.23326  3.61405  5.56078  4.58694    235 G - - -
          2.68618  4.42225  2.77519  2.73123  3.46354  2.40513  3.72494  3.29354  2.67741  2.69355  4.24690  2.90347  2.73739  3.18146  2.89801  2.37887  2.77519  2.98518  4.58477  3.61503
          0.02939  3.93761  4.65995  0.61958  0.77255  0.48576  0.95510
    227   2.44817  4.29334  3.48630  3.24144  4.02675  3.13043  4.25374  3.16183  3.18570  3.02301  4.06944  3.44030  3.83935  3.57728  3.44119  2.65018  1.06614  2.84984  5.45884  4.24342    236 t - - -
          2.68618  4.42225  2.77519  2.73123  3.46354  2.40513  3.72494  3.29354  2.67741  2.69355  4.24690  2.90347  2.73739  3.18146  2.89801  2.37887  2.77519  2.98518  4.58477  3.61503
          0.02939  3.93761  4.65995  0.61958  0.77255  0.48576  0.95510
    228   2.88512  5.13961  2.76636  2.05814  4.50500  3.42921  3.64019  3.89849  1.41422  3.41403  4.26975  2.94404  3.89942  2.78645  2.47558  2.85626  3.10882  3.55441  5.53052  4.24359    237 k - - -
          2.68618  4.42225  2.77519  2.73123  3.46354  2.40513  3.72494  3.29354  2.67741  2.69355  4.24690  2.90347  2.73739  3.18146  2.89801  2.37887  2.77519  2.98518  4.58477  3.61503
          0.02939  3.93761  4.65995  0.61958  0.77255  0.48576  0.95510
    229   3.08185  4.48263  4.42784  4.04618  3.41833  4.13650  4.76231  1.00076  3.87557  1.99119  3.34370  4.28240  4.56156  4.21722  4.06470  3.63818  3.37990  1.84904  5.32255  4.06638    238 i - - -
          2.68618  4.42225  2.77519  2.73123  3.46354  2.40513  3.72494  3.29354  2.67741  2.69355  4.24690  2.90347  2.73739  3.18146  2.89801  2.37887  2.77519  2.98518  4.58477  3.61503
          0.02939  3.93761  4.65995  0.61958  0.77255  0.48576  0.95510
    230   2.85950  4.38416  4.21530  3.88051  3.59792  3.79107  4.67104  2.04802  3.74927  2.27370  3.55326  4.05985  4.34800  4.10441  3.95548  3.29874  3.21950  0.94666  5.39334  4.12896    239 v - - -
          2.68618  4.42225  2.77519  2.73123  3.46354  2.40513  3.72494  3.29354  2.67741  2.69355  4.24690  2.90347  2.73739  3.18146  2.89801  2.37887  2.77519  2.98518  4.58477  3.61503
          0.02939  3.93761  4.65995  0.61958  0.77255  0.48576  0.95510
    231   3.04100  4.45763  4.44395  3.88747  3.15874  4.21524  4.55615  2.09636  3.74501  1.46948  1.93646  4.17374  4.49805  3.97072  3.94517  3.54319  3.27915  1.81169  5.09678  3.96214    240 l - - -
          2.68618  4.42225  2.77519  2.73123  3.46354  2.40513  3.72494  3.29354  2.67741  2.69355  4.24690  2.90347  2.73739  3.18146  2.89801  2.37887  2.77519  2.98518  4.58477  3.61503
          0.02939  3.93761  4.65995  0.61958  0.77255  0.48576  0.95510
    232   2.83887  4.58537  3.45309  3.30153  4.29109  3.26920  4.37363  3.85324  3.36440  3.47303  4.52568  3.60167  0.71497  3.75120  3.60255  3.00841  3.28557  3.49119  5.45979  4.41265    241 p - - -
          2.68618  4.42225  2.77519  2.73123  3.46354  2.40513  3.72494  3.29354  2.67741  2.69355  4.24690  2.90347  2.73739  3.18146  2.89801  2.37887  2.77519  2.98518  4.58477  3.61503
          0.02939  3.93761  4.65995  0.61958  0.77255  0.48576  0.95510
    233   2.75387  5.16479  2.09772  2.19532  4.37121  3.27006  2.55967  3.93800  2.52887  3.46576  4.28457  2.04686  3.79769  2.81138  3.03282  2.70096  3.01441  3.55014  5.59157  4.14886    242 n - - -
          2.68618  4.42225  2.77519  2.73123  3.46354  2.40513  3.72494  3.29354  2.67741  2.69355  4.24690  2.90347  2.73739  3.18146  2.89801  2.37887  2.77519  2.98518  4.58477  3.61503
          0.02939  3.93761  4.65995  0.61958  0.77255  0.48576  0.95510
    234   2.24773  4.18734  3.33210  3.02271  4.15243  2.97535  4.10162  3.49564  3.03475  3.23867  4.10160  3.23881  3.69142  3.36677  3.35250  1.52090  1.83802  3.03506  5.51427  4.27485    243 s - - -
          2.68618  4.42225  2.77519  2.73123  3.46354  2.40513  3.72494  3.29354  2.67741  2.69355  4.24690  2.90347  2.73739  3.18146  2.89801  2.37887  2.77519  2.98518  4.58477  3.61503
          0.02939  3.93761  4.65995  0.61958  0.77255  0.48576  0.95510
    235   2.94169  5.47660  1.28120  1.74903  4.76328  3.19535  3.76090  4.27458  2.79482  3.79702  4.66732  2.66906  3.82713  2.93507  3.38963  2.82665  3.23617  3.86001  5.94983  4.45453    244 d - - -
          2.68618  4.42225  2.77519  2.73123  3.46354  2.40513  3.72494  3.29354  2.67741  2.69355  4.24690  2.90347  2.73739  3.18146  2.89801  2.37887  2.77519  2.98518  4.58477  3.61503
          0.02939  3.93761  4.65995  0.61958  0.77255  0.48576  0.95510
    236   2.34747  4.26870  3.26344  3.08226  4.14132  2.99739  4.19030  3.67275  3.16041  3.38798  4.30866  3.29660  3.74157  3.50465  3.44442  0.99695  2.83248  3.19360  5.50862  4.22520    245 s - - -
          2.68618  4.42225  2.77519  2.73123  3.46354  2.40513  3.72494  3.29354  2.67741  2.69355  4.24690  2.90347  2.73739  3.18146  2.89801  2.37887  2.77519  2.98518  4.58477  3.61503
          0.02939  3.93761  4.65995  0.61958  0.77255  0.48576  0.95510
    237   2.87969  5.06738  2.90410  2.52172  4.39507  3.46250  3.63715  3.82848  1.86216  3.33325  4.20704  3.00212  3.91687  1.64194  2.40602  2.87154  3.10125  3.50133  5.45309  4.17614    246 q - - -
          2.68618  4.42225  2.77519  2.73123  3.46354  2.40513  3.72494  3.29354  2.67741  2.69355  4.24690  2.90347  2.73739  3.18146  2.89801  2.37887  2.77519  2.98518  4.58477  3.61503
          0.02939  3.93761  4.65995  0.61958  0.77255  0.48576  0.95510
    238   2.74696  4.51593  3.43406  3.34175  4.48284  0.63532  4.45803  4.09830  3.53188  3.74427  4.72055  3.59834  3.90916  3.85088  3.76077  2.92074  3.23326  3.61405  5.56078  4.58694    247 G - - -
          2.68618  4.42225  2.77519  2.73123  3.46354  2.40513  3.72494  3.29354  2.67741  2.69355  4.24690  2.90347  2.73739  3.18146  2.89801  2.37887  2.77519  2.98518  4.58477  3.61503
          0.02939  3.93761  4.65995  0.61958  0.77255  0.48576  0.95510
    239   3.03181  4.99799  3.21212  2.82152  4.39930  3.51418  3.79571  3.83266  0.95259  3.38359  4.34163  3.24309  4.00999  2.98356  2.44469  3.06957  3.28028  3.53680  5.42728  4.24944    248 k - - -
          2.68618  4.42225  2.77519  2.73123  3.46354  2.40513  3.72494  3.29354  2.67741  2.69355  4.24690  2.90347  2.73739  3.18146  2.89801  2.37887  2.77519  2.98518  4.58477  3.61503
          0.02939  3.93761  4.65995  0.61958  0.77255  0.48576  0.95510
    240   3.05995  5.19779  0.82897  2.37662  4.58363  3.26035  3.98902  4.18671  3.08556  3.78349  4.76309  2.93623  3.91776  3.22833  3.61056  3.01502  3.39994  3.81899  5.73956  4.44588    249 d - - -
          2.68618  4.42225  2.77519  2.73123  3.46354  2.40513  3.72494  3.29354  2.67741  2.69355  4.24690  2.90347  2.73739  3.18146  2.89801  2.37887  2.77519  2.98518  4.58477  3.61503
          0.02939  3.93761  4.65995  0.61958  0.77255  0.48576  0.95510
    241   2.34747  4.26870  3.26344  3.08226  4.14132  2.99739  4.19030  3.67275  3.16041  3.38798  4.30866  3.29660  3.74157  3.50465  3.44442  0.99695  2.83248  3.19360  5.50862  4.22520    250 s - - -
          2.68618  4.42225  2.77519  2.73123  3.46354  2.40513  3.72494  3.29354  2.67741  2.69355  4.24690  2.90347  2.73739  3.18146  2.89801  2.37887  2.77519  2.98518  4.58477  3.61503
          0.02939  3.93761  4.65995  0.61958  0.77255  0.48576  0.95510
    242   2.85950  4.38416  4.21530  3.88051  3.59792  3.79107  4.67104  2.04802  3.74927  2.27370  3.55326  4.05985  4.34800  4.10441  3.95548  3.29874  3.21950  0.94666  5.39334  4.12896    251 v - - -
          2.68618  4.42225  2.77519  2.73123  3.46354  2.40513  3.72494  3.29354  2.67741  2.69355  4.24690  2.90347  2.73739  3.18146  2.89801  2.37887  2.77519  2.98518  4.58477  3.61503
          0.02939  3.93761  4.65995  0.61958  0.77255  0.48576  0.95510
    243   3.05995  5.19779  0.82897  2.37662  4.58363  3.26035  3.98902  4.18671  3.08556  3.78349  4.76309  2.93623  3.91776  3.22833  3.61056  3.01502  3.39994  3.81899  5.73956  4.44588    252 d - - -
          2.68618  4.42225  2.77519  2.73123  3.46354  2.40513  3.72494  3.29354  2.67741  2.69355  4.24690  2.90347  2.73739  3.18146  2.89801  2.37887  2.77519  2.98518  4.58477  3.61503
          0.02939  3.93761  4.65995  0.61958  0.77255  0.48576  0.95510
    244   3.19286  4.59824  4.54143  3.99835  3.05037  4.33966  4.63045  2.19197  3.80103  1.08114  2.02416  4.29478  4.58565  4.03037  3.97711  3.68993  3.42526  2.29364  5.07653  3.94331    253 l - - -
          2.68618  4.42225  2.77519  2.73123  3.46354  2.40513  3.72494  3.29354  2.67741  2.69355  4.24690  2.90347  2.73739  3.18146  2.89801  2.37887  2.77519  2.98518  4.58477  3.61503
          0.02939  3.93761  4.65995  0.61958  0.77255  0.48576  0.95510
    245   3.08185  4.48263  4.42784  4.04618  3.41833  4.13650  4.76231  1.00076  3.87557  1.99119  3.34370  4.28240  4.56156  4.21722  4.06470  3.63818  3.37990  1.84904  5.32255  4.06638    254 i - - -
          2.68618  4.42225  2.77519  2.73123  3.46354  2.40513  3.72494  3.29354  2.67741  2.69355  4.24690  2.90347  2.73739  3.18146  2.89801  2.37887  2.77519  2.98518  4.58477  3.61503
          0.02939  3.93761  4.65995  0.61958  0.77255  0.48576  0.95510
    246   3.07925  4.91377  3.57658  3.07414  4.28486  3.55471  3.87205  3.83110  2.26450  3.33520  4.33370  3.42889  4.05415  3.08916  0.88340  3.16029  3.34079  3.55224  5.34152  4.19809    255 r - - -
          2.68618  4.42225  2.77519  2.73123  3.46354  2.40513  3.72494  3.29354  2.67741  2.69355  4.24690  2.90347  2.73739  3.18146  2.89801  2.37887  2.77519  2.98518  4.58477  3.61503
          0.02939  3.93761  4.65995  0.61958  0.77255  0.48576  0.95510
    247   3.05995  5.19779  0.82897  2.37662  4.58363  3.26035  3.98902  4.18671  3.08556  3.78349  4.76309  2.93623  3.91776  3.22833  3.61056  3.01502  3.39994  3.81899  5.73956  4.44588    256 d - - -
          2.68618  4.42225  2.77519  2.73123  3.46354  2.40513  3.72494  3.29354  2.67741  2.69355  4.24690  2.90347  2.73739  3.18146  2.89801  2.37887  2.77519  2.98518  4.58477  3.61503
          0.02939  3.93761  4.65995  0.61958  0.77255  0.48576  0.95510
    248   2.34747  4.26870  3.26344  3.08226  4.14132  2.99739  4.19030  3.67275  3.16041  3.38798  4.30866  3.29660  3.74157  3.50465  3.44442  0.99695  2.83248  3.19360  5.50862  4.22520    257 s - - -
          2.68618  4.42225  2.77519  2.73123  3.46354  2.40513  3.72494  3.29354  2.67741  2.69355  4.24690  2.90347  2.73739  3.18146  2.89801  2.37887  2.77519  2.98518  4.58477  3.61503
          0.02939  3.93761  4.65995  0.61958  0.77255  0.48576  0.95510
    249   3.22847  4.67147  4.29398  3.93420  3.16091  4.06474  4.56950  2.36860  3.70131  0.79901  3.16365  4.20335  4.48894  4.05405  3.86669  3.64328  3.51979  2.42283  5.06376  3.80210    258 l - - -
          2.68618  4.42225  2.77519  2.73123  3.46354  2.40513  3.72494  3.29354  2.67741  2.69355  4.24690  2.90347  2.73739  3.18146  2.89801  2.37887  2.77519  2.98518  4.58477  3.61503
          0.02939  3.93761  4.65995  0.61958  0.77255  0.48576  0.95510
    250   3.34159  4.72429  4.32797  4.05492  0.91090  4.01596  3.90674  2.85734  3.96033  2.21244  3.57794  4.09275  4.47315  4.11039  4.06397  3.60813  3.64279  2.85281  4.13668  2.49560    259 f - - -
          2.68618  4.42225  2.77519  2.73123  3.46354  2.40513  3.72494  3.29354  2.67741  2.69355  4.24690  2.90347  2.73739  3.18146  2.89801  2.37887  2.77519  2.98518  4.58477  3.61503
          0.02939  3.93761  4.65995  0.61958  0.77255  0.48576  0.95510
    251   2.34747  4.26870  3.26344  3.08226  4.14132  2.99739  4.19030  3.67275  3.16041  3.38798  4.30866  3.29660  3.74157  3.50465  3.44442  0.99695  2.83248  3.19360  5.50862  4.22520    260 s - - -
          2.68618  4.42225  2.77519  2.73123  3.46354  2.40513  3.72494  3.29354  2.67741  2.69355  4.24690  2.90347  2.73739  3.18146  2.89801  2.37887  2.77519  2.98518  4.58477  3.61503
          0.02939  3.93761  4.65995  0.61958  0.77255  0.48576  0.95510
    252   3.04975  4.39061  4.68215  4.18760  3.50240  4.35017  4.91452  1.27859  4.06788  2.00947  3.31894  4.41957  4.67880  4.34060  4.27511  3.73566  3.31923  1.29889  5.45868  4.25225    261 i - - -
          2.68618  4.42225  2.77519  2.73123  3.46354  2.40513  3.72494  3.29354  2.67741  2.69355  4.24690  2.90347  2.73739  3.18146  2.89801  2.37887  2.77519  2.98518  4.58477  3.61503
          0.02939  3.93761  4.65995  0.61958  0.77255  0.48576  0.95510
    253   2.93290  4.92043  2.94643  2.70217  4.09760  3.40929  3.86105  3.73832  2.51847  3.23422  4.26025  3.16248  3.96369  1.12261  2.80137  2.97790  3.22982  3.46395  5.35810  4.05615    262 q - - -
          2.68618  4.42225  2.77519  2.73123  3.46354  2.40513  3.72494  3.29354  2.67741  2.69355  4.24690  2.90347  2.73739  3.18146  2.89801  2.37887  2.77519  2.98518  4.58477  3.61503
          0.02939  3.93761  4.65995  0.61958  0.77255  0.48576  0.95510
    254   2.85950  4.38416  4.21530  3.88051  3.59792  3.79107  4.67104  2.04802  3.74927  2.27370  3.55326  4.05985  4.34800  4.10441  3.95548  3.29874  3.21950  0.94666  5.39334  4.12896    263 v - - -
          2.68618  4.42225  2.77519  2.73123  3.46354  2.40513  3.72494  3.29354  2.67741  2.69355  4.24690  2.90347  2.73739  3.18146  2.89801  2.37887  2.77519  2.98518  4.58477  3.61503
          0.02939  3.93761  4.65995  0.61958  0.77255  0.48576  0.95510
    255   2.89112  5.09344  2.97025  2.54061  4.44600  3.48889  3.61656  3.86217  1.63812  3.35121  4.21425  3.01494  3.92313  1.84041  2.33894  2.87823  3.10126  3.52980  5.45586  4.19345    264 k - - -
          2.68618  4.42225  2.77519  2.73123  3.46354  2.40513  3.72494  3.29354  2.67741  2.69355  4.24690  2.90347  2.73739  3.18146  2.89801  2.37887  2.77519  2.98518  4.58477  3.61503
          0.02939  3.93761  4.65995  0.61958  0.77255  0.48576  0.95510
    256   2.93290  4.92043  2.94643  2.70217  4.09760  3.40929  3.86105  3.73832  2.51847  3.23422  4.26025  3.16248  3.96369  1.12261  2.80137  2.97790  3.22982  3.46395  5.35810  4.05615    265 q - - -
          2.68618  4.42225  2.77519  2.73123  3.46354  2.40513  3.72494  3.29354  2.67741  2.69355  4.24690  2.90347  2.73739  3.18146  2.89801  2.37887  2.77519  2.98518  4.58477  3.61503
          0.02939  3.93761  4.65995  0.61958  0.77255  0.48576  0.95510
    257   2.83887  4.58537  3.45309  3.30153  4.29109  3.26920  4.37363  3.85324  3.36440  3.47303  4.52568  3.60167  0.71497  3.75120  3.60255  3.00841  3.28557  3.49119  5.45979  4.41265    266 p - - -
          2.68618  4.42225  2.77519  2.73123  3.46354  2.40513  3.72494  3.29354  2.67741  2.69355  4.24690  2.90347  2.73739  3.18146  2.89801  2.37887  2.77519  2.98518  4.58477  3.61503
          0.02939  3.93761  4.65995  0.61958  0.77255  0.48576  0.95510
    258   3.44496  4.79631  4.19152  3.91372  2.73449  3.80373  3.98113  3.47134  3.63453  2.85498  4.10213  4.04962  4.32691  4.01878  3.75142  3.64805  3.74866  3.36349  0.76360  2.73319    267 w - - -
          2.68618  4.42225  2.77519  2.73123  3.46354  2.40513  3.72494  3.29354  2.67741  2.69355  4.24690  2.90347  2.73739  3.18146  2.89801  2.37887  2.77519  2.98518  4.58477  3.61503
          0.02939  3.93761  4.65995  0.61958  0.77255  0.48576  0.95510
    259   3.22847  4.67147  4.29398  3.93420  3.16091  4.06474  4.56950  2.36860  3.70131  0.79901  3.16365  4.20335  4.48894  4.05405  3.86669  3.64328  3.51979  2.42283  5.06376  3.80210    268 l - - -
          2.68618  4.42225  2.77519  2.73123  3.46354  2.40513  3.72494  3.29354  2.67741  2.69355  4.24690  2.90347  2.73739  3.18146  2.89801  2.37887  2.77519  2.98518  4.58477  3.61503
          0.02939  3.93761  4.65995  0.61958  0.77255  0.48576  0.95510
    260   3.22847  4.67147  4.29398  3.93420  3.16091  4.06474  4.56950  2.36860  3.70131  0.79901  3.16365  4.20335  4.48894  4.05405  3.86669  3.64328  3.51979  2.42283  5.06376  3.80210    269 l - - -
          2.68618  4.42225  2.77519  2.73123  3.46354  2.40513  3.72494  3.29354  2.67741  2.69355  4.24690  2.90347  2.73739  3.18146  2.89801  2.37887  2.77519  2.98518  4.58477  3.61503
          0.02939  3.93761  4.65995  0.61958  0.77255  0.48576  0.95510
    261   3.22847  4.67147  4.29398  3.93420  3.16091  4.06474  4.56950  2.36860  3.70131  0.79901  3.16365  4.20335  4.48894  4.05405  3.86669  3.64328  3.51979  2.42283  5.06376  3.80210    270 l - - -
          2.68618  4.42225  2.77519  2.73123  3.46354  2.40513  3.72494  3.29354  2.67741  2.69355  4.24690  2.90347  2.73739  3.18146  2.89801  2.37887  2.77519  2.98518  4.58477  3.61503
          0.02939  3.93761  4.65995  0.61958  0.77255  0.48576  0.95510
    262   2.93290  4.92043  2.94643  2.70217  4.09760  3.40929  3.86105  3.73832  2.51847  3.23422  4.26025  3.16248  3.96369  1.12261  2.80137  2.97790  3.22982  3.46395  5.35810  4.05615    271 q - - -
          2.68618  4.42225  2.77519  2.73123  3.46354  2.40513  3.72494  3.29354  2.67741  2.69355  4.24690  2.90347  2.73739  3.18146  2.89801  2.37887  2.77519  2.98518  4.58477  3.61503
          0.02939  3.93761  4.65995  0.61958  0.77255  0.48576  0.95510
    263   3.47715  4.78757  4.41258  4.06178  1.60275  4.24854  3.45493  3.21055  3.92315  2.57603  3.82547  3.94612  4.57598  3.97250  4.01950  3.61182  3.70602  3.12663  3.62674  1.08543    272 y - - -
          2.68618  4.42225  2.77519  2.73123  3.46354  2.40513  3.72494  3.29354  2.67741  2.69355  4.24690  2.90347  2.73739  3.18146  2.89801  2.37887  2.77519  2.98518  4.58477  3.61503
          0.02939  3.93761  4.65995  0.61958  0.77255  0.48576  0.95510
    264   2.74287  5.11422  1.95718  2.18387  4.54612  2.16920  3.73169  4.04065  2.68261  3.58168  4.40924  2.07847  3.78684  2.89623  3.22163  2.69958  3.04784  3.61640  5.75577  4.31994    273 d - - -
          2.68618  4.42225  2.77519  2.73123  3.46354  2.40513  3.72494  3.29354  2.67741  2.69355  4.24690  2.90347  2.73739  3.18146  2.89801  2.37887  2.77519  2.98518  4.58477  3.61503
          0.02939  3.93761  4.65995  0.61958  0.77255  0.48576  0.95510
    265   2.52616  4.68243  2.24129  2.41434  4.25754  3.17553  3.76541  3.67461  2.65381  3.29940  4.12547  2.90280  3.75238  2.94087  3.12062  1.81376  2.39099  3.27074  5.52623  4.17848    274 s - - -
          2.68618  4.42225  2.77519  2.73123  3.46354  2.40513  3.72494  3.29354  2.67741  2.69355  4.24690  2.90347  2.73739  3.18146  2.89801  2.37887  2.77519  2.98518  4.58477  3.61503
          0.02939  3.93761  4.65995  0.61958  0.77255  0.48576  0.95510
    266   2.24773  4.18734  3.33210  3.02271  4.15243  2.97535  4.10162  3.49564  3.03475  3.23867  4.10160  3.23881  3.69142  3.36677  3.35250  1.52090  1.83802  3.03506  5.51427  4.27485    275 s - - -
          2.68618  4.42225  2.77519  2.73123  3.46354  2.40513  3.72494  3.29354  2.67741  2.69355  4.24690  2.90347  2.73739  3.18146  2.89801  2.37887  2.77519  2.98518  4.58477  3.61503
          0.02939  3.93761  4.65995  0.61958  0.77255  0.48576  0.95510
    267   2.88195  5.33819  1.30840  2.11786  4.65598  3.18522  3.76697  4.21729  2.79230  3.75140  4.61573  2.15205  3.81799  2.94657  3.36959  2.79375  3.19030  3.79390  5.87691  4.38739    276 d - - -
          2.68618  4.42225  2.77519  2.73123  3.46354  2.40513  3.72494  3.29354  2.67741  2.69355  4.24690  2.90347  2.73739  3.18146  2.89801  2.37887  2.77519  2.98518  4.58477  3.61503
          0.02939  3.93761  4.65995  0.61958  0.77255  0.48576  0.95510
    268   3.04975  4.39061  4.68215  4.18760  3.50240  4.35017  4.91452  1.27859  4.06788  2.00947  3.31894  4.41957  4.67880  4.34060  4.27511  3.73566  3.31923  1.29889  5.45868  4.25225    277 i - - -
          2.68618  4.42225  2.77519  2.73123  3.46354  2.40513  3.72494  3.29354  2.67741  2.69355  4.24690  2.90347  2.73739  3.18146  2.89801  2.37887  2.77519  2.98518  4.58477  3.61503
          0.02939  3.93761  4.65995  0.61958  0.77255  0.48576  0.95510
    269   2.90533  5.40998  1.85367  1.28612  4.70159  3.21164  3.74186  4.20035  2.73152  3.72759  4.58555  2.68918  3.82283  2.91028  3.29877  2.80397  3.19167  3.79297  5.88201  4.40842    278 e - - -
          2.68618  4.42225  2.77519  2.73123  3.46354  2.40513  3.72494  3.29354  2.67741  2.69355  4.24690  2.90347  2.73739  3.18146  2.89801  2.37887  2.77519  2.98518  4.58477  3.61503
          0.02939  3.93761  4.65995  0.61958  0.77255  0.48576  0.95510
    270   2.20187  4.66224  2.73159  2.08626  4.20040  3.20319  3.76681  3.59277  2.62390  3.23373  4.07347  2.93240  3.77089  2.95026  3.05730  1.81323  2.87180  3.21490  5.47694  4.14977    279 s - - -
          2.68618  4.42225  2.77519  2.73123  3.46354  2.40513  3.72494  3.29354  2.67741  2.69355  4.24690  2.90347  2.73739  3.18146  2.89801  2.37887  2.77519  2.98518  4.58477  3.61503
          0.02939  3.93761  4.65995  0.61958  0.77255  0.48576  0.95510
    271   3.17005  4.51262  4.68354  4.16495  3.21587  4.42490  4.79881  1.38102  3.99408  1.32536  3.05584  4.42798  4.68149  4.22994  4.16857  3.79679  3.41449  1.89635  5.23162  4.05408    280 l - - -
          2.68618  4.42225  2.77519  2.73123  3.46354  2.40513  3.72494  3.29354  2.67741  2.69355  4.24690  2.90347  2.73739  3.18146  2.89801  2.37887  2.77519  2.98518  4.58477  3.61503
          0.02939  3.93761  4.65995  0.61958  0.77255  0.48576  0.95510
    272   2.74696  4.51593  3.43406  3.34175  4.48284  0.63532  4.45803  4.09830  3.53188  3.74427  4.72055  3.59834  3.90916  3.85088  3.76077  2.92074  3.23326  3.61405  5.56078  4.58694    281 G - - -
          2.68618  4.42225  2.77519  2.73123  3.46354  2.40513  3.72494  3.29354  2.67741  2.69355  4.24690  2.90347  2.73739  3.18146  2.89801  2.37887  2.77519  2.98518  4.58477  3.61503
          0.02939  3.93761  4.65995  0.61958  0.77255  0.48576  0.95510
    273   2.10259  4.59989  2.98664  2.02718  3.87075  3.39980  3.74408  2.66677  2.58583  2.84467  3.75791  3.04612  3.85610  2.94578  2.99698  2.70641  2.86700  2.78051  5.24302  3.94557    282 e - - -
          2.68618  4.42225  2.77519  2.73123  3.46354  2.40513  3.72494  3.29354  2.67741  2.69355  4.24690  2.90347  2.73739  3.18146  2.89801  2.37887  2.77519  2.98518  4.58477  3.61503
          0.02939  3.93761  4.65995  0.61958  0.77255  0.48576  0.95510
    274   2.94510  5.47174  1.24739  1.79404  4.75983  3.19513  3.76554  4.27036  2.80277  3.79692  4.67060  2.67163  3.82899  2.94134  3.39720  2.83088  3.24104  3.85782  5.94890  4.45579    283 d - - -
          2.68618  4.42225  2.77519  2.73123  3.46354  2.40513  3.72494  3.29354  2.67741  2.69355  4.24690  2.90347  2.73739  3.18146  2.89801  2.37887  2.77519  2.98518  4.58477  3.61503
          0.02939  3.93761  4.65995  0.61958  0.77255  0.48576  0.95510
    275   3.07925  4.91377  3.57658  3.07414  4.28486  3.55471  3.87205  3.83110  2.26450  3.33520  4.33370  3.42889  4.05415  3.08916  0.88340  3.16029  3.34079  3.55224  5.34152  4.19809    284 r - - -
          2.68618  4.42225  2.77519  2.73123  3.46354  2.40513  3.72494  3.29354  2.67741  2.69355  4.24690  2.90347  2.73739  3.18146  2.89801  2.37887  2.77519  2.98518  4.58477  3.61503
          0.02939  3.93761  4.65995  0.61958  0.77255  0.48576  0.95510
    276   2.85950  4.38416  4.21530  3.88051  3.59792  3.79107  4.67104  2.04802  3.74927  2.27370  3.55326  4.05985  4.34800  4.10441  3.95548  3.29874  3.21950  0.94666  5.39334  4.12896    285 v - - -
          2.68618  4.42225  2.77519  2.73123  3.46354  2.40513  3.72494  3.29354  2.67741  2.69355  4.24690  2.90347  2.73739  3.18146  2.89801  2.37887  2.77519  2.98518  4.58477  3.61503
          0.02939  3.93761  4.65995  0.61958  0.77255  0.48576  0.95510
    277   2.84837  5.23534  2.30247  1.37236  4.55110  3.24262  3.72481  4.04481  2.60615  3.59180  4.44768  2.22408  3.82846  2.89406  3.08460  2.78411  3.13180  3.65630  5.73850  4.31124    286 e - - -
          2.68618  4.42225  2.77519  2.73123  3.46354  2.40513  3.72494  3.29354  2.67741  2.69355  4.24690  2.90347  2.73739  3.18146  2.89801  2.37887  2.77519  2.98518  4.58477  3.61503
          0.02939  3.93761  4.65995  0.61958  0.77255  0.48576  0.95510
    278   2.58019  4.64695  2.91201  2.58601  4.19799  3.24206  3.77587  3.62372  2.07381  3.24706  4.10460  3.02522  3.80853  2.96555  2.81794  1.58674  2.91170  3.24718  5.43641  4.13769    287 s - - -
          2.68618  4.42225  2.77519  2.73123  3.46354  2.40513  3.72494  3.29354  2.67741  2.69355  4.24690  2.90347  2.73739  3.18146  2.89801  2.37887  2.77519  2.98518  4.58477  3.61503
          0.02939  3.93761  4.65995  0.61958  0.77255  0.48576  0.95510
    279   3.20906  4.57218  4.64731  4.12704  3.12873  4.41575  4.75126  1.74181  3.94152  1.04047  2.97318  4.40413  4.66446  4.17065  4.11256  3.78691  3.45028  2.05520  5.16558  3.99729    288 l - - -
          2.68618  4.42225  2.77519  2.73123  3.46354  2.40513  3.72494  3.29354  2.67741  2.69355  4.24690  2.90347  2.73739  3.18146  2.89801  2.37887  2.77519  2.98518  4.58477  3.61503
          0.02939  3.93761  4.65995  0.61958  0.77255  0.48576  0.95510
    280   3.22847  4.67147  4.29398  3.93420  3.16091  4.06474  4.56950  2.36860  3.70131  0.79901  3.16365  4.20335  4.48894  4.05405  3.86669  3.64328  3.51979  2.42283  5.06376  3.80210    289 l - - -
          2.68618  4.42225  2.77519  2.73123  3.46354  2.40513  3.72494  3.29354  2.67741  2.69355  4.24690  2.90347  2.73739  3.18146  2.89801  2.37887  2.77519  2.98518  4.58477  3.61503
          0.02939  3.93761  4.65995  0.61958  0.77255  0.48576  0.95510
    281   2.34747  4.26870  3.26344  3.08226  4.14132  2.99739  4.19030  3.67275  3.16041  3.38798  4.30866  3.29660  3.74157  3.50465  3.44442  0.99695  2.83248  3.19360  5.50862  4.22520    290 s - - -
          2.68618  4.42225  2.77519  2.73123  3.46354  2.40513  3.72494  3.29354  2.67741  2.69355  4.24690  2.90347  2.73739  3.18146  2.89801  2.37887  2.77519  2.98518  4.58477  3.61503
          0.02939  3.93761  4.65995  0.61958  0.77255  0.48576  0.95510
    282   2.45955  4.23000  3.69853  3.28618  3.75361  3.30190  4.21460  2.56195  3.18511  2.60743  3.68129  3.50510  3.92780  3.53581  3.46951  2.71563  1.58581  1.94676  5.32121  4.08730    291 t - - -
          2.68618  4.42225  2.77519  2.73123  3.46354  2.40513  3.72494  3.29354  2.67741  2.69355  4.24690  2.90347  2.73739  3.18146  2.89801  2.37887  2.77519  2.98518  4.58477  3.61503
          0.02939  3.93761  4.65995  0.61958  0.77255  0.48576  0.95510
    283   2.34747  4.26870  3.26344  3.08226  4.14132  2.99739  4.19030  3.67275  3.16041  3.38798  4.30866  3.29660  3.74157  3.50465  3.44442  0.99695  2.83248  3.19360  5.50862  4.22520    292 s - - -
          2.68618  4.42225  2.77519  2.73123  3.46354  2.40513  3.72494  3.29354  2.67741  2.69355  4.24690  2.90347  2.73739  3.18146  2.89801  2.37887  2.77519  2.98518  4.58477  3.61503
          0.02939  3.93761  4.65995  0.61958  0.77255  0.48576  0.95510
    284   2.83887  4.58537  3.45309  3.30153  4.29109  3.26920  4.37363  3.85324  3.36440  3.47303  4.52568  3.60167  0.71497  3.75120  3.60255  3.00841  3.28557  3.49119  5.45979  4.41265    293 p - - -
          2.68618  4.42225  2.77519  2.73123  3.46354  2.40513  3.72494  3.29354  2.67741  2.69355  4.24690  2.90347  2.73739  3.18146  2.89801  2.37887  2.77519  2.98518  4.58477  3.61503
          0.02939  3.93761  4.65995  0.61958  0.77255  0.48576  0.95510
    285   3.05995  5.19779  0.82897  2.37662  4.58363  3.26035  3.98902  4.18671  3.08556  3.78349  4.76309  2.93623  3.91776  3.22833  3.61056  3.01502  3.39994  3.81899  5.73956  4.44588    294 d - - -
          2.68618  4.42225  2.77519  2.73123  3.46354  2.40513  3.72494  3.29354  2.67741  2.69355  4.24690  2.90347  2.73739  3.18146  2.89801  2.37887  2.77519  2.98518  4.58477  3.61503
          0.02939  3.93761  4.65995  0.61958  0.77255  0.48576  0.95510
    286   2.54792  4.65553  2.79397  2.11913  4.13053  3.24076  3.74030  3.51488  2.57721  3.16025  4.00111  2.94749  3.77906  2.92270  3.00265  2.08518  2.13005  3.15805  5.41232  4.09322    295 s - - -
          2.68618  4.42225  2.77519  2.73123  3.46354  2.40513  3.72494  3.29354  2.67741  2.69355  4.24690  2.90347  2.73739  3.18146  2.89801  2.37887  2.77519  2.98518  4.58477  3.61503
          0.02939  3.93761  4.65995  0.61958  0.77255  0.48576  0.95510
    287   2.77780  4.77638  2.74510  2.63717  4.15014  3.22793  3.97418  3.87460  2.88336  3.51411  4.46903  1.04775  3.88302  3.24711  3.24018  2.84254  3.16184  3.49023  5.44859  4.09383    296 n - - -
          2.68618  4.42225  2.77519  2.73123  3.46354  2.40513  3.72494  3.29354  2.67741  2.69355  4.24690  2.90347  2.73739  3.18146  2.89801  2.37887  2.77519  2.98518  4.58477  3.61503
          0.02939  3.93761  4.65995  0.61958  0.77255  0.48576  0.95510
    288   2.79304  5.01387  2.63828  2.39463  4.37270  3.32765  3.69525  3.85145  1.99515  3.40833  4.26587  1.66512  3.85759  2.86321  2.71466  2.78539  3.06404  3.48905  5.52814  4.18590    297 n - - -
          2.68618  4.42225  2.77519  2.73123  3.46354  2.40513  3.72494  3.29354  2.67741  2.69355  4.24690  2.90347  2.73739  3.18146  2.89801  2.37887  2.77519  2.98518  4.58477  3.61503
          0.02939  3.93761  4.65995  0.61958  0.77255  0.48576  0.95510
    289   2.74696  4.51593  3.43406  3.34175  4.48284  0.63532  4.45803  4.09830  3.53188  3.74427  4.72055  3.59834  3.90916  3.85088  3.76077  2.92074  3.23326  3.61405  5.56078  4.58694    298 G - - -
          2.68618  4.42225  2.77519  2.73123  3.46354  2.40513  3.72494  3.29354  2.67741  2.69355  4.24690  2.90347  2.73739  3.18146  2.89801  2.37887  2.77519  2.98518  4.58477  3.61503
          0.02939  3.93761  4.65995  0.61958  0.77255  0.48576  0.95510
    290   2.85329  5.18610  2.51221  1.46179  4.51312  3.33561  3.67300  3.93903  2.00611  3.47373  4.32580  2.83809  3.85685  2.82667  2.75217  2.80550  3.10169  3.57863  5.62032  4.26686    299 e - - -
          2.68618  4.42225  2.77519  2.73123  3.46354  2.40513  3.72494  3.29354  2.67741  2.69355  4.24690  2.90347  2.73739  3.18146  2.89801  2.37887  2.77519  2.98518  4.58477  3.61503
          0.02939  3.93761  4.65995  0.61958  0.77255  0.48576  0.95510
    291   3.05995  5.19779  0.82897  2.37662  4.58363  3.26035  3.98902  4.18671  3.08556  3.78349  4.76309  2.93623  3.91776  3.22833  3.61056  3.01502  3.39994  3.81899  5.73956  4.44588    300 d - - -
          2.68618  4.42225  2.77519  2.73123  3.46354  2.40513  3.72494  3.29354  2.67741  2.69355  4.24690  2.90347  2.73739  3.18146  2.89801  2.37887  2.77519  2.98518  4.58477  3.61503
          0.02939  3.93761  4.65995  0.61958  0.77255  0.48576  0.95510
    292   3.07925  4.91377  3.57658  3.07414  4.28486  3.55471  3.87205  3.83110  2.26450  3.33520  4.33370  3.42889  4.05415  3.08916  0.88340  3.16029  3.34079  3.55224  5.34152  4.19809    301 r - - -
          2.68618  4.42225  2.77519  2.73123  3.46354  2.40513  3.72494  3.29354  2.67741  2.69355  4.24690  2.90347  2.73739  3.18146  2.89801  2.37887  2.77519  2.98518  4.58477  3.61503
          0.02939  3.93761  4.65995  0.61958  0.77255  0.48576  0.95510
    293   3.00869  5.13276  2.51570  0.93625  4.48720  3.31631  3.90883  3.95403  2.79757  3.56072  4.53194  2.97048  3.92400  3.12316  3.21311  2.98451  3.31344  3.63118  5.64651  4.36884    302 e - - -
          2.68618  4.42225  2.77519  2.73123  3.46354  2.40513  3.72494  3.29354  2.67741  2.69355  4.24690  2.90347  2.73739  3.18146  2.89801  2.37887  2.77519  2.98518  4.58477  3.61503
          0.02939  3.93761  4.65995  0.61958  0.77255  0.48576  0.95510
    294   2.76066  5.25954  2.09189  1.90215  4.56375  3.26924  3.63651  4.04729  2.01112  3.54360  4.34165  2.36359  3.78857  2.77240  2.98114  2.68984  3.01373  3.63396  5.69703  4.26219    303 e - - -
          2.68618  4.42225  2.77519  2.73123  3.46354  2.40513  3.72494  3.29354  2.67741  2.69355  4.24690  2.90347  2.73739  3.18146  2.89801  2.37887  2.77519  2.98518  4.58477  3.61503
          0.02939  3.93761  4.65995  0.61958  0.77255  0.48576  0.95510
    295   2.32434  4.29162  4.28051  3.77112  3.52448  3.97470  4.54729  1.42155  3.67071  2.18359  3.37809  4.02282  4.38864  3.95926  3.91824  3.33181  3.11362  1.57026  5.29507  4.08859    304 i - - -
          2.68618  4.42225  2.77519  2.73123  3.46354  2.40513  3.72494  3.29354  2.67741  2.69355  4.24690  2.90347  2.73739  3.18146  2.89801  2.37887  2.77519  2.98518  4.58477  3.61503
          0.02939  3.93761  4.65995  0.61958  0.77255  0.48576  0.95510
    296   2.85950  4.38416  4.21530  3.88051  3.59792  3.79107  4.67104  2.04802  3.74927  2.27370  3.55326  4.05985  4.34800  4.10441  3.95548  3.29874  3.21950  0.94666  5.39334  4.12896    305 v - - -
          2.68618  4.42225  2.77519  2.73123  3.46354  2.40513  3.72494  3.29354  2.67741  2.69355  4.24690  2.90347  2.73739  3.18146  2.89801  2.37887  2.77519  2.98518  4.58477  3.61503
          0.02939  3.93761  4.65995  0.61958  0.77255  0.48576  0.95510
    297   2.14081  4.39519  3.37620  2.86334  3.62568  3.51261  3.84954  2.11086  2.32903  2.58458  3.54696  3.27258  3.94500  3.12116  3.03350  2.81278  2.87095  2.47450  5.07573  3.83050    306 i - - -
          2.68618  4.42225  2.77519  2.73123  3.46354  2.40513  3.72494  3.29354  2.67741  2.69355  4.24690  2.90347  2.73739  3.18146  2.89801  2.37887  2.77519  2.98518  4.58477  3.61503
          0.02939  3.93761  4.65995  0.61958  0.77255  0.48576  0.95510
    298   2.21335  4.74933  2.71374  1.77324  4.18661  3.26474  3.72691  3.50472  2.55976  3.18772  4.04051  2.91456  3.79415  2.89984  2.99772  2.64422  2.44390  3.16388  5.45935  4.12461    307 e - - -
          2.68618  4.42225  2.77519  2.73123  3.46354  2.40513  3.72494  3.29354  2.67741  2.69355  4.24690  2.90347  2.73739  3.18146  2.89801  2.37887  2.77519  2.98518  4.58477  3.61503
          0.02939  3.93761  4.65995  0.61958  0.77255  0.48576  0.95510
    299   3.00869  5.13276  2.51570  0.93625  4.48720  3.31631  3.90883  3.95403  2.79757  3.56072  4.53194  2.97048  3.92400  3.12316  3.21311  2.98451  3.31344  3.63118  5.64651  4.36884    308 e - - -
          2.68618  4.42225  2.77519  2.73123  3.46354  2.40513  3.72494  3.29354  2.67741  2.69355  4.24690  2.90347  2.73739  3.18146  2.89801  2.37887  2.77519  2.98518  4.58477  3.61503
          0.02939  3.93761  4.65995  0.61958  0.77255  0.48576  0.95510
    300   3.08185  4.48263  4.42784  4.04618  3.41833  4.13650  4.76231  1.00076  3.87557  1.99119  3.34370  4.28240  4.56156  4.21722  4.06470  3.63818  3.37990  1.84904  5.32255  4.06638    309 i - - -
          2.68618  4.42225  2.77519  2.73123  3.46354  2.40513  3.72494  3.29354  2.67741  2.69355  4.24690  2.90347  2.73739  3.18146  2.89801  2.37887  2.77519  2.98518  4.58477  3.61503
          0.02939  3.93761  4.65995  0.61958  0.77255  0.48576  0.95510
    301   3.00869  5.13276  2.51570  0.93625  4.48720  3.31631  3.90883  3.95403  2.79757  3.56072  4.53194  2.97048  3.92400  3.12316  3.21311  2.98451  3.31344  3.63118  5.64651  4.36884    310 e - - -
          2.68618  4.42225  2.77519  2.73123  3.46354  2.40513  3.72494  3.29354  2.67741  2.69355  4.24690  2.90347  2.73739  3.18146  2.89801  2.37887  2.77519  2.98518  4.58477  3.61503
          0.02939  3.93761  4.65995  0.61958  0.77255  0.48576  0.95510
    302   2.72120  4.97434  1.41681  2.26986  4.43503  3.19466  3.79159  3.80994  2.75172  3.47447  4.35289  2.80928  3.80448  2.97332  3.26528  2.71390  2.42010  3.43378  5.70165  4.29512    311 d - - -
          2.68618  4.42225  2.77519  2.73123  3.46354  2.40513  3.72494  3.29354  2.67741  2.69355  4.24690  2.90347  2.73739  3.18146  2.89801  2.37887  2.77519  2.98518  4.58477  3.61503
          0.02939  3.93761  4.65995  0.61958  0.77255  0.48576  0.95510
    303   2.62797  4.69116  3.06659  2.52993  3.03047  3.44801  3.02161  3.31551  2.39914  2.92941  3.78428  2.59221  3.84329  2.82636  2.31262  2.69186  2.85686  3.02686  5.04752  3.66274    312 r - - -
          2.68618  4.42225  2.77519  2.73123  3.46354  2.40513  3.72494  3.29354  2.67741  2.69355  4.24690  2.90347  2.73739  3.18146  2.89801  2.37887  2.77519  2.98518  4.58477  3.61503
          0.02939  3.93761  4.65995  0.61958  0.77255  0.48576  0.95510
    304   2.76796  5.18520  1.72623  2.15741  4.56733  3.20103  3.71667  4.07213  2.66630  3.60415  4.43052  2.02175  3.78998  2.87782  3.21251  2.34074  3.06359  3.64967  5.77142  4.31843    313 d - - -
          2.68618  4.42225  2.77519  2.73123  3.46354  2.40513  3.72494  3.29354  2.67741  2.69355  4.24690  2.90347  2.73739  3.18146  2.89801  2.37887  2.77519  2.98518  4.58477  3.61503
          0.02939  3.93761  4.65995  0.61958  0.77255  0.48576  0.95510
    305   2.77780  4.77638  2.74510  2.63717  4.15014  3.22793  3.97418  3.87460  2.88336  3.51411  4.46903  1.04775  3.88302  3.24711  3.24018  2.84254  3.16184  3.49023  5.44859  4.09383    314 n - - -
          2.68618  4.42225  2.77519  2.73123  3.46354  2.40513  3.72494  3.29354  2.67741  2.69355  4.24690  2.90347  2.73739  3.18146  2.89801  2.37887  2.77519  2.98518  4.58477  3.61503
          0.02939  3.93761  4.65995  0.61958  0.77255  0.48576  0.95510
    306   1.70533  4.16717  3.62667  3.18789  3.84043  3.16893  4.13568  2.79235  3.12733  2.79233  3.75634  3.39767  3.81579  3.44253  3.43470  2.57112  2.00791  2.17320  5.31926  4.10281    315 a - - -
          2.68618  4.42225  2.77519  2.73123  3.46354  2.40513  3.72494  3.29354  2.67741  2.69355  4.24690  2.90347  2.73739  3.18146  2.89801  2.37887  2.77519  2.98518  4.58477  3.61503
          0.02939  3.93761  4.65995  0.61958  0.77255  0.48576  0.95510
    307   2.75268  4.76134  2.89067  2.58919  3.31459  3.41447  3.67488  3.45178  2.64437  3.04934  3.98351  1.68866  3.91479  3.02246  3.02253  2.80852  3.02855  3.16800  4.81378  2.62046    316 n - - -
          2.68618  4.42225  2.77519  2.73123  3.46354  2.40513  3.72494  3.29354  2.67741  2.69355  4.24690  2.90347  2.73739  3.18146  2.89801  2.37887  2.77519  2.98518  4.58477  3.61503
          0.02939  3.93761  4.65995  0.61958  0.77255  0.48576  0.95510
    308   3.22071  4.62359  4.55817  4.02346  3.05079  4.36346  4.65598  2.18263  3.81169  0.94748  2.43387  4.32129  4.60947  4.05244  3.98705  3.72340  3.45579  2.28589  5.09108  3.94603    317 l - - -
          2.68618  4.42225  2.77519  2.73123  3.46354  2.40513  3.72494  3.29354  2.67741  2.69355  4.24690  2.90347  2.73739  3.18146  2.89801  2.37887  2.77519  2.98518  4.58477  3.61503
          0.02939  3.93761  4.65995  0.61958  0.77255  0.48576  0.95510
    309   2.25132  4.18678  3.33923  3.02640  4.13599  2.98153  4.09959  3.47175  3.03345  3.22014  4.08595  3.24268  3.69504  3.36691  3.34975  1.66755  1.67582  3.01957  5.50154  4.26299    318 s - - -
          2.68618  4.42225  2.77519  2.73123  3.46354  2.40513  3.72494  3.29354  2.67741  2.69355  4.24690  2.90347  2.73739  3.18146  2.89801  2.37887  2.77519  2.98518  4.58477  3.61503
          0.02939  3.93761  4.65995  0.61958  0.77255  0.48576  0.95510
    310   3.14187  4.48847  4.64859  4.14655  3.28105  4.39393  4.80269  1.20974  3.96778  1.56773  3.13844  4.40530  4.67735  4.23890  4.15392  3.77678  3.39477  1.81695  5.27301  4.06154    319 i - - -
          2.68618  4.42225  2.77519  2.73123  3.46354  2.40513  3.72494  3.29354  2.67741  2.69355  4.24690  2.90347  2.73739  3.18146  2.89801  2.37887  2.77519  2.98518  4.58477  3.61503
          0.02939  3.93761  4.65995  0.61958  0.77255  0.48576  0.95510
    311   2.29090  4.25070  3.25083  2.88157  4.09605  3.03624  3.98636  3.47497  2.89613  3.16618  4.01030  3.17350  2.75068  3.22692  3.25103  2.05193  1.71424  3.03968  5.43804  4.19106    320 t - - -
          2.68618  4.42225  2.77519  2.73123  3.46354  2.40513  3.72494  3.29354  2.67741  2.69355  4.24690  2.90347  2.73739  3.18146  2.89801  2.37887  2.77519  2.98518  4.58477  3.61503
          0.02939  3.93761  4.65995  0.61958  0.77255  0.48576  0.95510
    312   3.03181  4.99799  3.21212  2.82152  4.39930  3.51418  3.79571  3.83266  0.95259  3.38359  4.34163  3.24309  4.00999  2.98356  2.44469  3.06957  3.28028  3.53680  5.42728  4.24944    321 k - - -
          2.68618  4.42225  2.77519  2.73123  3.46354  2.40513  3.72494  3.29354  2.67741  2.69355  4.24690  2.90347  2.73739  3.18146  2.89801  2.37887  2.77519  2.98518  4.58477  3.61503
          0.02939  3.93761  4.65995  0.61958  0.77255  0.48576  0.95510
    313   2.44817  4.29334  3.48630  3.24144  4.02675  3.13043  4.25374  3.16183  3.18570  3.02301  4.06944  3.44030  3.83935  3.57728  3.44119  2.65018  1.06614  2.84984  5.45884  4.24342    322 t - - -
          2.68618  4.42225  2.77519  2.73123  3.46354  2.40513  3.72494  3.29354  2.67741  2.69355  4.24690  2.90347  2.73739  3.18146  2.89801  2.37887  2.77519  2.98518  4.58477  3.61503
          0.02939  3.93761  4.65995  0.61958  0.77255  0.48576  0.95510
    314   3.04383  4.39438  4.62664  4.07883  3.30372  4.32237  4.72961  1.41199  3.96131  1.79073  2.47566  4.32886  4.59795  4.17375  4.14707  3.66419  3.28635  1.60270  5.23825  4.09464    323 i - - -
          2.68618  4.42225  2.77519  2.73123  3.46354  2.40513  3.72494  3.29354  2.67741  2.69355  4.24690  2.90347  2.73739  3.18146  2.89801  2.37887  2.77519  2.98518  4.58477  3.61503
          0.02939  3.93761  4.65995  0.61958  0.77255  0.48576  0.95510
    315   2.49425  4.58057  2.73172  2.53090  4.26093  3.10760  3.86483  3.78405  2.74595  3.40677  4.25009  1.79149  3.75295  3.07243  3.15179  1.84137  2.88291  3.33228  5.55415  4.20045    324 n - - -
          2.68618  4.42225  2.77519  2.73123  3.46354  2.40513  3.72494  3.29354  2.67741  2.69355  4.24690  2.90347  2.73739  3.18146  2.89801  2.37887  2.77519  2.98518  4.58477  3.61503
          0.02939  3.93761  4.65995  0.61958  0.77255  0.48576  0.95510
    316   3.07925  4.91377  3.57658  3.07414  4.28486  3.55471  3.87205  3.83110  2.26450  3.33520  4.33370  3.42889  4.05415  3.08916  0.88340  3.16029  3.34079  3.55224  5.34152  4.19809    325 r - - -
          2.68618  4.42225  2.77519  2.73123  3.46354  2.40513  3.72494  3.29354  2.67741  2.69355  4.24690  2.90347  2.73739  3.18146  2.89801  2.37887  2.77519  2.98518  4.58477  3.61503
          0.02939  3.93761  4.65995  0.61958  0.77255  0.48576  0.95510
    317   3.22847  4.67147  4.29398  3.93420  3.16091  4.06474  4.56950  2.36860  3.70131  0.79901  3.16365  4.20335  4.48894  4.05405  3.86669  3.64328  3.51979  2.42283  5.06376  3.80210    326 l - - -
          2.68618  4.42225  2.77519  2.73123  3.46354  2.40513  3.72494  3.29354  2.67741  2.69355  4.24690  2.90347  2.73739  3.18146  2.89801  2.37887  2.77519  2.98518  4.58477  3.61503
          0.02939  3.93761  4.65995  0.61958  0.77255  0.48576  0.95510
    318   2.74696  4.51593  3.43406  3.34175  4.48284  0.63532  4.45803  4.09830  3.53188  3.74427  4.72055  3.59834  3.90916  3.85088  3.76077  2.92074  3.23326  3.61405  5.56078  4.58694    327 G - - -
          2.68618  4.42225  2.77519  2.73123  3.46354  2.40513  3.72494  3.29354  2.67741  2.69355  4.24690  2.90347  2.73739  3.18146  2.89801  2.37887  2.77519  2.98518  4.58477  3.61503
          0.02939  3.93761  4.65995  0.61958  0.77255  0.48576  0.95510
    319   2.61027  4.30226  3.73436  3.27673  3.59002  3.52326  4.18474  2.00878  3.15517  2.39256  3.51508  3.56823  4.05445  3.51647  3.44550  2.90104  1.69780  2.19392  5.20907  3.96778    328 t - - -
          2.68618  4.42225  2.77519  2.73123  3.46354  2.40513  3.72494  3.29354  2.67741  2.69355  4.24690  2.90347  2.73739  3.18146  2.89801  2.37887  2.77519  2.98518  4.58477  3.61503
          0.02939  3.93761  4.65995  0.61958  0.77255  0.48576  0.95510
    320   2.85950  4.38416  4.21530  3.88051  3.59792  3.79107  4.67104  2.04802  3.74927  2.27370  3.55326  4.05985  4.34800  4.10441  3.95548  3.29874  3.21950  0.94666  5.39334  4.12896    329 v - - -
          2.68618  4.42225  2.77519  2.73123  3.46354  2.40513  3.72494  3.29354  2.67741  2.69355  4.24690  2.90347  2.73739  3.18146  2.89801  2.37887  2.77519  2.98518  4.58477  3.61503
          0.02939  3.93761  4.65995  0.61958  0.77255  0.48576  0.95510
    321   3.01004  4.45635  4.35637  3.89011  1.56119  4.03994  4.15570  2.31226  3.77091  1.88194  3.19895  4.04273  4.41972  3.95752  3.94201  3.41053  3.28210  1.90211  4.52860  3.02039    330 f - - -
          2.68618  4.42225  2.77519  2.73123  3.46354  2.40513  3.72494  3.29354  2.67741  2.69355  4.24690  2.90347  2.73739  3.18146  2.89801  2.37887  2.77519  2.98518  4.58477  3.61503
          0.02939  3.93761  4.65995  0.61958  0.77255  0.48576  0.95510
    322   3.34159  4.72429  4.32797  4.05492  0.91090  4.01596  3.90674  2.85734  3.96033  2.21244  3.57794  4.09275  4.47315  4.11039  4.06397  3.60813  3.64279  2.85281  4.13668  2.49560    331 f - - -
          2.68618  4.42225  2.77519  2.73123  3.46354  2.40513  3.72494  3.29354  2.67741  2.69355  4.24690  2.90347  2.73739  3.18146  2.89801  2.37887  2.77519  2.98518  4.58477  3.61503
          0.02939  3.93761  4.65995  0.61958  0.77255  0.48576  0.95510
    323   3.22847  4.67147  4.29398  3.93420  3.16091  4.06474  4.56950  2.36860  3.70131  0.79901  3.16365  4.20335  4.48894  4.05405  3.86669  3.64328  3.51979  2.42283  5.06376  3.80210    332 l - - -
          2.68618  4.42225  2.77519  2.73123  3.46354  2.40513  3.72494  3.29354  2.67741  2.69355  4.24690  2.90347  2.73739  3.18146  2.89801  2.37887  2.77519  2.98518  4.58477  3.61503
          0.02939  3.93761  4.65995  0.61958  0.77255  0.48576  0.95510
    324   3.01004  4.45635  4.35637  3.89011  1.56119  4.03994  4.15570  2.31226  3.77091  1.88194  3.19895  4.04273  4.41972  3.95752  3.94201  3.41053  3.28210  1.90211  4.52860  3.02039    333 f - - -
          2.68618  4.42225  2.77519  2.73123  3.46354  2.40513  3.72494  3.29354  2.67741  2.69355  4.24690  2.90347  2.73739  3.18146  2.89801  2.37887  2.77519  2.98518  4.58477  3.61503
          0.02939  3.93761  4.65995  0.61958  0.77255  0.48576  0.95510
    325   3.06998  4.40658  4.66404  4.13122  3.38724  4.38062  4.82266  1.60072  4.01397  1.64119  3.20284  4.38769  4.65967  4.25344  4.21565  3.73516  3.31886  1.28711  5.34134  4.16565    334 v - - -
          2.68618  4.42225  2.77519  2.73123  3.46354  2.40513  3.72494  3.29354  2.67741  2.69355  4.24690  2.90347  2.73739  3.18146  2.89801  2.37887  2.77519  2.98518  4.58477  3.61503
          0.02939  3.93761  4.65995  0.61958  0.77255  0.48576  0.95510
    326   3.34159  4.72429  4.32797  4.05492  0.91090  4.01596  3.90674  2.85734  3.96033  2.21244  3.57794  4.09275  4.47315  4.11039  4.06397  3.60813  3.64279  2.85281  4.13668  2.49560    335 f - - -
          2.68618  4.42225  2.77519  2.73123  3.46354  2.40513  3.72494  3.29354  2.67741  2.69355  4.24690  2.90347  2.73739  3.18146  2.89801  2.37887  2.77519  2.98518  4.58477  3.61503
          0.02939  3.93761  4.65995  0.61958  0.77255  0.48576  0.95510
    327   2.77780  4.77638  2.74510  2.63717  4.15014  3.22793  3.97418  3.87460  2.88336  3.51411  4.46903  1.04775  3.88302  3.24711  3.24018  2.84254  3.16184  3.49023  5.44859  4.09383    336 n - - -
          2.68618  4.42225  2.77519  2.73123  3.46354  2.40513  3.72494  3.29354  2.67741  2.69355  4.24690  2.90347  2.73739  3.18146  2.89801  2.37887  2.77519  2.98518  4.58477  3.61503
          0.02939  3.93761  4.65995  0.61958  0.77255  0.48576  0.95510
    328   3.08185  4.48263  4.42784  4.04618  3.41833  4.13650  4.76231  1.00076  3.87557  1.99119  3.34370  4.28240  4.56156  4.21722  4.06470  3.63818  3.37990  1.84904  5.32255  4.06638    337 i - - -
          2.68618  4.42225  2.77519  2.73123  3.46354  2.40513  3.72494  3.29354  2.67741  2.69355  4.24690  2.90347  2.73739  3.18146  2.89801  2.37887  2.77519  2.98518  4.58477  3.61503
          0.02939  3.93761  4.65995  0.61958  0.77255  0.48576  0.95510
    329   2.74696  4.51593  3.43406  3.34175  4.48284  0.63532  4.45803  4.09830  3.53188  3.74427  4.72055  3.59834  3.90916  3.85088  3.76077  2.92074  3.23326  3.61405  5.56078  4.58694    338 G - - -
          2.68618  4.42225  2.77519  2.73123  3.46354  2.40513  3.72494  3.29354  2.67741  2.69355  4.24690  2.90347  2.73739  3.18146  2.89801  2.37887  2.77519  2.98518  4.58477  3.61503
          0.02939  3.93761  4.65995  0.61958  0.77255  0.48576  0.95510
    330   3.08185  4.48263  4.42784  4.04618  3.41833  4.13650  4.76231  1.00076  3.87557  1.99119  3.34370  4.28240  4.56156  4.21722  4.06470  3.63818  3.37990  1.84904  5.32255  4.06638    339 i - - -
          2.68618  4.42225  2.77519  2.73123  3.46354  2.40513  3.72494  3.29354  2.67741  2.69355  4.24690  2.90347  2.73739  3.18146  2.89801  2.37887  2.77519  2.98518  4.58477  3.61503
          0.02939  3.93761  4.65995  0.61958  0.77255  0.48576  0.95510
    331   2.34747  4.26870  3.26344  3.08226  4.14132  2.99739  4.19030  3.67275  3.16041  3.38798  4.30866  3.29660  3.74157  3.50465  3.44442  0.99695  2.83248  3.19360  5.50862  4.22520    340 s - - -
          2.68618  4.42225  2.77519  2.73123  3.46354  2.40513  3.72494  3.29354  2.67741  2.69355  4.24690  2.90347  2.73739  3.18146  2.89801  2.37887  2.77519  2.98518  4.58477  3.61503
          0.02939  3.93761  4.65995  0.61958  0.77255  0.48576  0.95510
    332   3.01494  4.36936  4.61090  4.06682  2.51268  4.26470  4.59992  1.45083  3.95675  1.79421  3.10498  4.28105  4.55090  4.13971  4.12182  3.60363  3.25656  1.65513  5.06061  3.82631    341 i - - -
          2.68618  4.42225  2.77519  2.73123  3.46354  2.40513  3.72494  3.29354  2.67741  2.69355  4.24690  2.90347  2.73739  3.18146  2.89801  2.37887  2.77519  2.98518  4.58477  3.61503
          0.02939  3.93761  4.65995  0.61958  0.77255  0.48576  0.95510
    333   3.34159  4.72429  4.32797  4.05492  0.91090  4.01596  3.90674  2.85734  3.96033  2.21244  3.57794  4.09275  4.47315  4.11039  4.06397  3.60813  3.64279  2.85281  4.13668  2.49560    342 f - - -
          2.68618  4.42225  2.77519  2.73123  3.46354  2.40513  3.72494  3.29354  2.67741  2.69355  4.24690  2.90347  2.73739  3.18146  2.89801  2.37887  2.77519  2.98518  4.58477  3.61503
          0.02939  3.93761  4.65995  0.61958  0.77255  0.48576  0.95510
    334   2.85950  4.38416  4.21530  3.88051  3.59792  3.79107  4.67104  2.04802  3.74927  2.27370  3.55326  4.05985  4.34800  4.10441  3.95548  3.29874  3.21950  0.94666  5.39334  4.12896    343 v - - -
          2.68618  4.42225  2.77519  2.73123  3.46354  2.40513  3.72494  3.29354  2.67741  2.69355  4.24690  2.90347  2.73739  3.18146  2.89801  2.37887  2.77519  2.98518  4.58477  3.61503
          0.02939  3.93761  4.65995  0.61958  0.77255  0.48576  0.95510
    335   3.34159  4.72429  4.32797  4.05492  0.91090  4.01596  3.90674  2.85734  3.96033  2.21244  3.57794  4.09275  4.47315  4.11039  4.06397  3.60813  3.64279  2.85281  4.13668  2.49560    344 f - - -
          2.68618  4.42225  2.77519  2.73123  3.46354  2.40513  3.72494  3.29354  2.67741  2.69355  4.24690  2.90347  2.73739  3.18146  2.89801  2.37887  2.77519  2.98518  4.58477  3.61503
          0.02939  3.93761  4.65995  0.61958  0.77255  0.48576  0.95510
    336   3.22847  4.67147  4.29398  3.93420  3.16091  4.06474  4.56950  2.36860  3.70131  0.79901  3.16365  4.20335  4.48894  4.05405  3.86669  3.64328  3.51979  2.42283  5.06376  3.80210    345 l - - -
          2.68618  4.42225  2.77519  2.73123  3.46354  2.40513  3.72494  3.29354  2.67741  2.69355  4.24690  2.90347  2.73739  3.18146  2.89801  2.37887  2.77519  2.98518  4.58477  3.61503
          0.02939  3.93761  4.65995  0.61958  0.77255  0.48576  0.95510
    337   3.22847  4.67147  4.29398  3.93420  3.16091  4.06474  4.56950  2.36860  3.70131  0.79901  3.16365  4.20335  4.48894  4.05405  3.86669  3.64328  3.51979  2.42283  5.06376  3.80210    346 l - - -
          2.68618  4.42225  2.77519  2.73123  3.46354  2.40513  3.72494  3.29354  2.67741  2.69355  4.24690  2.90347  2.73739  3.18146  2.89801  2.37887  2.77519  2.98518  4.58477  3.61503
          0.02939  3.93761  4.65995  0.61958  0.77255  0.48576  0.95510
    338   2.44817  4.29334  3.48630  3.24144  4.02675  3.13043  4.25374  3.16183  3.18570  3.02301  4.06944  3.44030  3.83935  3.57728  3.44119  2.65018  1.06614  2.84984  5.45884  4.24342    347 t - - -
          2.68618  4.42225  2.77519  2.73123  3.46354  2.40513  3.72494  3.29354  2.67741  2.69355  4.24690  2.90347  2.73739  3.18146  2.89801  2.37887  2.77519  2.98518  4.58477  3.61503
          0.02939  3.93761  4.65995  0.61958  0.77255  0.48576  0.95510
    339   2.74696  4.51593  3.43406  3.34175  4.48284  0.63532  4.45803  4.09830  3.53188  3.74427  4.72055  3.59834  3.90916  3.85088  3.76077  2.92074  3.23326  3.61405  5.56078  4.58694    348 G - - -
          2.68618  4.42225  2.77519  2.73123  3.46354  2.40513  3.72494  3.29354  2.67741  2.69355  4.24690  2.90347  2.73739  3.18146  2.89801  2.37887  2.77519  2.98518  4.58477  3.61503
          0.02939  3.93761  4.65995  0.61958  0.77255  0.48576  0.95510
    340   3.08983  4.45756  4.59404  4.06374  3.25186  4.32338  4.72152  1.26937  3.90196  1.71808  2.48164  4.32556  4.60623  4.14722  4.08813  3.68098  3.33690  1.88822  5.22079  4.06089    349 i - - -
          2.68618  4.42225  2.77519  2.73123  3.46354  2.40513  3.72494  3.29354  2.67741  2.69355  4.24690  2.90347  2.73739  3.18146  2.89801  2.37887  2.77519  2.98518  4.58477  3.61503
          0.02939  3.93761  4.65995  0.61958  0.77255  0.48576  0.95510
    341   3.02090  4.55954  4.11947  3.71800  3.23697  3.88272  4.43808  2.41911  3.48247  1.82201  1.25851  3.98741  4.34384  3.86016  3.68011  3.37673  3.32756  2.43273  5.08639  3.85380    350 m - - -
          2.68618  4.42225  2.77519  2.73123  3.46354  2.40513  3.72494  3.29354  2.67741  2.69355  4.24690  2.90347  2.73739  3.18146  2.89801  2.37887  2.77519  2.98518  4.58477  3.61503
          0.02939  3.93761  4.65995  0.61958  0.77255  0.48576  0.95510
    342   3.14751  4.49211  4.65897  4.15245  3.26861  4.40298  4.80375  1.23798  3.97623  1.51946  3.12131  4.41202  4.67958  4.23910  4.15997  3.78278  3.39828  1.82962  5.26567  4.06205    351 i - - -
          2.68618  4.42225  2.77519  2.73123  3.46354  2.40513  3.72494  3.29354  2.67741  2.69355  4.24690  2.90347  2.73739  3.18146  2.89801  2.37887  2.77519  2.98518  4.58477  3.61503
          0.02939  3.93761  4.65995  0.61958  0.77255  0.48576  0.95510
    343   3.34159  4.72429  4.32797  4.05492  0.91090  4.01596  3.90674  2.85734  3.96033  2.21244  3.57794  4.09275  4.47315  4.11039  4.06397  3.60813  3.64279  2.85281  4.13668  2.49560    352 f - - -
          2.68618  4.42225  2.77519  2.73123  3.46354  2.40513  3.72494  3.29354  2.67741  2.69355  4.24690  2.90347  2.73739  3.18146  2.89801  2.37887  2.77519  2.98518  4.58477  3.61503
          0.02939  3.93761  4.65995  0.61958  0.77255  0.48576  0.95510
    344   2.34747  4.26870  3.26344  3.08226  4.14132  2.99739  4.19030  3.67275  3.16041  3.38798  4.30866  3.29660  3.74157  3.50465  3.44442  0.99695  2.83248  3.19360  5.50862  4.22520    353 s - - -
          2.68618  4.42225  2.77519  2.73123  3.46354  2.40513  3.72494  3.29354  2.67741  2.69355  4.24690  2.90347  2.73739  3.18146  2.89801  2.37887  2.77519  2.98518  4.58477  3.61503
          0.02939  3.93761  4.65995  0.61958  0.77255  0.48576  0.95510
    345   2.93290  4.92043  2.94643  2.70217  4.09760  3.40929  3.86105  3.73832  2.51847  3.23422  4.26025  3.16248  3.96369  1.12261  2.80137  2.97790  3.22982  3.46395  5.35810  4.05615    354 q - - -
          2.68618  4.42225  2.77519  2.73123  3.46354  2.40513  3.72494  3.29354  2.67741  2.69355  4.24690  2.90347  2.73739  3.18146  2.89801  2.37887  2.77519  2.98518  4.58477  3.61503
          0.02939  3.93761  4.65995  0.61958  0.77255  0.48576  0.95510
    346   3.01798  4.38263  4.60774  4.11866  3.51734  4.28149  4.86305  1.53873  3.99495  2.04929  3.34673  4.35359  4.63577  4.28346  4.21258  3.66835  3.29438  1.10440  5.44933  4.22875    355 v - - -
          2.68618  4.42225  2.77519  2.73123  3.46354  2.40513  3.72494  3.29354  2.67741  2.69355  4.24690  2.90347  2.73739  3.18146  2.89801  2.37887  2.77519  2.98518  4.58477  3.61503
          0.02939  3.93761  4.65995  0.61958  0.77255  0.48576  0.95510
    347   3.22847  4.67147  4.29398  3.93420  3.16091  4.06474  4.56950  2.36860  3.70131  0.79901  3.16365  4.20335  4.48894  4.05405  3.86669  3.64328  3.51979  2.42283  5.06376  3.80210    356 l - - -
          2.68618  4.42225  2.77519  2.73123  3.46354  2.40513  3.72494  3.29354  2.67741  2.69355  4.24690  2.90347  2.73739  3.18146  2.89801  2.37887  2.77519  2.98518  4.58477  3.61503
          0.02939  3.93761  4.65995  0.61958  0.77255  0.48576  0.95510
    348   3.34159  4.72429  4.32797  4.05492  0.91090  4.01596  3.90674  2.85734  3.96033  2.21244  3.57794  4.09275  4.47315  4.11039  4.06397  3.60813  3.64279  2.85281  4.13668  2.49560    357 f - - -
          2.68618  4.42225  2.77519  2.73123  3.46354  2.40513  3.72494  3.29354  2.67741  2.69355  4.24690  2.90347  2.73739  3.18146  2.89801  2.37887  2.77519  2.98518  4.58477  3.61503
          0.02939  3.93761  4.65995  0.61958  0.77255  0.48576  0.95510
    349   3.08185  4.48263  4.42784  4.04618  3.41833  4.13650  4.76231  1.00076  3.87557  1.99119  3.34370  4.28240  4.56156  4.21722  4.06470  3.63818  3.37990  1.84904  5.32255  4.06638    358 i - - -
          2.68618  4.42225  2.77519  2.73123  3.46354  2.40513  3.72494  3.29354  2.67741  2.69355  4.24690  2.90347  2.73739  3.18146  2.89801  2.37887  2.77519  2.98518  4.58477  3.61503
          0.02939  3.93761  4.65995  0.61958  0.77255  0.48576  0.95510
    350   3.08185  4.48263  4.42784  4.04618  3.41833  4.13650  4.76231  1.00076  3.87557  1.99119  3.34370  4.28240  4.56156  4.21722  4.06470  3.63818  3.37990  1.84904  5.32255  4.06638    359 i - - -
          2.68618  4.42225  2.77519  2.73123  3.46354  2.40513  3.72494  3.29354  2.67741  2.69355  4.24690  2.90347  2.73739  3.18146  2.89801  2.37887  2.77519  2.98518  4.58477  3.61503
          0.02939  3.93761  4.65995  0.61958  0.77255  0.48576  0.95510
    351   3.47142  4.76403  4.47190  4.12161  1.19482  4.26522  3.46956  3.16040  3.97833  2.51595  3.77137  3.97696  4.58533  4.00507  4.05392  3.62752  3.69823  3.08766  3.63429  1.46102    360 f - - -
          2.68618  4.42225  2.77519  2.73123  3.46354  2.40513  3.72494  3.29354  2.67741  2.69355  4.24690  2.90347  2.73739  3.18146  2.89801  2.37887  2.77519  2.98518  4.58477  3.61503
          0.02939  3.93761  4.65995  0.61958  0.77255  0.48576  0.95510
    352   0.92384  4.22499  3.52904  3.32341  4.11752  3.04776  4.33772  3.25281  3.34134  3.13140  4.15616  3.45646  3.79315  3.67656  3.58734  2.57476  2.85663  2.89595  5.53818  4.34568    361 a - - -
          2.68618  4.42225  2.77519  2.73123  3.46354  2.40513  3.72494  3.29354  2.67741  2.69355  4.24690  2.90347  2.73739  3.18146  2.89801  2.37887  2.77519  2.98518  4.58477  3.61503
          0.02939  3.93761  4.65995  0.61958  0.77255  0.48576  0.95510
    353   3.02090  4.55954  4.11947  3.71800  3.23697  3.88272  4.43808  2.41911  3.48247  1.82201  1.25851  3.98741  4.34384  3.86016  3.68011  3.37673  3.32756  2.43273  5.08639  3.85380    362 m - - -
          2.68618  4.42225  2.77519  2.73123  3.46354  2.40513  3.72494  3.29354  2.67741  2.69355  4.24690  2.90347  2.73739  3.18146  2.89801  2.37887  2.77519  2.98518  4.58477  3.61503
          0.02939  3.93761  4.65995  0.61958  0.77255  0.48576  0.95510
    354   3.34159  4.72429  4.32797  4.05492  0.91090  4.01596  3.90674  2.85734  3.96033  2.21244  3.57794  4.09275  4.47315  4.11039  4.06397  3.60813  3.64279  2.85281  4.13668  2.49560    363 f - - -
          2.68618  4.42225  2.77519  2.73123  3.46354  2.40513  3.72494  3.29354  2.67741  2.69355  4.24690  2.90347  2.73739  3.18146  2.89801  2.37887  2.77519  2.98518  4.58477  3.61503
          0.02939  3.93761  4.65995  0.61958  0.77255  0.48576  0.95510
    355   3.22847  4.67147  4.29398  3.93420  3.16091  4.06474  4.56950  2.36860  3.70131  0.79901  3.16365  4.20335  4.48894  4.05405  3.86669  3.64328  3.51979  2.42283  5.06376  3.80210    364 l - - -
          2.68618  4.42225  2.77519  2.73123  3.46354  2.40513  3.72494  3.29354  2.67741  2.69355  4.24690  2.90347  2.73739  3.18146  2.89801  2.37887  2.77519  2.98518  4.58477  3.61503
          0.02939  3.93761  4.65995  0.61958  0.77255  0.48576  0.95510
    356   2.83887  4.58537  3.45309  3.30153  4.29109  3.26920  4.37363  3.85324  3.36440  3.47303  4.52568  3.60167  0.71497  3.75120  3.60255  3.00841  3.28557  3.49119  5.45979  4.41265    365 p - - -
          2.68618  4.42225  2.77519  2.73123  3.46354  2.40513  3.72494  3.29354  2.67741  2.69355  4.24690  2.90347  2.73739  3.18146  2.89801  2.37887  2.77519  2.98518  4.58477  3.61503
          0.02939  3.93761  4.65995  0.61958  0.77255  0.48576  0.95510
    357   3.05239  4.39498  4.67955  4.18643  3.49430  4.34816  4.91249  1.23664  4.06428  1.99801  3.31178  4.41864  4.67772  4.33739  4.27067  3.73479  3.32240  1.35178  5.45412  4.24815    366 i - - -
          2.68618  4.42225  2.77519  2.73123  3.46354  2.40513  3.72494  3.29354  2.67741  2.69355  4.24690  2.90347  2.73739  3.18146  2.89801  2.37887  2.77519  2.98518  4.58477  3.61503
          0.02939  3.93761  4.65995  0.61958  0.77255  0.48576  0.95510
    358   2.34747  4.26870  3.26344  3.08226  4.14132  2.99739  4.19030  3.67275  3.16041  3.38798  4.30866  3.29660  3.74157  3.50465  3.44442  0.99695  2.83248  3.19360  5.50862  4.22520    367 s - - -
          2.68618  4.42225  2.77519  2.73123  3.46354  2.40513  3.72494  3.29354  2.67741  2.69355  4.24690  2.90347  2.73739  3.18146  2.89801  2.37887  2.77519  2.98518  4.58477  3.61503
          0.02939  3.93761  4.65995  0.61958  0.77255  0.48576  0.95510
    359   3.34159  4.72429  4.32797  4.05492  0.91090  4.01596  3.90674  2.85734  3.96033  2.21244  3.57794  4.09275  4.47315  4.11039  4.06397  3.60813  3.64279  2.85281  4.13668  2.49560    368 f - - -
          2.68618  4.42225  2.77519  2.73123  3.46354  2.40513  3.72494  3.29354  2.67741  2.69355  4.24690  2.90347  2.73739  3.18146  2.89801  2.37887  2.77519  2.98518  4.58477  3.61503
          0.02939  3.93761  4.65995  0.61958  0.77255  0.48576  0.95510
    360   3.19797  4.55030  4.67311  4.15013  3.15463  4.42756  4.77410  1.61313  3.97368  1.11908  2.99259  4.42171  4.67371  4.19705  4.14330  3.79682  3.43879  1.99977  5.18789  4.02404    369 l - - -
          2.68618  4.42225  2.77519  2.73123  3.46354  2.40513  3.72494  3.29354  2.67741  2.69355  4.24690  2.90347  2.73739  3.18146  2.89801  2.37887  2.77519  2.98518  4.58477  3.61503
          0.02939  3.93761  4.65995  0.61958  0.77255  0.48576  0.95510
    361   3.22847  4.67147  4.29398  3.93420  3.16091  4.06474  4.56950  2.36860  3.70131  0.79901  3.16365  4.20335  4.48894  4.05405  3.86669  3.64328  3.51979  2.42283  5.06376  3.80210    370 l - - -
          2.68618  4.42225  2.77519  2.73123  3.46354  2.40513  3.72494  3.29354  2.67741  2.69355  4.24690  2.90347  2.73739  3.18146  2.89801  2.37887  2.77519  2.98518  4.58477  3.61503
          0.02939  3.93761  4.65995  0.61958  0.77255  0.48576  0.95510
    362   2.34747  4.26870  3.26344  3.08226  4.14132  2.99739  4.19030  3.67275  3.16041  3.38798  4.30866  3.29660  3.74157  3.50465  3.44442  0.99695  2.83248  3.19360  5.50862  4.22520    371 s - - -
          2.68618  4.42225  2.77519  2.73123  3.46354  2.40513  3.72494  3.29354  2.67741  2.69355  4.24690  2.90347  2.73739  3.18146  2.89801  2.37887  2.77519  2.98518  4.58477  3.61503
          0.02939  3.93761  4.65995  0.61958  0.77255  0.48576  0.95510
    363   3.02090  4.55954  4.11947  3.71800  3.23697  3.88272  4.43808  2.41911  3.48247  1.82201  1.25851  3.98741  4.34384  3.86016  3.68011  3.37673  3.32756  2.43273  5.08639  3.85380    372 m - - -
          2.68618  4.42225  2.77519  2.73123  3.46354  2.40513  3.72494  3.29354  2.67741  2.69355  4.24690  2.90347  2.73739  3.18146  2.89801  2.37887  2.77519  2.98518  4.58477  3.61503
          0.02939  3.93761  4.65995  0.61958  0.77255  0.48576  0.95510
    364   3.17282  4.51574  4.68463  4.16512  3.20952  4.42631  4.79733  1.40128  3.99431  1.30299  3.04860  4.42873  4.68118  4.22780  4.16791  3.79763  3.41671  1.90568  5.22731  4.05215    373 l - - -
          2.68618  4.42225  2.77519  2.73123  3.46354  2.40513  3.72494  3.29354  2.67741  2.69355  4.24690  2.90347  2.73739  3.18146  2.89801  2.37887  2.77519  2.98518  4.58477  3.61503
          0.02939  3.93761  4.65995  0.61958  0.77255  0.48576  0.95510
    365   2.83887  4.58537  3.45309  3.30153  4.29109  3.26920  4.37363  3.85324  3.36440  3.47303  4.52568  3.60167  0.71497  3.75120  3.60255  3.00841  3.28557  3.49119  5.45979  4.41265    374 p - - -
          2.68618  4.42225  2.77519  2.73123  3.46354  2.40513  3.72494  3.29354  2.67741  2.69355  4.24690  2.90347  2.73739  3.18146  2.89801  2.37887  2.77519  2.98518  4.58477  3.61503
          0.02939  3.93761  4.65995  0.61958  0.77255  0.48576  0.95510
    366   2.24355  4.18645  3.31795  3.02919  4.18126  2.96283  4.11776  3.53250  3.05149  3.27425  4.13818  3.23899  3.68788  3.38393  3.36526  1.33681  2.11391  3.05876  5.54127  4.29935    375 s - - -
          2.68618  4.42225  2.77519  2.73123  3.46354  2.40513  3.72494  3.29354  2.67741  2.69355  4.24690  2.90347  2.73739  3.18146  2.89801  2.37887  2.77519  2.98518  4.58477  3.61503
          0.02939  3.93761  4.65995  0.61958  0.77255  0.48576  0.95510
    367   3.44665  4.75117  4.45247  4.09742  1.12757  4.25045  3.49108  3.11856  3.95527  2.47286  3.73423  3.97438  4.57397  3.99545  4.03830  3.61462  3.67564  3.05279  3.66179  1.60555    376 f - - -
          2.68618  4.42225  2.77519  2.73123  3.46354  2.40513  3.72494  3.29354  2.67741  2.69355  4.24690  2.90347  2.73739  3.18146  2.89801  2.37887  2.77519  2.98518  4.58477  3.61503
          0.02939  3.93761  4.65995  0.61958  0.77255  0.48576  0.95510
    368   2.94169  5.47660  1.28120  1.74903  4.76328  3.19535  3.76090  4.27458  2.79482  3.79702  4.66732  2.66906  3.82713  2.93507  3.38963  2.82665  3.23617  3.86001  5.94983  4.45453    377 d - - -
          2.68618  4.42225  2.77519  2.73123  3.46354  2.40513  3.72494  3.29354  2.67741  2.69355  4.24690  2.90347  2.73739  3.18146  2.89801  2.37887  2.77519  2.98518  4.58477  3.61503
          0.02939  3.93761  4.65995  0.61958  0.77255  0.48576  0.95510
    369   2.25646  4.21890  3.14136  2.96543  4.33630  1.38843  4.16227  3.81261  3.14582  3.48810  4.32439  3.19822  3.67637  3.43235  3.47036  1.89394  2.74597  3.24577  5.65658  4.41512    378 g - - -
          2.68618  4.42225  2.77519  2.73123  3.46354  2.40513  3.72494  3.29354  2.67741  2.69355  4.24690  2.90347  2.73739  3.18146  2.89801  2.37887  2.77519  2.98518  4.58477  3.61503
          0.02939  3.93761  4.65995  0.61958  0.77255  0.48576  0.95510
    370   3.12797  4.57105  4.40997  3.87942  3.07965  4.22989  4.53801  2.21675  3.66361  1.35337  1.65283  4.17810  4.51856  3.94184  3.85793  3.58511  3.37028  2.28763  5.05669  3.88323    379 l - - -
          2.68618  4.42225  2.77519  2.73123  3.46354  2.40513  3.72494  3.29354  2.67741  2.69355  4.24690  2.90347  2.73739  3.18146  2.89801  2.37887  2.77519  2.98518  4.58477  3.61503
          0.02939  3.93761  4.65995  0.61958  0.77255  0.48576  0.95510
    371   2.24934  4.21531  3.15179  2.95952  4.33278  1.51989  4.15062  3.80491  3.12956  3.47597  4.30749  3.19371  3.67224  3.41547  3.45963  1.73343  2.73605  3.23851  5.65202  4.41047    380 g - - -
          2.68618  4.42225  2.77519  2.73123  3.46354  2.40513  3.72494  3.29354  2.67741  2.69355  4.24690  2.90347  2.73739  3.18146  2.89801  2.37887  2.77519  2.98518  4.58477  3.61503
          0.02939  3.93761  4.65995  0.61958  0.77255  0.48576  0.95510
    372   2.99726  5.09819  3.35463  2.74788  4.52645  3.60762  3.60487  3.89083  1.23401  3.35726  4.23449  3.15865  3.99657  2.74641  1.86056  3.00021  3.17812  3.57571  5.41620  4.23349    381 k - - -
          2.68618  4.42225  2.77519  2.73123  3.46354  2.40513  3.72494  3.29354  2.67741  2.69355  4.24690  2.90347  2.73739  3.18146  2.89801  2.37887  2.77519  2.98518  4.58477  3.61503
          0.02939  3.93761  4.65995  0.61958  0.77255  0.48576  0.95510
    373   2.70640  4.79872  3.18000  2.57601  4.04689  3.49852  2.97517  3.44666  1.97189  3.03109  3.01915  3.04541  3.87373  2.76215  2.08713  2.75452  2.91632  3.15049  5.23739  3.96656    382 k - - -
          2.68618  4.42225  2.77519  2.73123  3.46354  2.40513  3.72494  3.29354  2.67741  2.69355  4.24690  2.90347  2.73739  3.18146  2.89801  2.37887  2.77519  2.98518  4.58477  3.61503
          0.02939  3.93761  4.65995  0.61958  0.77255  0.48576  0.95510
    374   0.92384  4.22499  3.52904  3.32341  4.11752  3.04776  4.33772  3.25281  3.34134  3.13140  4.15616  3.45646  3.79315  3.67656  3.58734  2.57476  2.85663  2.89595  5.53818  4.34568    383 a - - -
          2.68618  4.42225  2.77519  2.73123  3.46354  2.40513  3.72494  3.29354  2.67741  2.69355  4.24690  2.90347  2.73739  3.18146  2.89801  2.37887  2.77519  2.98518  4.58477  3.61503
          0.02939  3.93761  4.65995  0.61958  0.77255  0.48576  0.95510
    375   3.08185  4.48263  4.42784  4.04618  3.41833  4.13650  4.76231  1.00076  3.87557  1.99119  3.34370  4.28240  4.56156  4.21722  4.06470  3.63818  3.37990  1.84904  5.32255  4.06638    384 i - - -
          2.68618  4.42225  2.77519  2.73123  3.46354  2.40513  3.72494  3.29354  2.67741  2.69355  4.24690  2.90347  2.73739  3.18146  2.89801  2.37887  2.77519  2.98518  4.58477  3.61503
          0.02939  3.93761  4.65995  0.61958  0.77255  0.48576  0.95510
    376   2.76188  4.28115  4.01952  3.46901  3.33981  3.85366  4.23698  1.74446  3.35211  2.06070  2.65515  3.77545  4.22824  3.64424  3.61329  3.16277  2.27891  2.02458  5.03198  3.83963    385 i - - -
          2.68618  4.42225  2.77519  2.73123  3.46354  2.40513  3.72494  3.29354  2.67741  2.69355  4.24690  2.90347  2.73739  3.18146  2.89801  2.37887  2.77519  2.98518  4.58477  3.61503
          0.02939  3.93761  4.65995  0.61958  0.77255  0.48576  0.95510
    377   3.00081  5.10396  3.36969  2.75128  4.53557  3.61349  3.60090  3.89676  1.25565  3.35956  4.23528  3.16065  3.99826  2.74120  1.81239  3.00263  3.17900  3.58129  5.41638  4.23612    386 k - - -
          2.68618  4.42225  2.77519  2.73123  3.46354  2.40513  3.72494  3.29354  2.67741  2.69355  4.24690  2.90347  2.73739  3.18146  2.89801  2.37887  2.77519  2.98518  4.58477  3.61503
          0.02939  3.93761  4.65995  0.61958  0.77255  0.48576  0.95510
    378   3.22847  4.67147  4.29398  3.93420  3.16091  4.06474  4.56950  2.36860  3.70131  0.79901  3.16365  4.20335  4.48894  4.05405  3.86669  3.64328  3.51979  2.42283  5.06376  3.80210    387 l - - -
          2.68618  4.42225  2.77519  2.73123  3.46354  2.40513  3.72494  3.29354  2.67741  2.69355  4.24690  2.90347  2.73739  3.18146  2.89801  2.37887  2.77519  2.98518  4.58477  3.61503
          0.02939  3.93761  4.65995  0.61958  0.77255  0.48576  0.95510
    379   3.34159  4.72429  4.32797  4.05492  0.91090  4.01596  3.90674  2.85734  3.96033  2.21244  3.57794  4.09275  4.47315  4.11039  4.06397  3.60813  3.64279  2.85281  4.13668  2.49560    388 f - - -
          2.68618  4.42225  2.77519  2.73123  3.46354  2.40513  3.72494  3.29354  2.67741  2.69355  4.24690  2.90347  2.73739  3.18146  2.89801  2.37887  2.77519  2.98518  4.58477  3.61503
          0.02939  3.93761  4.65995  0.61958  0.77255  0.48576  0.95510
    380   2.77780  4.77638  2.74510  2.63717  4.15014  3.22793  3.97418  3.87460  2.88336  3.51411  4.46903  1.04775  3.88302  3.24711  3.24018  2.84254  3.16184  3.49023  5.44859  4.09383    389 n - - -
          2.68618  4.42225  2.77519  2.73123  3.46354  2.40513  3.72494  3.29354  2.67741  2.69355  4.24690  2.90347  2.73739  3.18146  2.89801  2.37887  2.77519  2.98518  4.58477  3.61503
          0.02939  3.93761  4.65995  0.61958  0.77255  0.48576  0.95510
    381   2.51325  4.23222  3.78611  3.35756  3.70001  3.39551  4.25797  2.40110  3.25600  2.52546  3.61539  3.57936  3.99441  3.59659  3.53482  2.80072  1.80804  1.66713  5.29919  4.07060    390 v - - -
          2.68618  4.42225  2.77519  2.73123  3.46354  2.40513  3.72494  3.29354  2.67741  2.69355  4.24690  2.90347  2.73739  3.18146  2.89801  2.37887  2.77519  2.98518  4.58477  3.61503
          0.02939  3.93761  4.65995  0.61958  0.77255  0.48576  0.95510
    382   3.08185  4.48263  4.42784  4.04618  3.41833  4.13650  4.76231  1.00076  3.87557  1.99119  3.34370  4.28240  4.56156  4.21722  4.06470  3.63818  3.37990  1.84904  5.32255  4.06638    391 i - - -
          2.68618  4.42225  2.77519  2.73123  3.46354  2.40513  3.72494  3.29354  2.67741  2.69355  4.24690  2.90347  2.73739  3.18146  2.89801  2.37887  2.77519  2.98518  4.58477  3.61503
          0.02939  3.93761  4.65995  0.61958  0.77255  0.48576  0.95510
    383   3.15211  4.57856  4.46439  3.92660  3.06660  4.27521  4.57387  2.20539  3.72111  1.25503  1.75309  4.22451  4.54479  3.97689  3.90832  3.62615  3.38935  2.28875  5.06288  3.90811    392 l - - -
          2.68618  4.42225  2.77519  2.73123  3.46354  2.40513  3.72494  3.29354  2.67741  2.69355  4.24690  2.90347  2.73739  3.18146  2.89801  2.37887  2.77519  2.98518  4.58477  3.61503
          0.02939  3.93761  4.65995  0.61958  0.77255  0.48576  0.95510
    384   2.57395  4.31732  3.61561  3.13493  3.54789  3.45957  4.05459  2.60157  2.99696  2.37234  2.66245  3.45257  3.97931  3.36967  3.29676  2.81986  1.71863  2.42671  5.12754  3.89365    393 t - - -
          2.68618  4.42225  2.77519  2.73123  3.46354  2.40513  3.72494  3.29354  2.67741  2.69355  4.24690  2.90347  2.73739  3.18146  2.89801  2.37887  2.77519  2.98518  4.58477  3.61503
          0.02939  3.93761  4.65995  0.61958  0.77255  0.48576  0.95510
    385   3.07925  4.91377  3.57658  3.07414  4.28486  3.55471  3.87205  3.83110  2.26450  3.33520  4.33370  3.42889  4.05415  3.08916  0.88340  3.16029  3.34079  3.55224  5.34152  4.19809    394 r - - -
          2.68618  4.42225  2.77519  2.73123  3.46354  2.40513  3.72494  3.29354  2.67741  2.69355  4.24690  2.90347  2.73739  3.18146  2.89801  2.37887  2.77519  2.98518  4.58477  3.61503
          0.02939  3.93761  4.65995  0.61958  0.77255  0.48576  0.95510
    386   0.92384  4.22499  3.52904  3.32341  4.11752  3.04776  4.33772  3.25281  3.34134  3.13140  4.15616  3.45646  3.79315  3.67656  3.58734  2.57476  2.85663  2.89595  5.53818  4.34568    395 a - - -
          2.68618  4.42225  2.77519  2.73123  3.46354  2.40513  3.72494  3.29354  2.67741  2.69355  4.24690  2.90347  2.73739  3.18146  2.89801  2.37887  2.77519  2.98518  4.58477  3.61503
          0.02939  3.93761  4.65995  0.61958  0.77255  0.48576  0.95510
    387   2.74696  4.51593  3.43406  3.34175  4.48284  0.63532  4.45803  4.09830  3.53188  3.74427  4.72055  3.59834  3.90916  3.85088  3.76077  2.92074  3.23326  3.61405  5.56078  4.58694    396 G - - -
          2.68618  4.42225  2.77519  2.73123  3.46354  2.40513  3.72494  3.29354  2.67741  2.69355  4.24690  2.90347  2.73739  3.18146  2.89801  2.37887  2.77519  2.98518  4.58477  3.61503
          0.02939  3.93761  4.65995  0.61958  0.77255  0.48576  0.95510
    388   3.09979  4.42314  4.72311  4.19109  3.36902  4.42681  4.86830  1.34809  4.07170  1.62512  3.17672  4.44272  4.69179  4.29915  4.26243  3.78568  3.34696  1.50048  5.35041  4.18542    397 i - - -
          2.68618  4.42225  2.77519  2.73123  3.46354  2.40513  3.72494  3.29354  2.67741  2.69355  4.24690  2.90347  2.73739  3.18146  2.89801  2.37887  2.77519  2.98518  4.58477  3.61503
          0.02939  3.93761  4.65995  0.61958  0.77255  0.48576  0.95510
    389   2.44817  4.29334  3.48630  3.24144  4.02675  3.13043  4.25374  3.16183  3.18570  3.02301  4.06944  3.44030  3.83935  3.57728  3.44119  2.65018  1.06614  2.84984  5.45884  4.24342    398 t - - -
          2.68618  4.42225  2.77519  2.73123  3.46354  2.40513  3.72494  3.29354  2.67741  2.69355  4.24690  2.90347  2.73739  3.18146  2.89801  2.37887  2.77519  2.98518  4.58477  3.61503
          0.02939  3.93761  4.65995  0.61958  0.77255  0.48576  0.95510
    390   3.22847  4.67147  4.29398  3.93420  3.16091  4.06474  4.56950  2.36860  3.70131  0.79901  3.16365  4.20335  4.48894  4.05405  3.86669  3.64328  3.51979  2.42283  5.06376  3.80210    399 l - - -
          2.68618  4.42225  2.77519  2.73123  3.46354  2.40513  3.72494  3.29354  2.67741  2.69355  4.24690  2.90347  2.73739  3.18146  2.89801  2.37887  2.77519  2.98518  4.58477  3.61503
          0.02939  3.93761  4.65995  0.61958  0.77255  0.48576  0.95510
    391   3.04802  4.38877  4.68130  4.18634  3.50580  4.34933  4.91401  1.30190  4.06742  2.01479  3.32232  4.41832  4.67820  4.34042  4.27524  3.73440  3.31746  1.27320  5.46014  4.25316    400 v - - -
          2.68618  4.42225  2.77519  2.73123  3.46354  2.40513  3.72494  3.29354  2.67741  2.69355  4.24690  2.90347  2.73739  3.18146  2.89801  2.37887  2.77519  2.98518  4.58477  3.61503
          0.02939  3.93761  4.65995  0.61958  0.77255  0.48576  0.95510
    392   3.08185  4.48263  4.42784  4.04618  3.41833  4.13650  4.76231  1.00076  3.87557  1.99119  3.34370  4.28240  4.56156  4.21722  4.06470  3.63818  3.37990  1.84904  5.32255  4.06638    401 i - - -
          2.68618  4.42225  2.77519  2.73123  3.46354  2.40513  3.72494  3.29354  2.67741  2.69355  4.24690  2.90347  2.73739  3.18146  2.89801  2.37887  2.77519  2.98518  4.58477  3.61503
          0.02939  3.93761  4.65995  0.61958  0.77255  0.48576  0.95510
    393   2.44817  4.29334  3.48630  3.24144  4.02675  3.13043  4.25374  3.16183  3.18570  3.02301  4.06944  3.44030  3.83935  3.57728  3.44119  2.65018  1.06614  2.84984  5.45884  4.24342    402 t - - -
          2.68618  4.42225  2.77519  2.73123  3.46354  2.40513  3.72494  3.29354  2.67741  2.69355  4.24690  2.90347  2.73739  3.18146  2.89801  2.37887  2.77519  2.98518  4.58477  3.61503
          0.02939  3.93761  4.65995  0.61958  0.77255  0.48576  0.95510
    394   2.51325  4.23222  3.78611  3.35756  3.70001  3.39551  4.25797  2.40110  3.25600  2.52546  3.61539  3.57936  3.99441  3.59659  3.53482  2.80072  1.80804  1.66713  5.29919  4.07060    403 v - - -
          2.68618  4.42225  2.77519  2.73123  3.46354  2.40513  3.72494  3.29354  2.67741  2.69355  4.24690  2.90347  2.73739  3.18146  2.89801  2.37887  2.77519  2.98518  4.58477  3.61503
          0.02939  3.93761  4.65995  0.61958  0.77255  0.48576  0.95510
    395   0.92384  4.22499  3.52904  3.32341  4.11752  3.04776  4.33772  3.25281  3.34134  3.13140  4.15616  3.45646  3.79315  3.67656  3.58734  2.57476  2.85663  2.89595  5.53818  4.34568    404 a - - -
          2.68618  4.42225  2.77519  2.73123  3.46354  2.40513  3.72494  3.29354  2.67741  2.69355  4.24690  2.90347  2.73739  3.18146  2.89801  2.37887  2.77519  2.98518  4.58477  3.61503
          0.02939  3.93761  4.65995  0.61958  0.77255  0.48576  0.95510
    396   3.34159  4.72429  4.32797  4.05492  0.91090  4.01596  3.90674  2.85734  3.96033  2.21244  3.57794  4.09275  4.47315  4.11039  4.06397  3.60813  3.64279  2.85281  4.13668  2.49560    405 f - - -
          2.68618  4.42225  2.77519  2.73123  3.46354  2.40513  3.72494  3.29354  2.67741  2.69355  4.24690  2.90347  2.73739  3.18146  2.89801  2.37887  2.77519  2.98518  4.58477  3.61503
          0.02939  3.93761  4.65995  0.61958  0.77255  0.48576  0.95510
    397   2.34747  4.26870  3.26344  3.08226  4.14132  2.99739  4.19030  3.67275  3.16041  3.38798  4.30866  3.29660  3.74157  3.50465  3.44442  0.99695  2.83248  3.19360  5.50862  4.22520    406 s - - -
          2.68618  4.42225  2.77519  2.73123  3.46354  2.40513  3.72494  3.29354  2.67741  2.69355  4.24690  2.90347  2.73739  3.18146  2.89801  2.37887  2.77519  2.98518  4.58477  3.61503
          0.02939  3.93761  4.65995  0.61958  0.77255  0.48576  0.95510
    398   3.08185  4.48263  4.42784  4.04618  3.41833  4.13650  4.76231  1.00076  3.87557  1.99119  3.34370  4.28240  4.56156  4.21722  4.06470  3.63818  3.37990  1.84904  5.32255  4.06638    407 i - - -
          2.68618  4.42225  2.77519  2.73123  3.46354  2.40513  3.72494  3.29354  2.67741  2.69355  4.24690  2.90347  2.73739  3.18146  2.89801  2.37887  2.77519  2.98518  4.58477  3.61503
          0.02939  3.93761  4.65995  0.61958  0.77255  0.48576  0.95510
    399   2.34747  4.26870  3.26344  3.08226  4.14132  2.99739  4.19030  3.67275  3.16041  3.38798  4.30866  3.29660  3.74157  3.50465  3.44442  0.99695  2.83248  3.19360  5.50862  4.22520    408 s - - -
          2.68618  4.42225  2.77519  2.73123  3.46354  2.40513  3.72494  3.29354  2.67741  2.69355  4.24690  2.90347  2.73739  3.18146  2.89801  2.37887  2.77519  2.98518  4.58477  3.61503
          0.02939  3.93761  4.65995  0.61958  0.77255  0.48576  0.95510
    400   2.44817  4.29334  3.48630  3.24144  4.02675  3.13043  4.25374  3.16183  3.18570  3.02301  4.06944  3.44030  3.83935  3.57728  3.44119  2.65018  1.06614  2.84984  5.45884  4.24342    409 t - - -
          2.68618  4.42225  2.77519  2.73123  3.46354  2.40513  3.72494  3.29354  2.67741  2.69355  4.24690  2.90347  2.73739  3.18146  2.89801  2.37887  2.77519  2.98518  4.58477  3.61503
          0.02939  3.93761  4.65995  0.61958  0.77255  0.48576  0.95510
    401   3.02090  4.55954  4.11947  3.71800  3.23697  3.88272  4.43808  2.41911  3.48247  1.82201  1.25851  3.98741  4.34384  3.86016  3.68011  3.37673  3.32756  2.43273  5.08639  3.85380    410 m - - -
          2.68618  4.42225  2.77519  2.73123  3.46354  2.40513  3.72494  3.29354  2.67741  2.69355  4.24690  2.90347  2.73739  3.18146  2.89801  2.37887  2.77519  2.98518  4.58477  3.61503
          0.02939  3.93761  4.65995  0.61958  0.77255  0.48576  0.95510
    402   3.24784  4.62164  4.58699  4.08978  2.21780  4.34937  4.38873  2.28475  3.94663  1.00534  2.95452  4.29760  4.60539  4.09187  4.09100  3.71577  3.48175  2.38739  4.68848  3.27368    411 l - - -
          2.68618  4.42225  2.77519  2.73123  3.46354  2.40513  3.72494  3.29354  2.67741  2.69355  4.24690  2.90347  2.73739  3.18146  2.89801  2.37887  2.77519  2.98518  4.58477  3.61503
          0.02939  3.93761  4.65995  0.61958  0.77255  0.48576  0.95510
    403   3.47715  4.78757  4.41258  4.06178  1.60275  4.24854  3.45493  3.21055  3.92315  2.57603  3.82547  3.94612  4.57598  3.97250  4.01950  3.61182  3.70602  3.12663  3.62674  1.08543    412 y - - -
          2.68618  4.42225  2.77519  2.73123  3.46354  2.40513  3.72494  3.29354  2.67741  2.69355  4.24690  2.90347  2.73739  3.18146  2.89801  2.37887  2.77519  2.98518  4.58477  3.61503
          0.02939  3.93761  4.65995  0.61958  0.77255  0.48576  0.95510
    404   2.38927  4.41940  2.99277  2.66211  4.16101  3.10105  3.87358  3.57503  2.74373  3.22800  4.06022  2.40996  3.72646  3.07997  3.13818  1.85752  2.08871  3.14750  5.46382  4.17431    413 s - - -
          2.68618  4.42225  2.77519  2.73123  3.46354  2.40513  3.72494  3.29354  2.67741  2.69355  4.24690  2.90347  2.73739  3.18146  2.89801  2.37887  2.77519  2.98518  4.58477  3.61503
          0.02939  3.93761  4.65995  0.61958  0.77255  0.48576  0.95510
    405   3.20906  4.57218  4.64731  4.12704  3.12873  4.41575  4.75126  1.74181  3.94152  1.04047  2.97318  4.40413  4.66446  4.17065  4.11256  3.78691  3.45028  2.05520  5.16558  3.99729    414 l - - -
          2.68618  4.42225  2.77519  2.73123  3.46354  2.40513  3.72494  3.29354  2.67741  2.69355  4.24690  2.90347  2.73739  3.18146  2.89801  2.37887  2.77519  2.98518  4.58477  3.61503
          0.02939  3.93761  4.65995  0.61958  0.77255  0.48576  0.95510
    406   1.82741  4.15519  3.33328  3.07907  4.23040  2.92521  4.17317  3.58651  3.14075  3.33428  4.19442  3.25527  3.67212  3.44909  3.44697  1.27533  2.69968  3.08262  5.59321  4.35815    415 s - - -
          2.68618  4.42225  2.77519  2.73123  3.46354  2.40513  3.72494  3.29354  2.67741  2.69355  4.24690  2.90347  2.73739  3.18146  2.89801  2.37887  2.77519  2.98518  4.58477  3.61503
          0.02939  3.93761  4.65995  0.61958  0.77255  0.48576  0.95510
    407   1.17084  4.14840  3.36823  3.13375  4.24880  2.21681  4.22014  3.57898  3.22068  3.34184  4.20594  3.29150  3.68079  3.51088  3.51630  2.40857  2.71544  3.07932  5.60047  4.40071    416 a - - -
          2.68618  4.42225  2.77519  2.73123  3.46354  2.40513  3.72494  3.29354  2.67741  2.69355  4.24690  2.90347  2.73739  3.18146  2.89801  2.37887  2.77519  2.98518  4.58477  3.61503
          0.02939  3.93761  4.65995  0.61958  0.77255  0.48576  0.95510
    408   2.22442  4.19171  3.26587  2.95499  4.23719  2.05591  4.07932  3.64940  3.02596  3.32514  4.14810  3.19214  3.66428  3.32551  3.37289  1.69815  2.11797  3.13160  5.56500  4.33085    417 s - - -
          2.68618  4.42225  2.77519  2.73123  3.46354  2.40513  3.72494  3.29354  2.67741  2.69355  4.24690  2.90347  2.73739  3.18146  2.89801  2.37887  2.77519  2.98518  4.58477  3.61503
          0.02939  3.93761  4.65995  0.61958  0.77255  0.48576  0.95510
    409   2.66313  4.46700  3.32206  2.93822  2.97169  3.44760  3.72539  3.15233  2.89538  2.79167  3.75735  3.28617  3.95801  3.24296  3.21623  2.01552  2.97007  2.89813  4.53381  1.87181    418 y - - -
          2.68618  4.42225  2.77519  2.73123  3.46354  2.40513  3.72494  3.29354  2.67741  2.69355  4.24690  2.90347  2.73739  3.18146  2.89801  2.37887  2.77519  2.98518  4.58477  3.61503
          0.02939  3.93761  4.65995  0.61958  0.77255  0.48576  0.95510
    410   2.83887  4.58537  3.45309  3.30153  4.29109  3.26920  4.37363  3.85324  3.36440  3.47303  4.52568  3.60167  0.71497  3.75120  3.60255  3.00841  3.28557  3.49119  5.45979  4.41265    419 p - - -
          2.68618  4.42225  2.77519  2.73123  3.46354  2.40513  3.72494  3.29354  2.67741  2.69355  4.24690  2.90347  2.73739  3.18146  2.89801  2.37887  2.77519  2.98518  4.58477  3.61503
          0.02939  3.93761  4.65995  0.61958  0.77255  0.48576  0.95510
    411   3.34159  4.72429  4.32797  4.05492  0.91090  4.01596  3.90674  2.85734  3.96033  2.21244  3.57794  4.09275  4.47315  4.11039  4.06397  3.60813  3.64279  2.85281  4.13668  2.49560    420 f - - -
          2.68618  4.42225  2.77519  2.73123  3.46354  2.40513  3.72494  3.29354  2.67741  2.69355  4.24690  2.90347  2.73739  3.18146  2.89801  2.37887  2.77519  2.98518  4.58477  3.61503
          0.02939  3.93761  4.65995  0.61958  0.77255  0.48576  0.95510
    412   3.34159  4.72429  4.32797  4.05492  0.91090  4.01596  3.90674  2.85734  3.96033  2.21244  3.57794  4.09275  4.47315  4.11039  4.06397  3.60813  3.64279  2.85281  4.13668  2.49560    421 f - - -
          2.68618  4.42225  2.77519  2.73123  3.46354  2.40513  3.72494  3.29354  2.67741  2.69355  4.24690  2.90347  2.73739  3.18146  2.89801  2.37887  2.77519  2.98518  4.58477  3.61503
          0.02939  3.93761  4.65995  0.61958  0.77255  0.48576  0.95510
    413   3.15211  4.57856  4.46439  3.92660  3.06660  4.27521  4.57387  2.20539  3.72111  1.25503  1.75309  4.22451  4.54479  3.97689  3.90832  3.62615  3.38935  2.28875  5.06288  3.90811    422 l - - -
          2.68618  4.42225  2.77519  2.73123  3.46354  2.40513  3.72494  3.29354  2.67741  2.69355  4.24690  2.90347  2.73739  3.18146  2.89801  2.37887  2.77519  2.98518  4.58477  3.61503
          0.02939  3.93761  4.65995  0.61958  0.77255  0.48576  0.95510
    414   3.05472  4.40425  4.66388  4.17536  3.47732  4.33478  4.90102  1.17945  4.04649  1.97721  3.29924  4.40824  4.66997  4.32314  4.25202  3.72459  3.32689  1.44300  5.44184  4.23434    423 i - - -
          2.68618  4.42225  2.77519  2.73123  3.46354  2.40513  3.72494  3.29354  2.67741  2.69355  4.24690  2.90347  2.73739  3.18146  2.89801  2.37887  2.77519  2.98518  4.58477  3.61503
          0.02939  3.93761  4.65995  0.61958  0.77255  0.48576  0.95510
    415   1.74419  4.28364  3.68149  3.21290  3.51584  3.45630  4.10661  2.56244  3.10039  2.31942  2.28559  3.50278  3.98898  3.44384  3.39051  2.82642  2.89776  2.39485  5.12044  3.89837    424 a - - -
          2.68618  4.42225  2.77519  2.73123  3.46354  2.40513  3.72494  3.29354  2.67741  2.69355  4.24690  2.90347  2.73739  3.18146  2.89801  2.37887  2.77519  2.98518  4.58477  3.61503
          0.02939  3.93761  4.65995  0.61958  0.77255  0.48576  0.95510
    416   3.34159  4.72429  4.32797  4.05492  0.91090  4.01596  3.90674  2.85734  3.96033  2.21244  3.57794  4.09275  4.47315  4.11039  4.06397  3.60813  3.64279  2.85281  4.13668  2.49560    425 f - - -
          2.68618  4.42225  2.77519  2.73123  3.46354  2.40513  3.72494  3.29354  2.67741  2.69355  4.24690  2.90347  2.73739  3.18146  2.89801  2.37887  2.77519  2.98518  4.58477  3.61503
          0.02939  3.93761  4.65995  0.61958  0.77255  0.48576  0.95510
    417   3.22847  4.67147  4.29398  3.93420  3.16091  4.06474  4.56950  2.36860  3.70131  0.79901  3.16365  4.20335  4.48894  4.05405  3.86669  3.64328  3.51979  2.42283  5.06376  3.80210    426 l - - -
          2.68618  4.42225  2.77519  2.73123  3.46354  2.40513  3.72494  3.29354  2.67741  2.69355  4.24690  2.90347  2.73739  3.18146  2.89801  2.37887  2.77519  2.98518  4.58477  3.61503
          0.02939  3.93761  4.65995  0.61958  0.77255  0.48576  0.95510
    418   2.93290  4.92043  2.94643  2.70217  4.09760  3.40929  3.86105  3.73832  2.51847  3.23422  4.26025  3.16248  3.96369  1.12261  2.80137  2.97790  3.22982  3.46395  5.35810  4.05615    427 q - - -
          2.68618  4.42225  2.77519  2.73123  3.46354  2.40513  3.72494  3.29354  2.67741  2.69355  4.24690  2.90347  2.73739  3.18146  2.89801  2.37887  2.77519  2.98518  4.58477  3.61503
          0.02939  3.93761  4.65995  0.61958  0.77255  0.48576  0.95510
    419   3.08185  4.48263  4.42784  4.04618  3.41833  4.13650  4.76231  1.00076  3.87557  1.99119  3.34370  4.28240  4.56156  4.21722  4.06470  3.63818  3.37990  1.84904  5.32255  4.06638    428 i - - -
          2.68618  4.42225  2.77519  2.73123  3.46354  2.40513  3.72494  3.29354  2.67741  2.69355  4.24690  2.90347  2.73739  3.18146  2.89801  2.37887  2.77519  2.98518  4.58477  3.61503
          0.02939  3.93761  4.65995  0.61958  0.77255  0.48576  0.95510
    420   2.85950  4.38416  4.21530  3.88051  3.59792  3.79107  4.67104  2.04802  3.74927  2.27370  3.55326  4.05985  4.34800  4.10441  3.95548  3.29874  3.21950  0.94666  5.39334  4.12896    429 v - - -
          2.68618  4.42225  2.77519  2.73123  3.46354  2.40513  3.72494  3.29354  2.67741  2.69355  4.24690  2.90347  2.73739  3.18146  2.89801  2.37887  2.77519  2.98518  4.58477  3.61503
          0.02939  3.93761  4.65995  0.61958  0.77255  0.48576  0.95510
    421   2.44817  4.29334  3.48630  3.24144  4.02675  3.13043  4.25374  3.16183  3.18570  3.02301  4.06944  3.44030  3.83935  3.57728  3.44119  2.65018  1.06614  2.84984  5.45884  4.24342    430 t - - -
          2.68618  4.42225  2.77519  2.73123  3.46354  2.40513  3.72494  3.29354  2.67741  2.69355  4.24690  2.90347  2.73739  3.18146  2.89801  2.37887  2.77519  2.98518  4.58477  3.61503
          0.02939  3.93761  4.65995  0.61958  0.77255  0.48576  0.95510
    422   3.34159  4.72429  4.32797  4.05492  0.91090  4.01596  3.90674  2.85734  3.96033  2.21244  3.57794  4.09275  4.47315  4.11039  4.06397  3.60813  3.64279  2.85281  4.13668  2.49560    431 f - - -
          2.68618  4.42225  2.77519  2.73123  3.46354  2.40513  3.72494  3.29354  2.67741  2.69355  4.24690  2.90347  2.73739  3.18146  2.89801  2.37887  2.77519  2.98518  4.58477  3.61503
          0.02939  3.93761  4.65995  0.61958  0.77255  0.48576  0.95510
    423   0.92384  4.22499  3.52904  3.32341  4.11752  3.04776  4.33772  3.25281  3.34134  3.13140  4.15616  3.45646  3.79315  3.67656  3.58734  2.57476  2.85663  2.89595  5.53818  4.34568    432 a - - -
          2.68618  4.42225  2.77519  2.73123  3.46354  2.40513  3.72494  3.29354  2.67741  2.69355  4.24690  2.90347  2.73739  3.18146  2.89801  2.37887  2.77519  2.98518  4.58477  3.61503
          0.02939  3.93761  4.65995  0.61958  0.77255  0.48576  0.95510
    424   2.74696  4.51593  3.43406  3.34175  4.48284  0.63532  4.45803  4.09830  3.53188  3.74427  4.72055  3.59834  3.90916  3.85088  3.76077  2.92074  3.23326  3.61405  5.56078  4.58694    433 G - - -
          2.68618  4.42225  2.77519  2.73123  3.46354  2.40513  3.72494  3.29354  2.67741  2.69355  4.24690  2.90347  2.73739  3.18146  2.89801  2.37887  2.77519  2.98518  4.58477  3.61503
          0.02939  3.93761  4.65995  0.61958  0.77255  0.48576  0.95510
    425   3.08185  4.48263  4.42784  4.04618  3.41833  4.13650  4.76231  1.00076  3.87557  1.99119  3.34370  4.28240  4.56156  4.21722  4.06470  3.63818  3.37990  1.84904  5.32255  4.06638    434 i - - -
          2.68618  4.42225  2.77519  2.73123  3.46354  2.40513  3.72494  3.29354  2.67741  2.69355  4.24690  2.90347  2.73739  3.18146  2.89801  2.37887  2.77519  2.98518  4.58477  3.61503
          0.02939  3.93761  4.65995  0.61958  0.77255  0.48576  0.95510
    426   3.34165  4.80425  3.93454  3.67620  2.29665  3.90611  3.64977  3.34181  3.53184  2.77893  4.01011  3.80397  4.37848  3.82225  3.70219  3.47185  3.62866  3.21546  3.94289  0.86401    435 y - - -
          2.68618  4.42225  2.77519  2.73123  3.46354  2.40513  3.72494  3.29354  2.67741  2.69355  4.24690  2.90347  2.73739  3.18146  2.89801  2.37887  2.77519  2.98518  4.58477  3.61503
          0.02939  3.93761  4.65995  0.61958  0.77255  0.48576  0.95510
    427   3.34159  4.72429  4.32797  4.05492  0.91090  4.01596  3.90674  2.85734  3.96033  2.21244  3.57794  4.09275  4.47315  4.11039  4.06397  3.60813  3.64279  2.85281  4.13668  2.49560    436 f - - -
          2.68618  4.42225  2.77519  2.73123  3.46354  2.40513  3.72494  3.29354  2.67741  2.69355  4.24690  2.90347  2.73739  3.18146  2.89801  2.37887  2.77519  2.98518  4.58477  3.61503
          0.02939  3.93761  4.65995  0.61958  0.77255  0.48576  0.95510
    428   3.03181  4.99799  3.21212  2.82152  4.39930  3.51418  3.79571  3.83266  0.95259  3.38359  4.34163  3.24309  4.00999  2.98356  2.44469  3.06957  3.28028  3.53680  5.42728  4.24944    437 k - - -
          2.68618  4.42225  2.77519  2.73123  3.46354  2.40513  3.72494  3.29354  2.67741  2.69355  4.24690  2.90347  2.73739  3.18146  2.89801  2.37887  2.77519  2.98518  4.58477  3.61503
          0.02939  3.93761  4.65995  0.61958  0.77255  0.48576  0.95510
    429   3.22847  4.67147  4.29398  3.93420  3.16091  4.06474  4.56950  2.36860  3.70131  0.79901  3.16365  4.20335  4.48894  4.05405  3.86669  3.64328  3.51979  2.42283  5.06376  3.80210    438 l - - -
          2.68618  4.42225  2.77519  2.73123  3.46354  2.40513  3.72494  3.29354  2.67741  2.69355  4.24690  2.90347  2.73739  3.18146  2.89801  2.37887  2.77519  2.98518  4.58477  3.61503
          0.02939  3.93761  4.65995  0.61958  0.77255  0.48576  0.95510
    430   2.26584  4.22489  3.13280  2.97032  4.33717  1.30646  4.17162  3.81811  3.15796  3.49815  4.33983  3.20309  3.68166  3.44648  3.47746  2.01417  2.75730  3.25269  5.65786  4.41604    439 g - - -
          2.68618  4.42225  2.77519  2.73123  3.46354  2.40513  3.72494  3.29354  2.67741  2.69355  4.24690  2.90347  2.73739  3.18146  2.89801  2.37887  2.77519  2.98518  4.58477  3.61503
          0.02939  3.93761  4.65995  0.61958  0.77255  0.48576  0.95510
    431   3.05995  5.19779  0.82897  2.37662  4.58363  3.26035  3.98902  4.18671  3.08556  3.78349  4.76309  2.93623  3.91776  3.22833  3.61056  3.01502  3.39994  3.81899  5.73956  4.44588    440 d - - -
          2.68618  4.42225  2.77519  2.73123  3.46354  2.40513  3.72494  3.29354  2.67741  2.69355  4.24690  2.90347  2.73739  3.18146  2.89801  2.37887  2.77519  2.98518  4.58477  3.61503
          0.02939  3.93761  4.65995  0.61958  0.77255  0.48576  0.95510
    432   3.18535  4.53140  4.68415  4.16178  3.18173  4.42978  4.78835  1.49953  3.98970  1.20762  3.01857  4.42870  4.67867  4.21538  4.16031  3.79935  3.42725  1.95005  5.20801  4.04097    441 l - - -
          2.68618  4.42225  2.77519  2.73123  3.46354  2.40513  3.72494  3.29354  2.67741  2.69355  4.24690  2.90347  2.73739  3.18146  2.89801  2.37887  2.77519  2.98518  4.58477  3.61503
          0.02939  3.93761  4.65995  0.61958  0.77255  0.48576  0.95510
    433   3.02090  4.55954  4.11947  3.71800  3.23697  3.88272  4.43808  2.41911  3.48247  1.82201  1.25851  3.98741  4.34384  3.86016  3.68011  3.37673  3.32756  2.43273  5.08639  3.85380    442 m - - -
          2.68618  4.42225  2.77519  2.73123  3.46354  2.40513  3.72494  3.29354  2.67741  2.69355  4.24690  2.90347  2.73739  3.18146  2.89801  2.37887  2.77519  2.98518  4.58477  3.61503
          0.02939  3.93761  4.65995  0.61958  0.77255  0.48576  0.95510
    434   2.42142  4.45679  2.85861  2.64786  4.22273  3.06366  3.92798  3.74218  2.82136  3.38473  4.23009  2.37695  3.73513  3.15334  3.20176  1.41339  2.83720  3.27361  5.53707  4.20561    443 s - - -
          2.68618  4.42225  2.77519  2.73123  3.46354  2.40513  3.72494  3.29354  2.67741  2.69355  4.24690  2.90347  2.73739  3.18146  2.89801  2.37887  2.77519  2.98518  4.58477  3.61503
          0.02939  3.93761  4.65995  0.61958  0.77255  0.48576  0.95510
    435   3.11767  4.56850  4.38613  3.85967  3.08567  4.20908  4.52293  2.22285  3.63865  1.39334  1.61877  4.15823  4.50695  3.92711  3.83561  3.56713  3.36268  2.28845  5.05434  3.87230    444 l - - -
          2.68618  4.42225  2.77519  2.73123  3.46354  2.40513  3.72494  3.29354  2.67741  2.69355  4.24690  2.90347  2.73739  3.18146  2.89801  2.37887  2.77519  2.98518  4.58477  3.61503
          0.02939  3.93761  4.65995  0.61958  0.77255  0.48576  0.95510
    436   3.34159  4.72429  4.32797  4.05492  0.91090  4.01596  3.90674  2.85734  3.96033  2.21244  3.57794  4.09275  4.47315  4.11039  4.06397  3.60813  3.64279  2.85281  4.13668  2.49560    445 f - - -
          2.68618  4.42225  2.77519  2.73123  3.46354  2.40513  3.72494  3.29354  2.67741  2.69355  4.24690  2.90347  2.73739  3.18146  2.89801  2.37887  2.77519  2.98518  4.58477  3.61503
          0.02939  3.93761  4.65995  0.61958  0.77255  0.48576  0.95510
    437   2.38816  4.42301  2.97073  2.65828  4.19100  3.08934  3.88306  3.61218  2.75447  3.26169  4.09261  2.39572  3.72376  3.08911  3.14845  1.69034  2.31513  3.17316  5.48953  4.19696    446 s - - -
          2.68618  4.42225  2.77519  2.73123  3.46354  2.40513  3.72494  3.29354  2.67741  2.69355  4.24690  2.90347  2.73739  3.18146  2.89801  2.37887  2.77519  2.98518  4.58477  3.61503
          0.02939  3.93761  4.65995  0.61958  0.77255  0.48576  0.95510
    438   3.22847  4.67147  4.29398  3.93420  3.16091  4.06474  4.56950  2.36860  3.70131  0.79901  3.16365  4.20335  4.48894  4.05405  3.86669  3.64328  3.51979  2.42283  5.06376  3.80210    447 l - - -
          2.68618  4.42225  2.77519  2.73123  3.46354  2.40513  3.72494  3.29354  2.67741  2.69355  4.24690  2.90347  2.73739  3.18146  2.89801  2.37887  2.77519  2.98518  4.58477  3.61503
          0.02939  3.93761  4.65995  0.61958  0.77255  0.48576  0.95510
    439   2.93290  4.92043  2.94643  2.70217  4.09760  3.40929  3.86105  3.73832  2.51847  3.23422  4.26025  3.16248  3.96369  1.12261  2.80137  2.97790  3.22982  3.46395  5.35810  4.05615    448 q - - -
          2.68618  4.42225  2.77519  2.73123  3.46354  2.40513  3.72494  3.29354  2.67741  2.69355  4.24690  2.90347  2.73739  3.18146  2.89801  2.37887  2.77519  2.98518  4.58477  3.61503
          0.02939  3.93761  4.65995  0.61958  0.77255  0.48576  0.95510
    440   2.34747  4.26870  3.26344  3.08226  4.14132  2.99739  4.19030  3.67275  3.16041  3.38798  4.30866  3.29660  3.74157  3.50465  3.44442  0.99695  2.83248  3.19360  5.50862  4.22520    449 s - - -
          2.68618  4.42225  2.77519  2.73123  3.46354  2.40513  3.72494  3.29354  2.67741  2.69355  4.24690  2.90347  2.73739  3.18146  2.89801  2.37887  2.77519  2.98518  4.58477  3.61503
          0.02939  3.93761  4.65995  0.61958  0.77255  0.48576  0.95510
    441   2.77780  4.77638  2.74510  2.63717  4.15014  3.22793  3.97418  3.87460  2.88336  3.51411  4.46903  1.04775  3.88302  3.24711  3.24018  2.84254  3.16184  3.49023  5.44859  4.09383    450 n - - -
          2.68618  4.42225  2.77519  2.73123  3.46354  2.40513  3.72494  3.29354  2.67741  2.69355  4.24690  2.90347  2.73739  3.18146  2.89801  2.37887  2.77519  2.98518  4.58477  3.61503
          0.02939  3.93761  4.65995  0.61958  0.77255  0.48576  0.95510
    442   3.05995  5.19779  0.82897  2.37662  4.58363  3.26035  3.98902  4.18671  3.08556  3.78349  4.76309  2.93623  3.91776  3.22833  3.61056  3.01502  3.39994  3.81899  5.73956  4.44588    451 d - - -
          2.68618  4.42225  2.77519  2.73123  3.46354  2.40513  3.72494  3.29354  2.67741  2.69355  4.24690  2.90347  2.73739  3.18146  2.89801  2.37887  2.77519  2.98518  4.58477  3.61503
          0.02939  3.93761  4.65995  0.61958  0.77255  0.48576  0.95510
    443   2.34747  4.26870  3.26344  3.08226  4.14132  2.99739  4.19030  3.67275  3.16041  3.38798  4.30866  3.29660  3.74157  3.50465  3.44442  0.99695  2.83248  3.19360  5.50862  4.22520    452 s - - -
          2.68618  4.42225  2.77519  2.73123  3.46354  2.40513  3.72494  3.29354  2.67741  2.69355  4.24690  2.90347  2.73739  3.18146  2.89801  2.37887  2.77519  2.98518  4.58477  3.61503
          0.02939  3.93761  4.65995  0.61958  0.77255  0.48576  0.95510
    444   2.93290  4.92043  2.94643  2.70217  4.09760  3.40929  3.86105  3.73832  2.51847  3.23422  4.26025  3.16248  3.96369  1.12261  2.80137  2.97790  3.22982  3.46395  5.35810  4.05615    453 q - - -
          2.68618  4.42225  2.77519  2.73123  3.46354  2.40513  3.72494  3.29354  2.67741  2.69355  4.24690  2.90347  2.73739  3.18146  2.89801  2.37887  2.77519  2.98518  4.58477  3.61503
          0.02939  3.93761  4.65995  0.61958  0.77255  0.48576  0.95510
    445   2.41671  4.44841  2.86755  2.65748  4.22011  3.06011  3.93383  3.74039  2.82851  3.38474  4.23067  2.40965  3.73408  3.16103  3.20647  1.39631  2.83479  3.27037  5.53640  4.20606    454 s - - -
          2.68618  4.42225  2.77519  2.73123  3.46354  2.40513  3.72494  3.29354  2.67741  2.69355  4.24690  2.90347  2.73739  3.18146  2.89801  2.37887  2.77519  2.98518  4.58477  3.61503
          0.02939  3.93761  4.65995  0.61958  0.77255  0.48576  0.95510
    446   2.94330  4.41252  4.31575  3.79475  3.24895  4.04879  4.50328  2.09904  3.63655  1.77934  1.85137  4.06243  4.41440  3.91357  3.85206  3.40366  3.21158  1.67009  5.13127  3.95688    455 v - - -
          2.68618  4.42225  2.77519  2.73123  3.46354  2.40513  3.72494  3.29354  2.67741  2.69355  4.24690  2.90347  2.73739  3.18146  2.89801  2.37887  2.77519  2.98518  4.58477  3.61503
          0.02939  3.93761  4.65995  0.61958  0.77255  0.48576  0.95510
    447   2.74696  4.51593  3.43406  3.34175  4.48284  0.63532  4.45803  4.09830  3.53188  3.74427  4.72055  3.59834  3.90916  3.85088  3.76077  2.92074  3.23326  3.61405  5.56078  4.58694    456 G - - -
          2.68618  4.42225  2.77519  2.73123  3.46354  2.40513  3.72494  3.29354  2.67741  2.69355  4.24690  2.90347  2.73739  3.18146  2.89801  2.37887  2.77519  2.98518  4.58477  3.61503
          0.02939  3.93761  4.65995  0.61958  0.77255  0.48576  0.95510
    448   2.63990  4.68129  3.17814  2.70559  4.18990  3.33626  3.72687  3.63148  2.27705  3.21658  4.08038  3.11066  3.85378  2.90665  1.65116  2.07216  2.94310  3.27173  5.36720  4.10146    457 r - - -
          2.68618  4.42225  2.77519  2.73123  3.46354  2.40513  3.72494  3.29354  2.67741  2.69355  4.24690  2.90347  2.73739  3.18146  2.89801  2.37887  2.77519  2.98518  4.58477  3.61503
          0.02939  3.93761  4.65995  0.61958  0.77255  0.48576  0.95510
    449   2.91669  5.04069  3.22384  2.67256  4.38818  3.55325  3.61140  3.81491  1.99209  3.29340  4.17165  3.10780  3.95799  2.01418  1.58086  2.92497  3.11590  3.49981  5.38755  4.15665    458 r - - -
          2.68618  4.42225  2.77519  2.73123  3.46354  2.40513  3.72494  3.29354  2.67741  2.69355  4.24690  2.90347  2.73739  3.18146  2.89801  2.37887  2.77519  2.98518  4.58477  3.61503
          0.02939  3.93761  4.65995  0.61958  0.77255  0.48576  0.95510
    450   2.93714  4.37910  4.37288  3.86055  3.36244  4.08508  4.58459  1.96104  3.71042  1.92416  2.56674  4.11689  4.45946  4.00067  3.93142  3.44810  3.21073  1.23745  5.22947  4.03207    459 v - - -
          2.68618  4.42225  2.77519  2.73123  3.46354  2.40513  3.72494  3.29354  2.67741  2.69355  4.24690  2.90347  2.73739  3.18146  2.89801  2.37887  2.77519  2.98518  4.58477  3.61503
          0.02939  3.93761  4.65995  0.61958  0.77255  0.48576  0.95510
    451   3.07932  4.49930  4.42901  3.90392  2.01238  4.17106  4.29641  2.32585  3.76873  1.60459  1.85527  4.12392  4.46491  3.94190  3.93461  3.50956  3.31620  2.39025  4.69025  3.31668    460 l - - -
          2.68618  4.42225  2.77519  2.73123  3.46354  2.40513  3.72494  3.29354  2.67741  2.69355  4.24690  2.90347  2.73739  3.18146  2.89801  2.37887  2.77519  2.98518  4.58477  3.61503
          0.02939  3.93761  4.65995  0.61958  0.77255  0.48576  0.95510
    452   3.07925  4.91377  3.57658  3.07414  4.28486  3.55471  3.87205  3.83110  2.26450  3.33520  4.33370  3.42889  4.05415  3.08916  0.88340  3.16029  3.34079  3.55224  5.34152  4.19809    461 r - - -
          2.68618  4.42225  2.77519  2.73123  3.46354  2.40513  3.72494  3.29354  2.67741  2.69355  4.24690  2.90347  2.73739  3.18146  2.89801  2.37887  2.77519  2.98518  4.58477  3.61503
          0.02939  3.93761  4.65995  0.61958  0.77255  0.48576  0.95510
    453   3.01458  5.11746  3.41679  2.76711  4.55836  3.63079  3.59274  3.91102  1.37862  3.36500  4.23882  3.17062  4.00543  2.73065  1.60034  3.01449  3.18578  3.59596  5.41574  4.24367    462 k - - -
          2.68618  4.42225  2.77519  2.73123  3.46354  2.40513  3.72494  3.29354  2.67741  2.69355  4.24690  2.90347  2.73739  3.18146  2.89801  2.37887  2.77519  2.98518  4.58477  3.61503
          0.02939  3.93761  4.65995  0.61958  0.77255  0.48576  0.95510
    454   2.83887  4.58537  3.45309  3.30153  4.29109  3.26920  4.37363  3.85324  3.36440  3.47303  4.52568  3.60167  0.71497  3.75120  3.60255  3.00841  3.28557  3.49119  5.45979  4.41265    463 p - - -
          2.68618  4.42225  2.77519  2.73123  3.46354  2.40513  3.72494  3.29354  2.67741  2.69355  4.24690  2.90347  2.73739  3.18146  2.89801  2.37887  2.77519  2.98518  4.58477  3.61503
          0.02939  3.93761  4.65995  0.61958  0.77255  0.48576  0.95510
    455   2.94623  5.03863  3.28101  2.71780  4.38891  3.57213  3.61801  3.81609  1.97221  3.29126  4.18031  3.13875  3.97687  2.25813  1.40819  2.95967  3.14289  3.50820  5.37952  4.16089    464 r - - -
          2.68618  4.42225  2.77519  2.73123  3.46354  2.40513  3.72494  3.29354  2.67741  2.69355  4.24690  2.90347  2.73739  3.18146  2.89801  2.37887  2.77519  2.98518  4.58477  3.61503
          0.02939  3.93761  4.65995  0.61958  0.77255  0.48576  0.95510
    456   2.76620  4.50998  3.47446  3.00012  3.41365  3.63238  3.92216  2.75649  2.74715  2.20421  1.84580  3.39610  4.05200  2.64300  3.02919  2.97277  3.01923  2.66139  5.01383  3.75426    465 m - - -
          2.68618  4.42225  2.77519  2.73123  3.46354  2.40513  3.72494  3.29354  2.67741  2.69355  4.24690  2.90347  2.73739  3.18146  2.89801  2.37887  2.77519  2.98518  4.58477  3.61503
          0.02939  3.93761  4.65995  0.61958  0.77255  0.48576  0.95510
    457   3.18856  4.55728  4.64589  4.08361  2.38852  4.37216  4.55874  2.22711  3.95743  1.06742  2.36275  4.33560  4.58587  4.07707  4.09875  3.69953  3.40777  2.35161  4.90982  3.70178    466 l - - -
          2.68618  4.42225  2.77519  2.73123  3.46354  2.40513  3.72494  3.29354  2.67741  2.69355  4.24690  2.90347  2.73739  3.18146  2.89801  2.37887  2.77519  2.98518  4.58477  3.61503
          0.02939  3.93761  4.65995  0.61958  0.77255  0.48576  0.95510
    458   3.12173  4.56947  4.39555  3.86739  3.08327  4.21739  4.52884  2.22034  3.64847  1.37775  1.63168  4.16605  4.51156  3.93288  3.84443  3.57425  3.36564  2.28801  5.05525  3.87661    467 l - - -
          2.68618  4.42225  2.77519  2.73123  3.46354  2.40513  3.72494  3.29354  2.67741  2.69355  4.24690  2.90347  2.73739  3.18146  2.89801  2.37887  2.77519  2.98518  4.58477  3.61503
          0.02939  3.93761  4.65995  0.61958  0.77255  0.48576  0.95510
    459   2.77221  4.95997  2.64874  2.40322  3.89774  3.33542  2.46802  3.77446  2.48223  3.32072  4.19347  1.78820  3.85986  2.90043  2.86807  2.77206  3.04511  3.42740  5.24467  3.77573    468 n - - -
          2.68618  4.42225  2.77519  2.73123  3.46354  2.40513  3.72494  3.29354  2.67741  2.69355  4.24690  2.90347  2.73739  3.18146  2.89801  2.37887  2.77519  2.98518  4.58477  3.61503
          0.02939  3.93761  4.65995  0.61958  0.77255  0.48576  0.95510
    460   2.00880  4.61572  3.25706  2.76931  4.13177  3.33954  3.76695  3.47073  2.33362  3.11227  4.00998  3.15753  3.86266  2.95613  1.65696  2.72411  2.93301  3.14365  5.35067  4.10721    469 r - - -
          2.68618  4.42225  2.77519  2.73123  3.46354  2.40513  3.72494  3.29354  2.67741  2.69355  4.24690  2.90347  2.73739  3.18146  2.89801  2.37887  2.77519  2.98518  4.58477  3.61503
          0.02939  3.93761  4.65995  0.61958  0.77255  0.48576  0.95510
    461   2.80503  5.04970  2.94375  2.47664  4.32750  3.46639  2.58173  3.79299  1.87144  3.29947  4.13221  2.96926  3.88060  2.09452  2.42138  2.79324  3.01490  3.45175  5.40419  4.10017    470 k - - -
          2.68618  4.42225  2.77519  2.73123  3.46354  2.40513  3.72494  3.29354  2.67741  2.69355  4.24690  2.90347  2.73739  3.18146  2.89801  2.37887  2.77519  2.98518  4.58477  3.61503
          0.02939  3.93761  4.65995  0.61958  0.77255  0.48576  0.95510
    462   2.55995  4.24638  3.56193  3.01384  3.39862  3.52788  3.89001  2.62082  2.91536  2.10446  2.57392  3.37362  3.94981  3.24176  3.23090  2.45752  2.48072  2.42594  4.90287  3.67728    471 l - - -
          2.68618  4.42225  2.77519  2.73123  3.46354  2.40513  3.72494  3.29354  2.67741  2.69355  4.24690  2.90347  2.73739  3.18146  2.89801  2.37887  2.77519  2.98518  4.58477  3.61503
          0.02939  3.93761  4.65995  0.61958  0.77255  0.48576  0.95510
    463   2.89946  4.97353  3.25898  2.70154  4.07140  3.55863  2.45548  3.73173  2.05218  3.23520  4.11724  3.13104  3.96243  2.79539  1.54786  2.92274  3.10361  3.42648  5.22650  3.90861    472 r - - -
          2.68618  4.42225  2.77519  2.73123  3.46354  2.40513  3.72494  3.29354  2.67741  2.69355  4.24690  2.90347  2.73739  3.18146  2.89801  2.37887  2.77519  2.98518  4.58477  3.61503
          0.02939  3.93761  4.65995  0.61958  0.77255  0.48576  0.95510
    464   2.94623  5.03863  3.28101  2.71780  4.38891  3.57213  3.61801  3.81609  1.97221  3.29126  4.18031  3.13875  3.97687  2.25813  1.40819  2.95967  3.14289  3.50820  5.37952  4.16089    473 r - - -
          2.68618  4.42225  2.77519  2.73123  3.46354  2.40513  3.72494  3.29354  2.67741  2.69355  4.24690  2.90347  2.73739  3.18146  2.89801  2.37887  2.77519  2.98518  4.58477  3.61503
          0.02939  3.93761  4.65995  0.61958  0.77255  0.48576  0.95510
    465   3.24959  4.62592  4.58296  4.08628  2.30009  4.35174  4.41218  2.27583  3.94207  0.98081  2.95021  4.30256  4.60825  4.09305  4.08976  3.72037  3.48443  2.37932  4.71826  3.31603    474 l - - -
          2.68618  4.42225  2.77519  2.73123  3.46354  2.40513  3.72494  3.29354  2.67741  2.69355  4.24690  2.90347  2.73739  3.18146  2.89801  2.37887  2.77519  2.98518  4.58477  3.61503
          0.02939  3.93761  4.65995  0.61958  0.77255  0.48576  0.95510
    466   2.78225  5.01100  2.62977  2.38403  4.29634  3.32465  3.68882  3.84555  2.38451  3.38578  4.24828  2.33997  3.85252  1.66892  2.74465  2.77353  3.05321  3.48507  5.49094  4.12231    475 q - - -
          2.68618  4.42225  2.77519  2.73123  3.46354  2.40513  3.72494  3.29354  2.67741  2.69355  4.24690  2.90347  2.73739  3.18146  2.89801  2.37887  2.77519  2.98518  4.58477  3.61503
          0.02939  3.93761  4.65995  0.61958  0.77255  0.48576  0.95510
    467   3.07925  4.91377  3.57658  3.07414  4.28486  3.55471  3.87205  3.83110  2.26450  3.33520  4.33370  3.42889  4.05415  3.08916  0.88340  3.16029  3.34079  3.55224  5.34152  4.19809    476 r - - -
          2.68618  4.42225  2.77519  2.73123  3.46354  2.40513  3.72494  3.29354  2.67741  2.69355  4.24690  2.90347  2.73739  3.18146  2.89801  2.37887  2.77519  2.98518  4.58477  3.61503
          0.02939  3.93761  4.65995  0.61958  0.77255  0.48576  0.95510
    468   2.69075  4.93737  2.70558  2.37814  4.33778  3.31692  3.65690  3.78021  1.92907  3.33249  4.15664  2.10445  3.81492  2.80877  2.73845  2.33246  2.95698  3.40629  5.49728  4.15797    477 k - - -
          2.68618  4.42225  2.77519  2.73123  3.46354  2.40513  3.72494  3.29354  2.67741  2.69355  4.24690  2.90347  2.73739  3.18146  2.89801  2.37887  2.77519  2.98518  4.58477  3.61503
          0.02939  3.93761  4.65995  0.61958  0.77255  0.48576  0.95510
    469   3.03939  4.43175  4.50041  3.94531  3.20802  4.25112  4.60851  2.01330  3.81325  1.41633  2.50578  4.22134  4.53014  4.03386  4.01018  3.58175  3.27811  1.54016  5.14106  4.00178    478 l - - -
          2.68618  4.42225  2.77519  2.73123  3.46354  2.40513  3.72494  3.29354  2.67741  2.69355  4.24690  2.90347  2.73739  3.18146  2.89801  2.37887  2.77519  2.98518  4.58477  3.61503
          0.02939  3.93761  4.65995  0.61958  0.77255  0.48576  0.95510
    470   2.24709  4.21461  3.15702  2.95663  4.33006  1.61269  4.14469  3.80054  3.12083  3.46980  4.29953  3.19190  3.67090  3.40715  3.45335  1.64010  2.73227  3.23509  5.64870  4.40687    479 g - - -
          2.68618  4.42225  2.77519  2.73123  3.46354  2.40513  3.72494  3.29354  2.67741  2.69355  4.24690  2.90347  2.73739  3.18146  2.89801  2.37887  2.77519  2.98518  4.58477  3.61503
          0.02939  3.93761  4.65995  0.61958  0.77255  0.48576  0.95510
    471   3.02022  5.08160  3.43409  2.79944  4.50994  3.62847  3.61064  3.87070  1.67421  3.34098  4.22725  3.19320  4.01413  2.75601  1.30961  3.03196  3.19781  3.56474  5.39947  4.23013    480 r - - -
          2.68618  4.42225  2.77519  2.73123  3.46354  2.40513  3.72494  3.29354  2.67741  2.69355  4.24690  2.90347  2.73739  3.18146  2.89801  2.37887  2.77519  2.98518  4.58477  3.61503
          0.02939  3.93761  4.65995  0.61958  0.77255  0.48576  0.95510
    472   2.09413  4.23709  3.43410  2.94286  3.71052  3.25420  3.92777  2.46668  2.89590  2.74274  3.64573  3.26722  3.81299  3.21767  3.24299  2.06872  2.30091  2.62806  5.14023  3.90460    481 s - - -
          2.68618  4.42225  2.77519  2.73123  3.46354  2.40513  3.72494  3.29354  2.67741  2.69355  4.24690  2.90347  2.73739  3.18146  2.89801  2.37887  2.77519  2.98518  4.58477  3.61503
          0.02939  3.93761  4.65995  0.61958  0.77255  0.48576  0.95510
    473   3.10280  4.46276  4.65916  4.08435  2.48504  4.31672  4.58276  1.88783  3.96566  1.31382  2.15738  4.31750  4.54462  4.08022  4.09427  3.63943  3.32355  2.23211  4.96948  3.83959    482 l - - -
          2.68618  4.42225  2.77519  2.73123  3.46354  2.40513  3.72494  3.29354  2.67741  2.69355  4.24690  2.90347  2.73739  3.18146  2.89801  2.37887  2.77519  2.98518  4.58477  3.61503
          0.02939  3.93761  4.65995  0.61958  0.77255  0.48576  0.95510
    474   2.08769  4.43309  3.15186  2.68068  4.00567  2.62190  3.79360  3.38861  2.60547  3.04541  3.88572  3.08289  3.75746  2.99589  2.51735  2.54509  2.16841  3.02440  5.31285  4.04211    483 a - - -
          2.68618  4.42225  2.77519  2.73123  3.46354  2.40513  3.72494  3.29354  2.67741  2.69355  4.24690  2.90347  2.73739  3.18146  2.89801  2.37887  2.77519  2.98518  4.58477  3.61503
          0.02939  3.93761  4.65995  0.61958  0.77255  0.48576  0.95510
    475   2.31283  4.43226  3.17367  2.65354  2.96947  2.89168  3.72300  3.04144  2.33893  2.73293  3.60324  3.10090  3.82903  2.96370  3.01225  2.66212  2.51743  2.77337  5.05827  3.78886    484 a - - -
          2.68601  4.42229  2.77524  2.73127  3.46358  2.40486  3.72499  3.29358  2.67745  2.69359  4.24694  2.90351  2.73744  3.18150  2.89805  2.37891  2.77524  2.98522  4.58481  3.61507
          0.13679  2.13389  4.65995  0.87626  0.53843  0.48576  0.95510
    476   2.28480  4.60979  3.04853  2.56379  3.85659  3.41203  3.67940  3.20924  2.21007  2.34219  3.75157  2.61663  3.84146  2.87949  2.82396  2.69567  2.85085  2.93036  5.17712  3.89117    488 k - - -
          2.68618  4.42225  2.77519  2.73123  3.46354  2.40513  3.72494  3.29354  2.67741  2.69355  4.24690  2.90347  2.73739  3.18146  2.89801  2.37887  2.77519  2.98518  4.58477  3.61503
          0.02939  3.93761  4.65995  0.61958  0.77255  0.48576  0.95510
    477   1.54118  4.14093  3.32672  3.04343  4.26651  2.00582  4.14952  3.67521  3.13406  3.36347  4.18506  3.22877  3.64895  3.41234  3.46378  1.93580  2.66947  3.13100  5.60415  4.38573    489 a - - -
          2.68618  4.42225  2.77519  2.73123  3.46354  2.40513  3.72494  3.29354  2.67741  2.69355  4.24690  2.90347  2.73739  3.18146  2.89801  2.37887  2.77519  2.98518  4.58477  3.61503
          0.02939  3.93761  4.65995  0.61958  0.77255  0.48576  0.95510
    478   2.02000  4.38618  3.24370  2.73687  3.81332  2.73601  3.79306  3.14680  2.64486  2.85613  3.72432  3.13633  3.79752  3.02584  2.54453  2.60175  2.77044  2.39903  5.17497  3.91628    490 a - - -
          2.68618  4.42225  2.77519  2.73123  3.46354  2.40513  3.72494  3.29354  2.67741  2.69355  4.24690  2.90347  2.73739  3.18146  2.89801  2.37887  2.77519  2.98518  4.58477  3.61503
          0.02939  3.93761  4.65995  0.61958  0.77255  0.48576  0.95510
    479   2.24709  4.21461  3.15702  2.95663  4.33006  1.61269  4.14469  3.80054  3.12083  3.46980  4.29953  3.19190  3.67090  3.40715  3.45335  1.64010  2.73227  3.23509  5.64870  4.40687    491 g - - -
          2.68618  4.42225  2.77519  2.73123  3.46354  2.40513  3.72494  3.29354  2.67741  2.69355  4.24690  2.90347  2.73739  3.18146  2.89801  2.37887  2.77519  2.98518  4.58477  3.61503
          0.02939  3.93761  4.65995  0.61958  0.77255  0.48576  0.95510
    480   2.38171  4.43932  2.95331  2.62099  4.21515  2.48494  3.85978  3.64513  2.73931  3.27119  4.08923  2.40268  3.71351  3.05432  3.15590  1.94026  2.32200  3.19609  5.50046  4.20546    492 s - - -
          2.68618  4.42225  2.77519  2.73123  3.46354  2.40513  3.72494  3.29354  2.67741  2.69355  4.24690  2.90347  2.73739  3.18146  2.89801  2.37887  2.77519  2.98518  4.58477  3.61503
          0.02939  3.93761  4.65995  0.61958  0.77255  0.48576  0.95510
    481   2.06013  4.73469  3.02669  2.61837  4.22170  3.34744  3.72899  3.52860  1.57148  3.18527  4.06640  3.06086  3.85820  2.90212  2.62958  2.73402  2.95855  3.19906  5.41335  4.14487    493 k - - -
          2.68618  4.42225  2.77519  2.73123  3.46354  2.40513  3.72494  3.29354  2.67741  2.69355  4.24690  2.90347  2.73739  3.18146  2.89801  2.37887  2.77519  2.98518  4.58477  3.61503
          0.02939  3.93761  4.65995  0.61958  0.77255  0.48576  0.95510
    482   2.62147  4.48356  3.22488  2.39997  3.60906  3.51417  3.74022  2.37219  2.59388  2.28287  3.52928  3.15600  3.90368  2.62519  2.95950  2.77274  2.85205  2.67483  5.03630  3.77483    494 l - - -
          2.68618  4.42225  2.77519  2.73123  3.46354  2.40513  3.72494  3.29354  2.67741  2.69355  4.24690  2.90347  2.73739  3.18146  2.89801  2.37887  2.77519  2.98518  4.58477  3.61503
          0.02939  3.93761  4.65995  0.61958  0.77255  0.48576  0.95510
    483   2.01786  4.53421  3.16872  2.67734  3.91090  3.36754  3.75922  3.11749  1.97840  2.89361  3.79230  3.11201  3.84727  2.96245  2.85558  2.68360  2.85064  2.50086  5.24571  3.97541    495 k - - -
          2.68618  4.42225  2.77519  2.73123  3.46354  2.40513  3.72494  3.29354  2.67741  2.69355  4.24690  2.90347  2.73739  3.18146  2.89801  2.37887  2.77519  2.98518  4.58477  3.61503
          0.02939  3.93761  4.65995  0.61958  0.77255  0.48576  0.95510
    484   2.64043  4.86217  2.78489  2.13111  4.18432  3.34717  3.63015  3.59426  2.10071  3.18062  4.00240  2.89790  3.80146  2.78214  2.78645  2.39488  2.29061  3.25136  5.39500  4.06213    496 k - - -
          2.68618  4.42225  2.77519  2.73123  3.46354  2.40513  3.72494  3.29354  2.67741  2.69355  4.24690  2.90347  2.73739  3.18146  2.89801  2.37887  2.77519  2.98518  4.58477  3.61503
          0.02939  3.93761  4.65995  0.61958  0.77255  0.48576  0.95510
    485   2.10318  4.55193  3.01957  2.25169  3.82955  2.91818  3.69792  3.18159  2.55340  2.86350  3.06158  3.02356  3.81275  2.90295  2.97048  2.64586  2.80847  2.89526  5.17458  3.88452    497 a - - -
          2.68618  4.42225  2.77519  2.73123  3.46354  2.40513  3.72494  3.29354  2.67741  2.69355  4.24690  2.90347  2.73739  3.18146  2.89801  2.37887  2.77519  2.98518  4.58477  3.61503
          0.02939  3.93761  4.65995  0.61958  0.77255  0.48576  0.95510
    486   2.62751  4.81251  2.90292  2.43506  4.13220  3.37292  3.62309  3.53953  2.14017  3.12609  3.95164  2.93806  3.04716  2.40460  2.72046  2.65701  2.29800  3.20535  5.34397  4.02849    498 k - - -
          2.68618  4.42225  2.77519  2.73123  3.46354  2.40513  3.72494  3.29354  2.67741  2.69355  4.24690  2.90347  2.73739  3.18146  2.89801  2.37887  2.77519  2.98518  4.58477  3.61503
          0.02939  3.93761  4.65995  0.61958  0.77255  0.48576  0.95510
    487   2.47441  4.53489  2.98796  2.57402  4.07938  2.73048  3.75796  3.48160  2.28159  3.11433  3.94668  3.01533  3.76187  2.94526  2.96376  2.19105  2.10553  3.11069  5.36234  4.07024    499 t - - -
          2.68618  4.42225  2.77519  2.73123  3.46354  2.40513  3.72494  3.29354  2.67741  2.69355  4.24690  2.90347  2.73739  3.18146  2.89801  2.37887  2.77519  2.98518  4.58477  3.61503
          0.02939  3.93761  4.65995  0.61958  0.77255  0.48576  0.95510
    488   2.64734  4.82421  2.86398  2.47001  4.28574  2.77786  3.67469  3.70432  1.66975  3.27192  4.09957  2.95607  2.90919  2.83018  2.70385  2.67756  2.92374  3.33364  5.44771  4.14380    500 k - - -
          2.68618  4.42225  2.77519  2.73123  3.46354  2.40513  3.72494  3.29354  2.67741  2.69355  4.24690  2.90347  2.73739  3.18146  2.89801  2.37887  2.77519  2.98518  4.58477  3.61503
          0.12577  3.93761  2.31577  0.61958  0.77255  0.48576  0.95510
    489   2.65792  4.77127  2.77915  2.46885  4.13682  3.27915  3.69794  3.61381  2.40868  3.17824  4.06916  2.95046  2.70151  1.84079  2.76078  2.69937  2.94906  3.27722  5.37569  4.05879    501 q - - -
          2.68618  4.42225  2.77519  2.73123  3.46354  2.40513  3.72494  3.29354  2.67741  2.69355  4.24690  2.90347  2.73739  3.18146  2.89801  2.37887  2.77519  2.98518  4.58477  3.61503
          0.03232  3.84415  4.56650  0.61958  0.77255  0.43694  1.03848
    490   2.56760  4.76512  2.82158  2.40839  4.18055  2.83251  3.65821  3.60566  2.14145  3.19132  4.00483  2.52987  3.77297  2.81250  2.86730  2.34501  2.46274  3.23791  5.40705  4.07356    502 k - - -
          2.68618  4.42225  2.77519  2.73123  3.46354  2.40513  3.72494  3.29354  2.67741  2.69355  4.24690  2.90347  2.73739  3.18146  2.89801  2.37887  2.77519  2.98518  4.58477  3.61503
          0.02939  3.93761  4.65995  0.61958  0.77255  0.48576  0.95510
    491   2.60709  4.68508  2.99041  2.49079  3.07336  2.96691  3.63492  3.31200  2.18274  2.93727  3.78603  2.98575  3.82333  2.30699  2.81136  2.67076  2.84204  3.01931  5.18305  3.86647    503 k - - -
          2.68618  4.42225  2.77519  2.73123  3.46354  2.40513  3.72494  3.29354  2.67741  2.69355  4.24690  2.90347  2.73739  3.18146  2.89801  2.37887  2.77519  2.98518  4.58477  3.61503
          0.02939  3.93761  4.65995  0.61958  0.77255  0.48576  0.95510
    492   2.51956  4.57406  3.01055  2.58722  4.08126  3.26067  3.74374  3.46002  2.14120  3.10463  3.94803  3.02925  3.78761  2.92968  2.86446  2.08379  2.11908  3.10648  5.35085  4.06445    504 s - - -
          2.68618  4.42225  2.77519  2.73123  3.46354  2.40513  3.72494  3.29354  2.67741  2.69355  4.24690  2.90347  2.73739  3.18146  2.89801  2.37887  2.77519  2.98518  4.58477  3.61503
          0.02939  3.93761  4.65995  0.61958  0.77255  0.48576  0.95510
    493   2.42415  4.50269  2.91508  2.56613  4.18687  2.30402  3.81100  3.61198  2.67380  3.23416  4.05442  2.49146  2.76406  2.99759  3.09855  2.51661  2.33451  3.18943  5.46661  4.16218    505 g - - -
          2.68618  4.42225  2.77519  2.73123  3.46354  2.40513  3.72494  3.29354  2.67741  2.69355  4.24690  2.90347  2.73739  3.18146  2.89801  2.37887  2.77519  2.98518  4.58477  3.61503
          0.02939  3.93761  4.65995  0.61958  0.77255  0.48576  0.95510
    494   2.17135  4.63885  2.96220  2.55084  4.16351  3.26443  3.72630  3.54996  1.90757  3.17464  4.01123  3.00401  3.78947  2.89998  2.81426  2.08420  2.85443  3.18300  5.39875  4.10452    506 k - - -
          2.68618  4.42225  2.77519  2.73123  3.46354  2.40513  3.72494  3.29354  2.67741  2.69355  4.24690  2.90347  2.73739  3.18146  2.89801  2.37887  2.77519  2.98518  4.58477  3.61503
          0.02939  3.93761  4.65995  0.61958  0.77255  0.48576  0.95510
    495   1.57153  4.14374  3.33105  3.03723  4.26079  2.21421  4.14061  3.67150  3.12041  3.35662  4.17721  3.22642  3.64930  3.40087  3.45295  1.75116  2.66834  3.12951  5.59710  4.37733    507 a - - -
          2.68618  4.42225  2.77519  2.73123  3.46354  2.40513  3.72494  3.29354  2.67741  2.69355  4.24690  2.90347  2.73739  3.18146  2.89801  2.37887  2.77519  2.98518  4.58477  3.61503
          0.02939  3.93761  4.65995  0.61958  0.77255  0.48576  0.95510
    496   2.10345  4.47319  2.87098  2.58195  4.27025  2.56373  3.86385  3.70726  2.75438  3.32705  4.14385  2.07842  3.71461  3.05623  3.18030  2.07540  2.78904  3.24535  5.54752  4.24199    508 s - - -
          2.68618  4.42225  2.77519  2.73123  3.46354  2.40513  3.72494  3.29354  2.67741  2.69355  4.24690  2.90347  2.73739  3.18146  2.89801  2.37887  2.77519  2.98518  4.58477  3.61503
          0.02939  3.93761  4.65995  0.61958  0.77255  0.48576  0.95510
    497   2.70056  4.83779  3.03938  2.53392  4.07772  3.43218  2.50142  3.58192  2.22152  3.14684  3.98827  3.00890  3.85768  2.78506  2.08593  2.33795  2.93558  3.25628  5.28017  3.96068    509 r - - -
          2.68618  4.42225  2.77519  2.73123  3.46354  2.40513  3.72494  3.29354  2.67741  2.69355  4.24690  2.90347  2.73739  3.18146  2.89801  2.37887  2.77519  2.98518  4.58477  3.61503
          0.02939  3.93761  4.65995  0.61958  0.77255  0.48576  0.95510
    498   2.61281  4.54730  3.07670  2.31276  3.77948  3.42676  3.75903  2.99698  2.58870  2.36607  3.69028  3.10014  3.87708  2.98150  2.96528  2.73704  2.07136  2.75492  5.17283  3.89225    510 t - - -
          2.68618  4.42225  2.77519  2.73123  3.46354  2.40513  3.72494  3.29354  2.67741  2.69355  4.24690  2.90347  2.73739  3.18146  2.89801  2.37887  2.77519  2.98518  4.58477  3.61503
          0.02939  3.93761  4.65995  0.61958  0.77255  0.48576  0.95510
    499   2.92801  5.04197  3.24597  2.68846  4.39188  3.56122  3.61260  3.81726  1.98245  3.29396  4.17535  3.11866  3.96493  2.10363  1.51049  2.93762  3.12562  3.50447  5.38540  4.15963    511 r - - -
          2.68618  4.42225  2.77519  2.73123  3.46354  2.40513  3.72494  3.29354  2.67741  2.69355  4.24690  2.90347  2.73739  3.18146  2.89801  2.37887  2.77519  2.98518  4.58477  3.61503
          0.02939  3.93761  4.65995  0.61958  0.77255  0.48576  0.95510
    500   2.17304  4.88170  2.89148  2.46207  4.22802  3.39154  3.63364  3.62326  1.99534  3.19629  4.03597  2.95663  3.84067  2.13896  2.61199  2.71905  2.94112  3.28907  5.39342  4.09161    512 k - - -
          2.68618  4.42225  2.77519  2.73123  3.46354  2.40513  3.72494  3.29354  2.67741  2.69355  4.24690  2.90347  2.73739  3.18146  2.89801  2.37887  2.77519  2.98518  4.58477  3.61503
          0.02939  3.93761  4.65995  0.61958  0.77255  0.48576  0.95510
    501   2.84391  5.26898  1.73574  2.14408  4.59452  3.19710  3.75157  4.14454  2.74064  3.68395  4.53769  1.63913  3.81266  2.92693  3.29520  2.77003  3.14681  3.72761  5.81403  4.34347    513 n - - -
          2.68618  4.42225  2.77519  2.73123  3.46354  2.40513  3.72494  3.29354  2.67741  2.69355  4.24690  2.90347  2.73739  3.18146  2.89801  2.37887  2.77519  2.98518  4.58477  3.61503
          0.02939  3.93761  4.65995  0.61958  0.77255  0.48576  0.95510
    502   2.70614  4.99843  2.59210  1.84835  4.25292  3.31837  2.61088  3.74333  2.43072  3.30215  4.12737  2.83600  3.80757  2.79935  2.87024  2.29737  2.95807  3.38668  5.47001  4.08962    514 e - - -
          2.68618  4.42225  2.77519  2.73123  3.46354  2.40513  3.72494  3.29354  2.67741  2.69355  4.24690  2.90347  2.73739  3.18146  2.89801  2.37887  2.77519  2.98518  4.58477  3.61503
          0.02939  3.93761  4.65995  0.61958  0.77255  0.48576  0.95510
    503   2.59259  4.74133  2.97938  2.50037  4.16379  3.33487  3.65462  3.57609  2.33421  3.16208  3.98610  2.53927  3.80200  2.81169  2.08534  2.36614  2.53232  3.22078  5.36456  4.06238    515 r - - -
          2.68618  4.42225  2.77519  2.73123  3.46354  2.40513  3.72494  3.29354  2.67741  2.69355  4.24690  2.90347  2.73739  3.18146  2.89801  2.37887  2.77519  2.98518  4.58477  3.61503
          0.02939  3.93761  4.65995  0.61958  0.77255  0.48576  0.95510
    504   2.56861  4.53807  3.18146  2.64299  3.83090  2.82459  3.69898  3.19056  2.45151  2.45137  3.72633  3.08875  3.83804  2.90656  2.28149  2.67999  2.48557  2.90757  5.15440  3.88557    516 r - - -
          2.68618  4.42225  2.77519  2.73123  3.46354  2.40513  3.72494  3.29354  2.67741  2.69355  4.24690  2.90347  2.73739  3.18146  2.89801  2.37887  2.77519  2.98518  4.58477  3.61503
          0.02939  3.93761  4.65995  0.61958  0.77255  0.48576  0.95510
    505   2.45366  4.50485  2.91200  2.59501  4.15804  3.14964  3.83135  3.56553  2.67856  3.21524  4.05676  2.45324  2.08530  3.03064  3.07555  2.55237  2.35983  3.16372  5.45215  4.15087    517 p - - -
          2.68618  4.42225  2.77519  2.73123  3.46354  2.40513  3.72494  3.29354  2.67741  2.69355  4.24690  2.90347  2.73739  3.18146  2.89801  2.37887  2.77519  2.98518  4.58477  3.61503
          0.02939  3.93761  4.65995  0.61958  0.77255  0.48576  0.95510
    506   2.77982  5.28535  1.87169  1.88439  4.58675  3.23857  3.66475  4.07892  2.57445  3.58494  4.39257  2.26643  2.92386  2.80932  3.12087  2.70267  3.04493  3.66331  5.75139  4.29539    518 d - - -
          2.68618  4.42225  2.77519  2.73123  3.46354  2.40513  3.72494  3.29354  2.67741  2.69355  4.24690  2.90347  2.73739  3.18146  2.89801  2.37887  2.77519  2.98518  4.58477  3.61503
          0.02939  3.93761  4.65995  0.61958  0.77255  0.48576  0.95510
    507   2.66282  5.00430  2.17602  2.25096  4.37722  2.45230  3.65669  3.83438  2.21022  3.38374  4.19002  2.79591  3.77522  2.80297  2.99524  2.29258  2.93421  3.44155  5.57421  4.18091    519 d - - -
          2.68618  4.42225  2.77519  2.73123  3.46354  2.40513  3.72494  3.29354  2.67741  2.69355  4.24690  2.90347  2.73739  3.18146  2.89801  2.37887  2.77519  2.98518  4.58477  3.61503
          0.02939  3.93761  4.65995  0.61958  0.77255  0.48576  0.95510
    508   2.78445  4.99281  3.12591  2.54495  4.34773  3.50131  3.57675  3.73394  1.72806  3.24909  4.07797  3.01802  3.88606  2.41645  2.05970  2.78841  2.53985  3.39864  5.38476  4.12387    520 k - - -
          2.68618  4.42225  2.77519  2.73123  3.46354  2.40513  3.72494  3.29354  2.67741  2.69355  4.24690  2.90347  2.73739  3.18146  2.89801  2.37887  2.77519  2.98518  4.58477  3.61503
          0.18858  3.93761  1.88143  0.61958  0.77255  0.48576  0.95510
    509   2.17381  4.77196  2.52037  1.69917  4.19950  3.19369  3.72457  3.48449  2.57213  3.19570  4.10027  2.84483  3.76901  2.91405  2.99264  2.66955  2.94740  3.16082  5.48332  4.14163    521 e - - -
          2.68618  4.42225  2.77519  2.73123  3.46354  2.40513  3.72494  3.29354  2.67741  2.69355  4.24690  2.90347  2.73739  3.18146  2.89801  2.37887  2.77519  2.98518  4.58477  3.61503
          0.03437  3.78340  4.50575  0.61958  0.77255  0.61615  0.77657
    510   2.41123  4.30242  3.17755  2.77001  3.77139  3.20851  3.84723  2.92970  2.73502  2.79571  3.71707  2.52774  3.77303  3.10281  3.08712  2.57972  2.32553  2.19383  5.18532  3.91394    522 v - - -
          2.68618  4.42225  2.77519  2.73123  3.46354  2.40513  3.72494  3.29354  2.67741  2.69355  4.24690  2.90347  2.73739  3.18146  2.89801  2.37887  2.77519  2.98518  4.58477  3.61503
          0.03437  3.78340  4.50575  0.61958  0.77255  0.61615  0.77657
    511   2.07627  4.40361  3.08817  2.66312  4.00183  3.15244  3.75525  3.38202  2.49365  3.04120  3.89808  3.04904  3.72346  2.96172  2.32821  2.10451  2.75820  3.01577  5.29019  4.02463    523 a - - -
          2.68618  4.42225  2.77519  2.73123  3.46354  2.40513  3.72494  3.29354  2.67741  2.69355  4.24690  2.90347  2.73739  3.18146  2.89801  2.37887  2.77519  2.98518  4.58477  3.61503
          0.03437  3.78340  4.50575  0.61958  0.77255  0.61615  0.77657
    512   2.40728  4.31396  3.16393  2.74412  3.71973  3.19732  3.80548  3.08175  2.68974  2.35096  3.70776  3.11853  2.81685  3.06590  3.03908  2.14227  2.74845  2.78494  5.12799  3.84144    524 s - - -
          2.68618  4.42225  2.77519  2.73123  3.46354  2.40513  3.72494  3.29354  2.67741  2.69355  4.24690  2.90347  2.73739  3.18146  2.89801  2.37887  2.77519  2.98518  4.58477  3.61503
          0.03437  3.78340  4.50575  0.61958  0.77255  0.61615  0.77657
    513   2.49725  4.64153  2.14224  2.34650  4.18537  3.12389  3.71961  3.58306  2.62382  3.23141  4.07182  2.83988  3.70784  2.90344  3.08908  2.17698  2.33780  3.19615  5.46970  4.11996    525 d - - -
          2.68618  4.42225  2.77519  2.73123  3.46354  2.40513  3.72494  3.29354  2.67741  2.69355  4.24690  2.90347  2.73739  3.18146  2.89801  2.37887  2.77519  2.98518  4.58477  3.61503
          0.03437  3.78340  4.50575  0.61958  0.77255  0.61615  0.77657
    514   2.37391  4.40283  2.76851  2.56547  4.10780  3.01023  3.84396  3.62712  2.73198  3.28060  4.13663  2.33691  3.67539  3.07472  3.10583  1.68639  2.78255  3.18074  5.43247  4.09500    526 s - - -
          2.68618  4.42225  2.77519  2.73123  3.46354  2.40513  3.72494  3.29354  2.67741  2.69355  4.24690  2.90347  2.73739  3.18146  2.89801  2.37887  2.77519  2.98518  4.58477  3.61503
          0.03437  3.78340  4.50575  0.61958  0.77255  0.61615  0.77657
    515   1.92666  4.12670  3.58413  3.16030  3.75223  3.16469  4.10900  2.58377  3.08942  2.64953  3.65988  3.37770  3.80166  3.41846  3.38898  2.57078  2.22000  1.98130  5.26942  4.05032    527 a - - -
          2.68618  4.42225  2.77519  2.73123  3.46354  2.40513  3.72494  3.29354  2.67741  2.69355  4.24690  2.90347  2.73739  3.18146  2.89801  2.37887  2.77519  2.98518  4.58477  3.61503
          0.03437  3.78340  4.50575  0.61958  0.77255  0.61615  0.77657
    516   2.89402  4.84903  3.06386  2.70543  4.21498  3.39037  3.71641  3.63925  1.16767  3.22523  4.19399  3.13293  3.89911  2.91484  2.42424  2.94335  3.15530  3.35294  5.30839  4.10919    528 k - - -
          2.68629  4.42236  2.77530  2.73112  3.46365  2.40524  3.72505  3.29327  2.67734  2.69366  4.24701  2.90280  2.73729  3.18157  2.89812  2.37882  2.77530  2.98529  4.58488  3.61514
          0.28283  1.44686  4.50575  1.21192  0.35329  0.41209  1.08549
    517   2.80029  5.15566  2.66988  1.92229  4.49040  3.38282  3.60905  3.92112  1.95313  3.41770  4.23755  2.86484  3.84561  2.08598  2.59034  2.75895  3.02686  3.55035  5.54958  4.21256    536 e - - -
          2.68618  4.42225  2.77519  2.73123  3.46354  2.40513  3.72494  3.29354  2.67741  2.69355  4.24690  2.90347  2.73739  3.18146  2.89801  2.37887  2.77519  2.98518  4.58477  3.61503
          0.02939  3.93761  4.65995  0.61958  0.77255  0.48576  0.95510
    518   2.82464  5.10643  2.83167  2.43493  4.46309  3.43371  3.60389  3.88657  1.58778  3.38093  4.21100  2.46651  3.87630  2.36210  2.44808  2.79962  3.04324  3.52888  5.49265  4.19418    537 k - - -
          2.68618  4.42225  2.77519  2.73123  3.46354  2.40513  3.72494  3.29354  2.67741  2.69355  4.24690  2.90347  2.73739  3.18146  2.89801  2.37887  2.77519  2.98518  4.58477  3.61503
          0.02939  3.93761  4.65995  0.61958  0.77255  0.48576  0.95510
    519   2.61290  4.80706  2.89934  2.44222  4.18884  2.80690  3.63476  3.61144  2.33182  3.18420  4.00245  2.93847  3.79943  2.39195  2.37698  2.16993  2.87164  3.25580  5.38236  4.06467    538 s - - -
          2.68618  4.42225  2.77519  2.73123  3.46354  2.40513  3.72494  3.29354  2.67741  2.69355  4.24690  2.90347  2.73739  3.18146  2.89801  2.37887  2.77519  2.98518  4.58477  3.61503
          0.02939  3.93761  4.65995  0.61958  0.77255  0.48576  0.95510
    520   2.22894  4.19179  3.28246  2.95798  4.20817  2.35038  4.07039  3.61389  3.01400  3.29430  4.12060  3.19648  3.66866  3.31801  3.35976  1.66441  1.94878  3.11015  5.54053  4.30675    539 s - - -
          2.68618  4.42225  2.77519  2.73123  3.46354  2.40513  3.72494  3.29354  2.67741  2.69355  4.24690  2.90347  2.73739  3.18146  2.89801  2.37887  2.77519  2.98518  4.58477  3.61503
          0.02939  3.93761  4.65995  0.61958  0.77255  0.48576  0.95510
    521   2.32640  4.33218  3.53724  2.96928  3.44191  3.59766  3.86796  2.32846  2.79262  2.00372  3.37704  3.35966  3.98511  3.18329  2.61618  2.87042  2.86900  2.42876  4.94752  3.71911    540 l - - -
          2.68618  4.42225  2.77519  2.73123  3.46354  2.40513  3.72494  3.29354  2.67741  2.69355  4.24690  2.90347  2.73739  3.18146  2.89801  2.37887  2.77519  2.98518  4.58477  3.61503
          0.02939  3.93761  4.65995  0.61958  0.77255  0.48576  0.95510
    522   2.48287  4.33398  3.35619  2.96292  3.74254  1.67510  3.97747  3.04743  2.89965  2.75924  2.65607  3.29057  3.84870  3.27123  3.21987  2.66734  2.84736  2.78068  5.19557  3.93177    541 g - - -
          2.68618  4.42225  2.77519  2.73123  3.46354  2.40513  3.72494  3.29354  2.67741  2.69355  4.24690  2.90347  2.73739  3.18146  2.89801  2.37887  2.77519  2.98518  4.58477  3.61503
          0.02939  3.93761  4.65995  0.61958  0.77255  0.48576  0.95510
    523   2.69824  4.97301  2.82884  2.39196  4.30229  3.38873  3.59999  3.72271  1.90419  3.26343  4.07788  2.47151  3.82246  2.41035  2.61767  2.69337  2.52235  3.36778  5.43258  4.10763    542 k - - -
          2.68618  4.42225  2.77519  2.73123  3.46354  2.40513  3.72494  3.29354  2.67741  2.69355  4.24690  2.90347  2.73739  3.18146  2.89801  2.37887  2.77519  2.98518  4.58477  3.61503
          0.02939  3.93761  4.65995  0.61958  0.77255  0.48576  0.95510
    524   2.86412  4.75720  3.49742  2.89628  3.82232  3.60548  3.73441  3.22273  2.22002  2.25663  3.81952  3.28483  4.01513  2.94807  1.50721  2.97215  3.09119  3.02883  5.15632  3.88207    543 r - - -
          2.68618  4.42225  2.77519  2.73123  3.46354  2.40513  3.72494  3.29354  2.67741  2.69355  4.24690  2.90347  2.73739  3.18146  2.89801  2.37887  2.77519  2.98518  4.58477  3.61503
          0.02939  3.93761  4.65995  0.61958  0.77255  0.48576  0.95510
    525   2.32094  4.25211  3.87584  3.33501  3.43248  3.73469  4.15801  1.83799  3.23780  2.01844  3.34022  3.65394  4.14459  3.54293  3.52468  3.04496  2.45991  2.02795  5.04874  3.83798    544 i - - -
          2.68618  4.42225  2.77519  2.73123  3.46354  2.40513  3.72494  3.29354  2.67741  2.69355  4.24690  2.90347  2.73739  3.18146  2.89801  2.37887  2.77519  2.98518  4.58477  3.61503
          0.02939  3.93761  4.65995  0.61958  0.77255  0.48576  0.95510
    526   2.74696  4.51593  3.43406  3.34175  4.48284  0.63532  4.45803  4.09830  3.53188  3.74427  4.72055  3.59834  3.90916  3.85088  3.76077  2.92074  3.23326  3.61405  5.56078  4.58694    545 G - - -
          2.68618  4.42225  2.77519  2.73123  3.46354  2.40513  3.72494  3.29354  2.67741  2.69355  4.24690  2.90347  2.73739  3.18146  2.89801  2.37887  2.77519  2.98518  4.58477  3.61503
          0.02939  3.93761  4.65995  0.61958  0.77255  0.48576  0.95510
    527   2.77457  5.09099  2.80092  1.90897  4.42559  3.41349  3.59386  3.85098  2.17909  3.35310  4.17195  2.90579  3.84870  2.18588  2.18311  2.74832  2.99508  3.48912  5.48701  4.16825    546 e - - -
          2.68618  4.42225  2.77519  2.73123  3.46354  2.40513  3.72494  3.29354  2.67741  2.69355  4.24690  2.90347  2.73739  3.18146  2.89801  2.37887  2.77519  2.98518  4.58477  3.61503
          0.02939  3.93761  4.65995  0.61958  0.77255  0.48576  0.95510
    528   2.69908  4.77083  3.06585  2.62291  4.21768  3.38766  3.70250  3.52677  1.56040  3.16988  4.05078  3.06717  3.87352  2.87110  2.55866  2.75968  2.23331  3.20702  5.39173  4.12877    547 k - - -
          2.68618  4.42225  2.77519  2.73123  3.46354  2.40513  3.72494  3.29354  2.67741  2.69355  4.24690  2.90347  2.73739  3.18146  2.89801  2.37887  2.77519  2.98518  4.58477  3.61503
          0.02939  3.93761  4.65995  0.61958  0.77255  0.48576  0.95510
    529   2.83076  4.29972  4.18332  3.63522  3.32987  3.96714  4.36159  1.53503  3.50688  1.98826  2.61752  3.91950  4.32358  3.78770  3.74452  3.28680  2.57696  1.93971  5.08110  3.89913    548 i - - -
          2.68618  4.42225  2.77519  2.73123  3.46354  2.40513  3.72494  3.29354  2.67741  2.69355  4.24690  2.90347  2.73739  3.18146  2.89801  2.37887  2.77519  2.98518  4.58477  3.61503
          0.02939  3.93761  4.65995  0.61958  0.77255  0.48576  0.95510
    530   1.83855  4.19150  3.25463  3.07017  4.32063  1.31377  4.22024  3.68368  3.21602  3.42643  4.29253  3.26268  3.68821  3.50480  3.51881  2.42977  2.74989  3.16073  5.65090  4.44636    549 g - - -
          2.68618  4.42225  2.77519  2.73123  3.46354  2.40513  3.72494  3.29354  2.67741  2.69355  4.24690  2.90347  2.73739  3.18146  2.89801  2.37887  2.77519  2.98518  4.58477  3.61503
          0.02939  3.93761  4.65995  0.61958  0.77255  0.48576  0.95510
    531   2.39231  4.92986  2.44019  2.31149  4.21721  3.33986  3.01971  3.65598  2.13080  3.21686  4.01560  2.84752  3.77338  2.72857  2.83417  2.60972  2.57832  3.29498  5.41674  4.05128    550 k - - -
          2.68618  4.42225  2.77519  2.73123  3.46354  2.40513  3.72494  3.29354  2.67741  2.69355  4.24690  2.90347  2.73739  3.18146  2.89801  2.37887  2.77519  2.98518  4.58477  3.61503
          0.02939  3.93761  4.65995  0.61958  0.77255  0.48576  0.95510
    532   2.98781  4.41196  4.42876  3.94836  3.39299  4.14339  4.67381  1.90376  3.78516  1.71799  3.27895  4.19676  4.52700  4.09800  4.00327  3.53238  3.27002  1.17712  5.29058  4.04713    551 v - - -
          2.68618  4.42225  2.77519  2.73123  3.46354  2.40513  3.72494  3.29354  2.67741  2.69355  4.24690  2.90347  2.73739  3.18146  2.89801  2.37887  2.77519  2.98518  4.58477  3.61503
          0.02939  3.93761  4.65995  0.61958  0.77255  0.48576  0.95510
    533   2.17646  4.33730  3.93187  3.38884  3.28197  3.80617  4.18630  2.30799  3.26298  1.57561  2.60905  3.71330  4.19096  3.56600  3.53280  3.11774  3.02588  2.22190  5.00446  3.81597    552 l - - -
          2.68618  4.42225  2.77519  2.73123  3.46354  2.40513  3.72494  3.29354  2.67741  2.69355  4.24690  2.90347  2.73739  3.18146  2.89801  2.37887  2.77519  2.98518  4.58477  3.61503
          0.02939  3.93761  4.65995  0.61958  0.77255  0.48576  0.95510
    534   2.94379  5.47393  1.26028  1.77654  4.76139  3.19519  3.76366  4.27224  2.79962  3.79709  4.66941  2.67051  3.82823  2.93880  3.39426  2.82919  3.23914  3.85887  5.94945  4.45538    553 d - - -
          2.68618  4.42225  2.77519  2.73123  3.46354  2.40513  3.72494  3.29354  2.67741  2.69355  4.24690  2.90347  2.73739  3.18146  2.89801  2.37887  2.77519  2.98518  4.58477  3.61503
          0.02939  3.93761  4.65995  0.61958  0.77255  0.48576  0.95510
    535   1.88859  4.16468  3.47914  3.16604  4.06712  3.02476  4.18627  3.15446  3.13854  3.05544  3.99903  3.33847  3.74090  3.47608  3.42770  2.47612  1.41961  2.79043  5.49608  4.27974    554 t - - -
          2.68618  4.42225  2.77519  2.73123  3.46354  2.40513  3.72494  3.29354  2.67741  2.69355  4.24690  2.90347  2.73739  3.18146  2.89801  2.37887  2.77519  2.98518  4.58477  3.61503
          0.02939  3.93761  4.65995  0.61958  0.77255  0.48576  0.95510
    536   2.92945  5.10721  3.03968  2.58820  4.47671  3.51816  3.61559  3.88229  1.34284  3.36158  4.23222  3.04841  3.94558  2.26581  2.27497  2.91796  3.13235  3.55523  5.45250  4.21020    555 k - - -
          2.68618  4.42225  2.77519  2.73123  3.46354  2.40513  3.72494  3.29354  2.67741  2.69355  4.24690  2.90347  2.73739  3.18146  2.89801  2.37887  2.77519  2.98518  4.58477  3.61503
          0.02939  3.93761  4.65995  0.61958  0.77255  0.48576  0.95510
    537   2.25021  5.06315  1.89958  2.20804  4.47186  3.21208  3.71197  3.93351  2.63374  3.49987  4.32490  2.03012  3.78375  2.87235  3.15828  2.68026  3.00832  3.52820  5.68950  4.26718    556 d - - -
          2.68618  4.42225  2.77519  2.73123  3.46354  2.40513  3.72494  3.29354  2.67741  2.69355  4.24690  2.90347  2.73739  3.18146  2.89801  2.37887  2.77519  2.98518  4.58477  3.61503
          0.02939  3.93761  4.65995  0.61958  0.77255  0.48576  0.95510
    538   2.85133  4.87196  3.37466  2.73251  4.14039  3.58787  3.61802  3.49897  1.85919  2.50132  3.95821  3.15404  3.95951  2.78270  1.66359  2.90499  3.04566  3.22858  5.26457  4.04005    557 r - - -
          2.68618  4.42225  2.77519  2.73123  3.46354  2.40513  3.72494  3.29354  2.67741  2.69355  4.24690  2.90347  2.73739  3.18146  2.89801  2.37887  2.77519  2.98518  4.58477  3.61503
          0.02939  3.93761  4.65995  0.61958  0.77255  0.48576  0.95510
    539   3.05731  4.42322  4.58506  4.02079  3.18291  4.30134  4.64467  1.81186  3.90679  1.48495  2.16943  4.28328  4.55562  4.08707  4.08258  3.62749  3.28850  1.72491  5.12867  4.01489    558 l - - -
          2.68618  4.42225  2.77519  2.73123  3.46354  2.40513  3.72494  3.29354  2.67741  2.69355  4.24690  2.90347  2.73739  3.18146  2.89801  2.37887  2.77519  2.98518  4.58477  3.61503
          0.02939  3.93761  4.65995  0.61958  0.77255  0.48576  0.95510
    540   2.69477  4.43445  3.47176  3.01298  3.67642  3.56138  3.96379  2.56631  2.27506  2.57657  3.61576  3.38956  4.02931  3.24346  3.02071  2.92577  2.97515  1.53456  5.16892  3.91605    559 v - - -
          2.68618  4.42225  2.77519  2.73123  3.46354  2.40513  3.72494  3.29354  2.67741  2.69355  4.24690  2.90347  2.73739  3.18146  2.89801  2.37887  2.77519  2.98518  4.58477  3.61503
          0.02939  3.93761  4.65995  0.61958  0.77255  0.48576  0.95510
    541   2.88544  5.33685  1.27308  2.11915  4.65505  3.18377  3.77165  4.21923  2.80180  3.75595  4.62328  2.21686  3.81944  2.95300  3.37986  2.79749  3.19574  3.79621  5.87892  4.38908    560 d - - -
          2.68618  4.42225  2.77519  2.73123  3.46354  2.40513  3.72494  3.29354  2.67741  2.69355  4.24690  2.90347  2.73739  3.18146  2.89801  2.37887  2.77519  2.98518  4.58477  3.61503
          0.02939  3.93761  4.65995  0.61958  0.77255  0.48576  0.95510
    542   2.63052  4.74633  2.98993  2.55202  4.22334  3.33506  3.68539  3.59841  1.62802  3.20336  4.04535  3.01102  3.82731  2.84823  2.63957  2.36633  2.52590  3.24526  5.40209  4.11835    561 k - - -
          2.68618  4.42225  2.77519  2.73123  3.46354  2.40513  3.72494  3.29354  2.67741  2.69355  4.24690  2.90347  2.73739  3.18146  2.89801  2.37887  2.77519  2.98518  4.58477  3.61503
          0.02939  3.93761  4.65995  0.61958  0.77255  0.48576  0.95510
    543   1.44112  4.42051  3.26019  2.84829  4.02201  3.21501  3.88931  3.34281  2.62042  3.04599  3.95271  3.19423  3.80965  3.11779  2.38067  2.62298  2.84666  3.00319  5.34349  4.09465    562 a - - -
          2.68618  4.42225  2.77519  2.73123  3.46354  2.40513  3.72494  3.29354  2.67741  2.69355  4.24690  2.90347  2.73739  3.18146  2.89801  2.37887  2.77519  2.98518  4.58477  3.61503
          0.02939  3.93761  4.65995  0.61958  0.77255  0.48576  0.95510
    544   2.58808  4.72947  2.83964  2.48856  4.26893  2.31031  3.71834  3.69189  1.85368  3.27742  4.10625  2.96018  3.79282  2.88487  2.80324  2.31651  2.89606  3.30378  5.46813  4.15988    563 k - - -
          2.68618  4.42225  2.77519  2.73123  3.46354  2.40513  3.72494  3.29354  2.67741  2.69355  4.24690  2.90347  2.73739  3.18146  2.89801  2.37887  2.77519  2.98518  4.58477  3.61503
          0.02939  3.93761  4.65995  0.61958  0.77255  0.48576  0.95510
    545   2.73539  5.17440  2.10024  2.18192  4.49281  2.75505  3.65209  3.97333  2.51696  3.49370  4.29915  2.41553  3.78516  2.07838  3.02967  2.68026  2.99772  3.57011  5.66381  4.23738    564 q - - -
          2.68618  4.42225  2.77519  2.73123  3.46354  2.40513  3.72494  3.29354  2.67741  2.69355  4.24690  2.90347  2.73739  3.18146  2.89801  2.37887  2.77519  2.98518  4.58477  3.61503
          0.02939  3.93761  4.65995  0.61958  0.77255  0.48576  0.95510
    546   2.41275  4.29835  4.10352  3.54459  3.27701  3.91998  4.28180  2.14946  3.43785  1.64093  2.60536  3.84501  4.27092  3.70163  3.68654  3.22508  3.05104  1.81135  5.01552  3.84150    565 l - - -
          2.68618  4.42225  2.77519  2.73123  3.46354  2.40513  3.72494  3.29354  2.67741  2.69355  4.24690  2.90347  2.73739  3.18146  2.89801  2.37887  2.77519  2.98518  4.58477  3.61503
          0.02939  3.93761  4.65995  0.61958  0.77255  0.48576  0.95510
    547   3.03181  4.99799  3.21212  2.82152  4.39930  3.51418  3.79571  3.83266  0.95259  3.38359  4.34163  3.24309  4.00999  2.98356  2.44469  3.06957  3.28028  3.53680  5.42728  4.24944    566 k - - -
          2.68618  4.42225  2.77519  2.73123  3.46354  2.40513  3.72494  3.29354  2.67741  2.69355  4.24690  2.90347  2.73739  3.18146  2.89801  2.37887  2.77519  2.98518  4.58477  3.61503
          0.02939  3.93761  4.65995  0.61958  0.77255  0.48576  0.95510
    548   2.84590  5.39137  1.68243  1.71161  4.67433  3.22617  3.68800  4.17866  2.62249  3.67344  4.49723  2.68373  3.80261  2.38015  3.17518  2.74883  3.11584  3.75917  5.83284  4.35717    567 d - - -
          2.68618  4.42225  2.77519  2.73123  3.46354  2.40513  3.72494  3.29354  2.67741  2.69355  4.24690  2.90347  2.73739  3.18146  2.89801  2.37887  2.77519  2.98518  4.58477  3.61503
          0.02939  3.93761  4.65995  0.61958  0.77255  0.48576  0.95510
    549   2.66188  4.74162  2.90718  2.56315  4.13394  3.32285  3.74389  3.52387  2.42281  3.12946  4.04338  3.02420  3.84901  1.68397  2.75549  2.72340  2.42927  3.20685  5.39791  4.09081    568 q - - -
          2.68618  4.42225  2.77519  2.73123  3.46354  2.40513  3.72494  3.29354  2.67741  2.69355  4.24690  2.90347  2.73739  3.18146  2.89801  2.37887  2.77519  2.98518  4.58477  3.61503
          0.02939  3.93761  4.65995  0.61958  0.77255  0.48576  0.95510
    550   3.03983  4.38447  4.66652  4.17172  3.51384  4.33619  4.90383  1.38997  4.05343  2.03026  3.33250  4.40451  4.66979  4.32969  4.26419  3.72069  3.31029  1.19384  5.46072  4.25039    569 v - - -
          2.68618  4.42225  2.77519  2.73123  3.46354  2.40513  3.72494  3.29354  2.67741  2.69355  4.24690  2.90347  2.73739  3.18146  2.89801  2.37887  2.77519  2.98518  4.58477  3.61503
          0.02939  3.93761  4.65995  0.61958  0.77255  0.48576  0.95510
    551   2.95065  5.13398  3.28084  2.66190  4.55504  3.59424  3.57066  3.91638  1.43974  3.36614  4.21495  3.09813  3.96462  2.31490  1.86100  2.93714  3.12505  3.58504  5.43074  4.22737    570 k - - -
          2.68618  4.42225  2.77519  2.73123  3.46354  2.40513  3.72494  3.29354  2.67741  2.69355  4.24690  2.90347  2.73739  3.18146  2.89801  2.37887  2.77519  2.98518  4.58477  3.61503
          0.02939  3.93761  4.65995  0.61958  0.77255  0.48576  0.95510
    552   2.31367  5.08367  1.88470  2.19945  4.48796  3.21050  3.71360  3.95324  2.64012  3.51673  4.34293  1.97540  3.78552  2.87435  3.16782  2.68668  3.01903  3.54636  5.70382  4.27674    571 d - - -
          2.68618  4.42225  2.77519  2.73123  3.46354  2.40513  3.72494  3.29354  2.67741  2.69355  4.24690  2.90347  2.73739  3.18146  2.89801  2.37887  2.77519  2.98518  4.58477  3.61503
          0.02939  3.93761  4.65995  0.61958  0.77255  0.48576  0.95510
    553   2.27820  4.27002  3.69286  3.15763  3.48959  3.60211  4.04829  2.14122  3.06913  2.13916  3.40627  3.50180  4.04268  3.39113  3.38458  2.91104  2.16132  2.17997  5.05253  3.82985    572 l - - -
          2.68618  4.42225  2.77519  2.73123  3.46354  2.40513  3.72494  3.29354  2.67741  2.69355  4.24690  2.90347  2.73739  3.18146  2.89801  2.37887  2.77519  2.98518  4.58477  3.61503
          0.02939  3.93761  4.65995  0.61958  0.77255  0.48576  0.95510
    554   2.83887  4.58537  3.45309  3.30153  4.29109  3.26920  4.37363  3.85324  3.36440  3.47303  4.52568  3.60167  0.71497  3.75120  3.60255  3.00841  3.28557  3.49119  5.45979  4.41265    573 p - - -
          2.68618  4.42225  2.77519  2.73123  3.46354  2.40513  3.72494  3.29354  2.67741  2.69355  4.24690  2.90347  2.73739  3.18146  2.89801  2.37887  2.77519  2.98518  4.58477  3.61503
          0.02939  3.93761  4.65995  0.61958  0.77255  0.48576  0.95510
    555   2.44817  4.29334  3.48630  3.24144  4.02675  3.13043  4.25374  3.16183  3.18570  3.02301  4.06944  3.44030  3.83935  3.57728  3.44119  2.65018  1.06614  2.84984  5.45884  4.24342    574 t - - -
          2.68618  4.42225  2.77519  2.73123  3.46354  2.40513  3.72494  3.29354  2.67741  2.69355  4.24690  2.90347  2.73739  3.18146  2.89801  2.37887  2.77519  2.98518  4.58477  3.61503
          0.02939  3.93761  4.65995  0.61958  0.77255  0.48576  0.95510
    556   2.77823  4.96282  2.62097  2.39836  3.92205  3.32217  2.79961  3.79547  2.50607  3.34287  4.21975  1.62300  3.86021  2.91711  2.89291  2.77778  3.05822  3.44481  5.26854  3.80004    575 n - - -
          2.68618  4.42225  2.77519  2.73123  3.46354  2.40513  3.72494  3.29354  2.67741  2.69355  4.24690  2.90347  2.73739  3.18146  2.89801  2.37887  2.77519  2.98518  4.58477  3.61503
          0.02939  3.93761  4.65995  0.61958  0.77255  0.48576  0.95510
    557   1.82427  4.28174  3.83179  3.33281  3.51594  3.59782  4.20450  2.29146  3.23222  1.97014  3.42268  3.62417  4.09333  3.55491  3.52464  2.95109  2.94809  1.88780  5.15999  3.93591    576 a - - -
          2.68618  4.42225  2.77519  2.73123  3.46354  2.40513  3.72494  3.29354  2.67741  2.69355  4.24690  2.90347  2.73739  3.18146  2.89801  2.37887  2.77519  2.98518  4.58477  3.61503
          0.02939  3.93761  4.65995  0.61958  0.77255  0.48576  0.95510
    558   3.00899  5.11408  3.39961  2.75993  4.55213  3.62475  3.59465  3.90753  1.31852  3.36390  4.23768  3.16598  4.00233  2.73302  1.69302  3.00908  3.18239  3.59185  5.41652  4.24133    577 k - - -
          2.68618  4.42225  2.77519  2.73123  3.46354  2.40513  3.72494  3.29354  2.67741  2.69355  4.24690  2.90347  2.73739  3.18146  2.89801  2.37887  2.77519  2.98518  4.58477  3.61503
          0.02939  3.93761  4.65995  0.61958  0.77255  0.48576  0.95510
    559   3.34165  4.80425  3.93454  3.67620  2.29665  3.90611  3.64977  3.34181  3.53184  2.77893  4.01011  3.80397  4.37848  3.82225  3.70219  3.47185  3.62866  3.21546  3.94289  0.86401    578 y - - -
          2.68618  4.42225  2.77519  2.73123  3.46354  2.40513  3.72494  3.29354  2.67741  2.69355  4.24690  2.90347  2.73739  3.18146  2.89801  2.37887  2.77519  2.98518  4.58477  3.61503
          0.02939  3.93761  4.65995  0.61958  0.77255  0.48576  0.95510
    560   1.53750  4.26853  3.75220  3.31990  3.63471  3.45294  4.23082  2.00543  3.23120  2.44154  3.55921  3.57645  4.02405  3.56877  3.51895  2.84877  2.92060  2.20245  5.25424  4.01620    579 a - - -
          2.68618  4.42225  2.77519  2.73123  3.46354  2.40513  3.72494  3.29354  2.67741  2.69355  4.24690  2.90347  2.73739  3.18146  2.89801  2.37887  2.77519  2.98518  4.58477  3.61503
          0.02939  3.93761  4.65995  0.61958  0.77255  0.48576  0.95510
    561   3.02498  4.43883  4.46414  3.96526  3.30817  4.19191  4.66436  1.94951  3.80432  1.43288  3.17679  4.22244  4.54148  4.08862  4.01243  3.56813  3.29455  1.36896  5.23521  4.02256    580 v - - -
          2.68618  4.42225  2.77519  2.73123  3.46354  2.40513  3.72494  3.29354  2.67741  2.69355  4.24690  2.90347  2.73739  3.18146  2.89801  2.37887  2.77519  2.98518  4.58477  3.61503
          0.02939  3.93761  4.65995  0.61958  0.77255  0.48576  0.95510
    562   3.05838  4.78791  3.48854  3.08237  2.41291  3.78275  1.81407  3.40514  2.91862  2.87895  3.93562  3.40401  4.18618  3.30634  3.20687  3.12836  3.29315  3.20025  4.03376  1.80116    581 y - - -
          2.68618  4.42225  2.77519  2.73123  3.46354  2.40513  3.72494  3.29354  2.67741  2.69355  4.24690  2.90347  2.73739  3.18146  2.89801  2.37887  2.77519  2.98518  4.58477  3.61503
          0.02939  3.93761  4.65995  0.61958  0.77255  0.48576  0.95510
    563   2.89395  5.09648  2.97961  2.54458  4.45208  3.49260  3.61475  3.86636  1.60268  3.35340  4.21590  3.01770  3.92475  1.87929  2.33011  2.88069  3.10277  3.53374  5.45596  4.19575    582 k - - -
          2.68618  4.42225  2.77519  2.73123  3.46354  2.40513  3.72494  3.29354  2.67741  2.69355  4.24690  2.90347  2.73739  3.18146  2.89801  2.37887  2.77519  2.98518  4.58477  3.61503
          0.02939  3.93761  4.65995  0.61958  0.77255  0.48576  0.95510
    564   2.74696  4.51593  3.43406  3.34175  4.48284  0.63532  4.45803  4.09830  3.53188  3.74427  4.72055  3.59834  3.90916  3.85088  3.76077  2.92074  3.23326  3.61405  5.56078  4.58694    583 G - - -
          2.68618  4.42225  2.77519  2.73123  3.46354  2.40513  3.72494  3.29354  2.67741  2.69355  4.24690  2.90347  2.73739  3.18146  2.89801  2.37887  2.77519  2.98518  4.58477  3.61503
          0.02939  3.93761  4.65995  0.61958  0.77255  0.48576  0.95510
    565   2.84413  4.82092  3.28231  2.75288  3.97108  3.56243  3.70312  3.28454  1.44255  2.36166  3.90097  3.18279  3.97756  2.89163  2.46122  2.92065  3.06793  3.06113  5.24627  3.97400    584 k - - -
          2.68618  4.42225  2.77519  2.73123  3.46354  2.40513  3.72494  3.29354  2.67741  2.69355  4.24690  2.90347  2.73739  3.18146  2.89801  2.37887  2.77519  2.98518  4.58477  3.61503
          0.02939  3.93761  4.65995  0.61958  0.77255  0.48576  0.95510
    566   2.68114  4.94410  2.73914  1.88425  4.28854  3.34410  3.62961  3.71785  2.33478  3.27457  4.09424  2.88539  3.81074  2.77590  2.36921  2.17057  2.93046  3.35841  5.45633  4.11662    585 e - - -
          2.68618  4.42225  2.77519  2.73123  3.46354  2.40513  3.72494  3.29354  2.67741  2.69355  4.24690  2.90347  2.73739  3.18146  2.89801  2.37887  2.77519  2.98518  4.58477  3.61503
          0.02939  3.93761  4.65995  0.61958  0.77255  0.48576  0.95510
    567   2.75487  5.17461  2.15364  2.22411  4.49336  3.29317  3.63902  3.96381  1.75117  3.47848  4.28763  2.39214  3.80246  2.77946  2.88076  2.70249  3.00721  3.56873  5.62993  4.22758    586 k - - -
          2.68618  4.42225  2.77519  2.73123  3.46354  2.40513  3.72494  3.29354  2.67741  2.69355  4.24690  2.90347  2.73739  3.18146  2.89801  2.37887  2.77519  2.98518  4.58477  3.61503
          0.02939  3.93761  4.65995  0.61958  0.77255  0.48576  0.95510
    568   2.32555  4.24085  3.82880  3.30396  3.50698  3.62580  4.15617  2.25007  3.21261  2.06562  3.41498  3.60678  4.08834  3.52316  3.50723  2.95631  2.41980  1.70980  5.10136  3.88609    587 v - - -
          2.68618  4.42225  2.77519  2.73123  3.46354  2.40513  3.72494  3.29354  2.67741  2.69355  4.24690  2.90347  2.73739  3.18146  2.89801  2.37887  2.77519  2.98518  4.58477  3.61503
          0.02939  3.93761  4.65995  0.61958  0.77255  0.48576  0.95510
    569   2.62114  4.60908  3.17791  2.66114  3.94506  3.42065  3.72398  3.14189  1.78480  2.90734  3.81031  3.10639  3.87054  2.91483  2.73763  2.72546  2.49342  2.46220  5.25153  3.98303    588 k - - -
          2.68618  4.42225  2.77519  2.73123  3.46354  2.40513  3.72494  3.29354  2.67741  2.69355  4.24690  2.90347  2.73739  3.18146  2.89801  2.37887  2.77519  2.98518  4.58477  3.61503
          0.02939  3.93761  4.65995  0.61958  0.77255  0.48576  0.95510
    570   2.75460  5.06562  2.93145  2.02808  4.40638  3.44533  2.92726  3.82595  1.89479  3.32296  4.13175  2.93476  3.84867  2.69600  2.17714  2.73453  2.96584  3.46353  5.44730  4.14136    589 k - - -
          2.68618  4.42225  2.77519  2.73123  3.46354  2.40513  3.72494  3.29354  2.67741  2.69355  4.24690  2.90347  2.73739  3.18146  2.89801  2.37887  2.77519  2.98518  4.58477  3.61503
          0.02939  3.93761  4.65995  0.61958  0.77255  0.48576  0.95510
    571   2.03157  4.54793  2.78110  2.58269  4.23634  3.11770  3.89885  3.64246  2.77828  3.34138  4.21457  1.58536  3.76744  3.11434  3.16906  2.59063  2.88972  3.22942  5.54764  4.21457    590 n - - -
          2.68618  4.42225  2.77519  2.73123  3.46354  2.40513  3.72494  3.29354  2.67741  2.69355  4.24690  2.90347  2.73739  3.18146  2.89801  2.37887  2.77519  2.98518  4.58477  3.61503
          0.02939  3.93761  4.65995  0.61958  0.77255  0.48576  0.95510
    572   2.53697  4.26189  3.66379  3.26261  3.64801  3.39238  4.17888  2.52295  3.18278  2.53280  3.60872  3.52119  2.73827  3.52712  3.46488  2.80578  2.90190  1.40577  5.21546  3.97544    591 v - - -
          2.68618  4.42225  2.77519  2.73123  3.46354  2.40513  3.72494  3.29354  2.67741  2.69355  4.24690  2.90347  2.73739  3.18146  2.89801  2.37887  2.77519  2.98518  4.58477  3.61503
          0.02939  3.93761  4.65995  0.61958  0.77255  0.48576  0.95510
    573   2.67335  4.83263  3.06901  2.52405  4.19113  3.42494  3.61169  3.58492  1.96030  3.15293  3.98172  3.00089  3.84202  2.76028  2.09528  2.36734  2.52884  3.25107  5.34007  4.05826    592 k - - -
          2.68618  4.42225  2.77519  2.73123  3.46354  2.40513  3.72494  3.29354  2.67741  2.69355  4.24690  2.90347  2.73739  3.18146  2.89801  2.37887  2.77519  2.98518  4.58477  3.61503
          0.02939  3.93761  4.65995  0.61958  0.77255  0.48576  0.95510
    574   2.92433  5.47347  1.47940  1.53631  4.75902  3.19918  3.74541  4.27059  2.76204  3.78348  4.64230  2.66730  3.82123  2.91415  3.35250  2.81038  3.21362  3.85165  5.93725  4.44127    593 d - - -
          2.68618  4.42225  2.77519  2.73123  3.46354  2.40513  3.72494  3.29354  2.67741  2.69355  4.24690  2.90347  2.73739  3.18146  2.89801  2.37887  2.77519  2.98518  4.58477  3.61503
          0.02939  3.93761  4.65995  0.61958  0.77255  0.48576  0.95510
    575   3.24093  4.61291  4.53454  4.06505  1.56419  4.28352  4.13517  2.39830  3.91858  1.36300  3.07942  4.19866  4.56932  4.05354  4.05223  3.65104  3.47837  2.46649  4.39963  2.85990    594 l - - -
          2.68618  4.42225  2.77519  2.73123  3.46354  2.40513  3.72494  3.29354  2.67741  2.69355  4.24690  2.90347  2.73739  3.18146  2.89801  2.37887  2.77519  2.98518  4.58477  3.61503
          0.02939  3.93761  4.65995  0.61958  0.77255  0.48576  0.95510
    576   2.57506  4.66793  2.99449  2.55339  4.13957  3.30583  3.70237  3.51812  1.87042  3.14236  3.98248  3.01077  3.80581  2.87381  2.74859  2.28357  2.24269  3.16795  5.36737  4.07824    595 k - - -
          2.68618  4.42225  2.77519  2.73123  3.46354  2.40513  3.72494  3.29354  2.67741  2.69355  4.24690  2.90347  2.73739  3.18146  2.89801  2.37887  2.77519  2.98518  4.58477  3.61503
          0.02939  3.93761  4.65995  0.61958  0.77255  0.48576  0.95510
    577   2.69345  4.87773  2.97017  2.49287  4.23683  3.40253  3.62185  3.66198  2.21803  3.21363  4.04487  2.97698  3.84213  2.13381  2.20684  2.18576  2.93506  3.31738  5.38045  4.08228    596 q - - -
          2.68618  4.42225  2.77519  2.73123  3.46354  2.40513  3.72494  3.29354  2.67741  2.69355  4.24690  2.90347  2.73739  3.18146  2.89801  2.37887  2.77519  2.98518  4.58477  3.61503
          0.02939  3.93761  4.65995  0.61958  0.77255  0.48576  0.95510
    578   2.24780  4.21378  3.17581  2.96361  4.31366  2.18305  4.13917  3.78369  3.10817  3.45479  4.28581  3.19688  3.67255  3.40151  3.43889  1.27732  2.73085  3.22498  5.63394  4.39096    597 s - - -
          2.68618  4.42225  2.77519  2.73123  3.46354  2.40513  3.72494  3.29354  2.67741  2.69355  4.24690  2.90347  2.73739  3.18146  2.89801  2.37887  2.77519  2.98518  4.58477  3.61503
          0.02939  3.93761  4.65995  0.61958  0.77255  0.48576  0.95510
    579   3.09708  4.44978  4.68028  4.10680  2.46661  4.32250  4.59674  1.73187  3.98731  1.33408  2.40551  4.33175  4.55231  4.10214  4.11209  3.64758  3.31918  2.18031  4.98103  3.84687    598 l - - -
          2.68618  4.42225  2.77519  2.73123  3.46354  2.40513  3.72494  3.29354  2.67741  2.69355  4.24690  2.90347  2.73739  3.18146  2.89801  2.37887  2.77519  2.98518  4.58477  3.61503
          0.02939  3.93761  4.65995  0.61958  0.77255  0.48576  0.95510
    580   1.69791  4.15117  3.52838  3.11192  3.89978  3.07843  4.08704  3.07346  3.07733  2.93572  3.83864  3.32064  3.74642  3.38544  3.39320  1.89502  2.70815  2.19149  5.32693  4.10345    599 a - - -
          2.68618  4.42225  2.77519  2.73123  3.46354  2.40513  3.72494  3.29354  2.67741  2.69355  4.24690  2.90347  2.73739  3.18146  2.89801  2.37887  2.77519  2.98518  4.58477  3.61503
          0.02939  3.93761  4.65995  0.61958  0.77255  0.48576  0.95510
    581   2.81626  5.23225  1.77320  2.18554  4.50571  3.25247  3.69919  4.02579  2.58579  3.54982  4.39511  2.75016  3.81538  1.83791  3.08558  2.75168  3.08934  3.63622  5.69947  4.26518    600 d - - -
          2.68618  4.42225  2.77519  2.73123  3.46354  2.40513  3.72494  3.29354  2.67741  2.69355  4.24690  2.90347  2.73739  3.18146  2.89801  2.37887  2.77519  2.98518  4.58477  3.61503
          0.02939  3.93761  4.65995  0.61958  0.77255  0.48576  0.95510
    582   2.62101  4.67098  2.78627  2.10749  4.11373  3.27295  3.79840  3.38785  2.61997  3.11725  4.01628  2.99488  3.82940  2.99899  3.00908  2.69739  1.69278  3.07498  5.42477  4.11910    601 t - - -
          2.68618  4.42225  2.77519  2.73123  3.46354  2.40513  3.72494  3.29354  2.67741  2.69355  4.24690  2.90347  2.73739  3.18146  2.89801  2.37887  2.77519  2.98518  4.58477  3.61503
          0.02939  3.93761  4.65995  0.61958  0.77255  0.48576  0.95510
    583   3.01168  5.11617  3.40817  2.76318  4.55581  3.62782  3.59346  3.90976  1.34496  3.36471  4.23835  3.16806  4.00377  2.73151  1.65010  3.01155  3.18390  3.59426  5.41629  4.24263    602 k - - -
          2.68618  4.42225  2.77519  2.73123  3.46354  2.40513  3.72494  3.29354  2.67741  2.69355  4.24690  2.90347  2.73739  3.18146  2.89801  2.37887  2.77519  2.98518  4.58477  3.61503
          0.02939  3.93761  4.65995  0.61958  0.77255  0.48576  0.95510
    584   1.34808  4.35059  3.02897  2.78805  4.15098  3.05965  3.99493  3.50763  2.90440  3.24978  4.12402  2.41237  3.73910  3.23949  3.25906  2.51822  2.80280  3.08840  5.49890  4.21395    603 a - - -
          2.68618  4.42225  2.77519  2.73123  3.46354  2.40513  3.72494  3.29354  2.67741  2.69355  4.24690  2.90347  2.73739  3.18146  2.89801  2.37887  2.77519  2.98518  4.58477  3.61503
          0.02939  3.93761  4.65995  0.61958  0.77255  0.48576  0.95510
    585   2.69835  4.97827  1.87116  2.29261  4.17627  3.32204  3.65370  3.63349  2.49182  2.67055  4.07152  2.83562  3.80869  2.44311  2.96181  2.68833  2.94997  3.30651  5.44623  4.05681    604 d - - -
          2.68618  4.42225  2.77519  2.73123  3.46354  2.40513  3.72494  3.29354  2.67741  2.69355  4.24690  2.90347  2.73739  3.18146  2.89801  2.37887  2.77519  2.98518  4.58477  3.61503
          0.02939  3.93761  4.65995  0.61958  0.77255  0.48576  0.95510
    586   2.95038  5.03662  3.28935  2.72559  4.38627  3.57422  3.62005  3.81482  1.97097  3.28990  4.18131  3.14409  3.97978  2.29675  1.38567  2.96510  3.14722  3.50830  5.37760  4.16037    605 r - - -
          2.68618  4.42225  2.77519  2.73123  3.46354  2.40513  3.72494  3.29354  2.67741  2.69355  4.24690  2.90347  2.73739  3.18146  2.89801  2.37887  2.77519  2.98518  4.58477  3.61503
          0.02939  3.93761  4.65995  0.61958  0.77255  0.48576  0.95510
    587   2.20319  4.98949  2.72718  2.07262  4.29316  3.36391  3.60826  3.71589  2.08775  3.26662  4.08148  2.86947  3.81118  2.39983  2.71776  2.68274  2.92903  3.36234  5.45211  4.10858    606 e - - -
          2.68618  4.42225  2.77519  2.73123  3.46354  2.40513  3.72494  3.29354  2.67741  2.69355  4.24690  2.90347  2.73739  3.18146  2.89801  2.37887  2.77519  2.98518  4.58477  3.61503
          0.02939  3.93761  4.65995  0.61958  0.77255  0.48576  0.95510
    588   2.71632  4.94620  2.83664  2.42831  4.29944  3.38383  3.62377  3.72325  1.97938  3.26862  4.09649  2.93090  3.83745  2.12335  2.59923  2.18002  2.95735  3.37181  5.43385  4.12025    607 k - - -
          2.68618  4.42225  2.77519  2.73123  3.46354  2.40513  3.72494  3.29354  2.67741  2.69355  4.24690  2.90347  2.73739  3.18146  2.89801  2.37887  2.77519  2.98518  4.58477  3.61503
          0.02939  3.93761  4.65995  0.61958  0.77255  0.48576  0.95510
    589   2.64094  4.80136  2.80679  2.15550  4.05190  2.58934  3.63933  3.45986  2.41720  2.59540  3.90982  2.91852  3.81336  2.47591  2.83573  2.67341  2.88260  3.14704  5.31576  3.98988    608 e - - -
          2.68618  4.42225  2.77519  2.73123  3.46354  2.40513  3.72494  3.29354  2.67741  2.69355  4.24690  2.90347  2.73739  3.18146  2.89801  2.37887  2.77519  2.98518  4.58477  3.61503
          0.02939  3.93761  4.65995  0.61958  0.77255  0.48576  0.95510
    590   3.07925  4.91377  3.57658  3.07414  4.28486  3.55471  3.87205  3.83110  2.26450  3.33520  4.33370  3.42889  4.05415  3.08916  0.88340  3.16029  3.34079  3.55224  5.34152  4.19809    609 r - - -
          2.68618  4.42225  2.77519  2.73123  3.46354  2.40513  3.72494  3.29354  2.67741  2.69355  4.24690  2.90347  2.73739  3.18146  2.89801  2.37887  2.77519  2.98518  4.58477  3.61503
          0.02939  3.93761  4.65995  0.61958  0.77255  0.48576  0.95510
    591   2.33423  4.78221  2.52431  2.39662  4.04163  3.37259  3.61287  3.43003  2.07393  3.05012  3.19279  2.91458  3.78963  2.76711  2.84403  2.62079  2.82735  3.11022  5.30142  3.96788    610 k - - -
          2.68618  4.42225  2.77519  2.73123  3.46354  2.40513  3.72494  3.29354  2.67741  2.69355  4.24690  2.90347  2.73739  3.18146  2.89801  2.37887  2.77519  2.98518  4.58477  3.61503
          0.02939  3.93761  4.65995  0.61958  0.77255  0.48576  0.95510
    592   2.69672  5.03625  2.64304  1.93462  4.34984  3.33605  3.61370  3.78502  2.07419  3.32662  4.13476  2.47321  3.80063  2.75201  2.78049  2.67348  2.52059  3.41619  5.50427  4.14031    611 e - - -
          2.68618  4.42225  2.77519  2.73123  3.46354  2.40513  3.72494  3.29354  2.67741  2.69355  4.24690  2.90347  2.73739  3.18146  2.89801  2.37887  2.77519  2.98518  4.58477  3.61503
          0.02939  3.93761  4.65995  0.61958  0.77255  0.48576  0.95510
    593   2.87969  5.06738  2.90410  2.52172  4.39507  3.46250  3.63715  3.82848  1.86216  3.33325  4.20704  3.00212  3.91687  1.64194  2.40602  2.87154  3.10125  3.50133  5.45309  4.17614    612 q - - -
          2.68618  4.42225  2.77519  2.73123  3.46354  2.40513  3.72494  3.29354  2.67741  2.69355  4.24690  2.90347  2.73739  3.18146  2.89801  2.37887  2.77519  2.98518  4.58477  3.61503
          0.02939  3.93761  4.65995  0.61958  0.77255  0.48576  0.95510
    594   2.89813  5.03338  3.18370  2.64862  4.37299  3.53782  3.61297  3.80564  2.01433  3.28870  4.16435  3.09148  3.94713  1.87150  1.71606  2.90570  3.10156  3.48807  5.38886  4.14830    613 r - - -
          2.68618  4.42225  2.77519  2.73123  3.46354  2.40513  3.72494  3.29354  2.67741  2.69355  4.24690  2.90347  2.73739  3.18146  2.89801  2.37887  2.77519  2.98518  4.58477  3.61503
          0.02939  3.93761  4.65995  0.61958  0.77255  0.48576  0.95510
    595   2.80285  5.22953  2.39618  1.62980  4.52950  3.28415  3.65835  4.00451  2.46173  3.51719  4.34050  2.33431  3.81539  2.32503  2.91875  2.73980  3.05793  3.61495  5.67175  4.26234    614 e - - -
          2.68618  4.42225  2.77519  2.73123  3.46354  2.40513  3.72494  3.29354  2.67741  2.69355  4.24690  2.90347  2.73739  3.18146  2.89801  2.37887  2.77519  2.98518  4.58477  3.61503
          0.02939  3.93761  4.65995  0.61958  0.77255  0.48576  0.95510
    596   2.79506  5.07763  2.86978  2.14047  4.41727  3.43984  3.59331  3.83327  2.13871  3.33532  4.16178  2.93824  3.86625  1.95650  2.13155  2.77491  3.01030  3.48081  5.46516  4.16544    615 q - - -
          2.68618  4.42225  2.77519  2.73123  3.46354  2.40513  3.72494  3.29354  2.67741  2.69355  4.24690  2.90347  2.73739  3.18146  2.89801  2.37887  2.77519  2.98518  4.58477  3.61503
          0.02939  3.93761  4.65995  0.61958  0.77255  0.48576  0.95510
    597   3.02042  5.11395  3.43232  2.77817  4.55472  3.63523  3.59438  3.90637  1.48044  3.36155  4.23765  3.17804  4.00955  2.73326  1.47563  3.02223  3.19091  3.59359  5.41237  4.24335    616 r - - -
          2.68618  4.42225  2.77519  2.73123  3.46354  2.40513  3.72494  3.29354  2.67741  2.69355  4.24690  2.90347  2.73739  3.18146  2.89801  2.37887  2.77519  2.98518  4.58477  3.61503
          0.02939  3.93761  4.65995  0.61958  0.77255  0.48576  0.95510
    598   2.73284  5.06124  2.38281  2.37094  4.39593  3.39331  3.59184  3.82795  1.98629  3.34096  4.15003  2.89100  3.82830  2.72284  1.92026  2.70981  2.95937  3.45893  5.48076  4.14820    617 r - - -
          2.68618  4.42225  2.77519  2.73123  3.46354  2.40513  3.72494  3.29354  2.67741  2.69355  4.24690  2.90347  2.73739  3.18146  2.89801  2.37887  2.77519  2.98518  4.58477  3.61503
          0.02939  3.93761  4.65995  0.61958  0.77255  0.48576  0.95510
    599   2.35574  4.99388  2.74776  2.07700  4.33756  3.37351  3.62881  3.72871  1.72815  3.29306  4.12372  2.89980  3.83584  2.77419  2.65071  2.72679  2.97344  3.38076  5.47334  4.14884    618 k - - -
          2.68618  4.42225  2.77519  2.73123  3.46354  2.40513  3.72494  3.29354  2.67741  2.69355  4.24690  2.90347  2.73739  3.18146  2.89801  2.37887  2.77519  2.98518  4.58477  3.61503
          0.02939  3.93761  4.65995  0.61958  0.77255  0.48576  0.95510
    600   2.62812  4.75499  2.87208  2.48233  4.15426  3.32801  3.68272  3.54448  2.07857  3.16081  4.00236  2.52797  3.81734  2.85226  2.75939  2.67568  2.01152  3.20463  5.38016  4.07475    619 t - - -
          2.68618  4.42225  2.77519  2.73123  3.46354  2.40513  3.72494  3.29354  2.67741  2.69355  4.24690  2.90347  2.73739  3.18146  2.89801  2.37887  2.77519  2.98518  4.58477  3.61503
          0.02939  3.93761  4.65995  0.61958  0.77255  0.48576  0.95510
    601   3.04383  4.39438  4.62664  4.07883  3.30372  4.32237  4.72961  1.41199  3.96131  1.79073  2.47566  4.32886  4.59795  4.17375  4.14707  3.66419  3.28635  1.60270  5.23825  4.09464    620 i - - -
          2.68618  4.42225  2.77519  2.73123  3.46354  2.40513  3.72494  3.29354  2.67741  2.69355  4.24690  2.90347  2.73739  3.18146  2.89801  2.37887  2.77519  2.98518  4.58477  3.61503
          0.02939  3.93761  4.65995  0.61958  0.77255  0.48576  0.95510
    602   1.48951  4.63897  2.15562  2.47672  4.24491  3.15846  3.86351  3.56429  2.80850  3.29241  4.17045  2.95086  3.78018  3.06727  3.26473  2.62601  2.91695  3.19072  5.55967  4.22468    621 a - - -
          2.68618  4.42225  2.77519  2.73123  3.46354  2.40513  3.72494  3.29354  2.67741  2.69355  4.24690  2.90347  2.73739  3.18146  2.89801  2.37887  2.77519  2.98518  4.58477  3.61503
          0.02939  3.93761  4.65995  0.61958  0.77255  0.48576  0.95510
    603   2.79977  5.16350  2.62417  1.84202  4.49110  3.36767  3.61656  3.92664  2.04708  3.42725  4.24829  2.84898  3.84093  2.08533  2.63575  2.75573  3.03044  3.55466  5.56470  4.21785    622 e - - -
          2.68618  4.42225  2.77519  2.73123  3.46354  2.40513  3.72494  3.29354  2.67741  2.69355  4.24690  2.90347  2.73739  3.18146  2.89801  2.37887  2.77519  2.98518  4.58477  3.61503
          0.02939  3.93761  4.65995  0.61958  0.77255  0.48576  0.95510
    604   3.01970  5.11525  3.43054  2.77632  4.55641  3.63488  3.59376  3.90797  1.46287  3.36255  4.23811  3.17677  4.00892  2.73234  1.49482  3.02102  3.19009  3.59471  5.41312  4.24374    623 k - - -
          2.68618  4.42225  2.77519  2.73123  3.46354  2.40513  3.72494  3.29354  2.67741  2.69355  4.24690  2.90347  2.73739  3.18146  2.89801  2.37887  2.77519  2.98518  4.58477  3.61503
          0.02939  3.93761  4.65995  0.61958  0.77255  0.48576  0.95510
    605   3.07925  4.91377  3.57658  3.07414  4.28486  3.55471  3.87205  3.83110  2.26450  3.33520  4.33370  3.42889  4.05415  3.08916  0.88340  3.16029  3.34079  3.55224  5.34152  4.19809    624 r - - -
          2.68618  4.42225  2.77519  2.73123  3.46354  2.40513  3.72494  3.29354  2.67741  2.69355  4.24690  2.90347  2.73739  3.18146  2.89801  2.37887  2.77519  2.98518  4.58477  3.61503
          0.02939  3.93761  4.65995  0.61958  0.77255  0.48576  0.95510
    606   2.65022  4.77060  3.00170  2.49490  4.03135  3.42312  3.62284  3.43314  2.05804  2.64037  3.87877  2.98570  3.83558  2.44802  2.66426  2.23083  2.88163  3.12681  5.26680  3.96831    625 k - - -
          2.68622  4.42229  2.77524  2.73127  3.46358  2.40501  3.72499  3.29358  2.67745  2.69338  4.24694  2.90325  2.73744  3.18150  2.89805  2.37891  2.77524  2.98522  4.58481  3.61507
          0.13679  2.13389  4.65995  0.87626  0.53843  0.48576  0.95510
    607   3.00869  5.13276  2.51570  0.93625  4.48720  3.31631  3.90883  3.95403  2.79757  3.56072  4.53194  2.97048  3.92400  3.12316  3.21311  2.98451  3.31344  3.63118  5.64651  4.36884    629 e - - -
          2.68618  4.42225  2.77519  2.73123  3.46354  2.40513  3.72494  3.29354  2.67741  2.69355  4.24690  2.90347  2.73739  3.18146  2.89801  2.37887  2.77519  2.98518  4.58477  3.61503
          0.02939  3.93761  4.65995  0.61958  0.77255  0.48576  0.95510
    608   3.04100  4.45763  4.44395  3.88747  3.15874  4.21524  4.55615  2.09636  3.74501  1.46948  1.93646  4.17374  4.49805  3.97072  3.94517  3.54319  3.27915  1.81169  5.09678  3.96214    630 l - - -
          2.68618  4.42225  2.77519  2.73123  3.46354  2.40513  3.72494  3.29354  2.67741  2.69355  4.24690  2.90347  2.73739  3.18146  2.89801  2.37887  2.77519  2.98518  4.58477  3.61503
          0.02939  3.93761  4.65995  0.61958  0.77255  0.48576  0.95510
    609   2.76887  5.20739  1.81497  1.77604  4.51900  3.24251  3.67887  3.97277  2.58887  3.52180  4.34378  2.72845  3.79350  2.83027  3.12284  2.70739  2.46207  3.57964  5.71098  4.27348    631 e - - -
          2.68618  4.42225  2.77519  2.73123  3.46354  2.40513  3.72494  3.29354  2.67741  2.69355  4.24690  2.90347  2.73739  3.18146  2.89801  2.37887  2.77519  2.98518  4.58477  3.61503
          0.02939  3.93761  4.65995  0.61958  0.77255  0.48576  0.95510
    610   2.74131  5.15440  2.20710  2.25594  4.46882  3.32469  3.61422  3.92950  1.88201  3.43591  4.23965  2.80359  3.80486  2.19772  2.78031  2.69414  2.98201  3.53971  5.58343  4.19861    632 k - - -
          2.68618  4.42225  2.77519  2.73123  3.46354  2.40513  3.72494  3.29354  2.67741  2.69355  4.24690  2.90347  2.73739  3.18146  2.89801  2.37887  2.77519  2.98518  4.58477  3.61503
          0.02939  3.93761  4.65995  0.61958  0.77255  0.48576  0.95510
    611   1.96836  4.35737  3.38965  2.87151  3.71236  3.37328  3.85617  2.88260  2.69705  2.70129  3.63577  3.24586  3.87131  3.11744  2.49678  2.69872  2.81953  2.11448  5.13052  3.88604    633 a - - -
          2.68618  4.42225  2.77519  2.73123  3.46354  2.40513  3.72494  3.29354  2.67741  2.69355  4.24690  2.90347  2.73739  3.18146  2.89801  2.37887  2.77519  2.98518  4.58477  3.61503
          0.02939  3.93761  4.65995  0.61958  0.77255  0.48576  0.95510
    612   2.89615  5.05012  3.06013  2.59291  4.25224  3.51544  2.70856  3.81410  1.37500  3.31171  4.17825  3.05374  3.93773  2.77456  2.32949  2.89506  3.10286  3.49122  5.34402  4.04307    634 k - - -
          2.68618  4.42225  2.77519  2.73123  3.46354  2.40513  3.72494  3.29354  2.67741  2.69355  4.24690  2.90347  2.73739  3.18146  2.89801  2.37887  2.77519  2.98518  4.58477  3.61503
          0.02939  3.93761  4.65995  0.61958  0.77255  0.48576  0.95510
    613   2.31835  4.93229  2.63006  2.07463  4.27011  2.68434  3.64768  3.70123  2.44551  3.27267  4.09122  2.84437  3.79133  2.24107  2.89577  2.65664  2.91873  3.33979  5.48022  4.11995    635 e - - -
          2.68618  4.42225  2.77519  2.73123  3.46354  2.40513  3.72494  3.29354  2.67741  2.69355  4.24690  2.90347  2.73739  3.18146  2.89801  2.37887  2.77519  2.98518  4.58477  3.61503
          0.02939  3.93761  4.65995  0.61958  0.77255  0.48576  0.95510
    614   2.89093  5.13634  2.78245  2.09552  4.50423  3.43527  3.64091  3.89491  1.38970  3.41095  4.26892  2.95271  3.90401  2.78767  2.46153  2.86371  3.11362  3.55301  5.52588  4.24391    636 k - - -
          2.68618  4.42225  2.77519  2.73123  3.46354  2.40513  3.72494  3.29354  2.67741  2.69355  4.24690  2.90347  2.73739  3.18146  2.89801  2.37887  2.77519  2.98518  4.58477  3.61503
          0.02939  3.93761  4.65995  0.61958  0.77255  0.48576  0.95510
    615   3.01458  5.11746  3.41679  2.76711  4.55836  3.63079  3.59274  3.91102  1.37862  3.36500  4.23882  3.17062  4.00543  2.73065  1.60034  3.01449  3.18578  3.59596  5.41574  4.24367    637 k - - -
          2.68618  4.42225  2.77519  2.73123  3.46354  2.40513  3.72494  3.29354  2.67741  2.69355  4.24690  2.90347  2.73739  3.18146  2.89801  2.37887  2.77519  2.98518  4.58477  3.61503
          0.22501  3.93761  1.70378  0.61958  0.77255  0.48576  0.95510
    616   2.79164  4.88049  3.03867  2.56914  4.16640  3.42882  3.57358  3.62484  2.03153  3.13953  4.03681  3.01546  3.86508  2.05437  1.92650  2.81755  3.01363  3.32318  5.27750  4.01577    638 r - - -
          2.68618  4.42225  2.77519  2.73123  3.46354  2.40513  3.72494  3.29354  2.67741  2.69355  4.24690  2.90347  2.73739  3.18146  2.89801  2.37887  2.77519  2.98518  4.58477  3.61503
          0.03563  3.74823  4.47057  0.61958  0.77255  0.64118  0.74796
    617   2.25447  4.21986  3.00721  2.75469  4.05404  2.93852  3.92402  3.49703  2.82930  3.17941  4.05072  3.06403  2.18539  3.17708  3.16718  1.89722  2.69291  3.04773  5.39490  4.11922    639 s - - -
          2.68618  4.42225  2.77519  2.73123  3.46354  2.40513  3.72494  3.29354  2.67741  2.69355  4.24690  2.90347  2.73739  3.18146  2.89801  2.37887  2.77519  2.98518  4.58477  3.61503
          0.03563  3.74823  4.47057  0.61958  0.77255  0.64118  0.74796
    618   1.74678  4.33617  2.84771  2.62550  4.04829  3.01095  3.86446  3.40371  2.75315  3.15086  4.03842  2.26131  3.67367  3.10329  3.11238  2.47621  2.75762  3.00889  5.39556  4.09054    640 a - - -
          2.68618  4.42225  2.77519  2.73123  3.46354  2.40513  3.72494  3.29354  2.67741  2.69355  4.24690  2.90347  2.73739  3.18146  2.89801  2.37887  2.77519  2.98518  4.58477  3.61503
          0.03563  3.74823  4.47057  0.61958  0.77255  0.64118  0.74796
    619   2.28632  4.13578  3.39008  3.03287  3.72674  3.06651  4.01494  2.85739  2.97587  2.76451  3.74873  3.26553  3.72697  3.32912  3.27298  1.83893  2.70467  2.04114  5.21012  3.93066    641 s - - -
          2.68618  4.42225  2.77519  2.73123  3.46354  2.40513  3.72494  3.29354  2.67741  2.69355  4.24690  2.90347  2.73739  3.18146  2.89801  2.37887  2.77519  2.98518  4.58477  3.61503
          0.03563  3.74823  4.47057  0.61958  0.77255  0.39957  1.11052
    620   2.50577  4.51563  3.11590  2.72673  4.11308  3.20891  3.82187  3.57382  2.52141  3.19893  4.06195  3.11079  3.79499  3.02844  2.34211  1.50787  2.86289  3.18636  5.38108  4.09570    642 s - - -
          2.68618  4.42225  2.77519  2.73123  3.46354  2.40513  3.72494  3.29354  2.67741  2.69355  4.24690  2.90347  2.73739  3.18146  2.89801  2.37887  2.77519  2.98518  4.58477  3.61503
          0.02939  3.93761  4.65995  0.61958  0.77255  0.48576  0.95510
    621   2.59056  4.41797  3.28406  2.74670  3.60468  3.50057  3.76059  2.45061  2.36740  2.62680  3.53721  2.73391  3.90124  3.02135  2.99493  2.76332  2.83037  2.17627  5.02036  3.76207    643 v - - -
          2.68618  4.42225  2.77519  2.73123  3.46354  2.40513  3.72494  3.29354  2.67741  2.69355  4.24690  2.90347  2.73739  3.18146  2.89801  2.37887  2.77519  2.98518  4.58477  3.61503
          0.02939  3.93761  4.65995  0.61958  0.77255  0.48576  0.95510
    622   2.68083  4.86430  2.94575  2.21223  4.10173  3.43029  2.70012  3.53153  2.02480  2.66581  3.94152  2.95415  3.83578  2.75464  2.62407  2.70294  2.90275  3.21403  5.30475  3.98958    644 k - - -
          2.68618  4.42225  2.77519  2.73123  3.46354  2.40513  3.72494  3.29354  2.67741  2.69355  4.24690  2.90347  2.73739  3.18146  2.89801  2.37887  2.77519  2.98518  4.58477  3.61503
          0.02939  3.93761  4.65995  0.61958  0.77255  0.48576  0.95510
    623   2.85122  5.23278  2.30290  1.34134  4.54891  3.24263  3.72802  4.04262  2.60921  3.59214  4.45044  2.28920  3.83021  2.89849  3.08550  2.78766  3.13569  3.65535  5.73784  4.31165    645 e - - -
          2.68618  4.42225  2.77519  2.73123  3.46354  2.40513  3.72494  3.29354  2.67741  2.69355  4.24690  2.90347  2.73739  3.18146  2.89801  2.37887  2.77519  2.98518  4.58477  3.61503
          0.02939  3.93761  4.65995  0.61958  0.77255  0.48576  0.95510
    624   2.64568  4.93785  2.32809  2.33243  4.27895  3.31862  3.62956  3.72636  2.39277  3.28250  4.09221  2.86103  2.57328  2.77243  2.27068  2.64210  2.90055  3.35554  5.46513  4.10580    646 r - - -
          2.68618  4.42225  2.77519  2.73123  3.46354  2.40513  3.72494  3.29354  2.67741  2.69355  4.24690  2.90347  2.73739  3.18146  2.89801  2.37887  2.77519  2.98518  4.58477  3.61503
          0.02939  3.93761  4.65995  0.61958  0.77255  0.48576  0.95510
    625   2.53073  4.46882  3.10105  2.67503  3.62232  3.32384  3.75278  3.20925  2.66770  2.87099  3.75404  3.10213  2.26313  3.02394  3.04821  2.31747  2.82985  2.91418  5.04122  2.88794    647 p - - -
          2.68618  4.42225  2.77519  2.73123  3.46354  2.40513  3.72494  3.29354  2.67741  2.69355  4.24690  2.90347  2.73739  3.18146  2.89801  2.37887  2.77519  2.98518  4.58477  3.61503
          0.02939  3.93761  4.65995  0.61958  0.77255  0.48576  0.95510
    626   1.96762  4.51128  3.05503  2.60827  4.03317  3.23891  3.75832  3.40695  2.19143  3.06361  3.90343  3.04136  3.77052  2.94987  2.94284  2.25358  2.45505  3.05241  5.32635  4.04289    648 a - - -
          2.68618  4.42225  2.77519  2.73123  3.46354  2.40513  3.72494  3.29354  2.67741  2.69355  4.24690  2.90347  2.73739  3.18146  2.89801  2.37887  2.77519  2.98518  4.58477  3.61503
          0.02939  3.93761  4.65995  0.61958  0.77255  0.48576  0.95510
    627   2.29778  4.26870  3.21928  2.85392  4.11791  3.03833  3.97444  3.50314  2.87617  3.18679  4.02779  3.15772  2.20683  3.20818  3.23700  2.05451  2.01843  3.06244  5.45194  4.19978    649 t - - -
          2.68618  4.42225  2.77519  2.73123  3.46354  2.40513  3.72494  3.29354  2.67741  2.69355  4.24690  2.90347  2.73739  3.18146  2.89801  2.37887  2.77519  2.98518  4.58477  3.61503
          0.02939  3.93761  4.65995  0.61958  0.77255  0.48576  0.95510
    628   2.61977  4.63301  3.15537  2.57562  3.84303  3.46770  3.63669  3.21810  2.18188  2.85273  3.06228  3.05024  3.84966  2.47614  2.47286  2.70562  2.84265  2.61014  5.14096  3.86708    650 k - - -
          2.68618  4.42225  2.77519  2.73123  3.46354  2.40513  3.72494  3.29354  2.67741  2.69355  4.24690  2.90347  2.73739  3.18146  2.89801  2.37887  2.77519  2.98518  4.58477  3.61503
          0.02939  3.93761  4.65995  0.61958  0.77255  0.48576  0.95510
    629   2.88078  5.07168  2.91365  2.52367  4.40337  3.46648  3.63337  3.83369  1.83174  3.33608  4.20763  3.00339  3.91740  1.66504  2.39547  2.87173  3.10040  3.50553  5.45370  4.17891    651 q - - -
          2.68618  4.42225  2.77519  2.73123  3.46354  2.40513  3.72494  3.29354  2.67741  2.69355  4.24690  2.90347  2.73739  3.18146  2.89801  2.37887  2.77519  2.98518  4.58477  3.61503
          0.02939  3.93761  4.65995  0.61958  0.77255  0.48576  0.95510
    630   2.78112  5.30068  2.01339  1.77520  4.59993  3.25410  3.64960  4.09081  2.18139  3.58462  4.38672  2.33769  3.78991  2.78885  3.04353  2.70201  3.03889  3.67278  5.73935  4.29013    652 e - - -
          2.68618  4.42225  2.77519  2.73123  3.46354  2.40513  3.72494  3.29354  2.67741  2.69355  4.24690  2.90347  2.73739  3.18146  2.89801  2.37887  2.77519  2.98518  4.58477  3.61503
          0.02939  3.93761  4.65995  0.61958  0.77255  0.48576  0.95510
    631   2.80430  5.03659  2.99342  2.50554  4.38710  3.46837  3.59275  3.81090  2.08953  3.31347  4.14530  2.53843  3.88433  2.16925  1.85322  2.79728  3.01758  3.46413  5.42625  4.14537    653 r - - -
          2.68618  4.42225  2.77519  2.73123  3.46354  2.40513  3.72494  3.29354  2.67741  2.69355  4.24690  2.90347  2.73739  3.18146  2.89801  2.37887  2.77519  2.98518  4.58477  3.61503
          0.02939  3.93761  4.65995  0.61958  0.77255  0.48576  0.95510
    632   2.58603  4.47390  3.19657  2.66298  3.55833  3.47125  3.69463  2.59422  2.57768  2.68061  3.57259  3.11787  3.86832  2.34204  2.95498  2.47912  2.82117  2.75982  4.96840  3.12378    654 q - - -
          2.68618  4.42225  2.77519  2.73123  3.46354  2.40513  3.72494  3.29354  2.67741  2.69355  4.24690  2.90347  2.73739  3.18146  2.89801  2.37887  2.77519  2.98518  4.58477  3.61503
          0.02939  3.93761  4.65995  0.61958  0.77255  0.48576  0.95510
    633   2.70852  4.80029  3.13976  2.56619  3.97492  3.49141  2.67938  3.44542  2.20429  2.56171  3.87973  3.03891  3.87446  2.44845  2.24322  2.75543  2.92163  3.15167  5.20406  3.90088    655 k - - -
          2.68618  4.42225  2.77519  2.73123  3.46354  2.40513  3.72494  3.29354  2.67741  2.69355  4.24690  2.90347  2.73739  3.18146  2.89801  2.37887  2.77519  2.98518  4.58477  3.61503
          0.02939  3.93761  4.65995  0.61958  0.77255  0.48576  0.95510
    634   2.74892  5.17320  1.79757  2.21155  4.43364  3.29215  2.89985  3.93903  2.11791  3.45682  4.26667  2.76971  3.79843  2.77918  2.92661  2.69568  2.99915  3.54969  5.60224  4.18533    656 d - - -
          2.68618  4.42225  2.77519  2.73123  3.46354  2.40513  3.72494  3.29354  2.67741  2.69355  4.24690  2.90347  2.73739  3.18146  2.89801  2.37887  2.77519  2.98518  4.58477  3.61503
          0.02939  3.93761  4.65995  0.61958  0.77255  0.48576  0.95510
    635   2.57700  4.63071  2.95699  2.28774  3.83052  2.97430  3.64941  3.23950  2.49761  2.88740  3.73482  2.58714  3.81160  2.84369  2.93081  2.65197  2.81618  2.62094  5.16256  3.14170    657 e - - -
          2.68618  4.42225  2.77519  2.73123  3.46354  2.40513  3.72494  3.29354  2.67741  2.69355  4.24690  2.90347  2.73739  3.18146  2.89801  2.37887  2.77519  2.98518  4.58477  3.61503
          0.02939  3.93761  4.65995  0.61958  0.77255  0.48576  0.95510
    636   2.77226  5.09459  2.77195  1.86548  4.42542  3.40409  3.59740  3.85396  2.19729  3.35798  4.17682  2.89579  3.84504  2.18689  2.24730  2.74447  2.99511  3.49092  5.49478  4.17019    658 e - - -
          2.68618  4.42225  2.77519  2.73123  3.46354  2.40513  3.72494  3.29354  2.67741  2.69355  4.24690  2.90347  2.73739  3.18146  2.89801  2.37887  2.77519  2.98518  4.58477  3.61503
          0.02939  3.93761  4.65995  0.61958  0.77255  0.48576  0.95510
    637   2.62984  4.70850  2.98856  2.24223  3.94765  3.42297  3.64322  3.29754  2.16617  2.54014  3.80748  2.99219  3.83551  2.82059  2.76721  2.69206  2.34867  3.01061  5.23060  3.93462    659 k - - -
          2.68618  4.42225  2.77519  2.73123  3.46354  2.40513  3.72494  3.29354  2.67741  2.69355  4.24690  2.90347  2.73739  3.18146  2.89801  2.37887  2.77519  2.98518  4.58477  3.61503
          0.02939  3.93761  4.65995  0.61958  0.77255  0.48576  0.95510
    638   2.25739  4.59655  3.06020  2.57076  4.09257  3.27613  3.70703  3.49671  2.43869  3.11001  3.93894  3.01890  2.89475  2.87936  2.14890  2.31736  2.81253  3.13452  5.34056  4.05011    660 r - - -
          2.68618  4.42225  2.77519  2.73123  3.46354  2.40513  3.72494  3.29354  2.67741  2.69355  4.24690  2.90347  2.73739  3.18146  2.89801  2.37887  2.77519  2.98518  4.58477  3.61503
          0.02939  3.93761  4.65995  0.61958  0.77255  0.48576  0.95510
    639   2.93559  5.10583  3.04580  2.59613  4.47550  3.52061  3.61823  3.88125  1.31219  3.36100  4.23474  3.05404  3.94938  2.32773  2.27042  2.92523  3.13864  3.55603  5.45119  4.21111    661 k - - -
          2.68618  4.42225  2.77519  2.73123  3.46354  2.40513  3.72494  3.29354  2.67741  2.69355  4.24690  2.90347  2.73739  3.18146  2.89801  2.37887  2.77519  2.98518  4.58477  3.61503
          0.02939  3.93761  4.65995  0.61958  0.77255  0.48576  0.95510
    640   2.87163  5.00670  3.10062  2.61656  4.32017  3.50447  3.62959  3.77588  2.07509  3.27068  4.15243  3.07003  3.93268  1.66240  1.98733  2.88250  3.08760  3.45919  5.38511  4.12468    662 q - - -
          2.68618  4.42225  2.77519  2.73123  3.46354  2.40513  3.72494  3.29354  2.67741  2.69355  4.24690  2.90347  2.73739  3.18146  2.89801  2.37887  2.77519  2.98518  4.58477  3.61503
          0.02939  3.93761  4.65995  0.61958  0.77255  0.48576  0.95510
    641   2.43948  4.31266  3.30623  2.80598  3.70908  3.29115  3.83546  2.50543  2.76661  2.75664  3.64178  3.18587  2.96794  3.10011  3.13669  2.11830  2.39925  2.72591  5.11324  3.86234    663 s - - -
          2.68618  4.42225  2.77519  2.73123  3.46354  2.40513  3.72494  3.29354  2.67741  2.69355  4.24690  2.90347  2.73739  3.18146  2.89801  2.37887  2.77519  2.98518  4.58477  3.61503
          0.02939  3.93761  4.65995  0.61958  0.77255  0.48576  0.95510
    642   2.44557  4.28895  3.29037  2.89799  3.73088  3.25585  3.93119  2.94968  2.88184  2.80243  3.71403  2.69867  3.82999  3.22583  3.21817  2.30578  2.79619  1.73621  5.16422  3.89827    664 v - - -
          2.68618  4.42225  2.77519  2.73123  3.46354  2.40513  3.72494  3.29354  2.67741  2.69355  4.24690  2.90347  2.73739  3.18146  2.89801  2.37887  2.77519  2.98518  4.58477  3.61503
          0.11908  3.93761  2.37761  0.61958  0.77255  0.48576  0.95510
    643   2.67352  4.27517  3.75815  3.21208  3.29088  3.69592  4.04050  1.94270  3.10026  2.06517  2.60941  3.55734  3.06277  3.41346  3.39009  2.99243  2.92504  2.22571  4.93073  3.72248    665 i - - -
          2.68618  4.42225  2.77519  2.73123  3.46354  2.40513  3.72494  3.29354  2.67741  2.69355  4.24690  2.90347  2.73739  3.18146  2.89801  2.37887  2.77519  2.98518  4.58477  3.61503
          0.03210  3.85063  4.57297  0.61958  0.77255  0.56382  0.84171
    644   2.66251  4.68581  3.13751  2.59776  3.92107  3.44560  3.63280  3.28960  2.25287  2.90315  3.80010  3.05458  3.85771  2.24815  2.24816  2.73850  2.89534  2.51906  5.18913  3.91539    666 q - - -
          2.68618  4.42225  2.77519  2.73123  3.46354  2.40513  3.72494  3.29354  2.67741  2.69355  4.24690  2.90347  2.73739  3.18146  2.89801  2.37887  2.77519  2.98518  4.58477  3.61503
          0.03210  3.85063  4.57297  0.61958  0.77255  0.56382  0.84171
    645   2.58051  4.57347  3.03339  2.64392  4.03590  3.28967  3.74824  3.31431  2.03253  3.02591  3.92812  3.06782  3.81994  2.94819  2.72736  2.68206  1.86993  3.00711  5.31349  4.04775    667 t - - -
          2.68618  4.42225  2.77519  2.73123  3.46354  2.40513  3.72494  3.29354  2.67741  2.69355  4.24690  2.90347  2.73739  3.18146  2.89801  2.37887  2.77519  2.98518  4.58477  3.61503
          0.03210  3.85063  4.57297  0.61958  0.77255  0.56382  0.84171
    646   1.86497  4.19006  3.18564  2.85833  4.12764  2.95150  3.98662  3.51784  2.91396  3.20526  4.04338  3.13203  2.55317  3.22873  3.26764  1.78879  2.66672  3.04677  5.46386  4.21820    668 s - - -
          2.68618  4.42225  2.77519  2.73123  3.46354  2.40513  3.72494  3.29354  2.67741  2.69355  4.24690  2.90347  2.73739  3.18146  2.89801  2.37887  2.77519  2.98518  4.58477  3.61503
          0.03210  3.85063  4.57297  0.61958  0.77255  0.56382  0.84171
    647   2.59104  4.69222  2.95621  2.46174  3.87640  3.38092  3.60700  3.35189  2.36768  2.96654  3.80905  2.53646  3.06047  2.78978  2.49240  2.64629  2.82944  3.04807  5.17326  3.19138    669 k - - -
          2.68618  4.42225  2.77519  2.73123  3.46354  2.40513  3.72494  3.29354  2.67741  2.69355  4.24690  2.90347  2.73739  3.18146  2.89801  2.37887  2.77519  2.98518  4.58477  3.61503
          0.03210  3.85063  4.57297  0.61958  0.77255  0.43987  1.03316
    648   2.54156  4.48839  3.16576  2.63618  3.75999  3.39369  3.70965  3.10801  2.31648  2.79610  3.10036  3.08698  3.83001  2.92974  2.91643  2.33741  2.22819  2.83266  5.11457  3.84414    670 t - - -
          2.68618  4.42225  2.77519  2.73123  3.46354  2.40513  3.72494  3.29354  2.67741  2.69355  4.24690  2.90347  2.73739  3.18146  2.89801  2.37887  2.77519  2.98518  4.58477  3.61503
          0.02939  3.93761  4.65995  0.61958  0.77255  0.48576  0.95510
    649   2.75500  4.99314  2.51682  1.56711  4.38456  3.26861  3.74446  3.82225  2.58802  3.40643  4.26826  2.85835  2.29444  2.91735  3.03391  2.74615  3.04439  3.45802  5.59026  4.23751    671 e - - -
          2.68618  4.42225  2.77519  2.73123  3.46354  2.40513  3.72494  3.29354  2.67741  2.69355  4.24690  2.90347  2.73739  3.18146  2.89801  2.37887  2.77519  2.98518  4.58477  3.61503
          0.02939  3.93761  4.65995  0.61958  0.77255  0.48576  0.95510
    650   1.98341  4.15545  3.57355  3.15103  3.80684  3.14873  4.09690  2.88431  3.10714  2.81957  3.75062  3.36614  3.79455  3.41584  3.41280  1.94893  2.73718  1.84740  5.26572  4.04283    672 v - - -
          2.68618  4.42225  2.77519  2.73123  3.46354  2.40513  3.72494  3.29354  2.67741  2.69355  4.24690  2.90347  2.73739  3.18146  2.89801  2.37887  2.77519  2.98518  4.58477  3.61503
          0.02939  3.93761  4.65995  0.61958  0.77255  0.48576  0.95510
    651   2.65908  4.78168  3.06836  2.51678  4.03431  3.44617  3.61169  3.43864  2.25828  2.63770  3.87291  3.00245  3.07936  2.28466  2.29337  2.70398  2.88393  3.13608  5.25811  3.96552    673 k - - -
          2.68618  4.42225  2.77519  2.73123  3.46354  2.40513  3.72494  3.29354  2.67741  2.69355  4.24690  2.90347  2.73739  3.18146  2.89801  2.37887  2.77519  2.98518  4.58477  3.61503
          0.02939  3.93761  4.65995  0.61958  0.77255  0.48576  0.95510
    652   2.72462  4.91043  2.98491  2.50613  4.26769  3.42098  3.61777  3.69283  2.18165  3.23425  4.06914  2.98688  3.85659  1.96464  2.16189  2.38407  2.96033  3.34993  5.38842  4.09687    674 q - - -
          2.68618  4.42225  2.77519  2.73123  3.46354  2.40513  3.72494  3.29354  2.67741  2.69355  4.24690  2.90347  2.73739  3.18146  2.89801  2.37887  2.77519  2.98518  4.58477  3.61503
          0.02939  3.93761  4.65995  0.61958  0.77255  0.48576  0.95510
    653   1.91503  4.72710  3.04472  2.56244  4.09084  3.38504  3.66527  3.48132  2.30578  3.08197  3.93634  3.02605  3.84069  2.45376  2.26328  2.70243  2.90098  3.16142  5.31089  4.03023    675 a - - -
          2.68618  4.42225  2.77519  2.73123  3.46354  2.40513  3.72494  3.29354  2.67741  2.69355  4.24690  2.90347  2.73739  3.18146  2.89801  2.37887  2.77519  2.98518  4.58477  3.61503
          0.02939  3.93761  4.65995  0.61958  0.77255  0.48576  0.95510
    654   2.63199  4.75336  2.96240  2.48182  4.02734  3.39715  3.63439  3.43257  1.99173  2.58238  3.88620  2.59407  3.82510  2.80298  2.72061  2.36548  2.87289  3.12048  5.27547  3.96864    676 k - - -
          2.68618  4.42225  2.77519  2.73123  3.46354  2.40513  3.72494  3.29354  2.67741  2.69355  4.24690  2.90347  2.73739  3.18146  2.89801  2.37887  2.77519  2.98518  4.58477  3.61503
          0.02939  3.93761  4.65995  0.61958  0.77255  0.48576  0.95510
    655   2.55578  4.48605  3.18043  2.69673  3.78877  3.38096  3.77562  3.03834  2.59163  2.77216  3.69771  3.13085  3.85387  2.35225  2.95478  2.69052  2.17795  2.37109  5.17545  3.90432    677 t - - -
          2.68618  4.42225  2.77519  2.73123  3.46354  2.40513  3.72494  3.29354  2.67741  2.69355  4.24690  2.90347  2.73739  3.18146  2.89801  2.37887  2.77519  2.98518  4.58477  3.61503
          0.02939  3.93761  4.65995  0.61958  0.77255  0.48576  0.95510
    656   2.73431  5.06089  2.67853  1.93600  4.39317  3.35715  3.61671  3.82190  1.82997  3.35184  4.16773  2.86036  2.97093  2.75514  2.68990  2.70952  2.97205  3.45472  5.51278  4.16627    678 k - - -
          2.68618  4.42225  2.77519  2.73123  3.46354  2.40513  3.72494  3.29354  2.67741  2.69355  4.24690  2.90347  2.73739  3.18146  2.89801  2.37887  2.77519  2.98518  4.58477  3.61503
          0.02939  3.93761  4.65995  0.61958  0.77255  0.48576  0.95510
    657   2.95817  5.12462  3.30742  2.67919  4.54303  3.60263  3.57244  3.90184  1.69357  3.35524  4.20758  3.11008  3.97104  2.25608  1.58138  2.94824  3.13097  3.57534  5.42193  4.22381    679 r - - -
          2.68618  4.42225  2.77519  2.73123  3.46354  2.40513  3.72494  3.29354  2.67741  2.69355  4.24690  2.90347  2.73739  3.18146  2.89801  2.37887  2.77519  2.98518  4.58477  3.61503
          0.02939  3.93761  4.65995  0.61958  0.77255  0.48576  0.95510
    658   2.28965  4.87886  2.62642  2.07579  4.25463  3.27496  3.66811  3.68469  2.49910  3.26887  4.08793  2.40526  2.66702  2.82463  2.96442  2.63695  2.90307  3.31690  5.48457  4.12288    680 e - - -
          2.68618  4.42225  2.77519  2.73123  3.46354  2.40513  3.72494  3.29354  2.67741  2.69355  4.24690  2.90347  2.73739  3.18146  2.89801  2.37887  2.77519  2.98518  4.58477  3.61503
          0.02939  3.93761  4.65995  0.61958  0.77255  0.48576  0.95510
    659   2.04312  4.38936  3.20773  2.73392  3.76070  3.31754  3.80682  3.03555  2.69707  2.37524  3.68594  2.65858  3.82132  3.05136  3.07355  2.63727  2.40416  2.75494  5.15155  3.88672    681 a - - -
          2.68618  4.42225  2.77519  2.73123  3.46354  2.40513  3.72494  3.29354  2.67741  2.69355  4.24690  2.90347  2.73739  3.18146  2.89801  2.37887  2.77519  2.98518  4.58477  3.61503
          0.11908  3.93761  2.37761  0.61958  0.77255  0.48576  0.95510
    660   2.48969  4.23704  3.57336  3.17489  3.62444  3.33050  4.11203  2.54568  3.09602  2.51573  3.59003  3.44535  2.76140  3.44755  3.38546  2.74374  2.85682  1.54088  5.18222  3.93641    682 v - - -
          2.68618  4.42225  2.77519  2.73123  3.46354  2.40513  3.72494  3.29354  2.67741  2.69355  4.24690  2.90347  2.73739  3.18146  2.89801  2.37887  2.77519  2.98518  4.58477  3.61503
          0.03210  3.85063  4.57297  0.61958  0.77255  0.56382  0.84171
    661   2.28049  4.91626  2.70152  2.07435  4.25258  3.33319  3.61956  3.63233  1.89785  3.22312  4.06366  2.87575  3.80734  2.77433  2.67851  2.69916  2.94172  3.29568  5.42613  4.10332    683 k - - -
          2.68618  4.42225  2.77519  2.73123  3.46354  2.40513  3.72494  3.29354  2.67741  2.69355  4.24690  2.90347  2.73739  3.18146  2.89801  2.37887  2.77519  2.98518  4.58477  3.61503
          0.03210  3.85063  4.57297  0.61958  0.77255  0.56382  0.84171
    662   2.57705  4.60499  3.11906  2.66988  4.10812  3.27756  3.71047  3.55232  2.29959  3.15369  4.02107  3.07374  3.80772  2.89881  1.84679  2.02413  2.88988  3.19494  5.31910  4.04588    684 r - - -
          2.68618  4.42225  2.77519  2.73123  3.46354  2.40513  3.72494  3.29354  2.67741  2.69355  4.24690  2.90347  2.73739  3.18146  2.89801  2.37887  2.77519  2.98518  4.58477  3.61503
          0.03210  3.85063  4.57297  0.61958  0.77255  0.56382  0.84171
    663   2.73033  5.12432  1.86359  1.86009  4.43842  3.21350  3.65617  3.87430  2.56669  3.44591  4.27683  2.71175  3.76577  2.81302  3.09128  2.67959  2.46804  3.49479  5.64873  4.22397    685 e - - -
          2.68618  4.42225  2.77519  2.73123  3.46354  2.40513  3.72494  3.29354  2.67741  2.69355  4.24690  2.90347  2.73739  3.18146  2.89801  2.37887  2.77519  2.98518  4.58477  3.61503
          0.03210  3.85063  4.57297  0.61958  0.77255  0.56382  0.84171
    664   2.15647  4.37130  3.11868  2.66980  3.01183  3.27262  3.75609  3.09792  2.68703  2.79695  3.67149  2.54504  3.78041  3.01348  3.07892  2.31962  2.75797  2.80391  5.07354  3.77097    686 a - - -
          2.68618  4.42225  2.77519  2.73123  3.46354  2.40513  3.72494  3.29354  2.67741  2.69355  4.24690  2.90347  2.73739  3.18146  2.89801  2.37887  2.77519  2.98518  4.58477  3.61503
          0.03210  3.85063  4.57297  0.61958  0.77255  0.56382  0.84171
    665   2.48845  4.48229  2.97287  2.59648  3.84400  3.23322  3.74938  3.28977  2.59682  2.54844  3.84815  2.45465  3.77322  2.97724  2.97492  1.99872  2.80887  2.96663  5.20543  3.87780    687 s - - -
          2.68618  4.42225  2.77519  2.73123  3.46354  2.40513  3.72494  3.29354  2.67741  2.69355  4.24690  2.90347  2.73739  3.18146  2.89801  2.37887  2.77519  2.98518  4.58477  3.61503
          0.03210  3.85063  4.57297  0.61958  0.77255  0.56382  0.84171
    666   2.48445  4.53884  2.90910  2.54048  4.05545  3.20138  3.73505  3.45803  2.52313  3.09488  3.94515  2.98452  3.75087  2.38921  2.90136  2.02860  2.35742  3.09780  5.34168  4.04413    688 s - - -
          2.68617  4.42239  2.77534  2.73106  3.46368  2.40516  3.72509  3.29368  2.67725  2.69354  4.24704  2.90342  2.73738  3.18111  2.89778  2.37901  2.77534  2.98512  4.58491  3.61517
          0.20762  1.73072  4.57297  1.56399  0.23484  0.56382  0.84171
    667   2.64755  4.67295  3.05062  2.56933  3.85454  3.41156  3.64222  3.30102  2.32117  2.45343  3.81981  2.28813  3.84596  2.84142  2.36116  2.72260  2.89164  3.02070  5.15800  3.84307    696 n - - -
          2.68618  4.42225  2.77519  2.73123  3.46354  2.40513  3.72494  3.29354  2.67741  2.69355  4.24690  2.90347  2.73739  3.18146  2.89801  2.37887  2.77519  2.98518  4.58477  3.61503
          0.03210  3.85063  4.57297  0.61958  0.77255  0.56382  0.84171
    668   2.59875  4.49311  3.18554  2.70376  3.67064  3.42817  3.74721  2.96576  2.53586  2.25486  3.60658  3.13954  3.87413  2.52574  2.87252  2.73919  2.26049  2.74491  5.09247  3.81896    697 l - - -
          2.68618  4.42225  2.77519  2.73123  3.46354  2.40513  3.72494  3.29354  2.67741  2.69355  4.24690  2.90347  2.73739  3.18146  2.89801  2.37887  2.77519  2.98518  4.58477  3.61503
          0.03210  3.85063  4.57297  0.61958  0.77255  0.56382  0.84171
    669   2.47373  4.44301  3.09495  2.62484  3.82853  3.27952  3.73202  3.17249  2.56621  2.86482  3.73504  3.05733  3.77788  2.50414  2.94663  2.23381  2.45387  2.52279  5.17729  3.90140    698 s - - -
          2.68618  4.42225  2.77519  2.73123  3.46354  2.40513  3.72494  3.29354  2.67741  2.69355  4.24690  2.90347  2.73739  3.18146  2.89801  2.37887  2.77519  2.98518  4.58477  3.61503
          0.03210  3.85063  4.57297  0.61958  0.77255  0.43987  1.03316
    670   2.80626  5.04493  2.94451  2.47946  4.31598  3.46722  2.45627  3.78545  1.87258  3.29413  4.12846  2.97140  3.88204  2.17907  2.42294  2.79574  3.01627  3.44616  5.39849  4.09377    699 k - - -
          2.68618  4.42225  2.77519  2.73123  3.46354  2.40513  3.72494  3.29354  2.67741  2.69355  4.24690  2.90347  2.73739  3.18146  2.89801  2.37887  2.77519  2.98518  4.58477  3.61503
          0.02939  3.93761  4.65995  0.61958  0.77255  0.48576  0.95510
    671   2.80561  5.17639  2.60261  1.70313  4.50416  3.36228  3.61987  3.94119  1.97976  3.44043  4.26214  2.84214  3.84085  2.37469  2.64847  2.75869  3.03757  3.56749  5.57722  4.22687    700 e - - -
          2.68618  4.42225  2.77519  2.73123  3.46354  2.40513  3.72494  3.29354  2.67741  2.69355  4.24690  2.90347  2.73739  3.18146  2.89801  2.37887  2.77519  2.98518  4.58477  3.61503
          0.02939  3.93761  4.65995  0.61958  0.77255  0.48576  0.95510
    672   2.86247  5.05536  3.11198  2.58148  4.44383  3.51682  3.59087  3.83546  1.83478  3.32696  4.16834  2.47929  3.92006  2.72824  1.65193  2.85864  3.06394  3.49739  5.42409  4.18045    701 r - - -
          2.68618  4.42225  2.77519  2.73123  3.46354  2.40513  3.72494  3.29354  2.67741  2.69355  4.24690  2.90347  2.73739  3.18146  2.89801  2.37887  2.77519  2.98518  4.58477  3.61503
          0.02939  3.93761  4.65995  0.61958  0.77255  0.48576  0.95510
    673   2.29713  4.26916  3.21989  2.85186  4.11823  3.03845  3.97245  3.50505  2.87418  3.18709  4.02705  3.15647  2.25093  3.20539  3.23629  2.02012  2.01935  3.06366  5.45149  4.19906    702 t - - -
          2.68618  4.42225  2.77519  2.73123  3.46354  2.40513  3.72494  3.29354  2.67741  2.69355  4.24690  2.90347  2.73739  3.18146  2.89801  2.37887  2.77519  2.98518  4.58477  3.61503
          0.02939  3.93761  4.65995  0.61958  0.77255  0.48576  0.95510
    674   3.04452  4.43124  4.52136  3.97381  2.42124  4.22840  4.47462  2.10962  3.85690  1.34099  3.00273  4.20652  4.50717  4.02842  4.02602  3.55821  3.28023  1.70804  4.91291  3.64537    703 l - - -
          2.68618  4.42225  2.77519  2.73123  3.46354  2.40513  3.72494  3.29354  2.67741  2.69355  4.24690  2.90347  2.73739  3.18146  2.89801  2.37887  2.77519  2.98518  4.58477  3.61503
          0.02939  3.93761  4.65995  0.61958  0.77255  0.48576  0.95510
    675   2.87903  5.06447  2.89793  2.52059  4.38947  3.45987  3.63976  3.82504  1.88170  3.33137  4.20673  3.00140  3.91658  1.62758  2.41310  2.87150  3.10191  3.49859  5.45264  4.17424    704 q - - -
          2.68618  4.42225  2.77519  2.73123  3.46354  2.40513  3.72494  3.29354  2.67741  2.69355  4.24690  2.90347  2.73739  3.18146  2.89801  2.37887  2.77519  2.98518  4.58477  3.61503
          0.02939  3.93761  4.65995  0.61958  0.77255  0.48576  0.95510
    676   2.92945  5.10721  3.03968  2.58820  4.47671  3.51816  3.61559  3.88229  1.34284  3.36158  4.23222  3.04841  3.94558  2.26581  2.27497  2.91796  3.13235  3.55523  5.45250  4.21020    705 k - - -
          2.68618  4.42225  2.77519  2.73123  3.46354  2.40513  3.72494  3.29354  2.67741  2.69355  4.24690  2.90347  2.73739  3.18146  2.89801  2.37887  2.77519  2.98518  4.58477  3.61503
          0.02939  3.93761  4.65995  0.61958  0.77255  0.48576  0.95510
    677   2.60900  4.75743  2.86745  2.19735  4.01729  3.37194  3.63632  3.40994  2.42173  3.03035  3.87021  2.93256  2.80412  2.47058  2.84722  2.65060  2.85201  2.63678  5.29054  3.96884    706 e - - -
          2.68618  4.42225  2.77519  2.73123  3.46354  2.40513  3.72494  3.29354  2.67741  2.69355  4.24690  2.90347  2.73739  3.18146  2.89801  2.37887  2.77519  2.98518  4.58477  3.61503
          0.02939  3.93761  4.65995  0.61958  0.77255  0.48576  0.95510
    678   2.17659  4.89307  2.92762  2.48216  4.24782  3.40658  3.62932  3.63833  1.77457  3.20553  4.04613  2.97103  3.85015  2.41375  2.56208  2.73395  2.95274  3.30456  5.39401  4.10104    707 k - - -
          2.68618  4.42225  2.77519  2.73123  3.46354  2.40513  3.72494  3.29354  2.67741  2.69355  4.24690  2.90347  2.73739  3.18146  2.89801  2.37887  2.77519  2.98518  4.58477  3.61503
          0.02939  3.93761  4.65995  0.61958  0.77255  0.48576  0.95510
    679   2.67606  4.92466  2.82140  2.39196  4.24370  3.37705  3.60994  3.66236  2.07046  3.22129  4.03952  2.51167  3.81576  2.37507  2.67380  2.68064  2.33610  3.31479  5.40893  4.08226    708 k - - -
          2.68618  4.42225  2.77519  2.73123  3.46354  2.40513  3.72494  3.29354  2.67741  2.69355  4.24690  2.90347  2.73739  3.18146  2.89801  2.37887  2.77519  2.98518  4.58477  3.61503
          0.02939  3.93761  4.65995  0.61958  0.77255  0.48576  0.95510
    680   2.60861  4.75534  2.99453  2.49084  4.11107  3.37067  3.63464  3.51787  2.31676  3.10783  3.93569  2.97564  3.81072  2.45835  2.33398  2.18846  2.48649  3.18183  5.32334  4.02224    709 s - - -
          2.68618  4.42225  2.77519  2.73123  3.46354  2.40513  3.72494  3.29354  2.67741  2.69355  4.24690  2.90347  2.73739  3.18146  2.89801  2.37887  2.77519  2.98518  4.58477  3.61503
          0.02939  3.93761  4.65995  0.61958  0.77255  0.48576  0.95510
    681   2.51128  4.54217  3.02936  2.61578  4.05802  3.25291  3.76332  3.42751  2.20231  3.08560  3.93529  3.04756  3.78977  2.95759  2.88537  2.21016  1.94000  3.07806  5.34094  4.06065    710 t - - -
          2.68618  4.42225  2.77519  2.73123  3.46354  2.40513  3.72494  3.29354  2.67741  2.69355  4.24690  2.90347  2.73739  3.18146  2.89801  2.37887  2.77519  2.98518  4.58477  3.61503
          0.02939  3.93761  4.65995  0.61958  0.77255  0.48576  0.95510
    682   2.59449  4.57806  3.07950  2.69392  4.05865  3.30750  3.79820  3.33844  2.11748  3.05492  3.95664  3.11076  3.84756  3.00287  2.79638  2.70270  1.66382  3.02780  5.34620  4.08200    711 t - - -
          2.68618  4.42225  2.77519  2.73123  3.46354  2.40513  3.72494  3.29354  2.67741  2.69355  4.24690  2.90347  2.73739  3.18146  2.89801  2.37887  2.77519  2.98518  4.58477  3.61503
          0.02939  3.93761  4.65995  0.61958  0.77255  0.48576  0.95510
    683   2.58162  4.61429  2.98292  2.25475  3.86957  3.38431  3.68496  3.21053  2.50822  2.48865  3.75626  3.00776  2.74269  2.88010  2.91886  2.66661  2.54563  2.92910  5.20337  3.90660    712 e - - -
          2.68618  4.42225  2.77519  2.73123  3.46354  2.40513  3.72494  3.29354  2.67741  2.69355  4.24690  2.90347  2.73739  3.18146  2.89801  2.37887  2.77519  2.98518  4.58477  3.61503
          0.02939  3.93761  4.65995  0.61958  0.77255  0.48576  0.95510
    684   2.01918  4.58603  2.92147  2.54872  4.08467  3.23900  3.75791  3.48191  2.56182  3.11264  3.96566  3.00272  2.41490  2.46387  2.95574  2.60226  2.83887  3.12667  5.37418  4.07328    713 a - - -
          2.68618  4.42225  2.77519  2.73123  3.46354  2.40513  3.72494  3.29354  2.67741  2.69355  4.24690  2.90347  2.73739  3.18146  2.89801  2.37887  2.77519  2.98518  4.58477  3.61503
          0.02939  3.93761  4.65995  0.61958  0.77255  0.48576  0.95510
    685   2.64609  4.90565  2.23638  2.34214  4.19297  3.34302  3.63006  3.56775  1.94654  3.19116  4.02038  2.87198  3.79792  2.77829  2.85336  2.65180  2.89288  2.72833  5.41995  4.06260    714 k - - -
          2.68618  4.42225  2.77519  2.73123  3.46354  2.40513  3.72494  3.29354  2.67741  2.69355  4.24690  2.90347  2.73739  3.18146  2.89801  2.37887  2.77519  2.98518  4.58477  3.61503
          0.02939  3.93761  4.65995  0.61958  0.77255  0.48576  0.95510
    686   2.96753  5.12582  3.32280  2.69046  4.54646  3.60887  3.57333  3.90297  1.68653  3.35547  4.21014  3.11771  3.97646  2.31258  1.54318  2.95842  3.13874  3.57854  5.42048  4.22662    715 r - - -
          2.68618  4.42225  2.77519  2.73123  3.46354  2.40513  3.72494  3.29354  2.67741  2.69355  4.24690  2.90347  2.73739  3.18146  2.89801  2.37887  2.77519  2.98518  4.58477  3.61503
          0.02939  3.93761  4.65995  0.61958  0.77255  0.48576  0.95510
    687   1.68821  4.21480  3.57158  3.09721  2.79775  3.33187  4.00120  2.72514  3.04919  2.54867  3.53768  3.38564  3.88455  3.35212  3.36495  2.69095  2.42726  2.49238  5.04670  3.78563    716 a - - -
          2.68618  4.42225  2.77519  2.73123  3.46354  2.40513  3.72494  3.29354  2.67741  2.69355  4.24690  2.90347  2.73739  3.18146  2.89801  2.37887  2.77519  2.98518  4.58477  3.61503
          0.02939  3.93761  4.65995  0.61958  0.77255  0.48576  0.95510
    688   2.50580  4.59597  2.71358  2.52065  4.26410  3.11123  3.86264  3.79263  2.74396  3.41492  4.26045  1.70498  3.75670  3.07066  3.15013  1.93701  2.89314  3.34252  5.55745  4.19936    717 n - - -
          2.68618  4.42225  2.77519  2.73123  3.46354  2.40513  3.72494  3.29354  2.67741  2.69355  4.24690  2.90347  2.73739  3.18146  2.89801  2.37887  2.77519  2.98518  4.58477  3.61503
          0.02939  3.93761  4.65995  0.61958  0.77255  0.48576  0.95510
    689   2.87969  5.06738  2.90410  2.52172  4.39507  3.46250  3.63715  3.82848  1.86216  3.33325  4.20704  3.00212  3.91687  1.64194  2.40602  2.87154  3.10125  3.50133  5.45309  4.17614    718 q - - -
          2.68618  4.42225  2.77519  2.73123  3.46354  2.40513  3.72494  3.29354  2.67741  2.69355  4.24690  2.90347  2.73739  3.18146  2.89801  2.37887  2.77519  2.98518  4.58477  3.61503
          0.02939  3.93761  4.65995  0.61958  0.77255  0.48576  0.95510
    690   3.02157  5.09096  3.43598  2.79472  4.52293  3.63156  3.60576  3.88041  1.63471  3.34642  4.22994  3.18974  4.01356  2.74928  1.33788  3.03057  3.19669  3.57290  5.40277  4.23419    719 r - - -
          2.68618  4.42225  2.77519  2.73123  3.46354  2.40513  3.72494  3.29354  2.67741  2.69355  4.24690  2.90347  2.73739  3.18146  2.89801  2.37887  2.77519  2.98518  4.58477  3.61503
          0.02939  3.93761  4.65995  0.61958  0.77255  0.48576  0.95510
    691   2.61415  4.76281  2.89662  2.19294  4.02959  3.38267  3.63087  3.41046  2.17493  3.03750  3.87421  2.94098  2.80845  2.79499  2.80628  2.65555  2.85415  2.63851  5.29067  3.97370    720 k - - -
          2.68618  4.42225  2.77519  2.73123  3.46354  2.40513  3.72494  3.29354  2.67741  2.69355  4.24690  2.90347  2.73739  3.18146  2.89801  2.37887  2.77519  2.98518  4.58477  3.61503
          0.11908  3.93761  2.37761  0.61958  0.77255  0.48576  0.95510
    692   2.56865  4.50183  3.11913  2.60687  3.68539  3.42563  3.68684  2.66844  2.52126  2.71671  3.61627  2.64773  3.83981  2.50820  2.90232  2.69169  2.81217  2.48400  5.06752  3.78175    721 v - - -
          2.68618  4.42225  2.77519  2.73123  3.46354  2.40513  3.72494  3.29354  2.67741  2.69355  4.24690  2.90347  2.73739  3.18146  2.89801  2.37887  2.77519  2.98518  4.58477  3.61503
          0.15020  3.85063  2.13542  0.61958  0.77255  0.56382  0.84171
    693   2.34929  4.19201  3.31576  3.06821  3.85647  3.03396  4.09476  2.96754  3.00837  2.83540  3.89982  3.29599  3.72904  3.41171  3.27029  2.54965  1.42655  2.67741  5.30694  4.07478    722 t - - -
          2.68618  4.42225  2.77519  2.73123  3.46354  2.40513  3.72494  3.29354  2.67741  2.69355  4.24690  2.90347  2.73739  3.18146  2.89801  2.37887  2.77519  2.98518  4.58477  3.61503
          0.03606  3.73649  4.45883  0.61958  0.77255  0.64921  0.73911
    694   2.59658  4.66161  2.84398  2.50999  4.12513  3.23695  3.66125  3.53374  1.78487  3.15600  4.03092  2.95652  3.77384  2.84744  2.58931  2.19546  2.89888  3.18802  5.33345  4.04305    723 k - - -
          2.68634  4.42241  2.77536  2.73108  3.46370  2.40529  3.72511  3.29370  2.67757  2.69371  4.24706  2.90363  2.73724  3.18113  2.89743  2.37881  2.77503  2.98494  4.58493  3.61519
          0.23592  1.61658  4.45883  1.67629  0.20711  0.64921  0.73911
    695   2.46721  4.18107  3.69755  3.29415  3.61306  3.34314  4.20883  2.27697  3.17960  2.39410  3.52914  3.52186  3.94352  3.54089  3.45301  2.75966  2.27199  1.62605  5.24921  4.00990    732 v - - -
          2.68618  4.42225  2.77519  2.73123  3.46354  2.40513  3.72494  3.29354  2.67741  2.69355  4.24690  2.90347  2.73739  3.18146  2.89801  2.37887  2.77519  2.98518  4.58477  3.61503
          0.03606  3.73649  4.45883  0.61958  0.77255  0.64921  0.73911
    696   2.48580  4.52369  2.86840  2.50639  3.97565  3.19978  3.69244  3.35898  2.46771  2.99712  3.87188  2.95593  2.94455  2.47407  2.83432  2.57465  2.33560  3.02712  5.27534  3.98292    733 t - - -
          2.68618  4.42225  2.77519  2.73123  3.46354  2.40513  3.72494  3.29354  2.67741  2.69355  4.24690  2.90347  2.73739  3.18146  2.89801  2.37887  2.77519  2.98518  4.58477  3.61503
          0.03606  3.73649  4.45883  0.61958  0.77255  0.64921  0.73911
    697   2.41242  4.27141  3.24845  2.88739  3.56950  3.17749  3.88253  2.92755  2.79060  2.26106  3.70600  3.20580  3.78007  3.19664  3.09544  1.85541  2.78608  2.66654  5.06290  3.71629    734 s - - -
          2.68618  4.42225  2.77519  2.73123  3.46354  2.40513  3.72494  3.29354  2.67741  2.69355  4.24690  2.90347  2.73739  3.18146  2.89801  2.37887  2.77519  2.98518  4.58477  3.61503
          0.03606  3.73649  4.45883  0.61958  0.77255  0.39565  1.11854
    698   2.78922  4.93885  3.19796  2.58868  4.24809  3.52765  3.58314  3.63253  1.85730  2.68023  4.01264  3.05142  3.90096  2.20040  2.05653  2.80920  2.98773  3.32072  5.32846  4.07622    735 k - - -
          2.68618  4.42225  2.77519  2.73123  3.46354  2.40513  3.72494  3.29354  2.67741  2.69355  4.24690  2.90347  2.73739  3.18146  2.89801  2.37887  2.77519  2.98518  4.58477  3.61503
          0.02939  3.93761  4.65995  0.61958  0.77255  0.48576  0.95510
    699   2.63385  4.55374  3.07153  2.71193  3.71621  3.39037  3.83382  2.41902  2.69546  2.81715  3.79853  1.79793  3.90362  3.09117  3.05631  2.76640  2.93362  2.74469  5.16745  3.80839    736 n - - -
          2.68618  4.42225  2.77519  2.73123  3.46354  2.40513  3.72494  3.29354  2.67741  2.69355  4.24690  2.90347  2.73739  3.18146  2.89801  2.37887  2.77519  2.98518  4.58477  3.61503
          0.02939  3.93761  4.65995  0.61958  0.77255  0.48576  0.95510
    700   2.56161  4.41750  3.26121  2.70388  3.60113  3.46922  3.72114  2.93308  2.35272  2.41740  2.92027  3.14700  3.86682  2.97553  2.96727  2.42884  2.54327  2.69025  4.99878  3.74298    737 k - - -
          2.68618  4.42225  2.77519  2.73123  3.46354  2.40513  3.72494  3.29354  2.67741  2.69355  4.24690  2.90347  2.73739  3.18146  2.89801  2.37887  2.77519  2.98518  4.58477  3.61503
          0.02939  3.93761  4.65995  0.61958  0.77255  0.48576  0.95510
    701   3.01922  5.11590  3.42931  2.77520  4.55723  3.63459  3.59345  3.90878  1.45234  3.36308  4.23834  3.17601  4.00853  2.73187  1.50675  3.02026  3.18959  3.59524  5.41354  4.24391    738 k - - -
          2.68618  4.42225  2.77519  2.73123  3.46354  2.40513  3.72494  3.29354  2.67741  2.69355  4.24690  2.90347  2.73739  3.18146  2.89801  2.37887  2.77519  2.98518  4.58477  3.61503
          0.02939  3.93761  4.65995  0.61958  0.77255  0.48576  0.95510
    702   1.97582  4.33226  3.13186  2.75305  4.09079  3.08592  3.90585  3.47758  2.80037  3.15191  3.98689  2.58665  3.71621  3.12565  3.18664  2.16595  1.97492  3.06009  5.41631  4.15078    739 t - - -
          2.68618  4.42225  2.77519  2.73123  3.46354  2.40513  3.72494  3.29354  2.67741  2.69355  4.24690  2.90347  2.73739  3.18146  2.89801  2.37887  2.77519  2.98518  4.58477  3.61503
          0.02939  3.93761  4.65995  0.61958  0.77255  0.48576  0.95510
    703   2.72707  5.10619  2.28935  2.02930  4.41946  3.33300  3.61500  3.86950  2.34514  3.39132  4.19816  2.82125  3.80572  2.75059  1.95925  2.68994  2.96733  3.48976  5.54810  4.17458    740 r - - -
          2.68618  4.42225  2.77519  2.73123  3.46354  2.40513  3.72494  3.29354  2.67741  2.69355  4.24690  2.90347  2.73739  3.18146  2.89801  2.37887  2.77519  2.98518  4.58477  3.61503
          0.02939  3.93761  4.65995  0.61958  0.77255  0.48576  0.95510
    704   2.67257  4.87208  2.72842  2.40412  4.26954  3.31052  3.67603  3.70450  2.11208  3.27891  4.11228  2.44657  2.21671  2.83747  2.78106  2.69027  2.94580  3.34265  5.46304  4.13249    741 k - - -
          2.68618  4.42225  2.77519  2.73123  3.46354  2.40513  3.72494  3.29354  2.67741  2.69355  4.24690  2.90347  2.73739  3.18146  2.89801  2.37887  2.77519  2.98518  4.58477  3.61503
          0.02939  3.93761  4.65995  0.61958  0.77255  0.48576  0.95510
    705   2.76927  4.95649  3.08463  2.54662  4.33025  3.47088  3.59972  3.72458  1.68146  3.25064  4.08525  3.01787  2.67608  2.74025  2.12364  2.78105  2.98757  3.38641  5.39170  4.12712    742 k - - -
          2.68618  4.42225  2.77519  2.73123  3.46354  2.40513  3.72494  3.29354  2.67741  2.69355  4.24690  2.90347  2.73739  3.18146  2.89801  2.37887  2.77519  2.98518  4.58477  3.61503
          0.02939  3.93761  4.65995  0.61958  0.77255  0.48576  0.95510
    706   2.48847  4.26823  3.40251  2.94953  3.59860  2.73392  3.92060  1.93568  2.90549  2.62343  3.56275  3.29717  2.87541  3.23791  3.23540  2.70438  2.80505  2.55802  5.05800  3.81747    743 i - - -
          2.68618  4.42225  2.77519  2.73123  3.46354  2.40513  3.72494  3.29354  2.67741  2.69355  4.24690  2.90347  2.73739  3.18146  2.89801  2.37887  2.77519  2.98518  4.58477  3.61503
          0.02939  3.93761  4.65995  0.61958  0.77255  0.48576  0.95510
    707   2.76421  4.95404  2.98871  2.51125  4.31210  3.44785  3.61208  3.69800  1.61625  3.24107  4.08306  2.99266  3.87390  2.39008  2.45092  2.77502  2.51966  3.36507  5.40422  4.12693    744 k - - -
          2.68618  4.42225  2.77519  2.73123  3.46354  2.40513  3.72494  3.29354  2.67741  2.69355  4.24690  2.90347  2.73739  3.18146  2.89801  2.37887  2.77519  2.98518  4.58477  3.61503
          0.02939  3.93761  4.65995  0.61958  0.77255  0.48576  0.95510
    708   2.62933  4.81392  2.88743  2.43905  4.16414  3.35845  3.63324  3.57469  2.09087  3.15756  3.98223  2.93864  3.80817  2.44838  2.71830  2.11379  2.55863  3.23228  5.36709  4.05233    745 k - - -
          2.68618  4.42225  2.77519  2.73123  3.46354  2.40513  3.72494  3.29354  2.67741  2.69355  4.24690  2.90347  2.73739  3.18146  2.89801  2.37887  2.77519  2.98518  4.58477  3.61503
          0.02939  3.93761  4.65995  0.61958  0.77255  0.48576  0.95510
    709   1.69129  4.14843  3.39470  3.05392  4.14545  2.26458  4.11318  3.47533  3.08162  3.21679  4.06255  3.25056  3.67548  3.38083  3.40816  2.39485  1.83593  3.00849  5.50585  4.28880    746 a - - -
          2.68618  4.42225  2.77519  2.73123  3.46354  2.40513  3.72494  3.29354  2.67741  2.69355  4.24690  2.90347  2.73739  3.18146  2.89801  2.37887  2.77519  2.98518  4.58477  3.61503
          0.11908  3.93761  2.37761  0.61958  0.77255  0.48576  0.95510
    710   2.55841  4.65983  2.14097  2.41035  4.16095  3.17007  3.78222  3.47683  2.69711  3.20105  4.08421  2.90046  3.76052  2.97986  3.14914  2.61937  1.82760  3.12955  5.47548  4.13387    747 t - - -
          2.68618  4.42225  2.77519  2.73123  3.46354  2.40513  3.72494  3.29354  2.67741  2.69355  4.24690  2.90347  2.73739  3.18146  2.89801  2.37887  2.77519  2.98518  4.58477  3.61503
          0.03210  3.85063  4.57297  0.61958  0.77255  0.56382  0.84171
    711   2.60906  4.41169  3.33502  2.81485  3.62992  3.49945  3.80154  2.18542  2.25182  2.57806  3.54515  3.23133  3.92328  3.05948  2.92779  2.79828  2.45891  2.49067  5.06686  3.81973    748 i - - -
          2.68618  4.42225  2.77519  2.73123  3.46354  2.40513  3.72494  3.29354  2.67741  2.69355  4.24690  2.90347  2.73739  3.18146  2.89801  2.37887  2.77519  2.98518  4.58477  3.61503
          0.03210  3.85063  4.57297  0.61958  0.77255  0.56382  0.84171
    712   2.95254  4.91494  3.12705  2.75292  4.29638  3.44408  3.74776  3.72434  1.06857  3.29432  4.25718  3.17827  3.94616  2.94065  2.42840  2.99610  3.20756  3.43344  5.36020  4.16991    749 k - - -
          2.68618  4.42225  2.77519  2.73123  3.46354  2.40513  3.72494  3.29354  2.67741  2.69355  4.24690  2.90347  2.73739  3.18146  2.89801  2.37887  2.77519  2.98518  4.58477  3.61503
          0.15020  3.85063  2.13542  0.61958  0.77255  0.56382  0.84171
    713   2.85935  4.92539  3.19269  2.64488  4.30177  3.48529  3.54970  3.68083  1.53809  3.19569  4.08245  3.06445  3.89612  2.70440  1.83277  2.88191  3.05966  3.37757  5.29818  4.09257    750 k - - -
          2.68618  4.42225  2.77519  2.73123  3.46354  2.40513  3.72494  3.29354  2.67741  2.69355  4.24690  2.90347  2.73739  3.18146  2.89801  2.37887  2.77519  2.98518  4.58477  3.61503
          0.03606  3.73649  4.45883  0.61958  0.77255  0.64921  0.73911
    714   2.46114  4.39390  3.16331  2.69030  3.80412  2.69559  3.72577  3.13685  2.47479  2.84198  3.73650  3.08522  3.76513  2.95315  2.33422  2.59687  2.77340  2.43994  5.14504  3.88034    751 r - - -
          2.68618  4.42225  2.77519  2.73123  3.46354  2.40513  3.72494  3.29354  2.67741  2.69355  4.24690  2.90347  2.73739  3.18146  2.89801  2.37887  2.77519  2.98518  4.58477  3.61503
          0.03606  3.73649  4.45883  0.61958  0.77255  0.64921  0.73911
    715   2.49202  4.56688  2.76688  2.46445  4.12710  2.59462  3.69521  3.54175  2.06630  3.16128  4.00831  2.91643  3.71901  2.88451  2.79981  2.21966  2.82189  3.16340  5.37109  4.07470    752 k - - -
          2.68624  4.42231  2.77525  2.73129  3.46360  2.40519  3.72500  3.29360  2.67687  2.69361  4.24696  2.90353  2.73714  3.18152  2.89807  2.37893  2.77525  2.98524  4.58483  3.61509
          0.22427  1.60493        *  0.91890  0.50909  0.00000        *
//
