# Supplementary material for: T346Hunter: A Novel Web-Based Tool for the Prediction of Type III, Type IV and Type VI Secretion Systems in Bacterial Genomes
Source: PLoS One. 2015 Apr 13;10(4):e0119317. doi: 10.1371/journal.pone.0119317 (PMC4395097; doi:10.1371/journal.pone.0119317)
Supplement: S1 Data — (ZIP) [file pone.0119317.s009.zip › T346Hunter_profiles/GP.Orf16.Tn.fasta]

>gi|331267230|ref|YP_004326860.1| hypothetical protein SOR_1873 [Streptococcus oralis Uo5] [Orf16_Tn]
MAYPIKYIENNLVWNKDGECYAYYELVPYNYSFLSPEQKIQVHDSFRQLIAQNRDGKIHALQISTESSIR
SAQERSKNEVTGKLKAVAYDKIDQQTDALISMIGENQVNYRFFIGFKLLLNDQEFSMKSLTVEAKNALSD
FVYDVNHKLMGDFVSMSNDEILRFQKMEKLLENKISRRFKIRRLDKDDFGYLIEHLYGQTGTAYEEYEYH
LSKKKLDNETLIKYYDLIKPTRCLVEEKQRYLKIQQEDETVYVAYFTINSIVGELDFPSSEIFYYQQQQF
TFPIDTSMNVEIVANRKALSTVRNKKKELKDLDNHAWQSDNETSSNVAEALESVNELETNLDQSKESMYK
LSYVVRVSANDLDELKRRCNEVKDFYDDLSVKLVRPFGDMLGLHEEFLPASKRYMNDYIQYVTSDFLAGL
GFGATQMLGENEGIYVGYSLDTGRNVYLKPALASQGVKGSVTNALASAFVGSLGGGKSFANNLIVYYAVL
YGAQAVIVDPKAERGRWKETLPEISHEINIVTLTSDEKNKGLLDPYVIMKNPKDSESLAIDILTFLTGIS
SRDGERFPILRKAIRAVTNSEVRGLMKVIEELRVENTPLSTSIADHIESFTDYDFAHLLFSNGYVEQSIS
LEKQLNIIQVADLVLPDKETSFEEYTTMELLSVAMLIVISTFALDFIHTDRSIFKIVDLDEAWSFLQVAQ
GKTLSMKLVRAGRAMNAGVYFVTQNTDDLLDEKLKNNLGLKFAFRSTDLNEIKKTLAFFGVDPEDENNQK
RLRDLENGQCLISDLYGRVGVIQFHPVFEELLHAFDTRPPVRKEV
>gi|225861755|ref|YP_002743264.1| conjugative transposon protein [Streptococcus pneumoniae Taiwan19F-14] [Orf16_Tn]
MAYPIKYIENNLVWNKDGECYAYYELVPYNYSFLSPEQKIQVHDSFRQLIAQNRDGKIHALQISTESSIR
SAQERSKNEVTGKLKAVAYDKIDQQTDALISMIGENQVNYRFFIGFKLLLNDQEFSMKSLTVEAKNALSD
FVYDVNHKLMGDFVSMSNDEILRFQKMEKLLENKISRRFKIRRLDKDDFGYLIEHLYGQTGTAYEEYEYH
LSKKKLDNETLIKYYDLIKPTRCLVEEKQRYLKIQQEDETVYVAYFTINSIVGELDFPSSEIFYYQQQQF
TFPIDTSMNVEIVANRKALSTVRNKKKELKDLDNHAWQSDNETSSNVAEALESVNELETNLDQSKESMYK
LSYVVRVSANDLDELKRRCNEVKDFYDDLSVKLVRPFGDMLGLHEEFLPASKRYMNDYIQYVTSDFLAGL
GFGATQMLGENEGIYVGYSLDTGRNVYLKPALASQGVKGSVTNALASAFVGSLGGGKSFANNLIVYYAVL
YGAQAVIVDPKAERGRWKETLPEISHEINIVTLTSDEKNKGLLDPYVIMKNPKDSESLAIDILTFLTGIS
SRDGERFPILRKAIRAVTNSEVRGLMKVIEELRVENTPLSTSIADHIESFTDYDFAHLLFSNGYVEQSIS
LEKQLNIIQVADLVLPDKETSFEEYTTMELLSVAMLIVISTFALDFIHTDRSIFKIVDLDEAWSFLQVAQ
GKTLSMKLVRAGRAMNAGVYFVTQNTDDLLDEKLKNNLGLKFAFRSTDLNEIKKTLAFFGVDPEDENNQK
RLRDLENGQCLISDLYGRVGVIQFHPVFEELLHAFDTRPPVRKEV
>gi|126697944|ref|YP_001086841.1| ATPase [Clostridium difficile 630] [Orf16_Tn]
MFPIKYIDNNLVWNKDNEVFAYYELIPYNYSFLSAEQKFIVHDSFRQLIAQSREGKIHALQIATESSIRS
MQEQSKKLVTGKLREVAVQKIDEQTEALVSMIGDNQVDYRFFLGFKLMVTEEQLNLKNIKKSAWLTFKEF
LHEVNHTLMNDFVSMPNDEINRYMKMEKLLENKISRRFKVRRLEIHDFGYLMEHLYGRDGIAYEDYEYQL
PKKNYKKETLIKYYDLIRPTRCVIEESQRYLRLEHEDKESYVSYFTVNAIVGELDFPSSEIFYFQQQQFT
FPVDTSMNVEIVENRKALTTVRNKKKELKDLDNHAYQAGSETSSNVVDALDSVDELETDLDQSKESMYKL
SYVIRVSAPDLDELKRRCDEVKDFYDDLNVKLVRPAGDMLGLHSEFLPASKRYINDYVQYVKSDFLAGLG
FGATQQLGENTGIYIGYSVDTGRNVYLQPSLASQGVKGTVTNALASAFVGSLGGGKSFCNNLLVYYAVLF
GGQALLLDPKSERGNWKETLPEIAHEINIVNLTSDKGNAGLLDPFVIMKNVKDAESLAIDILTFLTGISS
RDGEKFPVLRKAVRSVTQSANRGLLYVIEELRKEDTAISRNIADHIDSFTDYDFAHLLFSDGTVENAISL
DNQLNIIQVADLVLPDKDTTFEEYTTIELLSVSMLIVISTFALDFIHSDRSIFKIVDLDEAWAFLNVAQG
ETLSNKLVRAGRAMQAGVYFVTQSSGDVSKESLKNNIGLKFAFRSTDINEIKQTLEFFGIDKDDENNQKR
LRDLENGQCLLQDLYGRVGVVQIHPVFEELLHAFDTRPPVQRNEVE
>gi|126698080|ref|YP_001086977.1| ATPase [Clostridium difficile 630] [Orf16_Tn]
MAYPIKYIENNLVWNKDGECYAYYELVPYNYSFLSPEQKIQVHDSFRQLIAQNRDGKIHALQISTESSIR
SAQERSKNEVTGKLKAIAYDKIDQQTDALISMIGENQVDYRFFIGFKLLLNDQEFSMKSLTVEAKNALSD
FVYDVNHKLMGDFVSMSNDEILRFQKMEKLLENKISRRFKIRRLNKDDFGYLIEHLYGQTGTAYEDYEYH
LSKKKLDNETLIKYYDLIKPTRCLIEEKQRYLKIQQEDETVYVAYFTINSIVGELDFPSSEIFYYQQQQF
TFPIDTSMNVEIVANCKALSTVRNKKKELKDLDNHAWQSDNETSSNVAEALDSVNELETNLDQSKESMYK
LSYVVRVSANDLDELKRRCNEVKDFYDDLSVKLVRPFGDMLGLHEEFLPASKRYMNDYIQYVTSDFLAGL
GFGATQMLGENEGIYVGYSLDTGRNVYLKPALASQGVKGSVTNALASAFVGSLGGGKSFANNLIVYYAVL
YGAQAVIVDPKAERGRWKETLPEIAHEINIVNLTSDEKSKGLLDPYVIMKNPKDSESLAIDILTFLTGIS
SRDSERFPVLRKAIRAVTNSEVRGLLKVIEELRVEGTPTSTSIADHIESFTDYDFAHLLFSDGYVEQSIS
LEKQLNIIQVVDLVLPDKETSFEEYTTMELLSVAMLIVISTFALDFIHSDRSLFKIVDLDEAWSFLQVAQ
GKTLSMKLVRAGRAMNAGVYFVTQNTDDLLDEKLKNNLGLKFAFRSTDINEIKKTLAFFGVDPEDENNQK
RLRDLENGQCLISDLYGRVGVIQFHPVFEELLHAFDTRPPVRKEV
>gi|126700958|ref|YP_001089855.1| ATPase [Clostridium difficile 630] [Orf16_Tn]
MAYPIKYIENNLVFNHDGECFAYYELLPYNYSFLSPEQKYQVHDSFRQLIAQNRDGKIHALQISTESSIR
AAQERSKQEVTGKLKDVACAKIDAQTEALISMIGENQVDYRFFIGFKLLVNEQEVTMKQFRREAKTAVSD
FLHEVNHKLMGDFVSMSNEEIWRFQKMEKLLENKISRRFKVRRLDKDDFGYLIEHLYGQTGTAYEDYEYY
LPKKRFQEETLVKYYDLIKPTRCLIEENQRYLKIEQEDGTVYAAYFTINSIVGELDFPSSEIFYYQQQQF
TFPIDTSMNVEIVTNRKALSTVRNKKKELKDLDNHAWQNDSETSTNVVDALDSVNELESTLDQSKESMYK
LSYVVRVTAPDLEELKRRCNEVKDFYDDLNVKLVRPFGDMLGLHGEFLPASKRYLNDYIQYVTSDFLAGL
GFGATQMLGETEGIYIGYSLDTGRNVYLKPALASQGVKGSVTNALAAAFVGSLGGGKSFSNNMIVYYSVL
FGAQALIVDPKAERGRWKETLPEIAHEINIVNLTSEEQNRGLLDPYVIMENPKDSESLAIDILTFLTGIS
SRDGEKFPVLRKAIRAVTNSEERGLFKVIEELRAEGTAISTSIADHIESFTDYDFAHLLFSDGDVTQSIS
LEKQLNIIQVADLVLPDKETSFEEYTTMELLSVAMLIVISTFALDFIHTDRSVFKIVDLDEAWSFLQVAQ
GKTLSMKLVRAGRAMNAGVYFVTQNTDDLLDEKLKNNLGLKFAFRSTDINEIKKTLAFFGVDSEDENNQK
RLRDLENGQCLISDLYGRVGVIQFHPIFEDLFHAFDTRPPVRKEVEE
>gi|126701004|ref|YP_001089901.1| ATPase [Clostridium difficile 630] [Orf16_Tn]
MFPIKYIDNNLVWNKDNEVFAYYELIPYNYSFLSTEQKFIVHDSFRQLIAQSREGKIHALQIATESSIRS
MQEQSKKLVTGKLREVAVQKIDEQTEALVSMIGDNQVDYRFFLGFKLMVTEEQLNLKNIKKSAWLTFKEF
LHEVNHTLMNDFVSMPNDEINRYMKMEKLLENKISRRFKVRRLEINDFGYLMEHLYGRDGVAYEDYEYQL
PKKKYKKETLIKYYDLIRPTRCVIEESQRYLRLEHEDKESYVSYFTVNAIVGELDFPSSEIFYFQQQQFT
FPVDTSMNVEIVENRKALTTVRNKKKELKDLDNHAYQAGSETSSNVVDALDSVDELETDLDQTKESMYKL
SYVIRVCADDLDELKRRCDEVKDFYDDLNVKLVRPAGDMLGLHSEFLPASRRYINDYVQYVKSDFLAGLG
FGATQQLGETTGIYIGYSVDTGRNVYLQPSLASQGVKGTVTNALASAFVGSLGGGKSFCNNLLVYYAVLF
GGQAVILDPKAERGNWKETLPEIANEINIVNLTSDKDNAGLLDPFVIMKNVKDAESLAIDILTFLTGISS
RDGEKFPVLRKAVRSVTQSETRGLLHVIEELRKEDTAISRNIADHIDSFTDYDFAHLLFSDGTVENAISL
DNQLNIIQVADLVLPDKDTTFEEYTTIELLSVSMLIVISTFALDFIHSDRSIFKIVDLDEAWAFLNVAQG
ETLSNKLVRAGRAMQAGVYFVTQSAYDVSKESLKNNIGLKFAFRSTDINEIKQTLEFFGIDKDDENNQKR
LRDLENGQCLLQDLYGRVGVVQIHPVFEELLHAFDTRPPVQRNEVE
>gi|288905885|ref|YP_003431107.1| hypothetical protein GALLO_1692 [Streptococcus gallolyticus UCN34] [Orf16_Tn]
MAYPIKYIENNLVWNKDGECYAYYELVPYNYSFLSPEQKIQVHDSFRQLIAQNRDGKIHALQISTESSIR
SAQERSKNEVTGKLKAVAYDKIDQQTDALISMIGENQVNYRFFIGFKLLLNDQEFSMKSLTVEAKNALSD
FVYDVNHKLMGDFVSMSNDEILRFQKMEKLLENKISRRFKIRRLDKDDFGYLIEHLYGQTGTAYEEYEYH
LSKKKLDNETLIKYYDLIKPTRCLVEEKQRYLKIQQEDETVYVAYFTINSIVGELDFPSSEIFYYQQQQF
TFPIDTSMNVEIVANRKALSTVRNKKKELKDLDNHAWQSDNETSSNVAEALESVNELETNLDQSKESMYK
LSYVVRVSANDLDELKRRCNEVKDFYDDLSVKLVRPFGDMLGLHEEFLPASKRYMNDYIQYVTSDFLAGL
GFGATQMLGENEGIYVGYSLDTGRNVYLKPALASQGVKGSVTNALASAFVGSLGGGKSFANNLIVYYAVL
YGAQAVIVDPKAERGRWKETLPEISHEINIVTLTSDEKNKGLLDPYVIMKNPKDSESLAIDILTFLTGIS
SRDGERFPILRKAIRAVTNSEVRGLMKVIEELRVENTPLSTSIADHIESFTDYDFAHLLFSNGYVEQSIS
LEKQLNIIQVADLVLPDKETSFEEYTTMELLSVAMLIVISTFALDFIHTDRSIFKIVDLDEAWSFLQVAQ
GKTLSMKLVRAGRAMNAGVYFVTQNTDDLLDEKLKNNLGLKFAFRSTDLNEIKKTLAFFGVDPEDENNQK
RLRDLENGQCLISDLYGRVGVIQFHPVFEELLHAFDTRPPVRKEV
>gi|29376407|ref|NP_815561.1| ATP/GTP-binding protein [Enterococcus faecalis V583] [Orf16_Tn]
MYPIKYVENNLVFNQEGECFAYYELVPYNYSFLSPEQKYQVHDNFRQLIAQNREGKIHALQIATESSIRA
TQERSKKEITGRLKEVAKQRIDLQTDALVSMIGDSQIDYRFFIGFKLIATDEEVNLKSLKKSFLSGLQEF
VYGVNHHLMGDFVSLSNEEIRRYTKLEKLMESKLARRFKVRRVTPSDLTYLIEHIYGEKGTPFEEYEFQL
PKKKLKSETLVKRYDLLHPSRCLIEENPRYLRMEHENHESYVAYLTINTIVGEMEFPSSELFYYQQQQFT
FPIDTSMNVEIVTNKKALATVRNKKKELKDLDNHAYQSDNETNSNVLDALDSVNELETTLDQSKESMYKL
SYVVRVSAESVDELKRRCDEVFDFYDDTNVKLVRPFGDMMGLHEEFLPSSKRYMNDYIQYVTSDFLAGLG
FGATQKLGELEGIYFGYNVDTGRNVYLKPALASQGVKGSVTNALAAAFLGSLGGGKSFSNNLLVYYAVLF
GGQAVIVDPKGERGGWKENLPEIADEINILNLTSKPENQGLLDPYVIMKKKKDSESLAIDILTFLTGISS
RDGEKFPVLRKAIRTVTQSDQRGLLQVINELRKENSPVAENIADHIESFTDYDFAHLLFSDGSITQSISL
DKQLNIIQVADLVLPDAETTFEEYTTMELLSVSMLIVISTFALDFIHSNREIFKIVDLDEAWSFLQVAQG
KTLSNKLVRAGRAMNAGVYFVTQNSDDLLDERLKNNIGLKFAFRSTDIHEIKKTLEFFGLDQEDESNQKR
LRDLENGQCLMQDLYGRVGVVQVHPVFEELFHAFDTRPPVQERME
>gi|29376783|ref|NP_815937.1| hypothetical protein EF2280 [Enterococcus faecalis V583] [Orf16_Tn]
MYPIKYIENNLVFNQEGECFAYYELIPYNYSFLSPEQKYQLHDNFRQLIAQNREGKIHALQIATESSIRA
TQERSKKEVIGRLKEIALQRIDLQTDALVSMIGDSQIDYRFFIGFKLIATDEEVNLKSLKKSFFSGFQEF
IYEVNHHLMGDFVSLSNEEIRRYTKLEKLMESKLARRFKVRRVNPSDLTYLIEHIYGEKGTPFEEYAFQL
PKKKLKSETLVKRYDLLRPSRCLIEEKPRYLRIEHENHESYVTYLTINTIVGEMEFPSSELFYYQQQQFA
FPIDTSMNVEIVTNKKALAIVRNKKKELKDLDNHAYQSDNETNSNVLDALDSVDELETTLDQSKESMYKL
SYVVRVRAESVDELKRRCDEVFDFYDDTNVKLVRPFGDTMGLHEEFLPASKRYMNDYIQYVTSDFLAGLG
FGATQMLGELEGIYFGYNADTGRNVYLKPALASQGVKGSVTNALAAAFLGSLGGGKSFSNNLLVYYAVLF
GGQAVIVDPKGERGGWKENLPEIADEINILNLTSKPENQGLLDPYVIMKKKKDSESLAIDILTFLTGISS
RDGEKFPVLRKAIRTVTQSDQRGLLQVINELRKENSPVAENIADHIESFTDYDFAHLLFSDGSITQSISL
DKQLNIIQVADLVLPDAETTFEEYTTMELLSVSMLIVISTFALDFIHSNREIFKIVDLDEAWSFLQVAQG
KTLSNKLVRAGRAMNAGVYFVTQNSDDLLDERLKNNIGLKFAFRSTDIHEIKKTLEFFGLDQEDESNQKR
LRDLENGQCLMQDLYGRVGVVQVHPVFEELFHAFDTRPPVQERME
>gi|194397304|ref|YP_002037943.1| Tn5251 hypothetical protein [Streptococcus pneumoniae G54] [Orf16_Tn]
MAYPIKYIENNLVWNKDGECYAYYELVPYNYSFLSPEQKIQVHDSFRQLIAQNRDGKIHALQISTESSIR
SAQERSKNEVTGKLKAVAYDKIDQQTDALISMIGENQVNYRFFIGFKLLLNDQEFSMKSLTVEAKNALSD
FVYDVNHKLMGDFVSMSNDEILRFQKMEKLLENKISRRFKIRRLDKDDFGYLIEHLYGQTGTAYEEYEYH
LSKKKLDNETLIKYYDLIKPTRCLVEEKQRYLKIQQEDETVYVAYFTINSIVGELDFPSSEIFYYQQQQF
TFPIDTSMNVEIVANRKALSTVRNKKKELKDLDNHAWQSDNETSSNVAEALESVNELETNLDQSKESMYK
LSYVVRVSANDLDELKRRCNEVKDFYDDLSVKLVRPFGDMLGLHEEFLPASKRYMNDYIQYVTSDFLAGL
GFGATQMLGENEGIYVGYSLDTGRNVYLKPALASQGVKGSVTNALASAFVGSLGGGKSFANNLIVYYAVL
YGAQAVIVDPKAERGRWKETLPEISHEINIVTLTSDEKNKGLLDPYVIMKNPKDSESLAIDILTFLTGIS
SRDGERFPILRKAIRAVTNSEVRGLMKVIEELRVENTPLSTSIADHIESFTDYDFAHLLFSNGYVEQSIS
LEKQLNIIQVADLVLPDKETSFEEYTTMELLSVAMLIVISTFALDFIHTDRSIFKIVDLDEAWSFLQVAQ
GKTLSMKLVRAGRAMNAGVYFVTQNTDDLLDEKLKNNLGLKFAFRSTDLNEIKKTLAFFGVDPEDENNQK
RLRDLENGQCLISDLYGRVGVIQFHPVFEELLHAFDTRPPVRKEV
>gi|146320779|ref|YP_001200490.1| hypothetical protein SSU98_0932 [Streptococcus suis 98HAH33] [Orf16_Tn]
MNFMAYPIKYIENNLVWNKDGECYAYYELVPYNYSFLSPEQKIQVHDSFRQLIAQNRDGKIHALQISTES
SIRSAQERSKNEVTGKLKAVAYDKIDQQTDALISMIGENQVNYRFFIGFKLLLNDQEFSMKSLTVEAKNA
LSDFVYDVNHKLMGDFVSMSNDEILRFQKMEKLLENKISRRFKIRRLDKDDFGYLIEHLYGQTGTAYEEY
EYHLSKKKLDNETLIKYYDLIKPTRCLVEEKQRYLKIQQEDETVYVAYFTINSIVGELDFPSSEIFYYQQ
QQFTFPIDTSMNVEIVANRKALSTVRNKKKELKDLDNHAWQSDNETSSNVAEALESVNELETNLDQSKES
MYKLSYVVRVSANDLDELKRRCNEVKDFYDDLSVKLVRPFGDMLGLHEEFLPASKRYMNDYIQYVTSDFL
AGLGFGATQMLGENEGIYVGYSLDTGRNVYLKPALASQGVKGSVTNALASAFVGSLGGGKSFANNLIVYY
AVLYGAQAVIVDPKAERGRWKETLPEISHEINIVTLTSDEKNKGLLDPYVIMKNPKDSESLAIDILTFLT
GISSRDGERFPILRKAIRAVTNSEVRGLMKVIEELRVENTPLSTSIADHIESFTDYDFAHLLFSNGYVEQ
SISLEKQLNIIQVADLVLPDKETSFEEYTTMELLSVAMLIVISTFALDFIHTDRSIFKIVDLDEAWSFLQ
VAQGKTLSMKLVRAGRAMNAGVYFVTQNTDDLLDEKLKNNLGLKFAFRSTDLNEIKKTLAFFGVDPEDEN
NQKRLRDLENGQCLISDLYGRVGVIQFHPVFEELLHAFDTRPPVRKEV
>gi|156978730|ref|YP_001440989.1| hypothetical protein SAHV_0399 [Staphylococcus aureus subsp. aureus Mu3] [Orf16_Tn]
MAYPIKYMEDNLVFNHDGEVFAYYELIPYNYSFLSSDEKIQVHDNFCQLIAQNRDGKIHALQLATESSIR
ATQEQSKKEITGRLKEIAYEKIDEQTEALISMIGDNQVDYRFFIGFKLYLNEQEVSVKNVGKEIQKAFAE
FFHGVNHKLMGDFVSMPMAEIERFSKMEQLLESKLSRRFQIRKLEKDDFGYIIEHLYGQTGVPFDDYDYH
LPKRYEDKKVLVKKYDILKPTRCLIEENQRYLRIEQEDTTTYVAYFTINSIVGELDFPNSEIFYYQQQQF
TFPVDTSMNVEIVANKKALSTVRNKKKELKDLDSHAWESDNETSTNVVDALESVDELESNLDQTKESMYK
LSYVVRVSAKNLDELKQRCDEVKDFYDDLSIKLVRPFGDMLGLHNEFIPSSKRYINDYIQYVTSDFLAGL
GFGATQMIGENSGIYVGYNLDTGRNIYLQPSLASQGIKGSVTNALASAFIGSLGGGKSFSNNMLVYYSVL
FGGQATIVDPKAERGEWKETLPDIAHEINIVNLTSENDNKGLLDPYVILKLPKDSESLAIDILTFLTGIS
SRDSEKFPVLRKAIRSVTQSKQRGLLLVIDELRKEDTPISNSIADHIESFVDYDFAHLLFSDGSVTQSIS
LEKQLNIIQVADLVLPDSNSSFEEYTTMELLSVAMLIVISTFALDFIHSDRSIFKIVDLDEAWSFLQVAQ
GKALSMRLVRAGRAMNAGVYFVTQNADDLLDEKMKNNIGLKFAFRSTDLVEIKKTLEFFGVDKEDENNQK
RLRELENGQCLVSDIYGRVGVMQFHPIFEELLHAFDTRPPVRNEVEE
>gi|253755110|ref|YP_003028250.1| hypothetical protein SSUBM407_0487 [Streptococcus suis BM407] [Orf16_Tn]
MAYPIKYIENNLVWNKDGECYAYYELVPYNYSFLSPEQKIQVHDSFRQLIAQNRDGKIHALQISTESSIR
SAQERSKNEVTGKLKAVAYDKIDQQTDALISMIGENQVNYRFFIGFKLLLNDQEFSMKSLTVEAKNALSD
FVYDVNHKLMGDFVSMSNDEILRFQKMEKLLENKISRRFKIRRLDKDDFGYLIEHLYGQTGTAYEEYEYH
LSKKKLDNETLIKYYDLIKPTRCLVEEKQRYLKIQQEDETVYVAYFTINSIVGELDFPSSEIFYYQQQQF
TFPIDTSMNVEIVANRKALSTVRNKKKELKDLDNHAWQSDNETSSNVAEALESVNELETNLDQSKESMYK
LSYVVRVSANDLDELKRRCNEVKDFYDDLSVKLVRPFGDMLGLHEEFLPASKRYMNDYIQYVTSDFLAGL
GFGATQMLGENEGIYVGYSLDTGRNVYLKPALASQGVKGSVTNALASAFVGSLGGGKSFANNLIVYYAVL
YGAQAVIVDPKAERGRWKETLPEISHEINIVTLTSDEKNKGLLDPYVIMKNPKDSESLAIDILTFLTGIS
SRDGERFPILRKAIRAVTNSEVRGLMKVIEELRVENTPLSTSIADHIESFTDYDFAHLLFSNGYVEQSIS
LEKQLNIIQVADLVLPDKETSFEEYTTMELLSVAMLIVISTFALDFIHTDRSIFKIVDLDEAWSFLQVAQ
GKTLSMKLVRAGRAMNAGVYFVTQNTDDLLDEKLKNNLGLKFAFRSTDLNEIKKTLAFFGVDPEDENNQK
RLRDLENGQCLISDLYGRVGVIQFHPVFEELLHAFDTRPPVRKEV
>gi|253755582|ref|YP_003028722.1| hypothetical protein SSUBM407_0977 [Streptococcus suis BM407] [Orf16_Tn]
MAYPIKYIENNLVWNKDGECYAYYELVPYNYSFLSPEQKIQVHDSFRQLIAQNRDGKIHALQISTESSIR
SAQERSKNEVTGKLKAVAYDKIDQQTDALISMIGENQVNYRFFIGFKLLLNDQEFSMKSLTVEAKNALSD
FVYDVNHKLMGDFVSMSNDEILRFQKMEKLLENKISRRFKIRRLDKDDFGYLIEHLYGQTGTAYEEYEYH
LSKKKLDNETLIKYYDLIKPTRCLVEEKQRYLKIQQEDETVYVAYFTINSIVGELDFPSSEIFYYQQQQF
TFPIDTSMNVEIVANRKALSTVRNKKKELKDLDNHAWQSDNETSSNVAEALESVNELETNLDQSKESMYK
LSYVVRVSANDLDELKRRCNEVKDFYDDLSVKLVRPFGDMLGLHEEFLPASKRYMNDYIQYVTSDFLAGL
GFGATQMLGENEGIYVGYSLDTGRNVYLKPALASQGVKGSVTNALASAFVGSLGGGKSFANNLIVYYAVL
YGAQAVIVDPKAERGRWKETLPEISHEINIVTLTSDEKNKGLLDPYVIMKNPKDSESLAIDILTFLTGIS
SRDGERFPILRKAIRAVTNSEVRGLMKVIEELRVENTPLSTSIADHIESFTDYDFAHLLFSNGYVEQSIS
LEKQLNIIQVADLVLPDKETSFEEYTTMELLSVAMLIVISTFALDFIHTDRSIFKIVDLDEAWSFLQVAQ
GKTLSMKLVRAGRAMNAGVYFVTQNTDDLLDEKLKNNLGLKFAFRSTDLNEIKKTLAFFGVDPEDENNQK
RLRDLENGQCLISDLYGRVGVIQFHPVFEELLHAFDTRPPVRKEV
>gi|225856794|ref|YP_002738305.1| conjugative transposon protein [Streptococcus pneumoniae P1031] [Orf16_Tn]
MAYPIKYIENNLVWNKDGECYAYYELVPYNYSFLSPEQKIQVHDSFRQLIAQNRDGKIHALQISTESSIR
SAQERSKNEVTGKLKAVAYDKIDQQTDALISMIGENQVNYRFFIGFKLLLNDQEFSMKSLTVEAKNALSD
FVYDVNHKLMGDFVSMSNDEILRFQKMEKLLENKISRRFKIRRLDKDDFGYLIEHLYGQTGTAYEEYEYH
LSKKKLDNETLIKYYDLIKPTRCLVEEKQRYLKIQQEDETVYVAYFTINSIVGELDFPSSEIFYYQQQQF
TFPIDTSMNVEIVANRKALSTVRNKKKELKDLDNHAWQSDNETSSNVAEALESVNELETNLDQSKESMYK
LSYVVRVSANDLDELKRRCNEVKDFYDDLSVKLVRPFGDMLGLHEEFLPASKRYMNDYIQYVTSDFLAGL
GFGATQMLGENEGIYVGYSLDTGRNVYLKPALASQGVKGSVTNALASAFVGSLGGGKSFANNLIVYYAVL
YGAQAVIVDPKAERGRWKETLPEISHEINIVTLTSDEKNKGLLDPYVIMKNPKDSESLAIDILTFLTGIS
SRDGERFPILRKAIRAVTNSEVRGLMKVIEELRVENTPLSTSIADHIESFTDYDFAHLLFSNGYVEQSIS
LEKQLNIIQVADLVLPDKETSFEEYTTMELLSVAMLIVISTFALDFIHTDRSIFKIVDLDEAWSFLQVAQ
GKTLSMKLVRAGRAMNAGVYFVTQNTDDLLDEKLKNNLGLKFAFRSTDLNEIKKTLAFFGVDPEDENNQK
RLRDLENGQCLISDLYGRVGVIQFHPVFEELLHAFDTRPPVRKEV
>gi|307127293|ref|YP_003879324.1| conjugative transposon protein [Streptococcus pneumoniae 670-6B] [Orf16_Tn]
MAYPIKYIENNLVWNKDGECYAYYELVPYNYSFLSPEQKIQVHDSFRQLIAQNRDGKIHALQISTESSIR
SAQERSKNEVTGKLKAVAYDKIDQQTDALISMIGENQVNYRFFIGFKLLLNDQEFSMKSLTVEAKNALSD
FVYDVNHKLMGDFVSMSNDEILRFQKMEKLLENKISRRFKIRRLDKDDFGYLIEHLYGQTGTAYEEYEYH
LSKKKLDNETLIKYYDLIKPTRCLVEEKQRYLKIQQEDETVYVAYFTINSIVGELDFPSSEIFYYQQQQF
TFPIDTSMNVEIVANRKALSTVRNKKKELKDLDNHAWQSDNETSSNVAEALESVNELETNLDQSKESMYK
LSYVVRVSANDLDELKRRCNEVKDFYDDLSVKLVRPFGDMLGLHEEFLPASKRYMNDYIQYVTSDFLAGL
GFGATQMLGENEGIYVGYSLDTGRNVYLKPALASQGVKGSVTNALASAFVGSLGGGKSFANNLIVYYAVL
YGAQAVIVDPKAERGRWKETLPEISHEINIVTLTSDEKNKGLLDPYVIMKNPKDSESLAIDILTFLTGIS
SRDGERFPILRKAIRAVTNSEVRGLMKVIEELRVENTPLSTSIADHIESFTDYDFAHLLFSNGYVEQSIS
LEKQLNIIQVADLVLPDKETSFEEYTTMELLSVAMLIVISTFALDFIHTDRSIFKIVDLDEAWSFLQVAQ
GKTLSMKLVRAGRAMNAGVYFVTQNTDDLLDEKLKNNLGLKFAFRSTDLNEIKKTLAFFGVDPEDENNQK
RLRDLENGQCLISDLYGRVGVIQFHPVFEELLHAFDTRPPVRKEV
>gi|221232080|ref|YP_002511233.1| conjugative transposon ATP/GTP-binding protein [Streptococcus pneumoniae ATCC 700669] [Orf16_Tn]
MAYPIKYIENNLVWNKDGECYAYYELVPYNYSFLSPEQKIQVHDSFRQLIAQNRDGKIHALQISTESSIR
SAQERSKNEVTGKLKAVAYDKIDQQTDALISMIGENQVNYRFFIGFKLLLNDQEFSMKSLTVEAKNALSD
FVYDVNHKLMGDFVSMSNDEILRFQKMEKLLENKISRRFKIRRLDKDDFGYLIEHLYGQTGTAYEEYEYH
LSKKKLDNETLIKYYDLIKPTRCLVEEKQRYLKIQQEDETVYVAYFTINSIVGELDFPSSEIFYYQQQQF
TFPIDTSMNVEIVANRKALSTVRNKKKELKDLDNHAWQSDNETSSNVAEALESVNELETNLDQSKESMYK
LSYVVRVSANDLDELKRRCNEVKDFYDDLSVKLVRPFGDMLGLHEEFLPASKRYMNDYIQYVTSDFLAGL
GFGATQMLGENEGIYVGYSLDTGRNVYLKPALASQGVKGSVTNALASAFVGSLGGGKSFANNLIVYYAVL
YGAQAVIVDPKAERGRWKETLPEISHEINIVTLTSDEKNKGLLDPYVIMKNPKDSESLAIDILTFLTGIS
SRDGERFPILRKAIRAVTNSEVRGLMKVIEELRVENTPLSTSIADHIESFTDYDFAHLLFSNGYVEQSIS
LEKQLNIIQVADLVLPDKETSFEEYTTMELLSVAMLIVISTFALDFIHTDRSIFKIVDLDEAWSFLQVAQ
GKTLSMKLVRAGRAMNAGVYFVTQNTDDLLDEKLKNNLGLKFAFRSTDLNEIKKTLAFFGVDPEDENNQK
RLRDLENGQCLISDLYGRVGVIQFHPVFEELLHAFDTRPPVRKEV
>gi|260685147|ref|YP_003216432.1| conjugative transposon protein [Clostridium difficile CD196] [Orf16_Tn]
MFPIKYIDNNLVWNKDNEVFAYYELIPYNYSFLSAEQKFIVHDSFRQLIAQSREGKIHALQIATESSSRS
IQEQSKKLVTGRLKDVAYQKIDEQTEALVSMIGDNQVDYRFFLGFKLMVTDQSMNLKSVKQSAFLTFKEF
IHEVNHTLMNDFVSMPNDEINRYMKMEKLLENKISRRFKVRRLDKNDFGYLIEHIYGRDGVAYEDYEYSL
PKKKLKKETLITHYDLIRPTRCLVEESQRHLRLEHEDSESYVSYFTVNAIVGELDFPSSEIFYFQQQQFT
FPVDTSMNVEIVENRKALSTVRNKKKELKDLDNHAYQSGSETSSNVVDALDSVDELETDLDQSRESMYKL
SYVIRVSAPDLDELKRRCDEVKDFYDDLNVKLVRPAGDMLGLHSEFLPASKRYINDYVQYVKSDFLAGLG
FGATQQLGENTGIYIGYSVDTGRNVYLQPSLASQGVKDTVTNALASAFVESLGGGKSFCNNLLVYYSVLF
GGQAVILDPKSERGNWKETLPEIAHEINIVNLTSDRENAGLLDPFVIMQNVKDAESLAIDILTFLTGISS
RDGEKFPVLRKAVRAVTQSDQRGLLHVIEELRKEDTPISCNIADHIDSFTDYDFAHLLFSDGTVQNAISL
DNQLNIIQVADLVLPDKDTTFELLSVSMLIVISTFALDFIHSDRSVFKIVDLDEAWAFLNVAQGETLSNK
LVRAGRAMNAGVYFVTQSSGDVSKESLKNNIGLKFAFRSTDINEIKQTLEFFSIDKEDENNQKRLRDLEN
GQCLLQDLYGRVGVVQIHPVFEELLHAFDTRPPIQRNEVE
>gi|298503705|ref|YP_003725645.1| conjugative transposon protein [Streptococcus pneumoniae TCH8431/19A] [Orf16_Tn]
MAYPIKYIENNLVWNKDGECYAYYELVPYNYSFLSPEQKIQVHDSFRQLIAQNRDGKIHALQISTESSIR
SAQERSKNEVTGKLKAVAYDKIDQQTDALISMIGENQVNYRFFIGFKLLLNDQEFSMKSLTVEAKNALSD
FVYDVNHKLMGDFVSMSNDEILRFQKMEKLLENKISRRFKIRRLDKDDFGYLIEHLYGQTGTAYEEYEYH
LSKKKLDNETLIKYYDLIKPTRCLVEEKQRYLKIQQEDETVYVAYFTINSIVGELDFPSSEIFYYQQQQF
TFPIDTSMNVEIVANRKALSTVRNKKKELKDLDNHAWQSDNETSSNVAEALESVNELETNLDQSKESMYK
LSYVVRVSANDLDELKRRCNEVKDFYDDLSVKLVRPFGDMLGLHEEFLPASKRYMNDYIQYVTSDFLAGL
GFGATQMLGENEGIYVGYSLDTGRNVYLKPALASQGVKGSVTNALASAFVGSLGGGKSFANNLIVYYAVL
YGAQAVIVDPKAERGRWKETLPEISHEINIVTLTSDEKNKGLLDPYVIMKNPKDSESLAIDILTFLTGIS
SRDGERFPILRKAIRAVTNSEVRGLMKVIEELRVENTPLSTSIADHIESFTDYDFAHLLFSNGYVEQSIS
LEKQLNIIQVADLVLPDKETSFEEYTTMELLSVAMLIVISTFALDFIHTDRSIFKIVDLDEAWSFLQVAQ
GKTLSMKLVRAGRAMNAGVYFVTQNTDDLLDEKLKNNLGLKFAFRSTDLNEIKKTLAFFGVDPEDENNQK
RLRDLENGQCLISDLYGRVGVIQFHPVFEELLHAFDTRPPVRKEV
>gi|253751704|ref|YP_003024845.1| hypothetical protein SSUSC84_0831 [Streptococcus suis SC84] [Orf16_Tn]
MAYPIKYIENNLVWNKDGECYAYYELVPYNYSFLSPEQKIQVHDSFRQLIAQNRDGKIHALQISTESSIR
SAQERSKNEVTGKLKAVAYDKIDQQTDALISMIGENQVNYRFFIGFKLLLNDQEFSMKSLTVEAKNALSD
FVYDVNHKLMGDFVSMSNDEILRFQKMEKLLENKISRRFKIRRLDKDDFGYLIEHLYGQTGTAYEEYEYH
LSKKKLDNETLIKYYDLIKPTRCLVEEKQRYLKIQQEDETVYVAYFTINSIVGELDFPSSEIFYYQQQQF
TFPIDTSMNVEIVANRKALSTVRNKKKELKDLDNHAWQSDNETSSNVAEALESVNELETNLDQSKESMYK
LSYVVRVSANDLDELKRRCNEVKDFYDDLSVKLVRPFGDMLGLHEEFLPASKRYMNDYIQYVTSDFLAGL
GFGATQMLGENEGIYVGYSLDTGRNVYLKPALASQGVKGSVTNALASAFVGSLGGGKSFANNLIVYYAVL
YGAQAVIVDPKAERGRWKETLPEISHEINIVTLTSDEKNKGLLDPYVIMKNPKDSESLAIDILTFLTGIS
SRDGERFPILRKAIRAVTNSEVRGLMKVIEELRVENTPLSTSIADHIESFTDYDFAHLLFSNGYVEQSIS
LEKQLNIIQVADLVLPDKETSFEEYTTMELLSVAMLIVISTFALDFIHTDRSIFKIVDLDEAWSFLQVAQ
GKTLSMKLVRAGRAMNAGVYFVTQNTDDLLDEKLKNNLGLKFAFRSTDLNEIKKTLAFFGVDPEDENNQK
RLRDLENGQCLISDLYGRVGVIQFHPVFEELLHAFDTRPPVRKEV
>gi|308513232|ref|YP_003933635.1| hypothetical protein HMPREF0868_1208 [Clostridiales genomosp. BVAB3 str. UPII9-5] [Orf16_Tn]
MAYPIKYIENNLVWNKDGECYAYYELVPYNYSFLSPEQKIQVHDSFRQLIAQNRDGKIHALQISTESSIR
SAQERSKNEVTGKLKAVAYDKIDQQTDALISMIGENQVNYRFFIGFKLLLNDQEFSMKSLTVEAKNALSD
FVYDVNHKLMGDFVSMSNDEILRFQKMEKLLENKISRRFKIRRLDKDDFGYLIEHLYGQTGTAYEEYEYH
LSKKKLDNETLIKYYDLIKPTRCLVEEKQRYLKIQQEDETVYVAYFTINSIVGELDFPSSEIFYYQQQQF
TFPIDTSMNVEIVANRKALSTVRNKKKELKDLDNHAWQSDNETSSNVAEALESVNELETNLDQSKESMYK
LSYVVRVSQMILTNSNVVVMK
>gi|308513233|ref|YP_003933636.1| ATP/GTP-binding family protein [Clostridiales genomosp. BVAB3 str. UPII9-5] [Orf16_Tn]
MKDFYDDLSVKLVRPFGDMLGLHEEFLPASKRYMNDYIQYVTSDFLAGLGFGATQMLGENEGIYVGYSLD
TGRNVYLKPALASQGVKGSVTNALASAFVGSLGGGKSFANNLIVYYAVLYGAQAVIVDPKAERGRWKETL
PEISHEINIVTLTSDEKNKGLLDPYVIMKNPKDSESLAIDILTFLTGISSRDGERFPILRKAIRAVTNSE
VRGLMKVIEELRVENTPLSTSIADHIESFTDYDFAHLLFSNGYVEQSISLEKQLNIIQVADLVLPDKETS
FEEYTTMELLSVAMLIVISTFALDFIHTDRSIFKIVDLDEAWSFLQVAQGKTLSMKLVRAGRAMNAGVYF
VTQNTDDLLDEKLKNNLGLKFAFRSTDLNEIKKTLAFFGVDPEDENNQKRLRDLENGQCLISDLYGRVGV
IQFHPVFEELLHAFDTRPPVRKEV
>gi|336064921|ref|YP_004559780.1| Tn916 ORF16 ATP/GTP-binding protein [Streptococcus pasteurianus ATCC 43144] [Orf16_Tn]
MAYPIKYIENNLVWNKDGECYAYYELVPYNYSFLSPEQKIQVHDSFRQLIAQNRDGKIHALQISTESSIR
SAQERSKNEVTGKLKAVAYDKIDQQTDALISMIGENQVNYRFFIGFKLLLNDQEFSMKSLTVEAKNALSD
FVYDVNHKLMGDFVSMSNDEILRFQKMEKLLENKISRRFKIRRLDKDDFGYLIEHLYGQTGTAYEEYEYH
LSKKKLDNETLIKYYDLIKPTRCLVEEKQRYLKIQQEDETVYVAYFTINSIVGELDFPSSEIFYYQQQQF
TFPIDTSMNVEIVANRKALSTVRNKKKELKDLDNHAWQSDNETSSNVAEALESVNELETNLDQSKESMYK
LSYVVRVSANDLDELKRRCNEVKDFYDDLSVKLVRPFGDMLGLHEEFLPASKRYMNDYIQYVTSDFLAGL
GFGATQMLGENEGIYVGYSLDTGRNVYLKPALASQGVKGSVTNALASAFVGSLGGGKSFANNLIVYYAVL
YGAQAVIVDPKAERGRWKETLPEISHEINIVTLTSDEKNKGLLDPYVIMKNPKDSESLAIDILTFLTGIS
SRDGERFPILRKAIRAVTNSEVRGLMKVIEELRVENTPLSTSIADHIESFTDYDFAHLLFSNGYVEQSIS
LEKQLNIIQVADLVLPDKETSFEEYTTMELLSVAMLIVISTFALDFIHTDRSIFKIVDLDEAWSFLQVAQ
GKTLSMKLVRAGRAMNAGVYFVTQNTDDLLDEKLKNNLGLKFAFRSTDLNEIKKTLAFFGVDPEDENNQK
RLRDLENGQCLISDLYGRVGVIQFHPVFEELLHAFDTRPPVRKEV
>gi|260688805|ref|YP_003219939.1| conjugative transposon protein [Clostridium difficile R20291] [Orf16_Tn]
MFPIKYIDNNLVWNKDNEVFAYYELIPYNYSFLSAEQKFIVHDSFRQLIAQSREGKIHALQIATESSSRS
IQEQSKKLVTGRLKDVAYQKIDEQTEALVSMIGDNQVDYRFFLGFKLMVTDQSMNLKSVKQSAFLTFKEF
IHEVNHTLMNDFVSMPNDEINRYMKMEKLLENKISRRFKVRRLDKNDFGYLIEHIYGRDGVAYEDYEYSL
PKKKLKKETLITHYDLIRPTRCLVEESQRHLRLEHEDSESYVSYFTVNAIVGELDFPSSEIFYFQQQQFT
FPVDTSMNVEIVENRKALSTVRNKKKELKDLDNHAYQSGSETSSNVVDALDSVDELETDLDQSRESMYKL
SYVIRVSAPDLDELKRRCDEVKDFYDDLNVKLVRPAGDMLGLHSEFLPASKRYINDYVQYVKSDFLAGLG
FGATQQLGENTGIYIGYSVDTGRNVYLQPSLASQGVKDTVTNALASAFVESLGGGKSFCNNLLVYYSVLF
GGQAVILDPKSERGNWKETLPEIAHEINIVNLTSDRENAGLLDPFVIMQNVKDAESLAIDILTFLTGISS
RDGEKFPVLRKAVRAVTQSDQRGLLHVIEELRKEDTPISCNIADHIDSFTDYDFAHLLFSDGTVQNAISL
DNQLNIIQVADLVLPDKDTTFELLSVSMLIVISTFALDFIHSDRSVFKIVDLDEAWAFLNVAQGETLSNK
LVRAGRAMNAGVYFVTQSSGDVSKESLKNNIGLKFAFRSTDINEIKQTLEFFSIDKEDENNQKRLRDLEN
GQCLLQDLYGRVGVVQIHPVFEELLHAFDTRPPIQRNEVE
>gi|16803146|ref|NP_464631.1| hypothetical protein lmo1106 [Listeria monocytogenes EGD-e] [Orf16_Tn]
MAYPIKYIENNLVFNNDGECFAYYELIPYNYSFLSPDEKYQVHDNFRQLVAQSRDGKIHALQLATESSIR
ATQERSKLEVKGRLKEVAHRKIDEQTEALVSMIGDNQVDYRFFIGFKLLLNEQELSIQSVSQEIKKAVQE
FLNGVNHKLMGDFVSMSNAEIDRFSKMENLLESKISRRFKIRKLDKNDFGYIIEHIYGQTGTPYEEYEYH
LPKKYQDKEVLVKKYDILKPTRCLIDESQRYLKIIHEDETTYVAYFTINSIVGELDFPSSEIFYYQQQQF
TFPIDTSMNVEIVANKKALTTVRNKKKELKDLDSHAWESDNETSNNVIDALDSVNELETTLDQSKESMYK
LSYVVRVSAKDLDELKRRCDEVKDFYDDLSIKLVRPFGDMLGLHGEFIPASKRYINDYIQYVTSDFLAGL
GFGATQTLGEHEGIYVGYNLDTGKNVYLKPALASQGVKGSVTNALASAFIGSLGGGKSFSNNMLVYYAVL
FGGQAVIVDPKAERGKWKETLPEIAHEINIVNLTSDDENKGLLDPYVILSRKKDSESLAIDILTFLTGIS
SRDSDKFPVLRKAIRNVTQSEQRGLLLVIDELRKEDTSISNSIADHIESFVDYDFAHLLFSDGNVTQSIS
LEKQLNIIQVADLVLPDADTSFEEYTTMELLSVAMLIVISTFALDFIHTDRSIFKIVDLDEAWSFLQVAQ
GKTLSMKLVRAGRAMNAGVYFVTQNADDLLDEKMKNNIGLKFAFRSTDLVEIKKTLTFFGVDPEDENNQK
RLRELENGQCLISDLYGRVGVMQFHPIFEELLQAFDTRPPIRNEVE
>gi|319893405|ref|YP_004150280.1| hypothetical protein SPSINT_2116 [Staphylococcus pseudintermedius HKU10-03] [Orf16_Tn]
MAYPIKYIENNLVWNKDGECYAYYELVPYNYSFLSPEQKIQVHDSFRQLIAQNRDGKIHALQISTESSIR
SAQERSKNEVTGKLKAVAYDKIDQQTDALISMIGENQVNYRFFIGFKLLLNDQEFSMKSLTVEAKNALSD
FVYDVNHKLMGDFVSMSNDEILRFQKMEKLLENKISRRFKIRRLDKDDFGYLIEHLYGQTGTAYEEYEYH
LSKKKLDNETLIKYYDLIKPTRCLVEEKQRYLKIQQEDETVYVAYFTINSIVGELDFPSSEIFYYQQQQF
TFPIDTSMNVEIVANRKALSTVRNKKKELKDLDNHAWQSDNETSSNVAEALESVNELETNLDQSKESMYK
LSYVVRVSANDLDELKRRCNEVKDFYDDLSVKLVRPFGDMLGLHEEFLPASKRYMNDYIQYVTSDFLAGL
GFGATQMLGENEGIYVGYSLDTGRNVYLKPALASQGVKGSVTNALASAFVGSLGGGKSFANNLIVYYAVL
YGAQAVIVDPKAERGRWKETLPEISHEINIVTLTSDEKNKGLLDPYVIMKNPKDSESLAIDILTFLTGIS
SRDGERFPILRKAIRAVTNSEVRGLMKVIEELRVENTPLSTSIADHIESFTDYDFAHLLFSNGYVEQSIS
LEKQLNIIQVADLVLPDKETSFEEYTTMELLSVAMLIVISTFALDFIHTDRSIFKIVDLDEAWSFLQVAQ
GKTLSMKLVRAGRAMNAGVYFVTQNTDDLLDEKLKNNLGLKFAFRSTDLNEIKKTLAFFGVDPEDENNQK
RLRDLENGQCLISDLYGRVGVIQFHPVFEELLHAFDTRPPVRKEV
>gi|169834234|ref|YP_001694723.1| conjugative transposon protein [Streptococcus pneumoniae Hungary19A-6] [Orf16_Tn]
MAYPIKYIENNLVWNKDGECYAYYELVPYNYSFLSPEQKIQVHDSFRQLIAQNRDGKIHALQISTESSIR
SAQERSKNEVTGKLKAVAYDKIDQQTDALISMIGENQVNYRFFIGFKLLLNDQEFSMKSLTVEAKNALSD
FVYDVNHKLMGDFVSMSNDEILRFQKMEKLLENKISRRFKIRRLDKDDFGYLIEHLYGQTGTAYEEYEYH
LSKKKLDNETLIKYYDLIKPTRCLVEEKQRYLKIQQEDETVYVAYFTINSIVGELDFPSSEIFYYQQQQF
TFPIDTSMNVEIVANRKALSTVRNKKKELKDLDNHAWQSDNETSSNVAEALESVNELETNLDQSKESMYK
LSYVVRVSANDLDELKRRCNEVKDFYDDLSVKLVRPFGDMLGLHEEFLPASKRYMNDYIQYVTSDFLAGL
GFGATQMLGENEGIYVGYSLDTGRNVYLKPALASQGVKGSVTNALASAFVGSLGGGKSFANNLIVYYAVL
YGAQAVIVDPKAERGRWKETLSEISHEINIVTLTSDEKNKGLLDPYVIMKNPKDSESLAIDILTFLTGIS
SRDGERFPILRKAIRAVTNSEVRGLMKVIEELRVENTPLSTSIADHIESFTDYDFAHLLFSNGYVEQSIS
LEKQLNIIQVADLVLPDKETSFEEYTTMELLSVAMLIVISTFALDFIHTDRSIFKIVDLDEAWSFLQVAQ
GKTLSMKLVRAGRAMNAGVYFVTQNTDDLLDEKLKNNLGLKFAFRSTDLNEIKKTLAFFGVDPEDENNQK
RLRDLENGQCLISDLYGRVGVIQFHPVFEELLHAFDTRPPVRKEV
>gi|146318580|ref|YP_001198292.1| hypothetical protein SSU05_0926 [Streptococcus suis 05ZYH33] [Orf16_Tn]
MNFMAYPIKYIENNLVWNKDGECYAYYELVPYNYSFLSPEQKIQVHDSFRQLIAQNRDGKIHALQISTES
SIRSAQERSKNEVTGKLKAVAYDKIDQQTDALISMIGENQVNYRFFIGFKLLLNDQEFSMKSLTVEAKNA
LSDFVYDVNHKLMGDFVSMSNDEILRFQKMEKLLENKISRRFKIRRLDKDDFGYLIEHLYGQTGTAYEEY
EYHLSKKKLDNETLIKYYDLIKPTRCLVEEKQRYLKIQQEDETVYVAYFTINSIVGELDFPSSEIFYYQQ
QQFTFPIDTSMNVEIVANRKALSTVRNKKKELKDLDNHAWQSDNETSSNVAEALESVNELETNLDQSKES
MYKLSYVVRVSANDLDELKRRCNEVKDFYDDLSVKLVRPFGDMLGLHEEFLPASKRYMNDYIQYVTSDFL
AGLGFGATQMLGENEGIYVGYSLDTGRNVYLKPALASQGVKGSVTNALASAFVGSLGGGKSFANNLIVYY
AVLYGAQAVIVDPKAERGRWKETLPEISHEINIVTLTSDEKNKGLLDPYVIMKNPKDSESLAIDILTFLT
GISSRDGERFPILRKAIRAVTNSEVRGLMKVIEELRVENTPLSTSIADHIESFTDYDFAHLLFSNGYVEQ
SISLEKQLNIIQVADLVLPDKETSFEEYTTMELLSVAMLIVISTFALDFIHTDRSIFKIVDLDEAWSFLQ
VAQGKTLSMKLVRAGRAMNAGVYFVTQNTDDLLDEKLKNNLGLKFAFRSTDLNEIKKTLAFFGVDPEDEN
NQKRLRDLENGQCLISDLYGRVGVIQFHPVFEELLHAFDTRPPVRKEV
>gi|342162955|ref|YP_004767594.1| hypothetical protein SPPN_01450 [Streptococcus pseudopneumoniae IS7493] [Orf16_Tn]
MAYPIKYIENNLVWNKDGECYAYYELVPYNYSFLSPEQKIQVHDSFRQLIAQNRDGKIHALQISTESSIR
SAQERSKNEVTGKLKAVAYDKIDQQTDALISMIGENQVNYRFFIGFKLLLNDQEFSMKSLTVEAKNALSD
FVYDVNHKLMGDFVSMSNDEILRFQKMEKLLENKISRRFKIRRLDKDDFGYLIEHLYGQTGTAYEEYEYH
LSKKKLDNETLIKYYDLIKPTRCLVEEKQRYLKIQQEDETVYVAYFTINSIVGELDFPSSEIFYYQQQQF
TFPIDTSMNVEIVANRKALSTVRNKKKELKDLDNHAWQSDNETSSNVAEALESVNELETNLDQSKESMYK
LSYVVRVSANDLDELKRRCNEVKDFYDDLSVKLVRPFGDMLGLHEEFLPASKRYMNDYIQYVTSDFLAGL
GFGATQMLGENEGIYVGYSLDTGRNVYLKPALASQGVKGSVTNALASAFVGSLGGGKSFANNLIVYYAVL
YGAQAVIVDPKAERGRWKETLPEISHEINIVTLTSDEKNKGLLDPYVIMKNPKDSESLAIDILTFLTGIS
SRDGERFPILRKAIRAVTNSEVRGLMKVIEELRVENTPLSTSIADHIESFTDYDFAHLLFSNGYVEQSIS
LEKQLNIIQVADLVLPDKETSFEEYTTMELLSVAMLIVISTFALDFIHTDRSIFKIVDLDEAWSFLQVAQ
GKTLSMKLVRAGRAMNAGVYFVTQNTDDLLDEKLKNNLGLKFAFRSTDLNEIKKTLAFFGVDPEDENNQK
RLRDLENGQCLISDLYGRVGVIQFHPVFEELLHAFDTRPPVRKEV
>gi|289168169|ref|YP_003446438.1| ATP/GTP-binding protein [Streptococcus mitis B6] [Orf16_Tn]
MAYPIKYMEDNLVFNHDGEVFAYYELIPYNYSFLSSDEKIQVHDNFCQLIAQNRDGKIHALQLATESSIR
ATQEQSKKEITGRLKEIAYEKIDEQTEALISMIGDNQVDYRFFIGFKLYLNEQEVSVKNVGKEIQKAFAE
FFHGVNHKLMGDFVSMPMAEIERFSKMEQLLESKLSRRFQIRKLEKDDFGYIIEHLYGQTGVPFDDYDYH
LPKRYEDKKVLVKKYDILKPTRCLIEENQRYLRIEQEDTTTYVAYFTINSIVGELDFPNSEIFYYQQQQF
TFPVDTSMNVEIVANKKALSTVRNKKKELKDLDSHAWESDNETSTNVVDALESVDELESNLDQTKESMYK
LSYVVRVSAKNLDELKQRCDEVKDFYDDLSIKLVRPFGDMLGLHNEFIPSSKRYINDYIQYVTSDFLAGL
GFGATQMIGENSGIYVGYNLDTGRNIYLQPSLASQGIKGSVTNALASAFIGSLGGGKSFSNNMLVYYSVL
FGGQATIVDPKAERGEWKETLPDIAHEINIVNLTSENDNKGLLDPYVILKLPKDSESLAIDILTFLTGIS
SRDSEKFPVLRKAIRSVTQSKQRGLLLVIDELRKEDTPISNSIADHIESFVDYDFAHLLFSDGSVTQSIS
LEKQLNIIQVADLVLPDSNSSFEEYTTMELLSVAMLIVISTFALDFIHSDRSIFKIVDLDEAWSFLQVAQ
GKALSMRLVRAGRAMNAGVYFVTQNADDLLDEKMKNNIGLKFAFRSTDLVEIKKTLEFFGVDKEDENNQK
RLRELENGQCLVSDIYGRVGVMQFHPIFEELLHAFDTRPPVRNEVEE
>gi|15923392|ref|NP_370926.1| ATP/GTP-binding protein [Staphylococcus aureus subsp. aureus Mu50] [Orf16_Tn]
MAYPIKYMEDNLVFNHDGEVFAYYELIPYNYSFLSSDEKIQVHDNFCQLIAQNRDGKIHALQLATESSIR
ATQEQSKKEITGRLKEIAYEKIDEQTEALISMIGDNQVDYRFFIGFKLYLNEQEVSVKNVGKEIQKAFAE
FFHGVNHKLMGDFVSMPMAEIERFSKMEQLLESKLSRRFQIRKLEKDDFGYIIEHLYGQTGVPFDDYDYH
LPKRYEDKKVLVKKYDILKPTRCLIEENQRYLRIEQEDTTTYVAYFTINSIVGELDFPNSEIFYYQQQQF
TFPVDTSMNVEIVANKKALSTVRNKKKELKDLDSHAWESDNETSTNVVDALESVDELESNLDQTKESMYK
LSYVVRVSAKNLDELKQRCDEVKDFYDDLSIKLVRPFGDMLGLHNEFIPSSKRYINDYIQYVTSDFLAGL
GFGATQMIGENSGIYVGYNLDTGRNIYLQPSLASQGIKGSVTNALASAFIGSLGGGKSFSNNMLVYYSVL
FGGQATIVDPKAERGEWKETLPDIAHEINIVNLTSENDNKGLLDPYVILKLPKDSESLAIDILTFLTGIS
SRDSEKFPVLRKAIRSVTQSKQRGLLLVIDELRKEDTPISNSIADHIESFVDYDFAHLLFSDGSVTQSIS
LEKQLNIIQVADLVLPDSNSSFEEYTTMELLSVAMLIVISTFALDFIHSDRSIFKIVDLDEAWSFLQVAQ
GKALSMRLVRAGRAMNAGVYFVTQNADDLLDEKMKNNIGLKFAFRSTDLVEIKKTLEFFGVDKEDENNQK
RLRELENGQCLVSDIYGRVGVMQFHPIFEELLHAFDTRPPVRNEVEE
>gi|182683136|ref|YP_001834883.1| hypothetical protein SPCG_0166 [Streptococcus pneumoniae CGSP14] [Orf16_Tn]
MAETSHKKPLQQLGVNFMAYPIKYIENNLVWNKDGECYAYYELVPYNYSFLSPEQKIQVHDSFRQLIAQN
RDGKIHALQISTESSIRSAQERSKNEVTGKLKAVAYDKIDQQTDALISMIGENQVNYRFFIGFKLLLNDQ
EFSMKSLTVEAKNALSDFVYDVNHKLMGDFVSMSNDEILRFQKMEKLLENKISRRFKIRRLDKDDFGYLI
EHLYGQTGTAYEEYEYHLSKKKLDNETLIKYYDLIKPTRCLVEEKQRYLKIQQEDETVYVAYFTINSIVG
ELDFPSSEIFYYQQQQFTFPIDTSMNVEIVANRKALSTVRNKKKELKDLDNHAWQSDNETSSNVAEALES
VNELETNLDQSKESMYKLSYVVRVSANDLDELKRRCNEVKDFYDDLSVKLVRPFGDMLGLHEEFLPASKR
YMNDYIQYVTSDFLAGLGFGATQMLGENEGIYVGYSLDTGRNVYLKPALASQGVKGSVTNALASAFVGSL
GGGKSFANNLIVYYAVLYGAQAVIVDPKAERGRWKETLPEISHEINIVTLTSDEKNKGLLDPYVIMKNPK
DSESLAIDILTFLTGISSRDGERFPILRKAIRAVTNSEVRGLMKVIEELRVENTPLSTSIADHIESFTDY
DFAHLLFSNGYVEQSISLEKQLNIIQVADLVLPDKETSFEEYTTMELLSVAMLIVISTFALDFIHTDRSI
FKIVDLDEAWSFLQVAQGKTLSMKLVRAGRAMNAGVYFVTQNTDDLLDEKLKNNLGLKFAFRSTDLNEIK
KTLAFFGVDPEDENNQKRLRDLENGQCLISDLYGRVGVIQFHPVFEELLHAFDTRPPVRKEV
