# Supplementary material for: T346Hunter: A Novel Web-Based Tool for the Prediction of Type III, Type IV and Type VI Secretion Systems in Bacterial Genomes
Source: PLoS One. 2015 Apr 13;10(4):e0119317. doi: 10.1371/journal.pone.0119317 (PMC4395097; doi:10.1371/journal.pone.0119317)
Supplement: S1 Data — (ZIP) [file pone.0119317.s009.zip › T346Hunter_profiles/GP.Orf16.Tn.hmm]

HMMER3/f [3.1b1 | May 2013]
NAME  Orf16_Tn
LENG  817
ALPH  amino
RF    no
MM    no
CONS  yes
CS    no
MAP   yes
DATE  Mon Feb 10 16:19:48 2014
NSEQ  6
EFFN  0.489258
CKSUM 1153973354
STATS LOCAL MSV      -12.5398  0.69615
STATS LOCAL VITERBI  -13.5948  0.69615
STATS LOCAL FORWARD   -6.9451  0.69615
HMM          A        C        D        E        F        G        H        I        K        L        M        N        P        Q        R        S        T        V        W        Y   
            m->m     m->i     m->d     i->m     i->i     d->m     d->d
  COMPO   2.59377  4.43871  2.82092  2.65409  3.17295  2.93210  3.78376  2.74263  2.69797  2.35834  3.66933  3.05132  3.55578  3.12194  2.96947  2.66714  2.91367  2.57794  4.89159  3.34108
          2.68618  4.42225  2.77519  2.73123  3.46354  2.40513  3.72494  3.29354  2.67741  2.69355  4.24690  2.90347  2.73739  3.18146  2.89801  2.37887  2.77519  2.98518  4.58477  3.61503
          0.18221  3.86372  1.92701  0.61958  0.77255  0.00000        *
      1   2.85554  4.43221  3.88497  3.47293  3.15460  3.71692  4.24422  2.31555  3.24685  1.77940  1.71177  3.76758  4.18242  3.64277  3.46910  3.18559  3.16085  2.30182  4.97089  3.71494      1 m - - -
          2.68618  4.42225  2.77519  2.73123  3.46354  2.40513  3.72494  3.29354  2.67741  2.69355  4.24690  2.90347  2.73739  3.18146  2.89801  2.37887  2.77519  2.98518  4.58477  3.61503
          0.03673  3.71825  4.44059  0.61958  0.77255  0.41972  1.07071
      2   1.76638  4.26740  3.62374  3.16080  3.51512  3.41556  4.07299  2.54555  3.04753  2.32051  2.46631  3.45707  3.95387  3.39940  3.34269  2.78821  2.87043  2.37362  5.11531  3.88678      2 a - - -
          2.68618  4.42225  2.77519  2.73123  3.46354  2.40513  3.72494  3.29354  2.67741  2.69355  4.24690  2.90347  2.73739  3.18146  2.89801  2.37887  2.77519  2.98518  4.58477  3.61503
          0.03168  3.86372  4.58607  0.61958  0.77255  0.48576  0.95510
      3   3.34291  4.71189  4.24403  3.87004  1.73134  4.13110  3.44711  3.10981  3.73968  2.50399  3.74032  3.84403  4.47400  3.84746  3.87829  3.49141  3.57744  3.01946  3.65080  1.15959      3 y - - -
          2.68618  4.42225  2.77519  2.73123  3.46354  2.40513  3.72494  3.29354  2.67741  2.69355  4.24690  2.90347  2.73739  3.18146  2.89801  2.37887  2.77519  2.98518  4.58477  3.61503
          0.03168  3.86372  4.58607  0.61958  0.77255  0.48576  0.95510
      4   2.73998  4.49875  3.34622  3.18401  4.17989  3.18676  4.26216  3.72308  3.24057  3.35086  4.40035  3.49158  0.84405  3.62962  3.48707  2.90721  3.18087  3.36945  5.36882  4.30044      4 p - - -
          2.68618  4.42225  2.77519  2.73123  3.46354  2.40513  3.72494  3.29354  2.67741  2.69355  4.24690  2.90347  2.73739  3.18146  2.89801  2.37887  2.77519  2.98518  4.58477  3.61503
          0.03168  3.86372  4.58607  0.61958  0.77255  0.48576  0.95510
      5   3.02430  4.44551  4.32318  3.93868  3.36833  4.05703  4.66845  1.08880  3.76664  1.95620  3.30509  4.18525  4.48912  4.11585  3.96421  3.55151  3.32363  1.84577  5.25733  3.99485      5 i - - -
          2.68618  4.42225  2.77519  2.73123  3.46354  2.40513  3.72494  3.29354  2.67741  2.69355  4.24690  2.90347  2.73739  3.18146  2.89801  2.37887  2.77519  2.98518  4.58477  3.61503
          0.03168  3.86372  4.58607  0.61958  0.77255  0.48576  0.95510
      6   2.96419  4.92754  3.13959  2.76274  4.31197  3.45455  3.75446  3.74070  1.05030  3.30771  4.26967  3.18758  3.95553  2.94645  2.43011  3.00676  3.21812  3.44900  5.37025  4.18177      6 k - - -
          2.68618  4.42225  2.77519  2.73123  3.46354  2.40513  3.72494  3.29354  2.67741  2.69355  4.24690  2.90347  2.73739  3.18146  2.89801  2.37887  2.77519  2.98518  4.58477  3.61503
          0.03168  3.86372  4.58607  0.61958  0.77255  0.48576  0.95510
      7   3.23453  4.72706  3.82536  3.55313  2.29370  3.81997  3.61455  3.24497  3.41090  2.70115  3.92092  3.71273  4.29404  3.71904  3.59639  3.37208  3.52117  3.11511  3.93712  0.98045      7 y - - -
          2.68618  4.42225  2.77519  2.73123  3.46354  2.40513  3.72494  3.29354  2.67741  2.69355  4.24690  2.90347  2.73739  3.18146  2.89801  2.37887  2.77519  2.98518  4.58477  3.61503
          0.03168  3.86372  4.58607  0.61958  0.77255  0.48576  0.95510
      8   3.01753  4.38428  4.53990  3.99743  3.29400  4.27822  4.69146  1.38730  3.87480  1.77755  2.67434  4.26694  4.56382  4.11117  4.08015  3.62150  3.26379  1.62997  5.23442  4.07929      8 i - - -
          2.68618  4.42225  2.77519  2.73123  3.46354  2.40513  3.72494  3.29354  2.67741  2.69355  4.24690  2.90347  2.73739  3.18146  2.89801  2.37887  2.77519  2.98518  4.58477  3.61503
          0.03168  3.86372  4.58607  0.61958  0.77255  0.48576  0.95510
      9   2.86143  5.31852  1.92430  1.34169  4.61151  3.18643  3.71149  4.09557  2.68676  3.64280  4.50647  2.67505  3.79274  2.88293  3.23604  2.77159  3.14749  3.70248  5.80231  4.34764      9 e - - -
          2.68618  4.42225  2.77519  2.73123  3.46354  2.40513  3.72494  3.29354  2.67741  2.69355  4.24690  2.90347  2.73739  3.18146  2.89801  2.37887  2.77519  2.98518  4.58477  3.61503
          0.03168  3.86372  4.58607  0.61958  0.77255  0.48576  0.95510
     10   2.76885  5.08584  2.02172  2.18073  4.42636  3.16950  3.73618  3.97935  2.70061  3.55535  4.41979  1.57165  3.78301  2.92328  3.21441  2.72762  3.08174  3.58019  5.67614  4.23672     10 n - - -
          2.68618  4.42225  2.77519  2.73123  3.46354  2.40513  3.72494  3.29354  2.67741  2.69355  4.24690  2.90347  2.73739  3.18146  2.89801  2.37887  2.77519  2.98518  4.58477  3.61503
          0.03168  3.86372  4.58607  0.61958  0.77255  0.48576  0.95510
     11   2.71624  4.71246  2.70358  2.58819  4.07461  3.17815  3.91404  3.78314  2.81702  3.43101  4.38634  1.17363  3.82960  3.18681  3.17136  2.78378  3.09783  3.40623  5.38153  4.02360     11 n - - -
          2.68618  4.42225  2.77519  2.73123  3.46354  2.40513  3.72494  3.29354  2.67741  2.69355  4.24690  2.90347  2.73739  3.18146  2.89801  2.37887  2.77519  2.98518  4.58477  3.61503
          0.03168  3.86372  4.58607  0.61958  0.77255  0.48576  0.95510
     12   3.14550  4.61038  4.17543  3.81529  3.13244  3.97100  4.47377  2.33606  3.58312  0.88604  3.15820  4.09160  4.40789  3.95354  3.76060  3.54091  3.44016  2.37112  5.00852  3.72980     12 l - - -
          2.68618  4.42225  2.77519  2.73123  3.46354  2.40513  3.72494  3.29354  2.67741  2.69355  4.24690  2.90347  2.73739  3.18146  2.89801  2.37887  2.77519  2.98518  4.58477  3.61503
          0.03168  3.86372  4.58607  0.61958  0.77255  0.48576  0.95510
     13   2.80119  4.34626  4.11318  3.77608  3.54373  3.71480  4.57932  2.05084  3.64373  2.23230  3.51024  3.96730  4.27582  4.00418  3.85707  3.21781  3.16297  1.03599  5.32668  4.05774     13 v - - -
          2.68618  4.42225  2.77519  2.73123  3.46354  2.40513  3.72494  3.29354  2.67741  2.69355  4.24690  2.90347  2.73739  3.18146  2.89801  2.37887  2.77519  2.98518  4.58477  3.61503
          0.03168  3.86372  4.58607  0.61958  0.77255  0.48576  0.95510
     14   3.31151  4.63435  4.42645  4.02892  1.42585  4.15246  3.50105  2.99961  3.85475  2.35101  3.59571  3.93260  4.48165  3.92782  3.94086  3.52150  3.54150  2.93644  2.06942  1.99277     14 f - - -
          2.68618  4.42225  2.77519  2.73123  3.46354  2.40513  3.72494  3.29354  2.67741  2.69355  4.24690  2.90347  2.73739  3.18146  2.89801  2.37887  2.77519  2.98518  4.58477  3.61503
          0.03168  3.86372  4.58607  0.61958  0.77255  0.48576  0.95510
     15   2.71624  4.71246  2.70358  2.58819  4.07461  3.17815  3.91404  3.78314  2.81702  3.43101  4.38634  1.17363  3.82960  3.18681  3.17136  2.78378  3.09783  3.40623  5.38153  4.02360     15 n - - -
          2.68618  4.42225  2.77519  2.73123  3.46354  2.40513  3.72494  3.29354  2.67741  2.69355  4.24690  2.90347  2.73739  3.18146  2.89801  2.37887  2.77519  2.98518  4.58477  3.61503
          0.03168  3.86372  4.58607  0.61958  0.77255  0.48576  0.95510
     16   2.76342  5.03607  2.84656  2.41008  4.34463  3.41606  3.03971  3.78322  1.73759  3.29310  4.11784  2.61648  3.84051  2.43303  2.44962  2.74643  2.97843  3.43388  5.41678  4.10905     16 k - - -
          2.68618  4.42225  2.77519  2.73123  3.46354  2.40513  3.72494  3.29354  2.67741  2.69355  4.24690  2.90347  2.73739  3.18146  2.89801  2.37887  2.77519  2.98518  4.58477  3.61503
          0.03168  3.86372  4.58607  0.61958  0.77255  0.48576  0.95510
     17   2.89708  5.38136  1.31218  1.83907  4.67244  3.16550  3.73266  4.17059  2.75940  3.71576  4.59318  2.65218  3.79507  2.91076  3.33993  2.79350  3.19317  3.77000  5.87106  4.39459     17 d - - -
          2.68618  4.42225  2.77519  2.73123  3.46354  2.40513  3.72494  3.29354  2.67741  2.69355  4.24690  2.90347  2.73739  3.18146  2.89801  2.37887  2.77519  2.98518  4.58477  3.61503
          0.03168  3.86372  4.58607  0.61958  0.77255  0.48576  0.95510
     18   2.43779  4.45144  2.76250  2.62064  4.26867  1.49113  3.95196  3.79531  2.88286  3.43831  4.29905  2.41807  3.71561  3.19334  3.25768  2.54593  2.86710  3.31487  5.55294  4.25565     18 g - - -
          2.68618  4.42225  2.77519  2.73123  3.46354  2.40513  3.72494  3.29354  2.67741  2.69355  4.24690  2.90347  2.73739  3.18146  2.89801  2.37887  2.77519  2.98518  4.58477  3.61503
          0.03168  3.86372  4.58607  0.61958  0.77255  0.48576  0.95510
     19   2.94485  5.05400  2.48404  1.03787  4.39913  3.26848  3.85458  3.85130  2.73401  3.46984  4.44430  2.92807  3.87266  3.07045  3.14192  2.92816  3.24903  3.53606  5.57235  4.29464     19 e - - -
          2.68618  4.42225  2.77519  2.73123  3.46354  2.40513  3.72494  3.29354  2.67741  2.69355  4.24690  2.90347  2.73739  3.18146  2.89801  2.37887  2.77519  2.98518  4.58477  3.61503
          0.03168  3.86372  4.58607  0.61958  0.77255  0.48576  0.95510
     20   2.49820  2.07503  4.16075  3.70615  3.52050  3.42682  4.38077  2.22499  3.55098  2.36006  3.48042  3.77478  4.03283  3.83933  3.74904  2.85068  2.88239  1.65576  5.17166  3.94558     20 v - - -
          2.68618  4.42225  2.77519  2.73123  3.46354  2.40513  3.72494  3.29354  2.67741  2.69355  4.24690  2.90347  2.73739  3.18146  2.89801  2.37887  2.77519  2.98518  4.58477  3.61503
          0.03168  3.86372  4.58607  0.61958  0.77255  0.48576  0.95510
     21   3.34695  4.68347  4.34056  3.96593  1.26525  4.16619  3.46754  3.04179  3.83093  2.41482  3.66437  3.89658  4.49594  3.90305  3.94010  3.52413  3.57760  2.96998  3.65659  1.58655     21 f - - -
          2.68618  4.42225  2.77519  2.73123  3.46354  2.40513  3.72494  3.29354  2.67741  2.69355  4.24690  2.90347  2.73739  3.18146  2.89801  2.37887  2.77519  2.98518  4.58477  3.61503
          0.03168  3.86372  4.58607  0.61958  0.77255  0.48576  0.95510
     22   1.02644  4.18775  3.45378  3.24471  4.04373  3.01252  4.26779  3.16793  3.26075  3.04995  4.08277  3.39652  3.75092  3.60272  3.51186  2.53814  2.81489  2.82385  5.47176  4.27105     22 a - - -
          2.68618  4.42225  2.77519  2.73123  3.46354  2.40513  3.72494  3.29354  2.67741  2.69355  4.24690  2.90347  2.73739  3.18146  2.89801  2.37887  2.77519  2.98518  4.58477  3.61503
          0.03168  3.86372  4.58607  0.61958  0.77255  0.48576  0.95510
     23   3.23453  4.72706  3.82536  3.55313  2.29370  3.81997  3.61455  3.24497  3.41090  2.70115  3.92092  3.71273  4.29404  3.71904  3.59639  3.37208  3.52117  3.11511  3.93712  0.98045     23 y - - -
          2.68618  4.42225  2.77519  2.73123  3.46354  2.40513  3.72494  3.29354  2.67741  2.69355  4.24690  2.90347  2.73739  3.18146  2.89801  2.37887  2.77519  2.98518  4.58477  3.61503
          0.03168  3.86372  4.58607  0.61958  0.77255  0.48576  0.95510
     24   3.23453  4.72706  3.82536  3.55313  2.29370  3.81997  3.61455  3.24497  3.41090  2.70115  3.92092  3.71273  4.29404  3.71904  3.59639  3.37208  3.52117  3.11511  3.93712  0.98045     24 y - - -
          2.68618  4.42225  2.77519  2.73123  3.46354  2.40513  3.72494  3.29354  2.67741  2.69355  4.24690  2.90347  2.73739  3.18146  2.89801  2.37887  2.77519  2.98518  4.58477  3.61503
          0.03168  3.86372  4.58607  0.61958  0.77255  0.48576  0.95510
     25   2.94485  5.05400  2.48404  1.03787  4.39913  3.26848  3.85458  3.85130  2.73401  3.46984  4.44430  2.92807  3.87266  3.07045  3.14192  2.92816  3.24903  3.53606  5.57235  4.29464     25 e - - -
          2.68618  4.42225  2.77519  2.73123  3.46354  2.40513  3.72494  3.29354  2.67741  2.69355  4.24690  2.90347  2.73739  3.18146  2.89801  2.37887  2.77519  2.98518  4.58477  3.61503
          0.03168  3.86372  4.58607  0.61958  0.77255  0.48576  0.95510
     26   3.14550  4.61038  4.17543  3.81529  3.13244  3.97100  4.47377  2.33606  3.58312  0.88604  3.15820  4.09160  4.40789  3.95354  3.76060  3.54091  3.44016  2.37112  5.00852  3.72980     26 l - - -
          2.68618  4.42225  2.77519  2.73123  3.46354  2.40513  3.72494  3.29354  2.67741  2.69355  4.24690  2.90347  2.73739  3.18146  2.89801  2.37887  2.77519  2.98518  4.58477  3.61503
          0.03168  3.86372  4.58607  0.61958  0.77255  0.48576  0.95510
     27   2.99413  4.36314  4.55381  4.05892  3.45234  4.25086  4.80348  1.38100  3.93482  1.97358  3.28093  4.30480  4.59627  4.21854  4.15385  3.63181  3.26660  1.31197  5.38847  4.17641     27 v - - -
          2.68618  4.42225  2.77519  2.73123  3.46354  2.40513  3.72494  3.29354  2.67741  2.69355  4.24690  2.90347  2.73739  3.18146  2.89801  2.37887  2.77519  2.98518  4.58477  3.61503
          0.03168  3.86372  4.58607  0.61958  0.77255  0.48576  0.95510
     28   2.73998  4.49875  3.34622  3.18401  4.17989  3.18676  4.26216  3.72308  3.24057  3.35086  4.40035  3.49158  0.84405  3.62962  3.48707  2.90721  3.18087  3.36945  5.36882  4.30044     28 p - - -
          2.68618  4.42225  2.77519  2.73123  3.46354  2.40513  3.72494  3.29354  2.67741  2.69355  4.24690  2.90347  2.73739  3.18146  2.89801  2.37887  2.77519  2.98518  4.58477  3.61503
          0.03168  3.86372  4.58607  0.61958  0.77255  0.48576  0.95510
     29   3.23453  4.72706  3.82536  3.55313  2.29370  3.81997  3.61455  3.24497  3.41090  2.70115  3.92092  3.71273  4.29404  3.71904  3.59639  3.37208  3.52117  3.11511  3.93712  0.98045     29 y - - -
          2.68618  4.42225  2.77519  2.73123  3.46354  2.40513  3.72494  3.29354  2.67741  2.69355  4.24690  2.90347  2.73739  3.18146  2.89801  2.37887  2.77519  2.98518  4.58477  3.61503
          0.03168  3.86372  4.58607  0.61958  0.77255  0.48576  0.95510
     30   2.71624  4.71246  2.70358  2.58819  4.07461  3.17815  3.91404  3.78314  2.81702  3.43101  4.38634  1.17363  3.82960  3.18681  3.17136  2.78378  3.09783  3.40623  5.38153  4.02360     30 n - - -
          2.68618  4.42225  2.77519  2.73123  3.46354  2.40513  3.72494  3.29354  2.67741  2.69355  4.24690  2.90347  2.73739  3.18146  2.89801  2.37887  2.77519  2.98518  4.58477  3.61503
          0.03168  3.86372  4.58607  0.61958  0.77255  0.48576  0.95510
     31   3.23453  4.72706  3.82536  3.55313  2.29370  3.81997  3.61455  3.24497  3.41090  2.70115  3.92092  3.71273  4.29404  3.71904  3.59639  3.37208  3.52117  3.11511  3.93712  0.98045     31 y - - -
          2.68618  4.42225  2.77519  2.73123  3.46354  2.40513  3.72494  3.29354  2.67741  2.69355  4.24690  2.90347  2.73739  3.18146  2.89801  2.37887  2.77519  2.98518  4.58477  3.61503
          0.03168  3.86372  4.58607  0.61958  0.77255  0.48576  0.95510
     32   2.31076  4.23102  3.19888  3.01428  4.06759  2.96107  4.12436  3.58904  3.08745  3.30995  4.23680  3.24043  3.69916  3.43746  3.37373  1.10432  2.79024  3.12606  5.44079  4.15108     32 s - - -
          2.68618  4.42225  2.77519  2.73123  3.46354  2.40513  3.72494  3.29354  2.67741  2.69355  4.24690  2.90347  2.73739  3.18146  2.89801  2.37887  2.77519  2.98518  4.58477  3.61503
          0.03168  3.86372  4.58607  0.61958  0.77255  0.48576  0.95510
     33   3.24728  4.65163  4.22672  3.93958  1.02614  3.93904  3.87346  2.77208  3.84684  2.14417  3.50355  4.00935  4.39785  4.01723  3.96872  3.51764  3.54842  2.76213  4.12518  2.49331     33 f - - -
          2.68618  4.42225  2.77519  2.73123  3.46354  2.40513  3.72494  3.29354  2.67741  2.69355  4.24690  2.90347  2.73739  3.18146  2.89801  2.37887  2.77519  2.98518  4.58477  3.61503
          0.03168  3.86372  4.58607  0.61958  0.77255  0.48576  0.95510
     34   3.14550  4.61038  4.17543  3.81529  3.13244  3.97100  4.47377  2.33606  3.58312  0.88604  3.15820  4.09160  4.40789  3.95354  3.76060  3.54091  3.44016  2.37112  5.00852  3.72980     34 l - - -
          2.68618  4.42225  2.77519  2.73123  3.46354  2.40513  3.72494  3.29354  2.67741  2.69355  4.24690  2.90347  2.73739  3.18146  2.89801  2.37887  2.77519  2.98518  4.58477  3.61503
          0.03168  3.86372  4.58607  0.61958  0.77255  0.48576  0.95510
     35   2.31076  4.23102  3.19888  3.01428  4.06759  2.96107  4.12436  3.58904  3.08745  3.30995  4.23680  3.24043  3.69916  3.43746  3.37373  1.10432  2.79024  3.12606  5.44079  4.15108     35 s - - -
          2.68618  4.42225  2.77519  2.73123  3.46354  2.40513  3.72494  3.29354  2.67741  2.69355  4.24690  2.90347  2.73739  3.18146  2.89801  2.37887  2.77519  2.98518  4.58477  3.61503
          0.03168  3.86372  4.58607  0.61958  0.77255  0.48576  0.95510
     36   1.96992  4.21145  3.15066  2.85605  4.13885  2.96330  3.99943  3.51739  2.92071  3.21723  4.06709  3.13543  1.94247  3.24545  3.26610  2.11048  2.69251  3.05456  5.47919  4.22931     36 p - - -
          2.68618  4.42225  2.77519  2.73123  3.46354  2.40513  3.72494  3.29354  2.67741  2.69355  4.24690  2.90347  2.73739  3.18146  2.89801  2.37887  2.77519  2.98518  4.58477  3.61503
          0.03168  3.86372  4.58607  0.61958  0.77255  0.48576  0.95510
     37   2.86795  5.36683  1.75059  1.43537  4.65508  3.17780  3.70703  4.14973  2.69782  3.68166  4.54021  2.65546  3.78829  2.87595  3.26525  2.76825  3.15406  3.74565  5.84089  4.36812     37 e - - -
          2.68618  4.42225  2.77519  2.73123  3.46354  2.40513  3.72494  3.29354  2.67741  2.69355  4.24690  2.90347  2.73739  3.18146  2.89801  2.37887  2.77519  2.98518  4.58477  3.61503
          0.03168  3.86372  4.58607  0.61958  0.77255  0.48576  0.95510
     38   2.80690  5.10214  2.50670  1.89942  4.38654  3.30893  3.64720  3.84193  2.35612  3.37408  4.24088  2.82203  3.82811  1.85017  2.73563  2.77094  3.05763  3.49602  5.54012  4.18391     38 q - - -
          2.68618  4.42225  2.77519  2.73123  3.46354  2.40513  3.72494  3.29354  2.67741  2.69355  4.24690  2.90347  2.73739  3.18146  2.89801  2.37887  2.77519  2.98518  4.58477  3.61503
          0.03168  3.86372  4.58607  0.61958  0.77255  0.48576  0.95510
     39   2.96419  4.92754  3.13959  2.76274  4.31197  3.45455  3.75446  3.74070  1.05030  3.30771  4.26967  3.18758  3.95553  2.94645  2.43011  3.00676  3.21812  3.44900  5.37025  4.18177     39 k - - -
          2.68618  4.42225  2.77519  2.73123  3.46354  2.40513  3.72494  3.29354  2.67741  2.69355  4.24690  2.90347  2.73739  3.18146  2.89801  2.37887  2.77519  2.98518  4.58477  3.61503
          0.03168  3.86372  4.58607  0.61958  0.77255  0.48576  0.95510
     40   2.87481  4.32077  4.15205  3.62367  2.30211  3.92892  3.86697  1.87437  3.50368  2.02637  3.20800  3.80435  4.26272  3.69912  3.69333  3.23397  3.10609  2.34680  4.28193  2.19118     40 i - - -
          2.68618  4.42225  2.77519  2.73123  3.46354  2.40513  3.72494  3.29354  2.67741  2.69355  4.24690  2.90347  2.73739  3.18146  2.89801  2.37887  2.77519  2.98518  4.58477  3.61503
          0.03168  3.86372  4.58607  0.61958  0.77255  0.48576  0.95510
     41   2.71677  4.66039  3.13611  2.69434  3.68992  3.47974  3.75071  2.62381  2.46195  2.62929  3.69406  3.14439  3.92707  1.84582  2.77896  2.82492  2.97241  2.84525  5.13908  3.81424     41 q - - -
          2.68618  4.42225  2.77519  2.73123  3.46354  2.40513  3.72494  3.29354  2.67741  2.69355  4.24690  2.90347  2.73739  3.18146  2.89801  2.37887  2.77519  2.98518  4.58477  3.61503
          0.03168  3.86372  4.58607  0.61958  0.77255  0.48576  0.95510
     42   2.80119  4.34626  4.11318  3.77608  3.54373  3.71480  4.57932  2.05084  3.64373  2.23230  3.51024  3.96730  4.27582  4.00418  3.85707  3.21781  3.16297  1.03599  5.32668  4.05774     42 v - - -
          2.68618  4.42225  2.77519  2.73123  3.46354  2.40513  3.72494  3.29354  2.67741  2.69355  4.24690  2.90347  2.73739  3.18146  2.89801  2.37887  2.77519  2.98518  4.58477  3.61503
          0.03168  3.86372  4.58607  0.61958  0.77255  0.48576  0.95510
     43   2.98540  4.80432  3.11728  2.87638  3.27869  3.44019  1.16108  3.68696  2.71967  3.18201  4.22431  3.28605  3.99225  3.24251  2.98589  3.05617  3.28848  3.42226  4.74385  3.22980     43 h - - -
          2.68618  4.42225  2.77519  2.73123  3.46354  2.40513  3.72494  3.29354  2.67741  2.69355  4.24690  2.90347  2.73739  3.18146  2.89801  2.37887  2.77519  2.98518  4.58477  3.61503
          0.03168  3.86372  4.58607  0.61958  0.77255  0.48576  0.95510
     44   2.98027  5.10710  0.93068  2.32959  4.48296  3.20410  3.92343  4.06915  3.00591  3.67905  4.65700  2.88551  3.85627  3.16259  3.52091  2.94364  3.31867  3.70928  5.65326  4.35735     44 d - - -
          2.68618  4.42225  2.77519  2.73123  3.46354  2.40513  3.72494  3.29354  2.67741  2.69355  4.24690  2.90347  2.73739  3.18146  2.89801  2.37887  2.77519  2.98518  4.58477  3.61503
          0.03168  3.86372  4.58607  0.61958  0.77255  0.48576  0.95510
     45   2.45136  4.52117  2.72395  2.52134  4.19713  3.07133  3.84014  3.71712  2.72140  3.34936  4.19717  1.96725  3.71941  3.05373  3.11853  1.81811  2.84310  3.27143  5.50002  4.15092     45 s - - -
          2.68618  4.42225  2.77519  2.73123  3.46354  2.40513  3.72494  3.29354  2.67741  2.69355  4.24690  2.90347  2.73739  3.18146  2.89801  2.37887  2.77519  2.98518  4.58477  3.61503
          0.03168  3.86372  4.58607  0.61958  0.77255  0.48576  0.95510
     46   3.24728  4.65163  4.22672  3.93958  1.02614  3.93904  3.87346  2.77208  3.84684  2.14417  3.50355  4.00935  4.39785  4.01723  3.96872  3.51764  3.54842  2.76213  4.12518  2.49331     46 f - - -
          2.68618  4.42225  2.77519  2.73123  3.46354  2.40513  3.72494  3.29354  2.67741  2.69355  4.24690  2.90347  2.73739  3.18146  2.89801  2.37887  2.77519  2.98518  4.58477  3.61503
          0.03168  3.86372  4.58607  0.61958  0.77255  0.48576  0.95510
     47   2.59585  3.22212  3.47418  2.90953  3.85488  3.35843  3.79596  3.20109  2.41825  2.88960  3.82335  3.25558  3.86814  3.03276  1.56811  2.74532  2.90286  2.92185  5.16366  3.92927     47 r - - -
          2.68618  4.42225  2.77519  2.73123  3.46354  2.40513  3.72494  3.29354  2.67741  2.69355  4.24690  2.90347  2.73739  3.18146  2.89801  2.37887  2.77519  2.98518  4.58477  3.61503
          0.03168  3.86372  4.58607  0.61958  0.77255  0.48576  0.95510
     48   2.87390  4.85928  2.89723  2.65188  4.02667  3.36030  3.81010  3.65613  2.47329  3.15934  4.18749  3.11152  3.91366  1.24967  2.75761  2.92204  3.17089  3.38636  5.30025  3.99344     48 q - - -
          2.68618  4.42225  2.77519  2.73123  3.46354  2.40513  3.72494  3.29354  2.67741  2.69355  4.24690  2.90347  2.73739  3.18146  2.89801  2.37887  2.77519  2.98518  4.58477  3.61503
          0.03168  3.86372  4.58607  0.61958  0.77255  0.48576  0.95510
     49   3.14550  4.61038  4.17543  3.81529  3.13244  3.97100  4.47377  2.33606  3.58312  0.88604  3.15820  4.09160  4.40789  3.95354  3.76060  3.54091  3.44016  2.37112  5.00852  3.72980     49 l - - -
          2.68618  4.42225  2.77519  2.73123  3.46354  2.40513  3.72494  3.29354  2.67741  2.69355  4.24690  2.90347  2.73739  3.18146  2.89801  2.37887  2.77519  2.98518  4.58477  3.61503
          0.03168  3.86372  4.58607  0.61958  0.77255  0.48576  0.95510
     50   3.00244  4.38815  4.51896  4.03960  3.40698  4.21992  4.77856  1.21860  3.89556  1.92068  3.25035  4.28432  4.57977  4.19073  4.10952  3.61180  3.28100  1.55579  5.35607  4.13618     50 i - - -
          2.68618  4.42225  2.77519  2.73123  3.46354  2.40513  3.72494  3.29354  2.67741  2.69355  4.24690  2.90347  2.73739  3.18146  2.89801  2.37887  2.77519  2.98518  4.58477  3.61503
          0.03168  3.86372  4.58607  0.61958  0.77255  0.48576  0.95510
     51   1.02644  4.18775  3.45378  3.24471  4.04373  3.01252  4.26779  3.16793  3.26075  3.04995  4.08277  3.39652  3.75092  3.60272  3.51186  2.53814  2.81489  2.82385  5.47176  4.27105     51 a - - -
          2.68618  4.42225  2.77519  2.73123  3.46354  2.40513  3.72494  3.29354  2.67741  2.69355  4.24690  2.90347  2.73739  3.18146  2.89801  2.37887  2.77519  2.98518  4.58477  3.61503
          0.03168  3.86372  4.58607  0.61958  0.77255  0.48576  0.95510
     52   2.87390  4.85928  2.89723  2.65188  4.02667  3.36030  3.81010  3.65613  2.47329  3.15934  4.18749  3.11152  3.91366  1.24967  2.75761  2.92204  3.17089  3.38636  5.30025  3.99344     52 q - - -
          2.68618  4.42225  2.77519  2.73123  3.46354  2.40513  3.72494  3.29354  2.67741  2.69355  4.24690  2.90347  2.73739  3.18146  2.89801  2.37887  2.77519  2.98518  4.58477  3.61503
          0.03168  3.86372  4.58607  0.61958  0.77255  0.48576  0.95510
     53   2.47478  4.55438  2.68735  2.49731  4.20384  3.08042  3.83189  3.73305  2.71199  3.36346  4.21469  1.80249  3.72658  3.04485  3.11118  1.98525  2.86235  3.29127  5.50552  4.14771     53 n - - -
          2.68618  4.42225  2.77519  2.73123  3.46354  2.40513  3.72494  3.29354  2.67741  2.69355  4.24690  2.90347  2.73739  3.18146  2.89801  2.37887  2.77519  2.98518  4.58477  3.61503
          0.03168  3.86372  4.58607  0.61958  0.77255  0.48576  0.95510
     54   2.99566  4.83533  3.48543  2.99837  4.18770  3.48529  3.81805  3.72884  2.23403  3.24636  4.24680  3.35876  3.98833  3.03884  0.99183  3.08028  3.26224  3.45317  5.27431  4.11700     54 r - - -
          2.68618  4.42225  2.77519  2.73123  3.46354  2.40513  3.72494  3.29354  2.67741  2.69355  4.24690  2.90347  2.73739  3.18146  2.89801  2.37887  2.77519  2.98518  4.58477  3.61503
          0.03168  3.86372  4.58607  0.61958  0.77255  0.48576  0.95510
     55   2.88513  5.40031  1.46780  1.65779  4.68623  3.16852  3.71545  4.18728  2.72827  3.71636  4.58051  2.64395  3.78941  2.88705  3.30962  2.77838  3.17521  3.77926  5.87467  4.39073     55 d - - -
          2.68618  4.42225  2.77519  2.73123  3.46354  2.40513  3.72494  3.29354  2.67741  2.69355  4.24690  2.90347  2.73739  3.18146  2.89801  2.37887  2.77519  2.98518  4.58477  3.61503
          0.03168  3.86372  4.58607  0.61958  0.77255  0.48576  0.95510
     56   2.65414  4.43040  3.32612  3.22444  4.36682  0.74273  4.34521  3.96434  3.40452  3.61956  4.59526  3.49043  3.82125  3.72938  3.64149  2.82581  3.13470  3.49435  5.46424  4.46843     56 g - - -
          2.68618  4.42225  2.77519  2.73123  3.46354  2.40513  3.72494  3.29354  2.67741  2.69355  4.24690  2.90347  2.73739  3.18146  2.89801  2.37887  2.77519  2.98518  4.58477  3.61503
          0.03168  3.86372  4.58607  0.61958  0.77255  0.48576  0.95510
     57   2.96419  4.92754  3.13959  2.76274  4.31197  3.45455  3.75446  3.74070  1.05030  3.30771  4.26967  3.18758  3.95553  2.94645  2.43011  3.00676  3.21812  3.44900  5.37025  4.18177     57 k - - -
          2.68618  4.42225  2.77519  2.73123  3.46354  2.40513  3.72494  3.29354  2.67741  2.69355  4.24690  2.90347  2.73739  3.18146  2.89801  2.37887  2.77519  2.98518  4.58477  3.61503
          0.03168  3.86372  4.58607  0.61958  0.77255  0.48576  0.95510
     58   3.02430  4.44551  4.32318  3.93868  3.36833  4.05703  4.66845  1.08880  3.76664  1.95620  3.30509  4.18525  4.48912  4.11585  3.96421  3.55151  3.32363  1.84577  5.25733  3.99485     58 i - - -
          2.68618  4.42225  2.77519  2.73123  3.46354  2.40513  3.72494  3.29354  2.67741  2.69355  4.24690  2.90347  2.73739  3.18146  2.89801  2.37887  2.77519  2.98518  4.58477  3.61503
          0.03168  3.86372  4.58607  0.61958  0.77255  0.48576  0.95510
     59   2.98540  4.80432  3.11728  2.87638  3.27869  3.44019  1.16108  3.68696  2.71967  3.18201  4.22431  3.28605  3.99225  3.24251  2.98589  3.05617  3.28848  3.42226  4.74385  3.22980     59 h - - -
          2.68618  4.42225  2.77519  2.73123  3.46354  2.40513  3.72494  3.29354  2.67741  2.69355  4.24690  2.90347  2.73739  3.18146  2.89801  2.37887  2.77519  2.98518  4.58477  3.61503
          0.03168  3.86372  4.58607  0.61958  0.77255  0.48576  0.95510
     60   1.02644  4.18775  3.45378  3.24471  4.04373  3.01252  4.26779  3.16793  3.26075  3.04995  4.08277  3.39652  3.75092  3.60272  3.51186  2.53814  2.81489  2.82385  5.47176  4.27105     60 a - - -
          2.68618  4.42225  2.77519  2.73123  3.46354  2.40513  3.72494  3.29354  2.67741  2.69355  4.24690  2.90347  2.73739  3.18146  2.89801  2.37887  2.77519  2.98518  4.58477  3.61503
          0.03168  3.86372  4.58607  0.61958  0.77255  0.48576  0.95510
     61   3.14550  4.61038  4.17543  3.81529  3.13244  3.97100  4.47377  2.33606  3.58312  0.88604  3.15820  4.09160  4.40789  3.95354  3.76060  3.54091  3.44016  2.37112  5.00852  3.72980     61 l - - -
          2.68618  4.42225  2.77519  2.73123  3.46354  2.40513  3.72494  3.29354  2.67741  2.69355  4.24690  2.90347  2.73739  3.18146  2.89801  2.37887  2.77519  2.98518  4.58477  3.61503
          0.03168  3.86372  4.58607  0.61958  0.77255  0.48576  0.95510
     62   2.87390  4.85928  2.89723  2.65188  4.02667  3.36030  3.81010  3.65613  2.47329  3.15934  4.18749  3.11152  3.91366  1.24967  2.75761  2.92204  3.17089  3.38636  5.30025  3.99344     62 q - - -
          2.68618  4.42225  2.77519  2.73123  3.46354  2.40513  3.72494  3.29354  2.67741  2.69355  4.24690  2.90347  2.73739  3.18146  2.89801  2.37887  2.77519  2.98518  4.58477  3.61503
          0.03168  3.86372  4.58607  0.61958  0.77255  0.48576  0.95510
     63   3.10467  4.47020  4.55435  4.04372  3.21159  4.32994  4.70925  1.37424  3.86617  1.44457  3.07189  4.31730  4.61219  4.13610  4.05973  3.70235  3.35436  1.85196  5.19743  3.99124     63 i - - -
          2.68618  4.42225  2.77519  2.73123  3.46354  2.40513  3.72494  3.29354  2.67741  2.69355  4.24690  2.90347  2.73739  3.18146  2.89801  2.37887  2.77519  2.98518  4.58477  3.61503
          0.03168  3.86372  4.58607  0.61958  0.77255  0.48576  0.95510
     64   1.36093  4.10001  3.33846  3.07447  4.13742  2.89585  4.14096  3.44850  3.11896  3.22833  4.10022  3.23725  3.63945  3.42751  3.41653  1.85626  2.65732  2.97557  5.51646  4.28855     64 a - - -
          2.68618  4.42225  2.77519  2.73123  3.46354  2.40513  3.72494  3.29354  2.67741  2.69355  4.24690  2.90347  2.73739  3.18146  2.89801  2.37887  2.77519  2.98518  4.58477  3.61503
          0.03168  3.86372  4.58607  0.61958  0.77255  0.48576  0.95510
     65   2.40807  4.25312  3.42039  3.17203  3.96121  3.09268  4.19001  3.08728  3.11483  2.95108  4.00219  3.38279  3.79575  3.51010  3.37392  2.60925  1.18682  2.78319  5.39979  4.17785     65 t - - -
          2.68618  4.42225  2.77519  2.73123  3.46354  2.40513  3.72494  3.29354  2.67741  2.69355  4.24690  2.90347  2.73739  3.18146  2.89801  2.37887  2.77519  2.98518  4.58477  3.61503
          0.03168  3.86372  4.58607  0.61958  0.77255  0.48576  0.95510
     66   2.94485  5.05400  2.48404  1.03787  4.39913  3.26848  3.85458  3.85130  2.73401  3.46984  4.44430  2.92807  3.87266  3.07045  3.14192  2.92816  3.24903  3.53606  5.57235  4.29464     66 e - - -
          2.68618  4.42225  2.77519  2.73123  3.46354  2.40513  3.72494  3.29354  2.67741  2.69355  4.24690  2.90347  2.73739  3.18146  2.89801  2.37887  2.77519  2.98518  4.58477  3.61503
          0.03168  3.86372  4.58607  0.61958  0.77255  0.48576  0.95510
     67   2.31076  4.23102  3.19888  3.01428  4.06759  2.96107  4.12436  3.58904  3.08745  3.30995  4.23680  3.24043  3.69916  3.43746  3.37373  1.10432  2.79024  3.12606  5.44079  4.15108     67 s - - -
          2.68618  4.42225  2.77519  2.73123  3.46354  2.40513  3.72494  3.29354  2.67741  2.69355  4.24690  2.90347  2.73739  3.18146  2.89801  2.37887  2.77519  2.98518  4.58477  3.61503
          0.03168  3.86372  4.58607  0.61958  0.77255  0.48576  0.95510
     68   2.31076  4.23102  3.19888  3.01428  4.06759  2.96107  4.12436  3.58904  3.08745  3.30995  4.23680  3.24043  3.69916  3.43746  3.37373  1.10432  2.79024  3.12606  5.44079  4.15108     68 s - - -
          2.68618  4.42225  2.77519  2.73123  3.46354  2.40513  3.72494  3.29354  2.67741  2.69355  4.24690  2.90347  2.73739  3.18146  2.89801  2.37887  2.77519  2.98518  4.58477  3.61503
          0.03168  3.86372  4.58607  0.61958  0.77255  0.48576  0.95510
     69   3.02430  4.44551  4.32318  3.93868  3.36833  4.05703  4.66845  1.08880  3.76664  1.95620  3.30509  4.18525  4.48912  4.11585  3.96421  3.55151  3.32363  1.84577  5.25733  3.99485     69 i - - -
          2.68618  4.42225  2.77519  2.73123  3.46354  2.40513  3.72494  3.29354  2.67741  2.69355  4.24690  2.90347  2.73739  3.18146  2.89801  2.37887  2.77519  2.98518  4.58477  3.61503
          0.03168  3.86372  4.58607  0.61958  0.77255  0.48576  0.95510
     70   2.99566  4.83533  3.48543  2.99837  4.18770  3.48529  3.81805  3.72884  2.23403  3.24636  4.24680  3.35876  3.98833  3.03884  0.99183  3.08028  3.26224  3.45317  5.27431  4.11700     70 r - - -
          2.68618  4.42225  2.77519  2.73123  3.46354  2.40513  3.72494  3.29354  2.67741  2.69355  4.24690  2.90347  2.73739  3.18146  2.89801  2.37887  2.77519  2.98518  4.58477  3.61503
          0.03168  3.86372  4.58607  0.61958  0.77255  0.48576  0.95510
     71   1.52536  4.10769  3.31978  3.04991  4.15029  2.89549  4.12679  3.48042  3.09888  3.24350  4.10802  3.22389  3.63635  3.40661  3.40395  1.64181  2.65599  2.99830  5.52137  4.29129     71 a - - -
          2.68618  4.42225  2.77519  2.73123  3.46354  2.40513  3.72494  3.29354  2.67741  2.69355  4.24690  2.90347  2.73739  3.18146  2.89801  2.37887  2.77519  2.98518  4.58477  3.61503
          0.03168  3.86372  4.58607  0.61958  0.77255  0.48576  0.95510
     72   2.06786  4.23942  3.48907  2.99827  3.63372  3.31600  3.95972  2.69823  2.91091  2.56219  2.93794  3.32009  3.85848  3.25632  3.23858  2.66642  2.04548  2.46559  5.12440  3.89447     72 t - - -
          2.68618  4.42225  2.77519  2.73123  3.46354  2.40513  3.72494  3.29354  2.67741  2.69355  4.24690  2.90347  2.73739  3.18146  2.89801  2.37887  2.77519  2.98518  4.58477  3.61503
          0.03168  3.86372  4.58607  0.61958  0.77255  0.48576  0.95510
     73   2.87390  4.85928  2.89723  2.65188  4.02667  3.36030  3.81010  3.65613  2.47329  3.15934  4.18749  3.11152  3.91366  1.24967  2.75761  2.92204  3.17089  3.38636  5.30025  3.99344     73 q - - -
          2.68618  4.42225  2.77519  2.73123  3.46354  2.40513  3.72494  3.29354  2.67741  2.69355  4.24690  2.90347  2.73739  3.18146  2.89801  2.37887  2.77519  2.98518  4.58477  3.61503
          0.03168  3.86372  4.58607  0.61958  0.77255  0.48576  0.95510
     74   2.94485  5.05400  2.48404  1.03787  4.39913  3.26848  3.85458  3.85130  2.73401  3.46984  4.44430  2.92807  3.87266  3.07045  3.14192  2.92816  3.24903  3.53606  5.57235  4.29464     74 e - - -
          2.68618  4.42225  2.77519  2.73123  3.46354  2.40513  3.72494  3.29354  2.67741  2.69355  4.24690  2.90347  2.73739  3.18146  2.89801  2.37887  2.77519  2.98518  4.58477  3.61503
          0.03168  3.86372  4.58607  0.61958  0.77255  0.48576  0.95510
     75   2.88187  4.98346  3.19010  2.65264  4.31433  3.51833  3.59223  3.74782  1.98186  3.23701  4.12347  3.08532  3.92980  2.15537  1.59599  2.89761  3.08576  3.43961  5.34253  4.10849     75 r - - -
          2.68618  4.42225  2.77519  2.73123  3.46354  2.40513  3.72494  3.29354  2.67741  2.69355  4.24690  2.90347  2.73739  3.18146  2.89801  2.37887  2.77519  2.98518  4.58477  3.61503
          0.03168  3.86372  4.58607  0.61958  0.77255  0.48576  0.95510
     76   2.31076  4.23102  3.19888  3.01428  4.06759  2.96107  4.12436  3.58904  3.08745  3.30995  4.23680  3.24043  3.69916  3.43746  3.37373  1.10432  2.79024  3.12606  5.44079  4.15108     76 s - - -
          2.68618  4.42225  2.77519  2.73123  3.46354  2.40513  3.72494  3.29354  2.67741  2.69355  4.24690  2.90347  2.73739  3.18146  2.89801  2.37887  2.77519  2.98518  4.58477  3.61503
          0.03168  3.86372  4.58607  0.61958  0.77255  0.48576  0.95510
     77   2.96419  4.92754  3.13959  2.76274  4.31197  3.45455  3.75446  3.74070  1.05030  3.30771  4.26967  3.18758  3.95553  2.94645  2.43011  3.00676  3.21812  3.44900  5.37025  4.18177     77 k - - -
          2.68618  4.42225  2.77519  2.73123  3.46354  2.40513  3.72494  3.29354  2.67741  2.69355  4.24690  2.90347  2.73739  3.18146  2.89801  2.37887  2.77519  2.98518  4.58477  3.61503
          0.03168  3.86372  4.58607  0.61958  0.77255  0.48576  0.95510
     78   2.71282  4.84900  2.94346  2.49259  4.11157  3.41334  3.61011  3.52644  1.75622  2.76382  3.98239  2.44769  3.84778  2.77465  2.53013  2.74241  2.94503  3.21624  5.30359  3.99859     78 k - - -
          2.68618  4.42225  2.77519  2.73123  3.46354  2.40513  3.72494  3.29354  2.67741  2.69355  4.24690  2.90347  2.73739  3.18146  2.89801  2.37887  2.77519  2.98518  4.58477  3.61503
          0.03168  3.86372  4.58607  0.61958  0.77255  0.48576  0.95510
     79   2.75482  4.84268  2.72217  1.57626  3.97697  3.37133  3.73093  3.28071  2.51778  2.53296  3.94979  2.96218  3.87209  2.92809  2.90355  2.79556  3.01688  3.04005  5.33734  3.98932     79 e - - -
          2.68618  4.42225  2.77519  2.73123  3.46354  2.40513  3.72494  3.29354  2.67741  2.69355  4.24690  2.90347  2.73739  3.18146  2.89801  2.37887  2.77519  2.98518  4.58477  3.61503
          0.03168  3.86372  4.58607  0.61958  0.77255  0.48576  0.95510
     80   2.97981  4.35861  4.52356  4.03054  3.46136  4.22281  4.78285  1.49054  3.90570  1.99412  3.29509  4.27760  4.57845  4.19566  4.12922  3.60407  3.25507  1.22540  5.38627  4.16819     80 v - - -
          2.68618  4.42225  2.77519  2.73123  3.46354  2.40513  3.72494  3.29354  2.67741  2.69355  4.24690  2.90347  2.73739  3.18146  2.89801  2.37887  2.77519  2.98518  4.58477  3.61503
          0.03168  3.86372  4.58607  0.61958  0.77255  0.48576  0.95510
     81   2.53673  4.49005  3.06626  2.71015  3.99466  3.24840  3.81593  3.24787  2.26170  2.99664  3.91551  3.10906  3.81411  3.03608  2.84705  2.66204  1.67813  2.94134  5.31544  4.05277     81 t - - -
          2.68618  4.42225  2.77519  2.73123  3.46354  2.40513  3.72494  3.29354  2.67741  2.69355  4.24690  2.90347  2.73739  3.18146  2.89801  2.37887  2.77519  2.98518  4.58477  3.61503
          0.03168  3.86372  4.58607  0.61958  0.77255  0.48576  0.95510
     82   2.65414  4.43040  3.32612  3.22444  4.36682  0.74273  4.34521  3.96434  3.40452  3.61956  4.59526  3.49043  3.82125  3.72938  3.64149  2.82581  3.13470  3.49435  5.46424  4.46843     82 g - - -
          2.68618  4.42225  2.77519  2.73123  3.46354  2.40513  3.72494  3.29354  2.67741  2.69355  4.24690  2.90347  2.73739  3.18146  2.89801  2.37887  2.77519  2.98518  4.58477  3.61503
          0.03168  3.86372  4.58607  0.61958  0.77255  0.48576  0.95510
     83   2.96032  5.05033  3.34835  2.72572  4.46919  3.58243  3.57213  3.82996  1.48559  3.30395  4.18109  3.13354  3.96643  2.71480  1.60523  2.96785  3.13983  3.51920  5.37165  4.18984     83 k - - -
          2.68618  4.42225  2.77519  2.73123  3.46354  2.40513  3.72494  3.29354  2.67741  2.69355  4.24690  2.90347  2.73739  3.18146  2.89801  2.37887  2.77519  2.98518  4.58477  3.61503
          0.03168  3.86372  4.58607  0.61958  0.77255  0.48576  0.95510
     84   3.14550  4.61038  4.17543  3.81529  3.13244  3.97100  4.47377  2.33606  3.58312  0.88604  3.15820  4.09160  4.40789  3.95354  3.76060  3.54091  3.44016  2.37112  5.00852  3.72980     84 l - - -
          2.68618  4.42225  2.77519  2.73123  3.46354  2.40513  3.72494  3.29354  2.67741  2.69355  4.24690  2.90347  2.73739  3.18146  2.89801  2.37887  2.77519  2.98518  4.58477  3.61503
          0.03168  3.86372  4.58607  0.61958  0.77255  0.48576  0.95510
     85   2.94020  5.02970  3.26892  2.70022  4.43537  3.55244  3.58749  3.80974  1.30186  3.29768  4.17963  3.11731  3.95501  2.73474  1.92245  2.95053  3.13175  3.49841  5.37422  4.17909     85 k - - -
          2.68618  4.42225  2.77519  2.73123  3.46354  2.40513  3.72494  3.29354  2.67741  2.69355  4.24690  2.90347  2.73739  3.18146  2.89801  2.37887  2.77519  2.98518  4.58477  3.61503
          0.03168  3.86372  4.58607  0.61958  0.77255  0.48576  0.95510
     86   2.15819  4.83846  2.52720  1.59227  4.26764  3.22263  3.74267  3.57241  2.59436  3.26466  4.15660  2.85617  3.79450  2.92543  3.02785  2.69313  2.97794  3.23815  5.53695  4.18592     86 e - - -
          2.68618  4.42225  2.77519  2.73123  3.46354  2.40513  3.72494  3.29354  2.67741  2.69355  4.24690  2.90347  2.73739  3.18146  2.89801  2.37887  2.77519  2.98518  4.58477  3.61503
          0.03168  3.86372  4.58607  0.61958  0.77255  0.48576  0.95510
     87   2.94372  4.35647  4.43758  3.95770  3.46561  4.13338  4.72479  1.64931  3.82242  2.02373  3.31921  4.20295  4.52397  4.13136  4.05265  3.52215  3.23072  1.15191  5.36899  4.13344     87 v - - -
          2.68618  4.42225  2.77519  2.73123  3.46354  2.40513  3.72494  3.29354  2.67741  2.69355  4.24690  2.90347  2.73739  3.18146  2.89801  2.37887  2.77519  2.98518  4.58477  3.61503
          0.03168  3.86372  4.58607  0.61958  0.77255  0.48576  0.95510
     88   1.02644  4.18775  3.45378  3.24471  4.04373  3.01252  4.26779  3.16793  3.26075  3.04995  4.08277  3.39652  3.75092  3.60272  3.51186  2.53814  2.81489  2.82385  5.47176  4.27105     88 a - - -
          2.68618  4.42225  2.77519  2.73123  3.46354  2.40513  3.72494  3.29354  2.67741  2.69355  4.24690  2.90347  2.73739  3.18146  2.89801  2.37887  2.77519  2.98518  4.58477  3.61503
          0.03168  3.86372  4.58607  0.61958  0.77255  0.48576  0.95510
     89   2.62221  4.47460  3.24329  2.70878  3.33069  3.49945  3.17059  3.01725  2.34341  2.67672  3.57638  3.14383  3.88953  2.96599  2.89344  2.76208  2.85143  2.51811  4.78504  2.52206     89 k - - -
          2.68618  4.42225  2.77519  2.73123  3.46354  2.40513  3.72494  3.29354  2.67741  2.69355  4.24690  2.90347  2.73739  3.18146  2.89801  2.37887  2.77519  2.98518  4.58477  3.61503
          0.03168  3.86372  4.58607  0.61958  0.77255  0.48576  0.95510
     90   2.69485  5.11728  2.16253  2.05127  4.41823  3.28709  3.59078  3.88054  2.36841  3.39601  4.19481  2.76283  3.76828  2.24191  2.56546  2.64843  2.93784  3.49056  5.55839  4.16164     90 e - - -
          2.68618  4.42225  2.77519  2.73123  3.46354  2.40513  3.72494  3.29354  2.67741  2.69355  4.24690  2.90347  2.73739  3.18146  2.89801  2.37887  2.77519  2.98518  4.58477  3.61503
          0.03168  3.86372  4.58607  0.61958  0.77255  0.48576  0.95510
     91   2.93976  5.02885  3.26675  2.69980  4.43409  3.55152  3.58816  3.80893  1.29956  3.29739  4.17965  3.11707  3.95477  2.73562  1.92807  2.95025  3.13173  3.49766  5.37421  4.17873     91 k - - -
          2.68618  4.42225  2.77519  2.73123  3.46354  2.40513  3.72494  3.29354  2.67741  2.69355  4.24690  2.90347  2.73739  3.18146  2.89801  2.37887  2.77519  2.98518  4.58477  3.61503
          0.03168  3.86372  4.58607  0.61958  0.77255  0.48576  0.95510
     92   3.02430  4.44551  4.32318  3.93868  3.36833  4.05703  4.66845  1.08880  3.76664  1.95620  3.30509  4.18525  4.48912  4.11585  3.96421  3.55151  3.32363  1.84577  5.25733  3.99485     92 i - - -
          2.68618  4.42225  2.77519  2.73123  3.46354  2.40513  3.72494  3.29354  2.67741  2.69355  4.24690  2.90347  2.73739  3.18146  2.89801  2.37887  2.77519  2.98518  4.58477  3.61503
          0.03168  3.86372  4.58607  0.61958  0.77255  0.48576  0.95510
     93   2.98027  5.10710  0.93068  2.32959  4.48296  3.20410  3.92343  4.06915  3.00591  3.67905  4.65700  2.88551  3.85627  3.16259  3.52091  2.94364  3.31867  3.70928  5.65326  4.35735     93 d - - -
          2.68618  4.42225  2.77519  2.73123  3.46354  2.40513  3.72494  3.29354  2.67741  2.69355  4.24690  2.90347  2.73739  3.18146  2.89801  2.37887  2.77519  2.98518  4.58477  3.61503
          0.03168  3.86372  4.58607  0.61958  0.77255  0.48576  0.95510
     94   2.70089  4.90793  2.72466  1.88199  4.12684  3.36413  3.61968  3.54048  2.33608  2.73546  3.98873  2.88766  3.81941  2.34148  2.72353  2.70906  2.93750  3.23446  5.36300  4.02509     94 e - - -
          2.68618  4.42225  2.77519  2.73123  3.46354  2.40513  3.72494  3.29354  2.67741  2.69355  4.24690  2.90347  2.73739  3.18146  2.89801  2.37887  2.77519  2.98518  4.58477  3.61503
          0.03168  3.86372  4.58607  0.61958  0.77255  0.48576  0.95510
     95   2.87390  4.85928  2.89723  2.65188  4.02667  3.36030  3.81010  3.65613  2.47329  3.15934  4.18749  3.11152  3.91366  1.24967  2.75761  2.92204  3.17089  3.38636  5.30025  3.99344     95 q - - -
          2.68618  4.42225  2.77519  2.73123  3.46354  2.40513  3.72494  3.29354  2.67741  2.69355  4.24690  2.90347  2.73739  3.18146  2.89801  2.37887  2.77519  2.98518  4.58477  3.61503
          0.03168  3.86372  4.58607  0.61958  0.77255  0.48576  0.95510
     96   2.40807  4.25312  3.42039  3.17203  3.96121  3.09268  4.19001  3.08728  3.11483  2.95108  4.00219  3.38279  3.79575  3.51010  3.37392  2.60925  1.18682  2.78319  5.39979  4.17785     96 t - - -
          2.68618  4.42225  2.77519  2.73123  3.46354  2.40513  3.72494  3.29354  2.67741  2.69355  4.24690  2.90347  2.73739  3.18146  2.89801  2.37887  2.77519  2.98518  4.58477  3.61503
          0.03168  3.86372  4.58607  0.61958  0.77255  0.48576  0.95510
     97   2.87605  5.39115  1.60076  1.53975  4.67744  3.17245  3.70912  4.17705  2.71130  3.70403  4.56344  2.64678  3.78776  2.87843  3.28789  2.77139  3.16361  3.76876  5.86270  4.38151     97 e - - -
          2.68618  4.42225  2.77519  2.73123  3.46354  2.40513  3.72494  3.29354  2.67741  2.69355  4.24690  2.90347  2.73739  3.18146  2.89801  2.37887  2.77519  2.98518  4.58477  3.61503
          0.03168  3.86372  4.58607  0.61958  0.77255  0.48576  0.95510
     98   1.02644  4.18775  3.45378  3.24471  4.04373  3.01252  4.26779  3.16793  3.26075  3.04995  4.08277  3.39652  3.75092  3.60272  3.51186  2.53814  2.81489  2.82385  5.47176  4.27105     98 a - - -
          2.68618  4.42225  2.77519  2.73123  3.46354  2.40513  3.72494  3.29354  2.67741  2.69355  4.24690  2.90347  2.73739  3.18146  2.89801  2.37887  2.77519  2.98518  4.58477  3.61503
          0.03168  3.86372  4.58607  0.61958  0.77255  0.48576  0.95510
     99   3.14550  4.61038  4.17543  3.81529  3.13244  3.97100  4.47377  2.33606  3.58312  0.88604  3.15820  4.09160  4.40789  3.95354  3.76060  3.54091  3.44016  2.37112  5.00852  3.72980     99 l - - -
          2.68618  4.42225  2.77519  2.73123  3.46354  2.40513  3.72494  3.29354  2.67741  2.69355  4.24690  2.90347  2.73739  3.18146  2.89801  2.37887  2.77519  2.98518  4.58477  3.61503
          0.03168  3.86372  4.58607  0.61958  0.77255  0.48576  0.95510
    100   2.99109  4.36150  4.54878  4.05388  3.45548  4.24627  4.80006  1.40877  3.93016  1.97939  3.28476  4.30002  4.59328  4.21488  4.15021  3.62700  3.26392  1.28634  5.38890  4.17574    100 v - - -
          2.68618  4.42225  2.77519  2.73123  3.46354  2.40513  3.72494  3.29354  2.67741  2.69355  4.24690  2.90347  2.73739  3.18146  2.89801  2.37887  2.77519  2.98518  4.58477  3.61503
          0.03168  3.86372  4.58607  0.61958  0.77255  0.48576  0.95510
    101   2.31076  4.23102  3.19888  3.01428  4.06759  2.96107  4.12436  3.58904  3.08745  3.30995  4.23680  3.24043  3.69916  3.43746  3.37373  1.10432  2.79024  3.12606  5.44079  4.15108    101 s - - -
          2.68618  4.42225  2.77519  2.73123  3.46354  2.40513  3.72494  3.29354  2.67741  2.69355  4.24690  2.90347  2.73739  3.18146  2.89801  2.37887  2.77519  2.98518  4.58477  3.61503
          0.03168  3.86372  4.58607  0.61958  0.77255  0.48576  0.95510
    102   2.96238  4.51254  4.04004  3.63288  3.20398  3.82755  4.37005  2.37871  3.40142  1.80000  1.39479  3.91144  4.28813  3.78389  3.60776  3.31056  3.26752  2.38380  5.04361  3.80460    102 m - - -
          2.68618  4.42225  2.77519  2.73123  3.46354  2.40513  3.72494  3.29354  2.67741  2.69355  4.24690  2.90347  2.73739  3.18146  2.89801  2.37887  2.77519  2.98518  4.58477  3.61503
          0.03168  3.86372  4.58607  0.61958  0.77255  0.48576  0.95510
    103   3.02430  4.44551  4.32318  3.93868  3.36833  4.05703  4.66845  1.08880  3.76664  1.95620  3.30509  4.18525  4.48912  4.11585  3.96421  3.55151  3.32363  1.84577  5.25733  3.99485    103 i - - -
          2.68618  4.42225  2.77519  2.73123  3.46354  2.40513  3.72494  3.29354  2.67741  2.69355  4.24690  2.90347  2.73739  3.18146  2.89801  2.37887  2.77519  2.98518  4.58477  3.61503
          0.03168  3.86372  4.58607  0.61958  0.77255  0.48576  0.95510
    104   2.65414  4.43040  3.32612  3.22444  4.36682  0.74273  4.34521  3.96434  3.40452  3.61956  4.59526  3.49043  3.82125  3.72938  3.64149  2.82581  3.13470  3.49435  5.46424  4.46843    104 g - - -
          2.68618  4.42225  2.77519  2.73123  3.46354  2.40513  3.72494  3.29354  2.67741  2.69355  4.24690  2.90347  2.73739  3.18146  2.89801  2.37887  2.77519  2.98518  4.58477  3.61503
          0.03168  3.86372  4.58607  0.61958  0.77255  0.48576  0.95510
    105   2.88928  5.39909  1.41353  1.71495  4.68563  3.16718  3.71974  4.18631  2.73724  3.71870  4.58622  2.64467  3.79078  2.89298  3.31942  2.78259  3.18091  3.77977  5.87665  4.39341    105 d - - -
          2.68618  4.42225  2.77519  2.73123  3.46354  2.40513  3.72494  3.29354  2.67741  2.69355  4.24690  2.90347  2.73739  3.18146  2.89801  2.37887  2.77519  2.98518  4.58477  3.61503
          0.03168  3.86372  4.58607  0.61958  0.77255  0.48576  0.95510
    106   2.51088  4.59568  2.64171  2.47714  4.19670  3.09058  3.83028  3.75242  2.71004  3.38668  4.24930  1.61908  3.73982  3.04838  3.10489  2.23042  2.89671  3.31749  5.50493  4.13096    106 n - - -
          2.68618  4.42225  2.77519  2.73123  3.46354  2.40513  3.72494  3.29354  2.67741  2.69355  4.24690  2.90347  2.73739  3.18146  2.89801  2.37887  2.77519  2.98518  4.58477  3.61503
          0.03168  3.86372  4.58607  0.61958  0.77255  0.48576  0.95510
    107   2.87390  4.85928  2.89723  2.65188  4.02667  3.36030  3.81010  3.65613  2.47329  3.15934  4.18749  3.11152  3.91366  1.24967  2.75761  2.92204  3.17089  3.38636  5.30025  3.99344    107 q - - -
          2.68618  4.42225  2.77519  2.73123  3.46354  2.40513  3.72494  3.29354  2.67741  2.69355  4.24690  2.90347  2.73739  3.18146  2.89801  2.37887  2.77519  2.98518  4.58477  3.61503
          0.03168  3.86372  4.58607  0.61958  0.77255  0.48576  0.95510
    108   2.94748  4.35666  4.44593  3.96440  3.46539  4.14279  4.73035  1.63681  3.83032  2.02089  3.31676  4.21020  4.52960  4.13736  4.06015  3.53054  3.23311  1.15599  5.37082  4.13710    108 v - - -
          2.68618  4.42225  2.77519  2.73123  3.46354  2.40513  3.72494  3.29354  2.67741  2.69355  4.24690  2.90347  2.73739  3.18146  2.89801  2.37887  2.77519  2.98518  4.58477  3.61503
          0.03168  3.86372  4.58607  0.61958  0.77255  0.48576  0.95510
    109   2.82739  5.25605  1.44540  2.10018  4.57381  3.15655  3.72753  4.12679  2.73705  3.67134  4.53343  2.11217  3.78175  2.90704  3.30115  2.74890  3.13399  3.71136  5.80087  4.32317    109 d - - -
          2.68618  4.42225  2.77519  2.73123  3.46354  2.40513  3.72494  3.29354  2.67741  2.69355  4.24690  2.90347  2.73739  3.18146  2.89801  2.37887  2.77519  2.98518  4.58477  3.61503
          0.03168  3.86372  4.58607  0.61958  0.77255  0.48576  0.95510
    110   3.23453  4.72706  3.82536  3.55313  2.29370  3.81997  3.61455  3.24497  3.41090  2.70115  3.92092  3.71273  4.29404  3.71904  3.59639  3.37208  3.52117  3.11511  3.93712  0.98045    110 y - - -
          2.68618  4.42225  2.77519  2.73123  3.46354  2.40513  3.72494  3.29354  2.67741  2.69355  4.24690  2.90347  2.73739  3.18146  2.89801  2.37887  2.77519  2.98518  4.58477  3.61503
          0.03168  3.86372  4.58607  0.61958  0.77255  0.48576  0.95510
    111   2.99566  4.83533  3.48543  2.99837  4.18770  3.48529  3.81805  3.72884  2.23403  3.24636  4.24680  3.35876  3.98833  3.03884  0.99183  3.08028  3.26224  3.45317  5.27431  4.11700    111 r - - -
          2.68618  4.42225  2.77519  2.73123  3.46354  2.40513  3.72494  3.29354  2.67741  2.69355  4.24690  2.90347  2.73739  3.18146  2.89801  2.37887  2.77519  2.98518  4.58477  3.61503
          0.03168  3.86372  4.58607  0.61958  0.77255  0.48576  0.95510
    112   3.24728  4.65163  4.22672  3.93958  1.02614  3.93904  3.87346  2.77208  3.84684  2.14417  3.50355  4.00935  4.39785  4.01723  3.96872  3.51764  3.54842  2.76213  4.12518  2.49331    112 f - - -
          2.68618  4.42225  2.77519  2.73123  3.46354  2.40513  3.72494  3.29354  2.67741  2.69355  4.24690  2.90347  2.73739  3.18146  2.89801  2.37887  2.77519  2.98518  4.58477  3.61503
          0.03168  3.86372  4.58607  0.61958  0.77255  0.48576  0.95510
    113   3.24728  4.65163  4.22672  3.93958  1.02614  3.93904  3.87346  2.77208  3.84684  2.14417  3.50355  4.00935  4.39785  4.01723  3.96872  3.51764  3.54842  2.76213  4.12518  2.49331    113 f - - -
          2.68618  4.42225  2.77519  2.73123  3.46354  2.40513  3.72494  3.29354  2.67741  2.69355  4.24690  2.90347  2.73739  3.18146  2.89801  2.37887  2.77519  2.98518  4.58477  3.61503
          0.03168  3.86372  4.58607  0.61958  0.77255  0.48576  0.95510
    114   3.08509  4.45644  4.52394  4.02805  3.25261  4.30002  4.70712  1.27076  3.84294  1.60276  3.12826  4.29751  4.60441  4.13738  4.04251  3.68283  3.34199  1.80770  5.22120  3.99095    114 i - - -
          2.68618  4.42225  2.77519  2.73123  3.46354  2.40513  3.72494  3.29354  2.67741  2.69355  4.24690  2.90347  2.73739  3.18146  2.89801  2.37887  2.77519  2.98518  4.58477  3.61503
          0.03168  3.86372  4.58607  0.61958  0.77255  0.48576  0.95510
    115   2.65414  4.43040  3.32612  3.22444  4.36682  0.74273  4.34521  3.96434  3.40452  3.61956  4.59526  3.49043  3.82125  3.72938  3.64149  2.82581  3.13470  3.49435  5.46424  4.46843    115 g - - -
          2.68618  4.42225  2.77519  2.73123  3.46354  2.40513  3.72494  3.29354  2.67741  2.69355  4.24690  2.90347  2.73739  3.18146  2.89801  2.37887  2.77519  2.98518  4.58477  3.61503
          0.03168  3.86372  4.58607  0.61958  0.77255  0.48576  0.95510
    116   3.24728  4.65163  4.22672  3.93958  1.02614  3.93904  3.87346  2.77208  3.84684  2.14417  3.50355  4.00935  4.39785  4.01723  3.96872  3.51764  3.54842  2.76213  4.12518  2.49331    116 f - - -
          2.68618  4.42225  2.77519  2.73123  3.46354  2.40513  3.72494  3.29354  2.67741  2.69355  4.24690  2.90347  2.73739  3.18146  2.89801  2.37887  2.77519  2.98518  4.58477  3.61503
          0.03168  3.86372  4.58607  0.61958  0.77255  0.48576  0.95510
    117   2.96419  4.92754  3.13959  2.76274  4.31197  3.45455  3.75446  3.74070  1.05030  3.30771  4.26967  3.18758  3.95553  2.94645  2.43011  3.00676  3.21812  3.44900  5.37025  4.18177    117 k - - -
          2.68618  4.42225  2.77519  2.73123  3.46354  2.40513  3.72494  3.29354  2.67741  2.69355  4.24690  2.90347  2.73739  3.18146  2.89801  2.37887  2.77519  2.98518  4.58477  3.61503
          0.03168  3.86372  4.58607  0.61958  0.77255  0.48576  0.95510
    118   3.14550  4.61038  4.17543  3.81529  3.13244  3.97100  4.47377  2.33606  3.58312  0.88604  3.15820  4.09160  4.40789  3.95354  3.76060  3.54091  3.44016  2.37112  5.00852  3.72980    118 l - - -
          2.68618  4.42225  2.77519  2.73123  3.46354  2.40513  3.72494  3.29354  2.67741  2.69355  4.24690  2.90347  2.73739  3.18146  2.89801  2.37887  2.77519  2.98518  4.58477  3.61503
          0.03168  3.86372  4.58607  0.61958  0.77255  0.48576  0.95510
    119   2.84797  4.31618  4.15199  3.58087  3.02617  3.96271  4.19546  2.06922  3.45533  1.43889  2.60914  3.86493  4.27052  3.68724  3.67173  3.25738  3.07515  2.24300  4.80026  3.00729    119 l - - -
          2.68618  4.42225  2.77519  2.73123  3.46354  2.40513  3.72494  3.29354  2.67741  2.69355  4.24690  2.90347  2.73739  3.18146  2.89801  2.37887  2.77519  2.98518  4.58477  3.61503
          0.03168  3.86372  4.58607  0.61958  0.77255  0.48576  0.95510
    120   2.42763  4.32965  4.01571  3.51687  3.35210  3.79969  4.32667  2.13427  3.38049  1.47917  3.23338  3.80529  4.23538  3.70015  3.63920  3.15549  3.06192  1.84618  5.13053  3.92414    120 l - - -
          2.68618  4.42225  2.77519  2.73123  3.46354  2.40513  3.72494  3.29354  2.67741  2.69355  4.24690  2.90347  2.73739  3.18146  2.89801  2.37887  2.77519  2.98518  4.58477  3.61503
          0.03168  3.86372  4.58607  0.61958  0.77255  0.48576  0.95510
    121   2.46962  4.50717  2.81932  2.57093  4.12778  3.12249  3.83416  3.51321  2.67902  3.21659  4.09140  1.87220  3.74506  3.04763  3.05648  2.56796  2.13502  3.12847  5.44265  4.12100    121 n - - -
          2.68618  4.42225  2.77519  2.73123  3.46354  2.40513  3.72494  3.29354  2.67741  2.69355  4.24690  2.90347  2.73739  3.18146  2.89801  2.37887  2.77519  2.98518  4.58477  3.61503
          0.03168  3.86372  4.58607  0.61958  0.77255  0.48576  0.95510
    122   2.87605  5.39115  1.60076  1.53975  4.67744  3.17245  3.70912  4.17705  2.71130  3.70403  4.56344  2.64678  3.78776  2.87843  3.28789  2.77139  3.16361  3.76876  5.86270  4.38151    122 e - - -
          2.68618  4.42225  2.77519  2.73123  3.46354  2.40513  3.72494  3.29354  2.67741  2.69355  4.24690  2.90347  2.73739  3.18146  2.89801  2.37887  2.77519  2.98518  4.58477  3.61503
          0.03168  3.86372  4.58607  0.61958  0.77255  0.48576  0.95510
    123   2.80575  5.10865  2.49690  1.86246  4.39338  3.30569  3.64659  3.84943  2.36142  3.38066  4.24557  2.81641  3.82588  1.88455  2.74522  2.76795  3.05675  3.50148  5.54658  4.18739    123 e - - -
          2.68618  4.42225  2.77519  2.73123  3.46354  2.40513  3.72494  3.29354  2.67741  2.69355  4.24690  2.90347  2.73739  3.18146  2.89801  2.37887  2.77519  2.98518  4.58477  3.61503
          0.03168  3.86372  4.58607  0.61958  0.77255  0.48576  0.95510
    124   2.82672  5.15781  2.38507  1.45599  4.43296  3.26807  3.67160  3.90069  2.45527  3.43656  4.31202  2.77598  3.81967  2.44135  2.87153  2.77606  3.09001  3.54792  5.60931  4.22468    124 e - - -
          2.68618  4.42225  2.77519  2.73123  3.46354  2.40513  3.72494  3.29354  2.67741  2.69355  4.24690  2.90347  2.73739  3.18146  2.89801  2.37887  2.77519  2.98518  4.58477  3.61503
          0.03168  3.86372  4.58607  0.61958  0.77255  0.48576  0.95510
    125   2.99782  4.40567  4.41000  3.86830  2.36310  4.15659  4.38451  2.10418  3.75383  1.43120  3.00604  4.11305  4.44993  3.94439  3.94217  3.48441  3.23658  1.74224  4.84714  3.54205    125 l - - -
          2.68618  4.42225  2.77519  2.73123  3.46354  2.40513  3.72494  3.29354  2.67741  2.69355  4.24690  2.90347  2.73739  3.18146  2.89801  2.37887  2.77519  2.98518  4.58477  3.61503
          0.03168  3.86372  4.58607  0.61958  0.77255  0.48576  0.95510
    126   2.42479  4.47780  2.76784  2.55902  4.18365  3.05653  3.85883  3.70021  2.74369  3.33845  4.18605  2.16601  3.71227  3.07749  3.13334  1.65984  2.82508  3.24921  5.49279  4.15195    126 s - - -
          2.68618  4.42225  2.77519  2.73123  3.46354  2.40513  3.72494  3.29354  2.67741  2.69355  4.24690  2.90347  2.73739  3.18146  2.89801  2.37887  2.77519  2.98518  4.58477  3.61503
          0.03168  3.86372  4.58607  0.61958  0.77255  0.48576  0.95510
    127   3.05563  4.43692  4.51263  3.94868  3.13503  4.28096  4.60880  1.85106  3.83294  1.34725  2.34434  4.23614  4.52976  4.02306  4.02417  3.60442  3.28557  1.83997  5.10456  3.99452    127 l - - -
          2.68618  4.42225  2.77519  2.73123  3.46354  2.40513  3.72494  3.29354  2.67741  2.69355  4.24690  2.90347  2.73739  3.18146  2.89801  2.37887  2.77519  2.98518  4.58477  3.61503
          0.03168  3.86372  4.58607  0.61958  0.77255  0.48576  0.95510
    128   2.89994  5.04534  2.99685  2.57067  4.39715  3.47983  3.60260  3.80908  1.35522  3.30490  4.18923  3.02771  3.91972  2.43172  2.26920  2.89720  3.11004  3.49168  5.40855  4.16363    128 k - - -
          2.68618  4.42225  2.77519  2.73123  3.46354  2.40513  3.72494  3.29354  2.67741  2.69355  4.24690  2.90347  2.73739  3.18146  2.89801  2.37887  2.77519  2.98518  4.58477  3.61503
          0.03168  3.86372  4.58607  0.61958  0.77255  0.48576  0.95510
    129   2.42235  4.47364  2.77195  2.56292  4.18227  3.05497  3.86095  3.69879  2.74625  3.33773  4.18545  2.18375  3.71164  3.08026  3.13501  1.64743  2.82357  3.24724  5.49215  4.15200    129 s - - -
          2.68618  4.42225  2.77519  2.73123  3.46354  2.40513  3.72494  3.29354  2.67741  2.69355  4.24690  2.90347  2.73739  3.18146  2.89801  2.37887  2.77519  2.98518  4.58477  3.61503
          0.03168  3.86372  4.58607  0.61958  0.77255  0.48576  0.95510
    130   3.05213  4.42280  4.53805  3.99901  3.25647  4.30244  4.69747  1.71614  3.86999  1.38905  3.07934  4.27948  4.58050  4.10787  4.07773  3.64828  3.29785  1.55356  5.22374  4.06007    130 l - - -
          2.68618  4.42225  2.77519  2.73123  3.46354  2.40513  3.72494  3.29354  2.67741  2.69355  4.24690  2.90347  2.73739  3.18146  2.89801  2.37887  2.77519  2.98518  4.58477  3.61503
          0.03168  3.86372  4.58607  0.61958  0.77255  0.48576  0.95510
    131   2.50835  4.59766  2.92301  2.51162  4.09761  2.81485  3.69781  3.49612  2.03424  3.11658  3.94981  2.97014  3.75799  2.87481  2.83409  2.34975  2.33536  3.13373  5.34984  4.05418    131 k - - -
          2.68618  4.42225  2.77519  2.73123  3.46354  2.40513  3.72494  3.29354  2.67741  2.69355  4.24690  2.90347  2.73739  3.18146  2.89801  2.37887  2.77519  2.98518  4.58477  3.61503
          0.03168  3.86372  4.58607  0.61958  0.77255  0.48576  0.95510
    132   2.69270  4.74274  3.08028  2.57231  4.00204  3.44833  3.63074  3.33745  1.78530  2.96934  3.85793  3.03723  3.86479  2.54235  2.53976  2.75549  2.92227  2.51508  5.23909  3.96688    132 k - - -
          2.68618  4.42225  2.77519  2.73123  3.46354  2.40513  3.72494  3.29354  2.67741  2.69355  4.24690  2.90347  2.73739  3.18146  2.89801  2.37887  2.77519  2.98518  4.58477  3.61503
          0.03168  3.86372  4.58607  0.61958  0.77255  0.48576  0.95510
    133   2.67718  4.90009  2.46042  1.62294  4.32548  3.20210  3.71731  3.76023  2.57380  3.36900  4.22676  2.81261  3.77935  2.89572  3.01824  2.08811  2.98398  3.38646  5.56611  4.19093    133 e - - -
          2.68618  4.42225  2.77519  2.73123  3.46354  2.40513  3.72494  3.29354  2.67741  2.69355  4.24690  2.90347  2.73739  3.18146  2.89801  2.37887  2.77519  2.98518  4.58477  3.61503
          0.03168  3.86372  4.58607  0.61958  0.77255  0.48576  0.95510
    134   2.05321  4.24984  3.90867  3.38042  2.80272  3.73558  4.14310  1.89482  3.29759  2.09815  3.24762  3.67947  4.14580  3.57433  3.57023  3.05477  2.96012  2.07693  4.93299  3.67497    134 i - - -
          2.68618  4.42225  2.77519  2.73123  3.46354  2.40513  3.72494  3.29354  2.67741  2.69355  4.24690  2.90347  2.73739  3.18146  2.89801  2.37887  2.77519  2.98518  4.58477  3.61503
          0.03168  3.86372  4.58607  0.61958  0.77255  0.48576  0.95510
    135   2.65565  4.60133  3.23350  2.64790  3.68966  3.49771  3.62688  3.17037  1.93129  2.53520  3.68025  3.09713  3.87587  2.59404  2.62506  2.75784  2.87299  2.91567  3.69356  3.72328    135 k - - -
          2.68618  4.42225  2.77519  2.73123  3.46354  2.40513  3.72494  3.29354  2.67741  2.69355  4.24690  2.90347  2.73739  3.18146  2.89801  2.37887  2.77519  2.98518  4.58477  3.61503
          0.03168  3.86372  4.58607  0.61958  0.77255  0.48576  0.95510
    136   2.62611  4.75720  2.90240  2.45258  4.04309  3.36615  3.61939  3.45382  2.01718  2.71520  3.90456  2.47377  3.80701  2.78753  2.69136  2.42623  2.87098  3.13650  5.28162  3.97111    136 k - - -
          2.68618  4.42225  2.77519  2.73123  3.46354  2.40513  3.72494  3.29354  2.67741  2.69355  4.24690  2.90347  2.73739  3.18146  2.89801  2.37887  2.77519  2.98518  4.58477  3.61503
          0.03168  3.86372  4.58607  0.61958  0.77255  0.48576  0.95510
    137   1.44018  4.09988  3.35625  3.04816  4.12460  2.41143  4.10828  3.42358  3.08366  3.19229  4.04765  3.22696  3.63813  3.38441  3.39662  2.35722  2.23432  2.95797  5.49180  4.27943    137 a - - -
          2.68618  4.42225  2.77519  2.73123  3.46354  2.40513  3.72494  3.29354  2.67741  2.69355  4.24690  2.90347  2.73739  3.18146  2.89801  2.37887  2.77519  2.98518  4.58477  3.61503
          0.03168  3.86372  4.58607  0.61958  0.77255  0.48576  0.95510
    138   3.05473  4.45932  4.44309  3.90591  2.22355  4.19745  4.36651  2.16685  3.78565  1.28730  2.95979  4.14510  4.47666  3.95960  3.96372  3.52821  3.29050  1.99391  4.77944  3.44351    138 l - - -
          2.68618  4.42225  2.77519  2.73123  3.46354  2.40513  3.72494  3.29354  2.67741  2.69355  4.24690  2.90347  2.73739  3.18146  2.89801  2.37887  2.77519  2.98518  4.58477  3.61503
          0.03168  3.86372  4.58607  0.61958  0.77255  0.48576  0.95510
    139   2.39092  4.79338  2.82422  2.41715  4.15373  3.32564  3.62714  3.56251  2.13764  3.14948  3.98110  2.91551  3.79210  2.30378  2.70920  2.26218  2.87951  3.22118  5.36054  4.04743    139 k - - -
          2.68618  4.42225  2.77519  2.73123  3.46354  2.40513  3.72494  3.29354  2.67741  2.69355  4.24690  2.90347  2.73739  3.18146  2.89801  2.37887  2.77519  2.98518  4.58477  3.61503
          0.03168  3.86372  4.58607  0.61958  0.77255  0.48576  0.95510
    140   2.86651  5.35977  1.78261  1.41617  4.64863  3.17914  3.70723  4.14175  2.69549  3.67567  4.53463  2.65813  3.78875  2.87635  3.26033  2.76823  3.15246  3.73917  5.83504  4.36482    140 e - - -
          2.68618  4.42225  2.77519  2.73123  3.46354  2.40513  3.72494  3.29354  2.67741  2.69355  4.24690  2.90347  2.73739  3.18146  2.89801  2.37887  2.77519  2.98518  4.58477  3.61503
          0.03168  3.86372  4.58607  0.61958  0.77255  0.48576  0.95510
    141   3.24728  4.65163  4.22672  3.93958  1.02614  3.93904  3.87346  2.77208  3.84684  2.14417  3.50355  4.00935  4.39785  4.01723  3.96872  3.51764  3.54842  2.76213  4.12518  2.49331    141 f - - -
          2.68618  4.42225  2.77519  2.73123  3.46354  2.40513  3.72494  3.29354  2.67741  2.69355  4.24690  2.90347  2.73739  3.18146  2.89801  2.37887  2.77519  2.98518  4.58477  3.61503
          0.03168  3.86372  4.58607  0.61958  0.77255  0.48576  0.95510
    142   2.98817  4.39692  4.40191  3.86195  2.65050  4.16146  4.44316  2.04057  3.74996  1.46490  3.04085  4.12085  4.46097  3.95837  3.95123  3.49207  3.23074  1.58453  4.94402  3.67089    142 l - - -
          2.68618  4.42225  2.77519  2.73123  3.46354  2.40513  3.72494  3.29354  2.67741  2.69355  4.24690  2.90347  2.73739  3.18146  2.89801  2.37887  2.77519  2.98518  4.58477  3.61503
          0.03168  3.86372  4.58607  0.61958  0.77255  0.48576  0.95510
    143   2.79389  4.68953  3.14600  2.72495  2.83444  3.55602  2.57584  3.30752  2.64643  2.87195  3.82022  2.74197  3.97263  3.03701  2.99698  2.86728  3.02965  3.05838  4.39463  2.07178    143 y - - -
          2.68618  4.42225  2.77519  2.73123  3.46354  2.40513  3.72494  3.29354  2.67741  2.69355  4.24690  2.90347  2.73739  3.18146  2.89801  2.37887  2.77519  2.98518  4.58477  3.61503
          0.03168  3.86372  4.58607  0.61958  0.77255  0.48576  0.95510
    144   2.77690  5.18779  1.86963  1.90785  4.53623  2.12123  3.69497  4.01424  2.65838  3.55933  4.39834  2.68921  3.77259  2.86136  3.20655  2.71273  3.06612  3.61325  5.74319  4.30175    144 d - - -
          2.68618  4.42225  2.77519  2.73123  3.46354  2.40513  3.72494  3.29354  2.67741  2.69355  4.24690  2.90347  2.73739  3.18146  2.89801  2.37887  2.77519  2.98518  4.58477  3.61503
          0.03168  3.86372  4.58607  0.61958  0.77255  0.48576  0.95510
    145   2.80119  4.34626  4.11318  3.77608  3.54373  3.71480  4.57932  2.05084  3.64373  2.23230  3.51024  3.96730  4.27582  4.00418  3.85707  3.21781  3.16297  1.03599  5.32668  4.05774    145 v - - -
          2.68618  4.42225  2.77519  2.73123  3.46354  2.40513  3.72494  3.29354  2.67741  2.69355  4.24690  2.90347  2.73739  3.18146  2.89801  2.37887  2.77519  2.98518  4.58477  3.61503
          0.03168  3.86372  4.58607  0.61958  0.77255  0.48576  0.95510
    146   2.71624  4.71246  2.70358  2.58819  4.07461  3.17815  3.91404  3.78314  2.81702  3.43101  4.38634  1.17363  3.82960  3.18681  3.17136  2.78378  3.09783  3.40623  5.38153  4.02360    146 n - - -
          2.68618  4.42225  2.77519  2.73123  3.46354  2.40513  3.72494  3.29354  2.67741  2.69355  4.24690  2.90347  2.73739  3.18146  2.89801  2.37887  2.77519  2.98518  4.58477  3.61503
          0.03168  3.86372  4.58607  0.61958  0.77255  0.48576  0.95510
    147   2.98540  4.80432  3.11728  2.87638  3.27869  3.44019  1.16108  3.68696  2.71967  3.18201  4.22431  3.28605  3.99225  3.24251  2.98589  3.05617  3.28848  3.42226  4.74385  3.22980    147 h - - -
          2.68618  4.42225  2.77519  2.73123  3.46354  2.40513  3.72494  3.29354  2.67741  2.69355  4.24690  2.90347  2.73739  3.18146  2.89801  2.37887  2.77519  2.98518  4.58477  3.61503
          0.03168  3.86372  4.58607  0.61958  0.77255  0.48576  0.95510
    148   2.72999  4.87698  2.98047  2.50607  4.17048  3.42624  3.01834  3.60104  1.65463  3.16161  4.00999  2.98308  3.85304  2.75439  2.45888  2.75368  2.60400  3.28019  5.31873  4.02879    148 k - - -
          2.68618  4.42225  2.77519  2.73123  3.46354  2.40513  3.72494  3.29354  2.67741  2.69355  4.24690  2.90347  2.73739  3.18146  2.89801  2.37887  2.77519  2.98518  4.58477  3.61503
          0.03168  3.86372  4.58607  0.61958  0.77255  0.48576  0.95510
    149   3.14550  4.61038  4.17543  3.81529  3.13244  3.97100  4.47377  2.33606  3.58312  0.88604  3.15820  4.09160  4.40789  3.95354  3.76060  3.54091  3.44016  2.37112  5.00852  3.72980    149 l - - -
          2.68618  4.42225  2.77519  2.73123  3.46354  2.40513  3.72494  3.29354  2.67741  2.69355  4.24690  2.90347  2.73739  3.18146  2.89801  2.37887  2.77519  2.98518  4.58477  3.61503
          0.03168  3.86372  4.58607  0.61958  0.77255  0.48576  0.95510
    150   2.96238  4.51254  4.04004  3.63288  3.20398  3.82755  4.37005  2.37871  3.40142  1.80000  1.39479  3.91144  4.28813  3.78389  3.60776  3.31056  3.26752  2.38380  5.04361  3.80460    150 m - - -
          2.68618  4.42225  2.77519  2.73123  3.46354  2.40513  3.72494  3.29354  2.67741  2.69355  4.24690  2.90347  2.73739  3.18146  2.89801  2.37887  2.77519  2.98518  4.58477  3.61503
          0.03168  3.86372  4.58607  0.61958  0.77255  0.48576  0.95510
    151   2.43779  4.45144  2.76250  2.62064  4.26867  1.49113  3.95196  3.79531  2.88286  3.43831  4.29905  2.41807  3.71561  3.19334  3.25768  2.54593  2.86710  3.31487  5.55294  4.25565    151 g - - -
          2.68618  4.42225  2.77519  2.73123  3.46354  2.40513  3.72494  3.29354  2.67741  2.69355  4.24690  2.90347  2.73739  3.18146  2.89801  2.37887  2.77519  2.98518  4.58477  3.61503
          0.03168  3.86372  4.58607  0.61958  0.77255  0.48576  0.95510
    152   2.98027  5.10710  0.93068  2.32959  4.48296  3.20410  3.92343  4.06915  3.00591  3.67905  4.65700  2.88551  3.85627  3.16259  3.52091  2.94364  3.31867  3.70928  5.65326  4.35735    152 d - - -
          2.68618  4.42225  2.77519  2.73123  3.46354  2.40513  3.72494  3.29354  2.67741  2.69355  4.24690  2.90347  2.73739  3.18146  2.89801  2.37887  2.77519  2.98518  4.58477  3.61503
          0.03168  3.86372  4.58607  0.61958  0.77255  0.48576  0.95510
    153   3.24728  4.65163  4.22672  3.93958  1.02614  3.93904  3.87346  2.77208  3.84684  2.14417  3.50355  4.00935  4.39785  4.01723  3.96872  3.51764  3.54842  2.76213  4.12518  2.49331    153 f - - -
          2.68618  4.42225  2.77519  2.73123  3.46354  2.40513  3.72494  3.29354  2.67741  2.69355  4.24690  2.90347  2.73739  3.18146  2.89801  2.37887  2.77519  2.98518  4.58477  3.61503
          0.03168  3.86372  4.58607  0.61958  0.77255  0.48576  0.95510
    154   2.80119  4.34626  4.11318  3.77608  3.54373  3.71480  4.57932  2.05084  3.64373  2.23230  3.51024  3.96730  4.27582  4.00418  3.85707  3.21781  3.16297  1.03599  5.32668  4.05774    154 v - - -
          2.68618  4.42225  2.77519  2.73123  3.46354  2.40513  3.72494  3.29354  2.67741  2.69355  4.24690  2.90347  2.73739  3.18146  2.89801  2.37887  2.77519  2.98518  4.58477  3.61503
          0.03168  3.86372  4.58607  0.61958  0.77255  0.48576  0.95510
    155   2.31076  4.23102  3.19888  3.01428  4.06759  2.96107  4.12436  3.58904  3.08745  3.30995  4.23680  3.24043  3.69916  3.43746  3.37373  1.10432  2.79024  3.12606  5.44079  4.15108    155 s - - -
          2.68618  4.42225  2.77519  2.73123  3.46354  2.40513  3.72494  3.29354  2.67741  2.69355  4.24690  2.90347  2.73739  3.18146  2.89801  2.37887  2.77519  2.98518  4.58477  3.61503
          0.03168  3.86372  4.58607  0.61958  0.77255  0.48576  0.95510
    156   3.05063  4.52767  4.26727  3.74815  3.07763  4.11585  4.43865  2.20809  3.52271  1.44631  1.71866  4.05428  4.43596  3.83704  3.73307  3.47545  3.30112  2.25546  5.01913  3.81572    156 l - - -
          2.68618  4.42225  2.77519  2.73123  3.46354  2.40513  3.72494  3.29354  2.67741  2.69355  4.24690  2.90347  2.73739  3.18146  2.89801  2.37887  2.77519  2.98518  4.58477  3.61503
          0.03168  3.86372  4.58607  0.61958  0.77255  0.48576  0.95510
    157   2.28048  4.25529  3.09214  2.82109  4.15082  2.97386  3.98780  3.59912  2.89953  3.26903  4.12223  3.12022  2.36916  3.23337  3.24624  1.55126  2.72428  3.12415  5.48085  4.21185    157 s - - -
          2.68618  4.42225  2.77519  2.73123  3.46354  2.40513  3.72494  3.29354  2.67741  2.69355  4.24690  2.90347  2.73739  3.18146  2.89801  2.37887  2.77519  2.98518  4.58477  3.61503
          0.03168  3.86372  4.58607  0.61958  0.77255  0.48576  0.95510
    158   2.59608  4.57577  2.99503  2.62181  3.74690  3.33070  3.75365  3.17097  2.57168  2.86430  3.10475  1.83845  3.84245  2.99080  2.93180  2.70040  2.89368  2.90692  5.15843  3.79816    158 n - - -
          2.68618  4.42225  2.77519  2.73123  3.46354  2.40513  3.72494  3.29354  2.67741  2.69355  4.24690  2.90347  2.73739  3.18146  2.89801  2.37887  2.77519  2.98518  4.58477  3.61503
          0.03168  3.86372  4.58607  0.61958  0.77255  0.48576  0.95510
    159   2.19661  5.11282  1.77872  1.95427  4.44812  3.20345  3.67877  3.87644  2.61160  3.46105  4.29926  2.71476  3.77095  2.84122  3.14316  2.68974  3.01873  3.49702  5.67075  4.24472    159 d - - -
          2.68618  4.42225  2.77519  2.73123  3.46354  2.40513  3.72494  3.29354  2.67741  2.69355  4.24690  2.90347  2.73739  3.18146  2.89801  2.37887  2.77519  2.98518  4.58477  3.61503
          0.03168  3.86372  4.58607  0.61958  0.77255  0.48576  0.95510
    160   2.94485  5.05400  2.48404  1.03787  4.39913  3.26848  3.85458  3.85130  2.73401  3.46984  4.44430  2.92807  3.87266  3.07045  3.14192  2.92816  3.24903  3.53606  5.57235  4.29464    160 e - - -
          2.68618  4.42225  2.77519  2.73123  3.46354  2.40513  3.72494  3.29354  2.67741  2.69355  4.24690  2.90347  2.73739  3.18146  2.89801  2.37887  2.77519  2.98518  4.58477  3.61503
          0.03168  3.86372  4.58607  0.61958  0.77255  0.48576  0.95510
    161   3.02430  4.44551  4.32318  3.93868  3.36833  4.05703  4.66845  1.08880  3.76664  1.95620  3.30509  4.18525  4.48912  4.11585  3.96421  3.55151  3.32363  1.84577  5.25733  3.99485    161 i - - -
          2.68618  4.42225  2.77519  2.73123  3.46354  2.40513  3.72494  3.29354  2.67741  2.69355  4.24690  2.90347  2.73739  3.18146  2.89801  2.37887  2.77519  2.98518  4.58477  3.61503
          0.03168  3.86372  4.58607  0.61958  0.77255  0.48576  0.95510
    162   2.61066  4.86603  2.54302  2.17769  4.12259  3.34139  3.58584  3.54829  2.36091  2.64117  3.94617  2.59660  3.77181  2.73335  2.56463  2.61836  2.84634  3.21095  5.34870  3.99960    162 e - - -
          2.68618  4.42225  2.77519  2.73123  3.46354  2.40513  3.72494  3.29354  2.67741  2.69355  4.24690  2.90347  2.73739  3.18146  2.89801  2.37887  2.77519  2.98518  4.58477  3.61503
          0.03168  3.86372  4.58607  0.61958  0.77255  0.48576  0.95510
    163   2.99566  4.83533  3.48543  2.99837  4.18770  3.48529  3.81805  3.72884  2.23403  3.24636  4.24680  3.35876  3.98833  3.03884  0.99183  3.08028  3.26224  3.45317  5.27431  4.11700    163 r - - -
          2.68618  4.42225  2.77519  2.73123  3.46354  2.40513  3.72494  3.29354  2.67741  2.69355  4.24690  2.90347  2.73739  3.18146  2.89801  2.37887  2.77519  2.98518  4.58477  3.61503
          0.03168  3.86372  4.58607  0.61958  0.77255  0.48576  0.95510
    164   3.35737  4.68939  4.34718  3.97410  1.30475  4.17192  3.45618  3.06239  3.83889  2.43686  3.68277  3.89632  4.50030  3.90584  3.94562  3.52878  3.58706  2.98675  3.64235  1.51141    164 f - - -
          2.68618  4.42225  2.77519  2.73123  3.46354  2.40513  3.72494  3.29354  2.67741  2.69355  4.24690  2.90347  2.73739  3.18146  2.89801  2.37887  2.77519  2.98518  4.58477  3.61503
          0.03168  3.86372  4.58607  0.61958  0.77255  0.48576  0.95510
    165   2.53012  4.51341  3.08910  2.57866  3.78697  3.36169  3.67984  3.15507  2.49495  2.81740  3.14618  3.03924  3.80353  2.46543  2.88170  2.26618  2.53956  2.87328  5.13120  3.84990    165 s - - -
          2.68618  4.42225  2.77519  2.73123  3.46354  2.40513  3.72494  3.29354  2.67741  2.69355  4.24690  2.90347  2.73739  3.18146  2.89801  2.37887  2.77519  2.98518  4.58477  3.61503
          0.03168  3.86372  4.58607  0.61958  0.77255  0.48576  0.95510
    166   2.96419  4.92754  3.13959  2.76274  4.31197  3.45455  3.75446  3.74070  1.05030  3.30771  4.26967  3.18758  3.95553  2.94645  2.43011  3.00676  3.21812  3.44900  5.37025  4.18177    166 k - - -
          2.68618  4.42225  2.77519  2.73123  3.46354  2.40513  3.72494  3.29354  2.67741  2.69355  4.24690  2.90347  2.73739  3.18146  2.89801  2.37887  2.77519  2.98518  4.58477  3.61503
          0.03168  3.86372  4.58607  0.61958  0.77255  0.48576  0.95510
    167   3.05063  4.52767  4.26727  3.74815  3.07763  4.11585  4.43865  2.20809  3.52271  1.44631  1.71866  4.05428  4.43596  3.83704  3.73307  3.47545  3.30112  2.25546  5.01913  3.81572    167 l - - -
          2.68618  4.42225  2.77519  2.73123  3.46354  2.40513  3.72494  3.29354  2.67741  2.69355  4.24690  2.90347  2.73739  3.18146  2.89801  2.37887  2.77519  2.98518  4.58477  3.61503
          0.03168  3.86372  4.58607  0.61958  0.77255  0.48576  0.95510
    168   2.94485  5.05400  2.48404  1.03787  4.39913  3.26848  3.85458  3.85130  2.73401  3.46984  4.44430  2.92807  3.87266  3.07045  3.14192  2.92816  3.24903  3.53606  5.57235  4.29464    168 e - - -
          2.68618  4.42225  2.77519  2.73123  3.46354  2.40513  3.72494  3.29354  2.67741  2.69355  4.24690  2.90347  2.73739  3.18146  2.89801  2.37887  2.77519  2.98518  4.58477  3.61503
          0.03168  3.86372  4.58607  0.61958  0.77255  0.48576  0.95510
    169   2.81991  5.05839  2.82620  2.44036  4.41126  3.41755  3.58882  3.83216  1.56083  3.33647  4.17907  2.59667  3.86574  2.43865  2.39865  2.80246  3.03917  3.48614  5.44947  4.16288    169 k - - -
          2.68618  4.42225  2.77519  2.73123  3.46354  2.40513  3.72494  3.29354  2.67741  2.69355  4.24690  2.90347  2.73739  3.18146  2.89801  2.37887  2.77519  2.98518  4.58477  3.61503
          0.03168  3.86372  4.58607  0.61958  0.77255  0.48576  0.95510
    170   3.14550  4.61038  4.17543  3.81529  3.13244  3.97100  4.47377  2.33606  3.58312  0.88604  3.15820  4.09160  4.40789  3.95354  3.76060  3.54091  3.44016  2.37112  5.00852  3.72980    170 l - - -
          2.68618  4.42225  2.77519  2.73123  3.46354  2.40513  3.72494  3.29354  2.67741  2.69355  4.24690  2.90347  2.73739  3.18146  2.89801  2.37887  2.77519  2.98518  4.58477  3.61503
          0.03168  3.86372  4.58607  0.61958  0.77255  0.48576  0.95510
    171   3.14713  4.57548  4.42974  3.89979  3.04115  4.26562  4.56110  2.15860  3.68388  1.02639  2.47968  4.20607  4.53529  3.95550  3.87679  3.62338  3.38666  2.23916  5.05103  3.88018    171 l - - -
          2.68618  4.42225  2.77519  2.73123  3.46354  2.40513  3.72494  3.29354  2.67741  2.69355  4.24690  2.90347  2.73739  3.18146  2.89801  2.37887  2.77519  2.98518  4.58477  3.61503
          0.03168  3.86372  4.58607  0.61958  0.77255  0.48576  0.95510
    172   2.94485  5.05400  2.48404  1.03787  4.39913  3.26848  3.85458  3.85130  2.73401  3.46984  4.44430  2.92807  3.87266  3.07045  3.14192  2.92816  3.24903  3.53606  5.57235  4.29464    172 e - - -
          2.68618  4.42225  2.77519  2.73123  3.46354  2.40513  3.72494  3.29354  2.67741  2.69355  4.24690  2.90347  2.73739  3.18146  2.89801  2.37887  2.77519  2.98518  4.58477  3.61503
          0.03168  3.86372  4.58607  0.61958  0.77255  0.48576  0.95510
    173   2.44712  4.51459  2.73083  2.52667  4.19527  3.06928  3.84250  3.71427  2.72416  3.34723  4.19478  1.99905  3.71822  3.05661  3.12043  1.79007  2.83998  3.26781  5.49886  4.15118    173 s - - -
          2.68618  4.42225  2.77519  2.73123  3.46354  2.40513  3.72494  3.29354  2.67741  2.69355  4.24690  2.90347  2.73739  3.18146  2.89801  2.37887  2.77519  2.98518  4.58477  3.61503
          0.03168  3.86372  4.58607  0.61958  0.77255  0.48576  0.95510
    174   2.96419  4.92754  3.13959  2.76274  4.31197  3.45455  3.75446  3.74070  1.05030  3.30771  4.26967  3.18758  3.95553  2.94645  2.43011  3.00676  3.21812  3.44900  5.37025  4.18177    174 k - - -
          2.68618  4.42225  2.77519  2.73123  3.46354  2.40513  3.72494  3.29354  2.67741  2.69355  4.24690  2.90347  2.73739  3.18146  2.89801  2.37887  2.77519  2.98518  4.58477  3.61503
          0.03168  3.86372  4.58607  0.61958  0.77255  0.48576  0.95510
    175   3.10678  4.47219  4.55629  4.04450  3.20665  4.33199  4.70865  1.38838  3.86745  1.42638  3.06573  4.31854  4.61237  4.13507  4.06033  3.70359  3.35586  1.85836  5.19427  3.99039    175 i - - -
          2.68618  4.42225  2.77519  2.73123  3.46354  2.40513  3.72494  3.29354  2.67741  2.69355  4.24690  2.90347  2.73739  3.18146  2.89801  2.37887  2.77519  2.98518  4.58477  3.61503
          0.03168  3.86372  4.58607  0.61958  0.77255  0.48576  0.95510
    176   1.90521  4.13454  3.25421  3.01218  4.16803  2.90013  4.11825  3.51927  3.07688  3.27477  4.14667  3.20598  3.64259  3.39503  3.38270  1.33790  2.67581  3.03255  5.53671  4.29138    176 s - - -
          2.68618  4.42225  2.77519  2.73123  3.46354  2.40513  3.72494  3.29354  2.67741  2.69355  4.24690  2.90347  2.73739  3.18146  2.89801  2.37887  2.77519  2.98518  4.58477  3.61503
          0.03168  3.86372  4.58607  0.61958  0.77255  0.48576  0.95510
    177   2.99566  4.83533  3.48543  2.99837  4.18770  3.48529  3.81805  3.72884  2.23403  3.24636  4.24680  3.35876  3.98833  3.03884  0.99183  3.08028  3.26224  3.45317  5.27431  4.11700    177 r - - -
          2.68618  4.42225  2.77519  2.73123  3.46354  2.40513  3.72494  3.29354  2.67741  2.69355  4.24690  2.90347  2.73739  3.18146  2.89801  2.37887  2.77519  2.98518  4.58477  3.61503
          0.03168  3.86372  4.58607  0.61958  0.77255  0.48576  0.95510
    178   2.99566  4.83533  3.48543  2.99837  4.18770  3.48529  3.81805  3.72884  2.23403  3.24636  4.24680  3.35876  3.98833  3.03884  0.99183  3.08028  3.26224  3.45317  5.27431  4.11700    178 r - - -
          2.68618  4.42225  2.77519  2.73123  3.46354  2.40513  3.72494  3.29354  2.67741  2.69355  4.24690  2.90347  2.73739  3.18146  2.89801  2.37887  2.77519  2.98518  4.58477  3.61503
          0.03168  3.86372  4.58607  0.61958  0.77255  0.48576  0.95510
    179   3.24728  4.65163  4.22672  3.93958  1.02614  3.93904  3.87346  2.77208  3.84684  2.14417  3.50355  4.00935  4.39785  4.01723  3.96872  3.51764  3.54842  2.76213  4.12518  2.49331    179 f - - -
          2.68618  4.42225  2.77519  2.73123  3.46354  2.40513  3.72494  3.29354  2.67741  2.69355  4.24690  2.90347  2.73739  3.18146  2.89801  2.37887  2.77519  2.98518  4.58477  3.61503
          0.03168  3.86372  4.58607  0.61958  0.77255  0.48576  0.95510
    180   2.89904  5.04634  2.99579  2.56891  4.39834  3.47974  3.60176  3.80997  1.36082  3.30542  4.18887  3.02647  3.91908  2.41945  2.26951  2.89590  3.10887  3.49213  5.40908  4.16388    180 k - - -
          2.68618  4.42225  2.77519  2.73123  3.46354  2.40513  3.72494  3.29354  2.67741  2.69355  4.24690  2.90347  2.73739  3.18146  2.89801  2.37887  2.77519  2.98518  4.58477  3.61503
          0.03168  3.86372  4.58607  0.61958  0.77255  0.48576  0.95510
    181   2.99978  4.36906  4.55668  4.06350  3.44144  4.25359  4.80531  1.31591  3.93641  1.95699  3.27051  4.30907  4.59842  4.21984  4.15340  3.63613  3.27248  1.38540  5.38373  4.17278    181 i - - -
          2.68618  4.42225  2.77519  2.73123  3.46354  2.40513  3.72494  3.29354  2.67741  2.69355  4.24690  2.90347  2.73739  3.18146  2.89801  2.37887  2.77519  2.98518  4.58477  3.61503
          0.03168  3.86372  4.58607  0.61958  0.77255  0.48576  0.95510
    182   2.99566  4.83533  3.48543  2.99837  4.18770  3.48529  3.81805  3.72884  2.23403  3.24636  4.24680  3.35876  3.98833  3.03884  0.99183  3.08028  3.26224  3.45317  5.27431  4.11700    182 r - - -
          2.68618  4.42225  2.77519  2.73123  3.46354  2.40513  3.72494  3.29354  2.67741  2.69355  4.24690  2.90347  2.73739  3.18146  2.89801  2.37887  2.77519  2.98518  4.58477  3.61503
          0.03168  3.86372  4.58607  0.61958  0.77255  0.48576  0.95510
    183   2.96268  5.03804  3.35809  2.73795  4.45318  3.58268  3.57732  3.81580  1.59436  3.29488  4.17624  3.14190  3.96961  2.72250  1.48895  2.97431  3.14386  3.50833  5.36507  4.18485    183 r - - -
          2.68618  4.42225  2.77519  2.73123  3.46354  2.40513  3.72494  3.29354  2.67741  2.69355  4.24690  2.90347  2.73739  3.18146  2.89801  2.37887  2.77519  2.98518  4.58477  3.61503
          0.03168  3.86372  4.58607  0.61958  0.77255  0.48576  0.95510
    184   3.03361  4.49362  4.33957  3.85613  3.15645  4.11631  4.55324  2.07774  3.66192  1.13220  3.04907  4.13130  4.47491  3.96302  3.86861  3.50320  3.30760  1.85831  5.11280  3.89004    184 l - - -
          2.68618  4.42225  2.77519  2.73123  3.46354  2.40513  3.72494  3.29354  2.67741  2.69355  4.24690  2.90347  2.73739  3.18146  2.89801  2.37887  2.77519  2.98518  4.58477  3.61503
          0.03168  3.86372  4.58607  0.61958  0.77255  0.48576  0.95510
    185   2.76094  5.19355  1.78407  1.77987  4.50348  3.20766  3.66491  3.95205  2.59033  3.50965  4.34118  2.69544  3.77149  2.82149  3.12700  2.69676  2.61386  3.56306  5.70373  4.26316    185 e - - -
          2.68618  4.42225  2.77519  2.73123  3.46354  2.40513  3.72494  3.29354  2.67741  2.69355  4.24690  2.90347  2.73739  3.18146  2.89801  2.37887  2.77519  2.98518  4.58477  3.61503
          0.03168  3.86372  4.58607  0.61958  0.77255  0.48576  0.95510
    186   2.63427  4.66539  3.08876  2.57469  3.92907  3.42032  3.65270  2.82900  1.79313  2.91148  3.80220  3.04028  3.19597  2.83621  2.65783  2.71308  2.87707  2.96847  5.21241  3.93179    186 k - - -
          2.68618  4.42225  2.77519  2.73123  3.46354  2.40513  3.72494  3.29354  2.67741  2.69355  4.24690  2.90347  2.73739  3.18146  2.89801  2.37887  2.77519  2.98518  4.58477  3.61503
          0.03168  3.86372  4.58607  0.61958  0.77255  0.48576  0.95510
    187   2.70846  5.10780  1.88455  2.16785  4.38083  3.23421  3.00497  3.88794  2.51906  3.42508  4.24062  2.45858  3.76419  2.78783  3.03334  2.38087  2.97287  3.49951  5.59121  4.16345    187 d - - -
          2.68618  4.42225  2.77519  2.73123  3.46354  2.40513  3.72494  3.29354  2.67741  2.69355  4.24690  2.90347  2.73739  3.18146  2.89801  2.37887  2.77519  2.98518  4.58477  3.61503
          0.03168  3.86372  4.58607  0.61958  0.77255  0.48576  0.95510
    188   2.98027  5.10710  0.93068  2.32959  4.48296  3.20410  3.92343  4.06915  3.00591  3.67905  4.65700  2.88551  3.85627  3.16259  3.52091  2.94364  3.31867  3.70928  5.65326  4.35735    188 d - - -
          2.68618  4.42225  2.77519  2.73123  3.46354  2.40513  3.72494  3.29354  2.67741  2.69355  4.24690  2.90347  2.73739  3.18146  2.89801  2.37887  2.77519  2.98518  4.58477  3.61503
          0.03168  3.86372  4.58607  0.61958  0.77255  0.48576  0.95510
    189   3.19133  4.59044  4.38000  3.94322  1.44566  4.16467  3.96795  2.45071  3.79648  1.61022  3.16812  4.06352  4.49226  3.95969  3.94651  3.54709  3.44105  2.48476  4.23907  2.64793    189 f - - -
          2.68618  4.42225  2.77519  2.73123  3.46354  2.40513  3.72494  3.29354  2.67741  2.69355  4.24690  2.90347  2.73739  3.18146  2.89801  2.37887  2.77519  2.98518  4.58477  3.61503
          0.03168  3.86372  4.58607  0.61958  0.77255  0.48576  0.95510
    190   2.25108  4.18855  3.17209  2.96606  4.21842  1.43833  4.11651  3.57130  3.06973  3.31474  4.19315  3.19718  3.66436  3.39176  3.37798  2.41984  2.24450  3.08835  5.55247  4.33165    190 g - - -
          2.68618  4.42225  2.77519  2.73123  3.46354  2.40513  3.72494  3.29354  2.67741  2.69355  4.24690  2.90347  2.73739  3.18146  2.89801  2.37887  2.77519  2.98518  4.58477  3.61503
          0.03168  3.86372  4.58607  0.61958  0.77255  0.48576  0.95510
    191   3.23453  4.72706  3.82536  3.55313  2.29370  3.81997  3.61455  3.24497  3.41090  2.70115  3.92092  3.71273  4.29404  3.71904  3.59639  3.37208  3.52117  3.11511  3.93712  0.98045    191 y - - -
          2.68618  4.42225  2.77519  2.73123  3.46354  2.40513  3.72494  3.29354  2.67741  2.69355  4.24690  2.90347  2.73739  3.18146  2.89801  2.37887  2.77519  2.98518  4.58477  3.61503
          0.03168  3.86372  4.58607  0.61958  0.77255  0.48576  0.95510
    192   3.13701  4.51532  4.54114  4.02288  3.13089  4.33313  4.67508  1.66521  3.83998  1.16998  2.98730  4.30691  4.60084  4.09322  4.02782  3.70020  3.38139  1.98286  5.13876  3.95084    192 l - - -
          2.68618  4.42225  2.77519  2.73123  3.46354  2.40513  3.72494  3.29354  2.67741  2.69355  4.24690  2.90347  2.73739  3.18146  2.89801  2.37887  2.77519  2.98518  4.58477  3.61503
          0.03168  3.86372  4.58607  0.61958  0.77255  0.48576  0.95510
    193   3.04499  4.43152  4.49315  3.96786  3.23620  4.25572  4.65529  1.31535  3.80127  1.71618  2.60477  4.24263  4.55297  4.06916  4.00256  3.61349  3.29548  1.86322  5.19294  4.01704    193 i - - -
          2.68618  4.42225  2.77519  2.73123  3.46354  2.40513  3.72494  3.29354  2.67741  2.69355  4.24690  2.90347  2.73739  3.18146  2.89801  2.37887  2.77519  2.98518  4.58477  3.61503
          0.03168  3.86372  4.58607  0.61958  0.77255  0.48576  0.95510
    194   2.94485  5.05400  2.48404  1.03787  4.39913  3.26848  3.85458  3.85130  2.73401  3.46984  4.44430  2.92807  3.87266  3.07045  3.14192  2.92816  3.24903  3.53606  5.57235  4.29464    194 e - - -
          2.68618  4.42225  2.77519  2.73123  3.46354  2.40513  3.72494  3.29354  2.67741  2.69355  4.24690  2.90347  2.73739  3.18146  2.89801  2.37887  2.77519  2.98518  4.58477  3.61503
          0.03168  3.86372  4.58607  0.61958  0.77255  0.48576  0.95510
    195   2.98540  4.80432  3.11728  2.87638  3.27869  3.44019  1.16108  3.68696  2.71967  3.18201  4.22431  3.28605  3.99225  3.24251  2.98589  3.05617  3.28848  3.42226  4.74385  3.22980    195 h - - -
          2.68618  4.42225  2.77519  2.73123  3.46354  2.40513  3.72494  3.29354  2.67741  2.69355  4.24690  2.90347  2.73739  3.18146  2.89801  2.37887  2.77519  2.98518  4.58477  3.61503
          0.03168  3.86372  4.58607  0.61958  0.77255  0.48576  0.95510
    196   3.13608  4.51335  4.54349  4.02504  3.13355  4.33429  4.67734  1.65320  3.84292  1.17813  2.98936  4.30861  4.60182  4.09577  4.03070  3.70124  3.38045  1.97752  5.14106  3.95344    196 l - - -
          2.68618  4.42225  2.77519  2.73123  3.46354  2.40513  3.72494  3.29354  2.67741  2.69355  4.24690  2.90347  2.73739  3.18146  2.89801  2.37887  2.77519  2.98518  4.58477  3.61503
          0.03168  3.86372  4.58607  0.61958  0.77255  0.48576  0.95510
    197   3.23453  4.72706  3.82536  3.55313  2.29370  3.81997  3.61455  3.24497  3.41090  2.70115  3.92092  3.71273  4.29404  3.71904  3.59639  3.37208  3.52117  3.11511  3.93712  0.98045    197 y - - -
          2.68618  4.42225  2.77519  2.73123  3.46354  2.40513  3.72494  3.29354  2.67741  2.69355  4.24690  2.90347  2.73739  3.18146  2.89801  2.37887  2.77519  2.98518  4.58477  3.61503
          0.03168  3.86372  4.58607  0.61958  0.77255  0.48576  0.95510
    198   2.65414  4.43040  3.32612  3.22444  4.36682  0.74273  4.34521  3.96434  3.40452  3.61956  4.59526  3.49043  3.82125  3.72938  3.64149  2.82581  3.13470  3.49435  5.46424  4.46843    198 g - - -
          2.68618  4.42225  2.77519  2.73123  3.46354  2.40513  3.72494  3.29354  2.67741  2.69355  4.24690  2.90347  2.73739  3.18146  2.89801  2.37887  2.77519  2.98518  4.58477  3.61503
          0.03168  3.86372  4.58607  0.61958  0.77255  0.48576  0.95510
    199   2.78257  5.02949  2.82509  2.19633  4.35461  3.41244  3.58400  3.77007  2.13596  3.28626  4.12552  2.92100  3.85006  1.94227  2.21708  2.76886  3.00114  3.42968  5.42833  4.13226    199 q - - -
          2.68618  4.42225  2.77519  2.73123  3.46354  2.40513  3.72494  3.29354  2.67741  2.69355  4.24690  2.90347  2.73739  3.18146  2.89801  2.37887  2.77519  2.98518  4.58477  3.61503
          0.03168  3.86372  4.58607  0.61958  0.77255  0.48576  0.95510
    200   2.61631  4.79943  2.38326  2.34744  4.15136  3.27370  3.66377  3.53325  2.25323  3.16752  4.00957  2.86475  3.77785  2.83294  2.91943  2.64254  2.03522  3.19546  5.40873  4.06654    200 t - - -
          2.68618  4.42225  2.77519  2.73123  3.46354  2.40513  3.72494  3.29354  2.67741  2.69355  4.24690  2.90347  2.73739  3.18146  2.89801  2.37887  2.77519  2.98518  4.58477  3.61503
          0.03168  3.86372  4.58607  0.61958  0.77255  0.48576  0.95510
    201   2.65414  4.43040  3.32612  3.22444  4.36682  0.74273  4.34521  3.96434  3.40452  3.61956  4.59526  3.49043  3.82125  3.72938  3.64149  2.82581  3.13470  3.49435  5.46424  4.46843    201 g - - -
          2.68618  4.42225  2.77519  2.73123  3.46354  2.40513  3.72494  3.29354  2.67741  2.69355  4.24690  2.90347  2.73739  3.18146  2.89801  2.37887  2.77519  2.98518  4.58477  3.61503
          0.03168  3.86372  4.58607  0.61958  0.77255  0.48576  0.95510
    202   2.62472  4.26590  3.80764  3.30092  3.52933  3.60479  4.18965  2.00248  3.19468  2.30052  3.42419  3.60576  4.08901  3.52811  3.49414  2.95222  1.96860  1.87459  5.16978  3.94339    202 v - - -
          2.68618  4.42225  2.77519  2.73123  3.46354  2.40513  3.72494  3.29354  2.67741  2.69355  4.24690  2.90347  2.73739  3.18146  2.89801  2.37887  2.77519  2.98518  4.58477  3.61503
          0.03168  3.86372  4.58607  0.61958  0.77255  0.48576  0.95510
    203   1.61186  4.20882  3.22683  2.93753  4.09190  2.98832  4.04928  3.39235  2.97921  3.13935  4.04090  3.19652  2.06488  3.31263  3.30495  2.44489  2.72369  2.97713  5.45743  4.22389    203 a - - -
          2.68618  4.42225  2.77519  2.73123  3.46354  2.40513  3.72494  3.29354  2.67741  2.69355  4.24690  2.90347  2.73739  3.18146  2.89801  2.37887  2.77519  2.98518  4.58477  3.61503
          0.03168  3.86372  4.58607  0.61958  0.77255  0.48576  0.95510
    204   3.36925  4.70719  4.32133  3.94979  1.53581  4.16784  3.43785  3.10709  3.81672  2.48853  3.72763  3.87901  4.49882  3.89039  3.93185  3.52416  3.59913  3.02205  3.62562  1.26123    204 y - - -
          2.68618  4.42225  2.77519  2.73123  3.46354  2.40513  3.72494  3.29354  2.67741  2.69355  4.24690  2.90347  2.73739  3.18146  2.89801  2.37887  2.77519  2.98518  4.58477  3.61503
          0.03168  3.86372  4.58607  0.61958  0.77255  0.48576  0.95510
    205   2.86087  5.31026  1.94663  1.33125  4.60422  3.18788  3.71278  4.08648  2.68556  3.63655  4.50149  2.67873  3.79374  2.88484  3.23158  2.77276  3.14708  3.69534  5.79592  4.34448    205 e - - -
          2.68618  4.42225  2.77519  2.73123  3.46354  2.40513  3.72494  3.29354  2.67741  2.69355  4.24690  2.90347  2.73739  3.18146  2.89801  2.37887  2.77519  2.98518  4.58477  3.61503
          0.03168  3.86372  4.58607  0.61958  0.77255  0.48576  0.95510
    206   2.86913  5.37176  1.72608  1.45074  4.65960  3.17684  3.70703  4.15530  2.69971  3.68593  4.54432  2.65364  3.78803  2.87587  3.26895  2.76843  3.15538  3.75022  5.84506  4.37053    206 e - - -
          2.68618  4.42225  2.77519  2.73123  3.46354  2.40513  3.72494  3.29354  2.67741  2.69355  4.24690  2.90347  2.73739  3.18146  2.89801  2.37887  2.77519  2.98518  4.58477  3.61503
          0.03168  3.86372  4.58607  0.61958  0.77255  0.48576  0.95510
    207   3.23453  4.72706  3.82536  3.55313  2.29370  3.81997  3.61455  3.24497  3.41090  2.70115  3.92092  3.71273  4.29404  3.71904  3.59639  3.37208  3.52117  3.11511  3.93712  0.98045    207 y - - -
          2.68618  4.42225  2.77519  2.73123  3.46354  2.40513  3.72494  3.29354  2.67741  2.69355  4.24690  2.90347  2.73739  3.18146  2.89801  2.37887  2.77519  2.98518  4.58477  3.61503
          0.03168  3.86372  4.58607  0.61958  0.77255  0.48576  0.95510
    208   2.86087  5.31026  1.94663  1.33125  4.60422  3.18788  3.71278  4.08648  2.68556  3.63655  4.50149  2.67873  3.79374  2.88484  3.23158  2.77276  3.14708  3.69534  5.79592  4.34448    208 e - - -
          2.68618  4.42225  2.77519  2.73123  3.46354  2.40513  3.72494  3.29354  2.67741  2.69355  4.24690  2.90347  2.73739  3.18146  2.89801  2.37887  2.77519  2.98518  4.58477  3.61503
          0.03168  3.86372  4.58607  0.61958  0.77255  0.48576  0.95510
    209   3.34164  4.71196  4.24076  3.86676  1.73754  4.12940  3.44766  3.10969  3.73645  2.50444  3.74067  3.84259  4.47287  3.84569  3.87596  3.48998  3.57640  3.01914  3.65208  1.15736    209 y - - -
          2.68618  4.42225  2.77519  2.73123  3.46354  2.40513  3.72494  3.29354  2.67741  2.69355  4.24690  2.90347  2.73739  3.18146  2.89801  2.37887  2.77519  2.98518  4.58477  3.61503
          0.03168  3.86372  4.58607  0.61958  0.77255  0.48576  0.95510
    210   2.79802  4.92770  2.83387  2.48528  3.82893  3.41318  2.15235  3.65434  2.27320  3.18054  4.07383  2.97123  3.87881  2.20097  2.58910  2.80892  3.03519  3.34654  5.14250  3.71567    210 h - - -
          2.68618  4.42225  2.77519  2.73123  3.46354  2.40513  3.72494  3.29354  2.67741  2.69355  4.24690  2.90347  2.73739  3.18146  2.89801  2.37887  2.77519  2.98518  4.58477  3.61503
          0.03168  3.86372  4.58607  0.61958  0.77255  0.48576  0.95510
    211   3.14550  4.61038  4.17543  3.81529  3.13244  3.97100  4.47377  2.33606  3.58312  0.88604  3.15820  4.09160  4.40789  3.95354  3.76060  3.54091  3.44016  2.37112  5.00852  3.72980    211 l - - -
          2.68618  4.42225  2.77519  2.73123  3.46354  2.40513  3.72494  3.29354  2.67741  2.69355  4.24690  2.90347  2.73739  3.18146  2.89801  2.37887  2.77519  2.98518  4.58477  3.61503
          0.03168  3.86372  4.58607  0.61958  0.77255  0.48576  0.95510
    212   2.30025  4.26893  3.07251  2.82105  4.13829  2.98348  3.99256  3.58856  2.90166  3.26466  4.12966  3.12391  1.81672  3.24413  3.24075  1.92497  2.74387  3.12421  5.47305  4.20082    212 p - - -
          2.68618  4.42225  2.77519  2.73123  3.46354  2.40513  3.72494  3.29354  2.67741  2.69355  4.24690  2.90347  2.73739  3.18146  2.89801  2.37887  2.77519  2.98518  4.58477  3.61503
          0.03168  3.86372  4.58607  0.61958  0.77255  0.48576  0.95510
    213   2.96419  4.92754  3.13959  2.76274  4.31197  3.45455  3.75446  3.74070  1.05030  3.30771  4.26967  3.18758  3.95553  2.94645  2.43011  3.00676  3.21812  3.44900  5.37025  4.18177    213 k - - -
          2.68618  4.42225  2.77519  2.73123  3.46354  2.40513  3.72494  3.29354  2.67741  2.69355  4.24690  2.90347  2.73739  3.18146  2.89801  2.37887  2.77519  2.98518  4.58477  3.61503
          0.03168  3.86372  4.58607  0.61958  0.77255  0.48576  0.95510
    214   2.93852  5.02643  3.26062  2.69865  4.43049  3.54890  3.59008  3.80665  1.29334  3.29661  4.17974  3.11640  3.95412  2.73815  1.94356  2.94951  3.13170  3.49556  5.37417  4.17771    214 k - - -
          2.68618  4.42225  2.77519  2.73123  3.46354  2.40513  3.72494  3.29354  2.67741  2.69355  4.24690  2.90347  2.73739  3.18146  2.89801  2.37887  2.77519  2.98518  4.58477  3.61503
          0.03168  3.86372  4.58607  0.61958  0.77255  0.48576  0.95510
    215   2.68702  4.77238  2.95917  2.50265  3.81094  3.42610  3.60387  3.42209  1.87566  3.02103  3.88346  2.64736  3.84824  2.80613  2.64433  2.73229  2.91640  3.12694  5.12165  2.81382    215 k - - -
          2.68618  4.42225  2.77519  2.73123  3.46354  2.40513  3.72494  3.29354  2.67741  2.69355  4.24690  2.90347  2.73739  3.18146  2.89801  2.37887  2.77519  2.98518  4.58477  3.61503
          0.03168  3.86372  4.58607  0.61958  0.77255  0.48576  0.95510
    216   2.61316  4.49518  3.15001  2.44318  3.53474  3.47613  3.68002  2.99955  2.53299  2.14279  3.56254  3.10565  3.87299  2.68426  2.89094  2.74683  2.84265  2.76823  4.95383  3.12490    216 l - - -
          2.68618  4.42225  2.77519  2.73123  3.46354  2.40513  3.72494  3.29354  2.67741  2.69355  4.24690  2.90347  2.73739  3.18146  2.89801  2.37887  2.77519  2.98518  4.58477  3.61503
          0.03168  3.86372  4.58607  0.61958  0.77255  0.48576  0.95510
    217   2.79161  5.18009  1.64220  2.17801  4.48927  3.23355  3.67239  3.96224  1.99904  3.50955  4.35422  2.73850  3.79227  2.83273  3.00704  2.73271  3.06264  3.57956  5.66205  4.25112    217 d - - -
          2.68618  4.42225  2.77519  2.73123  3.46354  2.40513  3.72494  3.29354  2.67741  2.69355  4.24690  2.90347  2.73739  3.18146  2.89801  2.37887  2.77519  2.98518  4.58477  3.61503
          0.03168  3.86372  4.58607  0.61958  0.77255  0.48576  0.95510
    218   2.68527  4.90121  2.72688  2.39051  4.30201  3.31079  3.63362  3.73690  1.78848  3.29242  4.12510  2.36391  3.80571  2.78895  2.64707  2.39916  2.94879  3.37223  5.45209  4.12898    218 k - - -
          2.68618  4.42225  2.77519  2.73123  3.46354  2.40513  3.72494  3.29354  2.67741  2.69355  4.24690  2.90347  2.73739  3.18146  2.89801  2.37887  2.77519  2.98518  4.58477  3.61503
          0.03168  3.86372  4.58607  0.61958  0.77255  0.48576  0.95510
    219   2.83226  5.13775  2.44650  1.45782  4.45441  3.29118  3.66612  3.87439  2.14395  3.43269  4.30004  2.80530  3.82969  2.82901  2.78576  2.78825  3.08913  3.52426  5.59353  4.23724    219 e - - -
          2.68618  4.42225  2.77519  2.73123  3.46354  2.40513  3.72494  3.29354  2.67741  2.69355  4.24690  2.90347  2.73739  3.18146  2.89801  2.37887  2.77519  2.98518  4.58477  3.61503
          0.03168  3.86372  4.58607  0.61958  0.77255  0.48576  0.95510
    220   2.45378  4.20759  3.68328  3.26683  3.69945  3.30879  4.19225  2.46754  3.16402  2.53645  3.62244  3.49426  3.92254  3.51576  3.44829  2.71917  1.78820  1.83803  5.28186  4.04733    220 t - - -
          2.68618  4.42225  2.77519  2.73123  3.46354  2.40513  3.72494  3.29354  2.67741  2.69355  4.24690  2.90347  2.73739  3.18146  2.89801  2.37887  2.77519  2.98518  4.58477  3.61503
          0.03168  3.86372  4.58607  0.61958  0.77255  0.48576  0.95510
    221   3.14550  4.61038  4.17543  3.81529  3.13244  3.97100  4.47377  2.33606  3.58312  0.88604  3.15820  4.09160  4.40789  3.95354  3.76060  3.54091  3.44016  2.37112  5.00852  3.72980    221 l - - -
          2.68618  4.42225  2.77519  2.73123  3.46354  2.40513  3.72494  3.29354  2.67741  2.69355  4.24690  2.90347  2.73739  3.18146  2.89801  2.37887  2.77519  2.98518  4.58477  3.61503
          0.03168  3.86372  4.58607  0.61958  0.77255  0.48576  0.95510
    222   2.99222  4.36204  4.55081  4.05588  3.45444  4.24812  4.80144  1.39883  3.93207  1.97738  3.28342  4.30191  4.59447  4.21637  4.15174  3.62890  3.26489  1.29519  5.38884  4.17610    222 v - - -
          2.68618  4.42225  2.77519  2.73123  3.46354  2.40513  3.72494  3.29354  2.67741  2.69355  4.24690  2.90347  2.73739  3.18146  2.89801  2.37887  2.77519  2.98518  4.58477  3.61503
          0.03168  3.86372  4.58607  0.61958  0.77255  0.48576  0.95510
    223   2.96419  4.92754  3.13959  2.76274  4.31197  3.45455  3.75446  3.74070  1.05030  3.30771  4.26967  3.18758  3.95553  2.94645  2.43011  3.00676  3.21812  3.44900  5.37025  4.18177    223 k - - -
          2.68618  4.42225  2.77519  2.73123  3.46354  2.40513  3.72494  3.29354  2.67741  2.69355  4.24690  2.90347  2.73739  3.18146  2.89801  2.37887  2.77519  2.98518  4.58477  3.61503
          0.03168  3.86372  4.58607  0.61958  0.77255  0.48576  0.95510
    224   2.72459  4.71519  3.19671  2.63913  3.74912  3.50495  3.60411  3.33072  1.91930  2.93227  3.81331  3.08565  3.89376  2.81805  2.27927  2.79834  2.93828  3.06014  5.05242  2.53540    224 k - - -
          2.68618  4.42225  2.77519  2.73123  3.46354  2.40513  3.72494  3.29354  2.67741  2.69355  4.24690  2.90347  2.73739  3.18146  2.89801  2.37887  2.77519  2.98518  4.58477  3.61503
          0.03168  3.86372  4.58607  0.61958  0.77255  0.48576  0.95510
    225   3.23453  4.72706  3.82536  3.55313  2.29370  3.81997  3.61455  3.24497  3.41090  2.70115  3.92092  3.71273  4.29404  3.71904  3.59639  3.37208  3.52117  3.11511  3.93712  0.98045    225 y - - -
          2.68618  4.42225  2.77519  2.73123  3.46354  2.40513  3.72494  3.29354  2.67741  2.69355  4.24690  2.90347  2.73739  3.18146  2.89801  2.37887  2.77519  2.98518  4.58477  3.61503
          0.03168  3.86372  4.58607  0.61958  0.77255  0.48576  0.95510
    226   2.98027  5.10710  0.93068  2.32959  4.48296  3.20410  3.92343  4.06915  3.00591  3.67905  4.65700  2.88551  3.85627  3.16259  3.52091  2.94364  3.31867  3.70928  5.65326  4.35735    226 d - - -
          2.68618  4.42225  2.77519  2.73123  3.46354  2.40513  3.72494  3.29354  2.67741  2.69355  4.24690  2.90347  2.73739  3.18146  2.89801  2.37887  2.77519  2.98518  4.58477  3.61503
          0.03168  3.86372  4.58607  0.61958  0.77255  0.48576  0.95510
    227   3.13701  4.51532  4.54114  4.02288  3.13089  4.33313  4.67508  1.66521  3.83998  1.16998  2.98730  4.30691  4.60084  4.09322  4.02782  3.70020  3.38139  1.98286  5.13876  3.95084    227 l - - -
          2.68618  4.42225  2.77519  2.73123  3.46354  2.40513  3.72494  3.29354  2.67741  2.69355  4.24690  2.90347  2.73739  3.18146  2.89801  2.37887  2.77519  2.98518  4.58477  3.61503
          0.03168  3.86372  4.58607  0.61958  0.77255  0.48576  0.95510
    228   3.12326  4.49168  4.55996  4.04210  3.16675  4.34008  4.69754  1.51850  3.86550  1.28581  3.02024  4.32048  4.60986  4.11993  4.05418  3.70748  3.36872  1.91735  5.16699  3.97683    228 l - - -
          2.68618  4.42225  2.77519  2.73123  3.46354  2.40513  3.72494  3.29354  2.67741  2.69355  4.24690  2.90347  2.73739  3.18146  2.89801  2.37887  2.77519  2.98518  4.58477  3.61503
          0.03168  3.86372  4.58607  0.61958  0.77255  0.48576  0.95510
    229   2.87238  5.03081  3.19096  2.60820  4.36169  3.53737  2.95619  3.78185  1.49159  3.26980  4.12046  3.05430  3.91877  2.69725  1.99701  2.87275  3.05928  3.45966  5.35005  4.11122    229 k - - -
          2.68618  4.42225  2.77519  2.73123  3.46354  2.40513  3.72494  3.29354  2.67741  2.69355  4.24690  2.90347  2.73739  3.18146  2.89801  2.37887  2.77519  2.98518  4.58477  3.61503
          0.03168  3.86372  4.58607  0.61958  0.77255  0.48576  0.95510
    230   2.73998  4.49875  3.34622  3.18401  4.17989  3.18676  4.26216  3.72308  3.24057  3.35086  4.40035  3.49158  0.84405  3.62962  3.48707  2.90721  3.18087  3.36945  5.36882  4.30044    230 p - - -
          2.68618  4.42225  2.77519  2.73123  3.46354  2.40513  3.72494  3.29354  2.67741  2.69355  4.24690  2.90347  2.73739  3.18146  2.89801  2.37887  2.77519  2.98518  4.58477  3.61503
          0.03168  3.86372  4.58607  0.61958  0.77255  0.48576  0.95510
    231   2.24197  4.15916  3.30135  3.01224  4.05160  2.96865  4.07510  3.33136  3.00140  3.12796  4.02431  3.22668  3.68125  3.35517  3.30068  2.09046  1.48976  2.91680  5.43957  4.19529    231 t - - -
          2.68618  4.42225  2.77519  2.73123  3.46354  2.40513  3.72494  3.29354  2.67741  2.69355  4.24690  2.90347  2.73739  3.18146  2.89801  2.37887  2.77519  2.98518  4.58477  3.61503
          0.03168  3.86372  4.58607  0.61958  0.77255  0.48576  0.95510
    232   2.99566  4.83533  3.48543  2.99837  4.18770  3.48529  3.81805  3.72884  2.23403  3.24636  4.24680  3.35876  3.98833  3.03884  0.99183  3.08028  3.26224  3.45317  5.27431  4.11700    232 r - - -
          2.68618  4.42225  2.77519  2.73123  3.46354  2.40513  3.72494  3.29354  2.67741  2.69355  4.24690  2.90347  2.73739  3.18146  2.89801  2.37887  2.77519  2.98518  4.58477  3.61503
          0.03168  3.86372  4.58607  0.61958  0.77255  0.48576  0.95510
    233   2.57647  0.95836  4.09334  3.83101  3.82441  3.20124  4.48002  2.96691  3.65792  2.88276  4.00378  3.82033  3.90751  4.00437  3.78383  2.84809  3.04250  2.71207  5.24233  4.11214    233 c - - -
          2.68618  4.42225  2.77519  2.73123  3.46354  2.40513  3.72494  3.29354  2.67741  2.69355  4.24690  2.90347  2.73739  3.18146  2.89801  2.37887  2.77519  2.98518  4.58477  3.61503
          0.03168  3.86372  4.58607  0.61958  0.77255  0.48576  0.95510
    234   3.03278  4.49224  4.34048  3.85644  3.15808  4.11685  4.55398  2.07554  3.66304  1.13585  3.04998  4.13163  4.47511  3.96364  3.86994  3.50325  3.30659  1.85145  5.11406  3.89186    234 l - - -
          2.68618  4.42225  2.77519  2.73123  3.46354  2.40513  3.72494  3.29354  2.67741  2.69355  4.24690  2.90347  2.73739  3.18146  2.89801  2.37887  2.77519  2.98518  4.58477  3.61503
          0.03168  3.86372  4.58607  0.61958  0.77255  0.48576  0.95510
    235   3.00174  4.37363  4.55180  4.06090  3.43318  4.24932  4.80182  1.28307  3.93057  1.94645  3.26422  4.30642  4.59616  4.21551  4.14669  3.63353  3.27535  1.43205  5.37844  4.16677    235 i - - -
          2.68618  4.42225  2.77519  2.73123  3.46354  2.40513  3.72494  3.29354  2.67741  2.69355  4.24690  2.90347  2.73739  3.18146  2.89801  2.37887  2.77519  2.98518  4.58477  3.61503
          0.03168  3.86372  4.58607  0.61958  0.77255  0.48576  0.95510
    236   2.86064  5.30622  1.95707  1.32647  4.60066  3.18859  3.71346  4.08204  2.68501  3.63352  4.49911  2.68058  3.79425  2.88583  3.22941  2.77339  3.14694  3.69187  5.79279  4.34296    236 e - - -
          2.68618  4.42225  2.77519  2.73123  3.46354  2.40513  3.72494  3.29354  2.67741  2.69355  4.24690  2.90347  2.73739  3.18146  2.89801  2.37887  2.77519  2.98518  4.58477  3.61503
          0.03168  3.86372  4.58607  0.61958  0.77255  0.48576  0.95510
    237   2.94485  5.05400  2.48404  1.03787  4.39913  3.26848  3.85458  3.85130  2.73401  3.46984  4.44430  2.92807  3.87266  3.07045  3.14192  2.92816  3.24903  3.53606  5.57235  4.29464    237 e - - -
          2.68618  4.42225  2.77519  2.73123  3.46354  2.40513  3.72494  3.29354  2.67741  2.69355  4.24690  2.90347  2.73739  3.18146  2.89801  2.37887  2.77519  2.98518  4.58477  3.61503
          0.03168  3.86372  4.58607  0.61958  0.77255  0.48576  0.95510
    238   2.64039  4.84392  2.69407  2.37552  4.25914  3.27477  3.65211  3.69815  2.02841  3.26979  4.10038  2.29672  3.78544  2.81292  2.75686  2.17025  2.91797  3.32927  5.44954  4.11593    238 k - - -
          2.68618  4.42225  2.77519  2.73123  3.46354  2.40513  3.72494  3.29354  2.67741  2.69355  4.24690  2.90347  2.73739  3.18146  2.89801  2.37887  2.77519  2.98518  4.58477  3.61503
          0.03168  3.86372  4.58607  0.61958  0.77255  0.48576  0.95510
    239   2.68450  4.79764  2.78534  2.48191  4.15676  3.29288  3.70807  3.64185  2.40475  3.19917  4.09668  2.96294  2.98223  1.68384  2.74880  2.72317  2.97489  3.30675  5.38907  4.07296    239 q - - -
          2.68618  4.42225  2.77519  2.73123  3.46354  2.40513  3.72494  3.29354  2.67741  2.69355  4.24690  2.90347  2.73739  3.18146  2.89801  2.37887  2.77519  2.98518  4.58477  3.61503
          0.03168  3.86372  4.58607  0.61958  0.77255  0.48576  0.95510
    240   2.99566  4.83533  3.48543  2.99837  4.18770  3.48529  3.81805  3.72884  2.23403  3.24636  4.24680  3.35876  3.98833  3.03884  0.99183  3.08028  3.26224  3.45317  5.27431  4.11700    240 r - - -
          2.68618  4.42225  2.77519  2.73123  3.46354  2.40513  3.72494  3.29354  2.67741  2.69355  4.24690  2.90347  2.73739  3.18146  2.89801  2.37887  2.77519  2.98518  4.58477  3.61503
          0.03168  3.86372  4.58607  0.61958  0.77255  0.48576  0.95510
    241   3.23453  4.72706  3.82536  3.55313  2.29370  3.81997  3.61455  3.24497  3.41090  2.70115  3.92092  3.71273  4.29404  3.71904  3.59639  3.37208  3.52117  3.11511  3.93712  0.98045    241 y - - -
          2.68618  4.42225  2.77519  2.73123  3.46354  2.40513  3.72494  3.29354  2.67741  2.69355  4.24690  2.90347  2.73739  3.18146  2.89801  2.37887  2.77519  2.98518  4.58477  3.61503
          0.03168  3.86372  4.58607  0.61958  0.77255  0.48576  0.95510
    242   3.14550  4.61038  4.17543  3.81529  3.13244  3.97100  4.47377  2.33606  3.58312  0.88604  3.15820  4.09160  4.40789  3.95354  3.76060  3.54091  3.44016  2.37112  5.00852  3.72980    242 l - - -
          2.68618  4.42225  2.77519  2.73123  3.46354  2.40513  3.72494  3.29354  2.67741  2.69355  4.24690  2.90347  2.73739  3.18146  2.89801  2.37887  2.77519  2.98518  4.58477  3.61503
          0.03168  3.86372  4.58607  0.61958  0.77255  0.48576  0.95510
    243   2.96099  5.04943  3.35062  2.72743  4.46815  3.58296  3.57244  3.82886  1.50061  3.30316  4.18068  3.13469  3.96698  2.71531  1.58700  2.96890  3.14047  3.51847  5.37096  4.18955    243 k - - -
          2.68618  4.42225  2.77519  2.73123  3.46354  2.40513  3.72494  3.29354  2.67741  2.69355  4.24690  2.90347  2.73739  3.18146  2.89801  2.37887  2.77519  2.98518  4.58477  3.61503
          0.03168  3.86372  4.58607  0.61958  0.77255  0.48576  0.95510
    244   3.08808  4.45155  4.57114  4.01816  3.17126  4.33581  4.67601  1.44370  3.87330  1.48424  2.56429  4.29995  4.58373  4.09136  4.06209  3.67378  3.32255  1.91932  5.15782  4.02013    244 i - - -
          2.68618  4.42225  2.77519  2.73123  3.46354  2.40513  3.72494  3.29354  2.67741  2.69355  4.24690  2.90347  2.73739  3.18146  2.89801  2.37887  2.77519  2.98518  4.58477  3.61503
          0.03168  3.86372  4.58607  0.61958  0.77255  0.48576  0.95510
    245   2.66374  4.84484  2.77391  1.90517  4.07036  3.36816  3.62126  3.01795  2.36193  3.05664  3.92668  2.90120  3.81196  2.36811  2.76286  2.68579  2.90101  3.14960  5.32835  3.99679    245 e - - -
          2.68618  4.42225  2.77519  2.73123  3.46354  2.40513  3.72494  3.29354  2.67741  2.69355  4.24690  2.90347  2.73739  3.18146  2.89801  2.37887  2.77519  2.98518  4.58477  3.61503
          0.03168  3.86372  4.58607  0.61958  0.77255  0.48576  0.95510
    246   2.79264  4.93708  2.83117  2.47528  3.87076  3.41133  2.30024  3.66573  2.26153  3.19051  4.07778  2.96378  3.87374  2.07921  2.57996  2.80065  3.02821  3.35405  5.16842  3.75012    246 q - - -
          2.68618  4.42225  2.77519  2.73123  3.46354  2.40513  3.72494  3.29354  2.67741  2.69355  4.24690  2.90347  2.73739  3.18146  2.89801  2.37887  2.77519  2.98518  4.58477  3.61503
          0.03168  3.86372  4.58607  0.61958  0.77255  0.48576  0.95510
    247   2.94485  5.05400  2.48404  1.03787  4.39913  3.26848  3.85458  3.85130  2.73401  3.46984  4.44430  2.92807  3.87266  3.07045  3.14192  2.92816  3.24903  3.53606  5.57235  4.29464    247 e - - -
          2.68618  4.42225  2.77519  2.73123  3.46354  2.40513  3.72494  3.29354  2.67741  2.69355  4.24690  2.90347  2.73739  3.18146  2.89801  2.37887  2.77519  2.98518  4.58477  3.61503
          0.03168  3.86372  4.58607  0.61958  0.77255  0.48576  0.95510
    248   2.83623  5.25125  1.33879  2.10322  4.56957  3.15135  3.74010  4.13048  2.76326  3.68310  4.55380  2.29184  3.78487  2.92468  3.32935  2.75860  3.14844  3.71626  5.80485  4.32620    248 d - - -
          2.68618  4.42225  2.77519  2.73123  3.46354  2.40513  3.72494  3.29354  2.67741  2.69355  4.24690  2.90347  2.73739  3.18146  2.89801  2.37887  2.77519  2.98518  4.58477  3.61503
          0.03168  3.86372  4.58607  0.61958  0.77255  0.48576  0.95510
    249   2.68476  4.96864  2.69649  1.91204  4.25447  3.34636  3.05754  3.68469  2.11437  3.23770  4.05734  2.85040  3.79584  2.73494  2.69441  2.67413  2.62873  3.33679  5.42125  4.07832    249 e - - -
          2.68618  4.42225  2.77519  2.73123  3.46354  2.40513  3.72494  3.29354  2.67741  2.69355  4.24690  2.90347  2.73739  3.18146  2.89801  2.37887  2.77519  2.98518  4.58477  3.61503
          0.03168  3.86372  4.58607  0.61958  0.77255  0.48576  0.95510
    250   2.61562  4.69791  2.70453  1.97038  4.11783  3.25149  3.74852  3.39978  2.56663  3.11716  4.01235  2.93541  3.80091  2.94144  2.96533  2.67656  1.93065  3.08576  5.41643  4.09984    250 t - - -
          2.68618  4.42225  2.77519  2.73123  3.46354  2.40513  3.72494  3.29354  2.67741  2.69355  4.24690  2.90347  2.73739  3.18146  2.89801  2.37887  2.77519  2.98518  4.58477  3.61503
          0.03168  3.86372  4.58607  0.61958  0.77255  0.48576  0.95510
    251   2.30586  4.16023  3.46188  3.02942  3.80439  3.11554  4.00898  2.94953  2.97449  2.82679  3.74505  3.28070  3.75031  3.30372  3.29476  1.97755  2.13278  2.13168  5.24022  4.00815    251 s - - -
          2.68618  4.42225  2.77519  2.73123  3.46354  2.40513  3.72494  3.29354  2.67741  2.69355  4.24690  2.90347  2.73739  3.18146  2.89801  2.37887  2.77519  2.98518  4.58477  3.61503
          0.03168  3.86372  4.58607  0.61958  0.77255  0.48576  0.95510
    252   3.23453  4.72706  3.82536  3.55313  2.29370  3.81997  3.61455  3.24497  3.41090  2.70115  3.92092  3.71273  4.29404  3.71904  3.59639  3.37208  3.52117  3.11511  3.93712  0.98045    252 y - - -
          2.68618  4.42225  2.77519  2.73123  3.46354  2.40513  3.72494  3.29354  2.67741  2.69355  4.24690  2.90347  2.73739  3.18146  2.89801  2.37887  2.77519  2.98518  4.58477  3.61503
          0.03168  3.86372  4.58607  0.61958  0.77255  0.48576  0.95510
    253   2.80119  4.34626  4.11318  3.77608  3.54373  3.71480  4.57932  2.05084  3.64373  2.23230  3.51024  3.96730  4.27582  4.00418  3.85707  3.21781  3.16297  1.03599  5.32668  4.05774    253 v - - -
          2.68618  4.42225  2.77519  2.73123  3.46354  2.40513  3.72494  3.29354  2.67741  2.69355  4.24690  2.90347  2.73739  3.18146  2.89801  2.37887  2.77519  2.98518  4.58477  3.61503
          0.03168  3.86372  4.58607  0.61958  0.77255  0.48576  0.95510
    254   1.26654  4.09858  3.34737  3.09510  4.12602  2.89945  4.15574  3.41131  3.13608  3.21401  4.09831  3.24998  3.64595  3.44887  3.42546  2.02401  2.66450  2.95095  5.51472  4.28553    254 a - - -
          2.68618  4.42225  2.77519  2.73123  3.46354  2.40513  3.72494  3.29354  2.67741  2.69355  4.24690  2.90347  2.73739  3.18146  2.89801  2.37887  2.77519  2.98518  4.58477  3.61503
          0.03168  3.86372  4.58607  0.61958  0.77255  0.48576  0.95510
    255   3.23453  4.72706  3.82536  3.55313  2.29370  3.81997  3.61455  3.24497  3.41090  2.70115  3.92092  3.71273  4.29404  3.71904  3.59639  3.37208  3.52117  3.11511  3.93712  0.98045    255 y - - -
          2.68618  4.42225  2.77519  2.73123  3.46354  2.40513  3.72494  3.29354  2.67741  2.69355  4.24690  2.90347  2.73739  3.18146  2.89801  2.37887  2.77519  2.98518  4.58477  3.61503
          0.03168  3.86372  4.58607  0.61958  0.77255  0.48576  0.95510
    256   3.19133  4.59044  4.38000  3.94322  1.44566  4.16467  3.96795  2.45071  3.79648  1.61022  3.16812  4.06352  4.49226  3.95969  3.94651  3.54709  3.44105  2.48476  4.23907  2.64793    256 f - - -
          2.68618  4.42225  2.77519  2.73123  3.46354  2.40513  3.72494  3.29354  2.67741  2.69355  4.24690  2.90347  2.73739  3.18146  2.89801  2.37887  2.77519  2.98518  4.58477  3.61503
          0.03168  3.86372  4.58607  0.61958  0.77255  0.48576  0.95510
    257   2.40807  4.25312  3.42039  3.17203  3.96121  3.09268  4.19001  3.08728  3.11483  2.95108  4.00219  3.38279  3.79575  3.51010  3.37392  2.60925  1.18682  2.78319  5.39979  4.17785    257 t - - -
          2.68618  4.42225  2.77519  2.73123  3.46354  2.40513  3.72494  3.29354  2.67741  2.69355  4.24690  2.90347  2.73739  3.18146  2.89801  2.37887  2.77519  2.98518  4.58477  3.61503
          0.03168  3.86372  4.58607  0.61958  0.77255  0.48576  0.95510
    258   3.00277  4.38516  4.52739  4.04506  3.41241  4.22746  4.78451  1.22876  3.90424  1.92508  3.25247  4.29009  4.58397  4.19670  4.11867  3.61743  3.28010  1.53225  5.36134  4.14388    258 i - - -
          2.68618  4.42225  2.77519  2.73123  3.46354  2.40513  3.72494  3.29354  2.67741  2.69355  4.24690  2.90347  2.73739  3.18146  2.89801  2.37887  2.77519  2.98518  4.58477  3.61503
          0.03168  3.86372  4.58607  0.61958  0.77255  0.48576  0.95510
    259   2.71624  4.71246  2.70358  2.58819  4.07461  3.17815  3.91404  3.78314  2.81702  3.43101  4.38634  1.17363  3.82960  3.18681  3.17136  2.78378  3.09783  3.40623  5.38153  4.02360    259 n - - -
          2.68618  4.42225  2.77519  2.73123  3.46354  2.40513  3.72494  3.29354  2.67741  2.69355  4.24690  2.90347  2.73739  3.18146  2.89801  2.37887  2.77519  2.98518  4.58477  3.61503
          0.03168  3.86372  4.58607  0.61958  0.77255  0.48576  0.95510
    260   1.90912  4.12018  3.32866  3.01078  4.13804  2.91646  4.08257  3.45642  3.03356  3.20858  4.06063  3.20817  3.63901  3.34766  3.35334  1.53497  2.25101  2.98494  5.49651  4.27370    260 s - - -
          2.68618  4.42225  2.77519  2.73123  3.46354  2.40513  3.72494  3.29354  2.67741  2.69355  4.24690  2.90347  2.73739  3.18146  2.89801  2.37887  2.77519  2.98518  4.58477  3.61503
          0.03168  3.86372  4.58607  0.61958  0.77255  0.48576  0.95510
    261   3.02430  4.44551  4.32318  3.93868  3.36833  4.05703  4.66845  1.08880  3.76664  1.95620  3.30509  4.18525  4.48912  4.11585  3.96421  3.55151  3.32363  1.84577  5.25733  3.99485    261 i - - -
          2.68618  4.42225  2.77519  2.73123  3.46354  2.40513  3.72494  3.29354  2.67741  2.69355  4.24690  2.90347  2.73739  3.18146  2.89801  2.37887  2.77519  2.98518  4.58477  3.61503
          0.03168  3.86372  4.58607  0.61958  0.77255  0.48576  0.95510
    262   2.80119  4.34626  4.11318  3.77608  3.54373  3.71480  4.57932  2.05084  3.64373  2.23230  3.51024  3.96730  4.27582  4.00418  3.85707  3.21781  3.16297  1.03599  5.32668  4.05774    262 v - - -
          2.68618  4.42225  2.77519  2.73123  3.46354  2.40513  3.72494  3.29354  2.67741  2.69355  4.24690  2.90347  2.73739  3.18146  2.89801  2.37887  2.77519  2.98518  4.58477  3.61503
          0.03168  3.86372  4.58607  0.61958  0.77255  0.48576  0.95510
    263   2.65414  4.43040  3.32612  3.22444  4.36682  0.74273  4.34521  3.96434  3.40452  3.61956  4.59526  3.49043  3.82125  3.72938  3.64149  2.82581  3.13470  3.49435  5.46424  4.46843    263 g - - -
          2.68618  4.42225  2.77519  2.73123  3.46354  2.40513  3.72494  3.29354  2.67741  2.69355  4.24690  2.90347  2.73739  3.18146  2.89801  2.37887  2.77519  2.98518  4.58477  3.61503
          0.03168  3.86372  4.58607  0.61958  0.77255  0.48576  0.95510
    264   2.94485  5.05400  2.48404  1.03787  4.39913  3.26848  3.85458  3.85130  2.73401  3.46984  4.44430  2.92807  3.87266  3.07045  3.14192  2.92816  3.24903  3.53606  5.57235  4.29464    264 e - - -
          2.68618  4.42225  2.77519  2.73123  3.46354  2.40513  3.72494  3.29354  2.67741  2.69355  4.24690  2.90347  2.73739  3.18146  2.89801  2.37887  2.77519  2.98518  4.58477  3.61503
          0.03168  3.86372  4.58607  0.61958  0.77255  0.48576  0.95510
    265   3.14713  4.57548  4.42974  3.89979  3.04115  4.26562  4.56110  2.15860  3.68388  1.02639  2.47968  4.20607  4.53529  3.95550  3.87679  3.62338  3.38666  2.23916  5.05103  3.88018    265 l - - -
          2.68618  4.42225  2.77519  2.73123  3.46354  2.40513  3.72494  3.29354  2.67741  2.69355  4.24690  2.90347  2.73739  3.18146  2.89801  2.37887  2.77519  2.98518  4.58477  3.61503
          0.03168  3.86372  4.58607  0.61958  0.77255  0.48576  0.95510
    266   2.89708  5.38136  1.31218  1.83907  4.67244  3.16550  3.73266  4.17059  2.75940  3.71576  4.59318  2.65218  3.79507  2.91076  3.33993  2.79350  3.19317  3.77000  5.87106  4.39459    266 d - - -
          2.68618  4.42225  2.77519  2.73123  3.46354  2.40513  3.72494  3.29354  2.67741  2.69355  4.24690  2.90347  2.73739  3.18146  2.89801  2.37887  2.77519  2.98518  4.58477  3.61503
          0.03168  3.86372  4.58607  0.61958  0.77255  0.48576  0.95510
    267   3.24728  4.65163  4.22672  3.93958  1.02614  3.93904  3.87346  2.77208  3.84684  2.14417  3.50355  4.00935  4.39785  4.01723  3.96872  3.51764  3.54842  2.76213  4.12518  2.49331    267 f - - -
          2.68618  4.42225  2.77519  2.73123  3.46354  2.40513  3.72494  3.29354  2.67741  2.69355  4.24690  2.90347  2.73739  3.18146  2.89801  2.37887  2.77519  2.98518  4.58477  3.61503
          0.03168  3.86372  4.58607  0.61958  0.77255  0.48576  0.95510
    268   2.73998  4.49875  3.34622  3.18401  4.17989  3.18676  4.26216  3.72308  3.24057  3.35086  4.40035  3.49158  0.84405  3.62962  3.48707  2.90721  3.18087  3.36945  5.36882  4.30044    268 p - - -
          2.68618  4.42225  2.77519  2.73123  3.46354  2.40513  3.72494  3.29354  2.67741  2.69355  4.24690  2.90347  2.73739  3.18146  2.89801  2.37887  2.77519  2.98518  4.58477  3.61503
          0.03168  3.86372  4.58607  0.61958  0.77255  0.48576  0.95510
    269   2.36903  4.38218  2.86715  2.66101  4.15088  3.01655  3.91723  3.67354  2.81509  3.33118  4.18434  2.53188  3.69804  3.15507  3.17946  1.44286  2.79379  3.20784  5.48032  4.15223    269 s - - -
          2.68618  4.42225  2.77519  2.73123  3.46354  2.40513  3.72494  3.29354  2.67741  2.69355  4.24690  2.90347  2.73739  3.18146  2.89801  2.37887  2.77519  2.98518  4.58477  3.61503
          0.03168  3.86372  4.58607  0.61958  0.77255  0.48576  0.95510
    270   2.31076  4.23102  3.19888  3.01428  4.06759  2.96107  4.12436  3.58904  3.08745  3.30995  4.23680  3.24043  3.69916  3.43746  3.37373  1.10432  2.79024  3.12606  5.44079  4.15108    270 s - - -
          2.68618  4.42225  2.77519  2.73123  3.46354  2.40513  3.72494  3.29354  2.67741  2.69355  4.24690  2.90347  2.73739  3.18146  2.89801  2.37887  2.77519  2.98518  4.58477  3.61503
          0.03168  3.86372  4.58607  0.61958  0.77255  0.48576  0.95510
    271   2.94485  5.05400  2.48404  1.03787  4.39913  3.26848  3.85458  3.85130  2.73401  3.46984  4.44430  2.92807  3.87266  3.07045  3.14192  2.92816  3.24903  3.53606  5.57235  4.29464    271 e - - -
          2.68618  4.42225  2.77519  2.73123  3.46354  2.40513  3.72494  3.29354  2.67741  2.69355  4.24690  2.90347  2.73739  3.18146  2.89801  2.37887  2.77519  2.98518  4.58477  3.61503
          0.03168  3.86372  4.58607  0.61958  0.77255  0.48576  0.95510
    272   3.08434  4.45607  4.52244  4.02724  3.25394  4.29852  4.70680  1.26779  3.84179  1.60811  3.13027  4.29652  4.60389  4.13719  4.04155  3.68181  3.34156  1.80659  5.22188  3.99070    272 i - - -
          2.68618  4.42225  2.77519  2.73123  3.46354  2.40513  3.72494  3.29354  2.67741  2.69355  4.24690  2.90347  2.73739  3.18146  2.89801  2.37887  2.77519  2.98518  4.58477  3.61503
          0.03168  3.86372  4.58607  0.61958  0.77255  0.48576  0.95510
    273   3.24728  4.65163  4.22672  3.93958  1.02614  3.93904  3.87346  2.77208  3.84684  2.14417  3.50355  4.00935  4.39785  4.01723  3.96872  3.51764  3.54842  2.76213  4.12518  2.49331    273 f - - -
          2.68618  4.42225  2.77519  2.73123  3.46354  2.40513  3.72494  3.29354  2.67741  2.69355  4.24690  2.90347  2.73739  3.18146  2.89801  2.37887  2.77519  2.98518  4.58477  3.61503
          0.03168  3.86372  4.58607  0.61958  0.77255  0.48576  0.95510
    274   3.23453  4.72706  3.82536  3.55313  2.29370  3.81997  3.61455  3.24497  3.41090  2.70115  3.92092  3.71273  4.29404  3.71904  3.59639  3.37208  3.52117  3.11511  3.93712  0.98045    274 y - - -
          2.68618  4.42225  2.77519  2.73123  3.46354  2.40513  3.72494  3.29354  2.67741  2.69355  4.24690  2.90347  2.73739  3.18146  2.89801  2.37887  2.77519  2.98518  4.58477  3.61503
          0.03168  3.86372  4.58607  0.61958  0.77255  0.48576  0.95510
    275   3.34291  4.71189  4.24403  3.87004  1.73134  4.13110  3.44711  3.10981  3.73968  2.50399  3.74032  3.84403  4.47400  3.84746  3.87829  3.49141  3.57744  3.01946  3.65080  1.15959    275 y - - -
          2.68618  4.42225  2.77519  2.73123  3.46354  2.40513  3.72494  3.29354  2.67741  2.69355  4.24690  2.90347  2.73739  3.18146  2.89801  2.37887  2.77519  2.98518  4.58477  3.61503
          0.03168  3.86372  4.58607  0.61958  0.77255  0.48576  0.95510
    276   2.87390  4.85928  2.89723  2.65188  4.02667  3.36030  3.81010  3.65613  2.47329  3.15934  4.18749  3.11152  3.91366  1.24967  2.75761  2.92204  3.17089  3.38636  5.30025  3.99344    276 q - - -
          2.68618  4.42225  2.77519  2.73123  3.46354  2.40513  3.72494  3.29354  2.67741  2.69355  4.24690  2.90347  2.73739  3.18146  2.89801  2.37887  2.77519  2.98518  4.58477  3.61503
          0.03168  3.86372  4.58607  0.61958  0.77255  0.48576  0.95510
    277   2.87390  4.85928  2.89723  2.65188  4.02667  3.36030  3.81010  3.65613  2.47329  3.15934  4.18749  3.11152  3.91366  1.24967  2.75761  2.92204  3.17089  3.38636  5.30025  3.99344    277 q - - -
          2.68618  4.42225  2.77519  2.73123  3.46354  2.40513  3.72494  3.29354  2.67741  2.69355  4.24690  2.90347  2.73739  3.18146  2.89801  2.37887  2.77519  2.98518  4.58477  3.61503
          0.03168  3.86372  4.58607  0.61958  0.77255  0.48576  0.95510
    278   2.87390  4.85928  2.89723  2.65188  4.02667  3.36030  3.81010  3.65613  2.47329  3.15934  4.18749  3.11152  3.91366  1.24967  2.75761  2.92204  3.17089  3.38636  5.30025  3.99344    278 q - - -
          2.68618  4.42225  2.77519  2.73123  3.46354  2.40513  3.72494  3.29354  2.67741  2.69355  4.24690  2.90347  2.73739  3.18146  2.89801  2.37887  2.77519  2.98518  4.58477  3.61503
          0.03168  3.86372  4.58607  0.61958  0.77255  0.48576  0.95510
    279   2.87390  4.85928  2.89723  2.65188  4.02667  3.36030  3.81010  3.65613  2.47329  3.15934  4.18749  3.11152  3.91366  1.24967  2.75761  2.92204  3.17089  3.38636  5.30025  3.99344    279 q - - -
          2.68618  4.42225  2.77519  2.73123  3.46354  2.40513  3.72494  3.29354  2.67741  2.69355  4.24690  2.90347  2.73739  3.18146  2.89801  2.37887  2.77519  2.98518  4.58477  3.61503
          0.03168  3.86372  4.58607  0.61958  0.77255  0.48576  0.95510
    280   3.24728  4.65163  4.22672  3.93958  1.02614  3.93904  3.87346  2.77208  3.84684  2.14417  3.50355  4.00935  4.39785  4.01723  3.96872  3.51764  3.54842  2.76213  4.12518  2.49331    280 f - - -
          2.68618  4.42225  2.77519  2.73123  3.46354  2.40513  3.72494  3.29354  2.67741  2.69355  4.24690  2.90347  2.73739  3.18146  2.89801  2.37887  2.77519  2.98518  4.58477  3.61503
          0.03168  3.86372  4.58607  0.61958  0.77255  0.48576  0.95510
    281   2.40807  4.25312  3.42039  3.17203  3.96121  3.09268  4.19001  3.08728  3.11483  2.95108  4.00219  3.38279  3.79575  3.51010  3.37392  2.60925  1.18682  2.78319  5.39979  4.17785    281 t - - -
          2.68618  4.42225  2.77519  2.73123  3.46354  2.40513  3.72494  3.29354  2.67741  2.69355  4.24690  2.90347  2.73739  3.18146  2.89801  2.37887  2.77519  2.98518  4.58477  3.61503
          0.03168  3.86372  4.58607  0.61958  0.77255  0.48576  0.95510
    282   3.24728  4.65163  4.22672  3.93958  1.02614  3.93904  3.87346  2.77208  3.84684  2.14417  3.50355  4.00935  4.39785  4.01723  3.96872  3.51764  3.54842  2.76213  4.12518  2.49331    282 f - - -
          2.68618  4.42225  2.77519  2.73123  3.46354  2.40513  3.72494  3.29354  2.67741  2.69355  4.24690  2.90347  2.73739  3.18146  2.89801  2.37887  2.77519  2.98518  4.58477  3.61503
          0.03168  3.86372  4.58607  0.61958  0.77255  0.48576  0.95510
    283   2.73998  4.49875  3.34622  3.18401  4.17989  3.18676  4.26216  3.72308  3.24057  3.35086  4.40035  3.49158  0.84405  3.62962  3.48707  2.90721  3.18087  3.36945  5.36882  4.30044    283 p - - -
          2.68618  4.42225  2.77519  2.73123  3.46354  2.40513  3.72494  3.29354  2.67741  2.69355  4.24690  2.90347  2.73739  3.18146  2.89801  2.37887  2.77519  2.98518  4.58477  3.61503
          0.03168  3.86372  4.58607  0.61958  0.77255  0.48576  0.95510
    284   3.00020  4.36981  4.55616  4.06331  3.44008  4.25315  4.80493  1.30980  3.93573  1.95516  3.26940  4.30887  4.59821  4.21934  4.15255  3.63594  3.27301  1.39349  5.38293  4.17193    284 i - - -
          2.68618  4.42225  2.77519  2.73123  3.46354  2.40513  3.72494  3.29354  2.67741  2.69355  4.24690  2.90347  2.73739  3.18146  2.89801  2.37887  2.77519  2.98518  4.58477  3.61503
          0.03168  3.86372  4.58607  0.61958  0.77255  0.48576  0.95510
    285   2.98027  5.10710  0.93068  2.32959  4.48296  3.20410  3.92343  4.06915  3.00591  3.67905  4.65700  2.88551  3.85627  3.16259  3.52091  2.94364  3.31867  3.70928  5.65326  4.35735    285 d - - -
          2.68618  4.42225  2.77519  2.73123  3.46354  2.40513  3.72494  3.29354  2.67741  2.69355  4.24690  2.90347  2.73739  3.18146  2.89801  2.37887  2.77519  2.98518  4.58477  3.61503
          0.03168  3.86372  4.58607  0.61958  0.77255  0.48576  0.95510
    286   2.40807  4.25312  3.42039  3.17203  3.96121  3.09268  4.19001  3.08728  3.11483  2.95108  4.00219  3.38279  3.79575  3.51010  3.37392  2.60925  1.18682  2.78319  5.39979  4.17785    286 t - - -
          2.68618  4.42225  2.77519  2.73123  3.46354  2.40513  3.72494  3.29354  2.67741  2.69355  4.24690  2.90347  2.73739  3.18146  2.89801  2.37887  2.77519  2.98518  4.58477  3.61503
          0.03168  3.86372  4.58607  0.61958  0.77255  0.48576  0.95510
    287   2.31076  4.23102  3.19888  3.01428  4.06759  2.96107  4.12436  3.58904  3.08745  3.30995  4.23680  3.24043  3.69916  3.43746  3.37373  1.10432  2.79024  3.12606  5.44079  4.15108    287 s - - -
          2.68618  4.42225  2.77519  2.73123  3.46354  2.40513  3.72494  3.29354  2.67741  2.69355  4.24690  2.90347  2.73739  3.18146  2.89801  2.37887  2.77519  2.98518  4.58477  3.61503
          0.03168  3.86372  4.58607  0.61958  0.77255  0.48576  0.95510
    288   2.96238  4.51254  4.04004  3.63288  3.20398  3.82755  4.37005  2.37871  3.40142  1.80000  1.39479  3.91144  4.28813  3.78389  3.60776  3.31056  3.26752  2.38380  5.04361  3.80460    288 m - - -
          2.68618  4.42225  2.77519  2.73123  3.46354  2.40513  3.72494  3.29354  2.67741  2.69355  4.24690  2.90347  2.73739  3.18146  2.89801  2.37887  2.77519  2.98518  4.58477  3.61503
          0.03168  3.86372  4.58607  0.61958  0.77255  0.48576  0.95510
    289   2.71624  4.71246  2.70358  2.58819  4.07461  3.17815  3.91404  3.78314  2.81702  3.43101  4.38634  1.17363  3.82960  3.18681  3.17136  2.78378  3.09783  3.40623  5.38153  4.02360    289 n - - -
          2.68618  4.42225  2.77519  2.73123  3.46354  2.40513  3.72494  3.29354  2.67741  2.69355  4.24690  2.90347  2.73739  3.18146  2.89801  2.37887  2.77519  2.98518  4.58477  3.61503
          0.03168  3.86372  4.58607  0.61958  0.77255  0.48576  0.95510
    290   2.80119  4.34626  4.11318  3.77608  3.54373  3.71480  4.57932  2.05084  3.64373  2.23230  3.51024  3.96730  4.27582  4.00418  3.85707  3.21781  3.16297  1.03599  5.32668  4.05774    290 v - - -
          2.68618  4.42225  2.77519  2.73123  3.46354  2.40513  3.72494  3.29354  2.67741  2.69355  4.24690  2.90347  2.73739  3.18146  2.89801  2.37887  2.77519  2.98518  4.58477  3.61503
          0.03168  3.86372  4.58607  0.61958  0.77255  0.48576  0.95510
    291   2.94485  5.05400  2.48404  1.03787  4.39913  3.26848  3.85458  3.85130  2.73401  3.46984  4.44430  2.92807  3.87266  3.07045  3.14192  2.92816  3.24903  3.53606  5.57235  4.29464    291 e - - -
          2.68618  4.42225  2.77519  2.73123  3.46354  2.40513  3.72494  3.29354  2.67741  2.69355  4.24690  2.90347  2.73739  3.18146  2.89801  2.37887  2.77519  2.98518  4.58477  3.61503
          0.03168  3.86372  4.58607  0.61958  0.77255  0.48576  0.95510
    292   3.02430  4.44551  4.32318  3.93868  3.36833  4.05703  4.66845  1.08880  3.76664  1.95620  3.30509  4.18525  4.48912  4.11585  3.96421  3.55151  3.32363  1.84577  5.25733  3.99485    292 i - - -
          2.68618  4.42225  2.77519  2.73123  3.46354  2.40513  3.72494  3.29354  2.67741  2.69355  4.24690  2.90347  2.73739  3.18146  2.89801  2.37887  2.77519  2.98518  4.58477  3.61503
          0.03168  3.86372  4.58607  0.61958  0.77255  0.48576  0.95510
    293   2.80119  4.34626  4.11318  3.77608  3.54373  3.71480  4.57932  2.05084  3.64373  2.23230  3.51024  3.96730  4.27582  4.00418  3.85707  3.21781  3.16297  1.03599  5.32668  4.05774    293 v - - -
          2.68618  4.42225  2.77519  2.73123  3.46354  2.40513  3.72494  3.29354  2.67741  2.69355  4.24690  2.90347  2.73739  3.18146  2.89801  2.37887  2.77519  2.98518  4.58477  3.61503
          0.03168  3.86372  4.58607  0.61958  0.77255  0.48576  0.95510
    294   1.76352  4.48278  2.89746  2.28800  4.01400  3.19624  3.80283  3.26664  2.66229  3.02568  3.90683  3.01673  3.76713  3.01435  3.05438  2.59049  2.46785  2.94045  5.35229  4.06572    294 a - - -
          2.68618  4.42225  2.77519  2.73123  3.46354  2.40513  3.72494  3.29354  2.67741  2.69355  4.24690  2.90347  2.73739  3.18146  2.89801  2.37887  2.77519  2.98518  4.58477  3.61503
          0.03168  3.86372  4.58607  0.61958  0.77255  0.48576  0.95510
    295   2.71624  4.71246  2.70358  2.58819  4.07461  3.17815  3.91404  3.78314  2.81702  3.43101  4.38634  1.17363  3.82960  3.18681  3.17136  2.78378  3.09783  3.40623  5.38153  4.02360    295 n - - -
          2.68618  4.42225  2.77519  2.73123  3.46354  2.40513  3.72494  3.29354  2.67741  2.69355  4.24690  2.90347  2.73739  3.18146  2.89801  2.37887  2.77519  2.98518  4.58477  3.61503
          0.03168  3.86372  4.58607  0.61958  0.77255  0.48576  0.95510
    296   2.95948  5.05096  3.34557  2.72389  4.46984  3.58168  3.57195  3.83078  1.46976  3.30461  4.18141  3.13232  3.96580  2.71447  1.62533  2.96669  3.13912  3.51967  5.37230  4.18999    296 k - - -
          2.68618  4.42225  2.77519  2.73123  3.46354  2.40513  3.72494  3.29354  2.67741  2.69355  4.24690  2.90347  2.73739  3.18146  2.89801  2.37887  2.77519  2.98518  4.58477  3.61503
          0.03168  3.86372  4.58607  0.61958  0.77255  0.48576  0.95510
    297   2.96419  4.92754  3.13959  2.76274  4.31197  3.45455  3.75446  3.74070  1.05030  3.30771  4.26967  3.18758  3.95553  2.94645  2.43011  3.00676  3.21812  3.44900  5.37025  4.18177    297 k - - -
          2.68618  4.42225  2.77519  2.73123  3.46354  2.40513  3.72494  3.29354  2.67741  2.69355  4.24690  2.90347  2.73739  3.18146  2.89801  2.37887  2.77519  2.98518  4.58477  3.61503
          0.03168  3.86372  4.58607  0.61958  0.77255  0.48576  0.95510
    298   1.02644  4.18775  3.45378  3.24471  4.04373  3.01252  4.26779  3.16793  3.26075  3.04995  4.08277  3.39652  3.75092  3.60272  3.51186  2.53814  2.81489  2.82385  5.47176  4.27105    298 a - - -
          2.68618  4.42225  2.77519  2.73123  3.46354  2.40513  3.72494  3.29354  2.67741  2.69355  4.24690  2.90347  2.73739  3.18146  2.89801  2.37887  2.77519  2.98518  4.58477  3.61503
          0.03168  3.86372  4.58607  0.61958  0.77255  0.48576  0.95510
    299   3.14550  4.61038  4.17543  3.81529  3.13244  3.97100  4.47377  2.33606  3.58312  0.88604  3.15820  4.09160  4.40789  3.95354  3.76060  3.54091  3.44016  2.37112  5.00852  3.72980    299 l - - -
          2.68618  4.42225  2.77519  2.73123  3.46354  2.40513  3.72494  3.29354  2.67741  2.69355  4.24690  2.90347  2.73739  3.18146  2.89801  2.37887  2.77519  2.98518  4.58477  3.61503
          0.03168  3.86372  4.58607  0.61958  0.77255  0.48576  0.95510
    300   1.92671  4.12386  3.34350  3.00484  4.10342  2.93240  4.06614  3.41816  3.01633  3.17124  4.02425  3.20968  3.64530  3.33134  3.33952  1.70698  1.99965  2.96151  5.46536  4.24249    300 s - - -
          2.68618  4.42225  2.77519  2.73123  3.46354  2.40513  3.72494  3.29354  2.67741  2.69355  4.24690  2.90347  2.73739  3.18146  2.89801  2.37887  2.77519  2.98518  4.58477  3.61503
          0.03168  3.86372  4.58607  0.61958  0.77255  0.48576  0.95510
    301   2.40807  4.25312  3.42039  3.17203  3.96121  3.09268  4.19001  3.08728  3.11483  2.95108  4.00219  3.38279  3.79575  3.51010  3.37392  2.60925  1.18682  2.78319  5.39979  4.17785    301 t - - -
          2.68618  4.42225  2.77519  2.73123  3.46354  2.40513  3.72494  3.29354  2.67741  2.69355  4.24690  2.90347  2.73739  3.18146  2.89801  2.37887  2.77519  2.98518  4.58477  3.61503
          0.03168  3.86372  4.58607  0.61958  0.77255  0.48576  0.95510
    302   2.80119  4.34626  4.11318  3.77608  3.54373  3.71480  4.57932  2.05084  3.64373  2.23230  3.51024  3.96730  4.27582  4.00418  3.85707  3.21781  3.16297  1.03599  5.32668  4.05774    302 v - - -
          2.68618  4.42225  2.77519  2.73123  3.46354  2.40513  3.72494  3.29354  2.67741  2.69355  4.24690  2.90347  2.73739  3.18146  2.89801  2.37887  2.77519  2.98518  4.58477  3.61503
          0.03168  3.86372  4.58607  0.61958  0.77255  0.48576  0.95510
    303   2.99566  4.83533  3.48543  2.99837  4.18770  3.48529  3.81805  3.72884  2.23403  3.24636  4.24680  3.35876  3.98833  3.03884  0.99183  3.08028  3.26224  3.45317  5.27431  4.11700    303 r - - -
          2.68618  4.42225  2.77519  2.73123  3.46354  2.40513  3.72494  3.29354  2.67741  2.69355  4.24690  2.90347  2.73739  3.18146  2.89801  2.37887  2.77519  2.98518  4.58477  3.61503
          0.03168  3.86372  4.58607  0.61958  0.77255  0.48576  0.95510
    304   2.71624  4.71246  2.70358  2.58819  4.07461  3.17815  3.91404  3.78314  2.81702  3.43101  4.38634  1.17363  3.82960  3.18681  3.17136  2.78378  3.09783  3.40623  5.38153  4.02360    304 n - - -
          2.68618  4.42225  2.77519  2.73123  3.46354  2.40513  3.72494  3.29354  2.67741  2.69355  4.24690  2.90347  2.73739  3.18146  2.89801  2.37887  2.77519  2.98518  4.58477  3.61503
          0.03168  3.86372  4.58607  0.61958  0.77255  0.48576  0.95510
    305   2.96419  4.92754  3.13959  2.76274  4.31197  3.45455  3.75446  3.74070  1.05030  3.30771  4.26967  3.18758  3.95553  2.94645  2.43011  3.00676  3.21812  3.44900  5.37025  4.18177    305 k - - -
          2.68618  4.42225  2.77519  2.73123  3.46354  2.40513  3.72494  3.29354  2.67741  2.69355  4.24690  2.90347  2.73739  3.18146  2.89801  2.37887  2.77519  2.98518  4.58477  3.61503
          0.03168  3.86372  4.58607  0.61958  0.77255  0.48576  0.95510
    306   2.96419  4.92754  3.13959  2.76274  4.31197  3.45455  3.75446  3.74070  1.05030  3.30771  4.26967  3.18758  3.95553  2.94645  2.43011  3.00676  3.21812  3.44900  5.37025  4.18177    306 k - - -
          2.68618  4.42225  2.77519  2.73123  3.46354  2.40513  3.72494  3.29354  2.67741  2.69355  4.24690  2.90347  2.73739  3.18146  2.89801  2.37887  2.77519  2.98518  4.58477  3.61503
          0.03168  3.86372  4.58607  0.61958  0.77255  0.48576  0.95510
    307   2.96419  4.92754  3.13959  2.76274  4.31197  3.45455  3.75446  3.74070  1.05030  3.30771  4.26967  3.18758  3.95553  2.94645  2.43011  3.00676  3.21812  3.44900  5.37025  4.18177    307 k - - -
          2.68618  4.42225  2.77519  2.73123  3.46354  2.40513  3.72494  3.29354  2.67741  2.69355  4.24690  2.90347  2.73739  3.18146  2.89801  2.37887  2.77519  2.98518  4.58477  3.61503
          0.03168  3.86372  4.58607  0.61958  0.77255  0.48576  0.95510
    308   2.94485  5.05400  2.48404  1.03787  4.39913  3.26848  3.85458  3.85130  2.73401  3.46984  4.44430  2.92807  3.87266  3.07045  3.14192  2.92816  3.24903  3.53606  5.57235  4.29464    308 e - - -
          2.68618  4.42225  2.77519  2.73123  3.46354  2.40513  3.72494  3.29354  2.67741  2.69355  4.24690  2.90347  2.73739  3.18146  2.89801  2.37887  2.77519  2.98518  4.58477  3.61503
          0.03168  3.86372  4.58607  0.61958  0.77255  0.48576  0.95510
    309   3.14550  4.61038  4.17543  3.81529  3.13244  3.97100  4.47377  2.33606  3.58312  0.88604  3.15820  4.09160  4.40789  3.95354  3.76060  3.54091  3.44016  2.37112  5.00852  3.72980    309 l - - -
          2.68618  4.42225  2.77519  2.73123  3.46354  2.40513  3.72494  3.29354  2.67741  2.69355  4.24690  2.90347  2.73739  3.18146  2.89801  2.37887  2.77519  2.98518  4.58477  3.61503
          0.03168  3.86372  4.58607  0.61958  0.77255  0.48576  0.95510
    310   2.96419  4.92754  3.13959  2.76274  4.31197  3.45455  3.75446  3.74070  1.05030  3.30771  4.26967  3.18758  3.95553  2.94645  2.43011  3.00676  3.21812  3.44900  5.37025  4.18177    310 k - - -
          2.68618  4.42225  2.77519  2.73123  3.46354  2.40513  3.72494  3.29354  2.67741  2.69355  4.24690  2.90347  2.73739  3.18146  2.89801  2.37887  2.77519  2.98518  4.58477  3.61503
          0.03168  3.86372  4.58607  0.61958  0.77255  0.48576  0.95510
    311   2.98027  5.10710  0.93068  2.32959  4.48296  3.20410  3.92343  4.06915  3.00591  3.67905  4.65700  2.88551  3.85627  3.16259  3.52091  2.94364  3.31867  3.70928  5.65326  4.35735    311 d - - -
          2.68618  4.42225  2.77519  2.73123  3.46354  2.40513  3.72494  3.29354  2.67741  2.69355  4.24690  2.90347  2.73739  3.18146  2.89801  2.37887  2.77519  2.98518  4.58477  3.61503
          0.03168  3.86372  4.58607  0.61958  0.77255  0.48576  0.95510
    312   3.14550  4.61038  4.17543  3.81529  3.13244  3.97100  4.47377  2.33606  3.58312  0.88604  3.15820  4.09160  4.40789  3.95354  3.76060  3.54091  3.44016  2.37112  5.00852  3.72980    312 l - - -
          2.68618  4.42225  2.77519  2.73123  3.46354  2.40513  3.72494  3.29354  2.67741  2.69355  4.24690  2.90347  2.73739  3.18146  2.89801  2.37887  2.77519  2.98518  4.58477  3.61503
          0.03168  3.86372  4.58607  0.61958  0.77255  0.48576  0.95510
    313   2.98027  5.10710  0.93068  2.32959  4.48296  3.20410  3.92343  4.06915  3.00591  3.67905  4.65700  2.88551  3.85627  3.16259  3.52091  2.94364  3.31867  3.70928  5.65326  4.35735    313 d - - -
          2.68618  4.42225  2.77519  2.73123  3.46354  2.40513  3.72494  3.29354  2.67741  2.69355  4.24690  2.90347  2.73739  3.18146  2.89801  2.37887  2.77519  2.98518  4.58477  3.61503
          0.03168  3.86372  4.58607  0.61958  0.77255  0.48576  0.95510
    314   2.47764  4.55804  2.68315  2.49502  4.20413  3.08131  3.83139  3.73491  2.71145  3.36536  4.21724  1.78452  3.72753  3.04453  3.11058  2.00611  2.86492  3.29361  5.50598  4.14701    314 n - - -
          2.68618  4.42225  2.77519  2.73123  3.46354  2.40513  3.72494  3.29354  2.67741  2.69355  4.24690  2.90347  2.73739  3.18146  2.89801  2.37887  2.77519  2.98518  4.58477  3.61503
          0.03168  3.86372  4.58607  0.61958  0.77255  0.48576  0.95510
    315   2.98540  4.80432  3.11728  2.87638  3.27869  3.44019  1.16108  3.68696  2.71967  3.18201  4.22431  3.28605  3.99225  3.24251  2.98589  3.05617  3.28848  3.42226  4.74385  3.22980    315 h - - -
          2.68618  4.42225  2.77519  2.73123  3.46354  2.40513  3.72494  3.29354  2.67741  2.69355  4.24690  2.90347  2.73739  3.18146  2.89801  2.37887  2.77519  2.98518  4.58477  3.61503
          0.03168  3.86372  4.58607  0.61958  0.77255  0.48576  0.95510
    316   1.02644  4.18775  3.45378  3.24471  4.04373  3.01252  4.26779  3.16793  3.26075  3.04995  4.08277  3.39652  3.75092  3.60272  3.51186  2.53814  2.81489  2.82385  5.47176  4.27105    316 a - - -
          2.68618  4.42225  2.77519  2.73123  3.46354  2.40513  3.72494  3.29354  2.67741  2.69355  4.24690  2.90347  2.73739  3.18146  2.89801  2.37887  2.77519  2.98518  4.58477  3.61503
          0.03168  3.86372  4.58607  0.61958  0.77255  0.48576  0.95510
    317   3.30955  4.68306  4.23763  3.83103  1.97905  4.09244  3.42087  3.20498  3.61205  2.61844  3.79230  3.80883  4.43545  3.78822  3.75003  3.45391  3.53642  3.07811  1.83995  1.50643    317 y - - -
          2.68618  4.42225  2.77519  2.73123  3.46354  2.40513  3.72494  3.29354  2.67741  2.69355  4.24690  2.90347  2.73739  3.18146  2.89801  2.37887  2.77519  2.98518  4.58477  3.61503
          0.03168  3.86372  4.58607  0.61958  0.77255  0.48576  0.95510
    318   2.80690  5.10214  2.50670  1.89942  4.38654  3.30893  3.64720  3.84193  2.35612  3.37408  4.24088  2.82203  3.82811  1.85017  2.73563  2.77094  3.05763  3.49602  5.54012  4.18391    318 q - - -
          2.68618  4.42225  2.77519  2.73123  3.46354  2.40513  3.72494  3.29354  2.67741  2.69355  4.24690  2.90347  2.73739  3.18146  2.89801  2.37887  2.77519  2.98518  4.58477  3.61503
          0.03168  3.86372  4.58607  0.61958  0.77255  0.48576  0.95510
    319   1.89891  4.13387  3.25566  3.01282  4.16806  2.89992  4.11833  3.51876  3.07722  3.27431  4.14583  3.20623  3.64232  3.39504  3.38315  1.34153  2.67519  3.03196  5.53663  4.29176    319 s - - -
          2.68618  4.42225  2.77519  2.73123  3.46354  2.40513  3.72494  3.29354  2.67741  2.69355  4.24690  2.90347  2.73739  3.18146  2.89801  2.37887  2.77519  2.98518  4.58477  3.61503
          0.03168  3.86372  4.58607  0.61958  0.77255  0.48576  0.95510
    320   2.79039  5.06320  1.28960  2.20549  4.55993  2.49867  3.80451  4.08036  2.83138  3.65496  4.52947  2.75909  3.78414  2.99945  3.37382  2.75449  3.12664  3.65664  5.75709  4.36971    320 d - - -
          2.68618  4.42225  2.77519  2.73123  3.46354  2.40513  3.72494  3.29354  2.67741  2.69355  4.24690  2.90347  2.73739  3.18146  2.89801  2.37887  2.77519  2.98518  4.58477  3.61503
          0.03168  3.86372  4.58607  0.61958  0.77255  0.48576  0.95510
    321   2.50964  4.59441  2.64297  2.47755  4.19735  3.09023  3.83023  3.75196  2.71001  3.38597  4.24811  1.62389  3.73933  3.04808  3.10510  2.22295  2.89549  3.31674  5.50522  4.13185    321 n - - -
          2.68618  4.42225  2.77519  2.73123  3.46354  2.40513  3.72494  3.29354  2.67741  2.69355  4.24690  2.90347  2.73739  3.18146  2.89801  2.37887  2.77519  2.98518  4.58477  3.61503
          0.03168  3.86372  4.58607  0.61958  0.77255  0.48576  0.95510
    322   2.94485  5.05400  2.48404  1.03787  4.39913  3.26848  3.85458  3.85130  2.73401  3.46984  4.44430  2.92807  3.87266  3.07045  3.14192  2.92816  3.24903  3.53606  5.57235  4.29464    322 e - - -
          2.68618  4.42225  2.77519  2.73123  3.46354  2.40513  3.72494  3.29354  2.67741  2.69355  4.24690  2.90347  2.73739  3.18146  2.89801  2.37887  2.77519  2.98518  4.58477  3.61503
          0.03168  3.86372  4.58607  0.61958  0.77255  0.48576  0.95510
    323   2.40807  4.25312  3.42039  3.17203  3.96121  3.09268  4.19001  3.08728  3.11483  2.95108  4.00219  3.38279  3.79575  3.51010  3.37392  2.60925  1.18682  2.78319  5.39979  4.17785    323 t - - -
          2.68618  4.42225  2.77519  2.73123  3.46354  2.40513  3.72494  3.29354  2.67741  2.69355  4.24690  2.90347  2.73739  3.18146  2.89801  2.37887  2.77519  2.98518  4.58477  3.61503
          0.03168  3.86372  4.58607  0.61958  0.77255  0.48576  0.95510
    324   2.37363  4.38996  2.85839  2.65169  4.15362  3.02006  3.91181  3.67538  2.80841  3.33118  4.18372  2.50449  3.69923  3.14781  3.17513  1.45681  2.79623  3.21102  5.48122  4.15231    324 s - - -
          2.68618  4.42225  2.77519  2.73123  3.46354  2.40513  3.72494  3.29354  2.67741  2.69355  4.24690  2.90347  2.73739  3.18146  2.89801  2.37887  2.77519  2.98518  4.58477  3.61503
          0.03168  3.86372  4.58607  0.61958  0.77255  0.48576  0.95510
    325   2.32925  4.33493  2.98054  2.69295  4.14897  3.02661  3.90011  3.56653  2.78328  3.23465  4.07375  2.59837  3.68608  3.12230  3.15585  1.62212  2.37718  3.11986  5.46334  4.18066    325 s - - -
          2.68618  4.42225  2.77519  2.73123  3.46354  2.40513  3.72494  3.29354  2.67741  2.69355  4.24690  2.90347  2.73739  3.18146  2.89801  2.37887  2.77519  2.98518  4.58477  3.61503
          0.03168  3.86372  4.58607  0.61958  0.77255  0.48576  0.95510
    326   2.71624  4.71246  2.70358  2.58819  4.07461  3.17815  3.91404  3.78314  2.81702  3.43101  4.38634  1.17363  3.82960  3.18681  3.17136  2.78378  3.09783  3.40623  5.38153  4.02360    326 n - - -
          2.68618  4.42225  2.77519  2.73123  3.46354  2.40513  3.72494  3.29354  2.67741  2.69355  4.24690  2.90347  2.73739  3.18146  2.89801  2.37887  2.77519  2.98518  4.58477  3.61503
          0.03168  3.86372  4.58607  0.61958  0.77255  0.48576  0.95510
    327   2.80119  4.34626  4.11318  3.77608  3.54373  3.71480  4.57932  2.05084  3.64373  2.23230  3.51024  3.96730  4.27582  4.00418  3.85707  3.21781  3.16297  1.03599  5.32668  4.05774    327 v - - -
          2.68618  4.42225  2.77519  2.73123  3.46354  2.40513  3.72494  3.29354  2.67741  2.69355  4.24690  2.90347  2.73739  3.18146  2.89801  2.37887  2.77519  2.98518  4.58477  3.61503
          0.03168  3.86372  4.58607  0.61958  0.77255  0.48576  0.95510
    328   2.29631  4.28076  4.08717  3.54826  3.42594  3.90961  4.35471  1.83177  3.45060  1.93452  3.29424  3.85404  4.29191  3.74426  3.72419  3.23238  3.04867  1.57694  5.15808  3.95207    328 v - - -
          2.68618  4.42225  2.77519  2.73123  3.46354  2.40513  3.72494  3.29354  2.67741  2.69355  4.24690  2.90347  2.73739  3.18146  2.89801  2.37887  2.77519  2.98518  4.58477  3.61503
          0.03168  3.86372  4.58607  0.61958  0.77255  0.48576  0.95510
    329   2.88928  5.39909  1.41353  1.71495  4.68563  3.16718  3.71974  4.18631  2.73724  3.71870  4.58622  2.64467  3.79078  2.89298  3.31942  2.78259  3.18091  3.77977  5.87665  4.39341    329 d - - -
          2.68618  4.42225  2.77519  2.73123  3.46354  2.40513  3.72494  3.29354  2.67741  2.69355  4.24690  2.90347  2.73739  3.18146  2.89801  2.37887  2.77519  2.98518  4.58477  3.61503
          0.03168  3.86372  4.58607  0.61958  0.77255  0.48576  0.95510
    330   1.02644  4.18775  3.45378  3.24471  4.04373  3.01252  4.26779  3.16793  3.26075  3.04995  4.08277  3.39652  3.75092  3.60272  3.51186  2.53814  2.81489  2.82385  5.47176  4.27105    330 a - - -
          2.68618  4.42225  2.77519  2.73123  3.46354  2.40513  3.72494  3.29354  2.67741  2.69355  4.24690  2.90347  2.73739  3.18146  2.89801  2.37887  2.77519  2.98518  4.58477  3.61503
          0.03168  3.86372  4.58607  0.61958  0.77255  0.48576  0.95510
    331   3.14550  4.61038  4.17543  3.81529  3.13244  3.97100  4.47377  2.33606  3.58312  0.88604  3.15820  4.09160  4.40789  3.95354  3.76060  3.54091  3.44016  2.37112  5.00852  3.72980    331 l - - -
          2.68618  4.42225  2.77519  2.73123  3.46354  2.40513  3.72494  3.29354  2.67741  2.69355  4.24690  2.90347  2.73739  3.18146  2.89801  2.37887  2.77519  2.98518  4.58477  3.61503
          0.03168  3.86372  4.58607  0.61958  0.77255  0.48576  0.95510
    332   2.87870  5.39544  1.55923  1.57366  4.68143  3.17115  3.71059  4.18180  2.71598  3.70870  4.56914  2.64536  3.78805  2.88039  3.29440  2.77313  3.16689  3.77316  5.86727  4.38469    332 d - - -
          2.68618  4.42225  2.77519  2.73123  3.46354  2.40513  3.72494  3.29354  2.67741  2.69355  4.24690  2.90347  2.73739  3.18146  2.89801  2.37887  2.77519  2.98518  4.58477  3.61503
          0.03168  3.86372  4.58607  0.61958  0.77255  0.48576  0.95510
    333   2.31076  4.23102  3.19888  3.01428  4.06759  2.96107  4.12436  3.58904  3.08745  3.30995  4.23680  3.24043  3.69916  3.43746  3.37373  1.10432  2.79024  3.12606  5.44079  4.15108    333 s - - -
          2.68618  4.42225  2.77519  2.73123  3.46354  2.40513  3.72494  3.29354  2.67741  2.69355  4.24690  2.90347  2.73739  3.18146  2.89801  2.37887  2.77519  2.98518  4.58477  3.61503
          0.03168  3.86372  4.58607  0.61958  0.77255  0.48576  0.95510
    334   2.80119  4.34626  4.11318  3.77608  3.54373  3.71480  4.57932  2.05084  3.64373  2.23230  3.51024  3.96730  4.27582  4.00418  3.85707  3.21781  3.16297  1.03599  5.32668  4.05774    334 v - - -
          2.68618  4.42225  2.77519  2.73123  3.46354  2.40513  3.72494  3.29354  2.67741  2.69355  4.24690  2.90347  2.73739  3.18146  2.89801  2.37887  2.77519  2.98518  4.58477  3.61503
          0.03168  3.86372  4.58607  0.61958  0.77255  0.48576  0.95510
    335   2.79767  5.19271  1.77590  2.12749  4.51786  3.16672  3.71992  4.06361  2.70173  3.61534  4.47151  1.74087  3.77964  2.89781  3.24582  2.73271  3.10164  3.65446  5.74733  4.28617    335 n - - -
          2.68618  4.42225  2.77519  2.73123  3.46354  2.40513  3.72494  3.29354  2.67741  2.69355  4.24690  2.90347  2.73739  3.18146  2.89801  2.37887  2.77519  2.98518  4.58477  3.61503
          0.03168  3.86372  4.58607  0.61958  0.77255  0.48576  0.95510
    336   2.94485  5.05400  2.48404  1.03787  4.39913  3.26848  3.85458  3.85130  2.73401  3.46984  4.44430  2.92807  3.87266  3.07045  3.14192  2.92816  3.24903  3.53606  5.57235  4.29464    336 e - - -
          2.68618  4.42225  2.77519  2.73123  3.46354  2.40513  3.72494  3.29354  2.67741  2.69355  4.24690  2.90347  2.73739  3.18146  2.89801  2.37887  2.77519  2.98518  4.58477  3.61503
          0.03168  3.86372  4.58607  0.61958  0.77255  0.48576  0.95510
    337   3.14550  4.61038  4.17543  3.81529  3.13244  3.97100  4.47377  2.33606  3.58312  0.88604  3.15820  4.09160  4.40789  3.95354  3.76060  3.54091  3.44016  2.37112  5.00852  3.72980    337 l - - -
          2.68618  4.42225  2.77519  2.73123  3.46354  2.40513  3.72494  3.29354  2.67741  2.69355  4.24690  2.90347  2.73739  3.18146  2.89801  2.37887  2.77519  2.98518  4.58477  3.61503
          0.03168  3.86372  4.58607  0.61958  0.77255  0.48576  0.95510
    338   2.94485  5.05400  2.48404  1.03787  4.39913  3.26848  3.85458  3.85130  2.73401  3.46984  4.44430  2.92807  3.87266  3.07045  3.14192  2.92816  3.24903  3.53606  5.57235  4.29464    338 e - - -
          2.68618  4.42225  2.77519  2.73123  3.46354  2.40513  3.72494  3.29354  2.67741  2.69355  4.24690  2.90347  2.73739  3.18146  2.89801  2.37887  2.77519  2.98518  4.58477  3.61503
          0.03168  3.86372  4.58607  0.61958  0.77255  0.48576  0.95510
    339   2.24363  4.15977  3.30221  3.01462  4.04949  2.96999  4.07670  3.32530  3.00245  3.12524  4.02383  3.22853  3.68278  3.35755  3.30058  2.10992  1.47899  2.91284  5.43897  4.19421    339 t - - -
          2.68618  4.42225  2.77519  2.73123  3.46354  2.40513  3.72494  3.29354  2.67741  2.69355  4.24690  2.90347  2.73739  3.18146  2.89801  2.37887  2.77519  2.98518  4.58477  3.61503
          0.03168  3.86372  4.58607  0.61958  0.77255  0.48576  0.95510
    340   2.62596  4.87738  2.22672  2.26542  4.29266  3.20316  3.68742  3.72629  2.57392  3.32913  4.16048  2.09283  3.75636  2.85470  3.05993  2.62933  2.31095  3.34633  5.53964  4.15677    340 n - - -
          2.68618  4.42225  2.77519  2.73123  3.46354  2.40513  3.72494  3.29354  2.67741  2.69355  4.24690  2.90347  2.73739  3.18146  2.89801  2.37887  2.77519  2.98518  4.58477  3.61503
          0.03168  3.86372  4.58607  0.61958  0.77255  0.48576  0.95510
    341   3.14550  4.61038  4.17543  3.81529  3.13244  3.97100  4.47377  2.33606  3.58312  0.88604  3.15820  4.09160  4.40789  3.95354  3.76060  3.54091  3.44016  2.37112  5.00852  3.72980    341 l - - -
          2.68618  4.42225  2.77519  2.73123  3.46354  2.40513  3.72494  3.29354  2.67741  2.69355  4.24690  2.90347  2.73739  3.18146  2.89801  2.37887  2.77519  2.98518  4.58477  3.61503
          0.03168  3.86372  4.58607  0.61958  0.77255  0.48576  0.95510
    342   2.98027  5.10710  0.93068  2.32959  4.48296  3.20410  3.92343  4.06915  3.00591  3.67905  4.65700  2.88551  3.85627  3.16259  3.52091  2.94364  3.31867  3.70928  5.65326  4.35735    342 d - - -
          2.68618  4.42225  2.77519  2.73123  3.46354  2.40513  3.72494  3.29354  2.67741  2.69355  4.24690  2.90347  2.73739  3.18146  2.89801  2.37887  2.77519  2.98518  4.58477  3.61503
          0.03168  3.86372  4.58607  0.61958  0.77255  0.48576  0.95510
    343   2.87390  4.85928  2.89723  2.65188  4.02667  3.36030  3.81010  3.65613  2.47329  3.15934  4.18749  3.11152  3.91366  1.24967  2.75761  2.92204  3.17089  3.38636  5.30025  3.99344    343 q - - -
          2.68618  4.42225  2.77519  2.73123  3.46354  2.40513  3.72494  3.29354  2.67741  2.69355  4.24690  2.90347  2.73739  3.18146  2.89801  2.37887  2.77519  2.98518  4.58477  3.61503
          0.03168  3.86372  4.58607  0.61958  0.77255  0.48576  0.95510
    344   2.21805  4.15947  3.24652  2.98113  4.13639  2.92873  4.08089  3.48565  3.01071  3.23589  4.11132  3.19699  3.65601  3.35069  3.31944  1.35831  2.28487  3.01939  5.50264  4.25216    344 s - - -
          2.68618  4.42225  2.77519  2.73123  3.46354  2.40513  3.72494  3.29354  2.67741  2.69355  4.24690  2.90347  2.73739  3.18146  2.89801  2.37887  2.77519  2.98518  4.58477  3.61503
          0.03168  3.86372  4.58607  0.61958  0.77255  0.48576  0.95510
    345   2.96419  4.92754  3.13959  2.76274  4.31197  3.45455  3.75446  3.74070  1.05030  3.30771  4.26967  3.18758  3.95553  2.94645  2.43011  3.00676  3.21812  3.44900  5.37025  4.18177    345 k - - -
          2.68618  4.42225  2.77519  2.73123  3.46354  2.40513  3.72494  3.29354  2.67741  2.69355  4.24690  2.90347  2.73739  3.18146  2.89801  2.37887  2.77519  2.98518  4.58477  3.61503
          0.03168  3.86372  4.58607  0.61958  0.77255  0.48576  0.95510
    346   2.94485  5.05400  2.48404  1.03787  4.39913  3.26848  3.85458  3.85130  2.73401  3.46984  4.44430  2.92807  3.87266  3.07045  3.14192  2.92816  3.24903  3.53606  5.57235  4.29464    346 e - - -
          2.68618  4.42225  2.77519  2.73123  3.46354  2.40513  3.72494  3.29354  2.67741  2.69355  4.24690  2.90347  2.73739  3.18146  2.89801  2.37887  2.77519  2.98518  4.58477  3.61503
          0.03168  3.86372  4.58607  0.61958  0.77255  0.48576  0.95510
    347   2.31076  4.23102  3.19888  3.01428  4.06759  2.96107  4.12436  3.58904  3.08745  3.30995  4.23680  3.24043  3.69916  3.43746  3.37373  1.10432  2.79024  3.12606  5.44079  4.15108    347 s - - -
          2.68618  4.42225  2.77519  2.73123  3.46354  2.40513  3.72494  3.29354  2.67741  2.69355  4.24690  2.90347  2.73739  3.18146  2.89801  2.37887  2.77519  2.98518  4.58477  3.61503
          0.03168  3.86372  4.58607  0.61958  0.77255  0.48576  0.95510
    348   2.96238  4.51254  4.04004  3.63288  3.20398  3.82755  4.37005  2.37871  3.40142  1.80000  1.39479  3.91144  4.28813  3.78389  3.60776  3.31056  3.26752  2.38380  5.04361  3.80460    348 m - - -
          2.68618  4.42225  2.77519  2.73123  3.46354  2.40513  3.72494  3.29354  2.67741  2.69355  4.24690  2.90347  2.73739  3.18146  2.89801  2.37887  2.77519  2.98518  4.58477  3.61503
          0.03168  3.86372  4.58607  0.61958  0.77255  0.48576  0.95510
    349   3.23453  4.72706  3.82536  3.55313  2.29370  3.81997  3.61455  3.24497  3.41090  2.70115  3.92092  3.71273  4.29404  3.71904  3.59639  3.37208  3.52117  3.11511  3.93712  0.98045    349 y - - -
          2.68618  4.42225  2.77519  2.73123  3.46354  2.40513  3.72494  3.29354  2.67741  2.69355  4.24690  2.90347  2.73739  3.18146  2.89801  2.37887  2.77519  2.98518  4.58477  3.61503
          0.03168  3.86372  4.58607  0.61958  0.77255  0.48576  0.95510
    350   2.96419  4.92754  3.13959  2.76274  4.31197  3.45455  3.75446  3.74070  1.05030  3.30771  4.26967  3.18758  3.95553  2.94645  2.43011  3.00676  3.21812  3.44900  5.37025  4.18177    350 k - - -
          2.68618  4.42225  2.77519  2.73123  3.46354  2.40513  3.72494  3.29354  2.67741  2.69355  4.24690  2.90347  2.73739  3.18146  2.89801  2.37887  2.77519  2.98518  4.58477  3.61503
          0.03168  3.86372  4.58607  0.61958  0.77255  0.48576  0.95510
    351   3.14550  4.61038  4.17543  3.81529  3.13244  3.97100  4.47377  2.33606  3.58312  0.88604  3.15820  4.09160  4.40789  3.95354  3.76060  3.54091  3.44016  2.37112  5.00852  3.72980    351 l - - -
          2.68618  4.42225  2.77519  2.73123  3.46354  2.40513  3.72494  3.29354  2.67741  2.69355  4.24690  2.90347  2.73739  3.18146  2.89801  2.37887  2.77519  2.98518  4.58477  3.61503
          0.03168  3.86372  4.58607  0.61958  0.77255  0.48576  0.95510
    352   2.31076  4.23102  3.19888  3.01428  4.06759  2.96107  4.12436  3.58904  3.08745  3.30995  4.23680  3.24043  3.69916  3.43746  3.37373  1.10432  2.79024  3.12606  5.44079  4.15108    352 s - - -
          2.68618  4.42225  2.77519  2.73123  3.46354  2.40513  3.72494  3.29354  2.67741  2.69355  4.24690  2.90347  2.73739  3.18146  2.89801  2.37887  2.77519  2.98518  4.58477  3.61503
          0.03168  3.86372  4.58607  0.61958  0.77255  0.48576  0.95510
    353   3.23453  4.72706  3.82536  3.55313  2.29370  3.81997  3.61455  3.24497  3.41090  2.70115  3.92092  3.71273  4.29404  3.71904  3.59639  3.37208  3.52117  3.11511  3.93712  0.98045    353 y - - -
          2.68618  4.42225  2.77519  2.73123  3.46354  2.40513  3.72494  3.29354  2.67741  2.69355  4.24690  2.90347  2.73739  3.18146  2.89801  2.37887  2.77519  2.98518  4.58477  3.61503
          0.03168  3.86372  4.58607  0.61958  0.77255  0.48576  0.95510
    354   2.80119  4.34626  4.11318  3.77608  3.54373  3.71480  4.57932  2.05084  3.64373  2.23230  3.51024  3.96730  4.27582  4.00418  3.85707  3.21781  3.16297  1.03599  5.32668  4.05774    354 v - - -
          2.68618  4.42225  2.77519  2.73123  3.46354  2.40513  3.72494  3.29354  2.67741  2.69355  4.24690  2.90347  2.73739  3.18146  2.89801  2.37887  2.77519  2.98518  4.58477  3.61503
          0.03168  3.86372  4.58607  0.61958  0.77255  0.48576  0.95510
    355   2.94879  4.35672  4.44890  3.96680  3.46531  4.14609  4.73233  1.63228  3.83314  2.01990  3.31591  4.21278  4.53158  4.13950  4.06282  3.53349  3.23396  1.15753  5.37147  4.13839    355 v - - -
          2.68618  4.42225  2.77519  2.73123  3.46354  2.40513  3.72494  3.29354  2.67741  2.69355  4.24690  2.90347  2.73739  3.18146  2.89801  2.37887  2.77519  2.98518  4.58477  3.61503
          0.03168  3.86372  4.58607  0.61958  0.77255  0.48576  0.95510
    356   2.99566  4.83533  3.48543  2.99837  4.18770  3.48529  3.81805  3.72884  2.23403  3.24636  4.24680  3.35876  3.98833  3.03884  0.99183  3.08028  3.26224  3.45317  5.27431  4.11700    356 r - - -
          2.68618  4.42225  2.77519  2.73123  3.46354  2.40513  3.72494  3.29354  2.67741  2.69355  4.24690  2.90347  2.73739  3.18146  2.89801  2.37887  2.77519  2.98518  4.58477  3.61503
          0.03168  3.86372  4.58607  0.61958  0.77255  0.48576  0.95510
    357   2.80119  4.34626  4.11318  3.77608  3.54373  3.71480  4.57932  2.05084  3.64373  2.23230  3.51024  3.96730  4.27582  4.00418  3.85707  3.21781  3.16297  1.03599  5.32668  4.05774    357 v - - -
          2.68618  4.42225  2.77519  2.73123  3.46354  2.40513  3.72494  3.29354  2.67741  2.69355  4.24690  2.90347  2.73739  3.18146  2.89801  2.37887  2.77519  2.98518  4.58477  3.61503
          0.03168  3.86372  4.58607  0.61958  0.77255  0.48576  0.95510
    358   2.31076  4.23102  3.19888  3.01428  4.06759  2.96107  4.12436  3.58904  3.08745  3.30995  4.23680  3.24043  3.69916  3.43746  3.37373  1.10432  2.79024  3.12606  5.44079  4.15108    358 s - - -
          2.68618  4.42225  2.77519  2.73123  3.46354  2.40513  3.72494  3.29354  2.67741  2.69355  4.24690  2.90347  2.73739  3.18146  2.89801  2.37887  2.77519  2.98518  4.58477  3.61503
          0.08717  3.86372  2.77276  0.61958  0.77255  0.48576  0.95510
    359   1.10777  4.16335  3.40108  3.19108  3.99190  2.98923  4.22025  3.10827  3.20575  2.99255  4.03252  3.35588  3.72269  3.55302  3.45972  2.51483  2.78793  2.77360  5.42539  4.21898    359 a - - -
          2.68618  4.42225  2.77519  2.73123  3.46354  2.40513  3.72494  3.29354  2.67741  2.69355  4.24690  2.90347  2.73739  3.18146  2.89801  2.37887  2.77519  2.98518  4.58477  3.61503
          0.03346  3.81001  4.53235  0.61958  0.77255  0.53202  0.88532
    360   2.68872  4.99238  2.60139  2.09037  4.30972  3.30424  3.58825  3.74020  1.97235  3.28482  4.10560  2.53841  3.10727  2.73389  2.70546  2.66906  2.93087  3.38101  5.46194  4.11249    360 k - - -
          2.68618  4.42225  2.77519  2.73123  3.46354  2.40513  3.72494  3.29354  2.67741  2.69355  4.24690  2.90347  2.73739  3.18146  2.89801  2.37887  2.77519  2.98518  4.58477  3.61503
          0.03346  3.81001  4.53235  0.61958  0.77255  0.53202  0.88532
    361   2.70413  5.06234  1.68469  2.13004  4.46172  3.13923  3.68708  3.96378  2.64936  3.52065  4.35918  2.36005  3.74073  2.85862  3.18602  2.32219  3.01135  3.55054  5.69358  4.25104    361 d - - -
          2.68618  4.42225  2.77519  2.73123  3.46354  2.40513  3.72494  3.29354  2.67741  2.69355  4.24690  2.90347  2.73739  3.18146  2.89801  2.37887  2.77519  2.98518  4.58477  3.61503
          0.03346  3.81001  4.53235  0.61958  0.77255  0.53202  0.88532
    362   2.98371  4.46105  4.25673  3.77633  3.15434  4.05082  4.49304  2.06197  3.58204  1.21222  3.06015  4.05735  4.42361  3.89873  3.79882  3.43688  3.26128  1.83132  5.08922  3.85143    362 l - - -
          2.68618  4.42225  2.77519  2.73123  3.46354  2.40513  3.72494  3.29354  2.67741  2.69355  4.24690  2.90347  2.73739  3.18146  2.89801  2.37887  2.77519  2.98518  4.58477  3.61503
          0.03346  3.81001  4.53235  0.61958  0.77255  0.53202  0.88532
    363   2.92475  5.03942  1.01199  2.30088  4.40866  3.16534  3.87963  3.98311  2.95253  3.60327  4.58138  2.85350  3.81391  3.11970  3.45909  2.89518  3.26250  3.62945  5.58931  4.29368    363 d - - -
          2.68618  4.42225  2.77519  2.73123  3.46354  2.40513  3.72494  3.29354  2.67741  2.69355  4.24690  2.90347  2.73739  3.18146  2.89801  2.37887  2.77519  2.98518  4.58477  3.61503
          0.03346  3.81001  4.53235  0.61958  0.77255  0.53202  0.88532
    364   2.90120  4.99555  2.46574  1.11778  4.33437  3.23563  3.81892  3.77590  2.69174  3.40379  4.38210  2.90174  3.83771  3.03688  3.09293  2.89094  3.20547  3.46679  5.51788  4.24176    364 e - - -
          2.68618  4.42225  2.77519  2.73123  3.46354  2.40513  3.72494  3.29354  2.67741  2.69355  4.24690  2.90347  2.73739  3.18146  2.89801  2.37887  2.77519  2.98518  4.58477  3.61503
          0.03346  3.81001  4.53235  0.61958  0.77255  0.53202  0.88532
    365   3.08645  4.56805  4.08846  3.72948  3.11433  3.90147  4.40485  2.31674  3.49778  0.95624  3.15945  4.01083  4.34857  3.88113  3.68349  3.46712  3.38412  2.33757  4.96949  3.67792    365 l - - -
          2.68618  4.42225  2.77519  2.73123  3.46354  2.40513  3.72494  3.29354  2.67741  2.69355  4.24690  2.90347  2.73739  3.18146  2.89801  2.37887  2.77519  2.98518  4.58477  3.61503
          0.03346  3.81001  4.53235  0.61958  0.77255  0.53202  0.88532
    366   2.91697  4.87542  3.08865  2.72365  4.24753  3.41167  3.72820  3.67320  1.12730  3.25269  4.21884  3.15039  3.91755  2.92423  2.42491  2.96385  3.17561  3.38499  5.32898  4.13324    366 k - - -
          2.68618  4.42225  2.77519  2.73123  3.46354  2.40513  3.72494  3.29354  2.67741  2.69355  4.24690  2.90347  2.73739  3.18146  2.89801  2.37887  2.77519  2.98518  4.58477  3.61503
          0.03346  3.81001  4.53235  0.61958  0.77255  0.53202  0.88532
    367   2.86722  4.92437  3.19829  2.67184  4.23720  3.49601  3.58918  3.68551  1.97517  3.18318  4.08799  3.09183  3.91873  2.40404  1.52058  2.89586  3.07814  3.38832  5.29658  4.06343    367 r - - -
          2.68618  4.42225  2.77519  2.73123  3.46354  2.40513  3.72494  3.29354  2.67741  2.69355  4.24690  2.90347  2.73739  3.18146  2.89801  2.37887  2.77519  2.98518  4.58477  3.61503
          0.03346  3.81001  4.53235  0.61958  0.77255  0.53202  0.88532
    368   2.93740  4.77822  3.42193  2.94795  4.11700  3.43558  3.78325  3.65553  2.21842  3.18295  4.18610  3.31179  3.94241  3.00786  1.07841  3.02537  3.20842  3.38251  5.22619  4.05928    368 r - - -
          2.68618  4.42225  2.77519  2.73123  3.46354  2.40513  3.72494  3.29354  2.67741  2.69355  4.24690  2.90347  2.73739  3.18146  2.89801  2.37887  2.77519  2.98518  4.58477  3.61503
          0.03346  3.81001  4.53235  0.61958  0.77255  0.53202  0.88532
    369   2.51960  1.07658  4.02212  3.74858  3.75562  3.15452  4.40956  2.89032  3.57553  2.80803  3.92786  3.75226  3.85651  3.92436  3.71052  2.79090  2.98131  2.63883  5.18353  4.04337    369 c - - -
          2.68618  4.42225  2.77519  2.73123  3.46354  2.40513  3.72494  3.29354  2.67741  2.69355  4.24690  2.90347  2.73739  3.18146  2.89801  2.37887  2.77519  2.98518  4.58477  3.61503
          0.03346  3.81001  4.53235  0.61958  0.77255  0.53202  0.88532
    370   2.79915  5.18756  1.40965  2.09406  4.50559  3.12952  3.71678  4.06262  2.73258  3.62665  4.49906  2.31258  3.76030  2.90345  3.28877  2.72973  3.11219  3.65512  5.74881  4.27885    370 d - - -
          2.68618  4.42225  2.77519  2.73123  3.46354  2.40513  3.72494  3.29354  2.67741  2.69355  4.24690  2.90347  2.73739  3.18146  2.89801  2.37887  2.77519  2.98518  4.58477  3.61503
          0.03346  3.81001  4.53235  0.61958  0.77255  0.53202  0.88532
    371   2.90120  4.99555  2.46574  1.11778  4.33437  3.23563  3.81892  3.77590  2.69174  3.40379  4.38210  2.90174  3.83771  3.03688  3.09293  2.89094  3.20547  3.46679  5.51788  4.24176    371 e - - -
          2.68618  4.42225  2.77519  2.73123  3.46354  2.40513  3.72494  3.29354  2.67741  2.69355  4.24690  2.90347  2.73739  3.18146  2.89801  2.37887  2.77519  2.98518  4.58477  3.61503
          0.03346  3.81001  4.53235  0.61958  0.77255  0.53202  0.88532
    372   2.75910  4.32047  4.03759  3.70019  3.50597  3.65772  4.51317  2.05845  3.56694  2.20492  3.48209  3.89962  4.22271  3.93189  3.78519  3.15843  3.12282  1.10778  5.27936  4.00644    372 v - - -
          2.68618  4.42225  2.77519  2.73123  3.46354  2.40513  3.72494  3.29354  2.67741  2.69355  4.24690  2.90347  2.73739  3.18146  2.89801  2.37887  2.77519  2.98518  4.58477  3.61503
          0.03346  3.81001  4.53235  0.61958  0.77255  0.53202  0.88532
    373   2.70295  4.63243  3.16858  2.68971  2.91117  3.47059  3.67653  3.10904  1.70000  2.73324  3.72817  3.12975  3.90284  2.93906  2.72552  2.80580  2.94858  2.88892  4.95911  3.56715    373 k - - -
          2.68618  4.42225  2.77519  2.73123  3.46354  2.40513  3.72494  3.29354  2.67741  2.69355  4.24690  2.90347  2.73739  3.18146  2.89801  2.37887  2.77519  2.98518  4.58477  3.61503
          0.03346  3.81001  4.53235  0.61958  0.77255  0.53202  0.88532
    374   2.92475  5.03942  1.01199  2.30088  4.40866  3.16534  3.87963  3.98311  2.95253  3.60327  4.58138  2.85350  3.81391  3.11970  3.45909  2.89518  3.26250  3.62945  5.58931  4.29368    374 d - - -
          2.68618  4.42225  2.77519  2.73123  3.46354  2.40513  3.72494  3.29354  2.67741  2.69355  4.24690  2.90347  2.73739  3.18146  2.89801  2.37887  2.77519  2.98518  4.58477  3.61503
          0.03346  3.81001  4.53235  0.61958  0.77255  0.53202  0.88532
    375   3.18086  4.60155  4.15256  3.85637  1.11986  3.88289  3.85302  2.71360  3.76524  2.09880  3.45394  3.94958  4.34386  3.95085  3.90038  3.45324  3.48247  2.69945  4.12290  2.49868    375 f - - -
          2.68618  4.42225  2.77519  2.73123  3.46354  2.40513  3.72494  3.29354  2.67741  2.69355  4.24690  2.90347  2.73739  3.18146  2.89801  2.37887  2.77519  2.98518  4.58477  3.61503
          0.03346  3.81001  4.53235  0.61958  0.77255  0.53202  0.88532
    376   3.15947  4.67376  3.74709  3.46600  2.29947  3.75819  3.59346  3.17764  3.32532  2.64739  3.85958  3.64836  4.23413  3.64637  3.52132  3.30195  3.44623  3.04543  3.94040  1.07639    376 y - - -
          2.68618  4.42225  2.77519  2.73123  3.46354  2.40513  3.72494  3.29354  2.67741  2.69355  4.24690  2.90347  2.73739  3.18146  2.89801  2.37887  2.77519  2.98518  4.58477  3.61503
          0.03346  3.81001  4.53235  0.61958  0.77255  0.53202  0.88532
    377   2.92475  5.03942  1.01199  2.30088  4.40866  3.16534  3.87963  3.98311  2.95253  3.60327  4.58138  2.85350  3.81391  3.11970  3.45909  2.89518  3.26250  3.62945  5.58931  4.29368    377 d - - -
          2.68618  4.42225  2.77519  2.73123  3.46354  2.40513  3.72494  3.29354  2.67741  2.69355  4.24690  2.90347  2.73739  3.18146  2.89801  2.37887  2.77519  2.98518  4.58477  3.61503
          0.03346  3.81001  4.53235  0.61958  0.77255  0.53202  0.88532
    378   2.92475  5.03942  1.01199  2.30088  4.40866  3.16534  3.87963  3.98311  2.95253  3.60327  4.58138  2.85350  3.81391  3.11970  3.45909  2.89518  3.26250  3.62945  5.58931  4.29368    378 d - - -
          2.68618  4.42225  2.77519  2.73123  3.46354  2.40513  3.72494  3.29354  2.67741  2.69355  4.24690  2.90347  2.73739  3.18146  2.89801  2.37887  2.77519  2.98518  4.58477  3.61503
          0.03346  3.81001  4.53235  0.61958  0.77255  0.53202  0.88532
    379   2.73338  4.36885  3.78496  3.35201  3.32867  3.64977  4.19873  2.31447  3.15774  1.40935  3.27420  3.65294  4.13458  3.55520  3.41085  3.04638  2.56593  2.22242  5.07814  3.82590    379 l - - -
          2.68618  4.42225  2.77519  2.73123  3.46354  2.40513  3.72494  3.29354  2.67741  2.69355  4.24690  2.90347  2.73739  3.18146  2.89801  2.37887  2.77519  2.98518  4.58477  3.61503
          0.03346  3.81001  4.53235  0.61958  0.77255  0.53202  0.88532
    380   2.41251  4.46360  2.73219  2.52945  4.14537  3.03938  3.83114  3.66415  2.71436  3.30644  4.15867  2.13943  3.69357  3.05220  3.10119  1.77772  2.81034  3.22094  5.45859  4.11448    380 s - - -
          2.68618  4.42225  2.77519  2.73123  3.46354  2.40513  3.72494  3.29354  2.67741  2.69355  4.24690  2.90347  2.73739  3.18146  2.89801  2.37887  2.77519  2.98518  4.58477  3.61503
          0.03346  3.81001  4.53235  0.61958  0.77255  0.53202  0.88532
    381   2.94384  4.34372  4.43632  3.94431  3.42175  4.15582  4.70835  1.50850  3.81536  1.96102  3.26420  4.20074  4.52223  4.11265  4.04572  3.53517  3.22152  1.29578  5.33667  4.11495    381 v - - -
          2.68618  4.42225  2.77519  2.73123  3.46354  2.40513  3.72494  3.29354  2.67741  2.69355  4.24690  2.90347  2.73739  3.18146  2.89801  2.37887  2.77519  2.98518  4.58477  3.61503
          0.03346  3.81001  4.53235  0.61958  0.77255  0.53202  0.88532
    382   2.91697  4.87542  3.08865  2.72365  4.24753  3.41167  3.72820  3.67320  1.12730  3.25269  4.21884  3.15039  3.91755  2.92423  2.42491  2.96385  3.17561  3.38499  5.32898  4.13324    382 k - - -
          2.68618  4.42225  2.77519  2.73123  3.46354  2.40513  3.72494  3.29354  2.67741  2.69355  4.24690  2.90347  2.73739  3.18146  2.89801  2.37887  2.77519  2.98518  4.58477  3.61503
          0.03346  3.81001  4.53235  0.61958  0.77255  0.53202  0.88532
    383   3.08645  4.56805  4.08846  3.72948  3.11433  3.90147  4.40485  2.31674  3.49778  0.95624  3.15945  4.01083  4.34857  3.88113  3.68349  3.46712  3.38412  2.33757  4.96949  3.67792    383 l - - -
          2.68618  4.42225  2.77519  2.73123  3.46354  2.40513  3.72494  3.29354  2.67741  2.69355  4.24690  2.90347  2.73739  3.18146  2.89801  2.37887  2.77519  2.98518  4.58477  3.61503
          0.03346  3.81001  4.53235  0.61958  0.77255  0.53202  0.88532
    384   2.75910  4.32047  4.03759  3.70019  3.50597  3.65772  4.51317  2.05845  3.56694  2.20492  3.48209  3.89962  4.22271  3.93189  3.78519  3.15843  3.12282  1.10778  5.27936  4.00644    384 v - - -
          2.68618  4.42225  2.77519  2.73123  3.46354  2.40513  3.72494  3.29354  2.67741  2.69355  4.24690  2.90347  2.73739  3.18146  2.89801  2.37887  2.77519  2.98518  4.58477  3.61503
          0.03346  3.81001  4.53235  0.61958  0.77255  0.53202  0.88532
    385   2.93740  4.77822  3.42193  2.94795  4.11700  3.43558  3.78325  3.65553  2.21842  3.18295  4.18610  3.31179  3.94241  3.00786  1.07841  3.02537  3.20842  3.38251  5.22619  4.05928    385 r - - -
          2.68618  4.42225  2.77519  2.73123  3.46354  2.40513  3.72494  3.29354  2.67741  2.69355  4.24690  2.90347  2.73739  3.18146  2.89801  2.37887  2.77519  2.98518  4.58477  3.61503
          0.03346  3.81001  4.53235  0.61958  0.77255  0.53202  0.88532
    386   2.67313  4.43932  3.27382  3.10497  4.10300  3.13043  4.18651  3.63358  3.15715  3.26675  4.31492  3.41728  0.95241  3.54790  3.40862  2.83899  3.11011  3.28596  5.30548  4.22328    386 p - - -
          2.68618  4.42225  2.77519  2.73123  3.46354  2.40513  3.72494  3.29354  2.67741  2.69355  4.24690  2.90347  2.73739  3.18146  2.89801  2.37887  2.77519  2.98518  4.58477  3.61503
          0.03346  3.81001  4.53235  0.61958  0.77255  0.53202  0.88532
    387   2.30929  4.31853  3.80464  3.40374  1.75760  3.58459  3.97303  2.52031  3.33664  2.14649  3.35489  3.62654  4.09035  3.60550  3.57863  2.98337  3.02220  2.40329  4.56235  3.07023    387 f - - -
          2.68618  4.42225  2.77519  2.73123  3.46354  2.40513  3.72494  3.29354  2.67741  2.69355  4.24690  2.90347  2.73739  3.18146  2.89801  2.37887  2.77519  2.98518  4.58477  3.61503
          0.03346  3.81001  4.53235  0.61958  0.77255  0.53202  0.88532
    388   2.59112  4.37114  3.25193  3.14422  4.28465  0.83237  4.26703  3.87026  3.31682  3.53200  4.50833  3.41659  3.76026  3.64617  3.55846  2.76150  3.06756  3.41078  5.39501  4.38492    388 g - - -
          2.68618  4.42225  2.77519  2.73123  3.46354  2.40513  3.72494  3.29354  2.67741  2.69355  4.24690  2.90347  2.73739  3.18146  2.89801  2.37887  2.77519  2.98518  4.58477  3.61503
          0.03346  3.81001  4.53235  0.61958  0.77255  0.53202  0.88532
    389   2.92475  5.03942  1.01199  2.30088  4.40866  3.16534  3.87963  3.98311  2.95253  3.60327  4.58138  2.85350  3.81391  3.11970  3.45909  2.89518  3.26250  3.62945  5.58931  4.29368    389 d - - -
          2.68618  4.42225  2.77519  2.73123  3.46354  2.40513  3.72494  3.29354  2.67741  2.69355  4.24690  2.90347  2.73739  3.18146  2.89801  2.37887  2.77519  2.98518  4.58477  3.61503
          0.03346  3.81001  4.53235  0.61958  0.77255  0.53202  0.88532
    390   2.92188  4.48111  3.98300  3.57291  3.18333  3.78748  4.32258  2.35281  3.34394  1.78856  1.50322  3.85776  4.24878  3.73060  3.55637  3.26392  3.22651  2.35136  5.01511  3.77068    390 m - - -
          2.68618  4.42225  2.77519  2.73123  3.46354  2.40513  3.72494  3.29354  2.67741  2.69355  4.24690  2.90347  2.73739  3.18146  2.89801  2.37887  2.77519  2.98518  4.58477  3.61503
          0.03346  3.81001  4.53235  0.61958  0.77255  0.53202  0.88532
    391   3.09420  4.54148  4.33877  3.81113  3.03620  4.19609  4.49328  2.14463  3.59408  1.09777  2.47962  4.12382  4.48139  3.88490  3.79888  3.55143  3.33649  2.20947  5.02325  3.83595    391 l - - -
          2.68618  4.42225  2.77519  2.73123  3.46354  2.40513  3.72494  3.29354  2.67741  2.69355  4.24690  2.90347  2.73739  3.18146  2.89801  2.37887  2.77519  2.98518  4.58477  3.61503
          0.03346  3.81001  4.53235  0.61958  0.77255  0.53202  0.88532
    392   2.59112  4.37114  3.25193  3.14422  4.28465  0.83237  4.26703  3.87026  3.31682  3.53200  4.50833  3.41659  3.76026  3.64617  3.55846  2.76150  3.06756  3.41078  5.39501  4.38492    392 g - - -
          2.68618  4.42225  2.77519  2.73123  3.46354  2.40513  3.72494  3.29354  2.67741  2.69355  4.24690  2.90347  2.73739  3.18146  2.89801  2.37887  2.77519  2.98518  4.58477  3.61503
          0.03346  3.81001  4.53235  0.61958  0.77255  0.53202  0.88532
    393   3.08645  4.56805  4.08846  3.72948  3.11433  3.90147  4.40485  2.31674  3.49778  0.95624  3.15945  4.01083  4.34857  3.88113  3.68349  3.46712  3.38412  2.33757  4.96949  3.67792    393 l - - -
          2.68618  4.42225  2.77519  2.73123  3.46354  2.40513  3.72494  3.29354  2.67741  2.69355  4.24690  2.90347  2.73739  3.18146  2.89801  2.37887  2.77519  2.98518  4.58477  3.61503
          0.03346  3.81001  4.53235  0.61958  0.77255  0.53202  0.88532
    394   2.93081  4.75709  3.06877  2.82376  3.24401  3.39734  1.28143  3.62388  2.66867  3.12519  4.16434  3.23508  3.94715  3.18957  2.93747  3.00246  3.23261  3.36033  4.70969  3.19692    394 h - - -
          2.68618  4.42225  2.77519  2.73123  3.46354  2.40513  3.72494  3.29354  2.67741  2.69355  4.24690  2.90347  2.73739  3.18146  2.89801  2.37887  2.77519  2.98518  4.58477  3.61503
          0.03346  3.81001  4.53235  0.61958  0.77255  0.53202  0.88532
    395   2.64692  4.92351  2.41504  1.85921  4.32950  2.75528  3.66181  3.77996  2.53459  3.35085  4.18129  2.44436  3.74545  2.82789  3.01117  2.33070  2.93791  3.39593  5.55418  4.17133    395 e - - -
          2.68618  4.42225  2.77519  2.73123  3.46354  2.40513  3.72494  3.29354  2.67741  2.69355  4.24690  2.90347  2.73739  3.18146  2.89801  2.37887  2.77519  2.98518  4.58477  3.61503
          0.03346  3.81001  4.53235  0.61958  0.77255  0.53202  0.88532
    396   2.90120  4.99555  2.46574  1.11778  4.33437  3.23563  3.81892  3.77590  2.69174  3.40379  4.38210  2.90174  3.83771  3.03688  3.09293  2.89094  3.20547  3.46679  5.51788  4.24176    396 e - - -
          2.68618  4.42225  2.77519  2.73123  3.46354  2.40513  3.72494  3.29354  2.67741  2.69355  4.24690  2.90347  2.73739  3.18146  2.89801  2.37887  2.77519  2.98518  4.58477  3.61503
          0.03346  3.81001  4.53235  0.61958  0.77255  0.53202  0.88532
    397   3.18086  4.60155  4.15256  3.85637  1.11986  3.88289  3.85302  2.71360  3.76524  2.09880  3.45394  3.94958  4.34386  3.95085  3.90038  3.45324  3.48247  2.69945  4.12290  2.49868    397 f - - -
          2.68618  4.42225  2.77519  2.73123  3.46354  2.40513  3.72494  3.29354  2.67741  2.69355  4.24690  2.90347  2.73739  3.18146  2.89801  2.37887  2.77519  2.98518  4.58477  3.61503
          0.03346  3.81001  4.53235  0.61958  0.77255  0.53202  0.88532
    398   3.08826  4.48253  4.45369  3.93917  3.12906  4.26759  4.61266  1.64478  3.75407  1.25469  2.99887  4.22983  4.55161  4.02826  3.95449  3.63356  3.33581  1.94721  5.11501  3.90868    398 l - - -
          2.68618  4.42225  2.77519  2.73123  3.46354  2.40513  3.72494  3.29354  2.67741  2.69355  4.24690  2.90347  2.73739  3.18146  2.89801  2.37887  2.77519  2.98518  4.58477  3.61503
          0.03346  3.81001  4.53235  0.61958  0.77255  0.53202  0.88532
    399   2.67313  4.43932  3.27382  3.10497  4.10300  3.13043  4.18651  3.63358  3.15715  3.26675  4.31492  3.41728  0.95241  3.54790  3.40862  2.83899  3.11011  3.28596  5.30548  4.22328    399 p - - -
          2.68618  4.42225  2.77519  2.73123  3.46354  2.40513  3.72494  3.29354  2.67741  2.69355  4.24690  2.90347  2.73739  3.18146  2.89801  2.37887  2.77519  2.98518  4.58477  3.61503
          0.03346  3.81001  4.53235  0.61958  0.77255  0.53202  0.88532
    400   1.50701  4.08617  3.28032  3.01843  4.10381  2.87703  4.09677  3.41596  3.06629  3.19426  4.06857  3.19744  3.61603  3.37968  3.36812  1.77507  2.63696  2.94902  5.48190  4.24844    400 a - - -
          2.68618  4.42225  2.77519  2.73123  3.46354  2.40513  3.72494  3.29354  2.67741  2.69355  4.24690  2.90347  2.73739  3.18146  2.89801  2.37887  2.77519  2.98518  4.58477  3.61503
          0.03346  3.81001  4.53235  0.61958  0.77255  0.53202  0.88532
    401   2.28668  4.20548  3.15444  2.96872  4.01474  2.93663  4.07962  3.52954  3.03819  3.25516  4.18750  3.20263  3.67057  3.39276  3.32520  1.18933  2.76239  3.07840  5.39258  4.09827    401 s - - -
          2.68618  4.42225  2.77519  2.73123  3.46354  2.40513  3.72494  3.29354  2.67741  2.69355  4.24690  2.90347  2.73739  3.18146  2.89801  2.37887  2.77519  2.98518  4.58477  3.61503
          0.03346  3.81001  4.53235  0.61958  0.77255  0.53202  0.88532
    402   2.91697  4.87542  3.08865  2.72365  4.24753  3.41167  3.72820  3.67320  1.12730  3.25269  4.21884  3.15039  3.91755  2.92423  2.42491  2.96385  3.17561  3.38499  5.32898  4.13324    402 k - - -
          2.68618  4.42225  2.77519  2.73123  3.46354  2.40513  3.72494  3.29354  2.67741  2.69355  4.24690  2.90347  2.73739  3.18146  2.89801  2.37887  2.77519  2.98518  4.58477  3.61503
          0.03346  3.81001  4.53235  0.61958  0.77255  0.53202  0.88532
    403   2.93740  4.77822  3.42193  2.94795  4.11700  3.43558  3.78325  3.65553  2.21842  3.18295  4.18610  3.31179  3.94241  3.00786  1.07841  3.02537  3.20842  3.38251  5.22619  4.05928    403 r - - -
          2.68618  4.42225  2.77519  2.73123  3.46354  2.40513  3.72494  3.29354  2.67741  2.69355  4.24690  2.90347  2.73739  3.18146  2.89801  2.37887  2.77519  2.98518  4.58477  3.61503
          0.03346  3.81001  4.53235  0.61958  0.77255  0.53202  0.88532
    404   3.15947  4.67376  3.74709  3.46600  2.29947  3.75819  3.59346  3.17764  3.32532  2.64739  3.85958  3.64836  4.23413  3.64637  3.52132  3.30195  3.44623  3.04543  3.94040  1.07639    404 y - - -
          2.68618  4.42225  2.77519  2.73123  3.46354  2.40513  3.72494  3.29354  2.67741  2.69355  4.24690  2.90347  2.73739  3.18146  2.89801  2.37887  2.77519  2.98518  4.58477  3.61503
          0.03346  3.81001  4.53235  0.61958  0.77255  0.53202  0.88532
    405   3.00560  4.41800  4.39189  3.85738  3.16911  4.18268  4.55240  1.53120  3.69541  1.64999  2.29604  4.14599  4.48078  3.95894  3.90368  3.52831  3.25214  1.94162  5.11219  3.94626    405 i - - -
          2.68618  4.42225  2.77519  2.73123  3.46354  2.40513  3.72494  3.29354  2.67741  2.69355  4.24690  2.90347  2.73739  3.18146  2.89801  2.37887  2.77519  2.98518  4.58477  3.61503
          0.03346  3.81001  4.53235  0.61958  0.77255  0.53202  0.88532
    406   2.67390  4.66609  2.67808  2.55797  4.02001  3.14380  3.87449  3.71826  2.77370  3.37270  4.32940  1.27373  3.79326  3.14830  3.12522  2.74424  3.05442  3.34680  5.33334  3.97374    406 n - - -
          2.68618  4.42225  2.77519  2.73123  3.46354  2.40513  3.72494  3.29354  2.67741  2.69355  4.24690  2.90347  2.73739  3.18146  2.89801  2.37887  2.77519  2.98518  4.58477  3.61503
          0.03346  3.81001  4.53235  0.61958  0.77255  0.53202  0.88532
    407   2.92475  5.03942  1.01199  2.30088  4.40866  3.16534  3.87963  3.98311  2.95253  3.60327  4.58138  2.85350  3.81391  3.11970  3.45909  2.89518  3.26250  3.62945  5.58931  4.29368    407 d - - -
          2.68618  4.42225  2.77519  2.73123  3.46354  2.40513  3.72494  3.29354  2.67741  2.69355  4.24690  2.90347  2.73739  3.18146  2.89801  2.37887  2.77519  2.98518  4.58477  3.61503
          0.03346  3.81001  4.53235  0.61958  0.77255  0.53202  0.88532
    408   3.15947  4.67376  3.74709  3.46600  2.29947  3.75819  3.59346  3.17764  3.32532  2.64739  3.85958  3.64836  4.23413  3.64637  3.52132  3.30195  3.44623  3.04543  3.94040  1.07639    408 y - - -
          2.68618  4.42225  2.77519  2.73123  3.46354  2.40513  3.72494  3.29354  2.67741  2.69355  4.24690  2.90347  2.73739  3.18146  2.89801  2.37887  2.77519  2.98518  4.58477  3.61503
          0.03346  3.81001  4.53235  0.61958  0.77255  0.53202  0.88532
    409   2.96426  4.36539  4.44336  3.96058  3.38122  4.16334  4.71245  1.30219  3.81804  1.90425  3.22927  4.21469  4.52946  4.11786  4.04016  3.55020  3.24334  1.53644  5.31647  4.09440    409 i - - -
          2.68618  4.42225  2.77519  2.73123  3.46354  2.40513  3.72494  3.29354  2.67741  2.69355  4.24690  2.90347  2.73739  3.18146  2.89801  2.37887  2.77519  2.98518  4.58477  3.61503
          0.03346  3.81001  4.53235  0.61958  0.77255  0.53202  0.88532
    410   2.83405  4.81517  2.86469  2.62005  3.97498  3.32631  3.77725  3.59756  2.44559  3.10600  4.13719  3.07863  3.87987  1.34958  2.73035  2.88518  3.13181  3.33161  5.25890  3.94896    410 q - - -
          2.68618  4.42225  2.77519  2.73123  3.46354  2.40513  3.72494  3.29354  2.67741  2.69355  4.24690  2.90347  2.73739  3.18146  2.89801  2.37887  2.77519  2.98518  4.58477  3.61503
          0.03346  3.81001  4.53235  0.61958  0.77255  0.53202  0.88532
    411   3.15947  4.67376  3.74709  3.46600  2.29947  3.75819  3.59346  3.17764  3.32532  2.64739  3.85958  3.64836  4.23413  3.64637  3.52132  3.30195  3.44623  3.04543  3.94040  1.07639    411 y - - -
          2.68618  4.42225  2.77519  2.73123  3.46354  2.40513  3.72494  3.29354  2.67741  2.69355  4.24690  2.90347  2.73739  3.18146  2.89801  2.37887  2.77519  2.98518  4.58477  3.61503
          0.03346  3.81001  4.53235  0.61958  0.77255  0.53202  0.88532
    412   2.75910  4.32047  4.03759  3.70019  3.50597  3.65772  4.51317  2.05845  3.56694  2.20492  3.48209  3.89962  4.22271  3.93189  3.78519  3.15843  3.12282  1.10778  5.27936  4.00644    412 v - - -
          2.68618  4.42225  2.77519  2.73123  3.46354  2.40513  3.72494  3.29354  2.67741  2.69355  4.24690  2.90347  2.73739  3.18146  2.89801  2.37887  2.77519  2.98518  4.58477  3.61503
          0.03346  3.81001  4.53235  0.61958  0.77255  0.53202  0.88532
    413   2.53439  4.49669  3.03098  2.66939  3.98254  3.24350  3.77634  3.23826  2.18531  2.97995  3.89726  3.07695  3.79868  2.99115  2.79031  2.65308  1.81951  2.93447  5.29353  4.02924    413 t - - -
          2.68618  4.42225  2.77519  2.73123  3.46354  2.40513  3.72494  3.29354  2.67741  2.69355  4.24690  2.90347  2.73739  3.18146  2.89801  2.37887  2.77519  2.98518  4.58477  3.61503
          0.03346  3.81001  4.53235  0.61958  0.77255  0.53202  0.88532
    414   2.28668  4.20548  3.15444  2.96872  4.01474  2.93663  4.07962  3.52954  3.03819  3.25516  4.18750  3.20263  3.67057  3.39276  3.32520  1.18933  2.76239  3.07840  5.39258  4.09827    414 s - - -
          2.68618  4.42225  2.77519  2.73123  3.46354  2.40513  3.72494  3.29354  2.67741  2.69355  4.24690  2.90347  2.73739  3.18146  2.89801  2.37887  2.77519  2.98518  4.58477  3.61503
          0.03346  3.81001  4.53235  0.61958  0.77255  0.53202  0.88532
    415   2.92475  5.03942  1.01199  2.30088  4.40866  3.16534  3.87963  3.98311  2.95253  3.60327  4.58138  2.85350  3.81391  3.11970  3.45909  2.89518  3.26250  3.62945  5.58931  4.29368    415 d - - -
          2.68618  4.42225  2.77519  2.73123  3.46354  2.40513  3.72494  3.29354  2.67741  2.69355  4.24690  2.90347  2.73739  3.18146  2.89801  2.37887  2.77519  2.98518  4.58477  3.61503
          0.03346  3.81001  4.53235  0.61958  0.77255  0.53202  0.88532
    416   3.18086  4.60155  4.15256  3.85637  1.11986  3.88289  3.85302  2.71360  3.76524  2.09880  3.45394  3.94958  4.34386  3.95085  3.90038  3.45324  3.48247  2.69945  4.12290  2.49868    416 f - - -
          2.68618  4.42225  2.77519  2.73123  3.46354  2.40513  3.72494  3.29354  2.67741  2.69355  4.24690  2.90347  2.73739  3.18146  2.89801  2.37887  2.77519  2.98518  4.58477  3.61503
          0.03346  3.81001  4.53235  0.61958  0.77255  0.53202  0.88532
    417   3.08645  4.56805  4.08846  3.72948  3.11433  3.90147  4.40485  2.31674  3.49778  0.95624  3.15945  4.01083  4.34857  3.88113  3.68349  3.46712  3.38412  2.33757  4.96949  3.67792    417 l - - -
          2.68618  4.42225  2.77519  2.73123  3.46354  2.40513  3.72494  3.29354  2.67741  2.69355  4.24690  2.90347  2.73739  3.18146  2.89801  2.37887  2.77519  2.98518  4.58477  3.61503
          0.03346  3.81001  4.53235  0.61958  0.77255  0.53202  0.88532
    418   1.10777  4.16335  3.40108  3.19108  3.99190  2.98923  4.22025  3.10827  3.20575  2.99255  4.03252  3.35588  3.72269  3.55302  3.45972  2.51483  2.78793  2.77360  5.42539  4.21898    418 a - - -
          2.68618  4.42225  2.77519  2.73123  3.46354  2.40513  3.72494  3.29354  2.67741  2.69355  4.24690  2.90347  2.73739  3.18146  2.89801  2.37887  2.77519  2.98518  4.58477  3.61503
          0.03346  3.81001  4.53235  0.61958  0.77255  0.53202  0.88532
    419   2.59112  4.37114  3.25193  3.14422  4.28465  0.83237  4.26703  3.87026  3.31682  3.53200  4.50833  3.41659  3.76026  3.64617  3.55846  2.76150  3.06756  3.41078  5.39501  4.38492    419 g - - -
          2.68618  4.42225  2.77519  2.73123  3.46354  2.40513  3.72494  3.29354  2.67741  2.69355  4.24690  2.90347  2.73739  3.18146  2.89801  2.37887  2.77519  2.98518  4.58477  3.61503
          0.03346  3.81001  4.53235  0.61958  0.77255  0.53202  0.88532
    420   3.08645  4.56805  4.08846  3.72948  3.11433  3.90147  4.40485  2.31674  3.49778  0.95624  3.15945  4.01083  4.34857  3.88113  3.68349  3.46712  3.38412  2.33757  4.96949  3.67792    420 l - - -
          2.68618  4.42225  2.77519  2.73123  3.46354  2.40513  3.72494  3.29354  2.67741  2.69355  4.24690  2.90347  2.73739  3.18146  2.89801  2.37887  2.77519  2.98518  4.58477  3.61503
          0.03346  3.81001  4.53235  0.61958  0.77255  0.53202  0.88532
    421   2.59112  4.37114  3.25193  3.14422  4.28465  0.83237  4.26703  3.87026  3.31682  3.53200  4.50833  3.41659  3.76026  3.64617  3.55846  2.76150  3.06756  3.41078  5.39501  4.38492    421 g - - -
          2.68618  4.42225  2.77519  2.73123  3.46354  2.40513  3.72494  3.29354  2.67741  2.69355  4.24690  2.90347  2.73739  3.18146  2.89801  2.37887  2.77519  2.98518  4.58477  3.61503
          0.03346  3.81001  4.53235  0.61958  0.77255  0.53202  0.88532
    422   3.18086  4.60155  4.15256  3.85637  1.11986  3.88289  3.85302  2.71360  3.76524  2.09880  3.45394  3.94958  4.34386  3.95085  3.90038  3.45324  3.48247  2.69945  4.12290  2.49868    422 f - - -
          2.68618  4.42225  2.77519  2.73123  3.46354  2.40513  3.72494  3.29354  2.67741  2.69355  4.24690  2.90347  2.73739  3.18146  2.89801  2.37887  2.77519  2.98518  4.58477  3.61503
          0.03346  3.81001  4.53235  0.61958  0.77255  0.53202  0.88532
    423   2.59112  4.37114  3.25193  3.14422  4.28465  0.83237  4.26703  3.87026  3.31682  3.53200  4.50833  3.41659  3.76026  3.64617  3.55846  2.76150  3.06756  3.41078  5.39501  4.38492    423 g - - -
          2.68618  4.42225  2.77519  2.73123  3.46354  2.40513  3.72494  3.29354  2.67741  2.69355  4.24690  2.90347  2.73739  3.18146  2.89801  2.37887  2.77519  2.98518  4.58477  3.61503
          0.03346  3.81001  4.53235  0.61958  0.77255  0.53202  0.88532
    424   1.10777  4.16335  3.40108  3.19108  3.99190  2.98923  4.22025  3.10827  3.20575  2.99255  4.03252  3.35588  3.72269  3.55302  3.45972  2.51483  2.78793  2.77360  5.42539  4.21898    424 a - - -
          2.68618  4.42225  2.77519  2.73123  3.46354  2.40513  3.72494  3.29354  2.67741  2.69355  4.24690  2.90347  2.73739  3.18146  2.89801  2.37887  2.77519  2.98518  4.58477  3.61503
          0.03346  3.81001  4.53235  0.61958  0.77255  0.53202  0.88532
    425   2.38164  4.22610  3.37506  3.12585  3.91602  3.06701  4.14762  3.03564  3.06756  2.90128  3.95702  3.34430  3.76636  3.46590  3.32841  2.58237  1.28247  2.73731  5.35943  4.13307    425 t - - -
          2.68618  4.42225  2.77519  2.73123  3.46354  2.40513  3.72494  3.29354  2.67741  2.69355  4.24690  2.90347  2.73739  3.18146  2.89801  2.37887  2.77519  2.98518  4.58477  3.61503
          0.03346  3.81001  4.53235  0.61958  0.77255  0.45789  1.00135
    426   2.87390  4.85928  2.89723  2.65188  4.02667  3.36030  3.81010  3.65613  2.47329  3.15934  4.18749  3.11152  3.91366  1.24967  2.75761  2.92204  3.17089  3.38636  5.30025  3.99344    426 q - - -
          2.68618  4.42225  2.77519  2.73123  3.46354  2.40513  3.72494  3.29354  2.67741  2.69355  4.24690  2.90347  2.73739  3.18146  2.89801  2.37887  2.77519  2.98518  4.58477  3.61503
          0.03168  3.86372  4.58607  0.61958  0.77255  0.48576  0.95510
    427   2.60624  4.53178  3.17213  2.63377  3.72446  3.45720  3.67006  3.07106  2.24262  2.72457  2.63266  3.08905  3.85702  2.61155  2.76159  2.72583  2.60254  2.82312  5.07449  3.81521    427 k - - -
          2.68618  4.42225  2.77519  2.73123  3.46354  2.40513  3.72494  3.29354  2.67741  2.69355  4.24690  2.90347  2.73739  3.18146  2.89801  2.37887  2.77519  2.98518  4.58477  3.61503
          0.03168  3.86372  4.58607  0.61958  0.77255  0.48576  0.95510
    428   3.13857  4.51888  4.53655  4.01873  3.12623  4.33075  4.67083  1.68678  3.83431  1.15588  2.98386  4.30359  4.59895  4.08848  4.02231  3.69812  3.38303  1.99246  5.13461  3.94590    428 l - - -
          2.68618  4.42225  2.77519  2.73123  3.46354  2.40513  3.72494  3.29354  2.67741  2.69355  4.24690  2.90347  2.73739  3.18146  2.89801  2.37887  2.77519  2.98518  4.58477  3.61503
          0.03168  3.86372  4.58607  0.61958  0.77255  0.48576  0.95510
    429   2.47359  4.34792  3.22540  2.95183  3.86019  1.42306  4.02212  3.26158  2.94591  2.49661  3.98725  3.26408  3.79856  3.32988  3.24898  2.64141  2.88331  2.94208  5.26424  3.98106    429 g - - -
          2.68618  4.42225  2.77519  2.73123  3.46354  2.40513  3.72494  3.29354  2.67741  2.69355  4.24690  2.90347  2.73739  3.18146  2.89801  2.37887  2.77519  2.98518  4.58477  3.61503
          0.03168  3.86372  4.58607  0.61958  0.77255  0.48576  0.95510
    430   2.72220  4.92118  2.48735  1.45463  4.30784  3.23959  3.73136  3.62311  2.56067  3.29747  4.20022  2.84018  3.80854  2.91094  2.98512  2.72753  2.64506  3.29460  5.56090  4.20139    430 e - - -
          2.68618  4.42225  2.77519  2.73123  3.46354  2.40513  3.72494  3.29354  2.67741  2.69355  4.24690  2.90347  2.73739  3.18146  2.89801  2.37887  2.77519  2.98518  4.58477  3.61503
          0.03168  3.86372  4.58607  0.61958  0.77255  0.48576  0.95510
    431   2.67344  4.74697  2.87004  2.48811  3.66856  3.38319  3.08256  3.41503  2.42723  2.65235  3.90035  2.04591  3.84274  2.86439  2.79835  2.72221  2.92441  3.12017  5.05270  3.62007    431 n - - -
          2.68618  4.42225  2.77519  2.73123  3.46354  2.40513  3.72494  3.29354  2.67741  2.69355  4.24690  2.90347  2.73739  3.18146  2.89801  2.37887  2.77519  2.98518  4.58477  3.61503
          0.03168  3.86372  4.58607  0.61958  0.77255  0.48576  0.95510
    432   2.59026  4.76315  2.62160  1.82936  4.21104  3.22016  3.69850  3.60231  2.53325  3.23149  4.07293  2.86258  3.76367  2.87195  2.97094  2.17958  2.52984  3.23978  5.46615  4.12228    432 e - - -
          2.68618  4.42225  2.77519  2.73123  3.46354  2.40513  3.72494  3.29354  2.67741  2.69355  4.24690  2.90347  2.73739  3.18146  2.89801  2.37887  2.77519  2.98518  4.58477  3.61503
          0.03168  3.86372  4.58607  0.61958  0.77255  0.48576  0.95510
    433   2.42434  4.42262  2.79948  2.66157  4.26215  1.41887  3.97792  3.79355  2.91480  3.44345  4.30759  2.53189  3.71315  3.22772  3.27867  2.54042  2.86234  3.30725  5.54885  4.26071    433 g - - -
          2.68618  4.42225  2.77519  2.73123  3.46354  2.40513  3.72494  3.29354  2.67741  2.69355  4.24690  2.90347  2.73739  3.18146  2.89801  2.37887  2.77519  2.98518  4.58477  3.61503
          0.03168  3.86372  4.58607  0.61958  0.77255  0.48576  0.95510
    434   3.00194  4.39106  4.51000  4.03387  3.40169  4.21200  4.77227  1.20980  3.88655  1.91690  3.24869  4.27822  4.57536  4.18464  4.10001  3.60592  3.28179  1.57789  5.35062  4.12799    434 i - - -
          2.68618  4.42225  2.77519  2.73123  3.46354  2.40513  3.72494  3.29354  2.67741  2.69355  4.24690  2.90347  2.73739  3.18146  2.89801  2.37887  2.77519  2.98518  4.58477  3.61503
          0.03168  3.86372  4.58607  0.61958  0.77255  0.48576  0.95510
    435   2.90796  4.49353  3.79918  3.37670  2.50381  3.76393  3.69830  2.78152  3.22101  2.39265  3.55278  3.60201  4.19533  3.53598  3.45991  3.12913  3.18138  2.35105  4.15584  1.48308    435 y - - -
          2.68618  4.42225  2.77519  2.73123  3.46354  2.40513  3.72494  3.29354  2.67741  2.69355  4.24690  2.90347  2.73739  3.18146  2.89801  2.37887  2.77519  2.98518  4.58477  3.61503
          0.03168  3.86372  4.58607  0.61958  0.77255  0.48576  0.95510
    436   2.95074  4.33925  4.44612  3.90907  2.72177  4.16867  4.52541  1.74816  3.80745  1.85022  3.14174  4.15630  4.48156  4.02810  4.01260  3.50513  3.19949  1.37873  5.06218  3.80901    436 v - - -
          2.68618  4.42225  2.77519  2.73123  3.46354  2.40513  3.72494  3.29354  2.67741  2.69355  4.24690  2.90347  2.73739  3.18146  2.89801  2.37887  2.77519  2.98518  4.58477  3.61503
          0.03168  3.86372  4.58607  0.61958  0.77255  0.48576  0.95510
    437   2.42954  4.30857  3.27864  2.91890  3.79329  1.62141  3.96046  3.11471  2.86496  2.84180  3.04443  3.23853  3.79225  3.24585  3.18349  2.60367  2.81464  2.82009  5.22539  3.95115    437 g - - -
          2.68618  4.42225  2.77519  2.73123  3.46354  2.40513  3.72494  3.29354  2.67741  2.69355  4.24690  2.90347  2.73739  3.18146  2.89801  2.37887  2.77519  2.98518  4.58477  3.61503
          0.03168  3.86372  4.58607  0.61958  0.77255  0.48576  0.95510
    438   2.84029  4.60612  3.30447  2.90911  2.87766  3.58865  3.63625  3.14034  2.38779  2.74157  3.75090  3.28322  4.02775  3.15548  2.94659  2.96906  3.08737  2.92984  4.43792  1.63793    438 y - - -
          2.68618  4.42225  2.77519  2.73123  3.46354  2.40513  3.72494  3.29354  2.67741  2.69355  4.24690  2.90347  2.73739  3.18146  2.89801  2.37887  2.77519  2.98518  4.58477  3.61503
          0.03346  3.81001  4.53235  0.61958  0.77255  0.48576  0.95510
    439   2.44285  4.50968  2.68439  2.49248  4.15698  3.05421  3.81482  3.68349  2.69475  3.32122  4.17567  1.93622  3.70244  3.03232  3.08725  1.95922  2.83292  3.24596  5.46581  4.11154    439 n - - -
          2.68618  4.42225  2.77519  2.73123  3.46354  2.40513  3.72494  3.29354  2.67741  2.69355  4.24690  2.90347  2.73739  3.18146  2.89801  2.37887  2.77519  2.98518  4.58477  3.61503
          0.03346  3.81001  4.53235  0.61958  0.77255  0.48576  0.95510
    440   2.95220  4.41549  4.27163  3.78107  3.22242  4.05358  4.51328  1.98796  3.60712  1.38844  3.11592  4.05995  4.42599  3.91830  3.83170  3.43066  3.22806  1.58963  5.13521  3.90234    440 l - - -
          2.68618  4.42225  2.77519  2.73123  3.46354  2.40513  3.72494  3.29354  2.67741  2.69355  4.24690  2.90347  2.73739  3.18146  2.89801  2.37887  2.77519  2.98518  4.58477  3.61503
          0.03346  3.81001  4.53235  0.61958  0.77255  0.48576  0.95510
    441   2.92475  5.03942  1.01199  2.30088  4.40866  3.16534  3.87963  3.98311  2.95253  3.60327  4.58138  2.85350  3.81391  3.11970  3.45909  2.89518  3.26250  3.62945  5.58931  4.29368    441 d - - -
          2.68618  4.42225  2.77519  2.73123  3.46354  2.40513  3.72494  3.29354  2.67741  2.69355  4.24690  2.90347  2.73739  3.18146  2.89801  2.37887  2.77519  2.98518  4.58477  3.61503
          0.03346  3.81001  4.53235  0.61958  0.77255  0.48576  0.95510
    442   2.38164  4.22610  3.37506  3.12585  3.91602  3.06701  4.14762  3.03564  3.06756  2.90128  3.95702  3.34430  3.76636  3.46590  3.32841  2.58237  1.28247  2.73731  5.35943  4.13307    442 t - - -
          2.68618  4.42225  2.77519  2.73123  3.46354  2.40513  3.72494  3.29354  2.67741  2.69355  4.24690  2.90347  2.73739  3.18146  2.89801  2.37887  2.77519  2.98518  4.58477  3.61503
          0.03346  3.81001  4.53235  0.61958  0.77255  0.48576  0.95510
    443   2.59112  4.37114  3.25193  3.14422  4.28465  0.83237  4.26703  3.87026  3.31682  3.53200  4.50833  3.41659  3.76026  3.64617  3.55846  2.76150  3.06756  3.41078  5.39501  4.38492    443 g - - -
          2.68618  4.42225  2.77519  2.73123  3.46354  2.40513  3.72494  3.29354  2.67741  2.69355  4.24690  2.90347  2.73739  3.18146  2.89801  2.37887  2.77519  2.98518  4.58477  3.61503
          0.03346  3.81001  4.53235  0.61958  0.77255  0.48576  0.95510
    444   2.91347  4.95393  3.29957  2.72219  4.34178  3.53244  3.58039  3.72193  1.74810  3.22939  4.12362  3.12535  3.94030  2.73640  1.45835  2.94041  3.11074  3.42214  5.31950  4.12775    444 r - - -
          2.68618  4.42225  2.77519  2.73123  3.46354  2.40513  3.72494  3.29354  2.67741  2.69355  4.24690  2.90347  2.73739  3.18146  2.89801  2.37887  2.77519  2.98518  4.58477  3.61503
          0.03346  3.81001  4.53235  0.61958  0.77255  0.48576  0.95510
    445   2.67390  4.66609  2.67808  2.55797  4.02001  3.14380  3.87449  3.71826  2.77370  3.37270  4.32940  1.27373  3.79326  3.14830  3.12522  2.74424  3.05442  3.34680  5.33334  3.97374    445 n - - -
          2.68618  4.42225  2.77519  2.73123  3.46354  2.40513  3.72494  3.29354  2.67741  2.69355  4.24690  2.90347  2.73739  3.18146  2.89801  2.37887  2.77519  2.98518  4.58477  3.61503
          0.03346  3.81001  4.53235  0.61958  0.77255  0.48576  0.95510
    446   2.90955  4.34005  4.36085  3.88070  3.42899  4.07574  4.65782  1.65436  3.74315  1.99309  3.28972  4.13473  4.47325  4.05723  3.97917  3.46205  3.19801  1.22275  5.32318  4.08514    446 v - - -
          2.68618  4.42225  2.77519  2.73123  3.46354  2.40513  3.72494  3.29354  2.67741  2.69355  4.24690  2.90347  2.73739  3.18146  2.89801  2.37887  2.77519  2.98518  4.58477  3.61503
          0.03346  3.81001  4.53235  0.61958  0.77255  0.48576  0.95510
    447   3.15947  4.67376  3.74709  3.46600  2.29947  3.75819  3.59346  3.17764  3.32532  2.64739  3.85958  3.64836  4.23413  3.64637  3.52132  3.30195  3.44623  3.04543  3.94040  1.07639    447 y - - -
          2.68618  4.42225  2.77519  2.73123  3.46354  2.40513  3.72494  3.29354  2.67741  2.69355  4.24690  2.90347  2.73739  3.18146  2.89801  2.37887  2.77519  2.98518  4.58477  3.61503
          0.03346  3.81001  4.53235  0.61958  0.77255  0.48576  0.95510
    448   3.08645  4.56805  4.08846  3.72948  3.11433  3.90147  4.40485  2.31674  3.49778  0.95624  3.15945  4.01083  4.34857  3.88113  3.68349  3.46712  3.38412  2.33757  4.96949  3.67792    448 l - - -
          2.68618  4.42225  2.77519  2.73123  3.46354  2.40513  3.72494  3.29354  2.67741  2.69355  4.24690  2.90347  2.73739  3.18146  2.89801  2.37887  2.77519  2.98518  4.58477  3.61503
          0.03346  3.81001  4.53235  0.61958  0.77255  0.48576  0.95510
    449   2.84594  5.01214  2.91890  2.50755  4.34747  3.43819  3.58108  3.76336  1.59123  3.26904  4.14468  2.97764  3.88060  2.14676  2.30405  2.84209  3.06011  3.44283  5.38820  4.12735    449 k - - -
          2.68618  4.42225  2.77519  2.73123  3.46354  2.40513  3.72494  3.29354  2.67741  2.69355  4.24690  2.90347  2.73739  3.18146  2.89801  2.37887  2.77519  2.98518  4.58477  3.61503
          0.03346  3.81001  4.53235  0.61958  0.77255  0.48576  0.95510
    450   2.67313  4.43932  3.27382  3.10497  4.10300  3.13043  4.18651  3.63358  3.15715  3.26675  4.31492  3.41728  0.95241  3.54790  3.40862  2.83899  3.11011  3.28596  5.30548  4.22328    450 p - - -
          2.68618  4.42225  2.77519  2.73123  3.46354  2.40513  3.72494  3.29354  2.67741  2.69355  4.24690  2.90347  2.73739  3.18146  2.89801  2.37887  2.77519  2.98518  4.58477  3.61503
          0.03346  3.81001  4.53235  0.61958  0.77255  0.48576  0.95510
    451   1.51122  4.08637  3.27980  3.01781  4.10416  2.87701  4.09643  3.41684  3.06581  3.19469  4.06882  3.19710  3.61595  3.37918  3.36782  1.76977  2.63694  2.94965  5.48205  4.24852    451 a - - -
          2.68618  4.42225  2.77519  2.73123  3.46354  2.40513  3.72494  3.29354  2.67741  2.69355  4.24690  2.90347  2.73739  3.18146  2.89801  2.37887  2.77519  2.98518  4.58477  3.61503
          0.03346  3.81001  4.53235  0.61958  0.77255  0.48576  0.95510
    452   3.08645  4.56805  4.08846  3.72948  3.11433  3.90147  4.40485  2.31674  3.49778  0.95624  3.15945  4.01083  4.34857  3.88113  3.68349  3.46712  3.38412  2.33757  4.96949  3.67792    452 l - - -
          2.68618  4.42225  2.77519  2.73123  3.46354  2.40513  3.72494  3.29354  2.67741  2.69355  4.24690  2.90347  2.73739  3.18146  2.89801  2.37887  2.77519  2.98518  4.58477  3.61503
          0.03346  3.81001  4.53235  0.61958  0.77255  0.48576  0.95510
    453   1.10777  4.16335  3.40108  3.19108  3.99190  2.98923  4.22025  3.10827  3.20575  2.99255  4.03252  3.35588  3.72269  3.55302  3.45972  2.51483  2.78793  2.77360  5.42539  4.21898    453 a - - -
          2.68618  4.42225  2.77519  2.73123  3.46354  2.40513  3.72494  3.29354  2.67741  2.69355  4.24690  2.90347  2.73739  3.18146  2.89801  2.37887  2.77519  2.98518  4.58477  3.61503
          0.03346  3.81001  4.53235  0.61958  0.77255  0.48576  0.95510
    454   2.28668  4.20548  3.15444  2.96872  4.01474  2.93663  4.07962  3.52954  3.03819  3.25516  4.18750  3.20263  3.67057  3.39276  3.32520  1.18933  2.76239  3.07840  5.39258  4.09827    454 s - - -
          2.68618  4.42225  2.77519  2.73123  3.46354  2.40513  3.72494  3.29354  2.67741  2.69355  4.24690  2.90347  2.73739  3.18146  2.89801  2.37887  2.77519  2.98518  4.58477  3.61503
          0.03346  3.81001  4.53235  0.61958  0.77255  0.48576  0.95510
    455   2.83405  4.81517  2.86469  2.62005  3.97498  3.32631  3.77725  3.59756  2.44559  3.10600  4.13719  3.07863  3.87987  1.34958  2.73035  2.88518  3.13181  3.33161  5.25890  3.94896    455 q - - -
          2.68618  4.42225  2.77519  2.73123  3.46354  2.40513  3.72494  3.29354  2.67741  2.69355  4.24690  2.90347  2.73739  3.18146  2.89801  2.37887  2.77519  2.98518  4.58477  3.61503
          0.03346  3.81001  4.53235  0.61958  0.77255  0.48576  0.95510
    456   2.59112  4.37114  3.25193  3.14422  4.28465  0.83237  4.26703  3.87026  3.31682  3.53200  4.50833  3.41659  3.76026  3.64617  3.55846  2.76150  3.06756  3.41078  5.39501  4.38492    456 g - - -
          2.68618  4.42225  2.77519  2.73123  3.46354  2.40513  3.72494  3.29354  2.67741  2.69355  4.24690  2.90347  2.73739  3.18146  2.89801  2.37887  2.77519  2.98518  4.58477  3.61503
          0.03346  3.81001  4.53235  0.61958  0.77255  0.48576  0.95510
    457   2.90955  4.34005  4.36085  3.88070  3.42899  4.07574  4.65782  1.65436  3.74315  1.99309  3.28972  4.13473  4.47325  4.05723  3.97917  3.46205  3.19801  1.22275  5.32318  4.08514    457 v - - -
          2.68618  4.42225  2.77519  2.73123  3.46354  2.40513  3.72494  3.29354  2.67741  2.69355  4.24690  2.90347  2.73739  3.18146  2.89801  2.37887  2.77519  2.98518  4.58477  3.61503
          0.03346  3.81001  4.53235  0.61958  0.77255  0.48576  0.95510
    458   2.91697  4.87542  3.08865  2.72365  4.24753  3.41167  3.72820  3.67320  1.12730  3.25269  4.21884  3.15039  3.91755  2.92423  2.42491  2.96385  3.17561  3.38499  5.32898  4.13324    458 k - - -
          2.68618  4.42225  2.77519  2.73123  3.46354  2.40513  3.72494  3.29354  2.67741  2.69355  4.24690  2.90347  2.73739  3.18146  2.89801  2.37887  2.77519  2.98518  4.58477  3.61503
          0.03346  3.81001  4.53235  0.61958  0.77255  0.48576  0.95510
    459   2.59112  4.37114  3.25193  3.14422  4.28465  0.83237  4.26703  3.87026  3.31682  3.53200  4.50833  3.41659  3.76026  3.64617  3.55846  2.76150  3.06756  3.41078  5.39501  4.38492    459 g - - -
          2.68618  4.42225  2.77519  2.73123  3.46354  2.40513  3.72494  3.29354  2.67741  2.69355  4.24690  2.90347  2.73739  3.18146  2.89801  2.37887  2.77519  2.98518  4.58477  3.61503
          0.03346  3.81001  4.53235  0.61958  0.77255  0.48576  0.95510
    460   2.20011  4.13886  3.21347  2.94500  4.09014  2.91244  4.04379  3.42825  2.96981  3.18522  4.06510  3.16805  3.63465  3.31378  3.27887  1.47112  2.23348  2.97458  5.45977  4.20800    460 s - - -
          2.68618  4.42225  2.77519  2.73123  3.46354  2.40513  3.72494  3.29354  2.67741  2.69355  4.24690  2.90347  2.73739  3.18146  2.89801  2.37887  2.77519  2.98518  4.58477  3.61503
          0.03346  3.81001  4.53235  0.61958  0.77255  0.48576  0.95510
    461   2.75910  4.32047  4.03759  3.70019  3.50597  3.65772  4.51317  2.05845  3.56694  2.20492  3.48209  3.89962  4.22271  3.93189  3.78519  3.15843  3.12282  1.10778  5.27936  4.00644    461 v - - -
          2.68618  4.42225  2.77519  2.73123  3.46354  2.40513  3.72494  3.29354  2.67741  2.69355  4.24690  2.90347  2.73739  3.18146  2.89801  2.37887  2.77519  2.98518  4.58477  3.61503
          0.03346  3.81001  4.53235  0.61958  0.77255  0.48576  0.95510
    462   2.38164  4.22610  3.37506  3.12585  3.91602  3.06701  4.14762  3.03564  3.06756  2.90128  3.95702  3.34430  3.76636  3.46590  3.32841  2.58237  1.28247  2.73731  5.35943  4.13307    462 t - - -
          2.68618  4.42225  2.77519  2.73123  3.46354  2.40513  3.72494  3.29354  2.67741  2.69355  4.24690  2.90347  2.73739  3.18146  2.89801  2.37887  2.77519  2.98518  4.58477  3.61503
          0.03346  3.81001  4.53235  0.61958  0.77255  0.48576  0.95510
    463   2.67390  4.66609  2.67808  2.55797  4.02001  3.14380  3.87449  3.71826  2.77370  3.37270  4.32940  1.27373  3.79326  3.14830  3.12522  2.74424  3.05442  3.34680  5.33334  3.97374    463 n - - -
          2.68618  4.42225  2.77519  2.73123  3.46354  2.40513  3.72494  3.29354  2.67741  2.69355  4.24690  2.90347  2.73739  3.18146  2.89801  2.37887  2.77519  2.98518  4.58477  3.61503
          0.03346  3.81001  4.53235  0.61958  0.77255  0.48576  0.95510
    464   1.10777  4.16335  3.40108  3.19108  3.99190  2.98923  4.22025  3.10827  3.20575  2.99255  4.03252  3.35588  3.72269  3.55302  3.45972  2.51483  2.78793  2.77360  5.42539  4.21898    464 a - - -
          2.68618  4.42225  2.77519  2.73123  3.46354  2.40513  3.72494  3.29354  2.67741  2.69355  4.24690  2.90347  2.73739  3.18146  2.89801  2.37887  2.77519  2.98518  4.58477  3.61503
          0.03346  3.81001  4.53235  0.61958  0.77255  0.48576  0.95510
    465   3.08645  4.56805  4.08846  3.72948  3.11433  3.90147  4.40485  2.31674  3.49778  0.95624  3.15945  4.01083  4.34857  3.88113  3.68349  3.46712  3.38412  2.33757  4.96949  3.67792    465 l - - -
          2.68618  4.42225  2.77519  2.73123  3.46354  2.40513  3.72494  3.29354  2.67741  2.69355  4.24690  2.90347  2.73739  3.18146  2.89801  2.37887  2.77519  2.98518  4.58477  3.61503
          0.03346  3.81001  4.53235  0.61958  0.77255  0.48576  0.95510
    466   1.10777  4.16335  3.40108  3.19108  3.99190  2.98923  4.22025  3.10827  3.20575  2.99255  4.03252  3.35588  3.72269  3.55302  3.45972  2.51483  2.78793  2.77360  5.42539  4.21898    466 a - - -
          2.68618  4.42225  2.77519  2.73123  3.46354  2.40513  3.72494  3.29354  2.67741  2.69355  4.24690  2.90347  2.73739  3.18146  2.89801  2.37887  2.77519  2.98518  4.58477  3.61503
          0.03346  3.81001  4.53235  0.61958  0.77255  0.48576  0.95510
    467   1.88543  4.11360  3.21488  2.97385  4.12253  2.88119  4.08159  3.46427  3.03667  3.22679  4.10439  3.17522  3.62000  3.35899  3.34249  1.43462  2.65378  2.98970  5.49517  4.24691    467 s - - -
          2.68618  4.42225  2.77519  2.73123  3.46354  2.40513  3.72494  3.29354  2.67741  2.69355  4.24690  2.90347  2.73739  3.18146  2.89801  2.37887  2.77519  2.98518  4.58477  3.61503
          0.03346  3.81001  4.53235  0.61958  0.77255  0.48576  0.95510
    468   1.10777  4.16335  3.40108  3.19108  3.99190  2.98923  4.22025  3.10827  3.20575  2.99255  4.03252  3.35588  3.72269  3.55302  3.45972  2.51483  2.78793  2.77360  5.42539  4.21898    468 a - - -
          2.68618  4.42225  2.77519  2.73123  3.46354  2.40513  3.72494  3.29354  2.67741  2.69355  4.24690  2.90347  2.73739  3.18146  2.89801  2.37887  2.77519  2.98518  4.58477  3.61503
          0.03346  3.81001  4.53235  0.61958  0.77255  0.48576  0.95510
    469   3.18086  4.60155  4.15256  3.85637  1.11986  3.88289  3.85302  2.71360  3.76524  2.09880  3.45394  3.94958  4.34386  3.95085  3.90038  3.45324  3.48247  2.69945  4.12290  2.49868    469 f - - -
          2.68618  4.42225  2.77519  2.73123  3.46354  2.40513  3.72494  3.29354  2.67741  2.69355  4.24690  2.90347  2.73739  3.18146  2.89801  2.37887  2.77519  2.98518  4.58477  3.61503
          0.03346  3.81001  4.53235  0.61958  0.77255  0.48576  0.95510
    470   3.00391  4.37467  4.49465  3.96385  3.32140  4.26549  4.69404  1.53777  3.83833  1.66549  3.14895  4.24454  4.56202  4.10135  4.06103  3.61575  3.25580  1.45319  5.26467  4.07635    470 v - - -
          2.68618  4.42225  2.77519  2.73123  3.46354  2.40513  3.72494  3.29354  2.67741  2.69355  4.24690  2.90347  2.73739  3.18146  2.89801  2.37887  2.77519  2.98518  4.58477  3.61503
          0.03346  3.81001  4.53235  0.61958  0.77255  0.48576  0.95510
    471   2.59112  4.37114  3.25193  3.14422  4.28465  0.83237  4.26703  3.87026  3.31682  3.53200  4.50833  3.41659  3.76026  3.64617  3.55846  2.76150  3.06756  3.41078  5.39501  4.38492    471 g - - -
          2.68618  4.42225  2.77519  2.73123  3.46354  2.40513  3.72494  3.29354  2.67741  2.69355  4.24690  2.90347  2.73739  3.18146  2.89801  2.37887  2.77519  2.98518  4.58477  3.61503
          0.03346  3.81001  4.53235  0.61958  0.77255  0.48576  0.95510
    472   2.28668  4.20548  3.15444  2.96872  4.01474  2.93663  4.07962  3.52954  3.03819  3.25516  4.18750  3.20263  3.67057  3.39276  3.32520  1.18933  2.76239  3.07840  5.39258  4.09827    472 s - - -
          2.68618  4.42225  2.77519  2.73123  3.46354  2.40513  3.72494  3.29354  2.67741  2.69355  4.24690  2.90347  2.73739  3.18146  2.89801  2.37887  2.77519  2.98518  4.58477  3.61503
          0.03346  3.81001  4.53235  0.61958  0.77255  0.48576  0.95510
    473   3.08645  4.56805  4.08846  3.72948  3.11433  3.90147  4.40485  2.31674  3.49778  0.95624  3.15945  4.01083  4.34857  3.88113  3.68349  3.46712  3.38412  2.33757  4.96949  3.67792    473 l - - -
          2.68618  4.42225  2.77519  2.73123  3.46354  2.40513  3.72494  3.29354  2.67741  2.69355  4.24690  2.90347  2.73739  3.18146  2.89801  2.37887  2.77519  2.98518  4.58477  3.61503
          0.03346  3.81001  4.53235  0.61958  0.77255  0.48576  0.95510
    474   2.59112  4.37114  3.25193  3.14422  4.28465  0.83237  4.26703  3.87026  3.31682  3.53200  4.50833  3.41659  3.76026  3.64617  3.55846  2.76150  3.06756  3.41078  5.39501  4.38492    474 g - - -
          2.68618  4.42225  2.77519  2.73123  3.46354  2.40513  3.72494  3.29354  2.67741  2.69355  4.24690  2.90347  2.73739  3.18146  2.89801  2.37887  2.77519  2.98518  4.58477  3.61503
          0.03346  3.81001  4.53235  0.61958  0.77255  0.48576  0.95510
    475   2.59112  4.37114  3.25193  3.14422  4.28465  0.83237  4.26703  3.87026  3.31682  3.53200  4.50833  3.41659  3.76026  3.64617  3.55846  2.76150  3.06756  3.41078  5.39501  4.38492    475 g - - -
          2.68618  4.42225  2.77519  2.73123  3.46354  2.40513  3.72494  3.29354  2.67741  2.69355  4.24690  2.90347  2.73739  3.18146  2.89801  2.37887  2.77519  2.98518  4.58477  3.61503
          0.03346  3.81001  4.53235  0.61958  0.77255  0.48576  0.95510
    476   2.59112  4.37114  3.25193  3.14422  4.28465  0.83237  4.26703  3.87026  3.31682  3.53200  4.50833  3.41659  3.76026  3.64617  3.55846  2.76150  3.06756  3.41078  5.39501  4.38492    476 g - - -
          2.68618  4.42225  2.77519  2.73123  3.46354  2.40513  3.72494  3.29354  2.67741  2.69355  4.24690  2.90347  2.73739  3.18146  2.89801  2.37887  2.77519  2.98518  4.58477  3.61503
          0.03346  3.81001  4.53235  0.61958  0.77255  0.48576  0.95510
    477   2.91697  4.87542  3.08865  2.72365  4.24753  3.41167  3.72820  3.67320  1.12730  3.25269  4.21884  3.15039  3.91755  2.92423  2.42491  2.96385  3.17561  3.38499  5.32898  4.13324    477 k - - -
          2.68618  4.42225  2.77519  2.73123  3.46354  2.40513  3.72494  3.29354  2.67741  2.69355  4.24690  2.90347  2.73739  3.18146  2.89801  2.37887  2.77519  2.98518  4.58477  3.61503
          0.03346  3.81001  4.53235  0.61958  0.77255  0.48576  0.95510
    478   2.28668  4.20548  3.15444  2.96872  4.01474  2.93663  4.07962  3.52954  3.03819  3.25516  4.18750  3.20263  3.67057  3.39276  3.32520  1.18933  2.76239  3.07840  5.39258  4.09827    478 s - - -
          2.68618  4.42225  2.77519  2.73123  3.46354  2.40513  3.72494  3.29354  2.67741  2.69355  4.24690  2.90347  2.73739  3.18146  2.89801  2.37887  2.77519  2.98518  4.58477  3.61503
          0.03346  3.81001  4.53235  0.61958  0.77255  0.48576  0.95510
    479   3.18086  4.60155  4.15256  3.85637  1.11986  3.88289  3.85302  2.71360  3.76524  2.09880  3.45394  3.94958  4.34386  3.95085  3.90038  3.45324  3.48247  2.69945  4.12290  2.49868    479 f - - -
          2.68618  4.42225  2.77519  2.73123  3.46354  2.40513  3.72494  3.29354  2.67741  2.69355  4.24690  2.90347  2.73739  3.18146  2.89801  2.37887  2.77519  2.98518  4.58477  3.61503
          0.03346  3.81001  4.53235  0.61958  0.77255  0.48576  0.95510
    480   1.88720  2.90470  3.64544  3.24276  3.90665  2.89832  4.13042  3.18965  3.16626  2.98933  3.86527  3.31468  3.62299  3.46055  3.43562  1.62287  2.58766  2.77424  5.32383  4.12365    480 s - - -
          2.68618  4.42225  2.77519  2.73123  3.46354  2.40513  3.72494  3.29354  2.67741  2.69355  4.24690  2.90347  2.73739  3.18146  2.89801  2.37887  2.77519  2.98518  4.58477  3.61503
          0.03346  3.81001  4.53235  0.61958  0.77255  0.48576  0.95510
    481   2.67390  4.66609  2.67808  2.55797  4.02001  3.14380  3.87449  3.71826  2.77370  3.37270  4.32940  1.27373  3.79326  3.14830  3.12522  2.74424  3.05442  3.34680  5.33334  3.97374    481 n - - -
          2.68618  4.42225  2.77519  2.73123  3.46354  2.40513  3.72494  3.29354  2.67741  2.69355  4.24690  2.90347  2.73739  3.18146  2.89801  2.37887  2.77519  2.98518  4.58477  3.61503
          0.03346  3.81001  4.53235  0.61958  0.77255  0.48576  0.95510
    482   2.67390  4.66609  2.67808  2.55797  4.02001  3.14380  3.87449  3.71826  2.77370  3.37270  4.32940  1.27373  3.79326  3.14830  3.12522  2.74424  3.05442  3.34680  5.33334  3.97374    482 n - - -
          2.68618  4.42225  2.77519  2.73123  3.46354  2.40513  3.72494  3.29354  2.67741  2.69355  4.24690  2.90347  2.73739  3.18146  2.89801  2.37887  2.77519  2.98518  4.58477  3.61503
          0.03346  3.81001  4.53235  0.61958  0.77255  0.48576  0.95510
    483   3.07989  4.52751  4.33258  3.79811  3.03651  4.18730  4.48233  2.15168  3.59288  1.17575  2.23021  4.11170  4.46926  3.87323  3.79871  3.53521  3.31949  2.21754  5.01742  3.84269    483 l - - -
          2.68618  4.42225  2.77519  2.73123  3.46354  2.40513  3.72494  3.29354  2.67741  2.69355  4.24690  2.90347  2.73739  3.18146  2.89801  2.37887  2.77519  2.98518  4.58477  3.61503
          0.03346  3.81001  4.53235  0.61958  0.77255  0.48576  0.95510
    484   3.09525  4.51525  4.39186  3.88694  3.08561  4.22640  4.55810  1.85227  3.68117  1.13385  2.97791  4.18285  4.52406  3.97350  3.88330  3.59933  3.34636  2.04326  5.06858  3.84367    484 l - - -
          2.68618  4.42225  2.77519  2.73123  3.46354  2.40513  3.72494  3.29354  2.67741  2.69355  4.24690  2.90347  2.73739  3.18146  2.89801  2.37887  2.77519  2.98518  4.58477  3.61503
          0.03346  3.81001  4.53235  0.61958  0.77255  0.48576  0.95510
    485   2.75910  4.32047  4.03759  3.70019  3.50597  3.65772  4.51317  2.05845  3.56694  2.20492  3.48209  3.89962  4.22271  3.93189  3.78519  3.15843  3.12282  1.10778  5.27936  4.00644    485 v - - -
          2.68618  4.42225  2.77519  2.73123  3.46354  2.40513  3.72494  3.29354  2.67741  2.69355  4.24690  2.90347  2.73739  3.18146  2.89801  2.37887  2.77519  2.98518  4.58477  3.61503
          0.03346  3.81001  4.53235  0.61958  0.77255  0.48576  0.95510
    486   3.15947  4.67376  3.74709  3.46600  2.29947  3.75819  3.59346  3.17764  3.32532  2.64739  3.85958  3.64836  4.23413  3.64637  3.52132  3.30195  3.44623  3.04543  3.94040  1.07639    486 y - - -
          2.68618  4.42225  2.77519  2.73123  3.46354  2.40513  3.72494  3.29354  2.67741  2.69355  4.24690  2.90347  2.73739  3.18146  2.89801  2.37887  2.77519  2.98518  4.58477  3.61503
          0.03346  3.81001  4.53235  0.61958  0.77255  0.48576  0.95510
    487   3.15947  4.67376  3.74709  3.46600  2.29947  3.75819  3.59346  3.17764  3.32532  2.64739  3.85958  3.64836  4.23413  3.64637  3.52132  3.30195  3.44623  3.04543  3.94040  1.07639    487 y - - -
          2.68618  4.42225  2.77519  2.73123  3.46354  2.40513  3.72494  3.29354  2.67741  2.69355  4.24690  2.90347  2.73739  3.18146  2.89801  2.37887  2.77519  2.98518  4.58477  3.61503
          0.03346  3.81001  4.53235  0.61958  0.77255  0.48576  0.95510
    488   1.34300  4.08216  3.29808  3.04945  4.08418  2.88233  4.11707  3.35794  3.09037  3.16929  4.06113  3.21658  3.62493  3.40935  3.38090  2.03100  2.64565  2.90966  5.47655  4.24202    488 a - - -
          2.68618  4.42225  2.77519  2.73123  3.46354  2.40513  3.72494  3.29354  2.67741  2.69355  4.24690  2.90347  2.73739  3.18146  2.89801  2.37887  2.77519  2.98518  4.58477  3.61503
          0.03346  3.81001  4.53235  0.61958  0.77255  0.48576  0.95510
    489   2.75910  4.32047  4.03759  3.70019  3.50597  3.65772  4.51317  2.05845  3.56694  2.20492  3.48209  3.89962  4.22271  3.93189  3.78519  3.15843  3.12282  1.10778  5.27936  4.00644    489 v - - -
          2.68618  4.42225  2.77519  2.73123  3.46354  2.40513  3.72494  3.29354  2.67741  2.69355  4.24690  2.90347  2.73739  3.18146  2.89801  2.37887  2.77519  2.98518  4.58477  3.61503
          0.03346  3.81001  4.53235  0.61958  0.77255  0.48576  0.95510
    490   3.08645  4.56805  4.08846  3.72948  3.11433  3.90147  4.40485  2.31674  3.49778  0.95624  3.15945  4.01083  4.34857  3.88113  3.68349  3.46712  3.38412  2.33757  4.96949  3.67792    490 l - - -
          2.68618  4.42225  2.77519  2.73123  3.46354  2.40513  3.72494  3.29354  2.67741  2.69355  4.24690  2.90347  2.73739  3.18146  2.89801  2.37887  2.77519  2.98518  4.58477  3.61503
          0.03346  3.81001  4.53235  0.61958  0.77255  0.48576  0.95510
    491   3.24420  4.62330  4.22671  3.83774  1.29503  4.08420  3.50351  2.91313  3.70898  2.29204  3.55250  3.84141  4.42624  3.82616  3.84762  3.44525  3.48113  2.85316  3.72160  1.80408    491 f - - -
          2.68618  4.42225  2.77519  2.73123  3.46354  2.40513  3.72494  3.29354  2.67741  2.69355  4.24690  2.90347  2.73739  3.18146  2.89801  2.37887  2.77519  2.98518  4.58477  3.61503
          0.03346  3.81001  4.53235  0.61958  0.77255  0.48576  0.95510
    492   2.59112  4.37114  3.25193  3.14422  4.28465  0.83237  4.26703  3.87026  3.31682  3.53200  4.50833  3.41659  3.76026  3.64617  3.55846  2.76150  3.06756  3.41078  5.39501  4.38492    492 g - - -
          2.68618  4.42225  2.77519  2.73123  3.46354  2.40513  3.72494  3.29354  2.67741  2.69355  4.24690  2.90347  2.73739  3.18146  2.89801  2.37887  2.77519  2.98518  4.58477  3.61503
          0.03346  3.81001  4.53235  0.61958  0.77255  0.48576  0.95510
    493   1.91165  4.15095  3.12724  2.94702  4.20706  1.48981  4.11203  3.56097  3.09119  3.31185  4.19448  3.17158  3.62922  3.39516  3.39761  2.38757  2.70179  3.06940  5.53927  4.32492    493 g - - -
          2.68618  4.42225  2.77519  2.73123  3.46354  2.40513  3.72494  3.29354  2.67741  2.69355  4.24690  2.90347  2.73739  3.18146  2.89801  2.37887  2.77519  2.98518  4.58477  3.61503
          0.03346  3.81001  4.53235  0.61958  0.77255  0.48576  0.95510
    494   2.83405  4.81517  2.86469  2.62005  3.97498  3.32631  3.77725  3.59756  2.44559  3.10600  4.13719  3.07863  3.87987  1.34958  2.73035  2.88518  3.13181  3.33161  5.25890  3.94896    494 q - - -
          2.68618  4.42225  2.77519  2.73123  3.46354  2.40513  3.72494  3.29354  2.67741  2.69355  4.24690  2.90347  2.73739  3.18146  2.89801  2.37887  2.77519  2.98518  4.58477  3.61503
          0.03346  3.81001  4.53235  0.61958  0.77255  0.48576  0.95510
    495   1.10777  4.16335  3.40108  3.19108  3.99190  2.98923  4.22025  3.10827  3.20575  2.99255  4.03252  3.35588  3.72269  3.55302  3.45972  2.51483  2.78793  2.77360  5.42539  4.21898    495 a - - -
          2.68618  4.42225  2.77519  2.73123  3.46354  2.40513  3.72494  3.29354  2.67741  2.69355  4.24690  2.90347  2.73739  3.18146  2.89801  2.37887  2.77519  2.98518  4.58477  3.61503
          0.03346  3.81001  4.53235  0.61958  0.77255  0.48576  0.95510
    496   2.71180  4.27870  3.96037  3.46229  3.44874  3.74370  4.30258  2.04941  3.32438  1.93683  3.33592  3.75198  4.19752  3.66550  3.59589  3.10110  2.61138  1.51012  5.17515  3.94919    496 v - - -
          2.68618  4.42225  2.77519  2.73123  3.46354  2.40513  3.72494  3.29354  2.67741  2.69355  4.24690  2.90347  2.73739  3.18146  2.89801  2.37887  2.77519  2.98518  4.58477  3.61503
          0.03346  3.81001  4.53235  0.61958  0.77255  0.48576  0.95510
    497   3.05007  4.43898  4.44177  3.94568  3.22066  4.24100  4.63788  1.34813  3.75817  1.58216  3.10597  4.22447  4.55376  4.06227  3.96575  3.62049  3.30774  1.81668  5.17699  3.93951    497 i - - -
          2.68618  4.42225  2.77519  2.73123  3.46354  2.40513  3.72494  3.29354  2.67741  2.69355  4.24690  2.90347  2.73739  3.18146  2.89801  2.37887  2.77519  2.98518  4.58477  3.61503
          0.03346  3.81001  4.53235  0.61958  0.77255  0.48576  0.95510
    498   2.89269  4.36785  4.23018  3.76155  3.33478  3.98263  4.52228  1.92433  3.59079  1.74972  3.24883  4.02518  4.39858  3.92906  3.82455  3.37486  3.18534  1.30719  5.20323  3.93870    498 v - - -
          2.68618  4.42225  2.77519  2.73123  3.46354  2.40513  3.72494  3.29354  2.67741  2.69355  4.24690  2.90347  2.73739  3.18146  2.89801  2.37887  2.77519  2.98518  4.58477  3.61503
          0.03346  3.81001  4.53235  0.61958  0.77255  0.48576  0.95510
    499   2.92475  5.03942  1.01199  2.30088  4.40866  3.16534  3.87963  3.98311  2.95253  3.60327  4.58138  2.85350  3.81391  3.11970  3.45909  2.89518  3.26250  3.62945  5.58931  4.29368    499 d - - -
          2.68618  4.42225  2.77519  2.73123  3.46354  2.40513  3.72494  3.29354  2.67741  2.69355  4.24690  2.90347  2.73739  3.18146  2.89801  2.37887  2.77519  2.98518  4.58477  3.61503
          0.03346  3.81001  4.53235  0.61958  0.77255  0.48576  0.95510
    500   2.67313  4.43932  3.27382  3.10497  4.10300  3.13043  4.18651  3.63358  3.15715  3.26675  4.31492  3.41728  0.95241  3.54790  3.40862  2.83899  3.11011  3.28596  5.30548  4.22328    500 p - - -
          2.68618  4.42225  2.77519  2.73123  3.46354  2.40513  3.72494  3.29354  2.67741  2.69355  4.24690  2.90347  2.73739  3.18146  2.89801  2.37887  2.77519  2.98518  4.58477  3.61503
          0.03346  3.81001  4.53235  0.61958  0.77255  0.48576  0.95510
    501   2.91697  4.87542  3.08865  2.72365  4.24753  3.41167  3.72820  3.67320  1.12730  3.25269  4.21884  3.15039  3.91755  2.92423  2.42491  2.96385  3.17561  3.38499  5.32898  4.13324    501 k - - -
          2.68618  4.42225  2.77519  2.73123  3.46354  2.40513  3.72494  3.29354  2.67741  2.69355  4.24690  2.90347  2.73739  3.18146  2.89801  2.37887  2.77519  2.98518  4.58477  3.61503
          0.03346  3.81001  4.53235  0.61958  0.77255  0.48576  0.95510
    502   1.51970  4.08316  3.23389  2.96866  4.16036  2.35716  4.07649  3.54332  3.05736  3.25621  4.09207  3.16268  3.59456  3.34693  3.37840  1.98816  2.61749  3.02886  5.50921  4.28770    502 a - - -
          2.68618  4.42225  2.77519  2.73123  3.46354  2.40513  3.72494  3.29354  2.67741  2.69355  4.24690  2.90347  2.73739  3.18146  2.89801  2.37887  2.77519  2.98518  4.58477  3.61503
          0.03346  3.81001  4.53235  0.61958  0.77255  0.48576  0.95510
    503   2.90120  4.99555  2.46574  1.11778  4.33437  3.23563  3.81892  3.77590  2.69174  3.40379  4.38210  2.90174  3.83771  3.03688  3.09293  2.89094  3.20547  3.46679  5.51788  4.24176    503 e - - -
          2.68618  4.42225  2.77519  2.73123  3.46354  2.40513  3.72494  3.29354  2.67741  2.69355  4.24690  2.90347  2.73739  3.18146  2.89801  2.37887  2.77519  2.98518  4.58477  3.61503
          0.03346  3.81001  4.53235  0.61958  0.77255  0.48576  0.95510
    504   2.93740  4.77822  3.42193  2.94795  4.11700  3.43558  3.78325  3.65553  2.21842  3.18295  4.18610  3.31179  3.94241  3.00786  1.07841  3.02537  3.20842  3.38251  5.22619  4.05928    504 r - - -
          2.68618  4.42225  2.77519  2.73123  3.46354  2.40513  3.72494  3.29354  2.67741  2.69355  4.24690  2.90347  2.73739  3.18146  2.89801  2.37887  2.77519  2.98518  4.58477  3.61503
          0.03346  3.81001  4.53235  0.61958  0.77255  0.48576  0.95510
    505   2.59112  4.37114  3.25193  3.14422  4.28465  0.83237  4.26703  3.87026  3.31682  3.53200  4.50833  3.41659  3.76026  3.64617  3.55846  2.76150  3.06756  3.41078  5.39501  4.38492    505 g - - -
          2.68618  4.42225  2.77519  2.73123  3.46354  2.40513  3.72494  3.29354  2.67741  2.69355  4.24690  2.90347  2.73739  3.18146  2.89801  2.37887  2.77519  2.98518  4.58477  3.61503
          0.03346  3.81001  4.53235  0.61958  0.77255  0.48576  0.95510
    506   2.67675  4.96783  2.69546  2.14114  4.28184  2.88709  3.57196  3.70688  2.09298  3.24813  4.06468  2.53852  3.78311  2.71322  2.41620  2.66370  2.91040  3.35207  5.42290  4.08691    506 k - - -
          2.68618  4.42225  2.77519  2.73123  3.46354  2.40513  3.72494  3.29354  2.67741  2.69355  4.24690  2.90347  2.73739  3.18146  2.89801  2.37887  2.77519  2.98518  4.58477  3.61503
          0.03346  3.81001  4.53235  0.61958  0.77255  0.48576  0.95510
    507   3.23606  4.63227  3.99834  3.68996  2.60829  3.66236  3.82770  3.25822  3.41398  2.66332  3.89479  3.85192  4.17524  3.80498  3.55292  3.44026  3.53362  3.14683  1.02136  2.61389    507 w - - -
          2.68618  4.42225  2.77519  2.73123  3.46354  2.40513  3.72494  3.29354  2.67741  2.69355  4.24690  2.90347  2.73739  3.18146  2.89801  2.37887  2.77519  2.98518  4.58477  3.61503
          0.03346  3.81001  4.53235  0.61958  0.77255  0.48576  0.95510
    508   2.91697  4.87542  3.08865  2.72365  4.24753  3.41167  3.72820  3.67320  1.12730  3.25269  4.21884  3.15039  3.91755  2.92423  2.42491  2.96385  3.17561  3.38499  5.32898  4.13324    508 k - - -
          2.68618  4.42225  2.77519  2.73123  3.46354  2.40513  3.72494  3.29354  2.67741  2.69355  4.24690  2.90347  2.73739  3.18146  2.89801  2.37887  2.77519  2.98518  4.58477  3.61503
          0.03346  3.81001  4.53235  0.61958  0.77255  0.48576  0.95510
    509   2.90120  4.99555  2.46574  1.11778  4.33437  3.23563  3.81892  3.77590  2.69174  3.40379  4.38210  2.90174  3.83771  3.03688  3.09293  2.89094  3.20547  3.46679  5.51788  4.24176    509 e - - -
          2.68618  4.42225  2.77519  2.73123  3.46354  2.40513  3.72494  3.29354  2.67741  2.69355  4.24690  2.90347  2.73739  3.18146  2.89801  2.37887  2.77519  2.98518  4.58477  3.61503
          0.03346  3.81001  4.53235  0.61958  0.77255  0.48576  0.95510
    510   2.37758  4.34071  2.97920  2.71088  4.00758  3.06812  3.88646  3.34446  2.74644  3.10098  3.99482  2.54375  3.71539  3.13038  3.08626  2.51588  1.69944  2.97189  5.36298  4.07039    510 t - - -
          2.68618  4.42225  2.77519  2.73123  3.46354  2.40513  3.72494  3.29354  2.67741  2.69355  4.24690  2.90347  2.73739  3.18146  2.89801  2.37887  2.77519  2.98518  4.58477  3.61503
          0.03346  3.81001  4.53235  0.61958  0.77255  0.48576  0.95510
    511   3.08645  4.56805  4.08846  3.72948  3.11433  3.90147  4.40485  2.31674  3.49778  0.95624  3.15945  4.01083  4.34857  3.88113  3.68349  3.46712  3.38412  2.33757  4.96949  3.67792    511 l - - -
          2.68618  4.42225  2.77519  2.73123  3.46354  2.40513  3.72494  3.29354  2.67741  2.69355  4.24690  2.90347  2.73739  3.18146  2.89801  2.37887  2.77519  2.98518  4.58477  3.61503
          0.03346  3.81001  4.53235  0.61958  0.77255  0.48576  0.95510
    512   2.67313  4.43932  3.27382  3.10497  4.10300  3.13043  4.18651  3.63358  3.15715  3.26675  4.31492  3.41728  0.95241  3.54790  3.40862  2.83899  3.11011  3.28596  5.30548  4.22328    512 p - - -
          2.68618  4.42225  2.77519  2.73123  3.46354  2.40513  3.72494  3.29354  2.67741  2.69355  4.24690  2.90347  2.73739  3.18146  2.89801  2.37887  2.77519  2.98518  4.58477  3.61503
          0.03346  3.81001  4.53235  0.61958  0.77255  0.48576  0.95510
    513   2.83198  5.26294  1.93177  1.40782  4.55536  3.16683  3.68981  4.03077  2.65875  3.58968  4.45699  2.66166  3.77087  2.86332  3.19901  2.74865  3.11807  3.64579  5.75346  4.30831    513 e - - -
          2.68618  4.42225  2.77519  2.73123  3.46354  2.40513  3.72494  3.29354  2.67741  2.69355  4.24690  2.90347  2.73739  3.18146  2.89801  2.37887  2.77519  2.98518  4.58477  3.61503
          0.03346  3.81001  4.53235  0.61958  0.77255  0.48576  0.95510
    514   2.98257  4.42053  4.24405  3.85863  3.33359  3.99666  4.59930  1.15891  3.68543  1.93412  3.28040  4.11279  4.43516  4.04104  3.88924  3.48709  3.28341  1.84847  5.21046  3.94237    514 i - - -
          2.68618  4.42225  2.77519  2.73123  3.46354  2.40513  3.72494  3.29354  2.67741  2.69355  4.24690  2.90347  2.73739  3.18146  2.89801  2.37887  2.77519  2.98518  4.58477  3.61503
          0.03346  3.81001  4.53235  0.61958  0.77255  0.48576  0.95510
    515   1.33536  4.08239  3.29889  3.05142  4.08262  2.88310  4.11851  3.35299  3.09181  3.16719  4.06076  3.21799  3.62589  3.41143  3.38152  2.04619  2.64675  2.90643  5.47621  4.24133    515 a - - -
          2.68618  4.42225  2.77519  2.73123  3.46354  2.40513  3.72494  3.29354  2.67741  2.69355  4.24690  2.90347  2.73739  3.18146  2.89801  2.37887  2.77519  2.98518  4.58477  3.61503
          0.03346  3.81001  4.53235  0.61958  0.77255  0.48576  0.95510
    516   2.74765  4.95117  2.18302  2.29247  3.89159  3.26397  1.99072  3.71551  2.54925  3.27797  4.15986  2.82499  3.80274  2.87728  2.98837  2.73566  3.02002  3.37951  5.24425  3.78029    516 h - - -
          2.68618  4.42225  2.77519  2.73123  3.46354  2.40513  3.72494  3.29354  2.67741  2.69355  4.24690  2.90347  2.73739  3.18146  2.89801  2.37887  2.77519  2.98518  4.58477  3.61503
          0.03346  3.81001  4.53235  0.61958  0.77255  0.48576  0.95510
    517   2.90120  4.99555  2.46574  1.11778  4.33437  3.23563  3.81892  3.77590  2.69174  3.40379  4.38210  2.90174  3.83771  3.03688  3.09293  2.89094  3.20547  3.46679  5.51788  4.24176    517 e - - -
          2.68618  4.42225  2.77519  2.73123  3.46354  2.40513  3.72494  3.29354  2.67741  2.69355  4.24690  2.90347  2.73739  3.18146  2.89801  2.37887  2.77519  2.98518  4.58477  3.61503
          0.03346  3.81001  4.53235  0.61958  0.77255  0.48576  0.95510
    518   2.98257  4.42053  4.24405  3.85863  3.33359  3.99666  4.59930  1.15891  3.68543  1.93412  3.28040  4.11279  4.43516  4.04104  3.88924  3.48709  3.28341  1.84847  5.21046  3.94237    518 i - - -
          2.68618  4.42225  2.77519  2.73123  3.46354  2.40513  3.72494  3.29354  2.67741  2.69355  4.24690  2.90347  2.73739  3.18146  2.89801  2.37887  2.77519  2.98518  4.58477  3.61503
          0.03346  3.81001  4.53235  0.61958  0.77255  0.48576  0.95510
    519   2.67390  4.66609  2.67808  2.55797  4.02001  3.14380  3.87449  3.71826  2.77370  3.37270  4.32940  1.27373  3.79326  3.14830  3.12522  2.74424  3.05442  3.34680  5.33334  3.97374    519 n - - -
          2.68618  4.42225  2.77519  2.73123  3.46354  2.40513  3.72494  3.29354  2.67741  2.69355  4.24690  2.90347  2.73739  3.18146  2.89801  2.37887  2.77519  2.98518  4.58477  3.61503
          0.03346  3.81001  4.53235  0.61958  0.77255  0.48576  0.95510
    520   2.98257  4.42053  4.24405  3.85863  3.33359  3.99666  4.59930  1.15891  3.68543  1.93412  3.28040  4.11279  4.43516  4.04104  3.88924  3.48709  3.28341  1.84847  5.21046  3.94237    520 i - - -
          2.68618  4.42225  2.77519  2.73123  3.46354  2.40513  3.72494  3.29354  2.67741  2.69355  4.24690  2.90347  2.73739  3.18146  2.89801  2.37887  2.77519  2.98518  4.58477  3.61503
          0.03346  3.81001  4.53235  0.61958  0.77255  0.48576  0.95510
    521   2.89135  4.36722  4.22867  3.76089  3.33665  3.98020  4.52218  1.92415  3.59002  1.75617  3.25137  4.02404  4.39749  3.92896  3.82384  3.37304  3.18457  1.30374  5.20431  3.93904    521 v - - -
          2.68618  4.42225  2.77519  2.73123  3.46354  2.40513  3.72494  3.29354  2.67741  2.69355  4.24690  2.90347  2.73739  3.18146  2.89801  2.37887  2.77519  2.98518  4.58477  3.61503
          0.03346  3.81001  4.53235  0.61958  0.77255  0.48576  0.95510
    522   2.48243  4.52764  2.72693  2.52139  4.11995  3.09956  3.81567  3.53025  2.66011  3.23521  4.12490  1.73966  3.73253  3.03405  3.03253  2.57232  2.45730  3.14654  5.43858  4.09850    522 n - - -
          2.68618  4.42225  2.77519  2.73123  3.46354  2.40513  3.72494  3.29354  2.67741  2.69355  4.24690  2.90347  2.73739  3.18146  2.89801  2.37887  2.77519  2.98518  4.58477  3.61503
          0.03346  3.81001  4.53235  0.61958  0.77255  0.48576  0.95510
    523   3.08645  4.56805  4.08846  3.72948  3.11433  3.90147  4.40485  2.31674  3.49778  0.95624  3.15945  4.01083  4.34857  3.88113  3.68349  3.46712  3.38412  2.33757  4.96949  3.67792    523 l - - -
          2.68618  4.42225  2.77519  2.73123  3.46354  2.40513  3.72494  3.29354  2.67741  2.69355  4.24690  2.90347  2.73739  3.18146  2.89801  2.37887  2.77519  2.98518  4.58477  3.61503
          0.03346  3.81001  4.53235  0.61958  0.77255  0.48576  0.95510
    524   2.38164  4.22610  3.37506  3.12585  3.91602  3.06701  4.14762  3.03564  3.06756  2.90128  3.95702  3.34430  3.76636  3.46590  3.32841  2.58237  1.28247  2.73731  5.35943  4.13307    524 t - - -
          2.68618  4.42225  2.77519  2.73123  3.46354  2.40513  3.72494  3.29354  2.67741  2.69355  4.24690  2.90347  2.73739  3.18146  2.89801  2.37887  2.77519  2.98518  4.58477  3.61503
          0.03346  3.81001  4.53235  0.61958  0.77255  0.48576  0.95510
    525   2.28668  4.20548  3.15444  2.96872  4.01474  2.93663  4.07962  3.52954  3.03819  3.25516  4.18750  3.20263  3.67057  3.39276  3.32520  1.18933  2.76239  3.07840  5.39258  4.09827    525 s - - -
          2.68618  4.42225  2.77519  2.73123  3.46354  2.40513  3.72494  3.29354  2.67741  2.69355  4.24690  2.90347  2.73739  3.18146  2.89801  2.37887  2.77519  2.98518  4.58477  3.61503
          0.03346  3.81001  4.53235  0.61958  0.77255  0.48576  0.95510
    526   2.78858  5.26183  1.69193  1.90510  4.54746  3.19283  3.64117  4.02239  2.25304  3.54759  4.38116  2.66262  3.76162  2.79752  3.06593  2.70713  3.05647  3.62724  5.71943  4.27355    526 d - - -
          2.68618  4.42225  2.77519  2.73123  3.46354  2.40513  3.72494  3.29354  2.67741  2.69355  4.24690  2.90347  2.73739  3.18146  2.89801  2.37887  2.77519  2.98518  4.58477  3.61503
          0.03346  3.81001  4.53235  0.61958  0.77255  0.48576  0.95510
    527   2.68201  5.10003  2.22333  2.01217  4.39362  3.24461  3.59356  3.85667  2.20806  3.38612  4.19084  2.45891  3.10411  2.73419  2.92434  2.63416  2.93320  3.46964  5.56536  4.15631    527 e - - -
          2.68618  4.42225  2.77519  2.73123  3.46354  2.40513  3.72494  3.29354  2.67741  2.69355  4.24690  2.90347  2.73739  3.18146  2.89801  2.37887  2.77519  2.98518  4.58477  3.61503
          0.03346  3.81001  4.53235  0.61958  0.77255  0.48576  0.95510
    528   2.73006  5.16234  2.10305  1.80245  4.45781  2.73574  3.62124  3.92520  2.26769  3.45583  4.27486  2.69294  3.75340  2.77144  3.00814  2.66889  2.99142  3.53577  5.63688  4.21240    528 e - - -
          2.68618  4.42225  2.77519  2.73123  3.46354  2.40513  3.72494  3.29354  2.67741  2.69355  4.24690  2.90347  2.73739  3.18146  2.89801  2.37887  2.77519  2.98518  4.58477  3.61503
          0.03346  3.81001  4.53235  0.61958  0.77255  0.48576  0.95510
    529   2.67390  4.66609  2.67808  2.55797  4.02001  3.14380  3.87449  3.71826  2.77370  3.37270  4.32940  1.27373  3.79326  3.14830  3.12522  2.74424  3.05442  3.34680  5.33334  3.97374    529 n - - -
          2.68618  4.42225  2.77519  2.73123  3.46354  2.40513  3.72494  3.29354  2.67741  2.69355  4.24690  2.90347  2.73739  3.18146  2.89801  2.37887  2.77519  2.98518  4.58477  3.61503
          0.03346  3.81001  4.53235  0.61958  0.77255  0.48576  0.95510
    530   2.41011  4.86794  2.88399  2.47013  4.22439  3.37870  3.60029  3.60494  1.72519  3.17278  4.03122  2.95009  3.83271  2.44511  2.46976  2.74056  2.95691  3.28149  5.35920  4.07975    530 k - - -
          2.68618  4.42225  2.77519  2.73123  3.46354  2.40513  3.72494  3.29354  2.67741  2.69355  4.24690  2.90347  2.73739  3.18146  2.89801  2.37887  2.77519  2.98518  4.58477  3.61503
          0.03346  3.81001  4.53235  0.61958  0.77255  0.48576  0.95510
    531   2.59112  4.37114  3.25193  3.14422  4.28465  0.83237  4.26703  3.87026  3.31682  3.53200  4.50833  3.41659  3.76026  3.64617  3.55846  2.76150  3.06756  3.41078  5.39501  4.38492    531 g - - -
          2.68618  4.42225  2.77519  2.73123  3.46354  2.40513  3.72494  3.29354  2.67741  2.69355  4.24690  2.90347  2.73739  3.18146  2.89801  2.37887  2.77519  2.98518  4.58477  3.61503
          0.03346  3.81001  4.53235  0.61958  0.77255  0.48576  0.95510
    532   3.08645  4.56805  4.08846  3.72948  3.11433  3.90147  4.40485  2.31674  3.49778  0.95624  3.15945  4.01083  4.34857  3.88113  3.68349  3.46712  3.38412  2.33757  4.96949  3.67792    532 l - - -
          2.68618  4.42225  2.77519  2.73123  3.46354  2.40513  3.72494  3.29354  2.67741  2.69355  4.24690  2.90347  2.73739  3.18146  2.89801  2.37887  2.77519  2.98518  4.58477  3.61503
          0.03346  3.81001  4.53235  0.61958  0.77255  0.48576  0.95510
    533   3.08645  4.56805  4.08846  3.72948  3.11433  3.90147  4.40485  2.31674  3.49778  0.95624  3.15945  4.01083  4.34857  3.88113  3.68349  3.46712  3.38412  2.33757  4.96949  3.67792    533 l - - -
          2.68618  4.42225  2.77519  2.73123  3.46354  2.40513  3.72494  3.29354  2.67741  2.69355  4.24690  2.90347  2.73739  3.18146  2.89801  2.37887  2.77519  2.98518  4.58477  3.61503
          0.03346  3.81001  4.53235  0.61958  0.77255  0.48576  0.95510
    534   2.92475  5.03942  1.01199  2.30088  4.40866  3.16534  3.87963  3.98311  2.95253  3.60327  4.58138  2.85350  3.81391  3.11970  3.45909  2.89518  3.26250  3.62945  5.58931  4.29368    534 d - - -
          2.68618  4.42225  2.77519  2.73123  3.46354  2.40513  3.72494  3.29354  2.67741  2.69355  4.24690  2.90347  2.73739  3.18146  2.89801  2.37887  2.77519  2.98518  4.58477  3.61503
          0.03346  3.81001  4.53235  0.61958  0.77255  0.48576  0.95510
    535   2.67313  4.43932  3.27382  3.10497  4.10300  3.13043  4.18651  3.63358  3.15715  3.26675  4.31492  3.41728  0.95241  3.54790  3.40862  2.83899  3.11011  3.28596  5.30548  4.22328    535 p - - -
          2.68618  4.42225  2.77519  2.73123  3.46354  2.40513  3.72494  3.29354  2.67741  2.69355  4.24690  2.90347  2.73739  3.18146  2.89801  2.37887  2.77519  2.98518  4.58477  3.61503
          0.03346  3.81001  4.53235  0.61958  0.77255  0.48576  0.95510
    536   3.26491  4.65937  4.16379  3.77642  1.73843  4.06808  3.43962  3.04075  3.65035  2.44825  3.67730  3.78888  4.41566  3.78037  3.80605  3.42416  3.50088  2.94864  3.66092  1.26319    536 y - - -
          2.68618  4.42225  2.77519  2.73123  3.46354  2.40513  3.72494  3.29354  2.67741  2.69355  4.24690  2.90347  2.73739  3.18146  2.89801  2.37887  2.77519  2.98518  4.58477  3.61503
          0.03346  3.81001  4.53235  0.61958  0.77255  0.48576  0.95510
    537   2.75910  4.32047  4.03759  3.70019  3.50597  3.65772  4.51317  2.05845  3.56694  2.20492  3.48209  3.89962  4.22271  3.93189  3.78519  3.15843  3.12282  1.10778  5.27936  4.00644    537 v - - -
          2.68618  4.42225  2.77519  2.73123  3.46354  2.40513  3.72494  3.29354  2.67741  2.69355  4.24690  2.90347  2.73739  3.18146  2.89801  2.37887  2.77519  2.98518  4.58477  3.61503
          0.03346  3.81001  4.53235  0.61958  0.77255  0.48576  0.95510
    538   2.98257  4.42053  4.24405  3.85863  3.33359  3.99666  4.59930  1.15891  3.68543  1.93412  3.28040  4.11279  4.43516  4.04104  3.88924  3.48709  3.28341  1.84847  5.21046  3.94237    538 i - - -
          2.68618  4.42225  2.77519  2.73123  3.46354  2.40513  3.72494  3.29354  2.67741  2.69355  4.24690  2.90347  2.73739  3.18146  2.89801  2.37887  2.77519  2.98518  4.58477  3.61503
          0.03346  3.81001  4.53235  0.61958  0.77255  0.48576  0.95510
    539   3.04995  4.51281  4.28134  3.74992  3.04799  4.14103  4.44294  2.16713  3.54112  1.30810  1.99012  4.06373  4.43831  3.83526  3.75258  3.48919  3.29271  2.22219  5.00677  3.82084    539 l - - -
          2.68618  4.42225  2.77519  2.73123  3.46354  2.40513  3.72494  3.29354  2.67741  2.69355  4.24690  2.90347  2.73739  3.18146  2.89801  2.37887  2.77519  2.98518  4.58477  3.61503
          0.03346  3.81001  4.53235  0.61958  0.77255  0.48576  0.95510
    540   2.69044  4.77754  2.91021  2.54604  4.22507  3.31572  3.65733  3.63063  1.52356  3.22651  4.10242  2.99365  3.82856  2.83139  2.48915  2.40888  2.97156  3.28831  5.37497  4.09608    540 k - - -
          2.68618  4.42225  2.77519  2.73123  3.46354  2.40513  3.72494  3.29354  2.67741  2.69355  4.24690  2.90347  2.73739  3.18146  2.89801  2.37887  2.77519  2.98518  4.58477  3.61503
          0.03346  3.81001  4.53235  0.61958  0.77255  0.48576  0.95510
    541   2.68160  4.80069  3.00770  2.49712  4.06857  3.42248  3.57925  3.47336  2.00884  2.72497  3.90789  2.41828  3.83123  2.74150  2.29351  2.71876  2.90345  3.16701  5.25423  3.96917    541 k - - -
          2.68618  4.42225  2.77519  2.73123  3.46354  2.40513  3.72494  3.29354  2.67741  2.69355  4.24690  2.90347  2.73739  3.18146  2.89801  2.37887  2.77519  2.98518  4.58477  3.61503
          0.03346  3.81001  4.53235  0.61958  0.77255  0.48576  0.95510
    542   2.55899  4.57413  3.03786  2.57006  3.91277  3.33176  3.67690  3.23102  2.03147  2.91388  3.79923  3.02369  2.79506  2.87044  2.74818  2.65174  2.83258  2.59474  5.21591  3.93382    542 k - - -
          2.68618  4.42225  2.77519  2.73123  3.46354  2.40513  3.72494  3.29354  2.67741  2.69355  4.24690  2.90347  2.73739  3.18146  2.89801  2.37887  2.77519  2.98518  4.58477  3.61503
          0.03346  3.81001  4.53235  0.61958  0.77255  0.48576  0.95510
    543   2.91697  4.87542  3.08865  2.72365  4.24753  3.41167  3.72820  3.67320  1.12730  3.25269  4.21884  3.15039  3.91755  2.92423  2.42491  2.96385  3.17561  3.38499  5.32898  4.13324    543 k - - -
          2.68618  4.42225  2.77519  2.73123  3.46354  2.40513  3.72494  3.29354  2.67741  2.69355  4.24690  2.90347  2.73739  3.18146  2.89801  2.37887  2.77519  2.98518  4.58477  3.61503
          0.03346  3.81001  4.53235  0.61958  0.77255  0.48576  0.95510
    544   2.92475  5.03942  1.01199  2.30088  4.40866  3.16534  3.87963  3.98311  2.95253  3.60327  4.58138  2.85350  3.81391  3.11970  3.45909  2.89518  3.26250  3.62945  5.58931  4.29368    544 d - - -
          2.68618  4.42225  2.77519  2.73123  3.46354  2.40513  3.72494  3.29354  2.67741  2.69355  4.24690  2.90347  2.73739  3.18146  2.89801  2.37887  2.77519  2.98518  4.58477  3.61503
          0.03346  3.81001  4.53235  0.61958  0.77255  0.48576  0.95510
    545   1.87911  4.11292  3.21635  2.97457  4.12258  2.88098  4.08175  3.46372  3.03711  3.22635  4.10359  3.17553  3.61975  3.35910  3.34302  1.43863  2.65317  2.98908  5.49512  4.24733    545 s - - -
          2.68618  4.42225  2.77519  2.73123  3.46354  2.40513  3.72494  3.29354  2.67741  2.69355  4.24690  2.90347  2.73739  3.18146  2.89801  2.37887  2.77519  2.98518  4.58477  3.61503
          0.03346  3.81001  4.53235  0.61958  0.77255  0.48576  0.95510
    546   2.90120  4.99555  2.46574  1.11778  4.33437  3.23563  3.81892  3.77590  2.69174  3.40379  4.38210  2.90174  3.83771  3.03688  3.09293  2.89094  3.20547  3.46679  5.51788  4.24176    546 e - - -
          2.68618  4.42225  2.77519  2.73123  3.46354  2.40513  3.72494  3.29354  2.67741  2.69355  4.24690  2.90347  2.73739  3.18146  2.89801  2.37887  2.77519  2.98518  4.58477  3.61503
          0.03346  3.81001  4.53235  0.61958  0.77255  0.48576  0.95510
    547   2.28668  4.20548  3.15444  2.96872  4.01474  2.93663  4.07962  3.52954  3.03819  3.25516  4.18750  3.20263  3.67057  3.39276  3.32520  1.18933  2.76239  3.07840  5.39258  4.09827    547 s - - -
          2.68618  4.42225  2.77519  2.73123  3.46354  2.40513  3.72494  3.29354  2.67741  2.69355  4.24690  2.90347  2.73739  3.18146  2.89801  2.37887  2.77519  2.98518  4.58477  3.61503
          0.03346  3.81001  4.53235  0.61958  0.77255  0.48576  0.95510
    548   3.08645  4.56805  4.08846  3.72948  3.11433  3.90147  4.40485  2.31674  3.49778  0.95624  3.15945  4.01083  4.34857  3.88113  3.68349  3.46712  3.38412  2.33757  4.96949  3.67792    548 l - - -
          2.68618  4.42225  2.77519  2.73123  3.46354  2.40513  3.72494  3.29354  2.67741  2.69355  4.24690  2.90347  2.73739  3.18146  2.89801  2.37887  2.77519  2.98518  4.58477  3.61503
          0.03346  3.81001  4.53235  0.61958  0.77255  0.48576  0.95510
    549   1.10777  4.16335  3.40108  3.19108  3.99190  2.98923  4.22025  3.10827  3.20575  2.99255  4.03252  3.35588  3.72269  3.55302  3.45972  2.51483  2.78793  2.77360  5.42539  4.21898    549 a - - -
          2.68618  4.42225  2.77519  2.73123  3.46354  2.40513  3.72494  3.29354  2.67741  2.69355  4.24690  2.90347  2.73739  3.18146  2.89801  2.37887  2.77519  2.98518  4.58477  3.61503
          0.03346  3.81001  4.53235  0.61958  0.77255  0.48576  0.95510
    550   2.98257  4.42053  4.24405  3.85863  3.33359  3.99666  4.59930  1.15891  3.68543  1.93412  3.28040  4.11279  4.43516  4.04104  3.88924  3.48709  3.28341  1.84847  5.21046  3.94237    550 i - - -
          2.68618  4.42225  2.77519  2.73123  3.46354  2.40513  3.72494  3.29354  2.67741  2.69355  4.24690  2.90347  2.73739  3.18146  2.89801  2.37887  2.77519  2.98518  4.58477  3.61503
          0.03346  3.81001  4.53235  0.61958  0.77255  0.48576  0.95510
    551   2.92475  5.03942  1.01199  2.30088  4.40866  3.16534  3.87963  3.98311  2.95253  3.60327  4.58138  2.85350  3.81391  3.11970  3.45909  2.89518  3.26250  3.62945  5.58931  4.29368    551 d - - -
          2.68618  4.42225  2.77519  2.73123  3.46354  2.40513  3.72494  3.29354  2.67741  2.69355  4.24690  2.90347  2.73739  3.18146  2.89801  2.37887  2.77519  2.98518  4.58477  3.61503
          0.03346  3.81001  4.53235  0.61958  0.77255  0.48576  0.95510
    552   2.98257  4.42053  4.24405  3.85863  3.33359  3.99666  4.59930  1.15891  3.68543  1.93412  3.28040  4.11279  4.43516  4.04104  3.88924  3.48709  3.28341  1.84847  5.21046  3.94237    552 i - - -
          2.68618  4.42225  2.77519  2.73123  3.46354  2.40513  3.72494  3.29354  2.67741  2.69355  4.24690  2.90347  2.73739  3.18146  2.89801  2.37887  2.77519  2.98518  4.58477  3.61503
          0.03346  3.81001  4.53235  0.61958  0.77255  0.48576  0.95510
    553   3.08645  4.56805  4.08846  3.72948  3.11433  3.90147  4.40485  2.31674  3.49778  0.95624  3.15945  4.01083  4.34857  3.88113  3.68349  3.46712  3.38412  2.33757  4.96949  3.67792    553 l - - -
          2.68618  4.42225  2.77519  2.73123  3.46354  2.40513  3.72494  3.29354  2.67741  2.69355  4.24690  2.90347  2.73739  3.18146  2.89801  2.37887  2.77519  2.98518  4.58477  3.61503
          0.03346  3.81001  4.53235  0.61958  0.77255  0.48576  0.95510
    554   2.38164  4.22610  3.37506  3.12585  3.91602  3.06701  4.14762  3.03564  3.06756  2.90128  3.95702  3.34430  3.76636  3.46590  3.32841  2.58237  1.28247  2.73731  5.35943  4.13307    554 t - - -
          2.68618  4.42225  2.77519  2.73123  3.46354  2.40513  3.72494  3.29354  2.67741  2.69355  4.24690  2.90347  2.73739  3.18146  2.89801  2.37887  2.77519  2.98518  4.58477  3.61503
          0.03346  3.81001  4.53235  0.61958  0.77255  0.48576  0.95510
    555   3.18086  4.60155  4.15256  3.85637  1.11986  3.88289  3.85302  2.71360  3.76524  2.09880  3.45394  3.94958  4.34386  3.95085  3.90038  3.45324  3.48247  2.69945  4.12290  2.49868    555 f - - -
          2.68618  4.42225  2.77519  2.73123  3.46354  2.40513  3.72494  3.29354  2.67741  2.69355  4.24690  2.90347  2.73739  3.18146  2.89801  2.37887  2.77519  2.98518  4.58477  3.61503
          0.03346  3.81001  4.53235  0.61958  0.77255  0.48576  0.95510
    556   3.08645  4.56805  4.08846  3.72948  3.11433  3.90147  4.40485  2.31674  3.49778  0.95624  3.15945  4.01083  4.34857  3.88113  3.68349  3.46712  3.38412  2.33757  4.96949  3.67792    556 l - - -
          2.68618  4.42225  2.77519  2.73123  3.46354  2.40513  3.72494  3.29354  2.67741  2.69355  4.24690  2.90347  2.73739  3.18146  2.89801  2.37887  2.77519  2.98518  4.58477  3.61503
          0.03346  3.81001  4.53235  0.61958  0.77255  0.48576  0.95510
    557   2.38164  4.22610  3.37506  3.12585  3.91602  3.06701  4.14762  3.03564  3.06756  2.90128  3.95702  3.34430  3.76636  3.46590  3.32841  2.58237  1.28247  2.73731  5.35943  4.13307    557 t - - -
          2.68618  4.42225  2.77519  2.73123  3.46354  2.40513  3.72494  3.29354  2.67741  2.69355  4.24690  2.90347  2.73739  3.18146  2.89801  2.37887  2.77519  2.98518  4.58477  3.61503
          0.03346  3.81001  4.53235  0.61958  0.77255  0.48576  0.95510
    558   2.59112  4.37114  3.25193  3.14422  4.28465  0.83237  4.26703  3.87026  3.31682  3.53200  4.50833  3.41659  3.76026  3.64617  3.55846  2.76150  3.06756  3.41078  5.39501  4.38492    558 g - - -
          2.68618  4.42225  2.77519  2.73123  3.46354  2.40513  3.72494  3.29354  2.67741  2.69355  4.24690  2.90347  2.73739  3.18146  2.89801  2.37887  2.77519  2.98518  4.58477  3.61503
          0.03346  3.81001  4.53235  0.61958  0.77255  0.48576  0.95510
    559   2.98257  4.42053  4.24405  3.85863  3.33359  3.99666  4.59930  1.15891  3.68543  1.93412  3.28040  4.11279  4.43516  4.04104  3.88924  3.48709  3.28341  1.84847  5.21046  3.94237    559 i - - -
          2.68618  4.42225  2.77519  2.73123  3.46354  2.40513  3.72494  3.29354  2.67741  2.69355  4.24690  2.90347  2.73739  3.18146  2.89801  2.37887  2.77519  2.98518  4.58477  3.61503
          0.03346  3.81001  4.53235  0.61958  0.77255  0.48576  0.95510
    560   2.28668  4.20548  3.15444  2.96872  4.01474  2.93663  4.07962  3.52954  3.03819  3.25516  4.18750  3.20263  3.67057  3.39276  3.32520  1.18933  2.76239  3.07840  5.39258  4.09827    560 s - - -
          2.68618  4.42225  2.77519  2.73123  3.46354  2.40513  3.72494  3.29354  2.67741  2.69355  4.24690  2.90347  2.73739  3.18146  2.89801  2.37887  2.77519  2.98518  4.58477  3.61503
          0.03346  3.81001  4.53235  0.61958  0.77255  0.48576  0.95510
    561   2.28668  4.20548  3.15444  2.96872  4.01474  2.93663  4.07962  3.52954  3.03819  3.25516  4.18750  3.20263  3.67057  3.39276  3.32520  1.18933  2.76239  3.07840  5.39258  4.09827    561 s - - -
          2.68618  4.42225  2.77519  2.73123  3.46354  2.40513  3.72494  3.29354  2.67741  2.69355  4.24690  2.90347  2.73739  3.18146  2.89801  2.37887  2.77519  2.98518  4.58477  3.61503
          0.03346  3.81001  4.53235  0.61958  0.77255  0.48576  0.95510
    562   2.93740  4.77822  3.42193  2.94795  4.11700  3.43558  3.78325  3.65553  2.21842  3.18295  4.18610  3.31179  3.94241  3.00786  1.07841  3.02537  3.20842  3.38251  5.22619  4.05928    562 r - - -
          2.68618  4.42225  2.77519  2.73123  3.46354  2.40513  3.72494  3.29354  2.67741  2.69355  4.24690  2.90347  2.73739  3.18146  2.89801  2.37887  2.77519  2.98518  4.58477  3.61503
          0.03346  3.81001  4.53235  0.61958  0.77255  0.48576  0.95510
    563   2.92475  5.03942  1.01199  2.30088  4.40866  3.16534  3.87963  3.98311  2.95253  3.60327  4.58138  2.85350  3.81391  3.11970  3.45909  2.89518  3.26250  3.62945  5.58931  4.29368    563 d - - -
          2.68618  4.42225  2.77519  2.73123  3.46354  2.40513  3.72494  3.29354  2.67741  2.69355  4.24690  2.90347  2.73739  3.18146  2.89801  2.37887  2.77519  2.98518  4.58477  3.61503
          0.03346  3.81001  4.53235  0.61958  0.77255  0.48576  0.95510
    564   2.20077  4.16424  3.05229  2.85907  4.21786  1.75173  4.05263  3.68320  3.02038  3.36273  4.20429  3.11178  3.61177  3.31818  3.35083  1.78358  2.67895  3.14547  5.54323  4.29335    564 g - - -
          2.68618  4.42225  2.77519  2.73123  3.46354  2.40513  3.72494  3.29354  2.67741  2.69355  4.24690  2.90347  2.73739  3.18146  2.89801  2.37887  2.77519  2.98518  4.58477  3.61503
          0.03346  3.81001  4.53235  0.61958  0.77255  0.48576  0.95510
    565   2.83165  5.25883  1.94234  1.40277  4.55170  3.16753  3.69042  4.02621  2.65807  3.58652  4.45446  2.66350  3.77133  2.86424  3.19669  2.74920  3.11782  3.64218  5.75024  4.30667    565 e - - -
          2.68618  4.42225  2.77519  2.73123  3.46354  2.40513  3.72494  3.29354  2.67741  2.69355  4.24690  2.90347  2.73739  3.18146  2.89801  2.37887  2.77519  2.98518  4.58477  3.61503
          0.03346  3.81001  4.53235  0.61958  0.77255  0.48576  0.95510
    566   2.90082  4.98000  3.21202  2.66899  4.37007  3.51404  3.57613  3.75055  1.36260  3.25389  4.14004  3.08971  3.92636  2.72798  1.95427  2.91690  3.09988  3.44249  5.34328  4.13989    566 k - - -
          2.68618  4.42225  2.77519  2.73123  3.46354  2.40513  3.72494  3.29354  2.67741  2.69355  4.24690  2.90347  2.73739  3.18146  2.89801  2.37887  2.77519  2.98518  4.58477  3.61503
          0.03346  3.81001  4.53235  0.61958  0.77255  0.48576  0.95510
    567   3.18086  4.60155  4.15256  3.85637  1.11986  3.88289  3.85302  2.71360  3.76524  2.09880  3.45394  3.94958  4.34386  3.95085  3.90038  3.45324  3.48247  2.69945  4.12290  2.49868    567 f - - -
          2.68618  4.42225  2.77519  2.73123  3.46354  2.40513  3.72494  3.29354  2.67741  2.69355  4.24690  2.90347  2.73739  3.18146  2.89801  2.37887  2.77519  2.98518  4.58477  3.61503
          0.03346  3.81001  4.53235  0.61958  0.77255  0.48576  0.95510
    568   2.67313  4.43932  3.27382  3.10497  4.10300  3.13043  4.18651  3.63358  3.15715  3.26675  4.31492  3.41728  0.95241  3.54790  3.40862  2.83899  3.11011  3.28596  5.30548  4.22328    568 p - - -
          2.68618  4.42225  2.77519  2.73123  3.46354  2.40513  3.72494  3.29354  2.67741  2.69355  4.24690  2.90347  2.73739  3.18146  2.89801  2.37887  2.77519  2.98518  4.58477  3.61503
          0.03346  3.81001  4.53235  0.61958  0.77255  0.48576  0.95510
    569   2.90636  4.33977  4.35425  3.87549  3.42935  4.06811  4.65347  1.66442  3.73699  1.99573  3.29196  4.12898  4.46868  4.05260  3.97327  3.45530  3.19597  1.21938  5.32180  4.08223    569 v - - -
          2.68618  4.42225  2.77519  2.73123  3.46354  2.40513  3.72494  3.29354  2.67741  2.69355  4.24690  2.90347  2.73739  3.18146  2.89801  2.37887  2.77519  2.98518  4.58477  3.61503
          0.03346  3.81001  4.53235  0.61958  0.77255  0.48576  0.95510
    570   3.08645  4.56805  4.08846  3.72948  3.11433  3.90147  4.40485  2.31674  3.49778  0.95624  3.15945  4.01083  4.34857  3.88113  3.68349  3.46712  3.38412  2.33757  4.96949  3.67792    570 l - - -
          2.68618  4.42225  2.77519  2.73123  3.46354  2.40513  3.72494  3.29354  2.67741  2.69355  4.24690  2.90347  2.73739  3.18146  2.89801  2.37887  2.77519  2.98518  4.58477  3.61503
          0.03346  3.81001  4.53235  0.61958  0.77255  0.48576  0.95510
    571   2.93740  4.77822  3.42193  2.94795  4.11700  3.43558  3.78325  3.65553  2.21842  3.18295  4.18610  3.31179  3.94241  3.00786  1.07841  3.02537  3.20842  3.38251  5.22619  4.05928    571 r - - -
          2.68618  4.42225  2.77519  2.73123  3.46354  2.40513  3.72494  3.29354  2.67741  2.69355  4.24690  2.90347  2.73739  3.18146  2.89801  2.37887  2.77519  2.98518  4.58477  3.61503
          0.03346  3.81001  4.53235  0.61958  0.77255  0.48576  0.95510
    572   2.91697  4.87542  3.08865  2.72365  4.24753  3.41167  3.72820  3.67320  1.12730  3.25269  4.21884  3.15039  3.91755  2.92423  2.42491  2.96385  3.17561  3.38499  5.32898  4.13324    572 k - - -
          2.68618  4.42225  2.77519  2.73123  3.46354  2.40513  3.72494  3.29354  2.67741  2.69355  4.24690  2.90347  2.73739  3.18146  2.89801  2.37887  2.77519  2.98518  4.58477  3.61503
          0.03346  3.81001  4.53235  0.61958  0.77255  0.48576  0.95510
    573   1.10777  4.16335  3.40108  3.19108  3.99190  2.98923  4.22025  3.10827  3.20575  2.99255  4.03252  3.35588  3.72269  3.55302  3.45972  2.51483  2.78793  2.77360  5.42539  4.21898    573 a - - -
          2.68618  4.42225  2.77519  2.73123  3.46354  2.40513  3.72494  3.29354  2.67741  2.69355  4.24690  2.90347  2.73739  3.18146  2.89801  2.37887  2.77519  2.98518  4.58477  3.61503
          0.03346  3.81001  4.53235  0.61958  0.77255  0.48576  0.95510
    574   2.96426  4.36539  4.44336  3.96058  3.38122  4.16334  4.71245  1.30219  3.81804  1.90425  3.22927  4.21469  4.52946  4.11786  4.04016  3.55020  3.24334  1.53644  5.31647  4.09440    574 i - - -
          2.68618  4.42225  2.77519  2.73123  3.46354  2.40513  3.72494  3.29354  2.67741  2.69355  4.24690  2.90347  2.73739  3.18146  2.89801  2.37887  2.77519  2.98518  4.58477  3.61503
          0.03346  3.81001  4.53235  0.61958  0.77255  0.48576  0.95510
    575   2.93740  4.77822  3.42193  2.94795  4.11700  3.43558  3.78325  3.65553  2.21842  3.18295  4.18610  3.31179  3.94241  3.00786  1.07841  3.02537  3.20842  3.38251  5.22619  4.05928    575 r - - -
          2.68618  4.42225  2.77519  2.73123  3.46354  2.40513  3.72494  3.29354  2.67741  2.69355  4.24690  2.90347  2.73739  3.18146  2.89801  2.37887  2.77519  2.98518  4.58477  3.61503
          0.03346  3.81001  4.53235  0.61958  0.77255  0.48576  0.95510
    576   2.05346  4.27546  3.03343  2.70415  4.08282  3.00813  3.87898  3.46867  2.77505  3.14824  3.98588  2.60294  3.65905  3.10314  3.15147  1.91522  2.32718  3.03647  5.40559  4.14023    576 s - - -
          2.68618  4.42225  2.77519  2.73123  3.46354  2.40513  3.72494  3.29354  2.67741  2.69355  4.24690  2.90347  2.73739  3.18146  2.89801  2.37887  2.77519  2.98518  4.58477  3.61503
          0.03346  3.81001  4.53235  0.61958  0.77255  0.48576  0.95510
    577   2.75910  4.32047  4.03759  3.70019  3.50597  3.65772  4.51317  2.05845  3.56694  2.20492  3.48209  3.89962  4.22271  3.93189  3.78519  3.15843  3.12282  1.10778  5.27936  4.00644    577 v - - -
          2.68618  4.42225  2.77519  2.73123  3.46354  2.40513  3.72494  3.29354  2.67741  2.69355  4.24690  2.90347  2.73739  3.18146  2.89801  2.37887  2.77519  2.98518  4.58477  3.61503
          0.03346  3.81001  4.53235  0.61958  0.77255  0.48576  0.95510
    578   2.38164  4.22610  3.37506  3.12585  3.91602  3.06701  4.14762  3.03564  3.06756  2.90128  3.95702  3.34430  3.76636  3.46590  3.32841  2.58237  1.28247  2.73731  5.35943  4.13307    578 t - - -
          2.68618  4.42225  2.77519  2.73123  3.46354  2.40513  3.72494  3.29354  2.67741  2.69355  4.24690  2.90347  2.73739  3.18146  2.89801  2.37887  2.77519  2.98518  4.58477  3.61503
          0.03346  3.81001  4.53235  0.61958  0.77255  0.48576  0.95510
    579   2.73207  4.90485  2.62002  2.37814  4.16829  3.27822  3.65436  3.73084  2.34126  3.28735  4.16826  2.50887  3.81276  1.78430  2.68287  2.73891  3.00950  3.38513  5.39209  4.02813    579 q - - -
          2.68618  4.42225  2.77519  2.73123  3.46354  2.40513  3.72494  3.29354  2.67741  2.69355  4.24690  2.90347  2.73739  3.18146  2.89801  2.37887  2.77519  2.98518  4.58477  3.61503
          0.03346  3.81001  4.53235  0.61958  0.77255  0.48576  0.95510
    580   2.28668  4.20548  3.15444  2.96872  4.01474  2.93663  4.07962  3.52954  3.03819  3.25516  4.18750  3.20263  3.67057  3.39276  3.32520  1.18933  2.76239  3.07840  5.39258  4.09827    580 s - - -
          2.68618  4.42225  2.77519  2.73123  3.46354  2.40513  3.72494  3.29354  2.67741  2.69355  4.24690  2.90347  2.73739  3.18146  2.89801  2.37887  2.77519  2.98518  4.58477  3.61503
          0.03346  3.81001  4.53235  0.61958  0.77255  0.48576  0.95510
    581   2.40347  5.08366  2.16937  1.86598  4.37682  3.23711  3.61182  3.82150  2.24145  3.37396  4.19270  2.72489  3.75457  2.76090  2.95461  2.65386  2.95436  3.44712  5.56749  4.16327    581 e - - -
          2.68618  4.42225  2.77519  2.73123  3.46354  2.40513  3.72494  3.29354  2.67741  2.69355  4.24690  2.90347  2.73739  3.18146  2.89801  2.37887  2.77519  2.98518  4.58477  3.61503
          0.03346  3.81001  4.53235  0.61958  0.77255  0.48576  0.95510
    582   2.61077  4.70338  2.84675  2.46181  3.97057  3.31850  3.64622  3.40004  2.37737  3.03043  3.90489  2.58950  3.79795  2.11216  2.74313  2.66570  2.87731  2.73565  5.25828  3.92863    582 q - - -
          2.68618  4.42225  2.77519  2.73123  3.46354  2.40513  3.72494  3.29354  2.67741  2.69355  4.24690  2.90347  2.73739  3.18146  2.89801  2.37887  2.77519  2.98518  4.58477  3.61503
          0.03346  3.81001  4.53235  0.61958  0.77255  0.48576  0.95510
    583   2.93740  4.77822  3.42193  2.94795  4.11700  3.43558  3.78325  3.65553  2.21842  3.18295  4.18610  3.31179  3.94241  3.00786  1.07841  3.02537  3.20842  3.38251  5.22619  4.05928    583 r - - -
          2.68618  4.42225  2.77519  2.73123  3.46354  2.40513  3.72494  3.29354  2.67741  2.69355  4.24690  2.90347  2.73739  3.18146  2.89801  2.37887  2.77519  2.98518  4.58477  3.61503
          0.03346  3.81001  4.53235  0.61958  0.77255  0.48576  0.95510
    584   2.59112  4.37114  3.25193  3.14422  4.28465  0.83237  4.26703  3.87026  3.31682  3.53200  4.50833  3.41659  3.76026  3.64617  3.55846  2.76150  3.06756  3.41078  5.39501  4.38492    584 g - - -
          2.68618  4.42225  2.77519  2.73123  3.46354  2.40513  3.72494  3.29354  2.67741  2.69355  4.24690  2.90347  2.73739  3.18146  2.89801  2.37887  2.77519  2.98518  4.58477  3.61503
          0.03346  3.81001  4.53235  0.61958  0.77255  0.48576  0.95510
    585   3.08645  4.56805  4.08846  3.72948  3.11433  3.90147  4.40485  2.31674  3.49778  0.95624  3.15945  4.01083  4.34857  3.88113  3.68349  3.46712  3.38412  2.33757  4.96949  3.67792    585 l - - -
          2.68618  4.42225  2.77519  2.73123  3.46354  2.40513  3.72494  3.29354  2.67741  2.69355  4.24690  2.90347  2.73739  3.18146  2.89801  2.37887  2.77519  2.98518  4.58477  3.61503
          0.03346  3.81001  4.53235  0.61958  0.77255  0.48576  0.95510
    586   3.09506  4.54354  4.33589  3.81052  3.03680  4.19384  4.49231  2.14430  3.58994  1.08892  2.52160  4.12267  4.48162  3.88475  3.79479  3.55133  3.33841  2.20790  5.02321  3.83129    586 l - - -
          2.68618  4.42225  2.77519  2.73123  3.46354  2.40513  3.72494  3.29354  2.67741  2.69355  4.24690  2.90347  2.73739  3.18146  2.89801  2.37887  2.77519  2.98518  4.58477  3.61503
          0.03346  3.81001  4.53235  0.61958  0.77255  0.48576  0.95510
    587   2.62577  4.51686  3.19733  2.65886  3.54462  3.48173  3.64614  3.04032  2.25496  2.28079  3.58982  3.10552  3.87023  2.61419  2.74924  2.75179  2.85000  2.80396  4.94198  3.09362    587 k - - -
          2.68618  4.42225  2.77519  2.73123  3.46354  2.40513  3.72494  3.29354  2.67741  2.69355  4.24690  2.90347  2.73739  3.18146  2.89801  2.37887  2.77519  2.98518  4.58477  3.61503
          0.03346  3.81001  4.53235  0.61958  0.77255  0.48576  0.95510
    588   2.75910  4.32047  4.03759  3.70019  3.50597  3.65772  4.51317  2.05845  3.56694  2.20492  3.48209  3.89962  4.22271  3.93189  3.78519  3.15843  3.12282  1.10778  5.27936  4.00644    588 v - - -
          2.68618  4.42225  2.77519  2.73123  3.46354  2.40513  3.72494  3.29354  2.67741  2.69355  4.24690  2.90347  2.73739  3.18146  2.89801  2.37887  2.77519  2.98518  4.58477  3.61503
          0.03346  3.81001  4.53235  0.61958  0.77255  0.48576  0.95510
    589   2.98257  4.42053  4.24405  3.85863  3.33359  3.99666  4.59930  1.15891  3.68543  1.93412  3.28040  4.11279  4.43516  4.04104  3.88924  3.48709  3.28341  1.84847  5.21046  3.94237    589 i - - -
          2.68618  4.42225  2.77519  2.73123  3.46354  2.40513  3.72494  3.29354  2.67741  2.69355  4.24690  2.90347  2.73739  3.18146  2.89801  2.37887  2.77519  2.98518  4.58477  3.61503
          0.03346  3.81001  4.53235  0.61958  0.77255  0.48576  0.95510
    590   2.81659  5.33702  1.76234  1.69293  4.61995  3.15818  3.66124  4.12291  2.63614  3.63717  4.47688  2.29357  3.75648  2.82345  3.20312  2.71865  3.09672  3.71109  5.80560  4.32439    590 e - - -
          2.68618  4.42225  2.77519  2.73123  3.46354  2.40513  3.72494  3.29354  2.67741  2.69355  4.24690  2.90347  2.73739  3.18146  2.89801  2.37887  2.77519  2.98518  4.58477  3.61503
          0.03346  3.81001  4.53235  0.61958  0.77255  0.48576  0.95510
    591   2.90120  4.99555  2.46574  1.11778  4.33437  3.23563  3.81892  3.77590  2.69174  3.40379  4.38210  2.90174  3.83771  3.03688  3.09293  2.89094  3.20547  3.46679  5.51788  4.24176    591 e - - -
          2.68618  4.42225  2.77519  2.73123  3.46354  2.40513  3.72494  3.29354  2.67741  2.69355  4.24690  2.90347  2.73739  3.18146  2.89801  2.37887  2.77519  2.98518  4.58477  3.61503
          0.03346  3.81001  4.53235  0.61958  0.77255  0.48576  0.95510
    592   3.08645  4.56805  4.08846  3.72948  3.11433  3.90147  4.40485  2.31674  3.49778  0.95624  3.15945  4.01083  4.34857  3.88113  3.68349  3.46712  3.38412  2.33757  4.96949  3.67792    592 l - - -
          2.68618  4.42225  2.77519  2.73123  3.46354  2.40513  3.72494  3.29354  2.67741  2.69355  4.24690  2.90347  2.73739  3.18146  2.89801  2.37887  2.77519  2.98518  4.58477  3.61503
          0.03346  3.81001  4.53235  0.61958  0.77255  0.48576  0.95510
    593   2.93740  4.77822  3.42193  2.94795  4.11700  3.43558  3.78325  3.65553  2.21842  3.18295  4.18610  3.31179  3.94241  3.00786  1.07841  3.02537  3.20842  3.38251  5.22619  4.05928    593 r - - -
          2.68618  4.42225  2.77519  2.73123  3.46354  2.40513  3.72494  3.29354  2.67741  2.69355  4.24690  2.90347  2.73739  3.18146  2.89801  2.37887  2.77519  2.98518  4.58477  3.61503
          0.03346  3.81001  4.53235  0.61958  0.77255  0.48576  0.95510
    594   2.69868  4.67884  3.15104  2.68081  3.96962  3.41933  3.69604  3.18365  1.58284  2.91163  3.87836  3.10878  3.88519  2.88680  2.53396  2.79087  2.96139  2.57127  5.25279  3.98021    594 k - - -
          2.68618  4.42225  2.77519  2.73123  3.46354  2.40513  3.72494  3.29354  2.67741  2.69355  4.24690  2.90347  2.73739  3.18146  2.89801  2.37887  2.77519  2.98518  4.58477  3.61503
          0.03346  3.81001  4.53235  0.61958  0.77255  0.48576  0.95510
    595   2.90120  4.99555  2.46574  1.11778  4.33437  3.23563  3.81892  3.77590  2.69174  3.40379  4.38210  2.90174  3.83771  3.03688  3.09293  2.89094  3.20547  3.46679  5.51788  4.24176    595 e - - -
          2.68618  4.42225  2.77519  2.73123  3.46354  2.40513  3.72494  3.29354  2.67741  2.69355  4.24690  2.90347  2.73739  3.18146  2.89801  2.37887  2.77519  2.98518  4.58477  3.61503
          0.03346  3.81001  4.53235  0.61958  0.77255  0.48576  0.95510
    596   2.78564  5.18705  1.58585  2.09426  4.50578  3.13851  3.70086  4.05218  2.69619  3.60631  4.46709  2.04754  3.75721  2.88084  3.24770  2.71665  3.09123  3.64382  5.73902  4.27235    596 d - - -
          2.68618  4.42225  2.77519  2.73123  3.46354  2.40513  3.72494  3.29354  2.67741  2.69355  4.24690  2.90347  2.73739  3.18146  2.89801  2.37887  2.77519  2.98518  4.58477  3.61503
          0.03346  3.81001  4.53235  0.61958  0.77255  0.48576  0.95510
    597   2.22259  4.14000  3.26134  2.97430  4.01943  2.94817  4.04166  3.29461  2.96372  3.09431  3.99391  3.19565  3.65817  3.32068  3.26384  2.06927  1.59630  2.88521  5.40856  4.16145    597 t - - -
          2.68618  4.42225  2.77519  2.73123  3.46354  2.40513  3.72494  3.29354  2.67741  2.69355  4.24690  2.90347  2.73739  3.18146  2.89801  2.37887  2.77519  2.98518  4.58477  3.61503
          0.03346  3.81001  4.53235  0.61958  0.77255  0.48576  0.95510
    598   1.95035  4.19024  3.12111  2.82595  4.10148  2.94446  3.96883  3.47512  2.88852  3.17856  4.03127  3.10903  2.10952  3.21543  3.23361  2.10184  2.67041  3.01965  5.44421  4.19338    598 a - - -
          2.68618  4.42225  2.77519  2.73123  3.46354  2.40513  3.72494  3.29354  2.67741  2.69355  4.24690  2.90347  2.73739  3.18146  2.89801  2.37887  2.77519  2.98518  4.58477  3.61503
          0.03346  3.81001  4.53235  0.61958  0.77255  0.48576  0.95510
    599   3.01966  4.38883  4.50985  3.98264  3.30404  4.27827  4.70618  1.41793  3.84768  1.65665  3.13372  4.26173  4.57299  4.11287  4.06581  3.63302  3.27232  1.57460  5.26153  4.07175    599 i - - -
          2.68618  4.42225  2.77519  2.73123  3.46354  2.40513  3.72494  3.29354  2.67741  2.69355  4.24690  2.90347  2.73739  3.18146  2.89801  2.37887  2.77519  2.98518  4.58477  3.61503
          0.03346  3.81001  4.53235  0.61958  0.77255  0.48576  0.95510
    600   1.88543  4.11360  3.21488  2.97385  4.12253  2.88119  4.08159  3.46427  3.03667  3.22679  4.10439  3.17522  3.62000  3.35899  3.34249  1.43462  2.65378  2.98970  5.49517  4.24691    600 s - - -
          2.68618  4.42225  2.77519  2.73123  3.46354  2.40513  3.72494  3.29354  2.67741  2.69355  4.24690  2.90347  2.73739  3.18146  2.89801  2.37887  2.77519  2.98518  4.58477  3.61503
          0.03346  3.81001  4.53235  0.61958  0.77255  0.48576  0.95510
    601   2.64874  4.87695  2.71978  2.15170  4.19896  3.32002  3.59448  3.61355  2.29870  3.18666  4.01419  2.35773  3.78123  2.74698  2.41949  2.65613  2.61084  3.27046  5.38424  4.05562    601 e - - -
          2.68618  4.42225  2.77519  2.73123  3.46354  2.40513  3.72494  3.29354  2.67741  2.69355  4.24690  2.90347  2.73739  3.18146  2.89801  2.37887  2.77519  2.98518  4.58477  3.61503
          0.03346  3.81001  4.53235  0.61958  0.77255  0.48576  0.95510
    602   2.41251  4.46360  2.73219  2.52945  4.14537  3.03938  3.83114  3.66415  2.71436  3.30644  4.15867  2.13943  3.69357  3.05220  3.10119  1.77772  2.81034  3.22094  5.45859  4.11448    602 s - - -
          2.68618  4.42225  2.77519  2.73123  3.46354  2.40513  3.72494  3.29354  2.67741  2.69355  4.24690  2.90347  2.73739  3.18146  2.89801  2.37887  2.77519  2.98518  4.58477  3.61503
          0.03346  3.81001  4.53235  0.61958  0.77255  0.48576  0.95510
    603   2.98257  4.42053  4.24405  3.85863  3.33359  3.99666  4.59930  1.15891  3.68543  1.93412  3.28040  4.11279  4.43516  4.04104  3.88924  3.48709  3.28341  1.84847  5.21046  3.94237    603 i - - -
          2.68618  4.42225  2.77519  2.73123  3.46354  2.40513  3.72494  3.29354  2.67741  2.69355  4.24690  2.90347  2.73739  3.18146  2.89801  2.37887  2.77519  2.98518  4.58477  3.61503
          0.03346  3.81001  4.53235  0.61958  0.77255  0.48576  0.95510
    604   1.10777  4.16335  3.40108  3.19108  3.99190  2.98923  4.22025  3.10827  3.20575  2.99255  4.03252  3.35588  3.72269  3.55302  3.45972  2.51483  2.78793  2.77360  5.42539  4.21898    604 a - - -
          2.68618  4.42225  2.77519  2.73123  3.46354  2.40513  3.72494  3.29354  2.67741  2.69355  4.24690  2.90347  2.73739  3.18146  2.89801  2.37887  2.77519  2.98518  4.58477  3.61503
          0.03346  3.81001  4.53235  0.61958  0.77255  0.48576  0.95510
    605   2.92475  5.03942  1.01199  2.30088  4.40866  3.16534  3.87963  3.98311  2.95253  3.60327  4.58138  2.85350  3.81391  3.11970  3.45909  2.89518  3.26250  3.62945  5.58931  4.29368    605 d - - -
          2.68618  4.42225  2.77519  2.73123  3.46354  2.40513  3.72494  3.29354  2.67741  2.69355  4.24690  2.90347  2.73739  3.18146  2.89801  2.37887  2.77519  2.98518  4.58477  3.61503
          0.03346  3.81001  4.53235  0.61958  0.77255  0.48576  0.95510
    606   2.93081  4.75709  3.06877  2.82376  3.24401  3.39734  1.28143  3.62388  2.66867  3.12519  4.16434  3.23508  3.94715  3.18957  2.93747  3.00246  3.23261  3.36033  4.70969  3.19692    606 h - - -
          2.68618  4.42225  2.77519  2.73123  3.46354  2.40513  3.72494  3.29354  2.67741  2.69355  4.24690  2.90347  2.73739  3.18146  2.89801  2.37887  2.77519  2.98518  4.58477  3.61503
          0.03346  3.81001  4.53235  0.61958  0.77255  0.48576  0.95510
    607   2.98257  4.42053  4.24405  3.85863  3.33359  3.99666  4.59930  1.15891  3.68543  1.93412  3.28040  4.11279  4.43516  4.04104  3.88924  3.48709  3.28341  1.84847  5.21046  3.94237    607 i - - -
          2.68618  4.42225  2.77519  2.73123  3.46354  2.40513  3.72494  3.29354  2.67741  2.69355  4.24690  2.90347  2.73739  3.18146  2.89801  2.37887  2.77519  2.98518  4.58477  3.61503
          0.03346  3.81001  4.53235  0.61958  0.77255  0.48576  0.95510
    608   2.83274  5.27132  1.90916  1.41887  4.56284  3.16542  3.68867  4.04009  2.66022  3.59619  4.46227  2.65798  3.76996  2.86157  3.20379  2.74764  3.11871  3.65318  5.76004  4.31171    608 e - - -
          2.68618  4.42225  2.77519  2.73123  3.46354  2.40513  3.72494  3.29354  2.67741  2.69355  4.24690  2.90347  2.73739  3.18146  2.89801  2.37887  2.77519  2.98518  4.58477  3.61503
          0.03346  3.81001  4.53235  0.61958  0.77255  0.48576  0.95510
    609   2.28668  4.20548  3.15444  2.96872  4.01474  2.93663  4.07962  3.52954  3.03819  3.25516  4.18750  3.20263  3.67057  3.39276  3.32520  1.18933  2.76239  3.07840  5.39258  4.09827    609 s - - -
          2.68618  4.42225  2.77519  2.73123  3.46354  2.40513  3.72494  3.29354  2.67741  2.69355  4.24690  2.90347  2.73739  3.18146  2.89801  2.37887  2.77519  2.98518  4.58477  3.61503
          0.03346  3.81001  4.53235  0.61958  0.77255  0.48576  0.95510
    610   3.18086  4.60155  4.15256  3.85637  1.11986  3.88289  3.85302  2.71360  3.76524  2.09880  3.45394  3.94958  4.34386  3.95085  3.90038  3.45324  3.48247  2.69945  4.12290  2.49868    610 f - - -
          2.68618  4.42225  2.77519  2.73123  3.46354  2.40513  3.72494  3.29354  2.67741  2.69355  4.24690  2.90347  2.73739  3.18146  2.89801  2.37887  2.77519  2.98518  4.58477  3.61503
          0.03346  3.81001  4.53235  0.61958  0.77255  0.48576  0.95510
    611   2.44337  4.19237  3.66383  3.25055  3.67169  3.30037  4.17737  2.42366  3.14517  2.49794  3.59378  3.48081  3.91149  3.50054  3.42838  2.71175  1.91712  1.80356  5.26306  4.02675    611 v - - -
          2.68618  4.42225  2.77519  2.73123  3.46354  2.40513  3.72494  3.29354  2.67741  2.69355  4.24690  2.90347  2.73739  3.18146  2.89801  2.37887  2.77519  2.98518  4.58477  3.61503
          0.03346  3.81001  4.53235  0.61958  0.77255  0.48576  0.95510
    612   2.92475  5.03942  1.01199  2.30088  4.40866  3.16534  3.87963  3.98311  2.95253  3.60327  4.58138  2.85350  3.81391  3.11970  3.45909  2.89518  3.26250  3.62945  5.58931  4.29368    612 d - - -
          2.68618  4.42225  2.77519  2.73123  3.46354  2.40513  3.72494  3.29354  2.67741  2.69355  4.24690  2.90347  2.73739  3.18146  2.89801  2.37887  2.77519  2.98518  4.58477  3.61503
          0.03346  3.81001  4.53235  0.61958  0.77255  0.48576  0.95510
    613   3.15947  4.67376  3.74709  3.46600  2.29947  3.75819  3.59346  3.17764  3.32532  2.64739  3.85958  3.64836  4.23413  3.64637  3.52132  3.30195  3.44623  3.04543  3.94040  1.07639    613 y - - -
          2.68618  4.42225  2.77519  2.73123  3.46354  2.40513  3.72494  3.29354  2.67741  2.69355  4.24690  2.90347  2.73739  3.18146  2.89801  2.37887  2.77519  2.98518  4.58477  3.61503
          0.03346  3.81001  4.53235  0.61958  0.77255  0.48576  0.95510
    614   2.92475  5.03942  1.01199  2.30088  4.40866  3.16534  3.87963  3.98311  2.95253  3.60327  4.58138  2.85350  3.81391  3.11970  3.45909  2.89518  3.26250  3.62945  5.58931  4.29368    614 d - - -
          2.68618  4.42225  2.77519  2.73123  3.46354  2.40513  3.72494  3.29354  2.67741  2.69355  4.24690  2.90347  2.73739  3.18146  2.89801  2.37887  2.77519  2.98518  4.58477  3.61503
          0.03346  3.81001  4.53235  0.61958  0.77255  0.48576  0.95510
    615   3.18086  4.60155  4.15256  3.85637  1.11986  3.88289  3.85302  2.71360  3.76524  2.09880  3.45394  3.94958  4.34386  3.95085  3.90038  3.45324  3.48247  2.69945  4.12290  2.49868    615 f - - -
          2.68618  4.42225  2.77519  2.73123  3.46354  2.40513  3.72494  3.29354  2.67741  2.69355  4.24690  2.90347  2.73739  3.18146  2.89801  2.37887  2.77519  2.98518  4.58477  3.61503
          0.03346  3.81001  4.53235  0.61958  0.77255  0.48576  0.95510
    616   1.10777  4.16335  3.40108  3.19108  3.99190  2.98923  4.22025  3.10827  3.20575  2.99255  4.03252  3.35588  3.72269  3.55302  3.45972  2.51483  2.78793  2.77360  5.42539  4.21898    616 a - - -
          2.68618  4.42225  2.77519  2.73123  3.46354  2.40513  3.72494  3.29354  2.67741  2.69355  4.24690  2.90347  2.73739  3.18146  2.89801  2.37887  2.77519  2.98518  4.58477  3.61503
          0.03346  3.81001  4.53235  0.61958  0.77255  0.48576  0.95510
    617   2.93081  4.75709  3.06877  2.82376  3.24401  3.39734  1.28143  3.62388  2.66867  3.12519  4.16434  3.23508  3.94715  3.18957  2.93747  3.00246  3.23261  3.36033  4.70969  3.19692    617 h - - -
          2.68618  4.42225  2.77519  2.73123  3.46354  2.40513  3.72494  3.29354  2.67741  2.69355  4.24690  2.90347  2.73739  3.18146  2.89801  2.37887  2.77519  2.98518  4.58477  3.61503
          0.03346  3.81001  4.53235  0.61958  0.77255  0.48576  0.95510
    618   3.08645  4.56805  4.08846  3.72948  3.11433  3.90147  4.40485  2.31674  3.49778  0.95624  3.15945  4.01083  4.34857  3.88113  3.68349  3.46712  3.38412  2.33757  4.96949  3.67792    618 l - - -
          2.68618  4.42225  2.77519  2.73123  3.46354  2.40513  3.72494  3.29354  2.67741  2.69355  4.24690  2.90347  2.73739  3.18146  2.89801  2.37887  2.77519  2.98518  4.58477  3.61503
          0.03346  3.81001  4.53235  0.61958  0.77255  0.48576  0.95510
    619   3.08645  4.56805  4.08846  3.72948  3.11433  3.90147  4.40485  2.31674  3.49778  0.95624  3.15945  4.01083  4.34857  3.88113  3.68349  3.46712  3.38412  2.33757  4.96949  3.67792    619 l - - -
          2.68618  4.42225  2.77519  2.73123  3.46354  2.40513  3.72494  3.29354  2.67741  2.69355  4.24690  2.90347  2.73739  3.18146  2.89801  2.37887  2.77519  2.98518  4.58477  3.61503
          0.03346  3.81001  4.53235  0.61958  0.77255  0.48576  0.95510
    620   3.18086  4.60155  4.15256  3.85637  1.11986  3.88289  3.85302  2.71360  3.76524  2.09880  3.45394  3.94958  4.34386  3.95085  3.90038  3.45324  3.48247  2.69945  4.12290  2.49868    620 f - - -
          2.68618  4.42225  2.77519  2.73123  3.46354  2.40513  3.72494  3.29354  2.67741  2.69355  4.24690  2.90347  2.73739  3.18146  2.89801  2.37887  2.77519  2.98518  4.58477  3.61503
          0.03346  3.81001  4.53235  0.61958  0.77255  0.48576  0.95510
    621   2.28668  4.20548  3.15444  2.96872  4.01474  2.93663  4.07962  3.52954  3.03819  3.25516  4.18750  3.20263  3.67057  3.39276  3.32520  1.18933  2.76239  3.07840  5.39258  4.09827    621 s - - -
          2.68618  4.42225  2.77519  2.73123  3.46354  2.40513  3.72494  3.29354  2.67741  2.69355  4.24690  2.90347  2.73739  3.18146  2.89801  2.37887  2.77519  2.98518  4.58477  3.61503
          0.03346  3.81001  4.53235  0.61958  0.77255  0.48576  0.95510
    622   2.79915  5.18756  1.40965  2.09406  4.50559  3.12952  3.71678  4.06262  2.73258  3.62665  4.49906  2.31258  3.76030  2.90345  3.28877  2.72973  3.11219  3.65512  5.74881  4.27885    622 d - - -
          2.68618  4.42225  2.77519  2.73123  3.46354  2.40513  3.72494  3.29354  2.67741  2.69355  4.24690  2.90347  2.73739  3.18146  2.89801  2.37887  2.77519  2.98518  4.58477  3.61503
          0.03346  3.81001  4.53235  0.61958  0.77255  0.48576  0.95510
    623   2.59112  4.37114  3.25193  3.14422  4.28465  0.83237  4.26703  3.87026  3.31682  3.53200  4.50833  3.41659  3.76026  3.64617  3.55846  2.76150  3.06756  3.41078  5.39501  4.38492    623 g - - -
          2.68618  4.42225  2.77519  2.73123  3.46354  2.40513  3.72494  3.29354  2.67741  2.69355  4.24690  2.90347  2.73739  3.18146  2.89801  2.37887  2.77519  2.98518  4.58477  3.61503
          0.03346  3.81001  4.53235  0.61958  0.77255  0.48576  0.95510
    624   2.49136  4.47045  2.99112  2.56160  3.74512  3.28175  3.69481  3.20019  2.56628  2.86651  3.72891  2.69763  3.77179  2.92432  2.96222  2.17599  2.49011  2.89807  5.11210  3.20700    624 s - - -
          2.68618  4.42225  2.77519  2.73123  3.46354  2.40513  3.72494  3.29354  2.67741  2.69355  4.24690  2.90347  2.73739  3.18146  2.89801  2.37887  2.77519  2.98518  4.58477  3.61503
          0.03346  3.81001  4.53235  0.61958  0.77255  0.48576  0.95510
    625   2.91339  4.34037  4.36894  3.88715  3.42853  4.08494  4.66316  1.64169  3.75074  1.98989  3.28702  4.14177  4.47879  4.06295  3.98639  3.47022  3.20050  1.22725  5.32484  4.08866    625 v - - -
          2.68618  4.42225  2.77519  2.73123  3.46354  2.40513  3.72494  3.29354  2.67741  2.69355  4.24690  2.90347  2.73739  3.18146  2.89801  2.37887  2.77519  2.98518  4.58477  3.61503
          0.03346  3.81001  4.53235  0.61958  0.77255  0.48576  0.95510
    626   2.60113  4.67802  2.68103  1.96881  4.09576  3.23216  3.73285  3.36929  2.54909  3.09295  3.99379  2.91792  3.78414  2.92758  2.94396  2.66314  2.03298  3.05863  5.39739  4.08153    626 e - - -
          2.68618  4.42225  2.77519  2.73123  3.46354  2.40513  3.72494  3.29354  2.67741  2.69355  4.24690  2.90347  2.73739  3.18146  2.89801  2.37887  2.77519  2.98518  4.58477  3.61503
          0.03346  3.81001  4.53235  0.61958  0.77255  0.48576  0.95510
    627   2.73059  4.91136  2.60998  2.36891  4.17798  3.27649  3.65221  3.73632  2.34400  3.29206  4.16980  2.46058  3.81032  1.81267  2.68996  2.73527  3.00712  3.38891  5.39934  4.03454    627 q - - -
          2.68618  4.42225  2.77519  2.73123  3.46354  2.40513  3.72494  3.29354  2.67741  2.69355  4.24690  2.90347  2.73739  3.18146  2.89801  2.37887  2.77519  2.98518  4.58477  3.61503
          0.03346  3.81001  4.53235  0.61958  0.77255  0.48576  0.95510
    628   1.87911  4.11292  3.21635  2.97457  4.12258  2.88098  4.08175  3.46372  3.03711  3.22635  4.10359  3.17553  3.61975  3.35910  3.34302  1.43863  2.65317  2.98908  5.49512  4.24733    628 s - - -
          2.68618  4.42225  2.77519  2.73123  3.46354  2.40513  3.72494  3.29354  2.67741  2.69355  4.24690  2.90347  2.73739  3.18146  2.89801  2.37887  2.77519  2.98518  4.58477  3.61503
          0.03346  3.81001  4.53235  0.61958  0.77255  0.48576  0.95510
    629   2.98257  4.42053  4.24405  3.85863  3.33359  3.99666  4.59930  1.15891  3.68543  1.93412  3.28040  4.11279  4.43516  4.04104  3.88924  3.48709  3.28341  1.84847  5.21046  3.94237    629 i - - -
          2.68618  4.42225  2.77519  2.73123  3.46354  2.40513  3.72494  3.29354  2.67741  2.69355  4.24690  2.90347  2.73739  3.18146  2.89801  2.37887  2.77519  2.98518  4.58477  3.61503
          0.03346  3.81001  4.53235  0.61958  0.77255  0.48576  0.95510
    630   2.28668  4.20548  3.15444  2.96872  4.01474  2.93663  4.07962  3.52954  3.03819  3.25516  4.18750  3.20263  3.67057  3.39276  3.32520  1.18933  2.76239  3.07840  5.39258  4.09827    630 s - - -
          2.68618  4.42225  2.77519  2.73123  3.46354  2.40513  3.72494  3.29354  2.67741  2.69355  4.24690  2.90347  2.73739  3.18146  2.89801  2.37887  2.77519  2.98518  4.58477  3.61503
          0.03346  3.81001  4.53235  0.61958  0.77255  0.48576  0.95510
    631   3.08645  4.56805  4.08846  3.72948  3.11433  3.90147  4.40485  2.31674  3.49778  0.95624  3.15945  4.01083  4.34857  3.88113  3.68349  3.46712  3.38412  2.33757  4.96949  3.67792    631 l - - -
          2.68618  4.42225  2.77519  2.73123  3.46354  2.40513  3.72494  3.29354  2.67741  2.69355  4.24690  2.90347  2.73739  3.18146  2.89801  2.37887  2.77519  2.98518  4.58477  3.61503
          0.03346  3.81001  4.53235  0.61958  0.77255  0.48576  0.95510
    632   2.84245  5.32529  1.69550  1.54625  4.61213  3.15514  3.68583  4.10117  2.67693  3.64162  4.50343  2.63618  3.76575  2.85657  3.24117  2.74611  3.12917  3.70275  5.80463  4.33662    632 e - - -
          2.68618  4.42225  2.77519  2.73123  3.46354  2.40513  3.72494  3.29354  2.67741  2.69355  4.24690  2.90347  2.73739  3.18146  2.89801  2.37887  2.77519  2.98518  4.58477  3.61503
          0.03346  3.81001  4.53235  0.61958  0.77255  0.48576  0.95510
    633   2.78233  4.94070  2.79337  2.46298  4.30808  3.35399  3.62055  3.75253  1.51731  3.30406  4.17155  2.50815  3.84644  2.78483  2.44750  2.78913  3.03260  3.41103  5.40938  4.11673    633 k - - -
          2.68618  4.42225  2.77519  2.73123  3.46354  2.40513  3.72494  3.29354  2.67741  2.69355  4.24690  2.90347  2.73739  3.18146  2.89801  2.37887  2.77519  2.98518  4.58477  3.61503
          0.03346  3.81001  4.53235  0.61958  0.77255  0.48576  0.95510
    634   2.83405  4.81517  2.86469  2.62005  3.97498  3.32631  3.77725  3.59756  2.44559  3.10600  4.13719  3.07863  3.87987  1.34958  2.73035  2.88518  3.13181  3.33161  5.25890  3.94896    634 q - - -
          2.68618  4.42225  2.77519  2.73123  3.46354  2.40513  3.72494  3.29354  2.67741  2.69355  4.24690  2.90347  2.73739  3.18146  2.89801  2.37887  2.77519  2.98518  4.58477  3.61503
          0.03346  3.81001  4.53235  0.61958  0.77255  0.48576  0.95510
    635   3.08645  4.56805  4.08846  3.72948  3.11433  3.90147  4.40485  2.31674  3.49778  0.95624  3.15945  4.01083  4.34857  3.88113  3.68349  3.46712  3.38412  2.33757  4.96949  3.67792    635 l - - -
          2.68618  4.42225  2.77519  2.73123  3.46354  2.40513  3.72494  3.29354  2.67741  2.69355  4.24690  2.90347  2.73739  3.18146  2.89801  2.37887  2.77519  2.98518  4.58477  3.61503
          0.03346  3.81001  4.53235  0.61958  0.77255  0.48576  0.95510
    636   2.67390  4.66609  2.67808  2.55797  4.02001  3.14380  3.87449  3.71826  2.77370  3.37270  4.32940  1.27373  3.79326  3.14830  3.12522  2.74424  3.05442  3.34680  5.33334  3.97374    636 n - - -
          2.68618  4.42225  2.77519  2.73123  3.46354  2.40513  3.72494  3.29354  2.67741  2.69355  4.24690  2.90347  2.73739  3.18146  2.89801  2.37887  2.77519  2.98518  4.58477  3.61503
          0.03346  3.81001  4.53235  0.61958  0.77255  0.48576  0.95510
    637   2.98257  4.42053  4.24405  3.85863  3.33359  3.99666  4.59930  1.15891  3.68543  1.93412  3.28040  4.11279  4.43516  4.04104  3.88924  3.48709  3.28341  1.84847  5.21046  3.94237    637 i - - -
          2.68618  4.42225  2.77519  2.73123  3.46354  2.40513  3.72494  3.29354  2.67741  2.69355  4.24690  2.90347  2.73739  3.18146  2.89801  2.37887  2.77519  2.98518  4.58477  3.61503
          0.03346  3.81001  4.53235  0.61958  0.77255  0.48576  0.95510
    638   2.98257  4.42053  4.24405  3.85863  3.33359  3.99666  4.59930  1.15891  3.68543  1.93412  3.28040  4.11279  4.43516  4.04104  3.88924  3.48709  3.28341  1.84847  5.21046  3.94237    638 i - - -
          2.68618  4.42225  2.77519  2.73123  3.46354  2.40513  3.72494  3.29354  2.67741  2.69355  4.24690  2.90347  2.73739  3.18146  2.89801  2.37887  2.77519  2.98518  4.58477  3.61503
          0.03346  3.81001  4.53235  0.61958  0.77255  0.48576  0.95510
    639   2.83405  4.81517  2.86469  2.62005  3.97498  3.32631  3.77725  3.59756  2.44559  3.10600  4.13719  3.07863  3.87987  1.34958  2.73035  2.88518  3.13181  3.33161  5.25890  3.94896    639 q - - -
          2.68618  4.42225  2.77519  2.73123  3.46354  2.40513  3.72494  3.29354  2.67741  2.69355  4.24690  2.90347  2.73739  3.18146  2.89801  2.37887  2.77519  2.98518  4.58477  3.61503
          0.03346  3.81001  4.53235  0.61958  0.77255  0.48576  0.95510
    640   2.75910  4.32047  4.03759  3.70019  3.50597  3.65772  4.51317  2.05845  3.56694  2.20492  3.48209  3.89962  4.22271  3.93189  3.78519  3.15843  3.12282  1.10778  5.27936  4.00644    640 v - - -
          2.68618  4.42225  2.77519  2.73123  3.46354  2.40513  3.72494  3.29354  2.67741  2.69355  4.24690  2.90347  2.73739  3.18146  2.89801  2.37887  2.77519  2.98518  4.58477  3.61503
          0.03346  3.81001  4.53235  0.61958  0.77255  0.48576  0.95510
    641   1.10777  4.16335  3.40108  3.19108  3.99190  2.98923  4.22025  3.10827  3.20575  2.99255  4.03252  3.35588  3.72269  3.55302  3.45972  2.51483  2.78793  2.77360  5.42539  4.21898    641 a - - -
          2.68618  4.42225  2.77519  2.73123  3.46354  2.40513  3.72494  3.29354  2.67741  2.69355  4.24690  2.90347  2.73739  3.18146  2.89801  2.37887  2.77519  2.98518  4.58477  3.61503
          0.03346  3.81001  4.53235  0.61958  0.77255  0.48576  0.95510
    642   2.92475  5.03942  1.01199  2.30088  4.40866  3.16534  3.87963  3.98311  2.95253  3.60327  4.58138  2.85350  3.81391  3.11970  3.45909  2.89518  3.26250  3.62945  5.58931  4.29368    642 d - - -
          2.68618  4.42225  2.77519  2.73123  3.46354  2.40513  3.72494  3.29354  2.67741  2.69355  4.24690  2.90347  2.73739  3.18146  2.89801  2.37887  2.77519  2.98518  4.58477  3.61503
          0.03346  3.81001  4.53235  0.61958  0.77255  0.48576  0.95510
    643   3.08645  4.56805  4.08846  3.72948  3.11433  3.90147  4.40485  2.31674  3.49778  0.95624  3.15945  4.01083  4.34857  3.88113  3.68349  3.46712  3.38412  2.33757  4.96949  3.67792    643 l - - -
          2.68618  4.42225  2.77519  2.73123  3.46354  2.40513  3.72494  3.29354  2.67741  2.69355  4.24690  2.90347  2.73739  3.18146  2.89801  2.37887  2.77519  2.98518  4.58477  3.61503
          0.03346  3.81001  4.53235  0.61958  0.77255  0.48576  0.95510
    644   2.75910  4.32047  4.03759  3.70019  3.50597  3.65772  4.51317  2.05845  3.56694  2.20492  3.48209  3.89962  4.22271  3.93189  3.78519  3.15843  3.12282  1.10778  5.27936  4.00644    644 v - - -
          2.68618  4.42225  2.77519  2.73123  3.46354  2.40513  3.72494  3.29354  2.67741  2.69355  4.24690  2.90347  2.73739  3.18146  2.89801  2.37887  2.77519  2.98518  4.58477  3.61503
          0.03346  3.81001  4.53235  0.61958  0.77255  0.48576  0.95510
    645   3.08645  4.56805  4.08846  3.72948  3.11433  3.90147  4.40485  2.31674  3.49778  0.95624  3.15945  4.01083  4.34857  3.88113  3.68349  3.46712  3.38412  2.33757  4.96949  3.67792    645 l - - -
          2.68618  4.42225  2.77519  2.73123  3.46354  2.40513  3.72494  3.29354  2.67741  2.69355  4.24690  2.90347  2.73739  3.18146  2.89801  2.37887  2.77519  2.98518  4.58477  3.61503
          0.03346  3.81001  4.53235  0.61958  0.77255  0.48576  0.95510
    646   2.67313  4.43932  3.27382  3.10497  4.10300  3.13043  4.18651  3.63358  3.15715  3.26675  4.31492  3.41728  0.95241  3.54790  3.40862  2.83899  3.11011  3.28596  5.30548  4.22328    646 p - - -
          2.68618  4.42225  2.77519  2.73123  3.46354  2.40513  3.72494  3.29354  2.67741  2.69355  4.24690  2.90347  2.73739  3.18146  2.89801  2.37887  2.77519  2.98518  4.58477  3.61503
          0.03346  3.81001  4.53235  0.61958  0.77255  0.48576  0.95510
    647   2.92475  5.03942  1.01199  2.30088  4.40866  3.16534  3.87963  3.98311  2.95253  3.60327  4.58138  2.85350  3.81391  3.11970  3.45909  2.89518  3.26250  3.62945  5.58931  4.29368    647 d - - -
          2.68618  4.42225  2.77519  2.73123  3.46354  2.40513  3.72494  3.29354  2.67741  2.69355  4.24690  2.90347  2.73739  3.18146  2.89801  2.37887  2.77519  2.98518  4.58477  3.61503
          0.03346  3.81001  4.53235  0.61958  0.77255  0.48576  0.95510
    648   2.04212  4.54139  2.93156  2.55539  4.07501  3.20884  3.71896  3.43303  2.00687  3.09299  3.94807  2.99128  3.75464  2.90952  2.79425  2.31648  2.82023  3.08000  5.33731  4.05550    648 k - - -
          2.68618  4.42225  2.77519  2.73123  3.46354  2.40513  3.72494  3.29354  2.67741  2.69355  4.24690  2.90347  2.73739  3.18146  2.89801  2.37887  2.77519  2.98518  4.58477  3.61503
          0.03346  3.81001  4.53235  0.61958  0.77255  0.48576  0.95510
    649   2.81835  5.34007  1.74476  1.69482  4.62276  3.15723  3.66211  4.12619  2.63895  3.64037  4.48069  2.31032  3.75663  2.82463  3.20700  2.71977  3.09887  3.71410  5.80871  4.32650    649 e - - -
          2.68618  4.42225  2.77519  2.73123  3.46354  2.40513  3.72494  3.29354  2.67741  2.69355  4.24690  2.90347  2.73739  3.18146  2.89801  2.37887  2.77519  2.98518  4.58477  3.61503
          0.03346  3.81001  4.53235  0.61958  0.77255  0.48576  0.95510
    650   2.22429  4.14062  3.26225  2.97652  4.01707  2.94961  4.04306  3.28826  2.96453  3.09128  3.99312  3.19744  3.65971  3.32282  3.26358  2.08884  1.58441  2.88103  5.40773  4.16014    650 t - - -
          2.68618  4.42225  2.77519  2.73123  3.46354  2.40513  3.72494  3.29354  2.67741  2.69355  4.24690  2.90347  2.73739  3.18146  2.89801  2.37887  2.77519  2.98518  4.58477  3.61503
          0.03346  3.81001  4.53235  0.61958  0.77255  0.48576  0.95510
    651   2.20312  4.13728  3.23938  2.94608  4.06407  2.92637  4.03098  3.38719  2.95684  3.14819  4.02524  3.17252  3.63915  3.29972  3.26957  1.66270  1.95206  2.94653  5.43474  4.18906    651 s - - -
          2.68618  4.42225  2.77519  2.73123  3.46354  2.40513  3.72494  3.29354  2.67741  2.69355  4.24690  2.90347  2.73739  3.18146  2.89801  2.37887  2.77519  2.98518  4.58477  3.61503
          0.03346  3.81001  4.53235  0.61958  0.77255  0.48576  0.95510
    652   3.18086  4.60155  4.15256  3.85637  1.11986  3.88289  3.85302  2.71360  3.76524  2.09880  3.45394  3.94958  4.34386  3.95085  3.90038  3.45324  3.48247  2.69945  4.12290  2.49868    652 f - - -
          2.68618  4.42225  2.77519  2.73123  3.46354  2.40513  3.72494  3.29354  2.67741  2.69355  4.24690  2.90347  2.73739  3.18146  2.89801  2.37887  2.77519  2.98518  4.58477  3.61503
          0.03346  3.81001  4.53235  0.61958  0.77255  0.48576  0.95510
    653   2.90120  4.99555  2.46574  1.11778  4.33437  3.23563  3.81892  3.77590  2.69174  3.40379  4.38210  2.90174  3.83771  3.03688  3.09293  2.89094  3.20547  3.46679  5.51788  4.24176    653 e - - -
          2.68618  4.42225  2.77519  2.73123  3.46354  2.40513  3.72494  3.29354  2.67741  2.69355  4.24690  2.90347  2.73739  3.18146  2.89801  2.37887  2.77519  2.98518  4.58477  3.61503
          0.03346  3.81001  4.53235  0.61958  0.77255  0.48576  0.95510
    654   2.90120  4.99555  2.46574  1.11778  4.33437  3.23563  3.81892  3.77590  2.69174  3.40379  4.38210  2.90174  3.83771  3.03688  3.09293  2.89094  3.20547  3.46679  5.51788  4.24176    654 e - - -
          2.68618  4.42225  2.77519  2.73123  3.46354  2.40513  3.72494  3.29354  2.67741  2.69355  4.24690  2.90347  2.73739  3.18146  2.89801  2.37887  2.77519  2.98518  4.58477  3.61503
          0.03346  3.81001  4.53235  0.61958  0.77255  0.48576  0.95510
    655   3.15947  4.67376  3.74709  3.46600  2.29947  3.75819  3.59346  3.17764  3.32532  2.64739  3.85958  3.64836  4.23413  3.64637  3.52132  3.30195  3.44623  3.04543  3.94040  1.07639    655 y - - -
          2.68618  4.42225  2.77519  2.73123  3.46354  2.40513  3.72494  3.29354  2.67741  2.69355  4.24690  2.90347  2.73739  3.18146  2.89801  2.37887  2.77519  2.98518  4.58477  3.61503
          0.03346  3.81001  4.53235  0.61958  0.77255  0.48576  0.95510
    656   2.38164  4.22610  3.37506  3.12585  3.91602  3.06701  4.14762  3.03564  3.06756  2.90128  3.95702  3.34430  3.76636  3.46590  3.32841  2.58237  1.28247  2.73731  5.35943  4.13307    656 t - - -
          2.68618  4.42225  2.77519  2.73123  3.46354  2.40513  3.72494  3.29354  2.67741  2.69355  4.24690  2.90347  2.73739  3.18146  2.89801  2.37887  2.77519  2.98518  4.58477  3.61503
          0.03346  3.81001  4.53235  0.61958  0.77255  0.48576  0.95510
    657   2.38164  4.22610  3.37506  3.12585  3.91602  3.06701  4.14762  3.03564  3.06756  2.90128  3.95702  3.34430  3.76636  3.46590  3.32841  2.58237  1.28247  2.73731  5.35943  4.13307    657 t - - -
          2.68618  4.42225  2.77519  2.73123  3.46354  2.40513  3.72494  3.29354  2.67741  2.69355  4.24690  2.90347  2.73739  3.18146  2.89801  2.37887  2.77519  2.98518  4.58477  3.61503
          0.03346  3.81001  4.53235  0.61958  0.77255  0.48576  0.95510
    658   2.98638  4.44797  4.26870  3.73961  3.12411  4.09598  4.45454  1.88687  3.55868  1.61488  1.87715  4.04277  4.41600  3.84676  3.77772  3.44231  3.23744  2.09038  5.05461  3.87608    658 l - - -
          2.68618  4.42225  2.77519  2.73123  3.46354  2.40513  3.72494  3.29354  2.67741  2.69355  4.24690  2.90347  2.73739  3.18146  2.89801  2.37887  2.77519  2.98518  4.58477  3.61503
          0.03346  3.81001  4.53235  0.61958  0.77255  0.48576  0.95510
    659   2.90120  4.99555  2.46574  1.11778  4.33437  3.23563  3.81892  3.77590  2.69174  3.40379  4.38210  2.90174  3.83771  3.03688  3.09293  2.89094  3.20547  3.46679  5.51788  4.24176    659 e - - -
          2.68618  4.42225  2.77519  2.73123  3.46354  2.40513  3.72494  3.29354  2.67741  2.69355  4.24690  2.90347  2.73739  3.18146  2.89801  2.37887  2.77519  2.98518  4.58477  3.61503
          0.03346  3.81001  4.53235  0.61958  0.77255  0.48576  0.95510
    660   3.08645  4.56805  4.08846  3.72948  3.11433  3.90147  4.40485  2.31674  3.49778  0.95624  3.15945  4.01083  4.34857  3.88113  3.68349  3.46712  3.38412  2.33757  4.96949  3.67792    660 l - - -
          2.68618  4.42225  2.77519  2.73123  3.46354  2.40513  3.72494  3.29354  2.67741  2.69355  4.24690  2.90347  2.73739  3.18146  2.89801  2.37887  2.77519  2.98518  4.58477  3.61503
          0.03346  3.81001  4.53235  0.61958  0.77255  0.48576  0.95510
    661   3.08645  4.56805  4.08846  3.72948  3.11433  3.90147  4.40485  2.31674  3.49778  0.95624  3.15945  4.01083  4.34857  3.88113  3.68349  3.46712  3.38412  2.33757  4.96949  3.67792    661 l - - -
          2.68618  4.42225  2.77519  2.73123  3.46354  2.40513  3.72494  3.29354  2.67741  2.69355  4.24690  2.90347  2.73739  3.18146  2.89801  2.37887  2.77519  2.98518  4.58477  3.61503
          0.03346  3.81001  4.53235  0.61958  0.77255  0.48576  0.95510
    662   2.28668  4.20548  3.15444  2.96872  4.01474  2.93663  4.07962  3.52954  3.03819  3.25516  4.18750  3.20263  3.67057  3.39276  3.32520  1.18933  2.76239  3.07840  5.39258  4.09827    662 s - - -
          2.68618  4.42225  2.77519  2.73123  3.46354  2.40513  3.72494  3.29354  2.67741  2.69355  4.24690  2.90347  2.73739  3.18146  2.89801  2.37887  2.77519  2.98518  4.58477  3.61503
          0.03346  3.81001  4.53235  0.61958  0.77255  0.48576  0.95510
    663   2.75910  4.32047  4.03759  3.70019  3.50597  3.65772  4.51317  2.05845  3.56694  2.20492  3.48209  3.89962  4.22271  3.93189  3.78519  3.15843  3.12282  1.10778  5.27936  4.00644    663 v - - -
          2.68618  4.42225  2.77519  2.73123  3.46354  2.40513  3.72494  3.29354  2.67741  2.69355  4.24690  2.90347  2.73739  3.18146  2.89801  2.37887  2.77519  2.98518  4.58477  3.61503
          0.03346  3.81001  4.53235  0.61958  0.77255  0.48576  0.95510
    664   1.52261  4.08694  3.27838  3.01616  4.10510  2.87697  4.09554  3.41915  3.06454  3.19585  4.06951  3.19618  3.61575  3.37787  3.36700  1.75566  2.63691  2.95133  5.48245  4.24875    664 a - - -
          2.68618  4.42225  2.77519  2.73123  3.46354  2.40513  3.72494  3.29354  2.67741  2.69355  4.24690  2.90347  2.73739  3.18146  2.89801  2.37887  2.77519  2.98518  4.58477  3.61503
          0.03346  3.81001  4.53235  0.61958  0.77255  0.48576  0.95510
    665   2.92188  4.48111  3.98300  3.57291  3.18333  3.78748  4.32258  2.35281  3.34394  1.78856  1.50322  3.85776  4.24878  3.73060  3.55637  3.26392  3.22651  2.35136  5.01511  3.77068    665 m - - -
          2.68618  4.42225  2.77519  2.73123  3.46354  2.40513  3.72494  3.29354  2.67741  2.69355  4.24690  2.90347  2.73739  3.18146  2.89801  2.37887  2.77519  2.98518  4.58477  3.61503
          0.03346  3.81001  4.53235  0.61958  0.77255  0.48576  0.95510
    666   3.08645  4.56805  4.08846  3.72948  3.11433  3.90147  4.40485  2.31674  3.49778  0.95624  3.15945  4.01083  4.34857  3.88113  3.68349  3.46712  3.38412  2.33757  4.96949  3.67792    666 l - - -
          2.68618  4.42225  2.77519  2.73123  3.46354  2.40513  3.72494  3.29354  2.67741  2.69355  4.24690  2.90347  2.73739  3.18146  2.89801  2.37887  2.77519  2.98518  4.58477  3.61503
          0.03346  3.81001  4.53235  0.61958  0.77255  0.48576  0.95510
    667   2.98257  4.42053  4.24405  3.85863  3.33359  3.99666  4.59930  1.15891  3.68543  1.93412  3.28040  4.11279  4.43516  4.04104  3.88924  3.48709  3.28341  1.84847  5.21046  3.94237    667 i - - -
          2.68618  4.42225  2.77519  2.73123  3.46354  2.40513  3.72494  3.29354  2.67741  2.69355  4.24690  2.90347  2.73739  3.18146  2.89801  2.37887  2.77519  2.98518  4.58477  3.61503
          0.03346  3.81001  4.53235  0.61958  0.77255  0.48576  0.95510
    668   2.75910  4.32047  4.03759  3.70019  3.50597  3.65772  4.51317  2.05845  3.56694  2.20492  3.48209  3.89962  4.22271  3.93189  3.78519  3.15843  3.12282  1.10778  5.27936  4.00644    668 v - - -
          2.68618  4.42225  2.77519  2.73123  3.46354  2.40513  3.72494  3.29354  2.67741  2.69355  4.24690  2.90347  2.73739  3.18146  2.89801  2.37887  2.77519  2.98518  4.58477  3.61503
          0.03346  3.81001  4.53235  0.61958  0.77255  0.48576  0.95510
    669   2.98257  4.42053  4.24405  3.85863  3.33359  3.99666  4.59930  1.15891  3.68543  1.93412  3.28040  4.11279  4.43516  4.04104  3.88924  3.48709  3.28341  1.84847  5.21046  3.94237    669 i - - -
          2.68618  4.42225  2.77519  2.73123  3.46354  2.40513  3.72494  3.29354  2.67741  2.69355  4.24690  2.90347  2.73739  3.18146  2.89801  2.37887  2.77519  2.98518  4.58477  3.61503
          0.03346  3.81001  4.53235  0.61958  0.77255  0.48576  0.95510
    670   2.28668  4.20548  3.15444  2.96872  4.01474  2.93663  4.07962  3.52954  3.03819  3.25516  4.18750  3.20263  3.67057  3.39276  3.32520  1.18933  2.76239  3.07840  5.39258  4.09827    670 s - - -
          2.68618  4.42225  2.77519  2.73123  3.46354  2.40513  3.72494  3.29354  2.67741  2.69355  4.24690  2.90347  2.73739  3.18146  2.89801  2.37887  2.77519  2.98518  4.58477  3.61503
          0.03346  3.81001  4.53235  0.61958  0.77255  0.48576  0.95510
    671   2.38164  4.22610  3.37506  3.12585  3.91602  3.06701  4.14762  3.03564  3.06756  2.90128  3.95702  3.34430  3.76636  3.46590  3.32841  2.58237  1.28247  2.73731  5.35943  4.13307    671 t - - -
          2.68618  4.42225  2.77519  2.73123  3.46354  2.40513  3.72494  3.29354  2.67741  2.69355  4.24690  2.90347  2.73739  3.18146  2.89801  2.37887  2.77519  2.98518  4.58477  3.61503
          0.03346  3.81001  4.53235  0.61958  0.77255  0.48576  0.95510
    672   3.18086  4.60155  4.15256  3.85637  1.11986  3.88289  3.85302  2.71360  3.76524  2.09880  3.45394  3.94958  4.34386  3.95085  3.90038  3.45324  3.48247  2.69945  4.12290  2.49868    672 f - - -
          2.68618  4.42225  2.77519  2.73123  3.46354  2.40513  3.72494  3.29354  2.67741  2.69355  4.24690  2.90347  2.73739  3.18146  2.89801  2.37887  2.77519  2.98518  4.58477  3.61503
          0.03346  3.81001  4.53235  0.61958  0.77255  0.48576  0.95510
    673   1.10777  4.16335  3.40108  3.19108  3.99190  2.98923  4.22025  3.10827  3.20575  2.99255  4.03252  3.35588  3.72269  3.55302  3.45972  2.51483  2.78793  2.77360  5.42539  4.21898    673 a - - -
          2.68618  4.42225  2.77519  2.73123  3.46354  2.40513  3.72494  3.29354  2.67741  2.69355  4.24690  2.90347  2.73739  3.18146  2.89801  2.37887  2.77519  2.98518  4.58477  3.61503
          0.03346  3.81001  4.53235  0.61958  0.77255  0.48576  0.95510
    674   3.08645  4.56805  4.08846  3.72948  3.11433  3.90147  4.40485  2.31674  3.49778  0.95624  3.15945  4.01083  4.34857  3.88113  3.68349  3.46712  3.38412  2.33757  4.96949  3.67792    674 l - - -
          2.68618  4.42225  2.77519  2.73123  3.46354  2.40513  3.72494  3.29354  2.67741  2.69355  4.24690  2.90347  2.73739  3.18146  2.89801  2.37887  2.77519  2.98518  4.58477  3.61503
          0.03346  3.81001  4.53235  0.61958  0.77255  0.48576  0.95510
    675   2.92475  5.03942  1.01199  2.30088  4.40866  3.16534  3.87963  3.98311  2.95253  3.60327  4.58138  2.85350  3.81391  3.11970  3.45909  2.89518  3.26250  3.62945  5.58931  4.29368    675 d - - -
          2.68618  4.42225  2.77519  2.73123  3.46354  2.40513  3.72494  3.29354  2.67741  2.69355  4.24690  2.90347  2.73739  3.18146  2.89801  2.37887  2.77519  2.98518  4.58477  3.61503
          0.03346  3.81001  4.53235  0.61958  0.77255  0.48576  0.95510
    676   3.18086  4.60155  4.15256  3.85637  1.11986  3.88289  3.85302  2.71360  3.76524  2.09880  3.45394  3.94958  4.34386  3.95085  3.90038  3.45324  3.48247  2.69945  4.12290  2.49868    676 f - - -
          2.68618  4.42225  2.77519  2.73123  3.46354  2.40513  3.72494  3.29354  2.67741  2.69355  4.24690  2.90347  2.73739  3.18146  2.89801  2.37887  2.77519  2.98518  4.58477  3.61503
          0.03346  3.81001  4.53235  0.61958  0.77255  0.48576  0.95510
    677   2.98257  4.42053  4.24405  3.85863  3.33359  3.99666  4.59930  1.15891  3.68543  1.93412  3.28040  4.11279  4.43516  4.04104  3.88924  3.48709  3.28341  1.84847  5.21046  3.94237    677 i - - -
          2.68618  4.42225  2.77519  2.73123  3.46354  2.40513  3.72494  3.29354  2.67741  2.69355  4.24690  2.90347  2.73739  3.18146  2.89801  2.37887  2.77519  2.98518  4.58477  3.61503
          0.03346  3.81001  4.53235  0.61958  0.77255  0.48576  0.95510
    678   2.93081  4.75709  3.06877  2.82376  3.24401  3.39734  1.28143  3.62388  2.66867  3.12519  4.16434  3.23508  3.94715  3.18957  2.93747  3.00246  3.23261  3.36033  4.70969  3.19692    678 h - - -
          2.68618  4.42225  2.77519  2.73123  3.46354  2.40513  3.72494  3.29354  2.67741  2.69355  4.24690  2.90347  2.73739  3.18146  2.89801  2.37887  2.77519  2.98518  4.58477  3.61503
          0.03346  3.81001  4.53235  0.61958  0.77255  0.48576  0.95510
    679   2.20179  4.13731  3.23494  2.94522  4.07036  2.92327  4.03284  3.39678  2.95869  3.15610  4.03279  3.17114  3.63770  3.30131  3.27127  1.61477  2.01273  2.95290  5.44011  4.19369    679 s - - -
          2.68618  4.42225  2.77519  2.73123  3.46354  2.40513  3.72494  3.29354  2.67741  2.69355  4.24690  2.90347  2.73739  3.18146  2.89801  2.37887  2.77519  2.98518  4.58477  3.61503
          0.03346  3.81001  4.53235  0.61958  0.77255  0.48576  0.95510
    680   2.79783  5.19065  1.42999  2.09250  4.50857  3.13071  3.71382  4.06377  2.72685  3.62530  4.49557  2.27717  3.75971  2.89919  3.28310  2.72780  3.10949  3.65574  5.74973  4.27952    680 d - - -
          2.68618  4.42225  2.77519  2.73123  3.46354  2.40513  3.72494  3.29354  2.67741  2.69355  4.24690  2.90347  2.73739  3.18146  2.89801  2.37887  2.77519  2.98518  4.58477  3.61503
          0.03346  3.81001  4.53235  0.61958  0.77255  0.48576  0.95510
    681   2.93740  4.77822  3.42193  2.94795  4.11700  3.43558  3.78325  3.65553  2.21842  3.18295  4.18610  3.31179  3.94241  3.00786  1.07841  3.02537  3.20842  3.38251  5.22619  4.05928    681 r - - -
          2.68618  4.42225  2.77519  2.73123  3.46354  2.40513  3.72494  3.29354  2.67741  2.69355  4.24690  2.90347  2.73739  3.18146  2.89801  2.37887  2.77519  2.98518  4.58477  3.61503
          0.03346  3.81001  4.53235  0.61958  0.77255  0.48576  0.95510
    682   2.54965  4.63711  2.61697  2.12928  4.16140  3.14309  3.76167  3.57877  2.61309  3.23421  4.10678  2.89413  3.74583  2.96568  3.01227  1.68672  2.89398  3.20719  5.45069  4.11689    682 s - - -
          2.68618  4.42225  2.77519  2.73123  3.46354  2.40513  3.72494  3.29354  2.67741  2.69355  4.24690  2.90347  2.73739  3.18146  2.89801  2.37887  2.77519  2.98518  4.58477  3.61503
          0.03346  3.81001  4.53235  0.61958  0.77255  0.48576  0.95510
    683   2.98257  4.42053  4.24405  3.85863  3.33359  3.99666  4.59930  1.15891  3.68543  1.93412  3.28040  4.11279  4.43516  4.04104  3.88924  3.48709  3.28341  1.84847  5.21046  3.94237    683 i - - -
          2.68618  4.42225  2.77519  2.73123  3.46354  2.40513  3.72494  3.29354  2.67741  2.69355  4.24690  2.90347  2.73739  3.18146  2.89801  2.37887  2.77519  2.98518  4.58477  3.61503
          0.03346  3.81001  4.53235  0.61958  0.77255  0.48576  0.95510
    684   3.18086  4.60155  4.15256  3.85637  1.11986  3.88289  3.85302  2.71360  3.76524  2.09880  3.45394  3.94958  4.34386  3.95085  3.90038  3.45324  3.48247  2.69945  4.12290  2.49868    684 f - - -
          2.68618  4.42225  2.77519  2.73123  3.46354  2.40513  3.72494  3.29354  2.67741  2.69355  4.24690  2.90347  2.73739  3.18146  2.89801  2.37887  2.77519  2.98518  4.58477  3.61503
          0.03346  3.81001  4.53235  0.61958  0.77255  0.48576  0.95510
    685   2.91697  4.87542  3.08865  2.72365  4.24753  3.41167  3.72820  3.67320  1.12730  3.25269  4.21884  3.15039  3.91755  2.92423  2.42491  2.96385  3.17561  3.38499  5.32898  4.13324    685 k - - -
          2.68618  4.42225  2.77519  2.73123  3.46354  2.40513  3.72494  3.29354  2.67741  2.69355  4.24690  2.90347  2.73739  3.18146  2.89801  2.37887  2.77519  2.98518  4.58477  3.61503
          0.03346  3.81001  4.53235  0.61958  0.77255  0.48576  0.95510
    686   2.98257  4.42053  4.24405  3.85863  3.33359  3.99666  4.59930  1.15891  3.68543  1.93412  3.28040  4.11279  4.43516  4.04104  3.88924  3.48709  3.28341  1.84847  5.21046  3.94237    686 i - - -
          2.68618  4.42225  2.77519  2.73123  3.46354  2.40513  3.72494  3.29354  2.67741  2.69355  4.24690  2.90347  2.73739  3.18146  2.89801  2.37887  2.77519  2.98518  4.58477  3.61503
          0.03346  3.81001  4.53235  0.61958  0.77255  0.48576  0.95510
    687   2.75910  4.32047  4.03759  3.70019  3.50597  3.65772  4.51317  2.05845  3.56694  2.20492  3.48209  3.89962  4.22271  3.93189  3.78519  3.15843  3.12282  1.10778  5.27936  4.00644    687 v - - -
          2.68618  4.42225  2.77519  2.73123  3.46354  2.40513  3.72494  3.29354  2.67741  2.69355  4.24690  2.90347  2.73739  3.18146  2.89801  2.37887  2.77519  2.98518  4.58477  3.61503
          0.03346  3.81001  4.53235  0.61958  0.77255  0.48576  0.95510
    688   2.92475  5.03942  1.01199  2.30088  4.40866  3.16534  3.87963  3.98311  2.95253  3.60327  4.58138  2.85350  3.81391  3.11970  3.45909  2.89518  3.26250  3.62945  5.58931  4.29368    688 d - - -
          2.68618  4.42225  2.77519  2.73123  3.46354  2.40513  3.72494  3.29354  2.67741  2.69355  4.24690  2.90347  2.73739  3.18146  2.89801  2.37887  2.77519  2.98518  4.58477  3.61503
          0.03346  3.81001  4.53235  0.61958  0.77255  0.48576  0.95510
    689   3.08645  4.56805  4.08846  3.72948  3.11433  3.90147  4.40485  2.31674  3.49778  0.95624  3.15945  4.01083  4.34857  3.88113  3.68349  3.46712  3.38412  2.33757  4.96949  3.67792    689 l - - -
          2.68618  4.42225  2.77519  2.73123  3.46354  2.40513  3.72494  3.29354  2.67741  2.69355  4.24690  2.90347  2.73739  3.18146  2.89801  2.37887  2.77519  2.98518  4.58477  3.61503
          0.03346  3.81001  4.53235  0.61958  0.77255  0.48576  0.95510
    690   2.92475  5.03942  1.01199  2.30088  4.40866  3.16534  3.87963  3.98311  2.95253  3.60327  4.58138  2.85350  3.81391  3.11970  3.45909  2.89518  3.26250  3.62945  5.58931  4.29368    690 d - - -
          2.68618  4.42225  2.77519  2.73123  3.46354  2.40513  3.72494  3.29354  2.67741  2.69355  4.24690  2.90347  2.73739  3.18146  2.89801  2.37887  2.77519  2.98518  4.58477  3.61503
          0.03346  3.81001  4.53235  0.61958  0.77255  0.48576  0.95510
    691   2.90120  4.99555  2.46574  1.11778  4.33437  3.23563  3.81892  3.77590  2.69174  3.40379  4.38210  2.90174  3.83771  3.03688  3.09293  2.89094  3.20547  3.46679  5.51788  4.24176    691 e - - -
          2.68618  4.42225  2.77519  2.73123  3.46354  2.40513  3.72494  3.29354  2.67741  2.69355  4.24690  2.90347  2.73739  3.18146  2.89801  2.37887  2.77519  2.98518  4.58477  3.61503
          0.03346  3.81001  4.53235  0.61958  0.77255  0.48576  0.95510
    692   1.10777  4.16335  3.40108  3.19108  3.99190  2.98923  4.22025  3.10827  3.20575  2.99255  4.03252  3.35588  3.72269  3.55302  3.45972  2.51483  2.78793  2.77360  5.42539  4.21898    692 a - - -
          2.68618  4.42225  2.77519  2.73123  3.46354  2.40513  3.72494  3.29354  2.67741  2.69355  4.24690  2.90347  2.73739  3.18146  2.89801  2.37887  2.77519  2.98518  4.58477  3.61503
          0.03346  3.81001  4.53235  0.61958  0.77255  0.48576  0.95510
    693   3.23606  4.63227  3.99834  3.68996  2.60829  3.66236  3.82770  3.25822  3.41398  2.66332  3.89479  3.85192  4.17524  3.80498  3.55292  3.44026  3.53362  3.14683  1.02136  2.61389    693 w - - -
          2.68618  4.42225  2.77519  2.73123  3.46354  2.40513  3.72494  3.29354  2.67741  2.69355  4.24690  2.90347  2.73739  3.18146  2.89801  2.37887  2.77519  2.98518  4.58477  3.61503
          0.03346  3.81001  4.53235  0.61958  0.77255  0.48576  0.95510
    694   1.87911  4.11292  3.21635  2.97457  4.12258  2.88098  4.08175  3.46372  3.03711  3.22635  4.10359  3.17553  3.61975  3.35910  3.34302  1.43863  2.65317  2.98908  5.49512  4.24733    694 s - - -
          2.68618  4.42225  2.77519  2.73123  3.46354  2.40513  3.72494  3.29354  2.67741  2.69355  4.24690  2.90347  2.73739  3.18146  2.89801  2.37887  2.77519  2.98518  4.58477  3.61503
          0.03346  3.81001  4.53235  0.61958  0.77255  0.48576  0.95510
    695   3.18086  4.60155  4.15256  3.85637  1.11986  3.88289  3.85302  2.71360  3.76524  2.09880  3.45394  3.94958  4.34386  3.95085  3.90038  3.45324  3.48247  2.69945  4.12290  2.49868    695 f - - -
          2.68618  4.42225  2.77519  2.73123  3.46354  2.40513  3.72494  3.29354  2.67741  2.69355  4.24690  2.90347  2.73739  3.18146  2.89801  2.37887  2.77519  2.98518  4.58477  3.61503
          0.03346  3.81001  4.53235  0.61958  0.77255  0.48576  0.95510
    696   3.08645  4.56805  4.08846  3.72948  3.11433  3.90147  4.40485  2.31674  3.49778  0.95624  3.15945  4.01083  4.34857  3.88113  3.68349  3.46712  3.38412  2.33757  4.96949  3.67792    696 l - - -
          2.68618  4.42225  2.77519  2.73123  3.46354  2.40513  3.72494  3.29354  2.67741  2.69355  4.24690  2.90347  2.73739  3.18146  2.89801  2.37887  2.77519  2.98518  4.58477  3.61503
          0.03346  3.81001  4.53235  0.61958  0.77255  0.48576  0.95510
    697   2.73059  4.91136  2.60998  2.36891  4.17798  3.27649  3.65221  3.73632  2.34400  3.29206  4.16980  2.46058  3.81032  1.81267  2.68996  2.73527  3.00712  3.38891  5.39934  4.03454    697 q - - -
          2.68618  4.42225  2.77519  2.73123  3.46354  2.40513  3.72494  3.29354  2.67741  2.69355  4.24690  2.90347  2.73739  3.18146  2.89801  2.37887  2.77519  2.98518  4.58477  3.61503
          0.03346  3.81001  4.53235  0.61958  0.77255  0.48576  0.95510
    698   2.75910  4.32047  4.03759  3.70019  3.50597  3.65772  4.51317  2.05845  3.56694  2.20492  3.48209  3.89962  4.22271  3.93189  3.78519  3.15843  3.12282  1.10778  5.27936  4.00644    698 v - - -
          2.68618  4.42225  2.77519  2.73123  3.46354  2.40513  3.72494  3.29354  2.67741  2.69355  4.24690  2.90347  2.73739  3.18146  2.89801  2.37887  2.77519  2.98518  4.58477  3.61503
          0.03346  3.81001  4.53235  0.61958  0.77255  0.48576  0.95510
    699   1.10777  4.16335  3.40108  3.19108  3.99190  2.98923  4.22025  3.10827  3.20575  2.99255  4.03252  3.35588  3.72269  3.55302  3.45972  2.51483  2.78793  2.77360  5.42539  4.21898    699 a - - -
          2.68618  4.42225  2.77519  2.73123  3.46354  2.40513  3.72494  3.29354  2.67741  2.69355  4.24690  2.90347  2.73739  3.18146  2.89801  2.37887  2.77519  2.98518  4.58477  3.61503
          0.03346  3.81001  4.53235  0.61958  0.77255  0.48576  0.95510
    700   2.83405  4.81517  2.86469  2.62005  3.97498  3.32631  3.77725  3.59756  2.44559  3.10600  4.13719  3.07863  3.87987  1.34958  2.73035  2.88518  3.13181  3.33161  5.25890  3.94896    700 q - - -
          2.68618  4.42225  2.77519  2.73123  3.46354  2.40513  3.72494  3.29354  2.67741  2.69355  4.24690  2.90347  2.73739  3.18146  2.89801  2.37887  2.77519  2.98518  4.58477  3.61503
          0.03346  3.81001  4.53235  0.61958  0.77255  0.48576  0.95510
    701   2.59112  4.37114  3.25193  3.14422  4.28465  0.83237  4.26703  3.87026  3.31682  3.53200  4.50833  3.41659  3.76026  3.64617  3.55846  2.76150  3.06756  3.41078  5.39501  4.38492    701 g - - -
          2.68618  4.42225  2.77519  2.73123  3.46354  2.40513  3.72494  3.29354  2.67741  2.69355  4.24690  2.90347  2.73739  3.18146  2.89801  2.37887  2.77519  2.98518  4.58477  3.61503
          0.03346  3.81001  4.53235  0.61958  0.77255  0.48576  0.95510
    702   2.83797  5.03893  2.73314  2.14034  4.39179  3.38064  3.60708  3.77292  1.51021  3.31744  4.18886  2.91508  3.85791  2.76244  2.43662  2.82251  3.06628  3.44522  5.45131  4.17289    702 k - - -
          2.68618  4.42225  2.77519  2.73123  3.46354  2.40513  3.72494  3.29354  2.67741  2.69355  4.24690  2.90347  2.73739  3.18146  2.89801  2.37887  2.77519  2.98518  4.58477  3.61503
          0.03346  3.81001  4.53235  0.61958  0.77255  0.48576  0.95510
    703   1.96756  4.12859  3.37449  3.07554  3.98271  2.98835  4.11122  3.03542  3.04434  2.95100  3.91971  3.27055  3.69695  3.39843  3.33266  2.44363  1.58630  2.69357  5.42423  4.19935    703 t - - -
          2.68618  4.42225  2.77519  2.73123  3.46354  2.40513  3.72494  3.29354  2.67741  2.69355  4.24690  2.90347  2.73739  3.18146  2.89801  2.37887  2.77519  2.98518  4.58477  3.61503
          0.03346  3.81001  4.53235  0.61958  0.77255  0.48576  0.95510
    704   3.08645  4.56805  4.08846  3.72948  3.11433  3.90147  4.40485  2.31674  3.49778  0.95624  3.15945  4.01083  4.34857  3.88113  3.68349  3.46712  3.38412  2.33757  4.96949  3.67792    704 l - - -
          2.68618  4.42225  2.77519  2.73123  3.46354  2.40513  3.72494  3.29354  2.67741  2.69355  4.24690  2.90347  2.73739  3.18146  2.89801  2.37887  2.77519  2.98518  4.58477  3.61503
          0.03346  3.81001  4.53235  0.61958  0.77255  0.48576  0.95510
    705   2.28668  4.20548  3.15444  2.96872  4.01474  2.93663  4.07962  3.52954  3.03819  3.25516  4.18750  3.20263  3.67057  3.39276  3.32520  1.18933  2.76239  3.07840  5.39258  4.09827    705 s - - -
          2.68618  4.42225  2.77519  2.73123  3.46354  2.40513  3.72494  3.29354  2.67741  2.69355  4.24690  2.90347  2.73739  3.18146  2.89801  2.37887  2.77519  2.98518  4.58477  3.61503
          0.03346  3.81001  4.53235  0.61958  0.77255  0.48576  0.95510
    706   2.57844  4.43358  3.17114  2.75208  3.54784  3.38669  3.78542  2.90343  2.65227  2.59974  2.38612  2.40429  3.87147  3.06570  2.98638  2.73765  2.86441  2.68528  5.01895  3.69800    706 m - - -
          2.68618  4.42225  2.77519  2.73123  3.46354  2.40513  3.72494  3.29354  2.67741  2.69355  4.24690  2.90347  2.73739  3.18146  2.89801  2.37887  2.77519  2.98518  4.58477  3.61503
          0.03346  3.81001  4.53235  0.61958  0.77255  0.48576  0.95510
    707   2.90183  4.98191  3.21699  2.66998  4.37287  3.51624  3.57460  3.75233  1.36769  3.25450  4.13990  3.09032  3.92695  2.72594  1.94188  2.91753  3.09991  3.44414  5.34332  4.14073    707 k - - -
          2.68618  4.42225  2.77519  2.73123  3.46354  2.40513  3.72494  3.29354  2.67741  2.69355  4.24690  2.90347  2.73739  3.18146  2.89801  2.37887  2.77519  2.98518  4.58477  3.61503
          0.03346  3.81001  4.53235  0.61958  0.77255  0.48576  0.95510
    708   3.08645  4.56805  4.08846  3.72948  3.11433  3.90147  4.40485  2.31674  3.49778  0.95624  3.15945  4.01083  4.34857  3.88113  3.68349  3.46712  3.38412  2.33757  4.96949  3.67792    708 l - - -
          2.68618  4.42225  2.77519  2.73123  3.46354  2.40513  3.72494  3.29354  2.67741  2.69355  4.24690  2.90347  2.73739  3.18146  2.89801  2.37887  2.77519  2.98518  4.58477  3.61503
          0.03346  3.81001  4.53235  0.61958  0.77255  0.48576  0.95510
    709   2.75910  4.32047  4.03759  3.70019  3.50597  3.65772  4.51317  2.05845  3.56694  2.20492  3.48209  3.89962  4.22271  3.93189  3.78519  3.15843  3.12282  1.10778  5.27936  4.00644    709 v - - -
          2.68618  4.42225  2.77519  2.73123  3.46354  2.40513  3.72494  3.29354  2.67741  2.69355  4.24690  2.90347  2.73739  3.18146  2.89801  2.37887  2.77519  2.98518  4.58477  3.61503
          0.03346  3.81001  4.53235  0.61958  0.77255  0.48576  0.95510
    710   2.93740  4.77822  3.42193  2.94795  4.11700  3.43558  3.78325  3.65553  2.21842  3.18295  4.18610  3.31179  3.94241  3.00786  1.07841  3.02537  3.20842  3.38251  5.22619  4.05928    710 r - - -
          2.68618  4.42225  2.77519  2.73123  3.46354  2.40513  3.72494  3.29354  2.67741  2.69355  4.24690  2.90347  2.73739  3.18146  2.89801  2.37887  2.77519  2.98518  4.58477  3.61503
          0.03346  3.81001  4.53235  0.61958  0.77255  0.48576  0.95510
    711   1.10777  4.16335  3.40108  3.19108  3.99190  2.98923  4.22025  3.10827  3.20575  2.99255  4.03252  3.35588  3.72269  3.55302  3.45972  2.51483  2.78793  2.77360  5.42539  4.21898    711 a - - -
          2.68618  4.42225  2.77519  2.73123  3.46354  2.40513  3.72494  3.29354  2.67741  2.69355  4.24690  2.90347  2.73739  3.18146  2.89801  2.37887  2.77519  2.98518  4.58477  3.61503
          0.03346  3.81001  4.53235  0.61958  0.77255  0.48576  0.95510
    712   2.59112  4.37114  3.25193  3.14422  4.28465  0.83237  4.26703  3.87026  3.31682  3.53200  4.50833  3.41659  3.76026  3.64617  3.55846  2.76150  3.06756  3.41078  5.39501  4.38492    712 g - - -
          2.68618  4.42225  2.77519  2.73123  3.46354  2.40513  3.72494  3.29354  2.67741  2.69355  4.24690  2.90347  2.73739  3.18146  2.89801  2.37887  2.77519  2.98518  4.58477  3.61503
          0.03346  3.81001  4.53235  0.61958  0.77255  0.48576  0.95510
    713   2.93740  4.77822  3.42193  2.94795  4.11700  3.43558  3.78325  3.65553  2.21842  3.18295  4.18610  3.31179  3.94241  3.00786  1.07841  3.02537  3.20842  3.38251  5.22619  4.05928    713 r - - -
          2.68618  4.42225  2.77519  2.73123  3.46354  2.40513  3.72494  3.29354  2.67741  2.69355  4.24690  2.90347  2.73739  3.18146  2.89801  2.37887  2.77519  2.98518  4.58477  3.61503
          0.03346  3.81001  4.53235  0.61958  0.77255  0.48576  0.95510
    714   1.10777  4.16335  3.40108  3.19108  3.99190  2.98923  4.22025  3.10827  3.20575  2.99255  4.03252  3.35588  3.72269  3.55302  3.45972  2.51483  2.78793  2.77360  5.42539  4.21898    714 a - - -
          2.68618  4.42225  2.77519  2.73123  3.46354  2.40513  3.72494  3.29354  2.67741  2.69355  4.24690  2.90347  2.73739  3.18146  2.89801  2.37887  2.77519  2.98518  4.58477  3.61503
          0.03346  3.81001  4.53235  0.61958  0.77255  0.48576  0.95510
    715   2.92188  4.48111  3.98300  3.57291  3.18333  3.78748  4.32258  2.35281  3.34394  1.78856  1.50322  3.85776  4.24878  3.73060  3.55637  3.26392  3.22651  2.35136  5.01511  3.77068    715 m - - -
          2.68618  4.42225  2.77519  2.73123  3.46354  2.40513  3.72494  3.29354  2.67741  2.69355  4.24690  2.90347  2.73739  3.18146  2.89801  2.37887  2.77519  2.98518  4.58477  3.61503
          0.03346  3.81001  4.53235  0.61958  0.77255  0.48576  0.95510
    716   2.71726  4.91042  2.50955  2.32117  4.18593  3.23123  3.67598  3.76285  2.44256  3.32845  4.20770  1.78902  3.79391  2.44513  2.82029  2.71843  3.01036  3.40485  5.43678  4.04938    716 n - - -
          2.68618  4.42225  2.77519  2.73123  3.46354  2.40513  3.72494  3.29354  2.67741  2.69355  4.24690  2.90347  2.73739  3.18146  2.89801  2.37887  2.77519  2.98518  4.58477  3.61503
          0.03346  3.81001  4.53235  0.61958  0.77255  0.48576  0.95510
    717   1.10777  4.16335  3.40108  3.19108  3.99190  2.98923  4.22025  3.10827  3.20575  2.99255  4.03252  3.35588  3.72269  3.55302  3.45972  2.51483  2.78793  2.77360  5.42539  4.21898    717 a - - -
          2.68618  4.42225  2.77519  2.73123  3.46354  2.40513  3.72494  3.29354  2.67741  2.69355  4.24690  2.90347  2.73739  3.18146  2.89801  2.37887  2.77519  2.98518  4.58477  3.61503
          0.03346  3.81001  4.53235  0.61958  0.77255  0.48576  0.95510
    718   2.59112  4.37114  3.25193  3.14422  4.28465  0.83237  4.26703  3.87026  3.31682  3.53200  4.50833  3.41659  3.76026  3.64617  3.55846  2.76150  3.06756  3.41078  5.39501  4.38492    718 g - - -
          2.68618  4.42225  2.77519  2.73123  3.46354  2.40513  3.72494  3.29354  2.67741  2.69355  4.24690  2.90347  2.73739  3.18146  2.89801  2.37887  2.77519  2.98518  4.58477  3.61503
          0.03346  3.81001  4.53235  0.61958  0.77255  0.48576  0.95510
    719   2.75910  4.32047  4.03759  3.70019  3.50597  3.65772  4.51317  2.05845  3.56694  2.20492  3.48209  3.89962  4.22271  3.93189  3.78519  3.15843  3.12282  1.10778  5.27936  4.00644    719 v - - -
          2.68618  4.42225  2.77519  2.73123  3.46354  2.40513  3.72494  3.29354  2.67741  2.69355  4.24690  2.90347  2.73739  3.18146  2.89801  2.37887  2.77519  2.98518  4.58477  3.61503
          0.03346  3.81001  4.53235  0.61958  0.77255  0.48576  0.95510
    720   3.15947  4.67376  3.74709  3.46600  2.29947  3.75819  3.59346  3.17764  3.32532  2.64739  3.85958  3.64836  4.23413  3.64637  3.52132  3.30195  3.44623  3.04543  3.94040  1.07639    720 y - - -
          2.68618  4.42225  2.77519  2.73123  3.46354  2.40513  3.72494  3.29354  2.67741  2.69355  4.24690  2.90347  2.73739  3.18146  2.89801  2.37887  2.77519  2.98518  4.58477  3.61503
          0.03346  3.81001  4.53235  0.61958  0.77255  0.48576  0.95510
    721   3.18086  4.60155  4.15256  3.85637  1.11986  3.88289  3.85302  2.71360  3.76524  2.09880  3.45394  3.94958  4.34386  3.95085  3.90038  3.45324  3.48247  2.69945  4.12290  2.49868    721 f - - -
          2.68618  4.42225  2.77519  2.73123  3.46354  2.40513  3.72494  3.29354  2.67741  2.69355  4.24690  2.90347  2.73739  3.18146  2.89801  2.37887  2.77519  2.98518  4.58477  3.61503
          0.03346  3.81001  4.53235  0.61958  0.77255  0.48576  0.95510
    722   2.75910  4.32047  4.03759  3.70019  3.50597  3.65772  4.51317  2.05845  3.56694  2.20492  3.48209  3.89962  4.22271  3.93189  3.78519  3.15843  3.12282  1.10778  5.27936  4.00644    722 v - - -
          2.68618  4.42225  2.77519  2.73123  3.46354  2.40513  3.72494  3.29354  2.67741  2.69355  4.24690  2.90347  2.73739  3.18146  2.89801  2.37887  2.77519  2.98518  4.58477  3.61503
          0.03346  3.81001  4.53235  0.61958  0.77255  0.48576  0.95510
    723   2.38164  4.22610  3.37506  3.12585  3.91602  3.06701  4.14762  3.03564  3.06756  2.90128  3.95702  3.34430  3.76636  3.46590  3.32841  2.58237  1.28247  2.73731  5.35943  4.13307    723 t - - -
          2.68618  4.42225  2.77519  2.73123  3.46354  2.40513  3.72494  3.29354  2.67741  2.69355  4.24690  2.90347  2.73739  3.18146  2.89801  2.37887  2.77519  2.98518  4.58477  3.61503
          0.03346  3.81001  4.53235  0.61958  0.77255  0.48576  0.95510
    724   2.83405  4.81517  2.86469  2.62005  3.97498  3.32631  3.77725  3.59756  2.44559  3.10600  4.13719  3.07863  3.87987  1.34958  2.73035  2.88518  3.13181  3.33161  5.25890  3.94896    724 q - - -
          2.68618  4.42225  2.77519  2.73123  3.46354  2.40513  3.72494  3.29354  2.67741  2.69355  4.24690  2.90347  2.73739  3.18146  2.89801  2.37887  2.77519  2.98518  4.58477  3.61503
          0.03346  3.81001  4.53235  0.61958  0.77255  0.48576  0.95510
    725   2.48013  4.55576  2.63485  2.46572  4.15290  3.06660  3.80790  3.70299  2.68593  3.34290  4.20725  1.73751  3.71524  3.02849  3.07638  2.19772  2.86635  3.27287  5.46581  4.09532    725 n - - -
          2.68618  4.42225  2.77519  2.73123  3.46354  2.40513  3.72494  3.29354  2.67741  2.69355  4.24690  2.90347  2.73739  3.18146  2.89801  2.37887  2.77519  2.98518  4.58477  3.61503
          0.03346  3.81001  4.53235  0.61958  0.77255  0.48576  0.95510
    726   1.71230  4.08650  3.32131  3.00044  4.08489  2.89575  4.06043  3.38405  3.01816  3.15179  4.00947  3.19225  3.61676  3.33130  3.33390  1.78303  2.26372  2.92653  5.45176  4.23187    726 a - - -
          2.68618  4.42225  2.77519  2.73123  3.46354  2.40513  3.72494  3.29354  2.67741  2.69355  4.24690  2.90347  2.73739  3.18146  2.89801  2.37887  2.77519  2.98518  4.58477  3.61503
          0.03346  3.81001  4.53235  0.61958  0.77255  0.48576  0.95510
    727   2.74532  4.99724  1.38737  2.19387  4.49555  2.47182  3.77618  4.00825  2.79439  3.59240  4.46685  2.74311  3.75365  2.97252  3.32711  2.71794  3.08218  3.59038  5.69974  4.32068    727 d - - -
          2.68618  4.42225  2.77519  2.73123  3.46354  2.40513  3.72494  3.29354  2.67741  2.69355  4.24690  2.90347  2.73739  3.18146  2.89801  2.37887  2.77519  2.98518  4.58477  3.61503
          0.03346  3.81001  4.53235  0.61958  0.77255  0.48576  0.95510
    728   2.92475  5.03942  1.01199  2.30088  4.40866  3.16534  3.87963  3.98311  2.95253  3.60327  4.58138  2.85350  3.81391  3.11970  3.45909  2.89518  3.26250  3.62945  5.58931  4.29368    728 d - - -
          2.68618  4.42225  2.77519  2.73123  3.46354  2.40513  3.72494  3.29354  2.67741  2.69355  4.24690  2.90347  2.73739  3.18146  2.89801  2.37887  2.77519  2.98518  4.58477  3.61503
          0.03346  3.81001  4.53235  0.61958  0.77255  0.48576  0.95510
    729   2.98292  4.45972  4.25762  3.77666  3.15609  4.05135  4.49385  2.05973  3.58317  1.21618  3.06117  4.05770  4.42384  3.89938  3.80018  3.43695  3.26034  1.82449  5.09059  3.85335    729 l - - -
          2.68618  4.42225  2.77519  2.73123  3.46354  2.40513  3.72494  3.29354  2.67741  2.69355  4.24690  2.90347  2.73739  3.18146  2.89801  2.37887  2.77519  2.98518  4.58477  3.61503
          0.03346  3.81001  4.53235  0.61958  0.77255  0.48576  0.95510
    730   2.58802  4.31636  3.51039  3.11449  3.35355  3.42738  3.98918  2.61113  2.95742  1.58085  3.46540  3.42137  3.96290  3.36457  3.22826  2.42100  2.91900  2.44902  4.95837  3.62375    730 l - - -
          2.68618  4.42225  2.77519  2.73123  3.46354  2.40513  3.72494  3.29354  2.67741  2.69355  4.24690  2.90347  2.73739  3.18146  2.89801  2.37887  2.77519  2.98518  4.58477  3.61503
          0.03346  3.81001  4.53235  0.61958  0.77255  0.48576  0.95510
    731   2.79238  5.16251  1.51906  2.14104  4.46644  3.18849  3.68037  3.94347  2.24138  3.51083  4.37437  2.70472  3.77320  2.85250  3.08786  2.73156  3.07583  3.56644  5.66717  4.24748    731 d - - -
          2.68618  4.42225  2.77519  2.73123  3.46354  2.40513  3.72494  3.29354  2.67741  2.69355  4.24690  2.90347  2.73739  3.18146  2.89801  2.37887  2.77519  2.98518  4.58477  3.61503
          0.03346  3.81001  4.53235  0.61958  0.77255  0.48576  0.95510
    732   2.90120  4.99555  2.46574  1.11778  4.33437  3.23563  3.81892  3.77590  2.69174  3.40379  4.38210  2.90174  3.83771  3.03688  3.09293  2.89094  3.20547  3.46679  5.51788  4.24176    732 e - - -
          2.68618  4.42225  2.77519  2.73123  3.46354  2.40513  3.72494  3.29354  2.67741  2.69355  4.24690  2.90347  2.73739  3.18146  2.89801  2.37887  2.77519  2.98518  4.58477  3.61503
          0.03346  3.81001  4.53235  0.61958  0.77255  0.48576  0.95510
    733   2.74527  4.87429  3.05826  2.55153  4.26253  3.42640  3.57923  3.65225  1.65084  3.19436  4.04400  3.00576  3.85508  2.73085  2.11234  2.44527  2.97181  3.32316  5.33696  4.08557    733 k - - -
          2.68618  4.42225  2.77519  2.73123  3.46354  2.40513  3.72494  3.29354  2.67741  2.69355  4.24690  2.90347  2.73739  3.18146  2.89801  2.37887  2.77519  2.98518  4.58477  3.61503
          0.03346  3.81001  4.53235  0.61958  0.77255  0.48576  0.95510
    734   3.07989  4.52751  4.33258  3.79811  3.03651  4.18730  4.48233  2.15168  3.59288  1.17575  2.23021  4.11170  4.46926  3.87323  3.79871  3.53521  3.31949  2.21754  5.01742  3.84269    734 l - - -
          2.68618  4.42225  2.77519  2.73123  3.46354  2.40513  3.72494  3.29354  2.67741  2.69355  4.24690  2.90347  2.73739  3.18146  2.89801  2.37887  2.77519  2.98518  4.58477  3.61503
          0.03346  3.81001  4.53235  0.61958  0.77255  0.48576  0.95510
    735   2.91697  4.87542  3.08865  2.72365  4.24753  3.41167  3.72820  3.67320  1.12730  3.25269  4.21884  3.15039  3.91755  2.92423  2.42491  2.96385  3.17561  3.38499  5.32898  4.13324    735 k - - -
          2.68618  4.42225  2.77519  2.73123  3.46354  2.40513  3.72494  3.29354  2.67741  2.69355  4.24690  2.90347  2.73739  3.18146  2.89801  2.37887  2.77519  2.98518  4.58477  3.61503
          0.03346  3.81001  4.53235  0.61958  0.77255  0.48576  0.95510
    736   2.67390  4.66609  2.67808  2.55797  4.02001  3.14380  3.87449  3.71826  2.77370  3.37270  4.32940  1.27373  3.79326  3.14830  3.12522  2.74424  3.05442  3.34680  5.33334  3.97374    736 n - - -
          2.68618  4.42225  2.77519  2.73123  3.46354  2.40513  3.72494  3.29354  2.67741  2.69355  4.24690  2.90347  2.73739  3.18146  2.89801  2.37887  2.77519  2.98518  4.58477  3.61503
          0.03346  3.81001  4.53235  0.61958  0.77255  0.48576  0.95510
    737   2.67390  4.66609  2.67808  2.55797  4.02001  3.14380  3.87449  3.71826  2.77370  3.37270  4.32940  1.27373  3.79326  3.14830  3.12522  2.74424  3.05442  3.34680  5.33334  3.97374    737 n - - -
          2.68618  4.42225  2.77519  2.73123  3.46354  2.40513  3.72494  3.29354  2.67741  2.69355  4.24690  2.90347  2.73739  3.18146  2.89801  2.37887  2.77519  2.98518  4.58477  3.61503
          0.03346  3.81001  4.53235  0.61958  0.77255  0.48576  0.95510
    738   3.04540  4.43648  4.43320  3.94133  3.22851  4.23180  4.63616  1.32948  3.75197  1.61369  3.11788  4.21884  4.55046  4.06134  3.96037  3.61436  3.30506  1.80996  5.18087  3.93821    738 i - - -
          2.68618  4.42225  2.77519  2.73123  3.46354  2.40513  3.72494  3.29354  2.67741  2.69355  4.24690  2.90347  2.73739  3.18146  2.89801  2.37887  2.77519  2.98518  4.58477  3.61503
          0.03346  3.81001  4.53235  0.61958  0.77255  0.48576  0.95510
    739   2.59112  4.37114  3.25193  3.14422  4.28465  0.83237  4.26703  3.87026  3.31682  3.53200  4.50833  3.41659  3.76026  3.64617  3.55846  2.76150  3.06756  3.41078  5.39501  4.38492    739 g - - -
          2.68618  4.42225  2.77519  2.73123  3.46354  2.40513  3.72494  3.29354  2.67741  2.69355  4.24690  2.90347  2.73739  3.18146  2.89801  2.37887  2.77519  2.98518  4.58477  3.61503
          0.03346  3.81001  4.53235  0.61958  0.77255  0.48576  0.95510
    740   3.08645  4.56805  4.08846  3.72948  3.11433  3.90147  4.40485  2.31674  3.49778  0.95624  3.15945  4.01083  4.34857  3.88113  3.68349  3.46712  3.38412  2.33757  4.96949  3.67792    740 l - - -
          2.68618  4.42225  2.77519  2.73123  3.46354  2.40513  3.72494  3.29354  2.67741  2.69355  4.24690  2.90347  2.73739  3.18146  2.89801  2.37887  2.77519  2.98518  4.58477  3.61503
          0.03346  3.81001  4.53235  0.61958  0.77255  0.48576  0.95510
    741   2.91697  4.87542  3.08865  2.72365  4.24753  3.41167  3.72820  3.67320  1.12730  3.25269  4.21884  3.15039  3.91755  2.92423  2.42491  2.96385  3.17561  3.38499  5.32898  4.13324    741 k - - -
          2.68618  4.42225  2.77519  2.73123  3.46354  2.40513  3.72494  3.29354  2.67741  2.69355  4.24690  2.90347  2.73739  3.18146  2.89801  2.37887  2.77519  2.98518  4.58477  3.61503
          0.03346  3.81001  4.53235  0.61958  0.77255  0.48576  0.95510
    742   3.18086  4.60155  4.15256  3.85637  1.11986  3.88289  3.85302  2.71360  3.76524  2.09880  3.45394  3.94958  4.34386  3.95085  3.90038  3.45324  3.48247  2.69945  4.12290  2.49868    742 f - - -
          2.68618  4.42225  2.77519  2.73123  3.46354  2.40513  3.72494  3.29354  2.67741  2.69355  4.24690  2.90347  2.73739  3.18146  2.89801  2.37887  2.77519  2.98518  4.58477  3.61503
          0.03346  3.81001  4.53235  0.61958  0.77255  0.48576  0.95510
    743   1.10777  4.16335  3.40108  3.19108  3.99190  2.98923  4.22025  3.10827  3.20575  2.99255  4.03252  3.35588  3.72269  3.55302  3.45972  2.51483  2.78793  2.77360  5.42539  4.21898    743 a - - -
          2.68618  4.42225  2.77519  2.73123  3.46354  2.40513  3.72494  3.29354  2.67741  2.69355  4.24690  2.90347  2.73739  3.18146  2.89801  2.37887  2.77519  2.98518  4.58477  3.61503
          0.03346  3.81001  4.53235  0.61958  0.77255  0.48576  0.95510
    744   3.18086  4.60155  4.15256  3.85637  1.11986  3.88289  3.85302  2.71360  3.76524  2.09880  3.45394  3.94958  4.34386  3.95085  3.90038  3.45324  3.48247  2.69945  4.12290  2.49868    744 f - - -
          2.68618  4.42225  2.77519  2.73123  3.46354  2.40513  3.72494  3.29354  2.67741  2.69355  4.24690  2.90347  2.73739  3.18146  2.89801  2.37887  2.77519  2.98518  4.58477  3.61503
          0.03346  3.81001  4.53235  0.61958  0.77255  0.48576  0.95510
    745   2.93740  4.77822  3.42193  2.94795  4.11700  3.43558  3.78325  3.65553  2.21842  3.18295  4.18610  3.31179  3.94241  3.00786  1.07841  3.02537  3.20842  3.38251  5.22619  4.05928    745 r - - -
          2.68618  4.42225  2.77519  2.73123  3.46354  2.40513  3.72494  3.29354  2.67741  2.69355  4.24690  2.90347  2.73739  3.18146  2.89801  2.37887  2.77519  2.98518  4.58477  3.61503
          0.03346  3.81001  4.53235  0.61958  0.77255  0.48576  0.95510
    746   2.28668  4.20548  3.15444  2.96872  4.01474  2.93663  4.07962  3.52954  3.03819  3.25516  4.18750  3.20263  3.67057  3.39276  3.32520  1.18933  2.76239  3.07840  5.39258  4.09827    746 s - - -
          2.68618  4.42225  2.77519  2.73123  3.46354  2.40513  3.72494  3.29354  2.67741  2.69355  4.24690  2.90347  2.73739  3.18146  2.89801  2.37887  2.77519  2.98518  4.58477  3.61503
          0.03346  3.81001  4.53235  0.61958  0.77255  0.48576  0.95510
    747   2.38164  4.22610  3.37506  3.12585  3.91602  3.06701  4.14762  3.03564  3.06756  2.90128  3.95702  3.34430  3.76636  3.46590  3.32841  2.58237  1.28247  2.73731  5.35943  4.13307    747 t - - -
          2.68618  4.42225  2.77519  2.73123  3.46354  2.40513  3.72494  3.29354  2.67741  2.69355  4.24690  2.90347  2.73739  3.18146  2.89801  2.37887  2.77519  2.98518  4.58477  3.61503
          0.03346  3.81001  4.53235  0.61958  0.77255  0.48576  0.95510
    748   2.92475  5.03942  1.01199  2.30088  4.40866  3.16534  3.87963  3.98311  2.95253  3.60327  4.58138  2.85350  3.81391  3.11970  3.45909  2.89518  3.26250  3.62945  5.58931  4.29368    748 d - - -
          2.68618  4.42225  2.77519  2.73123  3.46354  2.40513  3.72494  3.29354  2.67741  2.69355  4.24690  2.90347  2.73739  3.18146  2.89801  2.37887  2.77519  2.98518  4.58477  3.61503
          0.03346  3.81001  4.53235  0.61958  0.77255  0.48576  0.95510
    749   3.08546  4.47692  4.45931  3.94474  3.13777  4.27020  4.61896  1.60918  3.76140  1.28238  3.00642  4.23410  4.55435  4.03539  3.96192  3.63617  3.33317  1.93110  5.12226  3.91593    749 l - - -
          2.68618  4.42225  2.77519  2.73123  3.46354  2.40513  3.72494  3.29354  2.67741  2.69355  4.24690  2.90347  2.73739  3.18146  2.89801  2.37887  2.77519  2.98518  4.58477  3.61503
          0.03346  3.81001  4.53235  0.61958  0.77255  0.48576  0.95510
    750   2.57610  4.55833  2.96418  2.54894  3.66006  3.34829  3.07095  3.19797  2.50099  2.86535  3.74890  2.42172  3.81348  2.90486  2.87493  2.67225  2.84132  2.38521  5.04710  3.68424    750 v - - -
          2.68618  4.42225  2.77519  2.73123  3.46354  2.40513  3.72494  3.29354  2.67741  2.69355  4.24690  2.90347  2.73739  3.18146  2.89801  2.37887  2.77519  2.98518  4.58477  3.61503
          0.03346  3.81001  4.53235  0.61958  0.77255  0.48576  0.95510
    751   2.90120  4.99555  2.46574  1.11778  4.33437  3.23563  3.81892  3.77590  2.69174  3.40379  4.38210  2.90174  3.83771  3.03688  3.09293  2.89094  3.20547  3.46679  5.51788  4.24176    751 e - - -
          2.68618  4.42225  2.77519  2.73123  3.46354  2.40513  3.72494  3.29354  2.67741  2.69355  4.24690  2.90347  2.73739  3.18146  2.89801  2.37887  2.77519  2.98518  4.58477  3.61503
          0.03346  3.81001  4.53235  0.61958  0.77255  0.48576  0.95510
    752   2.98257  4.42053  4.24405  3.85863  3.33359  3.99666  4.59930  1.15891  3.68543  1.93412  3.28040  4.11279  4.43516  4.04104  3.88924  3.48709  3.28341  1.84847  5.21046  3.94237    752 i - - -
          2.68618  4.42225  2.77519  2.73123  3.46354  2.40513  3.72494  3.29354  2.67741  2.69355  4.24690  2.90347  2.73739  3.18146  2.89801  2.37887  2.77519  2.98518  4.58477  3.61503
          0.03346  3.81001  4.53235  0.61958  0.77255  0.48576  0.95510
    753   2.91697  4.87542  3.08865  2.72365  4.24753  3.41167  3.72820  3.67320  1.12730  3.25269  4.21884  3.15039  3.91755  2.92423  2.42491  2.96385  3.17561  3.38499  5.32898  4.13324    753 k - - -
          2.68618  4.42225  2.77519  2.73123  3.46354  2.40513  3.72494  3.29354  2.67741  2.69355  4.24690  2.90347  2.73739  3.18146  2.89801  2.37887  2.77519  2.98518  4.58477  3.61503
          0.03346  3.81001  4.53235  0.61958  0.77255  0.48576  0.95510
    754   2.86447  5.00799  2.94897  2.53588  4.34714  3.44784  3.58586  3.76159  1.45220  3.26703  4.15187  2.99730  3.89209  2.37930  2.27756  2.86428  3.07826  3.44619  5.38189  4.12979    754 k - - -
          2.68618  4.42225  2.77519  2.73123  3.46354  2.40513  3.72494  3.29354  2.67741  2.69355  4.24690  2.90347  2.73739  3.18146  2.89801  2.37887  2.77519  2.98518  4.58477  3.61503
          0.03346  3.81001  4.53235  0.61958  0.77255  0.48576  0.95510
    755   2.38164  4.22610  3.37506  3.12585  3.91602  3.06701  4.14762  3.03564  3.06756  2.90128  3.95702  3.34430  3.76636  3.46590  3.32841  2.58237  1.28247  2.73731  5.35943  4.13307    755 t - - -
          2.68618  4.42225  2.77519  2.73123  3.46354  2.40513  3.72494  3.29354  2.67741  2.69355  4.24690  2.90347  2.73739  3.18146  2.89801  2.37887  2.77519  2.98518  4.58477  3.61503
          0.03346  3.81001  4.53235  0.61958  0.77255  0.48576  0.95510
    756   3.08645  4.56805  4.08846  3.72948  3.11433  3.90147  4.40485  2.31674  3.49778  0.95624  3.15945  4.01083  4.34857  3.88113  3.68349  3.46712  3.38412  2.33757  4.96949  3.67792    756 l - - -
          2.68618  4.42225  2.77519  2.73123  3.46354  2.40513  3.72494  3.29354  2.67741  2.69355  4.24690  2.90347  2.73739  3.18146  2.89801  2.37887  2.77519  2.98518  4.58477  3.61503
          0.03346  3.81001  4.53235  0.61958  0.77255  0.48576  0.95510
    757   2.33151  4.72235  2.62016  1.78690  4.16053  3.21758  3.70661  3.44255  2.53894  3.15186  4.02677  2.87058  3.76558  2.88747  2.96310  2.63427  2.55393  3.11353  5.44252  4.10919    757 e - - -
          2.68618  4.42225  2.77519  2.73123  3.46354  2.40513  3.72494  3.29354  2.67741  2.69355  4.24690  2.90347  2.73739  3.18146  2.89801  2.37887  2.77519  2.98518  4.58477  3.61503
          0.03346  3.81001  4.53235  0.61958  0.77255  0.48576  0.95510
    758   3.18086  4.60155  4.15256  3.85637  1.11986  3.88289  3.85302  2.71360  3.76524  2.09880  3.45394  3.94958  4.34386  3.95085  3.90038  3.45324  3.48247  2.69945  4.12290  2.49868    758 f - - -
          2.68618  4.42225  2.77519  2.73123  3.46354  2.40513  3.72494  3.29354  2.67741  2.69355  4.24690  2.90347  2.73739  3.18146  2.89801  2.37887  2.77519  2.98518  4.58477  3.61503
          0.03346  3.81001  4.53235  0.61958  0.77255  0.48576  0.95510
    759   3.18086  4.60155  4.15256  3.85637  1.11986  3.88289  3.85302  2.71360  3.76524  2.09880  3.45394  3.94958  4.34386  3.95085  3.90038  3.45324  3.48247  2.69945  4.12290  2.49868    759 f - - -
          2.68618  4.42225  2.77519  2.73123  3.46354  2.40513  3.72494  3.29354  2.67741  2.69355  4.24690  2.90347  2.73739  3.18146  2.89801  2.37887  2.77519  2.98518  4.58477  3.61503
          0.03346  3.81001  4.53235  0.61958  0.77255  0.48576  0.95510
    760   2.59112  4.37114  3.25193  3.14422  4.28465  0.83237  4.26703  3.87026  3.31682  3.53200  4.50833  3.41659  3.76026  3.64617  3.55846  2.76150  3.06756  3.41078  5.39501  4.38492    760 g - - -
          2.68618  4.42225  2.77519  2.73123  3.46354  2.40513  3.72494  3.29354  2.67741  2.69355  4.24690  2.90347  2.73739  3.18146  2.89801  2.37887  2.77519  2.98518  4.58477  3.61503
          0.03346  3.81001  4.53235  0.61958  0.77255  0.48576  0.95510
    761   2.98477  4.37057  4.44614  3.91775  3.33110  4.22627  4.66012  1.65405  3.78834  1.68873  3.16797  4.20203  4.53681  4.06379  4.01855  3.57650  3.23998  1.36975  5.25838  4.05861    761 v - - -
          2.68618  4.42225  2.77519  2.73123  3.46354  2.40513  3.72494  3.29354  2.67741  2.69355  4.24690  2.90347  2.73739  3.18146  2.89801  2.37887  2.77519  2.98518  4.58477  3.61503
          0.03346  3.81001  4.53235  0.61958  0.77255  0.48576  0.95510
    762   2.92475  5.03942  1.01199  2.30088  4.40866  3.16534  3.87963  3.98311  2.95253  3.60327  4.58138  2.85350  3.81391  3.11970  3.45909  2.89518  3.26250  3.62945  5.58931  4.29368    762 d - - -
          2.68618  4.42225  2.77519  2.73123  3.46354  2.40513  3.72494  3.29354  2.67741  2.69355  4.24690  2.90347  2.73739  3.18146  2.89801  2.37887  2.77519  2.98518  4.58477  3.61503
          0.03346  3.81001  4.53235  0.61958  0.77255  0.48576  0.95510
    763   2.69964  4.88839  2.82220  2.41975  4.22626  3.36061  3.59258  3.63934  1.86544  3.19266  4.03651  2.91480  2.78159  2.44715  2.53041  2.71174  2.93784  3.30463  5.36953  4.07098    763 k - - -
          2.68618  4.42225  2.77519  2.73123  3.46354  2.40513  3.72494  3.29354  2.67741  2.69355  4.24690  2.90347  2.73739  3.18146  2.89801  2.37887  2.77519  2.98518  4.58477  3.61503
          0.03346  3.81001  4.53235  0.61958  0.77255  0.48576  0.95510
    764   2.83274  5.27132  1.90916  1.41887  4.56284  3.16542  3.68867  4.04009  2.66022  3.59619  4.46227  2.65798  3.76996  2.86157  3.20379  2.74764  3.11871  3.65318  5.76004  4.31171    764 e - - -
          2.68618  4.42225  2.77519  2.73123  3.46354  2.40513  3.72494  3.29354  2.67741  2.69355  4.24690  2.90347  2.73739  3.18146  2.89801  2.37887  2.77519  2.98518  4.58477  3.61503
          0.03346  3.81001  4.53235  0.61958  0.77255  0.48576  0.95510
    765   2.92475  5.03942  1.01199  2.30088  4.40866  3.16534  3.87963  3.98311  2.95253  3.60327  4.58138  2.85350  3.81391  3.11970  3.45909  2.89518  3.26250  3.62945  5.58931  4.29368    765 d - - -
          2.68618  4.42225  2.77519  2.73123  3.46354  2.40513  3.72494  3.29354  2.67741  2.69355  4.24690  2.90347  2.73739  3.18146  2.89801  2.37887  2.77519  2.98518  4.58477  3.61503
          0.03346  3.81001  4.53235  0.61958  0.77255  0.48576  0.95510
    766   2.90120  4.99555  2.46574  1.11778  4.33437  3.23563  3.81892  3.77590  2.69174  3.40379  4.38210  2.90174  3.83771  3.03688  3.09293  2.89094  3.20547  3.46679  5.51788  4.24176    766 e - - -
          2.68618  4.42225  2.77519  2.73123  3.46354  2.40513  3.72494  3.29354  2.67741  2.69355  4.24690  2.90347  2.73739  3.18146  2.89801  2.37887  2.77519  2.98518  4.58477  3.61503
          0.03346  3.81001  4.53235  0.61958  0.77255  0.48576  0.95510
    767   2.48140  4.55714  2.63348  2.46515  4.15229  3.06699  3.80783  3.70345  2.68580  3.34356  4.20838  1.73220  3.71572  3.02863  3.07604  2.20521  2.86756  3.27362  5.46551  4.09440    767 n - - -
          2.68618  4.42225  2.77519  2.73123  3.46354  2.40513  3.72494  3.29354  2.67741  2.69355  4.24690  2.90347  2.73739  3.18146  2.89801  2.37887  2.77519  2.98518  4.58477  3.61503
          0.03346  3.81001  4.53235  0.61958  0.77255  0.48576  0.95510
    768   2.67390  4.66609  2.67808  2.55797  4.02001  3.14380  3.87449  3.71826  2.77370  3.37270  4.32940  1.27373  3.79326  3.14830  3.12522  2.74424  3.05442  3.34680  5.33334  3.97374    768 n - - -
          2.68618  4.42225  2.77519  2.73123  3.46354  2.40513  3.72494  3.29354  2.67741  2.69355  4.24690  2.90347  2.73739  3.18146  2.89801  2.37887  2.77519  2.98518  4.58477  3.61503
          0.03346  3.81001  4.53235  0.61958  0.77255  0.48576  0.95510
    769   2.83405  4.81517  2.86469  2.62005  3.97498  3.32631  3.77725  3.59756  2.44559  3.10600  4.13719  3.07863  3.87987  1.34958  2.73035  2.88518  3.13181  3.33161  5.25890  3.94896    769 q - - -
          2.68618  4.42225  2.77519  2.73123  3.46354  2.40513  3.72494  3.29354  2.67741  2.69355  4.24690  2.90347  2.73739  3.18146  2.89801  2.37887  2.77519  2.98518  4.58477  3.61503
          0.03346  3.81001  4.53235  0.61958  0.77255  0.48576  0.95510
    770   2.91697  4.87542  3.08865  2.72365  4.24753  3.41167  3.72820  3.67320  1.12730  3.25269  4.21884  3.15039  3.91755  2.92423  2.42491  2.96385  3.17561  3.38499  5.32898  4.13324    770 k - - -
          2.68618  4.42225  2.77519  2.73123  3.46354  2.40513  3.72494  3.29354  2.67741  2.69355  4.24690  2.90347  2.73739  3.18146  2.89801  2.37887  2.77519  2.98518  4.58477  3.61503
          0.03346  3.81001  4.53235  0.61958  0.77255  0.48576  0.95510
    771   2.93740  4.77822  3.42193  2.94795  4.11700  3.43558  3.78325  3.65553  2.21842  3.18295  4.18610  3.31179  3.94241  3.00786  1.07841  3.02537  3.20842  3.38251  5.22619  4.05928    771 r - - -
          2.68618  4.42225  2.77519  2.73123  3.46354  2.40513  3.72494  3.29354  2.67741  2.69355  4.24690  2.90347  2.73739  3.18146  2.89801  2.37887  2.77519  2.98518  4.58477  3.61503
          0.03346  3.81001  4.53235  0.61958  0.77255  0.48576  0.95510
    772   3.08645  4.56805  4.08846  3.72948  3.11433  3.90147  4.40485  2.31674  3.49778  0.95624  3.15945  4.01083  4.34857  3.88113  3.68349  3.46712  3.38412  2.33757  4.96949  3.67792    772 l - - -
          2.68618  4.42225  2.77519  2.73123  3.46354  2.40513  3.72494  3.29354  2.67741  2.69355  4.24690  2.90347  2.73739  3.18146  2.89801  2.37887  2.77519  2.98518  4.58477  3.61503
          0.03346  3.81001  4.53235  0.61958  0.77255  0.48576  0.95510
    773   2.93740  4.77822  3.42193  2.94795  4.11700  3.43558  3.78325  3.65553  2.21842  3.18295  4.18610  3.31179  3.94241  3.00786  1.07841  3.02537  3.20842  3.38251  5.22619  4.05928    773 r - - -
          2.68618  4.42225  2.77519  2.73123  3.46354  2.40513  3.72494  3.29354  2.67741  2.69355  4.24690  2.90347  2.73739  3.18146  2.89801  2.37887  2.77519  2.98518  4.58477  3.61503
          0.03346  3.81001  4.53235  0.61958  0.77255  0.48576  0.95510
    774   2.85186  5.33938  1.53830  1.67553  4.62572  3.14956  3.69159  4.11752  2.69544  3.65851  4.52451  2.63073  3.76645  2.86438  3.26666  2.75233  3.14126  3.71797  5.82076  4.34795    774 d - - -
          2.68618  4.42225  2.77519  2.73123  3.46354  2.40513  3.72494  3.29354  2.67741  2.69355  4.24690  2.90347  2.73739  3.18146  2.89801  2.37887  2.77519  2.98518  4.58477  3.61503
          0.03346  3.81001  4.53235  0.61958  0.77255  0.48576  0.95510
    775   3.08645  4.56805  4.08846  3.72948  3.11433  3.90147  4.40485  2.31674  3.49778  0.95624  3.15945  4.01083  4.34857  3.88113  3.68349  3.46712  3.38412  2.33757  4.96949  3.67792    775 l - - -
          2.68618  4.42225  2.77519  2.73123  3.46354  2.40513  3.72494  3.29354  2.67741  2.69355  4.24690  2.90347  2.73739  3.18146  2.89801  2.37887  2.77519  2.98518  4.58477  3.61503
          0.03346  3.81001  4.53235  0.61958  0.77255  0.48576  0.95510
    776   2.90120  4.99555  2.46574  1.11778  4.33437  3.23563  3.81892  3.77590  2.69174  3.40379  4.38210  2.90174  3.83771  3.03688  3.09293  2.89094  3.20547  3.46679  5.51788  4.24176    776 e - - -
          2.68618  4.42225  2.77519  2.73123  3.46354  2.40513  3.72494  3.29354  2.67741  2.69355  4.24690  2.90347  2.73739  3.18146  2.89801  2.37887  2.77519  2.98518  4.58477  3.61503
          0.03346  3.81001  4.53235  0.61958  0.77255  0.48576  0.95510
    777   2.67390  4.66609  2.67808  2.55797  4.02001  3.14380  3.87449  3.71826  2.77370  3.37270  4.32940  1.27373  3.79326  3.14830  3.12522  2.74424  3.05442  3.34680  5.33334  3.97374    777 n - - -
          2.68618  4.42225  2.77519  2.73123  3.46354  2.40513  3.72494  3.29354  2.67741  2.69355  4.24690  2.90347  2.73739  3.18146  2.89801  2.37887  2.77519  2.98518  4.58477  3.61503
          0.03346  3.81001  4.53235  0.61958  0.77255  0.48576  0.95510
    778   2.59112  4.37114  3.25193  3.14422  4.28465  0.83237  4.26703  3.87026  3.31682  3.53200  4.50833  3.41659  3.76026  3.64617  3.55846  2.76150  3.06756  3.41078  5.39501  4.38492    778 g - - -
          2.68618  4.42225  2.77519  2.73123  3.46354  2.40513  3.72494  3.29354  2.67741  2.69355  4.24690  2.90347  2.73739  3.18146  2.89801  2.37887  2.77519  2.98518  4.58477  3.61503
          0.03346  3.81001  4.53235  0.61958  0.77255  0.48576  0.95510
    779   2.83405  4.81517  2.86469  2.62005  3.97498  3.32631  3.77725  3.59756  2.44559  3.10600  4.13719  3.07863  3.87987  1.34958  2.73035  2.88518  3.13181  3.33161  5.25890  3.94896    779 q - - -
          2.68618  4.42225  2.77519  2.73123  3.46354  2.40513  3.72494  3.29354  2.67741  2.69355  4.24690  2.90347  2.73739  3.18146  2.89801  2.37887  2.77519  2.98518  4.58477  3.61503
          0.03346  3.81001  4.53235  0.61958  0.77255  0.48576  0.95510
    780   2.51960  1.07658  4.02212  3.74858  3.75562  3.15452  4.40956  2.89032  3.57553  2.80803  3.92786  3.75226  3.85651  3.92436  3.71052  2.79090  2.98131  2.63883  5.18353  4.04337    780 c - - -
          2.68618  4.42225  2.77519  2.73123  3.46354  2.40513  3.72494  3.29354  2.67741  2.69355  4.24690  2.90347  2.73739  3.18146  2.89801  2.37887  2.77519  2.98518  4.58477  3.61503
          0.03346  3.81001  4.53235  0.61958  0.77255  0.48576  0.95510
    781   3.08645  4.56805  4.08846  3.72948  3.11433  3.90147  4.40485  2.31674  3.49778  0.95624  3.15945  4.01083  4.34857  3.88113  3.68349  3.46712  3.38412  2.33757  4.96949  3.67792    781 l - - -
          2.68618  4.42225  2.77519  2.73123  3.46354  2.40513  3.72494  3.29354  2.67741  2.69355  4.24690  2.90347  2.73739  3.18146  2.89801  2.37887  2.77519  2.98518  4.58477  3.61503
          0.03346  3.81001  4.53235  0.61958  0.77255  0.48576  0.95510
    782   3.01258  4.39240  4.47004  3.91246  3.18961  4.25293  4.60383  1.64287  3.79893  1.52053  2.57820  4.20331  4.51576  4.01439  4.00638  3.57919  3.24764  1.72424  5.13897  4.00603    782 l - - -
          2.68618  4.42225  2.77519  2.73123  3.46354  2.40513  3.72494  3.29354  2.67741  2.69355  4.24690  2.90347  2.73739  3.18146  2.89801  2.37887  2.77519  2.98518  4.58477  3.61503
          0.03346  3.81001  4.53235  0.61958  0.77255  0.48576  0.95510
    783   2.54779  4.62446  2.77194  2.48772  4.07846  3.19042  3.72182  3.56776  2.47947  3.17392  4.04724  2.94386  3.75984  2.20681  2.83561  1.90717  2.87616  3.20300  5.35979  4.02704    783 s - - -
          2.68618  4.42225  2.77519  2.73123  3.46354  2.40513  3.72494  3.29354  2.67741  2.69355  4.24690  2.90347  2.73739  3.18146  2.89801  2.37887  2.77519  2.98518  4.58477  3.61503
          0.03346  3.81001  4.53235  0.61958  0.77255  0.48576  0.95510
    784   2.92475  5.03942  1.01199  2.30088  4.40866  3.16534  3.87963  3.98311  2.95253  3.60327  4.58138  2.85350  3.81391  3.11970  3.45909  2.89518  3.26250  3.62945  5.58931  4.29368    784 d - - -
          2.68618  4.42225  2.77519  2.73123  3.46354  2.40513  3.72494  3.29354  2.67741  2.69355  4.24690  2.90347  2.73739  3.18146  2.89801  2.37887  2.77519  2.98518  4.58477  3.61503
          0.03346  3.81001  4.53235  0.61958  0.77255  0.48576  0.95510
    785   3.09541  4.51330  4.39724  3.89115  3.08802  4.23052  4.56252  1.83937  3.68724  1.13956  2.97797  4.18696  4.52649  3.97757  3.88923  3.60257  3.34602  2.03707  5.07187  3.84911    785 l - - -
          2.68618  4.42225  2.77519  2.73123  3.46354  2.40513  3.72494  3.29354  2.67741  2.69355  4.24690  2.90347  2.73739  3.18146  2.89801  2.37887  2.77519  2.98518  4.58477  3.61503
          0.03346  3.81001  4.53235  0.61958  0.77255  0.48576  0.95510
    786   3.15947  4.67376  3.74709  3.46600  2.29947  3.75819  3.59346  3.17764  3.32532  2.64739  3.85958  3.64836  4.23413  3.64637  3.52132  3.30195  3.44623  3.04543  3.94040  1.07639    786 y - - -
          2.68618  4.42225  2.77519  2.73123  3.46354  2.40513  3.72494  3.29354  2.67741  2.69355  4.24690  2.90347  2.73739  3.18146  2.89801  2.37887  2.77519  2.98518  4.58477  3.61503
          0.03346  3.81001  4.53235  0.61958  0.77255  0.48576  0.95510
    787   2.59112  4.37114  3.25193  3.14422  4.28465  0.83237  4.26703  3.87026  3.31682  3.53200  4.50833  3.41659  3.76026  3.64617  3.55846  2.76150  3.06756  3.41078  5.39501  4.38492    787 g - - -
          2.68618  4.42225  2.77519  2.73123  3.46354  2.40513  3.72494  3.29354  2.67741  2.69355  4.24690  2.90347  2.73739  3.18146  2.89801  2.37887  2.77519  2.98518  4.58477  3.61503
          0.03346  3.81001  4.53235  0.61958  0.77255  0.48576  0.95510
    788   2.93740  4.77822  3.42193  2.94795  4.11700  3.43558  3.78325  3.65553  2.21842  3.18295  4.18610  3.31179  3.94241  3.00786  1.07841  3.02537  3.20842  3.38251  5.22619  4.05928    788 r - - -
          2.68618  4.42225  2.77519  2.73123  3.46354  2.40513  3.72494  3.29354  2.67741  2.69355  4.24690  2.90347  2.73739  3.18146  2.89801  2.37887  2.77519  2.98518  4.58477  3.61503
          0.03346  3.81001  4.53235  0.61958  0.77255  0.48576  0.95510
    789   2.75910  4.32047  4.03759  3.70019  3.50597  3.65772  4.51317  2.05845  3.56694  2.20492  3.48209  3.89962  4.22271  3.93189  3.78519  3.15843  3.12282  1.10778  5.27936  4.00644    789 v - - -
          2.68618  4.42225  2.77519  2.73123  3.46354  2.40513  3.72494  3.29354  2.67741  2.69355  4.24690  2.90347  2.73739  3.18146  2.89801  2.37887  2.77519  2.98518  4.58477  3.61503
          0.03346  3.81001  4.53235  0.61958  0.77255  0.48576  0.95510
    790   2.59112  4.37114  3.25193  3.14422  4.28465  0.83237  4.26703  3.87026  3.31682  3.53200  4.50833  3.41659  3.76026  3.64617  3.55846  2.76150  3.06756  3.41078  5.39501  4.38492    790 g - - -
          2.68618  4.42225  2.77519  2.73123  3.46354  2.40513  3.72494  3.29354  2.67741  2.69355  4.24690  2.90347  2.73739  3.18146  2.89801  2.37887  2.77519  2.98518  4.58477  3.61503
          0.03346  3.81001  4.53235  0.61958  0.77255  0.48576  0.95510
    791   2.75910  4.32047  4.03759  3.70019  3.50597  3.65772  4.51317  2.05845  3.56694  2.20492  3.48209  3.89962  4.22271  3.93189  3.78519  3.15843  3.12282  1.10778  5.27936  4.00644    791 v - - -
          2.68618  4.42225  2.77519  2.73123  3.46354  2.40513  3.72494  3.29354  2.67741  2.69355  4.24690  2.90347  2.73739  3.18146  2.89801  2.37887  2.77519  2.98518  4.58477  3.61503
          0.03346  3.81001  4.53235  0.61958  0.77255  0.48576  0.95510
    792   2.93988  4.35744  4.34792  3.79927  3.23843  4.13517  4.52139  1.78744  3.67837  1.75183  2.36908  4.09055  4.44263  3.92835  3.90443  3.46414  3.18617  1.57230  5.13324  3.97374    792 v - - -
          2.68618  4.42225  2.77519  2.73123  3.46354  2.40513  3.72494  3.29354  2.67741  2.69355  4.24690  2.90347  2.73739  3.18146  2.89801  2.37887  2.77519  2.98518  4.58477  3.61503
          0.03346  3.81001  4.53235  0.61958  0.77255  0.48576  0.95510
    793   2.83405  4.81517  2.86469  2.62005  3.97498  3.32631  3.77725  3.59756  2.44559  3.10600  4.13719  3.07863  3.87987  1.34958  2.73035  2.88518  3.13181  3.33161  5.25890  3.94896    793 q - - -
          2.68618  4.42225  2.77519  2.73123  3.46354  2.40513  3.72494  3.29354  2.67741  2.69355  4.24690  2.90347  2.73739  3.18146  2.89801  2.37887  2.77519  2.98518  4.58477  3.61503
          0.03346  3.81001  4.53235  0.61958  0.77255  0.48576  0.95510
    794   2.94593  4.36289  4.35179  3.81743  2.08602  4.09256  4.31798  1.87970  3.70704  1.72129  3.03886  4.05292  4.40563  3.90584  3.90170  3.42273  3.19052  1.84622  4.78953  3.44552    794 l - - -
          2.68618  4.42225  2.77519  2.73123  3.46354  2.40513  3.72494  3.29354  2.67741  2.69355  4.24690  2.90347  2.73739  3.18146  2.89801  2.37887  2.77519  2.98518  4.58477  3.61503
          0.03346  3.81001  4.53235  0.61958  0.77255  0.48576  0.95510
    795   2.93081  4.75709  3.06877  2.82376  3.24401  3.39734  1.28143  3.62388  2.66867  3.12519  4.16434  3.23508  3.94715  3.18957  2.93747  3.00246  3.23261  3.36033  4.70969  3.19692    795 h - - -
          2.68618  4.42225  2.77519  2.73123  3.46354  2.40513  3.72494  3.29354  2.67741  2.69355  4.24690  2.90347  2.73739  3.18146  2.89801  2.37887  2.77519  2.98518  4.58477  3.61503
          0.03346  3.81001  4.53235  0.61958  0.77255  0.48576  0.95510
    796   2.67313  4.43932  3.27382  3.10497  4.10300  3.13043  4.18651  3.63358  3.15715  3.26675  4.31492  3.41728  0.95241  3.54790  3.40862  2.83899  3.11011  3.28596  5.30548  4.22328    796 p - - -
          2.68618  4.42225  2.77519  2.73123  3.46354  2.40513  3.72494  3.29354  2.67741  2.69355  4.24690  2.90347  2.73739  3.18146  2.89801  2.37887  2.77519  2.98518  4.58477  3.61503
          0.03346  3.81001  4.53235  0.61958  0.77255  0.48576  0.95510
    797   2.94384  4.34372  4.43632  3.94431  3.42175  4.15582  4.70835  1.50850  3.81536  1.96102  3.26420  4.20074  4.52223  4.11265  4.04572  3.53517  3.22152  1.29578  5.33667  4.11495    797 v - - -
          2.68618  4.42225  2.77519  2.73123  3.46354  2.40513  3.72494  3.29354  2.67741  2.69355  4.24690  2.90347  2.73739  3.18146  2.89801  2.37887  2.77519  2.98518  4.58477  3.61503
          0.03346  3.81001  4.53235  0.61958  0.77255  0.48576  0.95510
    798   3.18086  4.60155  4.15256  3.85637  1.11986  3.88289  3.85302  2.71360  3.76524  2.09880  3.45394  3.94958  4.34386  3.95085  3.90038  3.45324  3.48247  2.69945  4.12290  2.49868    798 f - - -
          2.68618  4.42225  2.77519  2.73123  3.46354  2.40513  3.72494  3.29354  2.67741  2.69355  4.24690  2.90347  2.73739  3.18146  2.89801  2.37887  2.77519  2.98518  4.58477  3.61503
          0.03346  3.81001  4.53235  0.61958  0.77255  0.48576  0.95510
    799   2.90120  4.99555  2.46574  1.11778  4.33437  3.23563  3.81892  3.77590  2.69174  3.40379  4.38210  2.90174  3.83771  3.03688  3.09293  2.89094  3.20547  3.46679  5.51788  4.24176    799 e - - -
          2.68618  4.42225  2.77519  2.73123  3.46354  2.40513  3.72494  3.29354  2.67741  2.69355  4.24690  2.90347  2.73739  3.18146  2.89801  2.37887  2.77519  2.98518  4.58477  3.61503
          0.03346  3.81001  4.53235  0.61958  0.77255  0.48576  0.95510
    800   2.90120  4.99555  2.46574  1.11778  4.33437  3.23563  3.81892  3.77590  2.69174  3.40379  4.38210  2.90174  3.83771  3.03688  3.09293  2.89094  3.20547  3.46679  5.51788  4.24176    800 e - - -
          2.68618  4.42225  2.77519  2.73123  3.46354  2.40513  3.72494  3.29354  2.67741  2.69355  4.24690  2.90347  2.73739  3.18146  2.89801  2.37887  2.77519  2.98518  4.58477  3.61503
          0.03346  3.81001  4.53235  0.61958  0.77255  0.48576  0.95510
    801   3.08645  4.56805  4.08846  3.72948  3.11433  3.90147  4.40485  2.31674  3.49778  0.95624  3.15945  4.01083  4.34857  3.88113  3.68349  3.46712  3.38412  2.33757  4.96949  3.67792    801 l - - -
          2.68618  4.42225  2.77519  2.73123  3.46354  2.40513  3.72494  3.29354  2.67741  2.69355  4.24690  2.90347  2.73739  3.18146  2.89801  2.37887  2.77519  2.98518  4.58477  3.61503
          0.03346  3.81001  4.53235  0.61958  0.77255  0.48576  0.95510
    802   3.13054  4.54965  4.36571  3.87746  2.36966  4.19436  4.28481  2.23207  3.73360  1.11419  2.96000  4.12124  4.48776  3.93672  3.91731  3.56208  3.37363  2.29880  4.65724  3.23526    802 l - - -
          2.68618  4.42225  2.77519  2.73123  3.46354  2.40513  3.72494  3.29354  2.67741  2.69355  4.24690  2.90347  2.73739  3.18146  2.89801  2.37887  2.77519  2.98518  4.58477  3.61503
          0.03346  3.81001  4.53235  0.61958  0.77255  0.48576  0.95510
    803   2.79411  4.86562  2.82493  2.50686  3.65193  3.39480  2.00022  3.58938  2.30735  3.11899  4.03883  2.98153  3.87617  2.49638  2.61406  2.81777  3.04066  3.29604  5.02273  3.56448    803 h - - -
          2.68618  4.42225  2.77519  2.73123  3.46354  2.40513  3.72494  3.29354  2.67741  2.69355  4.24690  2.90347  2.73739  3.18146  2.89801  2.37887  2.77519  2.98518  4.58477  3.61503
          0.03346  3.81001  4.53235  0.61958  0.77255  0.48576  0.95510
    804   1.10777  4.16335  3.40108  3.19108  3.99190  2.98923  4.22025  3.10827  3.20575  2.99255  4.03252  3.35588  3.72269  3.55302  3.45972  2.51483  2.78793  2.77360  5.42539  4.21898    804 a - - -
          2.68618  4.42225  2.77519  2.73123  3.46354  2.40513  3.72494  3.29354  2.67741  2.69355  4.24690  2.90347  2.73739  3.18146  2.89801  2.37887  2.77519  2.98518  4.58477  3.61503
          0.03346  3.81001  4.53235  0.61958  0.77255  0.48576  0.95510
    805   3.18086  4.60155  4.15256  3.85637  1.11986  3.88289  3.85302  2.71360  3.76524  2.09880  3.45394  3.94958  4.34386  3.95085  3.90038  3.45324  3.48247  2.69945  4.12290  2.49868    805 f - - -
          2.68618  4.42225  2.77519  2.73123  3.46354  2.40513  3.72494  3.29354  2.67741  2.69355  4.24690  2.90347  2.73739  3.18146  2.89801  2.37887  2.77519  2.98518  4.58477  3.61503
          0.03346  3.81001  4.53235  0.61958  0.77255  0.48576  0.95510
    806   2.92475  5.03942  1.01199  2.30088  4.40866  3.16534  3.87963  3.98311  2.95253  3.60327  4.58138  2.85350  3.81391  3.11970  3.45909  2.89518  3.26250  3.62945  5.58931  4.29368    806 d - - -
          2.68618  4.42225  2.77519  2.73123  3.46354  2.40513  3.72494  3.29354  2.67741  2.69355  4.24690  2.90347  2.73739  3.18146  2.89801  2.37887  2.77519  2.98518  4.58477  3.61503
          0.03346  3.81001  4.53235  0.61958  0.77255  0.48576  0.95510
    807   2.38164  4.22610  3.37506  3.12585  3.91602  3.06701  4.14762  3.03564  3.06756  2.90128  3.95702  3.34430  3.76636  3.46590  3.32841  2.58237  1.28247  2.73731  5.35943  4.13307    807 t - - -
          2.68618  4.42225  2.77519  2.73123  3.46354  2.40513  3.72494  3.29354  2.67741  2.69355  4.24690  2.90347  2.73739  3.18146  2.89801  2.37887  2.77519  2.98518  4.58477  3.61503
          0.03346  3.81001  4.53235  0.61958  0.77255  0.48576  0.95510
    808   2.93740  4.77822  3.42193  2.94795  4.11700  3.43558  3.78325  3.65553  2.21842  3.18295  4.18610  3.31179  3.94241  3.00786  1.07841  3.02537  3.20842  3.38251  5.22619  4.05928    808 r - - -
          2.68618  4.42225  2.77519  2.73123  3.46354  2.40513  3.72494  3.29354  2.67741  2.69355  4.24690  2.90347  2.73739  3.18146  2.89801  2.37887  2.77519  2.98518  4.58477  3.61503
          0.03346  3.81001  4.53235  0.61958  0.77255  0.48576  0.95510
    809   2.67313  4.43932  3.27382  3.10497  4.10300  3.13043  4.18651  3.63358  3.15715  3.26675  4.31492  3.41728  0.95241  3.54790  3.40862  2.83899  3.11011  3.28596  5.30548  4.22328    809 p - - -
          2.68618  4.42225  2.77519  2.73123  3.46354  2.40513  3.72494  3.29354  2.67741  2.69355  4.24690  2.90347  2.73739  3.18146  2.89801  2.37887  2.77519  2.98518  4.58477  3.61503
          0.03346  3.81001  4.53235  0.61958  0.77255  0.48576  0.95510
    810   2.67313  4.43932  3.27382  3.10497  4.10300  3.13043  4.18651  3.63358  3.15715  3.26675  4.31492  3.41728  0.95241  3.54790  3.40862  2.83899  3.11011  3.28596  5.30548  4.22328    810 p - - -
          2.68618  4.42225  2.77519  2.73123  3.46354  2.40513  3.72494  3.29354  2.67741  2.69355  4.24690  2.90347  2.73739  3.18146  2.89801  2.37887  2.77519  2.98518  4.58477  3.61503
          0.03346  3.81001  4.53235  0.61958  0.77255  0.48576  0.95510
    811   2.90699  4.33983  4.35553  3.87650  3.42928  4.06961  4.65431  1.66248  3.73819  1.99521  3.29152  4.13010  4.46957  4.05350  3.97442  3.45662  3.19637  1.22001  5.32207  4.08280    811 v - - -
          2.68618  4.42225  2.77519  2.73123  3.46354  2.40513  3.72494  3.29354  2.67741  2.69355  4.24690  2.90347  2.73739  3.18146  2.89801  2.37887  2.77519  2.98518  4.58477  3.61503
          0.03346  3.81001  4.53235  0.61958  0.77255  0.48576  0.95510
    812   2.84195  4.93942  3.13159  2.61672  4.25345  3.48144  3.57956  3.69472  1.99377  3.19458  4.08386  3.05470  3.90076  2.12873  1.71724  2.86168  3.05215  3.38891  5.31308  4.06895    812 r - - -
          2.68618  4.42225  2.77519  2.73123  3.46354  2.40513  3.72494  3.29354  2.67741  2.69355  4.24690  2.90347  2.73739  3.18146  2.89801  2.37887  2.77519  2.98518  4.58477  3.61503
          0.03346  3.81001  4.53235  0.61958  0.77255  0.48576  0.95510
    813   2.73054  5.01686  2.72756  2.14327  4.34244  3.36232  3.56656  3.76058  2.02060  3.28432  4.10820  2.33780  3.80807  2.70667  2.28161  2.71109  2.95540  3.40820  5.43505  4.11746    813 k - - -
          2.68618  4.42225  2.77519  2.73123  3.46354  2.40513  3.72494  3.29354  2.67741  2.69355  4.24690  2.90347  2.73739  3.18146  2.89801  2.37887  2.77519  2.98518  4.58477  3.61503
          0.03346  3.81001  4.53235  0.61958  0.77255  0.48576  0.95510
    814   2.72727  5.02300  2.56900  1.79945  4.33768  3.30187  3.59975  3.77913  2.29535  3.32035  4.15291  2.47808  3.79238  2.75077  2.38652  2.70276  2.97200  3.42154  5.48065  4.13188    814 e - - -
          2.68618  4.42225  2.77519  2.73123  3.46354  2.40513  3.72494  3.29354  2.67741  2.69355  4.24690  2.90347  2.73739  3.18146  2.89801  2.37887  2.77519  2.98518  4.58477  3.61503
          0.10924  3.81001  2.50914  0.61958  0.77255  0.48576  0.95510
    815   2.61982  4.41599  3.13825  2.41854  3.65153  3.42294  3.89879  2.54967  2.76530  2.53953  3.59854  3.21877  3.92519  3.16706  3.09919  2.81896  2.91389  1.77564  5.16446  3.88501    815 v - - -
          2.68618  4.42225  2.77519  2.73123  3.46354  2.40513  3.72494  3.29354  2.67741  2.69355  4.24690  2.90347  2.73739  3.18146  2.89801  2.37887  2.77519  2.98518  4.58477  3.61503
          0.10834  3.73681  2.54024  0.61958  0.77255  0.45068  1.01389
    816   2.60303  4.45710  3.18942  2.27006  3.59124  3.47921  3.77095  2.69361  2.62274  2.47237  2.99449  3.15593  3.89548  3.01033  2.99004  2.76704  2.85150  2.28175  5.07296  3.80438    816 e - - -
          2.68618  4.42225  2.77519  2.73123  3.46354  2.40513  3.72494  3.29354  2.67741  2.69355  4.24690  2.90347  2.73739  3.18146  2.89801  2.37887  2.77519  2.98518  4.58477  3.61503
          0.10815  3.74544  2.53983  0.61958  0.77255  0.53801  0.87685
    817   2.79890  4.83589  2.44230  1.34868  4.16068  3.15756  3.74399  3.57495  2.60034  3.23050  4.22621  2.85557  3.75656  2.97257  2.97816  2.81071  3.10626  3.28426  5.37172  4.10719    817 e - - -
          2.68618  4.42225  2.77519  2.73123  3.46354  2.40513  3.72494  3.29354  2.67741  2.69355  4.24690  2.90347  2.73739  3.18146  2.89801  2.37887  2.77519  2.98518  4.58477  3.61503
          0.02598  3.66328        *  0.61958  0.77255  0.00000        *
//
