# Supplementary material for: T346Hunter: A Novel Web-Based Tool for the Prediction of Type III, Type IV and Type VI Secretion Systems in Bacterial Genomes
Source: PLoS One. 2015 Apr 13;10(4):e0119317. doi: 10.1371/journal.pone.0119317 (PMC4395097; doi:10.1371/journal.pone.0119317)
Supplement: S1 Data — (ZIP) [file pone.0119317.s009.zip › T346Hunter_profiles/GP.Orf17.Tn.fasta]

>gi|331267229|ref|YP_004326859.1| hypothetical protein SOR_1872 [Streptococcus oralis Uo5] [Orf17_Tn]
MKKIRSYTSIWSVEKVLYSINDFRLPFPITFTQMTWFVVSLFAVMILGNLPPLSMIEGAFLKYFGIPVAF
TWFMSTKTFDGKKPYGFLKSVIAYALRPKLTYAGKKVTLGRNQPQEAITAVRSEFYGISN
>gi|225861754|ref|YP_002743263.1| conjugative transposon membrane protein [Streptococcus pneumoniae Taiwan19F-14] [Orf17_Tn]
MGFLKSSIKSVGTLLLADFLFYGVAQSATPIFYERIDYMKKIRSYTSIWSVEKVLYSINDFRLPFPITFT
QMTWFVVSLFAVMILGNLPPLSMIEGAFLKYFGIPVAFTWFMSTKTFDGKKPYGFLKSVIAYALRPKLTY
AGKKVTLGRNQPQEAITAVRSEFYGISN
>gi|126697945|ref|YP_001086842.1| conjugative transposon protein [Clostridium difficile 630] [Orf17_Tn]
MKKIKSYTGIWNVEKVLYAINDFNLPFPVTFTQITWFVITEFIIILFGDIPPLSMIEGAFLKYFGIPVAL
TWFMSQKTFDGKKPYSFLKSQITYALRPKITYAGKAVKLHKQTLNETITAVRSVNYVPDKIY
>gi|126698079|ref|YP_001086976.1| conjugative transposon protein [Clostridium difficile 630] [Orf17_Tn]
MKKIRSYTSIWSVEKVLYSINDFRLPFPITFTQMTWFVVSLFAVMILGNVPPLSMIEGAFLKYFGIPVAF
TWFMSTKTFDGKKPYGFLKSVIAYALRPKLTYAGKKVTLGRNQPQEAITAVRSEFYGISN
>gi|126700959|ref|YP_001089856.1| conjugative transposon protein [Clostridium difficile 630] [Orf17_Tn]
MKKIRSYTSIWSVEKVLYSINDFKLPFPITFTQMAWFVVSVFAVMLLGNLPPLSFIDGAFLKYFGVPFAL
TWFMCQKTFDGKKPYGFLKSVLAYLVRPKLTYAGKPVKLEKEYPAQPITAVRSDIYGISD
>gi|126701005|ref|YP_001089902.1| conjugative transposon protein [Clostridium difficile 630] [Orf17_Tn]
MKKIKSYTGIWNVEKVLYAINDFNLPFPVTFTQITWFVITEFIIILFGDMPPLSMIEGAFLKYFGIPVAL
TWFMSQKTFDGKKPYSFLKSQITYALRPKITYAGKAVKLHKQTLNETITAVRSVNYVPDKIY
>gi|288905886|ref|YP_003431108.1| hypothetical protein GALLO_1693 [Streptococcus gallolyticus UCN34] [Orf17_Tn]
MKKIRSYTSIWSVEKVLYSINDFRLPFPITFTQMTWFVVSLFAVMILGNLPPLSMIEGAFLKYFGIPVAF
TWFMSTKTFDGKKPYGFLKSVIAYALRPKLTYAGKKVTLGRNQPQEAITAVRSEFYGISN
>gi|29376408|ref|NP_815562.1| hypothetical protein EF1879 [Enterococcus faecalis V583] [Orf17_Tn]
MKKIKSYTSIWAVEKVIYAINDFQLPFPVTFNQMAWFVLSLLFVIVFAHVPPLSMIEGAFLKYLGIPVVV
TWFMSQKTFDGKKPLGFLRSFLSYHLRFKVTFAGKKVKEQKKRWDEPITLVRSVNYVPD
>gi|29376784|ref|NP_815938.1| hypothetical protein EF2281 [Enterococcus faecalis V583] [Orf17_Tn]
MKKIKSYTSIWAVEKVIYAINDFQLPFPVTFNQMAWFVLSLLFVIVFAHVPPLSVIEGAFLKYFGIPVAI
TWFMSQKTFDGKKPLGFLRSFISYHLRFKVTFAGKKVKEQKKRWDEPITLVRSVNYVPD
>gi|194396712|ref|YP_002037944.1| Tn5251 hypothetical protein [Streptococcus pneumoniae G54] [Orf17_Tn]
MKKIRSYTSIWSVEKVLYSINDFRLPFPITFTQMTWFVVSLFAVMILGNLPPLSMIEGAFLKYFGIPVAF
TWFMSTKTFDGKKPYGFLKSVIAYALRPKLTYAGKKVTLGRNQPQEAITAVRSEFYGISN
>gi|146320780|ref|YP_001200491.1| hypothetical protein SSU98_0933 [Streptococcus suis 98HAH33] [Orf17_Tn]
MAQSATPIFYERIDYMKKIRSYTSIWSVEKVLYSINDFRLPFPITFTQMTWFVVSLFAVMILGNLPPLSM
IEGAFLKYFGIPVAFTWFMSTKTFDGKKPYGFLKSVIAYALRPKLTYAGKKVTLGRNQPQEAITAVRSEF
YGISN
>gi|156978731|ref|YP_001440990.1| hypothetical protein SAHV_0400 [Staphylococcus aureus subsp. aureus Mu3] [Orf17_Tn]
MIVLFLFLRKGREDMKKIRSYTSIWSVEKVIYAINDLQLPFPITFTQMTWFIVSLFVVILFGSLPPLSLI
DGALLKYLGIPIVLTGFMCQKTFDGKKPYGFLKSIITYALRPKVTYAGKQIRLKKETMNESITIVRSEQL
DGISD
>gi|253755111|ref|YP_003028251.1| hypothetical protein SSUBM407_0488 [Streptococcus suis BM407] [Orf17_Tn]
MGFLKSSIKSVGTLLLADFLFYGVAQSATPIFYERIDYMKKIRSYTSIWSVEKVLYSINDFRLPFPITFT
QMTWFVVSLFAVMILGNLPPLSMIEGAFLKYFGIPVAFTWFMSTKTFDGKKPYGFLKSVIAYALRPKLTY
AGKKVTLGRNQPQEAITAVRSEFYGISN
>gi|253755581|ref|YP_003028721.1| hypothetical protein SSUBM407_0976 [Streptococcus suis BM407] [Orf17_Tn]
MGFLKSSIKSVGTLLLADFLFYGVAQSATPIFYERIDYMKKIRSYTSIWSVEKVLYSINDFRLPFPITFT
QMTWFVVSLFAVMILGNLPPLSMIEGAFLKYFGIPVAFTWFMSTKTFDGKKPYGFLKSVIAYALRPKLTY
AGKKVTLGRNQPQEAITAVRSEFYGISN
>gi|225856795|ref|YP_002738306.1| conjugative transposon membrane protein [Streptococcus pneumoniae P1031] [Orf17_Tn]
MGFLKSSIKSVGTLLLADFLFYGVAQSATPIFYERIDYMKKIRSYTSIWSVEKVLYSINDFRLPFPITFT
QMTWFVVSLFAVMILGNLPPLSMIEGAFLKYFGIPVAFTWFMSTKTFDGKKPYGFLKSVIAYALRPKLTY
AEKKVTLGRNQPQEAITAVRSEFYGISN
>gi|307127294|ref|YP_003879325.1| conjugative transposon membrane protein [Streptococcus pneumoniae 670-6B] [Orf17_Tn]
MIEGAFLKYFGIPVAFTWFMSTKTFDGKKPYGFLKSVIAYALRPKLTYAGKKVTLGRNQPQEAITAVRSE
FYGISN
>gi|221232079|ref|YP_002511232.1| conjugative transposon membrane protein [Streptococcus pneumoniae ATCC 700669] [Orf17_Tn]
MIEGAFLKYFGIPVAFTWFMSTKTFDGKKPYGFLKSVIAYALRPKLTYAGKKVTLGRNQPQEAITAVRSE
FYGISN
>gi|298503704|ref|YP_003725644.1| conjugative transposon membrane protein [Streptococcus pneumoniae TCH8431/19A] [Orf17_Tn]
MGFLKSSIKSVGTLLLADFLFYGVAQSATPIFYERIDYMKKIRSYTSIWSVEKVLYSINDFRLPFPITFT
QMTWFVVSLFAVMILGNLPPLSMIEGAFLKYFGIPVAFTWFMSTKTFDGKKPYGFLKSVIAYALRPKLTY
AGKKVTLGRNQPQEAITAVRSEFYGISN
>gi|253751705|ref|YP_003024846.1| hypothetical protein SSUSC84_0832 [Streptococcus suis SC84] [Orf17_Tn]
MGFLKSSIKSVGTLLLADFLFYGVAQSATPIFYERIDYMKKIRSYTSIWSVEKVLYSINDFRLPFPITFT
QMTWFVVSLFAVMILGNLPPLSMIEGAFLKYFGIPVAFTWFMSTKTFDGKKPYGFLKSVIAYALRPKLTY
AGKKVTLGRNQPQEAITAVRSEFYGISN
>gi|22537091|ref|NP_687942.1| Tn916 hypothetical protein [Streptococcus agalactiae 2603V/R] [Orf17_Tn]
MGFLKSSIKSVGTLLLADFLFYGVAQSATPIFYERIDYMKKIRSYTSIWSVEKVLYSINDFRLPFPITFT
QMTWFVVSLFAVMILGNLPPLSMIEGAFLKYFGIPVAFTWFMSTKTFDGKKPYGFLKSVIAYALRPKLTY
AGKKVTLGRNQPQEAITAVRSEFYGISN
>gi|289449595|ref|YP_003475488.1| hypothetical protein HMPREF0868_1209 [Clostridiales genomosp. BVAB3 str. UPII9-5] [Orf17_Tn]
MGFLKSSIKSVGTLLLADFLFYGVAQSATPIFYERIDYMKKIRSYTSIWSVEKVLYSINDFRLPFPITFT
QMTWFVVSLFAVMILGNLPPLSMIEGAFLKYFGIPVAFTWFMSTKTFDGKKPYGFLKSVIAYALRPKLTY
AGKKVTLGRNQPQEAITAVRSEFYGISN
>gi|336064920|ref|YP_004559779.1| Tn916 ORF17 signal peptide containing protein [Streptococcus pasteurianus ATCC 43144] [Orf17_Tn]
MGFLKSSIKSVGTLLLADFLFYGVAQSATPIFYERIDYMKKIRSYTSIWSVEKVLYSINDFRLPFPITFT
QMTWFVVSLFAVMILGNLPPLSMIEGAFLKYFGIPVAFTWFMSTKTFDGKKPYGFLKSVIAYALRPKLTY
AGKKVTLGRNQPQEAITAVRSEFYGISN
>gi|16803147|ref|NP_464632.1| hypothetical protein lmo1107 [Listeria monocytogenes EGD-e] [Orf17_Tn]
MKKIRSYTSIWNVEKVIYAINDLQLPFPITFTQMTWFIVSLLVIVMFGSLPPLSLIDGALLKYIGIPVGL
AWFMSQKTFDGKKPYGFLKSILTYFIRAKTTYAGKAVKLQKQQFNEAITTVRSELYYGISN
>gi|319893406|ref|YP_004150281.1| Tn916-associated hypothetical protein [Staphylococcus pseudintermedius HKU10-03] [Orf17_Tn]
MKKIRSYTSIWSVEKVLYSINDFRLPFPITFTQMTWFVVSLFAVMILGNLPPLSMIEGAFLKYFGIPVAF
TWFMSTKTFDGKKPYGFLKSVIAYALRPKLTYAGKKVTLGRNQPQEAITAVRSEFYGISN
>gi|169833648|ref|YP_001694724.1| conjugative transposon membrane protein [Streptococcus pneumoniae Hungary19A-6] [Orf17_Tn]
MGFLKSSIKSVGTLLLADFLFYGVAQSATPIFYERIDYMKKIRSYTSIWSVEKVLYSINDFRLPFPITFT
QMTWFVVSLFAVMILGNLPPLSMIEGAFLKYFGIPVAFTWFMSTKTFDGKKPYGFLKSVIAYALRPKLTY
AGKKVTLGRNQPQEAITAVRSEFYGISN
>gi|146318581|ref|YP_001198293.1| hypothetical protein SSU05_0927 [Streptococcus suis 05ZYH33] [Orf17_Tn]
MGFLKSSIKSVGTLLLADFLFYGVAQSATPIFYERIDYMKKIRSYTSIWSVEKVLYSINDFRLPFPITFT
QMTWFVVSLFAVMILGNLPPLSMIEGAFLKYFGIPVAFTWFMSTKTFDGKKPYGFLKSVIAYALRPKLTY
AGKKVTLGRNQPQEAITAVRSEFYGISN
>gi|342162954|ref|YP_004767593.1| Tn916 ORF17 signal peptide containing protein [Streptococcus pseudopneumoniae IS7493] [Orf17_Tn]
MGFLKSSIKSVGTLLLADFLFYGVAQSATPIFYERIDYMKKIRSYTSIWSVEKVLYSINDFRLPFPITFT
QMTWFVVSLFAVMILGNLPPLSMIEGAFLKYFGIPVAFTWFMSTKTFDGKKPYGFLKSVIAYALRPKLTY
AGKKVTLGRNQPQEAITAVRSEFYGISN
>gi|289168168|ref|YP_003446437.1| hypothetical protein smi_1329 [Streptococcus mitis B6] [Orf17_Tn]
MKKIRSYTSIWSVEKVIYAINDLQLPFPITFTQMTWFIVSLFVVILFGSLPPLSLIDGALLKYLGIPIVL
TGFMCQKTFDGKKPYGFLKSIITYALRPKVTYAGKQIRLKKETMNESITIVRSEQLDGISD
>gi|15923393|ref|NP_370927.1| hypothetical protein SAV0403 [Staphylococcus aureus subsp. aureus Mu50] [Orf17_Tn]
MIVLFLFLRKGREDMKKIRSYTSIWSVEKVIYAINDLQLPFPITFTQMTWFIVSLFVVILFGSLPPLSLI
DGALLKYLGIPIVLTGFMCQKTFDGKKPYGFLKSIITYALRPKVTYAGKQIRLKKETMNESITIVRSEQL
DGISD
>gi|182683135|ref|YP_001834882.1| hypothetical protein SPCG_0165 [Streptococcus pneumoniae CGSP14] [Orf17_Tn]
MGFLKSSIKSVGTLLLADFLFYGVAQSATPIFYERIDYMKKIRSYTSIWSVEKVLYSINDFRLPFPITFT
QMTWFVVSLFAVMILGNLPPLSMIEGAFLKYFGIPVAFTWFMSTKTFDGKKPYGFLKSVIAYALRPKLTY
AGKKVTLGRNQPQEAITAVRSEFYGISN
