# Supplementary material for: T346Hunter: A Novel Web-Based Tool for the Prediction of Type III, Type IV and Type VI Secretion Systems in Bacterial Genomes
Source: PLoS One. 2015 Apr 13;10(4):e0119317. doi: 10.1371/journal.pone.0119317 (PMC4395097; doi:10.1371/journal.pone.0119317)
Supplement: S1 Data — (ZIP) [file pone.0119317.s009.zip › T346Hunter_profiles/GP.Orf17.Tn.hmm]

HMMER3/f [3.1b1 | May 2013]
NAME  Orf17_Tn
LENG  144
ALPH  amino
RF    no
MM    no
CONS  yes
CS    no
MAP   yes
DATE  Mon Feb 10 16:19:48 2014
NSEQ  6
EFFN  0.506836
CKSUM 2544228416
STATS LOCAL MSV       -9.8012  0.71004
STATS LOCAL VITERBI  -10.7983  0.71004
STATS LOCAL FORWARD   -4.5925  0.71004
HMM          A        C        D        E        F        G        H        I        K        L        M        N        P        Q        R        S        T        V        W        Y   
            m->m     m->i     m->d     i->m     i->i     d->m     d->d
  COMPO   2.61557  4.48658  3.17859  2.93898  2.98532  2.98027  3.97635  2.57780  2.64841  2.31476  3.51017  3.27440  3.24631  3.25795  3.06284  2.69339  2.80595  2.49325  4.27832  3.24366
          2.68634  4.42268  2.77534  2.73166  3.46226  2.40496  3.72537  3.29349  2.67732  2.69266  4.24608  2.90389  2.73782  3.18189  2.89843  2.37872  2.77534  2.98491  4.58519  3.61480
          0.41802  1.87682  1.66825  2.61585  0.07592  0.00000        *
      1   1.93879  4.23305  3.51316  3.07892  3.49341  3.33242  4.02020  2.47840  2.94946  2.28498  2.77197  3.37920  3.88852  3.33010  3.24337  2.72208  2.82573  2.30633  5.10467  3.85751     25 a - - -
          2.68618  4.42225  2.77519  2.73123  3.46354  2.40513  3.72494  3.29354  2.67741  2.69355  4.24690  2.90347  2.73739  3.18146  2.89801  2.37887  2.77519  2.98518  4.58477  3.61503
          0.03818  3.68026  4.40261  0.61958  0.77255  0.63740  0.75219
      2   2.66030  4.53125  3.14555  2.71909  3.52402  3.44241  3.74213  2.46037  2.49094  2.45066  3.55124  3.15044  3.89669  2.27524  2.79605  2.80189  2.92330  2.66800  5.02660  3.70391     26 q - - -
          2.68618  4.42225  2.77519  2.73123  3.46354  2.40513  3.72494  3.29354  2.67741  2.69355  4.24690  2.90347  2.73739  3.18146  2.89801  2.37887  2.77519  2.98518  4.58477  3.61503
          0.03818  3.68026  4.40261  0.61958  0.77255  0.63740  0.75219
      3   2.24677  4.11391  3.31249  2.98121  3.72257  3.00731  3.98025  2.90845  2.92616  2.78541  3.77098  3.21333  3.68078  3.29090  3.22046  1.84431  2.67479  2.20449  5.19991  3.90594     27 s - - -
          2.68618  4.42225  2.77519  2.73123  3.46354  2.40513  3.72494  3.29354  2.67741  2.69355  4.24690  2.90347  2.73739  3.18146  2.89801  2.37887  2.77519  2.98518  4.58477  3.61503
          0.03818  3.68026  4.40261  0.61958  0.77255  0.63740  0.75219
      4   1.88422  4.24211  3.45921  3.08987  3.51739  3.28807  4.04616  2.48940  2.96697  2.04885  3.51578  3.37606  3.87955  3.36700  3.24909  2.71519  2.84595  2.30784  5.13093  3.84479     28 a - - -
          2.68618  4.42225  2.77519  2.73123  3.46354  2.40513  3.72494  3.29354  2.67741  2.69355  4.24690  2.90347  2.73739  3.18146  2.89801  2.37887  2.77519  2.98518  4.58477  3.61503
          0.03818  3.68026  4.40261  0.61958  0.77255  0.63740  0.75219
      5   2.52051  4.24589  3.52044  3.09645  2.64364  3.38057  3.94033  2.52282  3.02332  2.26796  3.40745  3.39418  3.91481  3.35454  3.31950  2.76584  2.13344  2.35757  4.83154  3.44881     29 t - - -
          2.68618  4.42225  2.77519  2.73123  3.46354  2.40513  3.72494  3.29354  2.67741  2.69355  4.24690  2.90347  2.73739  3.18146  2.89801  2.37887  2.77519  2.98518  4.58477  3.61503
          0.03818  3.68026  4.40261  0.61958  0.77255  0.63740  0.75219
      6   2.51651  4.34453  3.23029  2.86516  3.52309  3.25615  3.87112  2.84193  2.75050  2.12669  3.61058  3.22341  2.33329  3.17542  3.05286  2.69584  2.86044  2.64094  5.03496  3.72638     30 l - - -
          2.68618  4.42225  2.77519  2.73123  3.46354  2.40513  3.72494  3.29354  2.67741  2.69355  4.24690  2.90347  2.73739  3.18146  2.89801  2.37887  2.77519  2.98518  4.58477  3.61503
          0.03818  3.68026  4.40261  0.61958  0.77255  0.63740  0.75219
      7   2.94137  4.38459  4.21065  3.71598  2.45891  4.03665  4.25987  1.65653  3.59736  1.69526  3.04031  3.97740  4.37241  3.83772  3.81571  3.39207  3.19705  1.99882  4.74497  3.35061     31 i - - -
          2.68618  4.42225  2.77519  2.73123  3.46354  2.40513  3.72494  3.29354  2.67741  2.69355  4.24690  2.90347  2.73739  3.18146  2.89801  2.37887  2.77519  2.98518  4.58477  3.61503
          0.03818  3.68026  4.40261  0.61958  0.77255  0.63740  0.75219
      8   3.02334  4.48276  4.13627  3.68290  1.91341  3.99764  3.96543  2.31218  3.54394  1.53421  3.07783  3.89286  4.34616  3.77106  3.74361  3.37347  3.27946  2.32687  4.33215  2.78540     32 l - - -
          2.68618  4.42225  2.77519  2.73123  3.46354  2.40513  3.72494  3.29354  2.67741  2.69355  4.24690  2.90347  2.73739  3.18146  2.89801  2.37887  2.77519  2.98518  4.58477  3.61503
          0.03818  3.68026  4.40261  0.61958  0.77255  0.63740  0.75219
      9   2.72164  4.52703  3.28335  2.81259  2.98559  3.49174  3.58271  3.07625  2.47963  2.65873  3.65972  3.19386  3.92116  3.01090  2.36564  2.84937  2.96684  2.86230  4.51114  2.20736     33 y - - -
          2.68618  4.42225  2.77519  2.73123  3.46354  2.40513  3.72494  3.29354  2.67741  2.69355  4.24690  2.90347  2.73739  3.18146  2.89801  2.37887  2.77519  2.98518  4.58477  3.61503
          0.03818  3.68026  4.40261  0.61958  0.77255  0.63740  0.75219
     10   2.75956  4.97192  2.47320  1.80042  4.28241  3.25028  3.60114  3.67240  2.01798  3.26252  4.14771  2.79047  3.77745  2.77311  2.63385  2.74094  3.01365  3.34884  5.44101  4.11743     34 e - - -
          2.68618  4.42225  2.77519  2.73123  3.46354  2.40513  3.72494  3.29354  2.67741  2.69355  4.24690  2.90347  2.73739  3.18146  2.89801  2.37887  2.77519  2.98518  4.58477  3.61503
          0.03818  3.68026  4.40261  0.61958  0.77255  0.63740  0.75219
     11   2.55786  4.52261  3.02516  2.64638  4.04110  2.49643  3.69849  3.49803  2.31386  3.10751  4.00033  3.04616  3.74385  2.91004  1.85236  2.65477  2.88141  3.14950  5.23297  4.00572     35 r - - -
          2.68618  4.42225  2.77519  2.73123  3.46354  2.40513  3.72494  3.29354  2.67741  2.69355  4.24690  2.90347  2.73739  3.18146  2.89801  2.37887  2.77519  2.98518  4.58477  3.61503
          0.03818  3.68026  4.40261  0.61958  0.77255  0.63740  0.75219
     12   2.66215  4.38302  3.49528  2.98492  3.41484  3.53644  3.85704  2.00749  2.62788  2.29147  3.41460  3.35159  3.97367  3.15727  2.48659  2.89176  2.92774  2.37927  4.96754  3.68902     36 i - - -
          2.68618  4.42225  2.77519  2.73123  3.46354  2.40513  3.72494  3.29354  2.67741  2.69355  4.24690  2.90347  2.73739  3.18146  2.89801  2.37887  2.77519  2.98518  4.58477  3.61503
          0.03818  3.68026  4.40261  0.61958  0.77255  0.63740  0.75219
     13   2.77579  5.16214  1.65227  1.80141  4.45234  3.10546  3.64903  3.91575  2.63605  3.50169  4.38335  2.61463  3.71727  2.83102  3.17588  2.70109  3.06809  3.54426  5.67387  4.23708     37 d - - -
          2.68618  4.42225  2.77519  2.73123  3.46354  2.40513  3.72494  3.29354  2.67741  2.69355  4.24690  2.90347  2.73739  3.18146  2.89801  2.37887  2.77519  2.98518  4.58477  3.61503
          0.03818  3.68026  4.40261  0.61958  0.77255  0.63740  0.75219
     14   2.68071  4.63303  2.37454  2.49834  3.16220  3.34175  3.60219  3.20921  2.66713  2.83989  3.80208  2.97491  3.83520  2.97649  3.07194  2.75089  2.94705  2.95870  4.68058  2.26879     38 y - - -
          2.68618  4.42225  2.77519  2.73123  3.46354  2.40513  3.72494  3.29354  2.67741  2.69355  4.24690  2.90347  2.73739  3.18146  2.89801  2.37887  2.77519  2.98518  4.58477  3.61503
          0.03818  3.68026  4.40261  0.61958  0.77255  0.40143  1.10674
     15   2.97256  4.52060  4.05411  3.64783  3.20948  3.83736  4.38194  2.38551  3.41569  1.80341  1.36945  3.92480  4.29792  3.79723  3.62050  3.32217  3.27792  2.39216  5.05093  3.81314     39 m - - -
          2.68618  4.42225  2.77519  2.73123  3.46354  2.40513  3.72494  3.29354  2.67741  2.69355  4.24690  2.90347  2.73739  3.18146  2.89801  2.37887  2.77519  2.98518  4.58477  3.61503
          0.03126  3.87691  4.59925  0.61958  0.77255  0.48576  0.95510
     16   2.97600  4.94018  3.15230  2.77280  4.32762  3.46510  3.76139  3.75714  1.03222  3.32120  4.28231  3.19711  3.96504  2.95254  2.43211  3.01764  3.22888  3.46464  5.38037  4.19374     40 k - - -
          2.68618  4.42225  2.77519  2.73123  3.46354  2.40513  3.72494  3.29354  2.67741  2.69355  4.24690  2.90347  2.73739  3.18146  2.89801  2.37887  2.77519  2.98518  4.58477  3.61503
          0.03126  3.87691  4.59925  0.61958  0.77255  0.48576  0.95510
     17   2.97600  4.94018  3.15230  2.77280  4.32762  3.46510  3.76139  3.75714  1.03222  3.32120  4.28231  3.19711  3.96504  2.95254  2.43211  3.01764  3.22888  3.46464  5.38037  4.19374     41 k - - -
          2.68618  4.42225  2.77519  2.73123  3.46354  2.40513  3.72494  3.29354  2.67741  2.69355  4.24690  2.90347  2.73739  3.18146  2.89801  2.37887  2.77519  2.98518  4.58477  3.61503
          0.03126  3.87691  4.59925  0.61958  0.77255  0.48576  0.95510
     18   3.03453  4.45190  4.34217  3.95805  3.37706  4.07147  4.68528  1.07243  3.78628  1.96208  3.31161  4.20276  4.50216  4.13405  3.98233  3.56711  3.33358  1.84579  5.26889  4.00764     42 i - - -
          2.68618  4.42225  2.77519  2.73123  3.46354  2.40513  3.72494  3.29354  2.67741  2.69355  4.24690  2.90347  2.73739  3.18146  2.89801  2.37887  2.77519  2.98518  4.58477  3.61503
          0.03126  3.87691  4.59925  0.61958  0.77255  0.48576  0.95510
     19   2.97317  5.04976  3.37210  2.74657  4.46879  3.59191  3.58102  3.82986  1.59001  3.30549  4.18648  3.14932  3.97706  2.72539  1.47028  2.98361  3.15272  3.52189  5.37261  4.19455     43 r - - -
          2.68618  4.42225  2.77519  2.73123  3.46354  2.40513  3.72494  3.29354  2.67741  2.69355  4.24690  2.90347  2.73739  3.18146  2.89801  2.37887  2.77519  2.98518  4.58477  3.61503
          0.03126  3.87691  4.59925  0.61958  0.77255  0.48576  0.95510
     20   2.31701  4.23753  3.21009  3.02595  4.08063  2.96732  4.13574  3.60379  3.10002  3.32363  4.24927  3.25010  3.70646  3.44897  3.38600  1.08439  2.79745  3.13792  5.45274  4.16415     44 s - - -
          2.68618  4.42225  2.77519  2.73123  3.46354  2.40513  3.72494  3.29354  2.67741  2.69355  4.24690  2.90347  2.73739  3.18146  2.89801  2.37887  2.77519  2.98518  4.58477  3.61503
          0.03126  3.87691  4.59925  0.61958  0.77255  0.48576  0.95510
     21   3.25332  4.74051  3.84470  3.57482  2.29335  3.83523  3.62033  3.26189  3.43221  2.71470  3.93644  3.72879  4.30893  3.73719  3.61505  3.38961  3.53999  3.13264  3.93732  0.95844     45 y - - -
          2.68618  4.42225  2.77519  2.73123  3.46354  2.40513  3.72494  3.29354  2.67741  2.69355  4.24690  2.90347  2.73739  3.18146  2.89801  2.37887  2.77519  2.98518  4.58477  3.61503
          0.03126  3.87691  4.59925  0.61958  0.77255  0.48576  0.95510
     22   2.41491  4.26003  3.43183  3.18391  3.97260  3.09920  4.20092  3.10027  3.12698  2.96360  4.01375  3.39266  3.80326  3.52155  3.38552  2.61622  1.16441  2.79477  5.41001  4.18920     46 t - - -
          2.68618  4.42225  2.77519  2.73123  3.46354  2.40513  3.72494  3.29354  2.67741  2.69355  4.24690  2.90347  2.73739  3.18146  2.89801  2.37887  2.77519  2.98518  4.58477  3.61503
          0.03126  3.87691  4.59925  0.61958  0.77255  0.48576  0.95510
     23   2.22871  4.18890  3.13408  2.92793  4.24885  2.40231  4.09953  3.71903  3.06300  3.39975  4.24050  3.16569  3.64714  3.36713  3.38740  1.27956  2.70914  3.17766  5.57530  4.32722     47 s - - -
          2.68618  4.42225  2.77519  2.73123  3.46354  2.40513  3.72494  3.29354  2.67741  2.69355  4.24690  2.90347  2.73739  3.18146  2.89801  2.37887  2.77519  2.98518  4.58477  3.61503
          0.03126  3.87691  4.59925  0.61958  0.77255  0.48576  0.95510
     24   3.03453  4.45190  4.34217  3.95805  3.37706  4.07147  4.68528  1.07243  3.78628  1.96208  3.31161  4.20276  4.50216  4.13405  3.98233  3.56711  3.33358  1.84579  5.26889  4.00764     48 i - - -
          2.68618  4.42225  2.77519  2.73123  3.46354  2.40513  3.72494  3.29354  2.67741  2.69355  4.24690  2.90347  2.73739  3.18146  2.89801  2.37887  2.77519  2.98518  4.58477  3.61503
          0.03126  3.87691  4.59925  0.61958  0.77255  0.48576  0.95510
     25   3.34271  4.71587  4.09778  3.80489  2.67048  3.73498  3.90502  3.36639  3.52696  2.76056  3.99999  3.95303  4.25306  3.91434  3.65457  3.54637  3.64330  3.25684  0.87639  2.67232     49 w - - -
          2.68618  4.42225  2.77519  2.73123  3.46354  2.40513  3.72494  3.29354  2.67741  2.69355  4.24690  2.90347  2.73739  3.18146  2.89801  2.37887  2.77519  2.98518  4.58477  3.61503
          0.03126  3.87691  4.59925  0.61958  0.77255  0.48576  0.95510
     26   2.10113  4.39551  2.89268  2.62558  4.19867  3.04136  3.88093  3.62632  2.77137  3.27965  4.11329  2.29080  3.69426  3.09237  3.16600  1.75141  2.76612  3.17401  5.50051  4.20311     50 s - - -
          2.68618  4.42225  2.77519  2.73123  3.46354  2.40513  3.72494  3.29354  2.67741  2.69355  4.24690  2.90347  2.73739  3.18146  2.89801  2.37887  2.77519  2.98518  4.58477  3.61503
          0.03126  3.87691  4.59925  0.61958  0.77255  0.48576  0.95510
     27   2.81155  4.35281  4.13154  3.79470  3.55320  3.72857  4.59561  2.04972  3.66255  2.23939  3.51757  3.98385  4.28875  4.02199  3.87465  3.23229  3.17293  1.01931  5.33843  4.07037     51 v - - -
          2.68618  4.42225  2.77519  2.73123  3.46354  2.40513  3.72494  3.29354  2.67741  2.69355  4.24690  2.90347  2.73739  3.18146  2.89801  2.37887  2.77519  2.98518  4.58477  3.61503
          0.03126  3.87691  4.59925  0.61958  0.77255  0.48576  0.95510
     28   2.95590  5.06814  2.48916  1.01908  4.41488  3.27678  3.86382  3.86965  2.74489  3.48601  4.45973  2.93512  3.88154  3.07931  3.15428  2.93777  3.26013  3.55299  5.58561  4.30772     52 e - - -
          2.68618  4.42225  2.77519  2.73123  3.46354  2.40513  3.72494  3.29354  2.67741  2.69355  4.24690  2.90347  2.73739  3.18146  2.89801  2.37887  2.77519  2.98518  4.58477  3.61503
          0.03126  3.87691  4.59925  0.61958  0.77255  0.48576  0.95510
     29   2.97600  4.94018  3.15230  2.77280  4.32762  3.46510  3.76139  3.75714  1.03222  3.32120  4.28231  3.19711  3.96504  2.95254  2.43211  3.01764  3.22888  3.46464  5.38037  4.19374     53 k - - -
          2.68618  4.42225  2.77519  2.73123  3.46354  2.40513  3.72494  3.29354  2.67741  2.69355  4.24690  2.90347  2.73739  3.18146  2.89801  2.37887  2.77519  2.98518  4.58477  3.61503
          0.03126  3.87691  4.59925  0.61958  0.77255  0.48576  0.95510
     30   2.81155  4.35281  4.13154  3.79470  3.55320  3.72857  4.59561  2.04972  3.66255  2.23939  3.51757  3.98385  4.28875  4.02199  3.87465  3.23229  3.17293  1.01931  5.33843  4.07037     54 v - - -
          2.68618  4.42225  2.77519  2.73123  3.46354  2.40513  3.72494  3.29354  2.67741  2.69355  4.24690  2.90347  2.73739  3.18146  2.89801  2.37887  2.77519  2.98518  4.58477  3.61503
          0.03126  3.87691  4.59925  0.61958  0.77255  0.48576  0.95510
     31   3.13350  4.49738  4.58281  4.06418  3.17108  4.35630  4.71471  1.50799  3.88867  1.27756  3.02139  4.34026  4.62252  4.13824  4.07429  3.72409  3.37838  1.91969  5.17560  3.98938     55 l - - -
          2.68618  4.42225  2.77519  2.73123  3.46354  2.40513  3.72494  3.29354  2.67741  2.69355  4.24690  2.90347  2.73739  3.18146  2.89801  2.37887  2.77519  2.98518  4.58477  3.61503
          0.03126  3.87691  4.59925  0.61958  0.77255  0.48576  0.95510
     32   3.25332  4.74051  3.84470  3.57482  2.29335  3.83523  3.62033  3.26189  3.43221  2.71470  3.93644  3.72879  4.30893  3.73719  3.61505  3.38961  3.53999  3.13264  3.93732  0.95844     56 y - - -
          2.68618  4.42225  2.77519  2.73123  3.46354  2.40513  3.72494  3.29354  2.67741  2.69355  4.24690  2.90347  2.73739  3.18146  2.89801  2.37887  2.77519  2.98518  4.58477  3.61503
          0.03126  3.87691  4.59925  0.61958  0.77255  0.48576  0.95510
     33   1.38825  4.10625  3.34608  3.07773  4.15128  2.90014  4.14528  3.47178  3.12312  3.24337  4.11062  3.24119  3.64350  3.42962  3.42324  1.78521  2.66104  2.99275  5.52670  4.29965     57 a - - -
          2.68618  4.42225  2.77519  2.73123  3.46354  2.40513  3.72494  3.29354  2.67741  2.69355  4.24690  2.90347  2.73739  3.18146  2.89801  2.37887  2.77519  2.98518  4.58477  3.61503
          0.03126  3.87691  4.59925  0.61958  0.77255  0.48576  0.95510
     34   3.03453  4.45190  4.34217  3.95805  3.37706  4.07147  4.68528  1.07243  3.78628  1.96208  3.31161  4.20276  4.50216  4.13405  3.98233  3.56711  3.33358  1.84579  5.26889  4.00764     58 i - - -
          2.68618  4.42225  2.77519  2.73123  3.46354  2.40513  3.72494  3.29354  2.67741  2.69355  4.24690  2.90347  2.73739  3.18146  2.89801  2.37887  2.77519  2.98518  4.58477  3.61503
          0.03126  3.87691  4.59925  0.61958  0.77255  0.48576  0.95510
     35   2.72693  4.72382  2.71045  2.59631  4.08801  3.18680  3.92428  3.79923  2.82828  3.44557  4.40071  1.15022  3.83883  3.19695  3.18317  2.79389  3.10888  3.42100  5.39340  4.03596     59 n - - -
          2.68618  4.42225  2.77519  2.73123  3.46354  2.40513  3.72494  3.29354  2.67741  2.69355  4.24690  2.90347  2.73739  3.18146  2.89801  2.37887  2.77519  2.98518  4.58477  3.61503
          0.03126  3.87691  4.59925  0.61958  0.77255  0.48576  0.95510
     36   2.99419  5.12344  0.91171  2.33737  4.50100  3.21387  3.93469  4.09014  3.01960  3.69763  4.67573  2.89401  3.86696  3.17377  3.53651  2.95597  3.33282  3.72881  5.66876  4.37303     60 d - - -
          2.68618  4.42225  2.77519  2.73123  3.46354  2.40513  3.72494  3.29354  2.67741  2.69355  4.24690  2.90347  2.73739  3.18146  2.89801  2.37887  2.77519  2.98518  4.58477  3.61503
          0.03126  3.87691  4.59925  0.61958  0.77255  0.48576  0.95510
     37   3.19006  4.57961  4.44079  3.97505  1.61086  4.21582  4.07917  2.38203  3.83058  1.41896  3.08157  4.12250  4.51601  3.98587  3.97961  3.58377  3.43112  2.43606  4.36201  2.81486     61 l - - -
          2.68618  4.42225  2.77519  2.73123  3.46354  2.40513  3.72494  3.29354  2.67741  2.69355  4.24690  2.90347  2.73739  3.18146  2.89801  2.37887  2.77519  2.98518  4.58477  3.61503
          0.03126  3.87691  4.59925  0.61958  0.77255  0.48576  0.95510
     38   2.78118  4.99363  2.95489  2.48696  4.33127  3.44040  3.58192  3.76137  2.09079  3.27489  4.11258  2.63495  3.86449  2.06061  1.99282  2.77935  2.99859  3.42021  5.39473  4.11116     62 r - - -
          2.68618  4.42225  2.77519  2.73123  3.46354  2.40513  3.72494  3.29354  2.67741  2.69355  4.24690  2.90347  2.73739  3.18146  2.89801  2.37887  2.77519  2.98518  4.58477  3.61503
          0.03126  3.87691  4.59925  0.61958  0.77255  0.48576  0.95510
     39   3.16014  4.62103  4.19665  3.83642  3.13722  3.98785  4.49076  2.34139  3.60413  0.86975  3.15859  4.11147  4.42238  3.97139  3.77951  3.55908  3.45415  2.37990  5.01823  3.74260     63 l - - -
          2.68618  4.42225  2.77519  2.73123  3.46354  2.40513  3.72494  3.29354  2.67741  2.69355  4.24690  2.90347  2.73739  3.18146  2.89801  2.37887  2.77519  2.98518  4.58477  3.61503
          0.03126  3.87691  4.59925  0.61958  0.77255  0.48576  0.95510
     40   2.75705  4.51379  3.36468  3.20425  4.19927  3.20105  4.28144  3.74570  3.26191  3.37210  4.42206  3.51057  0.81942  3.65056  3.50704  2.92465  3.19894  3.39058  5.38472  4.31995     64 p - - -
          2.68618  4.42225  2.77519  2.73123  3.46354  2.40513  3.72494  3.29354  2.67741  2.69355  4.24690  2.90347  2.73739  3.18146  2.89801  2.37887  2.77519  2.98518  4.58477  3.61503
          0.03126  3.87691  4.59925  0.61958  0.77255  0.48576  0.95510
     41   3.26385  4.66427  4.24482  3.96006  1.00449  3.95276  3.87897  2.78689  3.86696  2.15587  3.51632  4.02411  4.41118  4.03369  3.98559  3.53361  3.56495  2.77793  4.12655  2.49294     65 f - - -
          2.68618  4.42225  2.77519  2.73123  3.46354  2.40513  3.72494  3.29354  2.67741  2.69355  4.24690  2.90347  2.73739  3.18146  2.89801  2.37887  2.77519  2.98518  4.58477  3.61503
          0.03126  3.87691  4.59925  0.61958  0.77255  0.48576  0.95510
     42   2.75705  4.51379  3.36468  3.20425  4.19927  3.20105  4.28144  3.74570  3.26191  3.37210  4.42206  3.51057  0.81942  3.65056  3.50704  2.92465  3.19894  3.39058  5.38472  4.31995     66 p - - -
          2.68618  4.42225  2.77519  2.73123  3.46354  2.40513  3.72494  3.29354  2.67741  2.69355  4.24690  2.90347  2.73739  3.18146  2.89801  2.37887  2.77519  2.98518  4.58477  3.61503
          0.03126  3.87691  4.59925  0.61958  0.77255  0.48576  0.95510
     43   3.01042  4.37590  4.57678  4.08461  3.44617  4.26884  4.82287  1.28226  3.95678  1.95809  3.27396  4.32778  4.61171  4.23887  4.17135  3.65287  3.28300  1.40490  5.39334  4.18323     67 i - - -
          2.68618  4.42225  2.77519  2.73123  3.46354  2.40513  3.72494  3.29354  2.67741  2.69355  4.24690  2.90347  2.73739  3.18146  2.89801  2.37887  2.77519  2.98518  4.58477  3.61503
          0.03126  3.87691  4.59925  0.61958  0.77255  0.48576  0.95510
     44   2.41491  4.26003  3.43183  3.18391  3.97260  3.09920  4.20092  3.10027  3.12698  2.96360  4.01375  3.39266  3.80326  3.52155  3.38552  2.61622  1.16441  2.79477  5.41001  4.18920     68 t - - -
          2.68618  4.42225  2.77519  2.73123  3.46354  2.40513  3.72494  3.29354  2.67741  2.69355  4.24690  2.90347  2.73739  3.18146  2.89801  2.37887  2.77519  2.98518  4.58477  3.61503
          0.03126  3.87691  4.59925  0.61958  0.77255  0.48576  0.95510
     45   3.26385  4.66427  4.24482  3.96006  1.00449  3.95276  3.87897  2.78689  3.86696  2.15587  3.51632  4.02411  4.41118  4.03369  3.98559  3.53361  3.56495  2.77793  4.12655  2.49294     69 f - - -
          2.68618  4.42225  2.77519  2.73123  3.46354  2.40513  3.72494  3.29354  2.67741  2.69355  4.24690  2.90347  2.73739  3.18146  2.89801  2.37887  2.77519  2.98518  4.58477  3.61503
          0.03126  3.87691  4.59925  0.61958  0.77255  0.48576  0.95510
     46   2.39478  4.35359  3.03224  2.76097  4.03927  3.08901  3.92833  3.37661  2.79333  3.13327  4.02538  2.59957  3.74121  3.17472  3.13095  2.53679  1.55386  2.99944  5.39580  4.10746     70 t - - -
          2.68618  4.42225  2.77519  2.73123  3.46354  2.40513  3.72494  3.29354  2.67741  2.69355  4.24690  2.90347  2.73739  3.18146  2.89801  2.37887  2.77519  2.98518  4.58477  3.61503
          0.03126  3.87691  4.59925  0.61958  0.77255  0.48576  0.95510
     47   2.88405  4.87011  2.90563  2.66031  4.03929  3.36883  3.81870  3.67061  2.48076  3.17254  4.20015  3.12013  3.92227  1.22618  2.76490  2.93155  3.18096  3.39997  5.31046  4.00446     71 q - - -
          2.68618  4.42225  2.77519  2.73123  3.46354  2.40513  3.72494  3.29354  2.67741  2.69355  4.24690  2.90347  2.73739  3.18146  2.89801  2.37887  2.77519  2.98518  4.58477  3.61503
          0.03126  3.87691  4.59925  0.61958  0.77255  0.48576  0.95510
     48   3.02465  4.48035  4.32522  3.79763  3.13459  4.13434  4.49623  1.93643  3.61062  1.61757  1.71328  4.09351  4.45245  3.89380  3.82144  3.48479  3.27622  2.13416  5.07493  3.90050     72 l - - -
          2.68618  4.42225  2.77519  2.73123  3.46354  2.40513  3.72494  3.29354  2.67741  2.69355  4.24690  2.90347  2.73739  3.18146  2.89801  2.37887  2.77519  2.98518  4.58477  3.61503
          0.03126  3.87691  4.59925  0.61958  0.77255  0.48576  0.95510
     49   1.98936  4.15269  3.42231  3.12143  4.02454  3.01168  4.15146  3.08921  3.09042  2.99932  3.96141  3.30719  3.72402  3.44028  3.37750  2.46700  1.45646  2.73992  5.46237  4.24041     73 t - - -
          2.68618  4.42225  2.77519  2.73123  3.46354  2.40513  3.72494  3.29354  2.67741  2.69355  4.24690  2.90347  2.73739  3.18146  2.89801  2.37887  2.77519  2.98518  4.58477  3.61503
          0.03126  3.87691  4.59925  0.61958  0.77255  0.48576  0.95510
     50   3.34271  4.71587  4.09778  3.80489  2.67048  3.73498  3.90502  3.36639  3.52696  2.76056  3.99999  3.95303  4.25306  3.91434  3.65457  3.54637  3.64330  3.25684  0.87639  2.67232     74 w - - -
          2.68618  4.42225  2.77519  2.73123  3.46354  2.40513  3.72494  3.29354  2.67741  2.69355  4.24690  2.90347  2.73739  3.18146  2.89801  2.37887  2.77519  2.98518  4.58477  3.61503
          0.03126  3.87691  4.59925  0.61958  0.77255  0.48576  0.95510
     51   3.26385  4.66427  4.24482  3.96006  1.00449  3.95276  3.87897  2.78689  3.86696  2.15587  3.51632  4.02411  4.41118  4.03369  3.98559  3.53361  3.56495  2.77793  4.12655  2.49294     75 f - - -
          2.68618  4.42225  2.77519  2.73123  3.46354  2.40513  3.72494  3.29354  2.67741  2.69355  4.24690  2.90347  2.73739  3.18146  2.89801  2.37887  2.77519  2.98518  4.58477  3.61503
          0.03126  3.87691  4.59925  0.61958  0.77255  0.48576  0.95510
     52   2.98616  4.36236  4.53832  4.04589  3.47176  4.23296  4.79682  1.50174  3.92139  2.00476  3.30472  4.29078  4.58840  4.21107  4.14393  3.61513  3.26161  1.20010  5.39750  4.17894     76 v - - -
          2.68618  4.42225  2.77519  2.73123  3.46354  2.40513  3.72494  3.29354  2.67741  2.69355  4.24690  2.90347  2.73739  3.18146  2.89801  2.37887  2.77519  2.98518  4.58477  3.61503
          0.03126  3.87691  4.59925  0.61958  0.77255  0.48576  0.95510
     53   3.01489  4.38326  4.52963  4.00411  3.38540  4.28117  4.73478  1.66073  3.87667  1.74885  3.21812  4.27530  4.58970  4.14882  4.09977  3.63672  3.27119  1.25083  5.31547  4.11433     77 v - - -
          2.68618  4.42225  2.77519  2.73123  3.46354  2.40513  3.72494  3.29354  2.67741  2.69355  4.24690  2.90347  2.73739  3.18146  2.89801  2.37887  2.77519  2.98518  4.58477  3.61503
          0.03126  3.87691  4.59925  0.61958  0.77255  0.48576  0.95510
     54   2.22269  4.16461  3.25521  2.99060  4.14776  2.93301  4.09040  3.49939  3.02118  3.24825  4.12268  3.20453  3.66154  3.36024  3.32970  1.33333  2.29534  3.03015  5.51328  4.26319     78 s - - -
          2.68618  4.42225  2.77519  2.73123  3.46354  2.40513  3.72494  3.29354  2.67741  2.69355  4.24690  2.90347  2.73739  3.18146  2.89801  2.37887  2.77519  2.98518  4.58477  3.61503
          0.03126  3.87691  4.59925  0.61958  0.77255  0.48576  0.95510
     55   2.80471  4.52938  3.32323  2.56107  3.45578  3.62111  3.96057  2.63180  2.82321  1.44606  3.44306  3.37578  4.06529  3.26473  3.11774  3.01897  3.06258  2.51660  5.06065  3.78423     79 l - - -
          2.68618  4.42225  2.77519  2.73123  3.46354  2.40513  3.72494  3.29354  2.67741  2.69355  4.24690  2.90347  2.73739  3.18146  2.89801  2.37887  2.77519  2.98518  4.58477  3.61503
          0.03126  3.87691  4.59925  0.61958  0.77255  0.48576  0.95510
     56   3.19075  4.58061  4.43798  3.97395  1.59625  4.21339  4.07145  2.38678  3.82924  1.43196  3.08737  4.11922  4.51511  3.98476  3.97817  3.58205  3.43223  2.43953  4.35315  2.80255     80 l - - -
          2.68618  4.42225  2.77519  2.73123  3.46354  2.40513  3.72494  3.29354  2.67741  2.69355  4.24690  2.90347  2.73739  3.18146  2.89801  2.37887  2.77519  2.98518  4.58477  3.61503
          0.03126  3.87691  4.59925  0.61958  0.77255  0.48576  0.95510
     57   2.21257  4.22715  4.02156  3.47288  2.86530  3.81917  4.21466  1.95153  3.38958  2.10249  3.23976  3.76326  4.20178  3.65322  3.65044  3.12903  2.97497  1.70790  4.98126  3.76115     81 v - - -
          2.68618  4.42225  2.77519  2.73123  3.46354  2.40513  3.72494  3.29354  2.67741  2.69355  4.24690  2.90347  2.73739  3.18146  2.89801  2.37887  2.77519  2.98518  4.58477  3.61503
          0.03126  3.87691  4.59925  0.61958  0.77255  0.48576  0.95510
     58   2.98398  4.36218  4.53282  4.04101  3.47219  4.22767  4.79306  1.51427  3.91597  2.00675  3.30624  4.28600  4.58512  4.20683  4.13910  3.61014  3.26005  1.19293  5.39650  4.17691     82 v - - -
          2.68618  4.42225  2.77519  2.73123  3.46354  2.40513  3.72494  3.29354  2.67741  2.69355  4.24690  2.90347  2.73739  3.18146  2.89801  2.37887  2.77519  2.98518  4.58477  3.61503
          0.03126  3.87691  4.59925  0.61958  0.77255  0.48576  0.95510
     59   3.01506  4.39304  4.51583  3.96566  3.23543  4.25204  4.63709  1.51629  3.84161  1.71537  2.31688  4.23522  4.53339  4.06317  4.03914  3.58794  3.25688  1.73549  5.16998  4.02919     83 i - - -
          2.68618  4.42225  2.77519  2.73123  3.46354  2.40513  3.72494  3.29354  2.67741  2.69355  4.24690  2.90347  2.73739  3.18146  2.89801  2.37887  2.77519  2.98518  4.58477  3.61503
          0.03126  3.87691  4.59925  0.61958  0.77255  0.48576  0.95510
     60   3.06886  4.42530  4.59244  4.03324  3.18931  4.33263  4.68522  1.62856  3.92035  1.40209  2.63326  4.30724  4.57828  4.10881  4.10482  3.66400  3.30145  1.74944  5.16405  4.04786     84 l - - -
          2.68618  4.42225  2.77519  2.73123  3.46354  2.40513  3.72494  3.29354  2.67741  2.69355  4.24690  2.90347  2.73739  3.18146  2.89801  2.37887  2.77519  2.98518  4.58477  3.61503
          0.03126  3.87691  4.59925  0.61958  0.77255  0.48576  0.95510
     61   3.18868  4.57756  4.44710  3.97762  1.64538  4.22129  4.09696  2.37146  3.83369  1.38946  3.06865  4.13005  4.51812  3.98850  3.98296  3.58776  3.42884  2.42841  4.38241  2.84330     85 l - - -
          2.68618  4.42225  2.77519  2.73123  3.46354  2.40513  3.72494  3.29354  2.67741  2.69355  4.24690  2.90347  2.73739  3.18146  2.89801  2.37887  2.77519  2.98518  4.58477  3.61503
          0.03126  3.87691  4.59925  0.61958  0.77255  0.48576  0.95510
     62   1.92247  4.17896  3.18213  3.00613  4.27025  1.35593  4.16930  3.63236  3.15661  3.37821  4.25497  3.21825  3.66286  3.45392  3.46065  2.41593  2.73427  3.12494  5.59896  4.38982     86 g - - -
          2.68618  4.42225  2.77519  2.73123  3.46354  2.40513  3.72494  3.29354  2.67741  2.69355  4.24690  2.90347  2.73739  3.18146  2.89801  2.37887  2.77519  2.98518  4.58477  3.61503
          0.03126  3.87691  4.59925  0.61958  0.77255  0.48576  0.95510
     63   2.66825  5.01116  2.27598  2.22224  4.29769  3.25849  3.07224  3.78570  2.48417  3.33837  4.15197  2.25848  3.76572  2.78166  2.97765  2.20824  2.92978  3.40933  5.51747  4.11467     87 s - - -
          2.68618  4.42225  2.77519  2.73123  3.46354  2.40513  3.72494  3.29354  2.67741  2.69355  4.24690  2.90347  2.73739  3.18146  2.89801  2.37887  2.77519  2.98518  4.58477  3.61503
          0.03126  3.87691  4.59925  0.61958  0.77255  0.48576  0.95510
     64   3.09693  4.47557  4.54943  4.01019  3.18847  4.32259  4.69362  1.78995  3.86587  1.20169  3.01253  4.29627  4.59019  4.09627  4.06499  3.67063  3.34056  1.76284  5.18705  4.03340     88 l - - -
          2.68618  4.42225  2.77519  2.73123  3.46354  2.40513  3.72494  3.29354  2.67741  2.69355  4.24690  2.90347  2.73739  3.18146  2.89801  2.37887  2.77519  2.98518  4.58477  3.61503
          0.03126  3.87691  4.59925  0.61958  0.77255  0.48576  0.95510
     65   2.75705  4.51379  3.36468  3.20425  4.19927  3.20105  4.28144  3.74570  3.26191  3.37210  4.42206  3.51057  0.81942  3.65056  3.50704  2.92465  3.19894  3.39058  5.38472  4.31995     89 p - - -
          2.68618  4.42225  2.77519  2.73123  3.46354  2.40513  3.72494  3.29354  2.67741  2.69355  4.24690  2.90347  2.73739  3.18146  2.89801  2.37887  2.77519  2.98518  4.58477  3.61503
          0.03126  3.87691  4.59925  0.61958  0.77255  0.48576  0.95510
     66   2.75705  4.51379  3.36468  3.20425  4.19927  3.20105  4.28144  3.74570  3.26191  3.37210  4.42206  3.51057  0.81942  3.65056  3.50704  2.92465  3.19894  3.39058  5.38472  4.31995     90 p - - -
          2.68618  4.42225  2.77519  2.73123  3.46354  2.40513  3.72494  3.29354  2.67741  2.69355  4.24690  2.90347  2.73739  3.18146  2.89801  2.37887  2.77519  2.98518  4.58477  3.61503
          0.03126  3.87691  4.59925  0.61958  0.77255  0.48576  0.95510
     67   3.16014  4.62103  4.19665  3.83642  3.13722  3.98785  4.49076  2.34139  3.60413  0.86975  3.15859  4.11147  4.42238  3.97139  3.77951  3.55908  3.45415  2.37990  5.01823  3.74260     91 l - - -
          2.68618  4.42225  2.77519  2.73123  3.46354  2.40513  3.72494  3.29354  2.67741  2.69355  4.24690  2.90347  2.73739  3.18146  2.89801  2.37887  2.77519  2.98518  4.58477  3.61503
          0.03126  3.87691  4.59925  0.61958  0.77255  0.48576  0.95510
     68   2.31701  4.23753  3.21009  3.02595  4.08063  2.96732  4.13574  3.60379  3.10002  3.32363  4.24927  3.25010  3.70646  3.44897  3.38600  1.08439  2.79745  3.13792  5.45274  4.16415     92 s - - -
          2.68618  4.42225  2.77519  2.73123  3.46354  2.40513  3.72494  3.29354  2.67741  2.69355  4.24690  2.90347  2.73739  3.18146  2.89801  2.37887  2.77519  2.98518  4.58477  3.61503
          0.03126  3.87691  4.59925  0.61958  0.77255  0.48576  0.95510
     69   3.09520  4.54312  4.36158  3.82829  3.06005  4.19793  4.50038  2.18962  3.61925  1.30867  1.82357  4.13399  4.48564  3.89884  3.82010  3.54812  3.33621  2.25620  5.03296  3.85918     93 l - - -
          2.68618  4.42225  2.77519  2.73123  3.46354  2.40513  3.72494  3.29354  2.67741  2.69355  4.24690  2.90347  2.73739  3.18146  2.89801  2.37887  2.77519  2.98518  4.58477  3.61503
          0.03126  3.87691  4.59925  0.61958  0.77255  0.48576  0.95510
     70   3.03453  4.45190  4.34217  3.95805  3.37706  4.07147  4.68528  1.07243  3.78628  1.96208  3.31161  4.20276  4.50216  4.13405  3.98233  3.56711  3.33358  1.84579  5.26889  4.00764     94 i - - -
          2.68618  4.42225  2.77519  2.73123  3.46354  2.40513  3.72494  3.29354  2.67741  2.69355  4.24690  2.90347  2.73739  3.18146  2.89801  2.37887  2.77519  2.98518  4.58477  3.61503
          0.03126  3.87691  4.59925  0.61958  0.77255  0.48576  0.95510
     71   2.87505  5.37890  1.75138  1.41758  4.66734  3.18297  3.71265  4.16372  2.70449  3.69331  4.55126  2.65963  3.79392  2.88123  3.27347  2.77415  3.16118  3.75798  5.85161  4.37703     95 e - - -
          2.68618  4.42225  2.77519  2.73123  3.46354  2.40513  3.72494  3.29354  2.67741  2.69355  4.24690  2.90347  2.73739  3.18146  2.89801  2.37887  2.77519  2.98518  4.58477  3.61503
          0.03126  3.87691  4.59925  0.61958  0.77255  0.48576  0.95510
     72   2.67020  4.44532  3.34489  3.24480  4.38725  0.72229  4.36491  3.98785  3.42669  3.64145  4.61714  3.50917  3.83660  3.75048  3.66235  2.84222  3.15178  3.51531  5.48134  4.48926     96 g - - -
          2.68618  4.42225  2.77519  2.73123  3.46354  2.40513  3.72494  3.29354  2.67741  2.69355  4.24690  2.90347  2.73739  3.18146  2.89801  2.37887  2.77519  2.98518  4.58477  3.61503
          0.03126  3.87691  4.59925  0.61958  0.77255  0.48576  0.95510
     73   1.00739  4.19409  3.46695  3.25833  4.05666  3.01854  4.27987  3.18282  3.27470  3.06424  4.09549  3.40687  3.75816  3.61543  3.52499  2.54430  2.82196  2.83645  5.48337  4.28409     97 a - - -
          2.68618  4.42225  2.77519  2.73123  3.46354  2.40513  3.72494  3.29354  2.67741  2.69355  4.24690  2.90347  2.73739  3.18146  2.89801  2.37887  2.77519  2.98518  4.58477  3.61503
          0.03126  3.87691  4.59925  0.61958  0.77255  0.48576  0.95510
     74   3.19006  4.57961  4.44079  3.97505  1.61086  4.21582  4.07917  2.38203  3.83058  1.41896  3.08157  4.12250  4.51601  3.98587  3.97961  3.58377  3.43112  2.43606  4.36201  2.81486     98 l - - -
          2.68618  4.42225  2.77519  2.73123  3.46354  2.40513  3.72494  3.29354  2.67741  2.69355  4.24690  2.90347  2.73739  3.18146  2.89801  2.37887  2.77519  2.98518  4.58477  3.61503
          0.03126  3.87691  4.59925  0.61958  0.77255  0.48576  0.95510
     75   3.16014  4.62103  4.19665  3.83642  3.13722  3.98785  4.49076  2.34139  3.60413  0.86975  3.15859  4.11147  4.42238  3.97139  3.77951  3.55908  3.45415  2.37990  5.01823  3.74260     99 l - - -
          2.68618  4.42225  2.77519  2.73123  3.46354  2.40513  3.72494  3.29354  2.67741  2.69355  4.24690  2.90347  2.73739  3.18146  2.89801  2.37887  2.77519  2.98518  4.58477  3.61503
          0.03126  3.87691  4.59925  0.61958  0.77255  0.48576  0.95510
     76   2.97600  4.94018  3.15230  2.77280  4.32762  3.46510  3.76139  3.75714  1.03222  3.32120  4.28231  3.19711  3.96504  2.95254  2.43211  3.01764  3.22888  3.46464  5.38037  4.19374    100 k - - -
          2.68618  4.42225  2.77519  2.73123  3.46354  2.40513  3.72494  3.29354  2.67741  2.69355  4.24690  2.90347  2.73739  3.18146  2.89801  2.37887  2.77519  2.98518  4.58477  3.61503
          0.03126  3.87691  4.59925  0.61958  0.77255  0.48576  0.95510
     77   3.25332  4.74051  3.84470  3.57482  2.29335  3.83523  3.62033  3.26189  3.43221  2.71470  3.93644  3.72879  4.30893  3.73719  3.61505  3.38961  3.53999  3.13264  3.93732  0.95844    101 y - - -
          2.68618  4.42225  2.77519  2.73123  3.46354  2.40513  3.72494  3.29354  2.67741  2.69355  4.24690  2.90347  2.73739  3.18146  2.89801  2.37887  2.77519  2.98518  4.58477  3.61503
          0.03126  3.87691  4.59925  0.61958  0.77255  0.48576  0.95510
     78   3.11840  4.49249  4.54086  4.00271  1.96519  4.27659  4.35836  1.99857  3.87569  1.33149  2.94244  4.21688  4.52832  4.02050  4.02958  3.60750  3.34596  2.23071  4.70783  3.33401    102 l - - -
          2.68618  4.42225  2.77519  2.73123  3.46354  2.40513  3.72494  3.29354  2.67741  2.69355  4.24690  2.90347  2.73739  3.18146  2.89801  2.37887  2.77519  2.98518  4.58477  3.61503
          0.03126  3.87691  4.59925  0.61958  0.77255  0.48576  0.95510
     79   2.67020  4.44532  3.34489  3.24480  4.38725  0.72229  4.36491  3.98785  3.42669  3.64145  4.61714  3.50917  3.83660  3.75048  3.66235  2.84222  3.15178  3.51531  5.48134  4.48926    103 g - - -
          2.68618  4.42225  2.77519  2.73123  3.46354  2.40513  3.72494  3.29354  2.67741  2.69355  4.24690  2.90347  2.73739  3.18146  2.89801  2.37887  2.77519  2.98518  4.58477  3.61503
          0.03126  3.87691  4.59925  0.61958  0.77255  0.48576  0.95510
     80   3.03453  4.45190  4.34217  3.95805  3.37706  4.07147  4.68528  1.07243  3.78628  1.96208  3.31161  4.20276  4.50216  4.13405  3.98233  3.56711  3.33358  1.84579  5.26889  4.00764    104 i - - -
          2.68618  4.42225  2.77519  2.73123  3.46354  2.40513  3.72494  3.29354  2.67741  2.69355  4.24690  2.90347  2.73739  3.18146  2.89801  2.37887  2.77519  2.98518  4.58477  3.61503
          0.03126  3.87691  4.59925  0.61958  0.77255  0.48576  0.95510
     81   2.75705  4.51379  3.36468  3.20425  4.19927  3.20105  4.28144  3.74570  3.26191  3.37210  4.42206  3.51057  0.81942  3.65056  3.50704  2.92465  3.19894  3.39058  5.38472  4.31995    105 p - - -
          2.68618  4.42225  2.77519  2.73123  3.46354  2.40513  3.72494  3.29354  2.67741  2.69355  4.24690  2.90347  2.73739  3.18146  2.89801  2.37887  2.77519  2.98518  4.58477  3.61503
          0.03126  3.87691  4.59925  0.61958  0.77255  0.48576  0.95510
     82   2.95652  4.36102  4.46597  3.98437  3.47447  4.15833  4.74779  1.63396  3.85098  2.02811  3.32385  4.22808  4.54294  4.15656  4.07931  3.54663  3.24165  1.14021  5.38256  4.14960    106 v - - -
          2.68618  4.42225  2.77519  2.73123  3.46354  2.40513  3.72494  3.29354  2.67741  2.69355  4.24690  2.90347  2.73739  3.18146  2.89801  2.37887  2.77519  2.98518  4.58477  3.61503
          0.03126  3.87691  4.59925  0.61958  0.77255  0.48576  0.95510
     83   1.66046  4.12595  3.52083  3.12291  3.83481  2.64632  4.08744  2.91801  3.09167  2.84568  3.77434  3.32846  3.75007  3.39995  3.39655  2.50080  2.70471  2.01719  5.28566  4.06557    107 a - - -
          2.68618  4.42225  2.77519  2.73123  3.46354  2.40513  3.72494  3.29354  2.67741  2.69355  4.24690  2.90347  2.73739  3.18146  2.89801  2.37887  2.77519  2.98518  4.58477  3.61503
          0.03126  3.87691  4.59925  0.61958  0.77255  0.48576  0.95510
     84   3.06122  4.46209  4.46188  3.92333  2.21938  4.20843  4.38059  2.16810  3.80298  1.27876  2.95975  4.16008  4.48529  3.97317  3.97756  3.53923  3.29638  1.98693  4.78991  3.45994    108 l - - -
          2.68618  4.42225  2.77519  2.73123  3.46354  2.40513  3.72494  3.29354  2.67741  2.69355  4.24690  2.90347  2.73739  3.18146  2.89801  2.37887  2.77519  2.98518  4.58477  3.61503
          0.03126  3.87691  4.59925  0.61958  0.77255  0.48576  0.95510
     85   2.01992  4.15623  3.41897  3.12156  4.02319  3.01453  4.15280  3.08496  3.08935  2.99569  3.96207  3.30853  3.72688  3.44195  3.37523  2.47133  1.43889  2.73806  5.46300  4.23999    109 t - - -
          2.68618  4.42225  2.77519  2.73123  3.46354  2.40513  3.72494  3.29354  2.67741  2.69355  4.24690  2.90347  2.73739  3.18146  2.89801  2.37887  2.77519  2.98518  4.58477  3.61503
          0.03126  3.87691  4.59925  0.61958  0.77255  0.48576  0.95510
     86   2.78880  4.44374  3.62278  3.23901  3.05298  2.53300  3.87220  3.19225  3.06707  2.80459  3.81071  3.51776  3.99935  3.46467  3.30692  2.98912  3.10573  2.95783  1.44986  3.08947    110 w - - -
          2.68618  4.42225  2.77519  2.73123  3.46354  2.40513  3.72494  3.29354  2.67741  2.69355  4.24690  2.90347  2.73739  3.18146  2.89801  2.37887  2.77519  2.98518  4.58477  3.61503
          0.03126  3.87691  4.59925  0.61958  0.77255  0.48576  0.95510
     87   3.26385  4.66427  4.24482  3.96006  1.00449  3.95276  3.87897  2.78689  3.86696  2.15587  3.51632  4.02411  4.41118  4.03369  3.98559  3.53361  3.56495  2.77793  4.12655  2.49294    111 f - - -
          2.68618  4.42225  2.77519  2.73123  3.46354  2.40513  3.72494  3.29354  2.67741  2.69355  4.24690  2.90347  2.73739  3.18146  2.89801  2.37887  2.77519  2.98518  4.58477  3.61503
          0.03126  3.87691  4.59925  0.61958  0.77255  0.48576  0.95510
     88   2.97256  4.52060  4.05411  3.64783  3.20948  3.83736  4.38194  2.38551  3.41569  1.80341  1.36945  3.92480  4.29792  3.79723  3.62050  3.32217  3.27792  2.39216  5.05093  3.81314    112 m - - -
          2.68618  4.42225  2.77519  2.73123  3.46354  2.40513  3.72494  3.29354  2.67741  2.69355  4.24690  2.90347  2.73739  3.18146  2.89801  2.37887  2.77519  2.98518  4.58477  3.61503
          0.03126  3.87691  4.59925  0.61958  0.77255  0.48576  0.95510
     89   2.16458  2.90902  3.67257  3.29540  3.94452  2.92764  4.17975  3.27658  3.20529  3.06847  3.95731  3.35845  3.66126  3.51668  3.46552  1.32800  2.64100  2.85126  5.36504  4.13999    113 s - - -
          2.68618  4.42225  2.77519  2.73123  3.46354  2.40513  3.72494  3.29354  2.67741  2.69355  4.24690  2.90347  2.73739  3.18146  2.89801  2.37887  2.77519  2.98518  4.58477  3.61503
          0.03126  3.87691  4.59925  0.61958  0.77255  0.48576  0.95510
     90   2.61420  4.67398  2.90720  2.55396  4.06905  3.29359  3.72777  3.44584  2.42759  3.06824  3.97960  3.01026  3.81978  1.90868  2.76519  2.68597  2.25342  3.13256  5.35063  4.04806    114 q - - -
          2.68618  4.42225  2.77519  2.73123  3.46354  2.40513  3.72494  3.29354  2.67741  2.69355  4.24690  2.90347  2.73739  3.18146  2.89801  2.37887  2.77519  2.98518  4.58477  3.61503
          0.03126  3.87691  4.59925  0.61958  0.77255  0.48576  0.95510
     91   2.97600  4.94018  3.15230  2.77280  4.32762  3.46510  3.76139  3.75714  1.03222  3.32120  4.28231  3.19711  3.96504  2.95254  2.43211  3.01764  3.22888  3.46464  5.38037  4.19374    115 k - - -
          2.68618  4.42225  2.77519  2.73123  3.46354  2.40513  3.72494  3.29354  2.67741  2.69355  4.24690  2.90347  2.73739  3.18146  2.89801  2.37887  2.77519  2.98518  4.58477  3.61503
          0.03126  3.87691  4.59925  0.61958  0.77255  0.48576  0.95510
     92   2.41491  4.26003  3.43183  3.18391  3.97260  3.09920  4.20092  3.10027  3.12698  2.96360  4.01375  3.39266  3.80326  3.52155  3.38552  2.61622  1.16441  2.79477  5.41001  4.18920    116 t - - -
          2.68618  4.42225  2.77519  2.73123  3.46354  2.40513  3.72494  3.29354  2.67741  2.69355  4.24690  2.90347  2.73739  3.18146  2.89801  2.37887  2.77519  2.98518  4.58477  3.61503
          0.03126  3.87691  4.59925  0.61958  0.77255  0.48576  0.95510
     93   3.26385  4.66427  4.24482  3.96006  1.00449  3.95276  3.87897  2.78689  3.86696  2.15587  3.51632  4.02411  4.41118  4.03369  3.98559  3.53361  3.56495  2.77793  4.12655  2.49294    117 f - - -
          2.68618  4.42225  2.77519  2.73123  3.46354  2.40513  3.72494  3.29354  2.67741  2.69355  4.24690  2.90347  2.73739  3.18146  2.89801  2.37887  2.77519  2.98518  4.58477  3.61503
          0.03126  3.87691  4.59925  0.61958  0.77255  0.48576  0.95510
     94   2.99419  5.12344  0.91171  2.33737  4.50100  3.21387  3.93469  4.09014  3.01960  3.69763  4.67573  2.89401  3.86696  3.17377  3.53651  2.95597  3.33282  3.72881  5.66876  4.37303    118 d - - -
          2.68618  4.42225  2.77519  2.73123  3.46354  2.40513  3.72494  3.29354  2.67741  2.69355  4.24690  2.90347  2.73739  3.18146  2.89801  2.37887  2.77519  2.98518  4.58477  3.61503
          0.03126  3.87691  4.59925  0.61958  0.77255  0.48576  0.95510
     95   2.67020  4.44532  3.34489  3.24480  4.38725  0.72229  4.36491  3.98785  3.42669  3.64145  4.61714  3.50917  3.83660  3.75048  3.66235  2.84222  3.15178  3.51531  5.48134  4.48926    119 g - - -
          2.68618  4.42225  2.77519  2.73123  3.46354  2.40513  3.72494  3.29354  2.67741  2.69355  4.24690  2.90347  2.73739  3.18146  2.89801  2.37887  2.77519  2.98518  4.58477  3.61503
          0.03126  3.87691  4.59925  0.61958  0.77255  0.48576  0.95510
     96   2.97600  4.94018  3.15230  2.77280  4.32762  3.46510  3.76139  3.75714  1.03222  3.32120  4.28231  3.19711  3.96504  2.95254  2.43211  3.01764  3.22888  3.46464  5.38037  4.19374    120 k - - -
          2.68618  4.42225  2.77519  2.73123  3.46354  2.40513  3.72494  3.29354  2.67741  2.69355  4.24690  2.90347  2.73739  3.18146  2.89801  2.37887  2.77519  2.98518  4.58477  3.61503
          0.03126  3.87691  4.59925  0.61958  0.77255  0.48576  0.95510
     97   2.97600  4.94018  3.15230  2.77280  4.32762  3.46510  3.76139  3.75714  1.03222  3.32120  4.28231  3.19711  3.96504  2.95254  2.43211  3.01764  3.22888  3.46464  5.38037  4.19374    121 k - - -
          2.68618  4.42225  2.77519  2.73123  3.46354  2.40513  3.72494  3.29354  2.67741  2.69355  4.24690  2.90347  2.73739  3.18146  2.89801  2.37887  2.77519  2.98518  4.58477  3.61503
          0.03126  3.87691  4.59925  0.61958  0.77255  0.48576  0.95510
     98   2.75705  4.51379  3.36468  3.20425  4.19927  3.20105  4.28144  3.74570  3.26191  3.37210  4.42206  3.51057  0.81942  3.65056  3.50704  2.92465  3.19894  3.39058  5.38472  4.31995    122 p - - -
          2.68618  4.42225  2.77519  2.73123  3.46354  2.40513  3.72494  3.29354  2.67741  2.69355  4.24690  2.90347  2.73739  3.18146  2.89801  2.37887  2.77519  2.98518  4.58477  3.61503
          0.03126  3.87691  4.59925  0.61958  0.77255  0.48576  0.95510
     99   3.10346  4.61510  3.94170  3.52400  2.30299  3.93279  3.61571  2.89453  3.32086  2.08441  3.59283  3.69808  4.31670  3.62373  3.53079  3.30042  3.35087  2.79599  3.96892  1.34490    123 y - - -
          2.68618  4.42225  2.77519  2.73123  3.46354  2.40513  3.72494  3.29354  2.67741  2.69355  4.24690  2.90347  2.73739  3.18146  2.89801  2.37887  2.77519  2.98518  4.58477  3.61503
          0.03126  3.87691  4.59925  0.61958  0.77255  0.48576  0.95510
    100   2.24534  4.20269  3.08072  2.91893  4.27864  1.38230  4.12234  3.75735  3.10213  3.44286  4.29141  3.16253  3.65298  3.39798  3.42160  2.05697  2.73246  3.20790  5.60173  4.35500    124 g - - -
          2.68618  4.42225  2.77519  2.73123  3.46354  2.40513  3.72494  3.29354  2.67741  2.69355  4.24690  2.90347  2.73739  3.18146  2.89801  2.37887  2.77519  2.98518  4.58477  3.61503
          0.03126  3.87691  4.59925  0.61958  0.77255  0.48576  0.95510
    101   3.26385  4.66427  4.24482  3.96006  1.00449  3.95276  3.87897  2.78689  3.86696  2.15587  3.51632  4.02411  4.41118  4.03369  3.98559  3.53361  3.56495  2.77793  4.12655  2.49294    125 f - - -
          2.68618  4.42225  2.77519  2.73123  3.46354  2.40513  3.72494  3.29354  2.67741  2.69355  4.24690  2.90347  2.73739  3.18146  2.89801  2.37887  2.77519  2.98518  4.58477  3.61503
          0.03126  3.87691  4.59925  0.61958  0.77255  0.48576  0.95510
    102   3.16014  4.62103  4.19665  3.83642  3.13722  3.98785  4.49076  2.34139  3.60413  0.86975  3.15859  4.11147  4.42238  3.97139  3.77951  3.55908  3.45415  2.37990  5.01823  3.74260    126 l - - -
          2.68618  4.42225  2.77519  2.73123  3.46354  2.40513  3.72494  3.29354  2.67741  2.69355  4.24690  2.90347  2.73739  3.18146  2.89801  2.37887  2.77519  2.98518  4.58477  3.61503
          0.03126  3.87691  4.59925  0.61958  0.77255  0.48576  0.95510
    103   2.94784  5.03747  3.27240  2.70621  4.44484  3.55736  3.59391  3.82001  1.27681  3.30688  4.18945  3.12319  3.96106  2.74119  1.94183  2.95772  3.13971  3.50826  5.38167  4.18688    127 k - - -
          2.68618  4.42225  2.77519  2.73123  3.46354  2.40513  3.72494  3.29354  2.67741  2.69355  4.24690  2.90347  2.73739  3.18146  2.89801  2.37887  2.77519  2.98518  4.58477  3.61503
          0.03126  3.87691  4.59925  0.61958  0.77255  0.48576  0.95510
    104   2.31701  4.23753  3.21009  3.02595  4.08063  2.96732  4.13574  3.60379  3.10002  3.32363  4.24927  3.25010  3.70646  3.44897  3.38600  1.08439  2.79745  3.13792  5.45274  4.16415    128 s - - -
          2.68618  4.42225  2.77519  2.73123  3.46354  2.40513  3.72494  3.29354  2.67741  2.69355  4.24690  2.90347  2.73739  3.18146  2.89801  2.37887  2.77519  2.98518  4.58477  3.61503
          0.03126  3.87691  4.59925  0.61958  0.77255  0.48576  0.95510
    105   2.70088  4.24149  3.87350  3.31324  2.81329  3.77224  4.05362  1.99152  3.21519  2.02318  3.15844  3.63544  4.12736  3.01972  3.48324  3.05708  2.93720  1.88183  4.83498  3.60312    129 v - - -
          2.68618  4.42225  2.77519  2.73123  3.46354  2.40513  3.72494  3.29354  2.67741  2.69355  4.24690  2.90347  2.73739  3.18146  2.89801  2.37887  2.77519  2.98518  4.58477  3.61503
          0.03126  3.87691  4.59925  0.61958  0.77255  0.48576  0.95510
    106   3.11220  4.47355  4.57401  4.06396  3.22189  4.34346  4.72666  1.34762  3.88685  1.45833  3.08055  4.33489  4.62449  4.15516  4.07851  3.71711  3.36203  1.84678  5.20979  4.00439    130 i - - -
          2.68618  4.42225  2.77519  2.73123  3.46354  2.40513  3.72494  3.29354  2.67741  2.69355  4.24690  2.90347  2.73739  3.18146  2.89801  2.37887  2.77519  2.98518  4.58477  3.61503
          0.03126  3.87691  4.59925  0.61958  0.77255  0.48576  0.95510
    107   1.72530  4.11538  3.39728  3.05020  4.07110  2.94708  4.08662  3.35198  3.04838  3.13302  3.99525  3.24005  3.65902  3.36205  3.36329  2.08793  1.81546  2.91541  5.44692  4.22969    131 a - - -
          2.68618  4.42225  2.77519  2.73123  3.46354  2.40513  3.72494  3.29354  2.67741  2.69355  4.24690  2.90347  2.73739  3.18146  2.89801  2.37887  2.77519  2.98518  4.58477  3.61503
          0.03126  3.87691  4.59925  0.61958  0.77255  0.48576  0.95510
    108   3.25332  4.74051  3.84470  3.57482  2.29335  3.83523  3.62033  3.26189  3.43221  2.71470  3.93644  3.72879  4.30893  3.73719  3.61505  3.38961  3.53999  3.13264  3.93732  0.95844    132 y - - -
          2.68618  4.42225  2.77519  2.73123  3.46354  2.40513  3.72494  3.29354  2.67741  2.69355  4.24690  2.90347  2.73739  3.18146  2.89801  2.37887  2.77519  2.98518  4.58477  3.61503
          0.03126  3.87691  4.59925  0.61958  0.77255  0.48576  0.95510
    109   1.83931  4.38024  3.26749  2.79189  2.93580  3.41132  3.14334  2.95906  2.74491  2.63602  3.57070  3.19282  3.87320  3.08872  3.10155  2.72000  2.82965  2.71725  4.81772  3.42407    133 a - - -
          2.68618  4.42225  2.77519  2.73123  3.46354  2.40513  3.72494  3.29354  2.67741  2.69355  4.24690  2.90347  2.73739  3.18146  2.89801  2.37887  2.77519  2.98518  4.58477  3.61503
          0.03126  3.87691  4.59925  0.61958  0.77255  0.48576  0.95510
    110   3.15707  4.55930  4.49182  3.98521  3.09056  4.30295  4.63201  1.88871  3.77833  1.03869  2.96910  4.27365  4.58427  4.05062  3.96669  3.67938  3.40537  2.09061  5.09878  3.89140    134 l - - -
          2.68618  4.42225  2.77519  2.73123  3.46354  2.40513  3.72494  3.29354  2.67741  2.69355  4.24690  2.90347  2.73739  3.18146  2.89801  2.37887  2.77519  2.98518  4.58477  3.61503
          0.03126  3.87691  4.59925  0.61958  0.77255  0.48576  0.95510
    111   3.01027  4.84930  3.50135  3.01135  4.20501  3.49756  3.82717  3.74693  2.23873  3.26205  4.26200  3.37080  3.99983  3.04719  0.97163  3.09416  3.27586  3.47066  5.28619  4.13129    135 r - - -
          2.68618  4.42225  2.77519  2.73123  3.46354  2.40513  3.72494  3.29354  2.67741  2.69355  4.24690  2.90347  2.73739  3.18146  2.89801  2.37887  2.77519  2.98518  4.58477  3.61503
          0.03126  3.87691  4.59925  0.61958  0.77255  0.48576  0.95510
    112   2.24140  4.30557  3.31686  2.88148  2.95799  3.28149  3.88273  2.94133  2.86422  2.64660  3.62609  3.23491  2.12666  3.19164  3.21469  2.64229  2.79659  2.68992  5.04426  3.72825    136 p - - -
          2.68618  4.42225  2.77519  2.73123  3.46354  2.40513  3.72494  3.29354  2.67741  2.69355  4.24690  2.90347  2.73739  3.18146  2.89801  2.37887  2.77519  2.98518  4.58477  3.61503
          0.03126  3.87691  4.59925  0.61958  0.77255  0.48576  0.95510
    113   2.97600  4.94018  3.15230  2.77280  4.32762  3.46510  3.76139  3.75714  1.03222  3.32120  4.28231  3.19711  3.96504  2.95254  2.43211  3.01764  3.22888  3.46464  5.38037  4.19374    137 k - - -
          2.68618  4.42225  2.77519  2.73123  3.46354  2.40513  3.72494  3.29354  2.67741  2.69355  4.24690  2.90347  2.73739  3.18146  2.89801  2.37887  2.77519  2.98518  4.58477  3.61503
          0.03126  3.87691  4.59925  0.61958  0.77255  0.48576  0.95510
    114   2.86155  4.30826  4.23173  3.68485  3.36472  4.03542  4.44166  1.79788  3.57340  1.68771  3.21805  3.97983  4.37872  3.85140  3.82244  3.35731  2.74475  1.56582  5.15622  3.96884    138 v - - -
          2.68618  4.42225  2.77519  2.73123  3.46354  2.40513  3.72494  3.29354  2.67741  2.69355  4.24690  2.90347  2.73739  3.18146  2.89801  2.37887  2.77519  2.98518  4.58477  3.61503
          0.03126  3.87691  4.59925  0.61958  0.77255  0.48576  0.95510
    115   2.41491  4.26003  3.43183  3.18391  3.97260  3.09920  4.20092  3.10027  3.12698  2.96360  4.01375  3.39266  3.80326  3.52155  3.38552  2.61622  1.16441  2.79477  5.41001  4.18920    139 t - - -
          2.68618  4.42225  2.77519  2.73123  3.46354  2.40513  3.72494  3.29354  2.67741  2.69355  4.24690  2.90347  2.73739  3.18146  2.89801  2.37887  2.77519  2.98518  4.58477  3.61503
          0.03126  3.87691  4.59925  0.61958  0.77255  0.48576  0.95510
    116   3.35787  4.72525  4.25257  3.88196  1.75103  4.14085  3.45162  3.12624  3.75065  2.51900  3.75695  3.85284  4.48461  3.85805  3.88814  3.50318  3.59287  3.03575  3.65379  1.12899    140 y - - -
          2.68618  4.42225  2.77519  2.73123  3.46354  2.40513  3.72494  3.29354  2.67741  2.69355  4.24690  2.90347  2.73739  3.18146  2.89801  2.37887  2.77519  2.98518  4.58477  3.61503
          0.03126  3.87691  4.59925  0.61958  0.77255  0.48576  0.95510
    117   1.00739  4.19409  3.46695  3.25833  4.05666  3.01854  4.27987  3.18282  3.27470  3.06424  4.09549  3.40687  3.75816  3.61543  3.52499  2.54430  2.82196  2.83645  5.48337  4.28409    141 a - - -
          2.68618  4.42225  2.77519  2.73123  3.46354  2.40513  3.72494  3.29354  2.67741  2.69355  4.24690  2.90347  2.73739  3.18146  2.89801  2.37887  2.77519  2.98518  4.58477  3.61503
          0.03126  3.87691  4.59925  0.61958  0.77255  0.48576  0.95510
    118   2.67020  4.44532  3.34489  3.24480  4.38725  0.72229  4.36491  3.98785  3.42669  3.64145  4.61714  3.50917  3.83660  3.75048  3.66235  2.84222  3.15178  3.51531  5.48134  4.48926    142 g - - -
          2.68618  4.42225  2.77519  2.73123  3.46354  2.40513  3.72494  3.29354  2.67741  2.69355  4.24690  2.90347  2.73739  3.18146  2.89801  2.37887  2.77519  2.98518  4.58477  3.61503
          0.03126  3.87691  4.59925  0.61958  0.77255  0.48576  0.95510
    119   2.97600  4.94018  3.15230  2.77280  4.32762  3.46510  3.76139  3.75714  1.03222  3.32120  4.28231  3.19711  3.96504  2.95254  2.43211  3.01764  3.22888  3.46464  5.38037  4.19374    143 k - - -
          2.68618  4.42225  2.77519  2.73123  3.46354  2.40513  3.72494  3.29354  2.67741  2.69355  4.24690  2.90347  2.73739  3.18146  2.89801  2.37887  2.77519  2.98518  4.58477  3.61503
          0.03126  3.87691  4.59925  0.61958  0.77255  0.48576  0.95510
    120   2.25509  4.86715  2.91029  2.47950  4.22519  3.38980  3.61910  3.60919  1.74863  3.18152  4.03071  2.96321  3.84006  2.47267  2.52932  2.73250  2.94925  3.28086  5.37316  4.08680    144 k - - -
          2.68618  4.42225  2.77519  2.73123  3.46354  2.40513  3.72494  3.29354  2.67741  2.69355  4.24690  2.90347  2.73739  3.18146  2.89801  2.37887  2.77519  2.98518  4.58477  3.61503
          0.03126  3.87691  4.59925  0.61958  0.77255  0.48576  0.95510
    121   2.95652  4.36102  4.46597  3.98437  3.47447  4.15833  4.74779  1.63396  3.85098  2.02811  3.32385  4.22808  4.54294  4.15656  4.07931  3.54663  3.24165  1.14021  5.38256  4.14960    145 v - - -
          2.68618  4.42225  2.77519  2.73123  3.46354  2.40513  3.72494  3.29354  2.67741  2.69355  4.24690  2.90347  2.73739  3.18146  2.89801  2.37887  2.77519  2.98518  4.58477  3.61503
          0.03126  3.87691  4.59925  0.61958  0.77255  0.48576  0.95510
    122   2.72944  4.84043  3.12448  2.58035  4.20788  3.45121  3.60347  3.57187  1.71724  3.14337  3.99504  3.03544  3.86814  2.75738  2.17946  2.76748  2.35126  3.25477  5.32320  4.07087    146 k - - -
          2.68618  4.42225  2.77519  2.73123  3.46354  2.40513  3.72494  3.29354  2.67741  2.69355  4.24690  2.90347  2.73739  3.18146  2.89801  2.37887  2.77519  2.98518  4.58477  3.61503
          0.03126  3.87691  4.59925  0.61958  0.77255  0.48576  0.95510
    123   2.80271  4.53100  3.31497  2.54810  3.46044  3.61768  3.95624  2.63758  2.81761  1.45385  3.44732  3.36938  4.06207  3.25877  3.11350  3.01479  3.06034  2.52099  5.06229  3.78556    147 l - - -
          2.68618  4.42225  2.77519  2.73123  3.46354  2.40513  3.72494  3.29354  2.67741  2.69355  4.24690  2.90347  2.73739  3.18146  2.89801  2.37887  2.77519  2.98518  4.58477  3.61503
          0.03126  3.87691  4.59925  0.61958  0.77255  0.48576  0.95510
    124   2.69421  4.94373  2.77551  2.37179  4.23493  2.60664  3.08772  3.67159  2.08279  3.22198  4.04575  2.88751  3.81169  2.30666  2.62954  2.69251  2.92613  3.32819  5.39453  4.06632    148 k - - -
          2.68618  4.42225  2.77519  2.73123  3.46354  2.40513  3.72494  3.29354  2.67741  2.69355  4.24690  2.90347  2.73739  3.18146  2.89801  2.37887  2.77519  2.98518  4.58477  3.61503
          0.03126  3.87691  4.59925  0.61958  0.77255  0.48576  0.95510
    125   2.96299  5.06057  3.33708  2.72196  4.48078  3.58325  3.57738  3.84314  1.37719  3.31552  4.19145  3.13281  3.96895  2.71938  1.73355  2.96856  3.14349  3.53026  5.38189  4.19767    149 k - - -
          2.68618  4.42225  2.77519  2.73123  3.46354  2.40513  3.72494  3.29354  2.67741  2.69355  4.24690  2.90347  2.73739  3.18146  2.89801  2.37887  2.77519  2.98518  4.58477  3.61503
          0.03126  3.87691  4.59925  0.61958  0.77255  0.48576  0.95510
    126   2.75451  5.12560  2.56149  2.07439  4.44091  3.32569  3.60020  3.88393  2.10945  3.39571  4.21167  2.26406  3.80561  2.27480  2.69394  2.71156  2.99054  3.50993  5.54597  4.18443    150 e - - -
          2.68618  4.42225  2.77519  2.73123  3.46354  2.40513  3.72494  3.29354  2.67741  2.69355  4.24690  2.90347  2.73739  3.18146  2.89801  2.37887  2.77519  2.98518  4.58477  3.61503
          0.03126  3.87691  4.59925  0.61958  0.77255  0.48576  0.95510
    127   2.66923  4.78602  3.00850  2.52389  4.12434  3.39612  3.62358  3.51844  2.22552  3.09903  3.95425  2.99560  3.83602  2.11411  2.32321  2.71282  2.35968  3.20041  5.31169  4.02946    151 q - - -
          2.68618  4.42225  2.77519  2.73123  3.46354  2.40513  3.72494  3.29354  2.67741  2.69355  4.24690  2.90347  2.73739  3.18146  2.89801  2.37887  2.77519  2.98518  4.58477  3.61503
          0.03126  3.87691  4.59925  0.61958  0.77255  0.48576  0.95510
    128   2.59688  4.17048  3.73447  3.16423  2.79602  3.63404  3.85688  2.55569  3.07393  2.03646  2.82834  3.47931  2.92816  3.34160  3.34557  2.90458  2.82863  2.39580  3.63680  3.33551    152 l - - -
          2.68618  4.42225  2.77519  2.73123  3.46354  2.40513  3.72494  3.29354  2.67741  2.69355  4.24690  2.90347  2.73739  3.18146  2.89801  2.37887  2.77519  2.98518  4.58477  3.61503
          0.03126  3.87691  4.59925  0.61958  0.77255  0.48576  0.95510
    129   2.75506  5.17369  2.12723  2.16219  4.46430  3.23566  3.64958  3.96112  2.51659  3.48827  4.31159  2.02208  3.77991  2.21649  3.01343  2.69667  3.02093  3.56847  5.64939  4.22147    153 n - - -
          2.68618  4.42225  2.77519  2.73123  3.46354  2.40513  3.72494  3.29354  2.67741  2.69355  4.24690  2.90347  2.73739  3.18146  2.89801  2.37887  2.77519  2.98518  4.58477  3.61503
          0.03126  3.87691  4.59925  0.61958  0.77255  0.48576  0.95510
    130   2.95590  5.06814  2.48916  1.01908  4.41488  3.27678  3.86382  3.86965  2.74489  3.48601  4.45973  2.93512  3.88154  3.07931  3.15428  2.93777  3.26013  3.55299  5.58561  4.30772    154 e - - -
          2.68618  4.42225  2.77519  2.73123  3.46354  2.40513  3.72494  3.29354  2.67741  2.69355  4.24690  2.90347  2.73739  3.18146  2.89801  2.37887  2.77519  2.98518  4.58477  3.61503
          0.03126  3.87691  4.59925  0.61958  0.77255  0.48576  0.95510
    131   1.62667  4.16806  3.30426  2.92490  4.07045  2.97445  4.00177  3.43716  2.94096  3.14074  3.98064  3.17770  2.89893  3.25257  3.28977  2.09517  2.31742  2.98889  5.42077  4.18841    155 a - - -
          2.68618  4.42225  2.77519  2.73123  3.46354  2.40513  3.72494  3.29354  2.67741  2.69355  4.24690  2.90347  2.73739  3.18146  2.89801  2.37887  2.77519  2.98518  4.58477  3.61503
          0.03126  3.87691  4.59925  0.61958  0.77255  0.48576  0.95510
    132   3.03453  4.45190  4.34217  3.95805  3.37706  4.07147  4.68528  1.07243  3.78628  1.96208  3.31161  4.20276  4.50216  4.13405  3.98233  3.56711  3.33358  1.84579  5.26889  4.00764    156 i - - -
          2.68618  4.42225  2.77519  2.73123  3.46354  2.40513  3.72494  3.29354  2.67741  2.69355  4.24690  2.90347  2.73739  3.18146  2.89801  2.37887  2.77519  2.98518  4.58477  3.61503
          0.03126  3.87691  4.59925  0.61958  0.77255  0.48576  0.95510
    133   2.41491  4.26003  3.43183  3.18391  3.97260  3.09920  4.20092  3.10027  3.12698  2.96360  4.01375  3.39266  3.80326  3.52155  3.38552  2.61622  1.16441  2.79477  5.41001  4.18920    157 t - - -
          2.68618  4.42225  2.77519  2.73123  3.46354  2.40513  3.72494  3.29354  2.67741  2.69355  4.24690  2.90347  2.73739  3.18146  2.89801  2.37887  2.77519  2.98518  4.58477  3.61503
          0.03126  3.87691  4.59925  0.61958  0.77255  0.48576  0.95510
    134   1.97553  4.26226  3.67712  3.15388  3.50470  3.56483  4.05793  2.13191  3.06093  2.15529  3.41463  3.49153  4.02529  3.39091  3.37609  2.88659  2.60037  2.15580  5.08009  3.85507    158 a - - -
          2.68618  4.42225  2.77519  2.73123  3.46354  2.40513  3.72494  3.29354  2.67741  2.69355  4.24690  2.90347  2.73739  3.18146  2.89801  2.37887  2.77519  2.98518  4.58477  3.61503
          0.03126  3.87691  4.59925  0.61958  0.77255  0.48576  0.95510
    135   2.81155  4.35281  4.13154  3.79470  3.55320  3.72857  4.59561  2.04972  3.66255  2.23939  3.51757  3.98385  4.28875  4.02199  3.87465  3.23229  3.17293  1.01931  5.33843  4.07037    159 v - - -
          2.68618  4.42225  2.77519  2.73123  3.46354  2.40513  3.72494  3.29354  2.67741  2.69355  4.24690  2.90347  2.73739  3.18146  2.89801  2.37887  2.77519  2.98518  4.58477  3.61503
          0.03126  3.87691  4.59925  0.61958  0.77255  0.48576  0.95510
    136   3.01027  4.84930  3.50135  3.01135  4.20501  3.49756  3.82717  3.74693  2.23873  3.26205  4.26200  3.37080  3.99983  3.04719  0.97163  3.09416  3.27586  3.47066  5.28619  4.13129    160 r - - -
          2.68618  4.42225  2.77519  2.73123  3.46354  2.40513  3.72494  3.29354  2.67741  2.69355  4.24690  2.90347  2.73739  3.18146  2.89801  2.37887  2.77519  2.98518  4.58477  3.61503
          0.03126  3.87691  4.59925  0.61958  0.77255  0.48576  0.95510
    137   2.31701  4.23753  3.21009  3.02595  4.08063  2.96732  4.13574  3.60379  3.10002  3.32363  4.24927  3.25010  3.70646  3.44897  3.38600  1.08439  2.79745  3.13792  5.45274  4.16415    161 s - - -
          2.68619  4.42227  2.77521  2.73100  3.46355  2.40514  3.72496  3.29355  2.67742  2.69356  4.24691  2.90348  2.73741  3.18148  2.89802  2.37888  2.77521  2.98520  4.58478  3.61505
          0.16590  1.94627  4.59925  0.34876  1.22269  0.48576  0.95510
    138   2.61124  4.61119  3.02072  2.17932  3.79232  3.43231  3.67022  3.09636  2.46793  2.57284  3.68735  3.02573  3.84382  2.60514  2.85745  2.70363  2.84675  2.40879  5.14940  3.85793    163 e - - -
          2.68618  4.42225  2.77519  2.73123  3.46354  2.40513  3.72494  3.29354  2.67741  2.69355  4.24690  2.90347  2.73739  3.18146  2.89801  2.37887  2.77519  2.98518  4.58477  3.61503
          0.03126  3.87691  4.59925  0.61958  0.77255  0.48576  0.95510
    139   2.72545  4.38325  3.57325  3.05134  2.20829  3.66048  3.65205  2.84104  2.98015  2.24157  3.46725  2.59516  4.03727  3.26798  3.29421  2.93327  2.95901  2.64903  4.30682  2.50472    164 f - - -
          2.68618  4.42225  2.77519  2.73123  3.46354  2.40513  3.72494  3.29354  2.67741  2.69355  4.24690  2.90347  2.73739  3.18146  2.89801  2.37887  2.77519  2.98518  4.58477  3.61503
          0.03126  3.87691  4.59925  0.61958  0.77255  0.48576  0.95510
    140   2.81670  4.69824  2.49695  2.67984  2.95448  3.48287  3.64732  3.28089  2.84202  2.88581  3.87233  3.12883  3.96827  3.13632  3.22847  2.89560  3.08105  3.04307  4.51808  1.64373    165 y - - -
          2.68618  4.42225  2.77519  2.73123  3.46354  2.40513  3.72494  3.29354  2.67741  2.69355  4.24690  2.90347  2.73739  3.18146  2.89801  2.37887  2.77519  2.98518  4.58477  3.61503
          0.03126  3.87691  4.59925  0.61958  0.77255  0.48576  0.95510
    141   2.33451  4.19418  3.40466  3.08380  3.88334  1.71021  4.10171  3.03186  3.07838  2.91884  3.88330  3.31422  3.76321  3.41126  3.37881  2.53592  2.76562  2.02666  5.32935  4.08306    166 g - - -
          2.68618  4.42225  2.77519  2.73123  3.46354  2.40513  3.72494  3.29354  2.67741  2.69355  4.24690  2.90347  2.73739  3.18146  2.89801  2.37887  2.77519  2.98518  4.58477  3.61503
          0.03126  3.87691  4.59925  0.61958  0.77255  0.48576  0.95510
    142   2.64627  4.31120  3.65410  3.21205  3.46670  3.55685  4.10848  1.63969  3.10533  2.29487  3.42748  3.53378  2.69702  3.46242  3.39195  2.93595  2.95367  2.23872  5.08220  3.83474    167 i - - -
          2.68618  4.42225  2.77519  2.73123  3.46354  2.40513  3.72494  3.29354  2.67741  2.69355  4.24690  2.90347  2.73739  3.18146  2.89801  2.37887  2.77519  2.98518  4.58477  3.61503
          0.03126  3.87691  4.59925  0.61958  0.77255  0.48576  0.95510
    143   2.59673  4.79133  1.96783  2.30919  4.33585  3.13110  3.77507  3.81425  2.72291  3.42881  4.27608  2.82180  3.74885  2.96331  3.21303  1.68807  2.94364  3.39683  5.60939  4.21951    168 s - - -
          2.68618  4.42225  2.77519  2.73123  3.46354  2.40513  3.72494  3.29354  2.67741  2.69355  4.24690  2.90347  2.73739  3.18146  2.89801  2.37887  2.77519  2.98518  4.58477  3.61503
          0.09783  3.87691  2.62437  0.61958  0.77255  0.48576  0.95510
    144   2.73755  5.12423  2.08691  2.15154  4.43019  3.21160  3.63742  3.90745  2.24961  3.45037  4.28161  1.97474  3.76226  2.79568  2.98594  2.68497  3.00689  3.52304  5.62048  4.20376    169 n - - -
          2.68619  4.42226  2.77521  2.73125  3.46355  2.40514  3.72496  3.29333  2.67742  2.69356  4.24691  2.90348  2.73741  3.18148  2.89802  2.37888  2.77521  2.98520  4.58478  3.61474
          0.09197  2.43193        *  0.64555  0.74312  0.00000        *
//
