# Supplementary material for: T346Hunter: A Novel Web-Based Tool for the Prediction of Type III, Type IV and Type VI Secretion Systems in Bacterial Genomes
Source: PLoS One. 2015 Apr 13;10(4):e0119317. doi: 10.1371/journal.pone.0119317 (PMC4395097; doi:10.1371/journal.pone.0119317)
Supplement: S1 Data — (ZIP) [file pone.0119317.s009.zip › T346Hunter_profiles/GP.Orf19.Tn.fasta]

>gi|331267227|ref|YP_004326857.1| hypothetical protein SOR_1870 [Streptococcus oralis Uo5] [Orf19_Tn]
MNFGQNLYNWFLSNAQSLVLLAIVVIGLYLGFKREFSKLIGFLIIAIIAVGLVFNAAGVKDILLELFNRI
IGA
>gi|225861752|ref|YP_002743261.1| hypothetical protein SPT_1911 [Streptococcus pneumoniae Taiwan19F-14] [Orf19_Tn]
MNFGQNLYNWFLSNAQSLVLLAIVVIGLYLGFKREFSKLIGFLIIAIIAVGLVFNAAGVKDILLELFNRI
IGA
>gi|126697948|ref|YP_001086845.1| conjugative transposon protein [Clostridium difficile 630] [Orf19_Tn]
MNFGQNLYQWFLSNAQSLVLMAIVVIGIYLGFKREFSKLIGFLVVALVAVGLVFNAGGVKDVLLELFNKI
IGA
>gi|126698077|ref|YP_001086974.1| conjugative transposon protein [Clostridium difficile 630] [Orf19_Tn]
MNFGQNLYNWFLSNAQSLVLLAIVVIGLYLGFKREFSKLIGFLIIAIIAVGLVFNAAGVKDILLELFNRI
IGA
>gi|126700962|ref|YP_001089859.1| conjugative transposon protein [Clostridium difficile 630] [Orf19_Tn]
MNFGQNLYNWFLSNAQSLVLLAIVVIGLYLGFKREFSKLIGFLVVSLVAVGLVFNADGVKDILLELFNKI
IGA
>gi|126701009|ref|YP_001089906.1| conjugative transposon protein [Clostridium difficile 630] [Orf19_Tn]
MNFGQNLYTWFLSNAQSLVLMAIVVIGIYLGFKREFSKLIGFLVVALIAVGLVFNAGGVKDVLLELFNKI
IGA
>gi|288905888|ref|YP_003431110.1| hypothetical protein GALLO_1695 [Streptococcus gallolyticus UCN34] [Orf19_Tn]
MNFGQNLYNWFLSNAQSLVLLAIVVIGLYLGFKREFSKLIGFLIIAIIAVGLVFNAAGVKDILLELFNRI
IGA
>gi|29376412|ref|NP_815566.1| hypothetical protein EF1883 [Enterococcus faecalis V583] [Orf19_Tn]
MNFGQNLYQWFLTNAQSLVLLAIVVIGLFLGFKREFSKLIGFLVIALIAVGLVFNASGVKDVLLNLFNRI
VGA
>gi|29376837|ref|NP_815991.1| hypothetical protein EF2336 [Enterococcus faecalis V583] [Orf19_Tn]
MNFGQNLYQWFLTNAQSLVLLAIVVIGLFLGFKREFSKLIGFLVIALIAVGLVFNASGVKDVLLNLFNRI
VGA
>gi|194397890|ref|YP_002037946.1| Tn5251 hypothetical protein [Streptococcus pneumoniae G54] [Orf19_Tn]
MNFGQNLYNWFLSNAQSLVLLAIVVIGLYLGFKREFSKLIGFLIIAIIAVGLVFNAAGVKDILLELFNRI
IGA
>gi|146320782|ref|YP_001200493.1| hypothetical protein SSU98_0935 [Streptococcus suis 98HAH33] [Orf19_Tn]
MNFGQNLYNWFLSNAQSLVLLAIVVIGLYLGFKREFSKLIGFLIIAIIAVGLVFNAAGVKDILSRAIQSH
YWCLNKTVLLWNISGFLMFRKGMVHQTKCGRDF
>gi|156978735|ref|YP_001440994.1| hypothetical protein SAHV_0404 [Staphylococcus aureus subsp. aureus Mu3] [Orf19_Tn]
MNFGQNLYNWFLDNAQSLVLLAIVVIGLFLGFKREFSKLIGFLIIALIAVGLVFNAAGVKDVLLNLFNRI
IGA
>gi|253755113|ref|YP_003028253.1| hypothetical protein SSUBM407_0490 [Streptococcus suis BM407] [Orf19_Tn]
MNFGQNLYNWFLSNAQSLVLLAIVVIGLYLGFKREFSKLIGFLIIAIIAVGLVFNAAGVKDILLELFNRI
IGA
>gi|253755579|ref|YP_003028719.1| hypothetical protein SSUBM407_0974 [Streptococcus suis BM407] [Orf19_Tn]
MNFGQNLYNWFLSNAQSLVLLAIVVIGLYLGFKREFSKLIGFLIIAIIAVGLVFNAAGVKDILLELFNRI
IGA
>gi|225856797|ref|YP_002738308.1| hypothetical protein SPP_1163 [Streptococcus pneumoniae P1031] [Orf19_Tn]
MNFGQNLYNWFLSNAQSLVLLAIVVIGLYLGFKREFSKLIGFLIIAIIAVGLVFNAAGVKDILLELFNRI
IGA
>gi|307127296|ref|YP_003879327.1| hypothetical protein SP670_1164 [Streptococcus pneumoniae 670-6B] [Orf19_Tn]
MNFGQNLYNWFLSNAQSLVLLAIVVIGLYLGFKREFSKLIGFLIIAIIAVGLVFNAAGVKDILLELFNRI
IGA
>gi|221232077|ref|YP_002511230.1| conjugative transposon protein [Streptococcus pneumoniae ATCC 700669] [Orf19_Tn]
MNFGQNLYNWFLSNAQSLVLLAIVVIGLYLGFKREFSKLIGFLIIAIIAVGLVFNAAGVKDILLELFNRI
IGA
>gi|260685143|ref|YP_003216428.1| conjugative transposon protein [Clostridium difficile CD196] [Orf19_Tn]
MNFGQNLYTWFLSNAQSLVLMAIVVIGIYLGFKREFSKLIGFLVVALVAVGLVFNAGGVKDVLLELFNKI
IGA
>gi|298503702|ref|YP_003725642.1| hypothetical protein HMPREF0837_12200 [Streptococcus pneumoniae TCH8431/19A] [Orf19_Tn]
MNFGQNLYNWFLSNAQSLVLLAIVVIGLYLGFKREFSKLIGFLIIAIIAVGLVFNAAGVKDILLELFNRI
IGA
>gi|253751707|ref|YP_003024848.1| hypothetical protein SSUSC84_0834 [Streptococcus suis SC84] [Orf19_Tn]
MNFGQNLYNWFLSNAQSLVLLAIVVIGLYLGFKREFSKLIGFLIIAIIAVGLVFNAAGVKDILLELFNRI
IGA
>gi|22537093|ref|NP_687944.1| Tn916 hypothetical protein [Streptococcus agalactiae 2603V/R] [Orf19_Tn]
MNFGQNLYNWFLSNAQSLVLLAIVVIGLYLGFKREFSKLIGFLIIAIIAVGLVFNAAGVKDILLELFNRI
IGA
>gi|289450419|ref|YP_003475490.1| hypothetical protein HMPREF0868_1211 [Clostridiales genomosp. BVAB3 str. UPII9-5] [Orf19_Tn]
MNFGQNLYNWFLSNAQSLVLLAIVVIGLYLGFKREFSKLIGFLIIAIIAVGLVFNAAGVKDILLELFNRI
IGA
>gi|336064918|ref|YP_004559777.1| Tn916 ORF19 protein [Streptococcus pasteurianus ATCC 43144] [Orf19_Tn]
MNFGQNLYNWFLSNAQSLVLLAIVVIGLYLGFKREFSKLIGFLIIAIIAVGLVFNAAGVKDILLELFNRI
IGA
>gi|260688801|ref|YP_003219935.1| conjugative transposon protein [Clostridium difficile R20291] [Orf19_Tn]
MNFGQNLYTWFLSNAQSLVLMAIVVIGIYLGFKREFSKLIGFLVVALVAVGLVFNAGGVKDVLLELFNKI
IGA
>gi|16803149|ref|NP_464634.1| hypothetical protein lmo1109 [Listeria monocytogenes EGD-e] [Orf19_Tn]
MNFGQNLYNWFLSNAQSLVLLAIVVIGLYLGFKREFSKLIGFLIIALIAVGLVFNAGGVKDVLLNLFNRI
IGA
>gi|319893408|ref|YP_004150283.1| Conjugation-like protein [Staphylococcus pseudintermedius HKU10-03] [Orf19_Tn]
MNFGQNLYNWFLSNAQSLVLLAIVVIGLYLGFKREFSKLIGFLIIAIIAVGLVFNAAGVKDILLELFNRI
IGA
>gi|169833034|ref|YP_001694726.1| hypothetical protein SPH_1417 [Streptococcus pneumoniae Hungary19A-6] [Orf19_Tn]
MNFGQNLYNWFLSNAQSLVLLAIVVIGLYLGFKREFSKLIGFLIIAIIAVGLVFNAAGVKDILLELFNRI
IGA
>gi|146318583|ref|YP_001198295.1| hypothetical protein SSU05_0929 [Streptococcus suis 05ZYH33] [Orf19_Tn]
MNFGQNLYNWFLSNAQSLVLLAIVVIGLYLGFKREFSKLIGFLIIAIIAVGLVFNAAGVKDILLELFNRI
IGA
>gi|342162952|ref|YP_004767591.1| Tn916 ORF19 protein [Streptococcus pseudopneumoniae IS7493] [Orf19_Tn]
MNFGQNLYNWFLSNAQSLVLLAIVVIGLYLGFKREFSKLIGFLIIAIIAVGLVFNAAGVKDILLELFNRI
IGA
>gi|289168164|ref|YP_003446433.1| hypothetical protein smi_1325 [Streptococcus mitis B6] [Orf19_Tn]
MNFGQNLYNWFLDNAQSLVLLAIVVIGLFLGFKREFSKLIGFLIIALIAVGLVFNAAGVKDVLLNLFNRI
IGA
>gi|15923397|ref|NP_370931.1| hypothetical protein SAV0407 [Staphylococcus aureus subsp. aureus Mu50] [Orf19_Tn]
MNFGQNLYNWFLDNAQSLVLLAIVVIGLFLGFKREFSKLIGFLIIALIAVGLVFNAAGVKDVLLNLFNRI
IGA
>gi|182683133|ref|YP_001834880.1| hypothetical protein SPCG_0163 [Streptococcus pneumoniae CGSP14] [Orf19_Tn]
MNFGQNLYNWFLSNAQSLVLLAIVVIGLYLGFKHEFSKLIGFLIIAIIAVGLVFNAAGVKDILLELFNRI
IGA
