# Supplementary material for: T346Hunter: A Novel Web-Based Tool for the Prediction of Type III, Type IV and Type VI Secretion Systems in Bacterial Genomes
Source: PLoS One. 2015 Apr 13;10(4):e0119317. doi: 10.1371/journal.pone.0119317 (PMC4395097; doi:10.1371/journal.pone.0119317)
Supplement: S1 Data — (ZIP) [file pone.0119317.s009.zip › T346Hunter_profiles/GP.Orf19.Tn.hmm]

HMMER3/f [3.1b1 | May 2013]
NAME  Orf19_Tn
LENG  73
ALPH  amino
RF    no
MM    no
CONS  yes
CS    no
MAP   yes
DATE  Mon Feb 10 16:19:48 2014
NSEQ  6
EFFN  0.524414
CKSUM 2815663440
STATS LOCAL MSV       -9.0927  0.71868
STATS LOCAL VITERBI   -9.5940  0.71868
STATS LOCAL FORWARD   -3.9051  0.71868
HMM          A        C        D        E        F        G        H        I        K        L        M        N        P        Q        R        S        T        V        W        Y   
            m->m     m->i     m->d     i->m     i->i     d->m     d->d
  COMPO   2.51926  4.54529  3.34763  3.14257  2.78281  2.60588  4.16475  2.43355  2.96640  2.01359  3.55445  3.01957  4.01811  3.36725  3.27641  2.89424  3.19715  2.32355  4.40878  3.42353
          2.68618  4.42225  2.77519  2.73123  3.46354  2.40513  3.72494  3.29354  2.67741  2.69355  4.24690  2.90347  2.73739  3.18146  2.89801  2.37887  2.77519  2.98518  4.58477  3.61503
          0.03085  3.88992  4.61227  0.61958  0.77255  0.00000        *
      1   2.98272  4.52869  4.06803  3.66268  3.21507  3.84705  4.39378  2.39240  3.42985  1.80700  1.34490  3.93806  4.30764  3.81051  3.63315  3.33371  3.28831  2.40057  5.05829  3.82167      1 m - - -
          2.68618  4.42225  2.77519  2.73123  3.46354  2.40513  3.72494  3.29354  2.67741  2.69355  4.24690  2.90347  2.73739  3.18146  2.89801  2.37887  2.77519  2.98518  4.58477  3.61503
          0.03085  3.88992  4.61227  0.61958  0.77255  0.48576  0.95510
      2   2.73759  4.73504  2.71747  2.60460  4.10126  3.19543  3.93460  3.81521  2.83965  3.46004  4.41505  1.12754  3.84807  3.20723  3.19503  2.80402  3.11993  3.43566  5.40515  4.04822      2 n - - -
          2.68618  4.42225  2.77519  2.73123  3.46354  2.40513  3.72494  3.29354  2.67741  2.69355  4.24690  2.90347  2.73739  3.18146  2.89801  2.37887  2.77519  2.98518  4.58477  3.61503
          0.03085  3.88992  4.61227  0.61958  0.77255  0.48576  0.95510
      3   3.28031  4.67689  4.26266  3.98032  0.98360  3.96630  3.88459  2.80167  3.88687  2.16763  3.52914  4.03873  4.42438  4.04999  4.00229  3.54944  3.58139  2.79368  4.12821  2.49292      3 f - - -
          2.68618  4.42225  2.77519  2.73123  3.46354  2.40513  3.72494  3.29354  2.67741  2.69355  4.24690  2.90347  2.73739  3.18146  2.89801  2.37887  2.77519  2.98518  4.58477  3.61503
          0.03085  3.88992  4.61227  0.61958  0.77255  0.48576  0.95510
      4   2.68627  4.46019  3.36363  3.26514  4.40754  0.70268  4.38453  4.01122  3.44881  3.66321  4.63895  3.52788  3.85189  3.77155  3.68312  2.85864  3.16885  3.53616  5.49826  4.50996      4 g - - -
          2.68618  4.42225  2.77519  2.73123  3.46354  2.40513  3.72494  3.29354  2.67741  2.69355  4.24690  2.90347  2.73739  3.18146  2.89801  2.37887  2.77519  2.98518  4.58477  3.61503
          0.03085  3.88992  4.61227  0.61958  0.77255  0.48576  0.95510
      5   2.89422  4.88083  2.91407  2.66885  4.05175  3.37733  3.82739  3.68497  2.48839  3.18562  4.21277  3.12882  3.93090  1.20335  2.77231  2.94114  3.19108  3.41350  5.32057  4.01540      5 q - - -
          2.68618  4.42225  2.77519  2.73123  3.46354  2.40513  3.72494  3.29354  2.67741  2.69355  4.24690  2.90347  2.73739  3.18146  2.89801  2.37887  2.77519  2.98518  4.58477  3.61503
          0.03085  3.88992  4.61227  0.61958  0.77255  0.48576  0.95510
      6   2.73759  4.73504  2.71747  2.60460  4.10126  3.19543  3.93460  3.81521  2.83965  3.46004  4.41505  1.12754  3.84807  3.20723  3.19503  2.80402  3.11993  3.43566  5.40515  4.04822      6 n - - -
          2.68618  4.42225  2.77519  2.73123  3.46354  2.40513  3.72494  3.29354  2.67741  2.69355  4.24690  2.90347  2.73739  3.18146  2.89801  2.37887  2.77519  2.98518  4.58477  3.61503
          0.03085  3.88992  4.61227  0.61958  0.77255  0.48576  0.95510
      7   3.17465  4.63165  4.21756  3.85731  3.14206  4.00442  4.50756  2.34686  3.62489  0.85401  3.15924  4.13111  4.43665  3.98905  3.79818  3.57705  3.46804  2.38876  5.02787  3.75528      7 l - - -
          2.68618  4.42225  2.77519  2.73123  3.46354  2.40513  3.72494  3.29354  2.67741  2.69355  4.24690  2.90347  2.73739  3.18146  2.89801  2.37887  2.77519  2.98518  4.58477  3.61503
          0.03085  3.88992  4.61227  0.61958  0.77255  0.48576  0.95510
      8   3.27200  4.75393  3.86384  3.59634  2.29340  3.85034  3.62625  3.27874  3.45335  2.72822  3.95192  3.74473  4.32370  3.75521  3.63355  3.40702  3.55872  3.15010  3.93788  0.93726      8 y - - -
          2.68618  4.42225  2.77519  2.73123  3.46354  2.40513  3.72494  3.29354  2.67741  2.69355  4.24690  2.90347  2.73739  3.18146  2.89801  2.37887  2.77519  2.98518  4.58477  3.61503
          0.03085  3.88992  4.61227  0.61958  0.77255  0.48576  0.95510
      9   2.75565  4.99539  2.54937  2.33200  4.28041  3.28246  3.67959  3.83119  2.42081  3.37872  4.24053  1.84601  3.82353  2.16912  2.80298  2.74387  3.03309  3.46738  5.49319  4.11196      9 n - - -
          2.68618  4.42225  2.77519  2.73123  3.46354  2.40513  3.72494  3.29354  2.67741  2.69355  4.24690  2.90347  2.73739  3.18146  2.89801  2.37887  2.77519  2.98518  4.58477  3.61503
          0.03085  3.88992  4.61227  0.61958  0.77255  0.48576  0.95510
     10   3.36420  4.73275  4.11760  3.82786  2.68361  3.74949  3.92087  3.38835  3.54962  2.78031  4.02137  3.97335  4.26863  3.93632  3.67496  3.56774  3.66543  3.27917  0.85083  2.68477     10 w - - -
          2.68618  4.42225  2.77519  2.73123  3.46354  2.40513  3.72494  3.29354  2.67741  2.69355  4.24690  2.90347  2.73739  3.18146  2.89801  2.37887  2.77519  2.98518  4.58477  3.61503
          0.03085  3.88992  4.61227  0.61958  0.77255  0.48576  0.95510
     11   3.28031  4.67689  4.26266  3.98032  0.98360  3.96630  3.88459  2.80167  3.88687  2.16763  3.52914  4.03873  4.42438  4.04999  4.00229  3.54944  3.58139  2.79368  4.12821  2.49292     11 f - - -
          2.68618  4.42225  2.77519  2.73123  3.46354  2.40513  3.72494  3.29354  2.67741  2.69355  4.24690  2.90347  2.73739  3.18146  2.89801  2.37887  2.77519  2.98518  4.58477  3.61503
          0.03085  3.88992  4.61227  0.61958  0.77255  0.48576  0.95510
     12   3.17465  4.63165  4.21756  3.85731  3.14206  4.00442  4.50756  2.34686  3.62489  0.85401  3.15924  4.13111  4.43665  3.98905  3.79818  3.57705  3.46804  2.38876  5.02787  3.75528     12 l - - -
          2.68618  4.42225  2.77519  2.73123  3.46354  2.40513  3.72494  3.29354  2.67741  2.69355  4.24690  2.90347  2.73739  3.18146  2.89801  2.37887  2.77519  2.98518  4.58477  3.61503
          0.03085  3.88992  4.61227  0.61958  0.77255  0.48576  0.95510
     13   2.47102  4.57470  2.40334  2.46259  4.20300  3.12926  3.79161  3.60907  2.69184  3.25694  4.09248  2.92619  3.72954  2.98140  3.13976  1.71195  2.45546  3.20323  5.49369  4.16273     13 s - - -
          2.68618  4.42225  2.77519  2.73123  3.46354  2.40513  3.72494  3.29354  2.67741  2.69355  4.24690  2.90347  2.73739  3.18146  2.89801  2.37887  2.77519  2.98518  4.58477  3.61503
          0.03085  3.88992  4.61227  0.61958  0.77255  0.48576  0.95510
     14   2.73759  4.73504  2.71747  2.60460  4.10126  3.19543  3.93460  3.81521  2.83965  3.46004  4.41505  1.12754  3.84807  3.20723  3.19503  2.80402  3.11993  3.43566  5.40515  4.04822     14 n - - -
          2.68618  4.42225  2.77519  2.73123  3.46354  2.40513  3.72494  3.29354  2.67741  2.69355  4.24690  2.90347  2.73739  3.18146  2.89801  2.37887  2.77519  2.98518  4.58477  3.61503
          0.03085  3.88992  4.61227  0.61958  0.77255  0.48576  0.95510
     15   0.98891  4.20047  3.48006  3.27195  4.06952  3.02459  4.29197  3.19762  3.28865  3.07845  4.10820  3.41723  3.76544  3.62818  3.53810  2.55054  2.82909  2.84900  5.49493  4.29707     15 a - - -
          2.68618  4.42225  2.77519  2.73123  3.46354  2.40513  3.72494  3.29354  2.67741  2.69355  4.24690  2.90347  2.73739  3.18146  2.89801  2.37887  2.77519  2.98518  4.58477  3.61503
          0.03085  3.88992  4.61227  0.61958  0.77255  0.48576  0.95510
     16   2.89422  4.88083  2.91407  2.66885  4.05175  3.37733  3.82739  3.68497  2.48839  3.18562  4.21277  3.12882  3.93090  1.20335  2.77231  2.94114  3.19108  3.41350  5.32057  4.01540     16 q - - -
          2.68618  4.42225  2.77519  2.73123  3.46354  2.40513  3.72494  3.29354  2.67741  2.69355  4.24690  2.90347  2.73739  3.18146  2.89801  2.37887  2.77519  2.98518  4.58477  3.61503
          0.03085  3.88992  4.61227  0.61958  0.77255  0.48576  0.95510
     17   2.32331  4.24404  3.22129  3.03767  4.09354  2.97358  4.14714  3.61842  3.11262  3.33723  4.26173  3.25980  3.71378  3.46053  3.39825  1.06506  2.80471  3.14971  5.46459  4.17711     17 s - - -
          2.68618  4.42225  2.77519  2.73123  3.46354  2.40513  3.72494  3.29354  2.67741  2.69355  4.24690  2.90347  2.73739  3.18146  2.89801  2.37887  2.77519  2.98518  4.58477  3.61503
          0.03085  3.88992  4.61227  0.61958  0.77255  0.48576  0.95510
     18   3.17465  4.63165  4.21756  3.85731  3.14206  4.00442  4.50756  2.34686  3.62489  0.85401  3.15924  4.13111  4.43665  3.98905  3.79818  3.57705  3.46804  2.38876  5.02787  3.75528     18 l - - -
          2.68618  4.42225  2.77519  2.73123  3.46354  2.40513  3.72494  3.29354  2.67741  2.69355  4.24690  2.90347  2.73739  3.18146  2.89801  2.37887  2.77519  2.98518  4.58477  3.61503
          0.03085  3.88992  4.61227  0.61958  0.77255  0.48576  0.95510
     19   2.82178  4.35936  4.14959  3.81308  3.56263  3.74208  4.61172  2.04888  3.68113  2.24651  3.52495  4.00016  4.30149  4.03960  3.89199  3.24657  3.18282  1.00318  5.35008  4.08286     19 v - - -
          2.68618  4.42225  2.77519  2.73123  3.46354  2.40513  3.72494  3.29354  2.67741  2.69355  4.24690  2.90347  2.73739  3.18146  2.89801  2.37887  2.77519  2.98518  4.58477  3.61503
          0.03085  3.88992  4.61227  0.61958  0.77255  0.48576  0.95510
     20   3.17465  4.63165  4.21756  3.85731  3.14206  4.00442  4.50756  2.34686  3.62489  0.85401  3.15924  4.13111  4.43665  3.98905  3.79818  3.57705  3.46804  2.38876  5.02787  3.75528     20 l - - -
          2.68618  4.42225  2.77519  2.73123  3.46354  2.40513  3.72494  3.29354  2.67741  2.69355  4.24690  2.90347  2.73739  3.18146  2.89801  2.37887  2.77519  2.98518  4.58477  3.61503
          0.03085  3.88992  4.61227  0.61958  0.77255  0.48576  0.95510
     21   3.17241  4.59094  4.47667  3.94391  3.04365  4.30113  4.59496  2.16680  3.73129  1.00177  2.44188  4.24731  4.56126  3.99000  3.91793  3.65857  3.40984  2.25606  5.06471  3.90533     21 l - - -
          2.68618  4.42225  2.77519  2.73123  3.46354  2.40513  3.72494  3.29354  2.67741  2.69355  4.24690  2.90347  2.73739  3.18146  2.89801  2.37887  2.77519  2.98518  4.58477  3.61503
          0.03085  3.88992  4.61227  0.61958  0.77255  0.48576  0.95510
     22   0.98891  4.20047  3.48006  3.27195  4.06952  3.02459  4.29197  3.19762  3.28865  3.07845  4.10820  3.41723  3.76544  3.62818  3.53810  2.55054  2.82909  2.84900  5.49493  4.29707     22 a - - -
          2.68618  4.42225  2.77519  2.73123  3.46354  2.40513  3.72494  3.29354  2.67741  2.69355  4.24690  2.90347  2.73739  3.18146  2.89801  2.37887  2.77519  2.98518  4.58477  3.61503
          0.03085  3.88992  4.61227  0.61958  0.77255  0.48576  0.95510
     23   3.04464  4.45830  4.36077  3.97709  3.38576  4.08560  4.70185  1.05656  3.80557  1.96804  3.31821  4.21997  4.51498  4.15196  4.00013  3.58244  3.34343  1.84606  5.28032  4.02025     23 i - - -
          2.68618  4.42225  2.77519  2.73123  3.46354  2.40513  3.72494  3.29354  2.67741  2.69355  4.24690  2.90347  2.73739  3.18146  2.89801  2.37887  2.77519  2.98518  4.58477  3.61503
          0.03085  3.88992  4.61227  0.61958  0.77255  0.48576  0.95510
     24   2.82178  4.35936  4.14959  3.81308  3.56263  3.74208  4.61172  2.04888  3.68113  2.24651  3.52495  4.00016  4.30149  4.03960  3.89199  3.24657  3.18282  1.00318  5.35008  4.08286     24 v - - -
          2.68618  4.42225  2.77519  2.73123  3.46354  2.40513  3.72494  3.29354  2.67741  2.69355  4.24690  2.90347  2.73739  3.18146  2.89801  2.37887  2.77519  2.98518  4.58477  3.61503
          0.03085  3.88992  4.61227  0.61958  0.77255  0.48576  0.95510
     25   2.82178  4.35936  4.14959  3.81308  3.56263  3.74208  4.61172  2.04888  3.68113  2.24651  3.52495  4.00016  4.30149  4.03960  3.89199  3.24657  3.18282  1.00318  5.35008  4.08286     25 v - - -
          2.68618  4.42225  2.77519  2.73123  3.46354  2.40513  3.72494  3.29354  2.67741  2.69355  4.24690  2.90347  2.73739  3.18146  2.89801  2.37887  2.77519  2.98518  4.58477  3.61503
          0.03085  3.88992  4.61227  0.61958  0.77255  0.48576  0.95510
     26   3.04464  4.45830  4.36077  3.97709  3.38576  4.08560  4.70185  1.05656  3.80557  1.96804  3.31821  4.21997  4.51498  4.15196  4.00013  3.58244  3.34343  1.84606  5.28032  4.02025     26 i - - -
          2.68618  4.42225  2.77519  2.73123  3.46354  2.40513  3.72494  3.29354  2.67741  2.69355  4.24690  2.90347  2.73739  3.18146  2.89801  2.37887  2.77519  2.98518  4.58477  3.61503
          0.03085  3.88992  4.61227  0.61958  0.77255  0.48576  0.95510
     27   2.68627  4.46019  3.36363  3.26514  4.40754  0.70268  4.38453  4.01122  3.44881  3.66321  4.63895  3.52788  3.85189  3.77155  3.68312  2.85864  3.16885  3.53616  5.49826  4.50996     27 g - - -
          2.68618  4.42225  2.77519  2.73123  3.46354  2.40513  3.72494  3.29354  2.67741  2.69355  4.24690  2.90347  2.73739  3.18146  2.89801  2.37887  2.77519  2.98518  4.58477  3.61503
          0.03085  3.88992  4.61227  0.61958  0.77255  0.48576  0.95510
     28   3.16899  4.55698  4.54044  4.02728  3.10400  4.33905  4.66970  1.82500  3.83040  1.05071  2.96846  4.31322  4.60811  4.08723  4.01451  3.71164  3.41422  2.06737  5.12137  3.92907     28 l - - -
          2.68618  4.42225  2.77519  2.73123  3.46354  2.40513  3.72494  3.29354  2.67741  2.69355  4.24690  2.90347  2.73739  3.18146  2.89801  2.37887  2.77519  2.98518  4.58477  3.61503
          0.03085  3.88992  4.61227  0.61958  0.77255  0.48576  0.95510
     29   3.41098  4.73475  4.36459  4.00102  1.52575  4.20122  3.44164  3.14383  3.86539  2.51819  3.76101  3.90735  4.52936  3.92542  3.97018  3.55957  3.63987  3.05966  3.62135  1.21415     29 y - - -
          2.68618  4.42225  2.77519  2.73123  3.46354  2.40513  3.72494  3.29354  2.67741  2.69355  4.24690  2.90347  2.73739  3.18146  2.89801  2.37887  2.77519  2.98518  4.58477  3.61503
          0.03085  3.88992  4.61227  0.61958  0.77255  0.48576  0.95510
     30   3.17465  4.63165  4.21756  3.85731  3.14206  4.00442  4.50756  2.34686  3.62489  0.85401  3.15924  4.13111  4.43665  3.98905  3.79818  3.57705  3.46804  2.38876  5.02787  3.75528     30 l - - -
          2.68618  4.42225  2.77519  2.73123  3.46354  2.40513  3.72494  3.29354  2.67741  2.69355  4.24690  2.90347  2.73739  3.18146  2.89801  2.37887  2.77519  2.98518  4.58477  3.61503
          0.03085  3.88992  4.61227  0.61958  0.77255  0.48576  0.95510
     31   2.68627  4.46019  3.36363  3.26514  4.40754  0.70268  4.38453  4.01122  3.44881  3.66321  4.63895  3.52788  3.85189  3.77155  3.68312  2.85864  3.16885  3.53616  5.49826  4.50996     31 g - - -
          2.68618  4.42225  2.77519  2.73123  3.46354  2.40513  3.72494  3.29354  2.67741  2.69355  4.24690  2.90347  2.73739  3.18146  2.89801  2.37887  2.77519  2.98518  4.58477  3.61503
          0.03085  3.88992  4.61227  0.61958  0.77255  0.48576  0.95510
     32   3.28031  4.67689  4.26266  3.98032  0.98360  3.96630  3.88459  2.80167  3.88687  2.16763  3.52914  4.03873  4.42438  4.04999  4.00229  3.54944  3.58139  2.79368  4.12821  2.49292     32 f - - -
          2.68618  4.42225  2.77519  2.73123  3.46354  2.40513  3.72494  3.29354  2.67741  2.69355  4.24690  2.90347  2.73739  3.18146  2.89801  2.37887  2.77519  2.98518  4.58477  3.61503
          0.03085  3.88992  4.61227  0.61958  0.77255  0.48576  0.95510
     33   2.98777  4.95261  3.16494  2.78291  4.34303  3.47554  3.76841  3.77334  1.01466  3.33453  4.29487  3.20668  3.97451  2.95878  2.43435  3.02851  3.23965  3.48009  5.39038  4.20558     33 k - - -
          2.68618  4.42225  2.77519  2.73123  3.46354  2.40513  3.72494  3.29354  2.67741  2.69355  4.24690  2.90347  2.73739  3.18146  2.89801  2.37887  2.77519  2.98518  4.58477  3.61503
          0.03085  3.88992  4.61227  0.61958  0.77255  0.48576  0.95510
     34   3.02481  4.86309  3.51721  3.02439  4.22209  3.50971  3.83640  3.76484  2.24369  3.27759  4.27713  3.38289  4.01128  3.05570  0.95207  3.10803  3.28947  3.48799  5.29795  4.14547     34 r - - -
          2.68618  4.42225  2.77519  2.73123  3.46354  2.40513  3.72494  3.29354  2.67741  2.69355  4.24690  2.90347  2.73739  3.18146  2.89801  2.37887  2.77519  2.98518  4.58477  3.61503
          0.03085  3.88992  4.61227  0.61958  0.77255  0.48576  0.95510
     35   2.96695  5.08205  2.49445  1.00082  4.43040  3.28506  3.87312  3.88775  2.75582  3.50197  4.47503  2.94230  3.89041  3.08829  3.16662  2.94745  3.27125  3.56971  5.59867  4.32069     35 e - - -
          2.68618  4.42225  2.77519  2.73123  3.46354  2.40513  3.72494  3.29354  2.67741  2.69355  4.24690  2.90347  2.73739  3.18146  2.89801  2.37887  2.77519  2.98518  4.58477  3.61503
          0.03085  3.88992  4.61227  0.61958  0.77255  0.48576  0.95510
     36   3.28031  4.67689  4.26266  3.98032  0.98360  3.96630  3.88459  2.80167  3.88687  2.16763  3.52914  4.03873  4.42438  4.04999  4.00229  3.54944  3.58139  2.79368  4.12821  2.49292     36 f - - -
          2.68618  4.42225  2.77519  2.73123  3.46354  2.40513  3.72494  3.29354  2.67741  2.69355  4.24690  2.90347  2.73739  3.18146  2.89801  2.37887  2.77519  2.98518  4.58477  3.61503
          0.03085  3.88992  4.61227  0.61958  0.77255  0.48576  0.95510
     37   2.32331  4.24404  3.22129  3.03767  4.09354  2.97358  4.14714  3.61842  3.11262  3.33723  4.26173  3.25980  3.71378  3.46053  3.39825  1.06506  2.80471  3.14971  5.46459  4.17711     37 s - - -
          2.68618  4.42225  2.77519  2.73123  3.46354  2.40513  3.72494  3.29354  2.67741  2.69355  4.24690  2.90347  2.73739  3.18146  2.89801  2.37887  2.77519  2.98518  4.58477  3.61503
          0.03085  3.88992  4.61227  0.61958  0.77255  0.48576  0.95510
     38   2.98777  4.95261  3.16494  2.78291  4.34303  3.47554  3.76841  3.77334  1.01466  3.33453  4.29487  3.20668  3.97451  2.95878  2.43435  3.02851  3.23965  3.48009  5.39038  4.20558     38 k - - -
          2.68618  4.42225  2.77519  2.73123  3.46354  2.40513  3.72494  3.29354  2.67741  2.69355  4.24690  2.90347  2.73739  3.18146  2.89801  2.37887  2.77519  2.98518  4.58477  3.61503
          0.03085  3.88992  4.61227  0.61958  0.77255  0.48576  0.95510
     39   3.17465  4.63165  4.21756  3.85731  3.14206  4.00442  4.50756  2.34686  3.62489  0.85401  3.15924  4.13111  4.43665  3.98905  3.79818  3.57705  3.46804  2.38876  5.02787  3.75528     39 l - - -
          2.68618  4.42225  2.77519  2.73123  3.46354  2.40513  3.72494  3.29354  2.67741  2.69355  4.24690  2.90347  2.73739  3.18146  2.89801  2.37887  2.77519  2.98518  4.58477  3.61503
          0.03085  3.88992  4.61227  0.61958  0.77255  0.48576  0.95510
     40   3.04464  4.45830  4.36077  3.97709  3.38576  4.08560  4.70185  1.05656  3.80557  1.96804  3.31821  4.21997  4.51498  4.15196  4.00013  3.58244  3.34343  1.84606  5.28032  4.02025     40 i - - -
          2.68618  4.42225  2.77519  2.73123  3.46354  2.40513  3.72494  3.29354  2.67741  2.69355  4.24690  2.90347  2.73739  3.18146  2.89801  2.37887  2.77519  2.98518  4.58477  3.61503
          0.03085  3.88992  4.61227  0.61958  0.77255  0.48576  0.95510
     41   2.68627  4.46019  3.36363  3.26514  4.40754  0.70268  4.38453  4.01122  3.44881  3.66321  4.63895  3.52788  3.85189  3.77155  3.68312  2.85864  3.16885  3.53616  5.49826  4.50996     41 g - - -
          2.68618  4.42225  2.77519  2.73123  3.46354  2.40513  3.72494  3.29354  2.67741  2.69355  4.24690  2.90347  2.73739  3.18146  2.89801  2.37887  2.77519  2.98518  4.58477  3.61503
          0.03085  3.88992  4.61227  0.61958  0.77255  0.48576  0.95510
     42   3.28031  4.67689  4.26266  3.98032  0.98360  3.96630  3.88459  2.80167  3.88687  2.16763  3.52914  4.03873  4.42438  4.04999  4.00229  3.54944  3.58139  2.79368  4.12821  2.49292     42 f - - -
          2.68618  4.42225  2.77519  2.73123  3.46354  2.40513  3.72494  3.29354  2.67741  2.69355  4.24690  2.90347  2.73739  3.18146  2.89801  2.37887  2.77519  2.98518  4.58477  3.61503
          0.03085  3.88992  4.61227  0.61958  0.77255  0.48576  0.95510
     43   3.17465  4.63165  4.21756  3.85731  3.14206  4.00442  4.50756  2.34686  3.62489  0.85401  3.15924  4.13111  4.43665  3.98905  3.79818  3.57705  3.46804  2.38876  5.02787  3.75528     43 l - - -
          2.68618  4.42225  2.77519  2.73123  3.46354  2.40513  3.72494  3.29354  2.67741  2.69355  4.24690  2.90347  2.73739  3.18146  2.89801  2.37887  2.77519  2.98518  4.58477  3.61503
          0.03085  3.88992  4.61227  0.61958  0.77255  0.48576  0.95510
     44   3.01845  4.37764  4.60126  4.10781  3.46024  4.28791  4.84366  1.28857  3.98268  1.97154  3.28492  4.34859  4.62695  4.26212  4.19585  3.67170  3.29003  1.37025  5.40865  4.19977     44 i - - -
          2.68618  4.42225  2.77519  2.73123  3.46354  2.40513  3.72494  3.29354  2.67741  2.69355  4.24690  2.90347  2.73739  3.18146  2.89801  2.37887  2.77519  2.98518  4.58477  3.61503
          0.03085  3.88992  4.61227  0.61958  0.77255  0.48576  0.95510
     45   3.02138  4.39350  4.57199  4.08848  3.43162  4.26208  4.82271  1.20210  3.95033  1.93924  3.26629  4.32927  4.61245  4.23804  4.16142  3.65266  3.29735  1.51622  5.38674  4.17240     45 i - - -
          2.68618  4.42225  2.77519  2.73123  3.46354  2.40513  3.72494  3.29354  2.67741  2.69355  4.24690  2.90347  2.73739  3.18146  2.89801  2.37887  2.77519  2.98518  4.58477  3.61503
          0.03085  3.88992  4.61227  0.61958  0.77255  0.48576  0.95510
     46   0.98891  4.20047  3.48006  3.27195  4.06952  3.02459  4.29197  3.19762  3.28865  3.07845  4.10820  3.41723  3.76544  3.62818  3.53810  2.55054  2.82909  2.84900  5.49493  4.29707     46 a - - -
          2.68618  4.42225  2.77519  2.73123  3.46354  2.40513  3.72494  3.29354  2.67741  2.69355  4.24690  2.90347  2.73739  3.18146  2.89801  2.37887  2.77519  2.98518  4.58477  3.61503
          0.03085  3.88992  4.61227  0.61958  0.77255  0.48576  0.95510
     47   3.16017  4.53028  4.58528  4.06541  3.13513  4.36564  4.70747  1.66431  3.88391  1.13907  2.98525  4.34578  4.62564  4.12688  4.06545  3.73350  3.40318  1.99605  5.15292  3.97360     47 l - - -
          2.68618  4.42225  2.77519  2.73123  3.46354  2.40513  3.72494  3.29354  2.67741  2.69355  4.24690  2.90347  2.73739  3.18146  2.89801  2.37887  2.77519  2.98518  4.58477  3.61503
          0.03085  3.88992  4.61227  0.61958  0.77255  0.48576  0.95510
     48   3.02138  4.39350  4.57199  4.08848  3.43162  4.26208  4.82271  1.20210  3.95033  1.93924  3.26629  4.32927  4.61245  4.23804  4.16142  3.65266  3.29735  1.51622  5.38674  4.17240     48 i - - -
          2.68618  4.42225  2.77519  2.73123  3.46354  2.40513  3.72494  3.29354  2.67741  2.69355  4.24690  2.90347  2.73739  3.18146  2.89801  2.37887  2.77519  2.98518  4.58477  3.61503
          0.03085  3.88992  4.61227  0.61958  0.77255  0.48576  0.95510
     49   0.98891  4.20047  3.48006  3.27195  4.06952  3.02459  4.29197  3.19762  3.28865  3.07845  4.10820  3.41723  3.76544  3.62818  3.53810  2.55054  2.82909  2.84900  5.49493  4.29707     49 a - - -
          2.68618  4.42225  2.77519  2.73123  3.46354  2.40513  3.72494  3.29354  2.67741  2.69355  4.24690  2.90347  2.73739  3.18146  2.89801  2.37887  2.77519  2.98518  4.58477  3.61503
          0.03085  3.88992  4.61227  0.61958  0.77255  0.48576  0.95510
     50   2.82178  4.35936  4.14959  3.81308  3.56263  3.74208  4.61172  2.04888  3.68113  2.24651  3.52495  4.00016  4.30149  4.03960  3.89199  3.24657  3.18282  1.00318  5.35008  4.08286     50 v - - -
          2.68618  4.42225  2.77519  2.73123  3.46354  2.40513  3.72494  3.29354  2.67741  2.69355  4.24690  2.90347  2.73739  3.18146  2.89801  2.37887  2.77519  2.98518  4.58477  3.61503
          0.03085  3.88992  4.61227  0.61958  0.77255  0.48576  0.95510
     51   2.68627  4.46019  3.36363  3.26514  4.40754  0.70268  4.38453  4.01122  3.44881  3.66321  4.63895  3.52788  3.85189  3.77155  3.68312  2.85864  3.16885  3.53616  5.49826  4.50996     51 g - - -
          2.68618  4.42225  2.77519  2.73123  3.46354  2.40513  3.72494  3.29354  2.67741  2.69355  4.24690  2.90347  2.73739  3.18146  2.89801  2.37887  2.77519  2.98518  4.58477  3.61503
          0.03085  3.88992  4.61227  0.61958  0.77255  0.48576  0.95510
     52   3.17465  4.63165  4.21756  3.85731  3.14206  4.00442  4.50756  2.34686  3.62489  0.85401  3.15924  4.13111  4.43665  3.98905  3.79818  3.57705  3.46804  2.38876  5.02787  3.75528     52 l - - -
          2.68618  4.42225  2.77519  2.73123  3.46354  2.40513  3.72494  3.29354  2.67741  2.69355  4.24690  2.90347  2.73739  3.18146  2.89801  2.37887  2.77519  2.98518  4.58477  3.61503
          0.03085  3.88992  4.61227  0.61958  0.77255  0.48576  0.95510
     53   2.82178  4.35936  4.14959  3.81308  3.56263  3.74208  4.61172  2.04888  3.68113  2.24651  3.52495  4.00016  4.30149  4.03960  3.89199  3.24657  3.18282  1.00318  5.35008  4.08286     53 v - - -
          2.68618  4.42225  2.77519  2.73123  3.46354  2.40513  3.72494  3.29354  2.67741  2.69355  4.24690  2.90347  2.73739  3.18146  2.89801  2.37887  2.77519  2.98518  4.58477  3.61503
          0.03085  3.88992  4.61227  0.61958  0.77255  0.48576  0.95510
     54   3.28031  4.67689  4.26266  3.98032  0.98360  3.96630  3.88459  2.80167  3.88687  2.16763  3.52914  4.03873  4.42438  4.04999  4.00229  3.54944  3.58139  2.79368  4.12821  2.49292     54 f - - -
          2.68618  4.42225  2.77519  2.73123  3.46354  2.40513  3.72494  3.29354  2.67741  2.69355  4.24690  2.90347  2.73739  3.18146  2.89801  2.37887  2.77519  2.98518  4.58477  3.61503
          0.03085  3.88992  4.61227  0.61958  0.77255  0.48576  0.95510
     55   2.73759  4.73504  2.71747  2.60460  4.10126  3.19543  3.93460  3.81521  2.83965  3.46004  4.41505  1.12754  3.84807  3.20723  3.19503  2.80402  3.11993  3.43566  5.40515  4.04822     55 n - - -
          2.68618  4.42225  2.77519  2.73123  3.46354  2.40513  3.72494  3.29354  2.67741  2.69355  4.24690  2.90347  2.73739  3.18146  2.89801  2.37887  2.77519  2.98518  4.58477  3.61503
          0.03085  3.88992  4.61227  0.61958  0.77255  0.48576  0.95510
     56   0.98891  4.20047  3.48006  3.27195  4.06952  3.02459  4.29197  3.19762  3.28865  3.07845  4.10820  3.41723  3.76544  3.62818  3.53810  2.55054  2.82909  2.84900  5.49493  4.29707     56 a - - -
          2.68618  4.42225  2.77519  2.73123  3.46354  2.40513  3.72494  3.29354  2.67741  2.69355  4.24690  2.90347  2.73739  3.18146  2.89801  2.37887  2.77519  2.98518  4.58477  3.61503
          0.03085  3.88992  4.61227  0.61958  0.77255  0.48576  0.95510
     57   1.53160  4.11895  3.28626  3.01372  4.22995  2.04924  4.12346  3.62963  3.10830  3.32680  4.15358  3.20255  3.62768  3.38937  3.43483  2.01852  2.64999  3.09511  5.57157  4.35214     57 a - - -
          2.68618  4.42225  2.77519  2.73123  3.46354  2.40513  3.72494  3.29354  2.67741  2.69355  4.24690  2.90347  2.73739  3.18146  2.89801  2.37887  2.77519  2.98518  4.58477  3.61503
          0.03085  3.88992  4.61227  0.61958  0.77255  0.48576  0.95510
     58   2.68627  4.46019  3.36363  3.26514  4.40754  0.70268  4.38453  4.01122  3.44881  3.66321  4.63895  3.52788  3.85189  3.77155  3.68312  2.85864  3.16885  3.53616  5.49826  4.50996     58 g - - -
          2.68618  4.42225  2.77519  2.73123  3.46354  2.40513  3.72494  3.29354  2.67741  2.69355  4.24690  2.90347  2.73739  3.18146  2.89801  2.37887  2.77519  2.98518  4.58477  3.61503
          0.03085  3.88992  4.61227  0.61958  0.77255  0.48576  0.95510
     59   2.82178  4.35936  4.14959  3.81308  3.56263  3.74208  4.61172  2.04888  3.68113  2.24651  3.52495  4.00016  4.30149  4.03960  3.89199  3.24657  3.18282  1.00318  5.35008  4.08286     59 v - - -
          2.68618  4.42225  2.77519  2.73123  3.46354  2.40513  3.72494  3.29354  2.67741  2.69355  4.24690  2.90347  2.73739  3.18146  2.89801  2.37887  2.77519  2.98518  4.58477  3.61503
          0.03085  3.88992  4.61227  0.61958  0.77255  0.48576  0.95510
     60   2.98777  4.95261  3.16494  2.78291  4.34303  3.47554  3.76841  3.77334  1.01466  3.33453  4.29487  3.20668  3.97451  2.95878  2.43435  3.02851  3.23965  3.48009  5.39038  4.20558     60 k - - -
          2.68618  4.42225  2.77519  2.73123  3.46354  2.40513  3.72494  3.29354  2.67741  2.69355  4.24690  2.90347  2.73739  3.18146  2.89801  2.37887  2.77519  2.98518  4.58477  3.61503
          0.03085  3.88992  4.61227  0.61958  0.77255  0.48576  0.95510
     61   3.00805  5.13948  0.89336  2.34532  4.51876  3.22362  3.94599  4.11084  3.03334  3.71598  4.69429  2.90264  3.87763  3.18504  3.55207  2.96832  3.34693  3.74810  5.68400  4.38855     61 d - - -
          2.68618  4.42225  2.77519  2.73123  3.46354  2.40513  3.72494  3.29354  2.67741  2.69355  4.24690  2.90347  2.73739  3.18146  2.89801  2.37887  2.77519  2.98518  4.58477  3.61503
          0.03085  3.88992  4.61227  0.61958  0.77255  0.48576  0.95510
     62   2.99531  4.36654  4.55985  4.06731  3.48130  4.24966  4.81544  1.49576  3.94371  2.01247  3.31219  4.30990  4.60240  4.23169  4.16452  3.63242  3.27020  1.18600  5.40984  4.19208     62 v - - -
          2.68618  4.42225  2.77519  2.73123  3.46354  2.40513  3.72494  3.29354  2.67741  2.69355  4.24690  2.90347  2.73739  3.18146  2.89801  2.37887  2.77519  2.98518  4.58477  3.61503
          0.03085  3.88992  4.61227  0.61958  0.77255  0.48576  0.95510
     63   3.17465  4.63165  4.21756  3.85731  3.14206  4.00442  4.50756  2.34686  3.62489  0.85401  3.15924  4.13111  4.43665  3.98905  3.79818  3.57705  3.46804  2.38876  5.02787  3.75528     63 l - - -
          2.68618  4.42225  2.77519  2.73123  3.46354  2.40513  3.72494  3.29354  2.67741  2.69355  4.24690  2.90347  2.73739  3.18146  2.89801  2.37887  2.77519  2.98518  4.58477  3.61503
          0.03085  3.88992  4.61227  0.61958  0.77255  0.48576  0.95510
     64   3.17465  4.63165  4.21756  3.85731  3.14206  4.00442  4.50756  2.34686  3.62489  0.85401  3.15924  4.13111  4.43665  3.98905  3.79818  3.57705  3.46804  2.38876  5.02787  3.75528     64 l - - -
          2.68618  4.42225  2.77519  2.73123  3.46354  2.40513  3.72494  3.29354  2.67741  2.69355  4.24690  2.90347  2.73739  3.18146  2.89801  2.37887  2.77519  2.98518  4.58477  3.61503
          0.03085  3.88992  4.61227  0.61958  0.77255  0.48576  0.95510
     65   2.81444  5.18392  2.30346  1.62443  4.49969  3.22644  3.70049  3.98873  2.57348  3.54089  4.39534  1.92290  3.80673  2.86988  3.04596  2.75666  3.09666  3.60474  5.69248  4.27203     65 e - - -
          2.68618  4.42225  2.77519  2.73123  3.46354  2.40513  3.72494  3.29354  2.67741  2.69355  4.24690  2.90347  2.73739  3.18146  2.89801  2.37887  2.77519  2.98518  4.58477  3.61503
          0.03085  3.88992  4.61227  0.61958  0.77255  0.48576  0.95510
     66   3.17465  4.63165  4.21756  3.85731  3.14206  4.00442  4.50756  2.34686  3.62489  0.85401  3.15924  4.13111  4.43665  3.98905  3.79818  3.57705  3.46804  2.38876  5.02787  3.75528     66 l - - -
          2.68618  4.42225  2.77519  2.73123  3.46354  2.40513  3.72494  3.29354  2.67741  2.69355  4.24690  2.90347  2.73739  3.18146  2.89801  2.37887  2.77519  2.98518  4.58477  3.61503
          0.03085  3.88992  4.61227  0.61958  0.77255  0.48576  0.95510
     67   3.28031  4.67689  4.26266  3.98032  0.98360  3.96630  3.88459  2.80167  3.88687  2.16763  3.52914  4.03873  4.42438  4.04999  4.00229  3.54944  3.58139  2.79368  4.12821  2.49292     67 f - - -
          2.68618  4.42225  2.77519  2.73123  3.46354  2.40513  3.72494  3.29354  2.67741  2.69355  4.24690  2.90347  2.73739  3.18146  2.89801  2.37887  2.77519  2.98518  4.58477  3.61503
          0.03085  3.88992  4.61227  0.61958  0.77255  0.48576  0.95510
     68   2.73759  4.73504  2.71747  2.60460  4.10126  3.19543  3.93460  3.81521  2.83965  3.46004  4.41505  1.12754  3.84807  3.20723  3.19503  2.80402  3.11993  3.43566  5.40515  4.04822     68 n - - -
          2.68618  4.42225  2.77519  2.73123  3.46354  2.40513  3.72494  3.29354  2.67741  2.69355  4.24690  2.90347  2.73739  3.18146  2.89801  2.37887  2.77519  2.98518  4.58477  3.61503
          0.03085  3.88992  4.61227  0.61958  0.77255  0.48576  0.95510
     69   2.97949  5.03257  3.38264  2.77018  4.44500  3.59187  3.59901  3.81376  1.70912  3.29856  4.18780  3.16750  3.98606  2.74833  1.35613  2.99714  3.16470  3.51016  5.36904  4.19118     69 r - - -
          2.68618  4.42225  2.77519  2.73123  3.46354  2.40513  3.72494  3.29354  2.67741  2.69355  4.24690  2.90347  2.73739  3.18146  2.89801  2.37887  2.77519  2.98518  4.58477  3.61503
          0.03085  3.88992  4.61227  0.61958  0.77255  0.48576  0.95510
     70   3.04464  4.45830  4.36077  3.97709  3.38576  4.08560  4.70185  1.05656  3.80557  1.96804  3.31821  4.21997  4.51498  4.15196  4.00013  3.58244  3.34343  1.84606  5.28032  4.02025     70 i - - -
          2.68618  4.42225  2.77519  2.73123  3.46354  2.40513  3.72494  3.29354  2.67741  2.69355  4.24690  2.90347  2.73739  3.18146  2.89801  2.37887  2.77519  2.98518  4.58477  3.61503
          0.03085  3.88992  4.61227  0.61958  0.77255  0.48576  0.95510
     71   3.02124  4.39537  4.56695  4.08510  3.42823  4.25758  4.81912  1.19550  3.94504  1.93624  3.26475  4.32578  4.60991  4.23429  4.15590  3.64923  3.29793  1.53109  5.38358  4.16795     71 i - - -
          2.68618  4.42225  2.77519  2.73123  3.46354  2.40513  3.72494  3.29354  2.67741  2.69355  4.24690  2.90347  2.73739  3.18146  2.89801  2.37887  2.77519  2.98518  4.58477  3.61503
          0.03085  3.88992  4.61227  0.61958  0.77255  0.48576  0.95510
     72   2.68627  4.46019  3.36363  3.26514  4.40754  0.70268  4.38453  4.01122  3.44881  3.66321  4.63895  3.52788  3.85189  3.77155  3.68312  2.85864  3.16885  3.53616  5.49826  4.50996     72 g - - -
          2.68618  4.42225  2.77519  2.73123  3.46354  2.40513  3.72494  3.29354  2.67741  2.69355  4.24690  2.90347  2.73739  3.18146  2.89801  2.37887  2.77519  2.98518  4.58477  3.61503
          0.03085  3.88992  4.61227  0.61958  0.77255  0.48576  0.95510
     73   0.98891  4.20047  3.48006  3.27195  4.06952  3.02459  4.29197  3.19762  3.28865  3.07845  4.10820  3.41723  3.76544  3.62818  3.53810  2.55054  2.82909  2.84900  5.49493  4.29707     73 a - - -
          2.68618  4.42225  2.77519  2.73123  3.46354  2.40513  3.72494  3.29354  2.67741  2.69355  4.24690  2.90347  2.73739  3.18146  2.89801  2.37887  2.77519  2.98518  4.58477  3.61503
          0.02087  3.87994        *  0.61958  0.77255  0.00000        *
//
