# Supplementary material for: T346Hunter: A Novel Web-Based Tool for the Prediction of Type III, Type IV and Type VI Secretion Systems in Bacterial Genomes
Source: PLoS One. 2015 Apr 13;10(4):e0119317. doi: 10.1371/journal.pone.0119317 (PMC4395097; doi:10.1371/journal.pone.0119317)
Supplement: S1 Data — (ZIP) [file pone.0119317.s009.zip › T346Hunter_profiles/GP.Orf21.Tn.fasta]

>gi|331267225|ref|YP_004326855.1| DNA translocase FtsK [Streptococcus oralis Uo5] [Orf21_Tn]
MLVAFVFKRVRYDTVKQLYHRQKLAKMILENKWYESEQVKTEGFFKDSAGRTKEKITYFPKMYYRLKNGL
IQIRVEITLGKYQDQLLHLEKKLESGLYCELTDKELKDSYVEYTLLYDTIASRISIDEVEAKDGKLRLMK
NVWWEYDKLPHMLIAGGTGGGKTYFILTLIEALLHTDSKLYILDPKNADLADLGSVMANVYYRKEDLLSC
IETFYEEMMKRSEEMKQMKNYKTGKNYAYLGLPAHFLIFDEYVAFMEMLGTKENTAVMNKLKQIVMLGRQ
AGFFLILACQRPDAKYLGDGIRDQFNFRVALGRMSEMGYGMMFGSDVQKDFFLKRIKGRGYVDVGTSVIS
EFYTPLVPKGYDFLEEIKKLSNSRQSTQATCEAEVAGVD
>gi|225861750|ref|YP_002743259.1| ftsk/spoiiie family protein [Streptococcus pneumoniae Taiwan19F-14] [Orf21_Tn]
MKQRGKRIRPSGKDLVFHFTIASLLPVFLLVVGLFHVKTIQQINWQDFNLSQADKIDIPYLIISFSVAIL
ICLLVAFVFKRVRYDTVKQLYHRQKLAKMILENKWYESEQVKTEGFFKDSAGRTKEKITYFPKMYYRLKN
GLIQIRVEITLGKYQDQLLHLEKKLESGLYCELTDKELKDSYVEYTLLYDTIASRISIDEVEAKDGKLRL
MKNVWWEYDKLPHMLIAGGTGGGKTYFILTLIEALLHTDSKLYILDPKNADLADLGSVMANVYYRKEDLL
SCIETFYEEMMKRSEEMKQMKNYKTGKNYAYLGLPAHFLIFDEYVAFMEMLGTKENTAVMNKLKQIVMLG
RQAGFFLILACQRPDAKYLGDGIRDQFNFRVALGRMSEMGYGMMFGSDVQKDFFLKRIKGRGYVDVGTSV
ISEFYTPLVPKGYDFLEEIKKLSNSRQSTQATCEAEVAGVD
>gi|126697952|ref|YP_001086849.1| cell-division FtsK/SpoIIIE-family protein8 [Clostridium difficile 630] [Orf21_Tn]
MGRLNYKGKRIRASDKHLVYHFSIGTLLFVFVAVLLLLNIKQFMRTDWEHFSLLENGLTLSTYNFITILI
ATGVCALVAFLYYRFCYDNFKKLLHRQKLARMVLENKWYEADTVQDSGFFTDLQSRSREKIVWFPKIYYQ
MEKGLLHIRCEITLGKYQDQLLRLEDKLESGLYCELTDKTLHDGYIEYTLLYDMIANRITIDEVRAENGC
LKLMKNLVWEYDALPHALIAGGTGGGKTYFLLTLIEALLHTNAVLYILDPKNADLADLGTVMGNVYHTKE
EMIDCVNAFYEGMVQRSEEMKQHPNYKTGENYAYLGLPPCFLIFDEYVAFFEMLGTKESVSLLSQLKKIV
MLGRQAGYFLIVACQRPDAKYFSDGIRDNFNFRVGLGRISELGYGMLFGSDVKKQFFQKRIKGRGYCDVG
TSVISEFYTPLVPKGHDFLQTIGRLAQDRQDLPEKE
>gi|126698074|ref|YP_001086971.1| cell-division FtsK/SpoIIIE-family protein Tn5397, CTn3-Orf21 [Clostridium difficile 630] [Orf21_Tn]
MKQRGKRIRPSDKDLVFHFTIASLLPVFLLVVGLFHVKTIQQINWQDLDLLQVDKIDIPYLVISFSVAIL
VCLLGAFIFRRYKYDMFKQLQHRQKLAKMILENKWYESEQVKTDGFFKDSTSRTKEKITYFPKMYYRLKD
GLISIRVEIMLGKYQDQLLHLEKKLESGLYCELTDKELKDSYVEYTLLYDTIANRLSIDEVQAKDGKLRL
MTNVWWEYDKLPHMLIAGGTGGGKTYFILTLIEALLHTNSKLTILDPKNADLADLGSVMGNVYYRKDDML
SCIDRFYDEMMKRSEVMKKMENYKTGENYAYLGLPAHFLIFDEYVAFMEMLGTKENTAVLNKLKQIVMLG
RQAGFFLILACQRPDAKYLGDGIRDQFNFRVALGRMSEMGYGMMFGSDVQKDFFLKQIKGRGYVDVGTSV
ISEFYTPLVPKGHDFLEEIKRLSHSKQDTQATCEAEVAGVD
>gi|126700964|ref|YP_001089861.1| cell-division FtsK/SpoIIIE-family protein Tn916-like, CTn6-Orf22 [Clostridium difficile 630] [Orf21_Tn]
MKQLFPRGKRIRPTDKDLMFHTALAALFPVFLLVVLLFHIRQIAGTNWQEVSLSQITQDVNIPYLLFSIG
MAGMVCLIAVLLFWRYRRDEVKQLIHRQKLARMVLENKWYESEQRKEDAFFKDLSSSRSKETITYFPKIY
YRMKQGLLHIRVEITLGKYQEQLLNLERKLESGLYCELTDKELKDSYVEYTLLYDTIANRISIEDVQAKD
GRLRLMENVWWEYDKLPHMLIAGGTGGGKTYFILTLIEALLRTNAVLFVLDPKNADLADLQAVMPDVYYK
KEDMLACIDRFYEEMMKRSEDMKLMENYRTGENYAYLGLPANFLIFDEYVAFMEMLGTKENAAVLNKLKQ
IVMLGRQAGFFLILACQRPDAKYLGDGIRDQFNFRVALGRMSEMGYGMMFGETTKDFFLKQIKGRGYVDV
GTSVISEFYTPLVPKGHDFLKEIKKLTDSRQGVQAACEAEAAETD
>gi|126701011|ref|YP_001089908.1| cell-division FtsK/SpoIIIE-family protein Tn916-like, CTn7-Orf28 [Clostridium difficile 630] [Orf21_Tn]
MERLKYKGKRIRASDKHLVYHFSIRTLLFVFVAVILLLNTKQLMRTDWEHFSLLENGLTLSPYNFITVLI
ATGVCALVAFLYYRLCYDSFKKLLHRQKLARMILENKWYEADTIQDDGFFTDLQSRSREKIVWFPKIYYQ
MEKGLLHIRCEITLGKYQDQLLRLEDKLESGLYCELTDKTLHDGYIEYTLLYDMIANRITIDEVRAENGC
LRLMKNLVWEYDALPHALIAGGTGGGKTYFLLTLIEALLHTNAVLYILDPKNADLADLGTVMGNVYHTKE
EMIDCVNSFYEGMVQRSEEMKRYPDYKTGENYAYLGLPPCFLIFDEYVAFFEMLGTKESVGLLSQLKKIV
MLGRQAGYFLIVACQRPDAKYFSDGIRDNFNFRVGLGRISELGYGMLFGSDVKKQFFQKRIKGRGYCDVG
TSVISEFYTPLVPKGHDFLQTIGSLAQARQDGTATCEAKGDGTD
>gi|288905890|ref|YP_003431112.1| hypothetical protein GALLO_1697 [Streptococcus gallolyticus UCN34] [Orf21_Tn]
MKQRGKRIRPSGKDLVFHFTIASLLPVFLLVVGLFHVKTIQQINWQDFNLSQADKIDIPYLIISFSVAIL
ICLLVAFVFKRVRYDTVKQLYHRQKLAKMILENKWYESEQVKTEGFFKDSAGRTKEKITYFPKMYYRLKN
GLIQIRVEITLGKYQDQLLHLEKKLESGLYCELTDKELKDSYVEYTLLYDTIASRISIDEVEAKDGKLRL
MKNVWWEYDKLPHMLIAGGTGGGKTYFILTLIEALLHTDSKLYILDPKNADLADLGSVMANVYYRKEDLL
SCIETFYEEMMKRSEEMKQMKNYKTGKNYAYLGLPAHFLIFDEYVAFMEMLGTKENTAVMNKLKQIVMLG
RQAGFFLILACQRPDAKYLGDGIRDQFNFRVALGRMSEMGYGMMFGSDVQKDFFLKRIKGRGYVDVGTSV
ISEFYTPLVPKGYDFLEEIKKLSNSRQSTQATCEAEVAGVD
>gi|29376419|ref|NP_815573.1| hypothetical protein EF1890 [Enterococcus faecalis V583] [Orf21_Tn]
MLTTKESAVILNKLKQIVMLGRQSGFFLILACQRPDAKYLGDGIRDQFNFRVALGRMSELGYSMMFGEVD
KNFFMKRIKGRGYVDTGGSVISEFYTPLVPKGYDFLESIKQVAQSKEK
>gi|29376420|ref|NP_815574.1| FtsK/SpoIIIE family protein [Enterococcus faecalis V583] [Orf21_Tn]
MYKEHRIRARDQHLVYHFILGWLIALLISWMGVFYFQEFRQFDISRVSLSTIETVWSMKELICLLGSLGF
SGAMLLLYIHFFPDHWRSLWHRQKLARMILENHWYEVKQTQSEGFFKDLNSSRTRETISYFPKIYYRMKE
GLLSIRVQISLGKYQEQLLKLEKKLESGLYCELVEKELKDSYVEYTLLYDMIANRIGIDEVVAENGTLRL
MKNQVWAYDSLPHMLIAGGTGGGKTYFLLTIIEALLKSDAELFILDPKNADLADLGTVMPHVYSQKEEIS
ACVEDFYERMIARSKAMKEMPNYKPGENYAYLGLPPNFLIFDEYVAYMGANRFPTSIE
>gi|29376844|ref|NP_815998.1| FtsK/SpoIIIE family protein [Enterococcus faecalis V583] [Orf21_Tn]
MYKGHRIRARNQHLIYHFVLGWLLALFIGCMSVFYFQELRQFEISKLSFSTSEIDWSTKDLICLLGSFAL
SGGMILLYIHFFQDHWRSLWHRQKLARMILENHWYEVKQTQSEGFFKDLNGSRTKESISYFPKIYYRMKD
GLLSIRVQISLGKYQDQLLKLEKKLESGLYCELVEKELKDSYVDYTLLYDMIANRIGIEEAVVENGALRL
MKNQVWAYDFLPHMLIAGGTGGGKTYFLLTIIEALLKSDAELFILDPKNADLADLGTIMTHVYSQKEQIS
ACVEDFYERMMVRSRLMKEMPNYKTGENYAYLGLSPNFLVFDEYVAYMEMLTTKESAVILNKLKQIVMLG
RQSGFFLILACQRPDAKYLGDGIRDQFNFRVALGRMSELGYSMMFGEVDKIFFMKQIKGRGYVDTGGGVV
SEFYTPLVPKGYDFLESTKTIVQNNINI
>gi|194397235|ref|YP_002037951.1| Tn5251 FtsK/SpoIIIE family protein [Streptococcus pneumoniae G54] [Orf21_Tn]
MKQRGKRIRPSGKDLVFHFTIASLLPVFLLVVGLFHVKTIQQINWQDFNLSQADKIDIPYLIISFSVAIL
ICLLVAFVFKRVRYDTVKQLYHRQKLAKMILENKWYESEQVKTEGFFKDSAGRTKEKITYFPKMYYRLKN
GLIQIRVEITLGKYQDQLLHLEKKLESGLYCELTDKELKDSYVEYTLLYDTIASRISIDEVEAKDGKLRL
MKNVWWEYDKLPHMLIAGGTGGGXTYFILTLIEALLHTDSKLYILDPKNADLADLGSVMANVYYRKEDLL
SCIETFYEEMMKRSEEMKQMKNYKTGKNYAYLGLPAHFLIFDEYVAFMEMLGTKENTAVMNKLKQIVMLG
RQAGFFLILACQRPDAKYLGDGIRDQFNFRVALGRMSEMGYGMMFGSDVQKDFFLKRIKGRGYVDVGTSV
ISEFYTPLVPKGYDFLEEIKKLSNSRQSTQATCEAEVAGVD
>gi|146320784|ref|YP_001200495.1| hypothetical protein SSU98_0937 [Streptococcus suis 98HAH33] [Orf21_Tn]
MKQRGKRIRPSGKDLVFHFTIASLLPVFLLVVGLFHVKTIQQINWQDFNLSQADKIDIPYLIISFSVAIL
ICLLVAFVFKRVRYDTVKQLYHRQKLAKMILENKWYESEQVKTEGFFKDSAGRTKEKITYFPKMYYRLKN
GLIQIRVEITLGKYQDQLLHLEKKLESGLYCELTDKELKDSYVEYTLLYDTIASRISIDEVEAKDGKLRL
MKNVWWEYDKLPHMLIAGGTGGGKTYFILTLIEALLHTDSKLYILDPKNADLADLGSVMANVYYRKEDLL
SCIETFYEEMMKRSEEMKQMKNYKTGKNYAYLGLPAHFLIFDEYVAFMEMLGTKENTAVMNKLKQIVMLG
RQAGFFLILACQRPDAKYLGDGIRDQFNFRVALGRMSEMGYGMMFGSDVQKDFFLKRIKGRGYVDVGTSV
ISEFYTPLVPKGYDFLEEIKKLSNSRQSTQATCEAEVAGVD
>gi|156978737|ref|YP_001440996.1| hypothetical protein SAHV_0406 [Staphylococcus aureus subsp. aureus Mu3] [Orf21_Tn]
MPLLHDRGERIKANDKHLVYHFVLISLLVVFLVVLLPFHWRALQSVNWQAVQLDTFFYQLHTPYFWSSIL
TALFVCGLISWLYYHYRIDSIKQLEHRQKLARMILENHWYEAEETQSEGFFKDLPSKKTKQRIRHFPKIY
YRMKDGLIHIHVEITLGKYQDQLLHLENKLETGLYCELVEKTLKDSYVEYVLLYDTIGNRIGIEDVVAQD
GRVKLMESVYWEFDSLPHMLIAGGTGSGKSYFILTLIESLLHTNAKLYILDPKNADLADLGAVMNNVYYR
KEDMLACINQFYEDMIDRSETMKQHPNYKTGENYAYLGLSANFLIFDEYVAMMDMLGRESTTVIHKLKQI
VMLGRQAGFFLILACQRPDAKYFSDGIRDNFNFRVALGRMSEMGFGMMFGSDTQKQFFLKPIKGRGYVDT
GKSVISEFYTPLVPKRYDFLGEIGKVIQKKQSEPVPHEVKGTGSDLL
>gi|253755115|ref|YP_003028255.1| FtsK/SpoIIIE family protein [Streptococcus suis BM407] [Orf21_Tn]
MKQRGKRIRPSGKDLVFHFTIASLLPVFLLVVGLFHVKTIQQINWQDFNLSQADKIDIPYLIISFSVAIL
ICLLVAFVFKRVRYDTVKQLYHRQKLAKMILENKWYESEQVKTEGFFKDSAGRTKEKITYFPKMYYRLKN
GLIQIRVEITLGKYQDQLLHLEKKLESGLYCELTDKELKDSYVEYTLLYDTIASRISIDEVEAKDGKLRL
MKNVWWEYDKLPHMLIAGGTGGGKTYFILTLIEALLHTDSKLYILDPKNADLADLGSVMANVYYRKEDLL
SCIETFYEEMMKRSEEMKQMKNYKTGKNYAYLGLPAHFLIFDEYVAFMEMLGTKENTAVMNKLKQIVMLG
RQAGFFLILACQRPDAKYLGDGIRDQFNFRVALGRMSEMGYGMMFGSDVQKDFFLKRIKGRGYVDVGTSV
ISEFYTPLVPKGYDFLEEIKKLSNSRQSTQATCEAEVAGVD
>gi|253755577|ref|YP_003028717.1| FtsK/SpoIIIE family protein [Streptococcus suis BM407] [Orf21_Tn]
MKQRGKRIRPSGKDLVFHFTIASLLPVFLLVVGLFHVKTIQQINWQDFNLSQADKIDIPYLIISFSVAIL
ICLLVAFFKRVRYDTVKQLYHRQKLAKMILENKWYESEQVKTEGFFKDSAGRTKEKITYFPKMYYRLKNG
LIQIRVEITLGKYQDQLLHLEKKLESGLYCELTDKELKDSYVEYTLLYDTIASRISIDEVEAKDGKLRLM
KNVWWEYDKLPHMLIAGGTGGGKTYFILTLIEALLHTDSKLYILDPKNADLADLGSVMANVYYRKEDLLS
CIETFYEEMMKHSEEMKQLKNYKTGKNYAYLGLPAHFLIFDEYVAFMEMLGTKENTAVMNKLKQIVMLGR
QAGFFLILACQRPDAKYLGDGIRDQFNFRVALGRMSEMGYGMMFGSDVQKDFFLKRIKGRGYVDVGTSVI
SEFYTPLVPKGYDFLEEIKKLSNSRQSTQATCEAEVAGVD
>gi|225856799|ref|YP_002738310.1| ftsk/spoiiie family protein [Streptococcus pneumoniae P1031] [Orf21_Tn]
MKQRGKRIRPSGKDLVFHFTIASLLPVFLLVVGLFHVKTIQQINWQDFNLSQADKIDIPYLIISFSVAIL
ICLLVAFVFKRVRYDTVKQLYHRQKLAKMILENKWYESEQVKTEGFFKDSAGRTKEKITYFPKMYYRLKN
GLIQIRVEITLGKYQDQLLHLEKKLESDLYCELTDKELKDSYVEYTLLYDTIASRISIDEVEAKDGKLRL
MKNVWWEYDKLPHMLIAGGTGGGKTYFILTLIEALLHTDSKLYILDPKNADLADLGSVMANVYYRKEDLL
SCIETFYEEMMKRSEEMKQMKNYKTGKNYAYLGLPAHFLIFDEYVAFMEMLGTKENTAVMNKLKQIVMLG
RQAGFFLILACQRPDAKYLGDGIRDQFNFRVALGRMSEMGYGMMFGSDVQKDFFLKRIKGRGYVDVGTSV
ISEFYTPLVPKGYDFLEEIKKLSNSRQSTQATCEAEVAGVD
>gi|307127300|ref|YP_003879331.1| ftsk/spoiiie family protein [Streptococcus pneumoniae 670-6B] [Orf21_Tn]
MKQRGKRIRPSGKDLVFHFTIASLLPVFLLVVGLFHVKTIQQINWQDFNLSQADKIDIPYLIISFSVAIL
ICLLVAFVFKRVRYDTVKQLYHRQKLAKMILENKWYESEQVKTEGFFKDSAGRTKEKITYFPKMYYRLKN
GLIQIRVEITLGKYQDQLLHLEKKLESGLYCELTDKELKDSYVEYTLLYDTIASRISIDEVEAKDGKLRL
MKNVWWEYDKLPHMLIAGGTGGGKTYFILTLIEALLHTDSKLYILDPKNADLADLGSVMANVYYRKEDLL
SCIETFYEEMMKRSEEMKQMKNYKTGKNYAYLGLPAHFLIFDEYVAFMEMLGTKENTAVMNKLKQIVMLG
RQAGFFLILACQRPDAKYLGDGIRDQFNFRVALGRMSEMGYGMMFGSDVQKDFFLKRIKGRGYVDVGTSV
ISEFYTPLVPKGYDFLEEIKKLSNSRQSTQATCEAEVAGVD
>gi|221232075|ref|YP_002511228.1| conjugative transposon FtsK/SpoIIIE-family protein [Streptococcus pneumoniae ATCC 700669] [Orf21_Tn]
MKQRGKRIRPSGKDLVFHFTIASLLPVFLLVVGLFHVKTIQQINWQDFNLSQADKIDIPYLIISFSVAIL
ICLLVAFVFKRVRYDTVKQLYHRQKLAKMILENKWYESEQVKTEGFFKDSAGRTKEKITYFPKMYYRLKN
GLIQIRVEITLGKYQDQLLHLEKKLESGLYCELTDKELKDSYVEYTLLYDTIASRISIDEVEAKDGKLRL
MKNVWWEYDKLPHMLIAGGTGGGKTYFILTLIEALLHTDSKLYILDPKNADLADLGSVMANVYYRKEDLL
SCIETFYEEMMKRSEEMKQMKNYKTGKNYAYLGLPAHFLIFDEYVAFMEMLGTKENTAVMNKLKQIVMLG
RQAGFFLILACQRPDAKYLGDGIRDQFNFRVALGRMSEMGYGMMFGSDVQKDFFLKRIKGRGYVDVGTSV
ISEFYTPLVPKGYDFLEEIKKLSNSRQSTQATCEAEVAGVD
>gi|260685141|ref|YP_003216426.1| conjugative transposon FtsK/SpoIIIE-like protein [Clostridium difficile CD196] [Orf21_Tn]
MRMILNKGHRIRARDKNLVYHFSIGTLLFVFVAVLLLLNIKQLMRTDWEHFSLLDNGLTLSPYNFITILI
ATGICALVAFLYYRFCYDSFKKLLHRQKLARMILENKWYEADTVQDSGFFTDLQSRSREKIVWFPKIYYQ
MENGLLHIHCEITLGKYQDQLLRLEDKLESGLYCELTDKTLHDGYIEYTLLYDMIANRISIDEVKAENGC
LRLMKNLVWEYDVLPHALIAGGTGGGKTYFLLTLIEALLHTNAVLYILDPKNADLADLGTVMGNVYHTKE
DMIDCVNAFYEGMVQRSEEMKQHPDYKTGENYAYLGLPPCFLIFDEYVAFFEMLGTKESVSLLSQLKKIV
MLGRQAGYFLIVACQRPDAKYFSDGIRDNFNFRVGLGRISELGYGMLFGSDVKKQFFQKRIKGRGYCDVG
TSVISEFYTPLVPKGHDFLQTIGSLAFVRQDGTATCEAKGDGTD
>gi|298503695|ref|YP_003725635.1| FtsK/SpoIIIE family cell division protein [Streptococcus pneumoniae TCH8431/19A] [Orf21_Tn]
MKQRGKRIRPSGKDLVFHFTIASLLPVFLLVVGLFHVKTIQQINWQDFNLSQADKIDIPYLIISFSVAIL
ICLLVAFVFKRVRYDTVKQLYHRQKLAKMILENKWYESEQVKTEGFFKDSAGRTKEKITYFPKMYYRLKN
GLIQIRVEITLGKYQDQLLHLEKKLESGLYCELTDKELKDSYVEYTLLYDTIASRISIDEVQAKDGKLRL
MKNVWWEYDKLPHMLIAGGTGGGKTYFILTLIEALLHTDSKLYILDPKNADLADLGSVMANVYYRKEDLL
SCIETFYEEMMKRSEEMKQMKNYKTGKNYAYLGLPAHFLIFDEYVAFMEMLGTKENTAVMNKLKQIVMLG
RQAGFFLILACQRPDAKYLGDGIRDQFNFRVALGRMSEMGYGMMFGSDVQKDFFLKRIKGRGYVDVGTSV
ISEFYTPLVPKGYDFLEEIKKLSNSRQSTQATCEAEVAGVD
>gi|253751709|ref|YP_003024850.1| FtsK/SpoIIIE family protein [Streptococcus suis SC84] [Orf21_Tn]
MKQRGKRIRPSGKDLVFHFTIASLLPVFLLVVGLFHVKTIQQINWQDFNLSQADKIDIPYLIISFSVAIL
ICLLVAFVFKRVRYDTVKQLYHRQKLAKMILENKWYESEQVKTEGFFKDSAGRTKEKITYFPKMYYRLKN
GLIQIRVEITLGKYQDQLLHLEKKLESGLYCELTDKELKDSYVEYTLLYDTIASRISIDEVEAKDGKLRL
MKNVWWEYDKLPHMLIAGGTGGGKTYFILTLIEALLHTDSKLYILDPKNADLADLGSVMANVYYRKEDLL
SCIETFYEEMMKRSEEMKQMKNYKTGKNYAYLGLPAHFLIFDEYVAFMEMLGTKENTAVMNKLKQIVMLG
RQAGFFLILACQRPDAKYLGDGIRDQFNFRVALGRMSEMGYGMMFGSDVQKDFFLKRIKGRGYVDVGTSV
ISEFYTPLVPKGYDFLEEIKKLSNSRQSTQATCEAEVAGVD
>gi|22537095|ref|NP_687946.1| DNA translocase FtsK [Streptococcus agalactiae 2603V/R] [Orf21_Tn]
MKQRGKRIRPSGKDLVFHFTIASLLPVFLLVVGLFHVKTIQQINWQDFNLSQADKIDIPYLIISFSVAIL
ICLLVAFVFKRVRYDTVKQLYHRQKLAKMILENKWYESEQVKTEGFFKDSAGRTKEKITYFPKMYYRLKN
GLIQIRVEITLGKYQDQLLHLEKKLESGLYCELTDKELKDSYVEYTLLYDTIASRISIDEVEAKDGKLRL
MKNVWWEYDKLPHMLIAGGTGGGKTYFILTLIEALLHTDSKLYILDPKNADLADLGSVMANVYYRKEDLL
SCIETFYEEMMKRSEEMKQMKNYKTGKNYAYLGLPAHFLIFDEYVAFMEMLGTKENTAVMNKLKQIVMLG
RQAGFFLILACQRPDAKYLGDGIRDQFNFRVALGRMSEMGYGMMFGSDVQKDFFLKRIKGRGYVDVGTSV
ISEFYTPLVPKGYDFLEEIKKLSNSRQSTQATCEAEVAGVD
>gi|289449505|ref|YP_003475492.1| FtsK/SpoIIIE family protein [Clostridiales genomosp. BVAB3 str. UPII9-5] [Orf21_Tn]
MKQRGKRIRPSGKDLVFHFTIASLLPVFLLVVGLFHVKTIQQINWQDFNLSQADKIDIPYLIISFSVAIL
ICLLVAFVFKRVRYDTVKQLYHRQKLAKMILENKWYESEQVKTEGFFKDSAGRTKEKITYFPKMYYRLKN
GLIQIRVEITLGKYQDQLLHLEKKLESGLYCELTDKELKDSYVEYTLLYDTIASRISIDEVEAKDGKLRL
MKNVWWEYDKLPHMLIAGGTGGGKTYFILTLIEALLHTDSKLYILDPKNADLADLGSVMANVYYRKEDLL
SCIETFYEEMMKRSEEMKQMKNYKTGKNYAYLGLPAHFLIFDEYVAFMEMLGTKENTAVMNKLKQIVMLG
RQAGFFLILACQRPDAKYLGDGIRDQFNFRVALGRMSEMGYGMMFGSDVQKDFFLKRIKGRGYVDVGTSV
ISEFYTPLVPKGYDFLEEIKKLSNSRQSTQATCEAEVAGVD
>gi|336064916|ref|YP_004559775.1| Tn916 ORF21 FtsK/SpoIIIE family protein, partial [Streptococcus pasteurianus ATCC 43144] [Orf21_Tn]
MKLIPYKTAFFFTDLQSRSREKIVWFPKIYYQMEKGLLHIRCEITLGKYQDQLLRLEDKLESGLYCELTD
KTLHDGYIEYTLLYDMIANRITIDEVRAENGCLRLMKNLVWEYDALPHALIAGGTGGGKTYFLLTLIEAL
LHTNAVLYILDPKNADLADLGTVMGNVYHTKEEMIDCVNAFYEGMVQRSEEMKRHPDYKTGENYAYLGLP
PCFLIFDEYVAFFEMLGTKESVSLLSQLKKIVMLGRQAGYFLIVACQRPDAKYFSDGIRDNFNFRVGLGR
ISELGYGMLFGSDVKKQFFQKRIKGRGYCDVGTSVISEFYTPLVPKGYDFLQTIGSLAQARQDGTATCEA
KGDGTD
>gi|260688799|ref|YP_003219933.1| conjugative transposon FtsK_SpoIIIE-related protein [Clostridium difficile R20291] [Orf21_Tn]
MRMILNKGHRIRARDKNLVYHFSIGTLLFVFVAVLLLLNIKQLMRTDWEHFSLLDNGLTLSPYNFITILI
ATGICALVAFLYYRFCYDSFKKLLHRQKLARMILENKWYEADTVQDSGFFTDLQSRSREKIVWFPKIYYQ
MENGLLHIHCEITLGKYQDQLLRLEDKLESGLYCELTDKTLHDGYIEYTLLYDMIANRISIDEVKAENGC
LRLMKNLVWEYDVLPHALIAGGTGGGKTYFLLTLIEALLHTNAVLYILDPKNADLADLGTVMGNVYHTKE
DMIDCVNAFYEGMVQRSEEMKQHPDYKTGENYAYLGLPPCFLIFDEYVAFFEMLGTKESVSLLSQLKKIV
MLGRQAGYFLIVACQRPDAKYFSDGIRDNFNFRVGLGRISELGYGMLFGSDVKKQFFQKRIKGRGYCDVG
TSVISEFYTPLVPKGHDFLQTIGSLAFVRQDGTATCEAKGDGTD
>gi|16803152|ref|NP_464637.1| hypothetical protein lmo1112 [Listeria monocytogenes EGD-e] [Orf21_Tn]
MRKLFQYRGKKIKQSDKHLLSNFFTVSMVTLFSLVMIPFHLKAIMAVDWETVTLDDFIKQLQTPYFLGSV
ITALFVCLIVGFLYYYYKIDNIKQLEHRQKLAKMVLQNGWYEAEQIQSEGFFKDLPSSKTKERISHFPKM
YYYLKDGLIHINVEITMGKYQDQLLQLENKLETGLYCELVDKELKDSYIEYTLLYDTIASRIQIDEATAH
DGRLKLMDSVYWEYDKLPHMLIAGGTGGGKSYFILTIIEALLHTNANLYILDPKNSDLADLATVMDNVYF
RKDDMLQCINQFYEDMIARSEAMKQHPNYKTGENYAYLGLPANFLIFDEYVAFMDMLGRDSAEVISKLKQ
IVMLGRQAGFFLILACQRPDAKYLGDGIRDQFNFRVALGRLSELGYGMMFGNDTQKQFFLKPIKGRGYVD
TGTSVISEFYTPKVPKGYDFLKQIGKLANKSLADPVADEVKATGSD
>gi|319893410|ref|YP_004150285.1| cell division protein FtsK [Staphylococcus pseudintermedius HKU10-03] [Orf21_Tn]
MKQRGKRIRPSGKDLVFHFTIASLLPVFLLVVGLFHVKTIQQINWQDFNLSQADKIDIPYLIISFSVAIL
ICLLVAFVFKRVRYDTVKQLYHRQKLAKMILENKWYESEQVKTEGFFKDSAGRTKEKITYFPKMYYRLKN
GLIQIRVEITLGKYQDQLLHLEKKLESGLYCELTDKELKDSYVEYTLLYDTIASRISIDEVEAKDGKLRL
MKNVWWEYDKLPHMLIAGGTGGGKTYFILTLIEALLHTDSKLYILDPKNADLADLGSVMANVYYRKEDLL
SCIETFYEEMMKRSEEMKQMKNYKTGKNYAYLGLPAHFLIFDEYVAFMEMLGTKENTAVMNKLKQIVMLG
RQAGFFLILACQRPDAKYLGDGIRDQFNFRVALGRMSEMGYGMMFGSDVQKDFFLKRIKGRGYVDVGTSV
ISEFYTPLVPKGYDFLEEIKKLSNSRQSTQATCEAEVAGVD
>gi|169833242|ref|YP_001694731.1| ftsk/SpoIIIE family protein [Streptococcus pneumoniae Hungary19A-6] [Orf21_Tn]
MKQRGKRIRPSGKDLVFHFTIASLLPVFLLVVGLFHVKTIQQINWQDFNLSQADKIDIPYLIISFSVAIL
ICLLVAFVFKRVRYDTVKQLYHRQKLAKMILENKWYESEQVKTEGFFKDSAGRTKEKITYFPKMYYRLKN
GLIQIRVEITLGKYQDQLLHLEKKLESGLYCELTDKELKDSYVEYTLLYDTIASRISIDEVEAKDGKLRL
MKNVWWEYDKLPHMLIAGGTGGGKTYFILTLIEALLHTDSKLYILDPKNADLADLGSVMANVYYRKEDLL
SCIETFYEEMMKRSEEMKQMKNYKTGKNYAYLGLPAHFLIFDEYVAFMEMLGTKENTAVMNKLKQIVMLG
RQAGFFLILACQRPDAKYLGDGIRDQFNFRVALGRMSEMGYGMMFGSDVQKDFFLKRIKGRGYVDVGTSV
ISEFYTPLVPKGYDFLEEIKKLSNSRQSTQATCEAEVAGVD
>gi|146318585|ref|YP_001198297.1| hypothetical protein SSU05_0931 [Streptococcus suis 05ZYH33] [Orf21_Tn]
MKQRGKRIRPSGKDLVFHFTIASLLPVFLLVVGLFHVKTIQQINWQDFNLSQADKIDIPYLIISFSVAIL
ICLLVAFVFKRVRYDTVKQLYHRQKLAKMILENKWYESEQVKTEGFFKDSAGRTKEKITYFPKMYYRLKN
GLIQIRVEITLGKYQDQLLHLEKKLESGLYCELTDKELKDSYVEYTLLYDTIASRISIDEVEAKDGKLRL
MKNVWWEYDKLPHMLIAGGTGGGKTYFILTLIEALLHTDSKLYILDPKNADLADLGSVMANVYYRKEDLL
SCIETFYEEMMKRSEEMKQMKNYKTGKNYAYLGLPAHFLIFDEYVAFMEMLGTKENTAVMNKLKQIVMLG
RQAGFFLILACQRPDAKYLGDGIRDQFNFRVALGRMSEMGYGMMFGSDVQKDFFLKRIKGRGYVDVGTSV
ISEFYTPLVPKGYDFLEEIKKLSNSRQSTQATCEAEVAGVD
>gi|342162950|ref|YP_004767589.1| cell division FtsK/SpoIIIE protein [Streptococcus pseudopneumoniae IS7493] [Orf21_Tn]
MKQRGKRIRPSGKDLVFHFTIASLLPVFLLVVGLFHVKTIQQINWQDFNLSQADKIDIPYLIISFSVAIL
ICLLVAFVFKRVRYDTVKQLYHRQKLAKMILENKWYESEQVKTEGFFKDSAGRTKEKITYFPKMYYRLKN
GLIQIRVEITLGKYQDQLLHLEKKLESGLYCELTDKELKDSYVEYTLLYDTIASRISIDEVEAKDGKLRL
MKNVWWEYDKLPHMLIAGGTGGGKTYFILTLIEALLHTDSKLYILDPKNADLADLGSVMANVYYRKEDLL
SCIETFYEEMMKRSEEMKQMKNYKTGKNYAYLGLPAHFLIFDEYVAFMEMLGTKENTAVMNKLKQIVMLG
RQAGFFLILACQRPDAKYLGDGIRDQFNFRVALGRMSEMGYGMMFGSDVQKDFFLKRIKGRGYVDVGTSV
ISEFYTPLVPKGYDFLEEIKKLSNSRQSTQATCEAEVAGVD
>gi|289168162|ref|YP_003446431.1| hypothetical protein smi_1323 [Streptococcus mitis B6] [Orf21_Tn]
MPLLHDRGERIKANDKHLVYHFVLISLLVVFLVVLLPFHWRALQSVNWQAVQLDTFFYQLHTPYFWSSIL
TALFVCGLISWLYYHYRIDSIKQLEHRQKLARMILENHWYEAEETQSEGFFKDLPSKKTKQRIRHFPKIY
YRMKDGLIHIHVEITLGKYQDQLLHLENKLETGLYCELVEKTLKDSYVEYVLLYDTIGNRIGIEDVVAQD
GRVKLMESVYWEFDSLPHMLIAGGTGSGKSYFILTLIESLLHTNAKLYILDPKNADLADLGAVMNNVYYR
KEDMLACINQFYEDMIDRSETMKQHPNYKTGENYAYLGLSANFLIFDEYVAMMDMLGRESTTVIHKLKQI
VMLGRQAGFFLILACQRPDAKYFSDGIRDNFNFRVALGRMSEMGFGMMFGSDTQKQFFLKPIKGRGYVDT
GKSVISEFYTPLVPKRYDFLGEIGKVIQKKQSEPVPHEVKGTGSDLL
>gi|15923399|ref|NP_370933.1| FtsK/SpoIIIE family protein [Staphylococcus aureus subsp. aureus Mu50] [Orf21_Tn]
MPLLHDRGERIKANDKHLVYHFVLISLLVVFLVVLLPFHWRALQSVNWQAVQLDTFFYQLHTPYFWSSIL
TALFVCGLISWLYYHYRIDSIKQLEHRQKLARMILENHWYEAEETQSEGFFKDLPSKKTKQRIRHFPKIY
YRMKDGLIHIHVEITLGKYQDQLLHLENKLETGLYCELVEKTLKDSYVEYVLLYDTIGNRIGIEDVVAQD
GRVKLMESVYWEFDSLPHMLIAGGTGSGKSYFILTLIESLLHTNAKLYILDPKNADLADLGAVMNNVYYR
KEDMLACINQFYEDMIDRSETMKQHPNYKTGENYAYLGLSANFLIFDEYVAMMDMLGRESTTVIHKLKQI
VMLGRQAGFFLILACQRPDAKYFSDGIRDNFNFRVALGRMSEMGFGMMFGSDTQKQFFLKPIKGRGYVDT
GKSVISEFYTPLVPKRYDFLGEIGKVIQKKQSEPVPHEVKGTGSDLL
>gi|182683131|ref|YP_001834878.1| hypothetical protein SPCG_0161 [Streptococcus pneumoniae CGSP14] [Orf21_Tn]
MKQRGKRIRPSGKDLVFHFTIASLLPVFLLVVGLFHVKTIQQINWQDFNLSQADKIDIPYLIISFSVAIL
ICLLVAFVFKRVRYDTVKQLYHRQKLAKMILENKWYESEQVKTEGFFKDSAGRTKEKITYFPKMYYRLKN
GLIQIRVEITLGKYQDQLLHLEKKLESGLYCELTDKELKDSYVEYTLLYDTIASRISIDEVEAKDGKLRL
MKNVWWEYDKLPHMLIAGGTGGGKTYFILTLIEALLHTDSKLYILDPKNADLADLGSVMANVYYRKEDLL
SCIETFYEEMMKRSEEMKQMKNYKTGKNYAYLGLPAHFLIFDEYVAFMEMLGTKENTAVMNKLKQIVMLG
RQAGFFLILACQRPDAKYLGDGIRDQFNFRVALGRMSEMGYGMMFGSDVQKDFFLKRIKGRGYVDVGTSV
ISEFYTPLVPKGYDFLEEIKKLSNSRQSTQATCEAEVAGVD
