# Supplementary material for: T346Hunter: A Novel Web-Based Tool for the Prediction of Type III, Type IV and Type VI Secretion Systems in Bacterial Genomes
Source: PLoS One. 2015 Apr 13;10(4):e0119317. doi: 10.1371/journal.pone.0119317 (PMC4395097; doi:10.1371/journal.pone.0119317)
Supplement: S1 Data — (ZIP) [file pone.0119317.s009.zip › T346Hunter_profiles/GP.Orf21.Tn.hmm]

HMMER3/f [3.1b1 | May 2013]
NAME  Orf21_Tn
LENG  465
ALPH  amino
RF    no
MM    no
CONS  yes
CS    no
MAP   yes
DATE  Mon Feb 10 16:19:49 2014
NSEQ  6
EFFN  0.547852
CKSUM 3627691295
STATS LOCAL MSV      -11.6494  0.69839
STATS LOCAL VITERBI  -12.6947  0.69839
STATS LOCAL FORWARD   -5.5901  0.69839
HMM          A        C        D        E        F        G        H        I        K        L        M        N        P        Q        R        S        T        V        W        Y   
            m->m     m->i     m->d     i->m     i->i     d->m     d->d
  COMPO   2.62965  4.29078  2.91203  2.74194  3.10590  2.85135  3.77534  2.72165  2.65108  2.28825  3.52047  3.16905  3.59744  3.14865  2.98600  2.77911  2.93232  2.60452  4.65834  3.19621
          2.68619  4.42226  2.77520  2.73124  3.46355  2.40514  3.72495  3.29355  2.67742  2.69356  4.24622  2.90347  2.73740  3.18147  2.89802  2.37888  2.77520  2.98519  4.58478  3.61504
          0.26281  2.33627  2.00673  0.42302  1.06440  0.00000        *
      1   2.65901  4.43012  3.44538  2.90712  3.43863  3.51497  3.79035  2.74419  2.52475  2.30086  2.38804  3.28892  3.93953  3.06823  2.41306  2.85163  2.91408  2.60130  4.96013  3.69896      2 l - - -
          2.68618  4.42225  2.77519  2.73123  3.46354  2.40513  3.72494  3.29354  2.67741  2.69355  4.24690  2.90347  2.73739  3.18146  2.89801  2.37887  2.77519  2.98518  4.58477  3.61503
          0.03701  3.71088  4.43323  0.61958  0.77255  0.59012  0.80802
      2   2.50495  4.57897  2.75515  2.44573  4.09834  2.57321  3.67978  3.50960  2.13120  3.12921  3.98033  2.90732  2.88506  2.86932  2.80367  2.57450  2.82383  3.14459  5.34212  4.05126      3 k - - -
          2.68618  4.42225  2.77519  2.73123  3.46354  2.40513  3.72494  3.29354  2.67741  2.69355  4.24690  2.90347  2.73739  3.18146  2.89801  2.37887  2.77519  2.98518  4.58477  3.61503
          0.03701  3.71088  4.43323  0.61958  0.77255  0.59012  0.80802
      3   2.72500  4.49750  3.44456  2.92850  3.42254  3.52999  3.78129  2.78154  2.46484  1.82399  3.48603  3.30402  3.96362  3.06721  2.28373  2.90565  2.98035  2.64395  4.94246  3.63681      4 l - - -
          2.68618  4.42225  2.77519  2.73123  3.46354  2.40513  3.72494  3.29354  2.67741  2.69355  4.24690  2.90347  2.73739  3.18146  2.89801  2.37887  2.77519  2.98518  4.58477  3.61503
          0.03701  3.71088  4.43323  0.61958  0.77255  0.42563  1.05946
      4   3.09413  4.49593  4.46833  3.90923  2.47812  4.25151  4.44633  2.19860  3.78650  1.21364  2.23201  4.18381  4.49156  3.94727  3.96182  3.57145  3.31721  2.29305  4.86542  3.63941      5 l - - -
          2.68618  4.42225  2.77519  2.73123  3.46354  2.40513  3.72494  3.29354  2.67741  2.69355  4.24690  2.90347  2.73739  3.18146  2.89801  2.37887  2.77519  2.98518  4.58477  3.61503
          0.03234  3.84330  4.56564  0.61958  0.77255  0.48576  0.95510
      5   2.73803  5.01708  2.79788  2.37923  4.31288  3.39185  2.97142  3.75764  1.87602  3.27654  4.09941  2.52186  3.82278  2.41200  2.49936  2.72160  2.95772  3.40769  5.41058  4.09094      6 k - - -
          2.68618  4.42225  2.77519  2.73123  3.46354  2.40513  3.72494  3.29354  2.67741  2.69355  4.24690  2.90347  2.73739  3.18146  2.89801  2.37887  2.77519  2.98518  4.58477  3.61503
          0.03234  3.84330  4.56564  0.61958  0.77255  0.48576  0.95510
      6   2.65148  4.80223  2.43693  2.36902  3.75968  3.35124  3.60896  3.44285  2.47350  3.03906  3.90128  2.88849  3.80567  2.35176  2.91243  2.67717  2.89416  3.13968  5.12857  2.66361      7 q - - -
          2.68618  4.42225  2.77519  2.73123  3.46354  2.40513  3.72494  3.29354  2.67741  2.69355  4.24690  2.90347  2.73739  3.18146  2.89801  2.37887  2.77519  2.98518  4.58477  3.61503
          0.03234  3.84330  4.56564  0.61958  0.77255  0.48576  0.95510
      7   2.94357  4.99895  3.33583  2.73603  4.40099  3.56203  3.58157  3.77209  1.69248  3.26523  4.15351  3.13847  3.95921  2.73219  1.44215  2.96313  3.13232  3.46897  5.34476  4.16007      8 r - - -
          2.68618  4.42225  2.77519  2.73123  3.46354  2.40513  3.72494  3.29354  2.67741  2.69355  4.24690  2.90347  2.73739  3.18146  2.89801  2.37887  2.77519  2.98518  4.58477  3.61503
          0.03234  3.84330  4.56564  0.61958  0.77255  0.48576  0.95510
      8   2.62972  4.40758  3.29748  3.19341  4.33537  0.77558  4.31509  3.92825  3.37067  3.58597  4.56179  3.46188  3.79777  3.69721  3.60955  2.80087  3.10870  3.46224  5.43784  4.43643      9 g - - -
          2.68618  4.42225  2.77519  2.73123  3.46354  2.40513  3.72494  3.29354  2.67741  2.69355  4.24690  2.90347  2.73739  3.18146  2.89801  2.37887  2.77519  2.98518  4.58477  3.61503
          0.03234  3.84330  4.56564  0.61958  0.77255  0.48576  0.95510
      9   2.85236  5.06499  2.74842  2.13347  4.42231  3.39591  3.61503  3.80582  1.47380  3.34219  4.20987  2.92551  3.87025  2.76786  2.43977  2.83369  3.07877  3.47440  5.47045  4.19173     10 k - - -
          2.68618  4.42225  2.77519  2.73123  3.46354  2.40513  3.72494  3.29354  2.67741  2.69355  4.24690  2.90347  2.73739  3.18146  2.89801  2.37887  2.77519  2.98518  4.58477  3.61503
          0.03234  3.84330  4.56564  0.61958  0.77255  0.48576  0.95510
     10   2.94255  4.99426  3.33514  2.73826  4.39474  3.56023  3.58389  3.76746  1.70861  3.26250  4.15218  3.14006  3.95923  2.73545  1.43028  2.96343  3.13258  3.46501  5.34296  4.15782     11 r - - -
          2.68618  4.42225  2.77519  2.73123  3.46354  2.40513  3.72494  3.29354  2.67741  2.69355  4.24690  2.90347  2.73739  3.18146  2.89801  2.37887  2.77519  2.98518  4.58477  3.61503
          0.03234  3.84330  4.56564  0.61958  0.77255  0.48576  0.95510
     11   3.00844  4.43581  4.29344  3.90846  3.35497  4.03439  4.64228  1.11479  3.73601  1.94744  3.29534  4.15792  4.46877  4.08755  3.93594  3.52720  3.30828  1.84625  5.23947  3.97498     12 i - - -
          2.68618  4.42225  2.77519  2.73123  3.46354  2.40513  3.72494  3.29354  2.67741  2.69355  4.24690  2.90347  2.73739  3.18146  2.89801  2.37887  2.77519  2.98518  4.58477  3.61503
          0.03234  3.84330  4.56564  0.61958  0.77255  0.48576  0.95510
     12   2.94604  5.02791  3.33239  2.71816  4.43958  3.56917  3.56841  3.80305  1.54326  3.28416  4.16358  3.12602  3.95675  2.71327  1.57779  2.95700  3.12842  3.49450  5.35747  4.17337     13 k - - -
          2.68618  4.42225  2.77519  2.73123  3.46354  2.40513  3.72494  3.29354  2.67741  2.69355  4.24690  2.90347  2.73739  3.18146  2.89801  2.37887  2.77519  2.98518  4.58477  3.61503
          0.03234  3.84330  4.56564  0.61958  0.77255  0.48576  0.95510
     13   1.96483  4.51642  2.90590  2.54652  4.02656  3.19479  3.74721  3.41528  2.56013  3.05748  3.91989  2.98900  2.69085  2.53285  2.94506  2.56999  2.80449  3.06449  5.33099  4.03704     14 a - - -
          2.68618  4.42225  2.77519  2.73123  3.46354  2.40513  3.72494  3.29354  2.67741  2.69355  4.24690  2.90347  2.73739  3.18146  2.89801  2.37887  2.77519  2.98518  4.58477  3.61503
          0.03234  3.84330  4.56564  0.61958  0.77255  0.48576  0.95510
     14   2.37497  4.39600  2.83187  2.62505  4.14288  3.01889  3.89135  3.66302  2.78510  3.31723  4.17014  2.45124  3.69319  3.12495  3.15498  1.51683  2.79293  3.20392  5.46871  4.13751     15 s - - -
          2.68618  4.42225  2.77519  2.73123  3.46354  2.40513  3.72494  3.29354  2.67741  2.69355  4.24690  2.90347  2.73739  3.18146  2.89801  2.37887  2.77519  2.98518  4.58477  3.61503
          0.03234  3.84330  4.56564  0.61958  0.77255  0.48576  0.95510
     15   2.73685  4.99103  1.48253  2.21469  4.51070  2.19832  3.78660  4.01884  2.79528  3.59727  4.46217  2.76092  3.76427  2.97889  3.32671  2.71428  3.07466  3.59404  5.71628  4.33503     16 d - - -
          2.68618  4.42225  2.77519  2.73123  3.46354  2.40513  3.72494  3.29354  2.67741  2.69355  4.24690  2.90347  2.73739  3.18146  2.89801  2.37887  2.77519  2.98518  4.58477  3.61503
          0.03234  3.84330  4.56564  0.61958  0.77255  0.48576  0.95510
     16   2.94607  4.90787  3.12007  2.74751  4.28762  3.43824  3.74409  3.71516  1.07893  3.28682  4.25022  3.17313  3.94095  2.93751  2.42756  2.99019  3.20170  3.42473  5.35457  4.16329     17 k - - -
          2.68618  4.42225  2.77519  2.73123  3.46354  2.40513  3.72494  3.29354  2.67741  2.69355  4.24690  2.90347  2.73739  3.18146  2.89801  2.37887  2.77519  2.98518  4.58477  3.61503
          0.03234  3.84330  4.56564  0.61958  0.77255  0.48576  0.95510
     17   2.76188  5.04340  1.96764  2.23966  4.05028  3.25507  2.11223  3.81371  2.56472  3.36327  4.22861  2.78664  3.79927  2.86067  3.03581  2.72958  3.03263  3.45968  5.37000  3.90608     18 d - - -
          2.68618  4.42225  2.77519  2.73123  3.46354  2.40513  3.72494  3.29354  2.67741  2.69355  4.24690  2.90347  2.73739  3.18146  2.89801  2.37887  2.77519  2.98518  4.58477  3.61503
          0.03234  3.84330  4.56564  0.61958  0.77255  0.48576  0.95510
     18   3.12294  4.59409  4.14248  3.78261  3.12530  3.94475  4.44752  2.32825  3.55063  0.91198  3.15812  4.06087  4.38541  3.92595  3.73130  3.51281  3.41868  2.35793  4.99358  3.71003     19 l - - -
          2.68618  4.42225  2.77519  2.73123  3.46354  2.40513  3.72494  3.29354  2.67741  2.69355  4.24690  2.90347  2.73739  3.18146  2.89801  2.37887  2.77519  2.98518  4.58477  3.61503
          0.03234  3.84330  4.56564  0.61958  0.77255  0.48576  0.95510
     19   2.91695  4.37818  4.28184  3.81003  3.35123  4.02438  4.56212  1.91607  3.64145  1.74665  3.25752  4.06977  4.43216  3.97334  3.87152  3.41565  3.20684  1.26740  5.22692  3.96783     20 v - - -
          2.68618  4.42225  2.77519  2.73123  3.46354  2.40513  3.72494  3.29354  2.67741  2.69355  4.24690  2.90347  2.73739  3.18146  2.89801  2.37887  2.77519  2.98518  4.58477  3.61503
          0.03234  3.84330  4.56564  0.61958  0.77255  0.48576  0.95510
     20   2.82934  4.39890  3.77663  3.29597  1.97006  3.74197  3.58451  2.88401  3.21426  2.48672  3.52022  3.52494  4.13138  3.45293  3.47143  2.55825  3.07494  2.70277  4.03259  1.88172     21 y - - -
          2.68618  4.42225  2.77519  2.73123  3.46354  2.40513  3.72494  3.29354  2.67741  2.69355  4.24690  2.90347  2.73739  3.18146  2.89801  2.37887  2.77519  2.98518  4.58477  3.61503
          0.03234  3.84330  4.56564  0.61958  0.77255  0.48576  0.95510
     21   2.75278  4.84482  2.72539  2.46763  3.63947  3.33201  1.93513  3.64901  2.44894  3.20523  4.10605  2.47754  3.85513  2.91450  2.79458  2.77675  3.02940  3.32522  5.04054  3.54928     22 h - - -
          2.68618  4.42225  2.77519  2.73123  3.46354  2.40513  3.72494  3.29354  2.67741  2.69355  4.24690  2.90347  2.73739  3.18146  2.89801  2.37887  2.77519  2.98518  4.58477  3.61503
          0.03234  3.84330  4.56564  0.61958  0.77255  0.48576  0.95510
     22   3.22183  4.63232  4.19861  3.90790  1.06070  3.91775  3.86530  2.74950  3.81575  2.12648  3.48423  3.98656  4.37727  3.99187  3.94267  3.49304  3.52309  2.73798  4.12366  2.49460     23 f - - -
          2.68618  4.42225  2.77519  2.73123  3.46354  2.40513  3.72494  3.29354  2.67741  2.69355  4.24690  2.90347  2.73739  3.18146  2.89801  2.37887  2.77519  2.98518  4.58477  3.61503
          0.03234  3.84330  4.56564  0.61958  0.77255  0.48576  0.95510
     23   2.46145  4.18887  3.52222  3.00196  2.89198  3.38596  3.88992  2.65319  2.94157  2.47386  3.42523  3.33057  3.87351  3.24629  3.26475  2.38995  2.29349  2.19552  4.91642  3.66211     24 v - - -
          2.68618  4.42225  2.77519  2.73123  3.46354  2.40513  3.72494  3.29354  2.67741  2.69355  4.24690  2.90347  2.73739  3.18146  2.89801  2.37887  2.77519  2.98518  4.58477  3.61503
          0.03234  3.84330  4.56564  0.61958  0.77255  0.48576  0.95510
     24   2.83795  4.32135  4.12748  3.60282  3.35838  3.95840  4.38563  1.55003  3.45618  1.80557  3.23033  3.90445  4.33079  3.77632  3.70909  3.29468  2.62723  1.86215  5.14486  3.93716     25 i - - -
          2.68618  4.42225  2.77519  2.73123  3.46354  2.40513  3.72494  3.29354  2.67741  2.69355  4.24690  2.90347  2.73739  3.18146  2.89801  2.37887  2.77519  2.98518  4.58477  3.61503
          0.03234  3.84330  4.56564  0.61958  0.77255  0.48576  0.95510
     25   2.05080  4.19112  3.53841  3.03852  3.57156  2.77114  3.96712  2.29154  2.97782  2.54690  3.50888  3.35137  3.87244  3.29316  3.30321  2.68735  2.76844  2.11336  5.06244  3.83284     26 a - - -
          2.68618  4.42225  2.77519  2.73123  3.46354  2.40513  3.72494  3.29354  2.67741  2.69355  4.24690  2.90347  2.73739  3.18146  2.89801  2.37887  2.77519  2.98518  4.58477  3.61503
          0.03234  3.84330  4.56564  0.61958  0.77255  0.48576  0.95510
     26   2.21051  4.15043  3.24203  2.96612  4.11312  2.92555  4.06157  3.45410  2.98967  3.20666  4.08144  3.18600  3.64789  3.33013  3.30059  1.43953  2.19188  2.99535  5.47972  4.23128     27 s - - -
          2.68618  4.42225  2.77519  2.73123  3.46354  2.40513  3.72494  3.29354  2.67741  2.69355  4.24690  2.90347  2.73739  3.18146  2.89801  2.37887  2.77519  2.98518  4.58477  3.61503
          0.03234  3.84330  4.56564  0.61958  0.77255  0.48576  0.95510
     27   3.12591  4.56042  4.39728  3.86644  3.03838  4.24053  4.53572  2.15336  3.65295  1.06062  2.44383  4.17542  4.51430  3.92870  3.85029  3.59568  3.36567  2.22892  5.03999  3.86650     28 l - - -
          2.68618  4.42225  2.77519  2.73123  3.46354  2.40513  3.72494  3.29354  2.67741  2.69355  4.24690  2.90347  2.73739  3.18146  2.89801  2.37887  2.77519  2.98518  4.58477  3.61503
          0.03234  3.84330  4.56564  0.61958  0.77255  0.48576  0.95510
     28   3.01118  4.47531  4.31181  3.82703  3.16240  4.09374  4.53342  2.06214  3.63617  1.17781  3.05694  4.10455  4.45632  3.94118  3.84767  3.47826  3.28576  1.81911  5.10902  3.88288     29 l - - -
          2.68618  4.42225  2.77519  2.73123  3.46354  2.40513  3.72494  3.29354  2.67741  2.69355  4.24690  2.90347  2.73739  3.18146  2.89801  2.37887  2.77519  2.98518  4.58477  3.61503
          0.03234  3.84330  4.56564  0.61958  0.77255  0.48576  0.95510
     29   2.49827  4.23470  3.47676  2.95023  2.87518  3.42876  3.86641  2.65851  2.89414  2.42595  3.40319  3.30947  2.87454  3.20435  3.23068  2.73217  2.47997  2.22190  4.91929  3.66506     30 v - - -
          2.68618  4.42225  2.77519  2.73123  3.46354  2.40513  3.72494  3.29354  2.67741  2.69355  4.24690  2.90347  2.73739  3.18146  2.89801  2.37887  2.77519  2.98518  4.58477  3.61503
          0.03234  3.84330  4.56564  0.61958  0.77255  0.48576  0.95510
     30   2.91695  4.37818  4.28184  3.81003  3.35123  4.02438  4.56212  1.91607  3.64145  1.74665  3.25752  4.06977  4.43216  3.97334  3.87152  3.41565  3.20684  1.26740  5.22692  3.96783     31 v - - -
          2.68618  4.42225  2.77519  2.73123  3.46354  2.40513  3.72494  3.29354  2.67741  2.69355  4.24690  2.90347  2.73739  3.18146  2.89801  2.37887  2.77519  2.98518  4.58477  3.61503
          0.03234  3.84330  4.56564  0.61958  0.77255  0.48576  0.95510
     31   3.22183  4.63232  4.19861  3.90790  1.06070  3.91775  3.86530  2.74950  3.81575  2.12648  3.48423  3.98656  4.37727  3.99187  3.94267  3.49304  3.52309  2.73798  4.12366  2.49460     32 f - - -
          2.68618  4.42225  2.77519  2.73123  3.46354  2.40513  3.72494  3.29354  2.67741  2.69355  4.24690  2.90347  2.73739  3.18146  2.89801  2.37887  2.77519  2.98518  4.58477  3.61503
          0.03234  3.84330  4.56564  0.61958  0.77255  0.48576  0.95510
     32   2.59446  4.25523  3.69762  3.20246  3.37819  3.54186  4.04620  2.40071  3.07157  1.74581  3.36201  3.51033  4.01870  3.41838  3.35598  2.50083  2.89400  2.00157  4.98549  3.72486     33 l - - -
          2.68618  4.42225  2.77519  2.73123  3.46354  2.40513  3.72494  3.29354  2.67741  2.69355  4.24690  2.90347  2.73739  3.18146  2.89801  2.37887  2.77519  2.98518  4.58477  3.61503
          0.03234  3.84330  4.56564  0.61958  0.77255  0.48576  0.95510
     33   2.34855  4.30798  3.95949  3.46017  3.37588  3.75043  4.28695  2.14047  3.33087  1.58156  3.26225  3.75284  4.19645  3.65428  3.59841  3.10424  3.02679  1.82754  5.12659  3.91442     34 l - - -
          2.68618  4.42225  2.77519  2.73123  3.46354  2.40513  3.72494  3.29354  2.67741  2.69355  4.24690  2.90347  2.73739  3.18146  2.89801  2.37887  2.77519  2.98518  4.58477  3.61503
          0.03234  3.84330  4.56564  0.61958  0.77255  0.48576  0.95510
     34   2.78518  4.33629  4.08461  3.74723  3.52922  3.69329  4.55413  2.05314  3.61455  2.22160  3.49920  3.94163  4.25571  3.97664  3.82979  3.19531  3.14762  1.06254  5.30859  4.03822     35 v - - -
          2.68618  4.42225  2.77519  2.73123  3.46354  2.40513  3.72494  3.29354  2.67741  2.69355  4.24690  2.90347  2.73739  3.18146  2.89801  2.37887  2.77519  2.98518  4.58477  3.61503
          0.03234  3.84330  4.56564  0.61958  0.77255  0.48576  0.95510
     35   3.00750  4.42800  4.38169  3.82877  3.15970  4.18639  4.53190  2.02326  3.69029  1.36311  2.53701  4.12863  4.47215  3.93154  3.90592  3.51440  3.24752  1.70021  5.09912  3.95257     36 l - - -
          2.68618  4.42225  2.77519  2.73123  3.46354  2.40513  3.72494  3.29354  2.67741  2.69355  4.24690  2.90347  2.73739  3.18146  2.89801  2.37887  2.77519  2.98518  4.58477  3.61503
          0.03234  3.84330  4.56564  0.61958  0.77255  0.48576  0.95510
     36   2.60553  4.27922  3.59630  3.09178  3.37726  2.67705  3.97119  2.20911  2.97933  1.87443  3.35670  3.44010  4.00072  3.32591  3.28261  2.87856  2.88260  2.29402  4.95388  3.69663     37 l - - -
          2.68618  4.42225  2.77519  2.73123  3.46354  2.40513  3.72494  3.29354  2.67741  2.69355  4.24690  2.90347  2.73739  3.18146  2.89801  2.37887  2.77519  2.98518  4.58477  3.61503
          0.03234  3.84330  4.56564  0.61958  0.77255  0.48576  0.95510
     37   2.64195  4.39793  3.45056  3.03353  3.44953  3.45626  3.97886  2.71923  2.90510  1.66196  3.47720  3.38996  2.44879  3.30459  3.20199  2.85784  2.95469  2.57351  5.03369  3.75144     38 l - - -
          2.68618  4.42225  2.77519  2.73123  3.46354  2.40513  3.72494  3.29354  2.67741  2.69355  4.24690  2.90347  2.73739  3.18146  2.89801  2.37887  2.77519  2.98518  4.58477  3.61503
          0.03234  3.84330  4.56564  0.61958  0.77255  0.48576  0.95510
     38   3.16837  4.57128  4.36656  3.91832  1.53614  4.15794  3.99305  2.41299  3.77330  1.54904  3.13044  4.05686  4.47950  3.94170  3.92936  3.53410  3.41581  2.44993  4.27700  2.70135     39 f - - -
          2.68618  4.42225  2.77519  2.73123  3.46354  2.40513  3.72494  3.29354  2.67741  2.69355  4.24690  2.90347  2.73739  3.18146  2.89801  2.37887  2.77519  2.98518  4.58477  3.61503
          0.03234  3.84330  4.56564  0.61958  0.77255  0.48576  0.95510
     39   2.75063  4.84887  2.71829  2.46023  3.65487  3.33015  1.95959  3.65196  2.44727  3.20819  4.10669  2.44685  3.85260  2.90978  2.79561  2.77318  3.02657  3.32703  5.05210  3.56322     40 h - - -
          2.68618  4.42225  2.77519  2.73123  3.46354  2.40513  3.72494  3.29354  2.67741  2.69355  4.24690  2.90347  2.73739  3.18146  2.89801  2.37887  2.77519  2.98518  4.58477  3.61503
          0.03234  3.84330  4.56564  0.61958  0.77255  0.48576  0.95510
     40   2.74597  4.20568  4.13191  3.55937  3.02947  3.86393  4.11262  2.02594  3.42326  1.73329  3.05756  3.80374  4.19811  3.65896  3.62311  3.16191  2.97858  1.86208  3.41877  3.45958     41 l - - -
          2.68618  4.42225  2.77519  2.73123  3.46354  2.40513  3.72494  3.29354  2.67741  2.69355  4.24690  2.90347  2.73739  3.18146  2.89801  2.37887  2.77519  2.98518  4.58477  3.61503
          0.03234  3.84330  4.56564  0.61958  0.77255  0.48576  0.95510
     41   2.92770  5.01569  3.25940  2.69059  4.41778  3.54307  3.57930  3.79197  1.33792  3.28278  4.16453  3.10813  3.94542  2.72702  1.90226  2.93920  3.11970  3.48149  5.36263  4.16632     42 k - - -
          2.68618  4.42225  2.77519  2.73123  3.46354  2.40513  3.72494  3.29354  2.67741  2.69355  4.24690  2.90347  2.73739  3.18146  2.89801  2.37887  2.77519  2.98518  4.58477  3.61503
          0.03234  3.84330  4.56564  0.61958  0.77255  0.48576  0.95510
     42   1.95560  4.42652  3.03194  2.64452  3.95321  3.19336  3.78871  3.27159  2.60760  2.97003  3.85206  3.05456  3.75550  2.53711  2.97162  2.56633  2.23734  2.94121  5.28971  4.01709     43 a - - -
          2.68618  4.42225  2.77519  2.73123  3.46354  2.40513  3.72494  3.29354  2.67741  2.69355  4.24690  2.90347  2.73739  3.18146  2.89801  2.37887  2.77519  2.98518  4.58477  3.61503
          0.03234  3.84330  4.56564  0.61958  0.77255  0.48576  0.95510
     43   3.06806  4.43496  4.53986  3.99678  2.49741  4.27813  4.49799  1.55547  3.87714  1.46569  2.97217  4.23941  4.53488  4.05045  4.04860  3.61209  3.30072  2.01315  4.90990  3.62773     44 l - - -
          2.68618  4.42225  2.77519  2.73123  3.46354  2.40513  3.72494  3.29354  2.67741  2.69355  4.24690  2.90347  2.73739  3.18146  2.89801  2.37887  2.77519  2.98518  4.58477  3.61503
          0.03234  3.84330  4.56564  0.61958  0.77255  0.48576  0.95510
     44   2.69757  4.57741  3.24156  2.75508  3.57000  3.51698  3.76736  2.93600  2.51541  2.43111  2.51972  3.19420  3.93783  2.16627  2.82999  2.83484  2.94372  2.78451  5.06616  3.78164     45 q - - -
          2.68618  4.42225  2.77519  2.73123  3.46354  2.40513  3.72494  3.29354  2.67741  2.69355  4.24690  2.90347  2.73739  3.18146  2.89801  2.37887  2.77519  2.98518  4.58477  3.61503
          0.03234  3.84330  4.56564  0.61958  0.77255  0.48576  0.95510
     45   2.33971  4.72887  2.94480  2.47674  4.09656  3.33861  3.62195  3.50129  2.29130  3.09325  3.92935  2.95629  3.79341  2.32161  2.35638  2.37476  2.85770  3.16716  5.30724  4.01169     46 k - - -
          2.68618  4.42225  2.77519  2.73123  3.46354  2.40513  3.72494  3.29354  2.67741  2.69355  4.24690  2.90347  2.73739  3.18146  2.89801  2.37887  2.77519  2.98518  4.58477  3.61503
          0.03234  3.84330  4.56564  0.61958  0.77255  0.48576  0.95510
     46   2.77764  4.26774  4.14507  3.62816  3.48385  3.89904  4.43496  1.64294  3.51957  2.15625  3.34354  3.90652  4.31211  3.82516  3.78309  3.24638  2.57058  1.47943  5.23366  4.02271     47 v - - -
          2.68618  4.42225  2.77519  2.73123  3.46354  2.40513  3.72494  3.29354  2.67741  2.69355  4.24690  2.90347  2.73739  3.18146  2.89801  2.37887  2.77519  2.98518  4.58477  3.61503
          0.03234  3.84330  4.56564  0.61958  0.77255  0.48576  0.95510
     47   2.79330  5.19563  1.70280  2.11260  4.51762  3.15658  3.71065  4.06258  2.69668  3.61326  4.46988  1.84601  3.77067  2.88838  3.24459  2.72574  3.09688  3.65311  5.74661  4.28258     48 d - - -
          2.68618  4.42225  2.77519  2.73123  3.46354  2.40513  3.72494  3.29354  2.67741  2.69355  4.24690  2.90347  2.73739  3.18146  2.89801  2.37887  2.77519  2.98518  4.58477  3.61503
          0.03234  3.84330  4.56564  0.61958  0.77255  0.48576  0.95510
     48   3.28832  4.67318  4.04732  3.74649  2.63809  3.69809  3.86528  3.31105  3.46947  2.71080  3.94616  3.90152  4.21349  3.85863  3.60283  3.49227  3.58734  3.20057  0.94625  2.64178     49 w - - -
          2.68618  4.42225  2.77519  2.73123  3.46354  2.40513  3.72494  3.29354  2.67741  2.69355  4.24690  2.90347  2.73739  3.18146  2.89801  2.37887  2.77519  2.98518  4.58477  3.61503
          0.03234  3.84330  4.56564  0.61958  0.77255  0.48576  0.95510
     49   2.79799  5.10512  2.47420  1.80414  4.38783  3.29293  3.64065  3.84412  2.36549  3.37678  4.24181  2.80229  3.81620  1.98083  2.75444  2.75880  3.05013  3.49569  5.54500  4.18235     50 e - - -
          2.68618  4.42225  2.77519  2.73123  3.46354  2.40513  3.72494  3.29354  2.67741  2.69355  4.24690  2.90347  2.73739  3.18146  2.89801  2.37887  2.77519  2.98518  4.58477  3.61503
          0.03234  3.84330  4.56564  0.61958  0.77255  0.48576  0.95510
     50   2.34102  4.82713  2.23206  2.30079  4.13506  3.27061  2.99869  3.57002  2.47074  3.16859  3.99307  2.82983  3.75635  2.78885  2.94196  2.60935  2.54053  3.22202  5.39209  4.03001     51 d - - -
          2.68618  4.42225  2.77519  2.73123  3.46354  2.40513  3.72494  3.29354  2.67741  2.69355  4.24690  2.90347  2.73739  3.18146  2.89801  2.37887  2.77519  2.98518  4.58477  3.61503
          0.03234  3.84330  4.56564  0.61958  0.77255  0.48576  0.95510
     51   2.91820  4.37947  4.25696  3.77320  1.94567  3.97190  4.19314  2.19250  3.66225  1.85501  3.15545  3.97164  4.35336  3.87617  3.85876  3.33349  3.18927  1.70358  4.64335  3.19352     52 v - - -
          2.68618  4.42225  2.77519  2.73123  3.46354  2.40513  3.72494  3.29354  2.67741  2.69355  4.24690  2.90347  2.73739  3.18146  2.89801  2.37887  2.77519  2.98518  4.58477  3.61503
          0.03234  3.84330  4.56564  0.61958  0.77255  0.48576  0.95510
     52   2.56198  4.72028  2.73030  2.39100  4.14588  3.24183  3.66547  3.57278  2.45611  3.17273  4.00314  2.34818  3.75672  2.48885  2.87231  2.30048  2.50209  3.21100  5.39157  4.06183     53 s - - -
          2.68618  4.42225  2.77519  2.73123  3.46354  2.40513  3.72494  3.29354  2.67741  2.69355  4.24690  2.90347  2.73739  3.18146  2.89801  2.37887  2.77519  2.98518  4.58477  3.61503
          0.03234  3.84330  4.56564  0.61958  0.77255  0.48576  0.95510
     53   3.12294  4.59409  4.14248  3.78261  3.12530  3.94475  4.44752  2.32825  3.55063  0.91198  3.15812  4.06087  4.38541  3.92595  3.73130  3.51281  3.41868  2.35793  4.99358  3.71003     54 l - - -
          2.68618  4.42225  2.77519  2.73123  3.46354  2.40513  3.72494  3.29354  2.67741  2.69355  4.24690  2.90347  2.73739  3.18146  2.89801  2.37887  2.77519  2.98518  4.58477  3.61503
          0.03234  3.84330  4.56564  0.61958  0.77255  0.48576  0.95510
     54   2.58288  4.72324  2.14809  2.36833  4.01483  3.26022  3.67913  3.42169  2.55568  2.63857  3.94859  2.87940  3.77130  2.86529  3.01346  2.19276  2.86570  3.09992  5.33537  3.97393     55 d - - -
          2.68618  4.42225  2.77519  2.73123  3.46354  2.40513  3.72494  3.29354  2.67741  2.69355  4.24690  2.90347  2.73739  3.18146  2.89801  2.37887  2.77519  2.98518  4.58477  3.61503
          0.16943  3.84330  2.00673  0.61958  0.77255  0.48576  0.95510
     55   2.66365  4.95618  2.06412  1.91489  4.28001  3.17327  3.63013  3.67407  2.53417  3.29570  4.14697  2.70531  3.72778  2.80026  3.03026  2.64033  2.50353  3.32245  5.52764  4.13299     56 e - - -
          2.68618  4.42225  2.77519  2.73123  3.46354  2.40513  3.72494  3.29354  2.67741  2.69355  4.24690  2.90347  2.73739  3.18146  2.89801  2.37887  2.77519  2.98518  4.58477  3.61503
          0.03701  3.71088  4.43323  0.61958  0.77255  0.42563  1.05946
     56   2.62957  4.55900  3.03950  2.60868  2.54119  3.43022  3.65016  3.13362  2.57629  2.76219  3.68094  2.65100  3.86520  2.42184  2.95274  2.73517  2.87749  2.88260  4.84035  3.40294     57 q - - -
          2.68618  4.42225  2.77519  2.73123  3.46354  2.40513  3.72494  3.29354  2.67741  2.69355  4.24690  2.90347  2.73739  3.18146  2.89801  2.37887  2.77519  2.98518  4.58477  3.61503
          0.03234  3.84330  4.56564  0.61958  0.77255  0.48576  0.95510
     57   2.13870  4.19452  3.52852  3.00317  2.88514  2.89781  3.87972  2.34442  2.94725  2.41527  3.37474  3.34569  3.90282  3.24676  3.26863  2.75276  2.77728  2.38652  4.87665  3.62606     58 a - - -
          2.68618  4.42225  2.77519  2.73123  3.46354  2.40513  3.72494  3.29354  2.67741  2.69355  4.24690  2.90347  2.73739  3.18146  2.89801  2.37887  2.77519  2.98518  4.58477  3.61503
          0.03234  3.84330  4.56564  0.61958  0.77255  0.48576  0.95510
     58   2.59031  4.70316  2.45735  2.41918  3.82866  3.37854  3.60659  3.30452  2.24390  2.62226  3.78630  2.92882  3.79446  2.79381  2.86149  2.64095  2.82499  3.01172  5.15780  3.21065     59 k - - -
          2.68618  4.42225  2.77519  2.73123  3.46354  2.40513  3.72494  3.29354  2.67741  2.69355  4.24690  2.90347  2.73739  3.18146  2.89801  2.37887  2.77519  2.98518  4.58477  3.61503
          0.03234  3.84330  4.56564  0.61958  0.77255  0.48576  0.95510
     59   2.71762  4.88813  2.90922  2.46699  4.22884  3.39782  3.59651  3.61595  1.87147  3.17748  4.02607  2.95254  3.83670  2.18878  2.48401  2.73535  2.54713  3.29004  5.36164  4.07695     60 k - - -
          2.68618  4.42225  2.77519  2.73123  3.46354  2.40513  3.72494  3.29354  2.67741  2.69355  4.24690  2.90347  2.73739  3.18146  2.89801  2.37887  2.77519  2.98518  4.58477  3.61503
          0.03234  3.84330  4.56564  0.61958  0.77255  0.48576  0.95510
     60   3.11860  4.50300  4.50769  3.99073  3.12930  4.30819  4.65094  1.65989  3.80699  1.19931  2.99062  4.27738  4.58197  4.06813  3.99966  3.67473  3.36411  1.97020  5.12908  3.93435     61 l - - -
          2.68618  4.42225  2.77519  2.73123  3.46354  2.40513  3.72494  3.29354  2.67741  2.69355  4.24690  2.90347  2.73739  3.18146  2.89801  2.37887  2.77519  2.98518  4.58477  3.61503
          0.03234  3.84330  4.56564  0.61958  0.77255  0.48576  0.95510
     61   2.67079  5.03662  2.11566  2.20789  4.29864  3.26643  2.99749  3.78426  2.43648  3.32890  4.13967  2.76024  3.75965  2.44830  2.92193  2.34415  2.92224  3.41070  5.50348  4.10116     62 d - - -
          2.68618  4.42225  2.77519  2.73123  3.46354  2.40513  3.72494  3.29354  2.67741  2.69355  4.24690  2.90347  2.73739  3.18146  2.89801  2.37887  2.77519  2.98518  4.58477  3.61503
          0.03234  3.84330  4.56564  0.61958  0.77255  0.48576  0.95510
     62   2.60695  4.27601  3.73145  3.27198  3.53388  3.53789  4.17324  1.89193  3.14672  2.31281  3.45267  3.56798  4.05430  3.50889  3.43409  2.91321  1.94249  2.10586  5.17394  3.93360     63 i - - -
          2.68618  4.42225  2.77519  2.73123  3.46354  2.40513  3.72494  3.29354  2.67741  2.69355  4.24690  2.90347  2.73739  3.18146  2.89801  2.37887  2.77519  2.98518  4.58477  3.61503
          0.12022  3.84330  2.38756  0.61958  0.77255  0.48576  0.95510
     63   2.61290  4.38478  3.20850  3.03438  4.03193  3.07894  4.11824  3.55135  3.08245  3.18943  4.23734  3.35060  1.07037  3.47499  3.33770  2.77779  3.04648  3.20952  5.24654  4.15243     64 p - - -
          2.68618  4.42225  2.77519  2.73123  3.46354  2.40513  3.72494  3.29354  2.67741  2.69355  4.24690  2.90347  2.73739  3.18146  2.89801  2.37887  2.77519  2.98518  4.58477  3.61503
          0.03526  3.75834  4.48069  0.61958  0.77255  0.44449  1.02485
     64   3.20571  4.70651  3.79551  3.51978  2.29505  3.79641  3.60606  3.21907  3.37814  2.68043  3.89724  3.68807  4.27112  3.69117  3.56767  3.34518  3.49235  3.08829  3.93757  1.01571     65 y - - -
          2.68618  4.42225  2.77519  2.73123  3.46354  2.40513  3.72494  3.29354  2.67741  2.69355  4.24690  2.90347  2.73739  3.18146  2.89801  2.37887  2.77519  2.98518  4.58477  3.61503
          0.03234  3.84330  4.56564  0.61958  0.77255  0.48576  0.95510
     65   2.70811  4.34518  3.60912  3.11404  2.22631  3.65003  3.77258  2.65874  3.02619  1.94978  3.37121  2.82326  4.04900  3.33123  3.32087  2.95273  2.95679  2.50365  4.47126  2.98280     66 l - - -
          2.68618  4.42225  2.77519  2.73123  3.46354  2.40513  3.72494  3.29354  2.67741  2.69355  4.24690  2.90347  2.73739  3.18146  2.89801  2.37887  2.77519  2.98518  4.58477  3.61503
          0.03234  3.84330  4.56564  0.61958  0.77255  0.48576  0.95510
     66   2.83355  4.25441  4.26789  3.70975  2.35562  3.93516  3.99179  1.99020  3.57485  1.67014  3.03806  3.87719  4.25244  3.74591  3.72802  3.23896  3.06053  2.32677  3.25318  2.99780     67 l - - -
          2.68618  4.42225  2.77519  2.73123  3.46354  2.40513  3.72494  3.29354  2.67741  2.69355  4.24690  2.90347  2.73739  3.18146  2.89801  2.37887  2.77519  2.98518  4.58477  3.61503
          0.03234  3.84330  4.56564  0.61958  0.77255  0.48576  0.95510
     67   2.41630  4.20148  3.39436  2.96806  3.59366  2.72621  3.92779  1.99166  2.92017  2.64135  3.57591  3.28177  3.82428  3.25541  3.23589  2.31260  2.75862  2.52204  5.05657  3.80857     68 i - - -
          2.68618  4.42225  2.77519  2.73123  3.46354  2.40513  3.72494  3.29354  2.67741  2.69355  4.24690  2.90347  2.73739  3.18146  2.89801  2.37887  2.77519  2.98518  4.58477  3.61503
          0.03234  3.84330  4.56564  0.61958  0.77255  0.48576  0.95510
     68   2.21051  4.15043  3.24203  2.96612  4.11312  2.92555  4.06157  3.45410  2.98967  3.20666  4.08144  3.18600  3.64789  3.33013  3.30059  1.43953  2.19188  2.99535  5.47972  4.23128     69 s - - -
          2.68618  4.42225  2.77519  2.73123  3.46354  2.40513  3.72494  3.29354  2.67741  2.69355  4.24690  2.90347  2.73739  3.18146  2.89801  2.37887  2.77519  2.98518  4.58477  3.61503
          0.03234  3.84330  4.56564  0.61958  0.77255  0.48576  0.95510
     69   2.96611  4.35167  4.46197  3.91967  2.37855  4.16881  4.46328  1.62311  3.81153  1.73836  3.05314  4.15376  4.46609  4.00509  3.99580  3.50124  3.20820  1.74154  4.94444  3.67495     70 i - - -
          2.68618  4.42225  2.77519  2.73123  3.46354  2.40513  3.72494  3.29354  2.67741  2.69355  4.24690  2.90347  2.73739  3.18146  2.89801  2.37887  2.77519  2.98518  4.58477  3.61503
          0.03234  3.84330  4.56564  0.61958  0.77255  0.48576  0.95510
     70   2.61937  4.27642  3.64792  3.13100  3.34660  3.58586  3.98605  2.18045  3.00515  1.85570  3.33664  3.47234  4.02228  3.35186  3.30254  2.35765  2.89358  2.26062  4.93819  3.67340     71 l - - -
          2.68618  4.42225  2.77519  2.73123  3.46354  2.40513  3.72494  3.29354  2.67741  2.69355  4.24690  2.90347  2.73739  3.18146  2.89801  2.37887  2.77519  2.98518  4.58477  3.61503
          0.03234  3.84330  4.56564  0.61958  0.77255  0.48576  0.95510
     71   2.69126  4.25681  3.95375  3.43754  3.49459  3.73922  4.28635  1.84361  3.33342  2.22663  3.37416  3.73368  4.18627  3.65121  3.61832  3.08176  2.26179  1.62876  5.17991  3.96180     72 v - - -
          2.68618  4.42225  2.77519  2.73123  3.46354  2.40513  3.72494  3.29354  2.67741  2.69355  4.24690  2.90347  2.73739  3.18146  2.89801  2.37887  2.77519  2.98518  4.58477  3.61503
          0.03234  3.84330  4.56564  0.61958  0.77255  0.48576  0.95510
     72   1.05665  4.17821  3.43356  3.22398  4.02388  3.00343  4.24939  3.14507  3.23949  3.02797  4.06337  3.38078  3.73994  3.58343  3.49178  2.52893  2.80429  2.80454  5.45396  4.25106     73 a - - -
          2.68618  4.42225  2.77519  2.73123  3.46354  2.40513  3.72494  3.29354  2.67741  2.69355  4.24690  2.90347  2.73739  3.18146  2.89801  2.37887  2.77519  2.98518  4.58477  3.61503
          0.03234  3.84330  4.56564  0.61958  0.77255  0.48576  0.95510
     73   2.83189  4.32974  4.08728  3.55393  3.31207  3.93785  4.33579  1.75062  3.41053  1.61812  3.18501  3.86489  4.30306  3.72335  3.66616  3.26498  2.59641  1.93933  5.09665  3.89733     74 l - - -
          2.68618  4.42225  2.77519  2.73123  3.46354  2.40513  3.72494  3.29354  2.67741  2.69355  4.24690  2.90347  2.73739  3.18146  2.89801  2.37887  2.77519  2.98518  4.58477  3.61503
          0.03234  3.84330  4.56564  0.61958  0.77255  0.48576  0.95510
     74   2.65257  4.26584  3.70263  3.20014  2.28563  2.90731  3.87482  2.56656  3.11357  1.88331  3.29605  3.50199  4.03555  3.40084  3.38966  2.93323  2.91684  2.41879  4.59679  3.18675     75 l - - -
          2.68618  4.42225  2.77519  2.73123  3.46354  2.40513  3.72494  3.29354  2.67741  2.69355  4.24690  2.90347  2.73739  3.18146  2.89801  2.37887  2.77519  2.98518  4.58477  3.61503
          0.03234  3.84330  4.56564  0.61958  0.77255  0.48576  0.95510
     75   2.96433  4.35238  4.48649  3.99415  3.44685  4.19355  4.75170  1.50761  3.86751  1.98337  3.28458  4.24486  4.55466  4.16099  4.09411  3.57418  3.24090  1.24449  5.36669  4.14657     76 v - - -
          2.68618  4.42225  2.77519  2.73123  3.46354  2.40513  3.72494  3.29354  2.67741  2.69355  4.24690  2.90347  2.73739  3.18146  2.89801  2.37887  2.77519  2.98518  4.58477  3.61503
          0.03234  3.84330  4.56564  0.61958  0.77255  0.48576  0.95510
     76   2.55436  1.00160  4.06596  3.79926  3.79771  3.18313  4.45281  2.93714  3.62616  2.85375  3.97425  3.79404  3.88776  3.97349  3.75556  2.82588  3.01873  2.68360  5.21956  4.08549     77 c - - -
          2.68618  4.42225  2.77519  2.73123  3.46354  2.40513  3.72494  3.29354  2.67741  2.69355  4.24690  2.90347  2.73739  3.18146  2.89801  2.37887  2.77519  2.98518  4.58477  3.61503
          0.03234  3.84330  4.56564  0.61958  0.77255  0.48576  0.95510
     77   2.13601  4.24173  3.38171  2.96528  3.61711  2.70695  3.94312  2.79437  2.89927  1.89666  3.58843  3.28582  3.83730  3.25519  3.21342  2.65398  2.78774  2.55142  5.09933  3.84977     78 l - - -
          2.68618  4.42225  2.77519  2.73123  3.46354  2.40513  3.72494  3.29354  2.67741  2.69355  4.24690  2.90347  2.73739  3.18146  2.89801  2.37887  2.77519  2.98518  4.58477  3.61503
          0.03234  3.84330  4.56564  0.61958  0.77255  0.48576  0.95510
     78   3.12575  4.52732  4.46602  3.95499  3.09854  4.28244  4.61455  1.80979  3.75729  1.11186  2.97368  4.24635  4.56443  4.03037  3.95165  3.65318  3.37327  2.03814  5.09781  3.89148     79 l - - -
          2.68618  4.42225  2.77519  2.73123  3.46354  2.40513  3.72494  3.29354  2.67741  2.69355  4.24690  2.90347  2.73739  3.18146  2.89801  2.37887  2.77519  2.98518  4.58477  3.61503
          0.03234  3.84330  4.56564  0.61958  0.77255  0.48576  0.95510
     79   2.94015  4.35053  4.42955  3.94544  3.45084  4.13500  4.71327  1.61821  3.81231  2.00457  3.30151  4.19532  4.51879  4.11832  4.04365  3.52028  3.22429  1.18960  5.35592  4.12416     80 v - - -
          2.68618  4.42225  2.77519  2.73123  3.46354  2.40513  3.72494  3.29354  2.67741  2.69355  4.24690  2.90347  2.73739  3.18146  2.89801  2.37887  2.77519  2.98518  4.58477  3.61503
          0.03234  3.84330  4.56564  0.61958  0.77255  0.48576  0.95510
     80   1.48511  4.09506  3.26449  2.99326  4.18296  2.33236  4.09688  3.57154  3.08013  3.27913  4.11176  3.18235  3.60830  3.36660  3.40217  1.97858  2.62952  3.05095  5.53024  4.31053     81 a - - -
          2.68618  4.42225  2.77519  2.73123  3.46354  2.40513  3.72494  3.29354  2.67741  2.69355  4.24690  2.90347  2.73739  3.18146  2.89801  2.37887  2.77519  2.98518  4.58477  3.61503
          0.03234  3.84330  4.56564  0.61958  0.77255  0.48576  0.95510
     81   3.29755  4.62227  4.41604  4.01665  1.23925  4.14349  3.50281  2.96644  3.84471  2.30740  3.56115  3.92696  4.47147  3.91853  3.93229  3.51264  3.52775  2.91174  2.70412  1.99796     82 f - - -
          2.68618  4.42225  2.77519  2.73123  3.46354  2.40513  3.72494  3.29354  2.67741  2.69355  4.24690  2.90347  2.73739  3.18146  2.89801  2.37887  2.77519  2.98518  4.58477  3.61503
          0.03234  3.84330  4.56564  0.61958  0.77255  0.48576  0.95510
     82   2.98882  4.44206  4.32395  3.83076  3.20772  4.09764  4.54693  2.00978  3.65507  1.29256  3.09293  4.10691  4.45826  3.95493  3.87175  3.47480  3.26143  1.64822  5.13913  3.91772     83 l - - -
          2.68618  4.42225  2.77519  2.73123  3.46354  2.40513  3.72494  3.29354  2.67741  2.69355  4.24690  2.90347  2.73739  3.18146  2.89801  2.37887  2.77519  2.98518  4.58477  3.61503
          0.03234  3.84330  4.56564  0.61958  0.77255  0.48576  0.95510
     83   3.33603  4.68677  4.28310  3.90540  1.56001  4.14011  3.43579  3.07953  3.77452  2.46710  3.70325  3.85489  4.47397  3.86063  3.89907  3.49504  3.56692  2.99351  3.63111  1.28905     84 y - - -
          2.68618  4.42225  2.77519  2.73123  3.46354  2.40513  3.72494  3.29354  2.67741  2.69355  4.24690  2.90347  2.73739  3.18146  2.89801  2.37887  2.77519  2.98518  4.58477  3.61503
          0.03234  3.84330  4.56564  0.61958  0.77255  0.48576  0.95510
     84   2.77010  4.64546  3.19077  2.74340  3.22045  3.52328  3.62697  3.20693  2.02014  2.81641  3.77216  3.16355  3.94801  2.98312  2.73807  2.87132  3.00470  2.97131  4.70308  2.06442     85 k - - -
          2.68618  4.42225  2.77519  2.73123  3.46354  2.40513  3.72494  3.29354  2.67741  2.69355  4.24690  2.90347  2.73739  3.18146  2.89801  2.37887  2.77519  2.98518  4.58477  3.61503
          0.03234  3.84330  4.56564  0.61958  0.77255  0.48576  0.95510
     85   2.73779  4.74384  3.19857  2.63826  3.50593  3.51369  2.96607  3.37967  2.23794  2.95317  3.84229  3.08327  3.89952  2.82367  1.94720  2.79866  2.95189  3.10554  4.88774  2.90012     86 r - - -
          2.68618  4.42225  2.77519  2.73123  3.46354  2.40513  3.72494  3.29354  2.67741  2.69355  4.24690  2.90347  2.73739  3.18146  2.89801  2.37887  2.77519  2.98518  4.58477  3.61503
          0.03234  3.84330  4.56564  0.61958  0.77255  0.48576  0.95510
     86   2.84880  4.33428  4.02269  3.50599  2.20458  3.85724  3.76430  2.54601  3.39777  2.15639  3.29721  3.70290  4.21180  3.60960  3.61329  3.16126  3.08579  1.99872  4.19278  2.04252     87 v - - -
          2.68618  4.42225  2.77519  2.73123  3.46354  2.40513  3.72494  3.29354  2.67741  2.69355  4.24690  2.90347  2.73739  3.18146  2.89801  2.37887  2.77519  2.98518  4.58477  3.61503
          0.03234  3.84330  4.56564  0.61958  0.77255  0.48576  0.95510
     87   2.64986  3.34978  3.29096  2.69115  3.91296  3.44981  3.64215  3.26728  2.02424  2.90833  3.78320  3.11333  3.86464  2.83558  1.93801  2.75007  2.88811  2.98768  5.15677  3.91655     88 r - - -
          2.68618  4.42225  2.77519  2.73123  3.46354  2.40513  3.72494  3.29354  2.67741  2.69355  4.24690  2.90347  2.73739  3.18146  2.89801  2.37887  2.77519  2.98518  4.58477  3.61503
          0.03234  3.84330  4.56564  0.61958  0.77255  0.48576  0.95510
     88   2.85907  4.37700  3.92981  3.43736  2.70191  3.84560  3.85680  1.93319  3.27990  2.13638  3.31298  3.68690  4.21690  3.57528  3.51285  3.17217  3.10369  2.34632  4.36945  1.97231     89 i - - -
          2.68618  4.42225  2.77519  2.73123  3.46354  2.40513  3.72494  3.29354  2.67741  2.69355  4.24690  2.90347  2.73739  3.18146  2.89801  2.37887  2.77519  2.98518  4.58477  3.61503
          0.03234  3.84330  4.56564  0.61958  0.77255  0.48576  0.95510
     89   2.95894  5.08161  0.96081  2.31810  4.45488  3.18917  3.90639  4.03656  2.98516  3.65028  4.62814  2.87283  3.83995  3.14577  3.49709  2.92488  3.29703  3.67899  5.62913  4.33312     90 d - - -
          2.68618  4.42225  2.77519  2.73123  3.46354  2.40513  3.72494  3.29354  2.67741  2.69355  4.24690  2.90347  2.73739  3.18146  2.89801  2.37887  2.77519  2.98518  4.58477  3.61503
          0.03234  3.84330  4.56564  0.61958  0.77255  0.48576  0.95510
     90   2.39306  4.43162  2.87451  2.58017  4.12974  3.08249  3.82087  3.53952  2.68281  3.19948  4.04017  2.16612  3.70364  3.02747  3.07496  2.17845  2.17630  3.12515  5.43123  4.13124     91 n - - -
          2.68618  4.42225  2.77519  2.73123  3.46354  2.40513  3.72494  3.29354  2.67741  2.69355  4.24690  2.90347  2.73739  3.18146  2.89801  2.37887  2.77519  2.98518  4.58477  3.61503
          0.03234  3.84330  4.56564  0.61958  0.77255  0.48576  0.95510
     91   2.96074  4.33978  4.47484  3.93292  2.62123  4.18589  4.52448  1.59262  3.82959  1.78617  3.09121  4.17501  4.48479  4.03479  4.02252  3.52032  3.20490  1.58074  5.03359  3.79259     92 v - - -
          2.68618  4.42225  2.77519  2.73123  3.46354  2.40513  3.72494  3.29354  2.67741  2.69355  4.24690  2.90347  2.73739  3.18146  2.89801  2.37887  2.77519  2.98518  4.58477  3.61503
          0.03234  3.84330  4.56564  0.61958  0.77255  0.48576  0.95510
     92   2.94607  4.90787  3.12007  2.74751  4.28762  3.43824  3.74409  3.71516  1.07893  3.28682  4.25022  3.17313  3.94095  2.93751  2.42756  2.99019  3.20170  3.42473  5.35457  4.16329     93 k - - -
          2.68618  4.42225  2.77519  2.73123  3.46354  2.40513  3.72494  3.29354  2.67741  2.69355  4.24690  2.90347  2.73739  3.18146  2.89801  2.37887  2.77519  2.98518  4.58477  3.61503
          0.03234  3.84330  4.56564  0.61958  0.77255  0.48576  0.95510
     93   2.83532  5.00203  2.85078  2.48576  4.31254  3.41656  3.61136  3.74934  1.88560  3.26792  4.15018  2.96618  3.87895  1.77476  2.39972  2.83379  3.06214  3.42970  5.40194  4.12054     94 q - - -
          2.68618  4.42225  2.77519  2.73123  3.46354  2.40513  3.72494  3.29354  2.67741  2.69355  4.24690  2.90347  2.73739  3.18146  2.89801  2.37887  2.77519  2.98518  4.58477  3.61503
          0.03234  3.84330  4.56564  0.61958  0.77255  0.48576  0.95510
     94   3.12294  4.59409  4.14248  3.78261  3.12530  3.94475  4.44752  2.32825  3.55063  0.91198  3.15812  4.06087  4.38541  3.92595  3.73130  3.51281  3.41868  2.35793  4.99358  3.71003     95 l - - -
          2.68618  4.42225  2.77519  2.73123  3.46354  2.40513  3.72494  3.29354  2.67741  2.69355  4.24690  2.90347  2.73739  3.18146  2.89801  2.37887  2.77519  2.98518  4.58477  3.61503
          0.03234  3.84330  4.56564  0.61958  0.77255  0.48576  0.95510
     95   2.64743  4.55843  3.08043  2.16297  3.41286  3.47335  3.66467  3.03090  2.56466  2.39020  3.62453  3.08846  3.88450  2.95250  2.93710  2.76207  2.88222  2.80346  4.87752  2.71875     96 e - - -
          2.68618  4.42225  2.77519  2.73123  3.46354  2.40513  3.72494  3.29354  2.67741  2.69355  4.24690  2.90347  2.73739  3.18146  2.89801  2.37887  2.77519  2.98518  4.58477  3.61503
          0.03234  3.84330  4.56564  0.61958  0.77255  0.48576  0.95510
     96   2.96417  4.78612  3.09840  2.85579  3.26519  3.42363  1.20555  3.66253  2.69968  3.16001  4.20099  3.26614  3.97475  3.22175  2.96694  3.03523  3.26670  3.39825  4.73057  3.21695     97 h - - -
          2.68618  4.42225  2.77519  2.73123  3.46354  2.40513  3.72494  3.29354  2.67741  2.69355  4.24690  2.90347  2.73739  3.18146  2.89801  2.37887  2.77519  2.98518  4.58477  3.61503
          0.03234  3.84330  4.56564  0.61958  0.77255  0.48576  0.95510
     97   2.97328  4.81367  3.46104  2.97873  4.16088  3.46635  3.80437  3.70090  2.22740  3.22217  4.22350  3.34050  3.97070  3.02648  1.02392  3.05909  3.24146  3.42621  5.25598  4.09496     98 r - - -
          2.68618  4.42225  2.77519  2.73123  3.46354  2.40513  3.72494  3.29354  2.67741  2.69355  4.24690  2.90347  2.73739  3.18146  2.89801  2.37887  2.77519  2.98518  4.58477  3.61503
          0.03234  3.84330  4.56564  0.61958  0.77255  0.48576  0.95510
     98   2.85847  4.84252  2.88455  2.63931  4.00708  3.34724  3.79720  3.63379  2.46223  3.13900  4.16814  3.09861  3.90058  1.28685  2.74679  2.90767  3.15568  3.36542  5.28450  3.97646     99 q - - -
          2.68618  4.42225  2.77519  2.73123  3.46354  2.40513  3.72494  3.29354  2.67741  2.69355  4.24690  2.90347  2.73739  3.18146  2.89801  2.37887  2.77519  2.98518  4.58477  3.61503
          0.03234  3.84330  4.56564  0.61958  0.77255  0.48576  0.95510
     99   2.94607  4.90787  3.12007  2.74751  4.28762  3.43824  3.74409  3.71516  1.07893  3.28682  4.25022  3.17313  3.94095  2.93751  2.42756  2.99019  3.20170  3.42473  5.35457  4.16329    100 k - - -
          2.68618  4.42225  2.77519  2.73123  3.46354  2.40513  3.72494  3.29354  2.67741  2.69355  4.24690  2.90347  2.73739  3.18146  2.89801  2.37887  2.77519  2.98518  4.58477  3.61503
          0.03234  3.84330  4.56564  0.61958  0.77255  0.48576  0.95510
    100   3.12294  4.59409  4.14248  3.78261  3.12530  3.94475  4.44752  2.32825  3.55063  0.91198  3.15812  4.06087  4.38541  3.92595  3.73130  3.51281  3.41868  2.35793  4.99358  3.71003    101 l - - -
          2.68618  4.42225  2.77519  2.73123  3.46354  2.40513  3.72494  3.29354  2.67741  2.69355  4.24690  2.90347  2.73739  3.18146  2.89801  2.37887  2.77519  2.98518  4.58477  3.61503
          0.03234  3.84330  4.56564  0.61958  0.77255  0.48576  0.95510
    101   1.05665  4.17821  3.43356  3.22398  4.02388  3.00343  4.24939  3.14507  3.23949  3.02797  4.06337  3.38078  3.73994  3.58343  3.49178  2.52893  2.80429  2.80454  5.45396  4.25106    102 a - - -
          2.68618  4.42225  2.77519  2.73123  3.46354  2.40513  3.72494  3.29354  2.67741  2.69355  4.24690  2.90347  2.73739  3.18146  2.89801  2.37887  2.77519  2.98518  4.58477  3.61503
          0.03234  3.84330  4.56564  0.61958  0.77255  0.48576  0.95510
    102   2.94215  5.03232  3.31796  2.70831  4.44442  3.56563  3.56717  3.80848  1.45962  3.28837  4.16584  3.11942  3.95359  2.71110  1.68270  2.95115  3.12496  3.49799  5.36139  4.17478    103 k - - -
          2.68618  4.42225  2.77519  2.73123  3.46354  2.40513  3.72494  3.29354  2.67741  2.69355  4.24690  2.90347  2.73739  3.18146  2.89801  2.37887  2.77519  2.98518  4.58477  3.61503
          0.03234  3.84330  4.56564  0.61958  0.77255  0.48576  0.95510
    103   2.94679  4.50032  4.01832  3.60991  3.19580  3.81235  4.35182  2.36851  3.37945  1.79517  1.43500  3.89090  4.27308  3.76343  3.58813  3.29270  3.25168  2.37116  5.03253  3.79154    104 m - - -
          2.68618  4.42225  2.77519  2.73123  3.46354  2.40513  3.72494  3.29354  2.67741  2.69355  4.24690  2.90347  2.73739  3.18146  2.89801  2.37887  2.77519  2.98518  4.58477  3.61503
          0.03234  3.84330  4.56564  0.61958  0.77255  0.48576  0.95510
    104   2.98194  4.35895  4.52070  4.02662  3.43389  4.22572  4.77493  1.37472  3.90002  1.95606  3.26593  4.27613  4.57520  4.18660  4.12124  3.60628  3.25535  1.35458  5.36779  4.15464    105 v - - -
          2.68618  4.42225  2.77519  2.73123  3.46354  2.40513  3.72494  3.29354  2.67741  2.69355  4.24690  2.90347  2.73739  3.18146  2.89801  2.37887  2.77519  2.98518  4.58477  3.61503
          0.03234  3.84330  4.56564  0.61958  0.77255  0.48576  0.95510
    105   3.12294  4.59409  4.14248  3.78261  3.12530  3.94475  4.44752  2.32825  3.55063  0.91198  3.15812  4.06087  4.38541  3.92595  3.73130  3.51281  3.41868  2.35793  4.99358  3.71003    106 l - - -
          2.68618  4.42225  2.77519  2.73123  3.46354  2.40513  3.72494  3.29354  2.67741  2.69355  4.24690  2.90347  2.73739  3.18146  2.89801  2.37887  2.77519  2.98518  4.58477  3.61503
          0.03234  3.84330  4.56564  0.61958  0.77255  0.48576  0.95510
    106   2.81570  5.14026  2.38799  1.50051  4.41474  3.26362  3.66145  3.88001  2.43899  3.41737  4.29264  2.77243  3.81226  2.40922  2.85156  2.76727  3.07785  3.52923  5.59152  4.21007    107 e - - -
          2.68618  4.42225  2.77519  2.73123  3.46354  2.40513  3.72494  3.29354  2.67741  2.69355  4.24690  2.90347  2.73739  3.18146  2.89801  2.37887  2.77519  2.98518  4.58477  3.61503
          0.03234  3.84330  4.56564  0.61958  0.77255  0.48576  0.95510
    107   2.69993  4.69486  2.69340  2.57614  4.05387  3.16493  3.89859  3.75836  2.80006  3.40867  4.36440  1.21077  3.81555  3.17163  3.15344  2.76845  3.08103  3.38352  5.36320  4.00456    108 n - - -
          2.68618  4.42225  2.77519  2.73123  3.46354  2.40513  3.72494  3.29354  2.67741  2.69355  4.24690  2.90347  2.73739  3.18146  2.89801  2.37887  2.77519  2.98518  4.58477  3.61503
          0.03234  3.84330  4.56564  0.61958  0.77255  0.48576  0.95510
    108   2.71791  4.90385  2.84231  2.43609  4.20032  2.83349  2.95338  3.66142  1.72740  3.21187  4.05198  2.92995  3.82867  2.75709  2.53300  2.72900  2.95383  3.32502  5.35405  4.04306    109 k - - -
          2.68618  4.42225  2.77519  2.73123  3.46354  2.40513  3.72494  3.29354  2.67741  2.69355  4.24690  2.90347  2.73739  3.18146  2.89801  2.37887  2.77519  2.98518  4.58477  3.61503
          0.03234  3.84330  4.56564  0.61958  0.77255  0.48576  0.95510
    109   3.28832  4.67318  4.04732  3.74649  2.63809  3.69809  3.86528  3.31105  3.46947  2.71080  3.94616  3.90152  4.21349  3.85863  3.60283  3.49227  3.58734  3.20057  0.94625  2.64178    110 w - - -
          2.68618  4.42225  2.77519  2.73123  3.46354  2.40513  3.72494  3.29354  2.67741  2.69355  4.24690  2.90347  2.73739  3.18146  2.89801  2.37887  2.77519  2.98518  4.58477  3.61503
          0.03234  3.84330  4.56564  0.61958  0.77255  0.48576  0.95510
    110   3.20571  4.70651  3.79551  3.51978  2.29505  3.79641  3.60606  3.21907  3.37814  2.68043  3.89724  3.68807  4.27112  3.69117  3.56767  3.34518  3.49235  3.08829  3.93757  1.01571    111 y - - -
          2.68618  4.42225  2.77519  2.73123  3.46354  2.40513  3.72494  3.29354  2.67741  2.69355  4.24690  2.90347  2.73739  3.18146  2.89801  2.37887  2.77519  2.98518  4.58477  3.61503
          0.03234  3.84330  4.56564  0.61958  0.77255  0.48576  0.95510
    111   2.92800  5.03196  2.47658  1.06760  4.37464  3.25582  3.84065  3.82277  2.71755  3.44478  4.42054  2.91759  3.85916  3.05720  3.12304  2.91365  3.23216  3.50979  5.55175  4.27447    112 e - - -
          2.68618  4.42225  2.77519  2.73123  3.46354  2.40513  3.72494  3.29354  2.67741  2.69355  4.24690  2.90347  2.73739  3.18146  2.89801  2.37887  2.77519  2.98518  4.58477  3.61503
          0.03234  3.84330  4.56564  0.61958  0.77255  0.48576  0.95510
    112   1.42159  4.09466  3.31605  3.05167  4.12500  2.88846  4.12290  3.43784  3.09748  3.21572  4.08772  3.22122  3.63002  3.40757  3.39733  1.81413  2.64888  2.96654  5.50306  4.27316    113 a - - -
          2.68618  4.42225  2.77519  2.73123  3.46354  2.40513  3.72494  3.29354  2.67741  2.69355  4.24690  2.90347  2.73739  3.18146  2.89801  2.37887  2.77519  2.98518  4.58477  3.61503
          0.03234  3.84330  4.56564  0.61958  0.77255  0.48576  0.95510
    113   2.85169  5.31445  1.87803  1.39056  4.60544  3.17599  3.70082  4.08999  2.67881  3.63586  4.49847  2.66250  3.78247  2.87183  3.23126  2.76074  3.13752  3.69598  5.79704  4.33948    114 e - - -
          2.68618  4.42225  2.77519  2.73123  3.46354  2.40513  3.72494  3.29354  2.67741  2.69355  4.24690  2.90347  2.73739  3.18146  2.89801  2.37887  2.77519  2.98518  4.58477  3.61503
          0.03234  3.84330  4.56564  0.61958  0.77255  0.48576  0.95510
    114   2.68961  4.91131  2.65520  2.11382  4.22511  3.31681  3.62559  3.62619  2.34428  3.20828  4.05661  2.85956  3.80061  2.07097  2.73229  2.69325  2.53669  3.29241  5.42390  4.09065    115 q - - -
          2.68618  4.42225  2.77519  2.73123  3.46354  2.40513  3.72494  3.29354  2.67741  2.69355  4.24690  2.90347  2.73739  3.18146  2.89801  2.37887  2.77519  2.98518  4.58477  3.61503
          0.03234  3.84330  4.56564  0.61958  0.77255  0.48576  0.95510
    115   2.76318  4.26790  4.12007  3.60883  3.49989  3.86720  4.42681  1.74831  3.49777  2.17712  3.36165  3.88557  4.29464  3.80998  3.76428  3.21932  2.58958  1.40028  5.24478  4.02987    116 v - - -
          2.68618  4.42225  2.77519  2.73123  3.46354  2.40513  3.72494  3.29354  2.67741  2.69355  4.24690  2.90347  2.73739  3.18146  2.89801  2.37887  2.77519  2.98518  4.58477  3.61503
          0.03234  3.84330  4.56564  0.61958  0.77255  0.48576  0.95510
    116   2.84297  5.02026  2.88914  2.49578  4.34658  3.43368  3.59787  3.77148  1.76116  3.28088  4.15503  2.97310  3.88303  1.88252  2.35648  2.83795  3.06208  3.44833  5.40560  4.13355    117 k - - -
          2.68618  4.42225  2.77519  2.73123  3.46354  2.40513  3.72494  3.29354  2.67741  2.69355  4.24690  2.90347  2.73739  3.18146  2.89801  2.37887  2.77519  2.98518  4.58477  3.61503
          0.03234  3.84330  4.56564  0.61958  0.77255  0.48576  0.95510
    117   2.47630  4.59246  2.32533  2.42055  4.16693  3.13816  3.74985  3.56638  2.64400  3.21427  4.05018  2.89628  3.72042  2.93571  3.09749  2.00726  2.24854  3.17554  5.45608  4.12189    118 s - - -
          2.68618  4.42225  2.77519  2.73123  3.46354  2.40513  3.72494  3.29354  2.67741  2.69355  4.24690  2.90347  2.73739  3.18146  2.89801  2.37887  2.77519  2.98518  4.58477  3.61503
          0.03234  3.84330  4.56564  0.61958  0.77255  0.48576  0.95510
    118   2.70081  4.93487  2.41552  1.51917  4.33965  3.19632  3.71282  3.77330  2.57131  3.38559  4.25272  2.79376  3.77962  2.89327  3.01424  2.28722  3.00616  3.40424  5.57856  4.19663    119 e - - -
          2.68618  4.42225  2.77519  2.73123  3.46354  2.40513  3.72494  3.29354  2.67741  2.69355  4.24690  2.90347  2.73739  3.18146  2.89801  2.37887  2.77519  2.98518  4.58477  3.61503
          0.03234  3.84330  4.56564  0.61958  0.77255  0.48576  0.95510
    119   2.62972  4.40758  3.29748  3.19341  4.33537  0.77558  4.31509  3.92825  3.37067  3.58597  4.56179  3.46188  3.79777  3.69721  3.60955  2.80087  3.10870  3.46224  5.43784  4.43643    120 g - - -
          2.68618  4.42225  2.77519  2.73123  3.46354  2.40513  3.72494  3.29354  2.67741  2.69355  4.24690  2.90347  2.73739  3.18146  2.89801  2.37887  2.77519  2.98518  4.58477  3.61503
          0.03234  3.84330  4.56564  0.61958  0.77255  0.48576  0.95510
    120   3.22183  4.63232  4.19861  3.90790  1.06070  3.91775  3.86530  2.74950  3.81575  2.12648  3.48423  3.98656  4.37727  3.99187  3.94267  3.49304  3.52309  2.73798  4.12366  2.49460    121 f - - -
          2.68618  4.42225  2.77519  2.73123  3.46354  2.40513  3.72494  3.29354  2.67741  2.69355  4.24690  2.90347  2.73739  3.18146  2.89801  2.37887  2.77519  2.98518  4.58477  3.61503
          0.03234  3.84330  4.56564  0.61958  0.77255  0.48576  0.95510
    121   3.22183  4.63232  4.19861  3.90790  1.06070  3.91775  3.86530  2.74950  3.81575  2.12648  3.48423  3.98656  4.37727  3.99187  3.94267  3.49304  3.52309  2.73798  4.12366  2.49460    122 f - - -
          2.68618  4.42225  2.77519  2.73123  3.46354  2.40513  3.72494  3.29354  2.67741  2.69355  4.24690  2.90347  2.73739  3.18146  2.89801  2.37887  2.77519  2.98518  4.58477  3.61503
          0.03234  3.84330  4.56564  0.61958  0.77255  0.48576  0.95510
    122   2.69644  4.75538  3.02548  2.60442  4.19790  3.36248  3.67472  3.49512  1.53019  3.14263  4.03917  3.04401  3.85422  2.84614  2.49219  2.75667  2.48781  3.18303  5.36488  4.10716    123 k - - -
          2.68618  4.42225  2.77519  2.73123  3.46354  2.40513  3.72494  3.29354  2.67741  2.69355  4.24690  2.90347  2.73739  3.18146  2.89801  2.37887  2.77519  2.98518  4.58477  3.61503
          0.03234  3.84330  4.56564  0.61958  0.77255  0.48576  0.95510
    123   2.95894  5.08161  0.96081  2.31810  4.45488  3.18917  3.90639  4.03656  2.98516  3.65028  4.62814  2.87283  3.83995  3.14577  3.49709  2.92488  3.29703  3.67899  5.62913  4.33312    124 d - - -
          2.68618  4.42225  2.77519  2.73123  3.46354  2.40513  3.72494  3.29354  2.67741  2.69355  4.24690  2.90347  2.73739  3.18146  2.89801  2.37887  2.77519  2.98518  4.58477  3.61503
          0.03234  3.84330  4.56564  0.61958  0.77255  0.48576  0.95510
    124   2.54229  4.30774  3.45217  3.04836  3.43563  3.37168  3.96055  2.72055  2.91895  1.70838  3.53268  3.36386  3.91849  3.31387  3.20639  2.17629  2.87906  2.52856  4.99662  3.67307    125 l - - -
          2.68618  4.42225  2.77519  2.73123  3.46354  2.40513  3.72494  3.29354  2.67741  2.69355  4.24690  2.90347  2.73739  3.18146  2.89801  2.37887  2.77519  2.98518  4.58477  3.61503
          0.03234  3.84330  4.56564  0.61958  0.77255  0.48576  0.95510
    125   2.06311  4.53967  2.88732  2.53092  4.03929  3.20219  3.73829  3.43119  2.54350  3.06798  3.93004  2.97953  2.56320  2.49946  2.92897  2.57726  2.81308  3.08087  5.33752  4.04023    126 a - - -
          2.68618  4.42225  2.77519  2.73123  3.46354  2.40513  3.72494  3.29354  2.67741  2.69355  4.24690  2.90347  2.73739  3.18146  2.89801  2.37887  2.77519  2.98518  4.58477  3.61503
          0.03234  3.84330  4.56564  0.61958  0.77255  0.48576  0.95510
    126   2.20952  4.17487  3.09578  2.88609  4.23666  2.06909  4.06848  3.70119  3.03285  3.37659  4.21325  3.13368  3.62617  3.33071  3.36554  1.48768  2.68701  3.15989  5.56067  4.31256    127 s - - -
          2.68620  4.42227  2.77521  2.73125  3.46356  2.40515  3.72496  3.29356  2.67728  2.69357  4.24692  2.90348  2.73741  3.18148  2.89803  2.37878  2.77521  2.98520  4.58479  3.61505
          0.20180  1.75829  4.56564  0.32155  1.29107  0.48576  0.95510
    127   2.94604  5.02791  3.33239  2.71816  4.43958  3.56917  3.56841  3.80305  1.54326  3.28416  4.16358  3.12602  3.95675  2.71327  1.57779  2.95700  3.12842  3.49450  5.35747  4.17337    129 k - - -
          2.68618  4.42225  2.77519  2.73123  3.46354  2.40513  3.72494  3.29354  2.67741  2.69355  4.24690  2.90347  2.73739  3.18146  2.89801  2.37887  2.77519  2.98518  4.58477  3.61503
          0.03234  3.84330  4.56564  0.61958  0.77255  0.48576  0.95510
    128   2.23039  4.15054  3.28375  2.99132  4.04487  2.95751  4.05805  3.33300  2.98406  3.12210  4.01403  3.20996  3.66855  3.33557  3.28675  2.02710  1.56284  2.91501  5.42938  4.18515    130 t - - -
          2.68618  4.42225  2.77519  2.73123  3.46354  2.40513  3.72494  3.29354  2.67741  2.69355  4.24690  2.90347  2.73739  3.18146  2.89801  2.37887  2.77519  2.98518  4.58477  3.61503
          0.03234  3.84330  4.56564  0.61958  0.77255  0.48576  0.95510
    129   2.92915  5.01817  3.26601  2.69204  4.42152  3.54583  3.57746  3.79439  1.34619  3.28367  4.16460  3.10902  3.94620  2.72457  1.88360  2.94016  3.11992  3.48375  5.36269  4.16743    131 k - - -
          2.68618  4.42225  2.77519  2.73123  3.46354  2.40513  3.72494  3.29354  2.67741  2.69355  4.24690  2.90347  2.73739  3.18146  2.89801  2.37887  2.77519  2.98518  4.58477  3.61503
          0.03234  3.84330  4.56564  0.61958  0.77255  0.48576  0.95510
    130   2.81558  5.14021  2.38829  1.50147  4.41474  3.26374  3.66130  3.87997  2.43863  3.41727  4.29243  2.77248  3.81224  2.40748  2.85114  2.76716  3.07767  3.52916  5.59138  4.20999    132 e - - -
          2.68618  4.42225  2.77519  2.73123  3.46354  2.40513  3.72494  3.29354  2.67741  2.69355  4.24690  2.90347  2.73739  3.18146  2.89801  2.37887  2.77519  2.98518  4.58477  3.61503
          0.03234  3.84330  4.56564  0.61958  0.77255  0.48576  0.95510
    131   2.94141  5.03217  3.31531  2.70707  4.44401  3.56476  3.56737  3.80839  1.44970  3.28848  4.16590  3.11861  3.95311  2.71133  1.69710  2.95034  3.12451  3.49775  5.36169  4.17462    133 k - - -
          2.68618  4.42225  2.77519  2.73123  3.46354  2.40513  3.72494  3.29354  2.67741  2.69355  4.24690  2.90347  2.73739  3.18146  2.89801  2.37887  2.77519  2.98518  4.58477  3.61503
          0.03234  3.84330  4.56564  0.61958  0.77255  0.48576  0.95510
    132   3.00844  4.43581  4.29344  3.90846  3.35497  4.03439  4.64228  1.11479  3.73601  1.94744  3.29534  4.15792  4.46877  4.08755  3.93594  3.52720  3.30828  1.84625  5.23947  3.97498    134 i - - -
          2.68618  4.42225  2.77519  2.73123  3.46354  2.40513  3.72494  3.29354  2.67741  2.69355  4.24690  2.90347  2.73739  3.18146  2.89801  2.37887  2.77519  2.98518  4.58477  3.61503
          0.03234  3.84330  4.56564  0.61958  0.77255  0.48576  0.95510
    133   2.44774  4.36313  3.23927  2.72620  3.76763  3.27847  3.76229  3.08499  2.59077  2.80530  3.68282  3.12267  3.78384  2.99823  2.57496  2.32474  2.28363  2.44669  5.13167  3.87563    135 t - - -
          2.68618  4.42225  2.77519  2.73123  3.46354  2.40513  3.72494  3.29354  2.67741  2.69355  4.24690  2.90347  2.73739  3.18146  2.89801  2.37887  2.77519  2.98518  4.58477  3.61503
          0.03234  3.84330  4.56564  0.61958  0.77255  0.48576  0.95510
    134   3.09937  4.64177  3.87522  3.39432  2.11272  3.92297  2.25956  3.21435  3.22637  2.69901  3.77685  3.57225  4.27015  3.49060  3.46991  3.22146  3.32115  3.03616  2.78045  1.68136    136 y - - -
          2.68618  4.42225  2.77519  2.73123  3.46354  2.40513  3.72494  3.29354  2.67741  2.69355  4.24690  2.90347  2.73739  3.18146  2.89801  2.37887  2.77519  2.98518  4.58477  3.61503
          0.03234  3.84330  4.56564  0.61958  0.77255  0.48576  0.95510
    135   3.22183  4.63232  4.19861  3.90790  1.06070  3.91775  3.86530  2.74950  3.81575  2.12648  3.48423  3.98656  4.37727  3.99187  3.94267  3.49304  3.52309  2.73798  4.12366  2.49460    137 f - - -
          2.68618  4.42225  2.77519  2.73123  3.46354  2.40513  3.72494  3.29354  2.67741  2.69355  4.24690  2.90347  2.73739  3.18146  2.89801  2.37887  2.77519  2.98518  4.58477  3.61503
          0.03234  3.84330  4.56564  0.61958  0.77255  0.48576  0.95510
    136   2.71405  4.47581  3.31815  3.15330  4.15027  3.16499  4.23284  3.68855  3.20817  3.31841  4.36729  3.46274  0.88369  3.59786  3.45668  2.88072  3.15341  3.33721  5.34446  4.27067    138 p - - -
          2.68618  4.42225  2.77519  2.73123  3.46354  2.40513  3.72494  3.29354  2.67741  2.69355  4.24690  2.90347  2.73739  3.18146  2.89801  2.37887  2.77519  2.98518  4.58477  3.61503
          0.03234  3.84330  4.56564  0.61958  0.77255  0.48576  0.95510
    137   2.94607  4.90787  3.12007  2.74751  4.28762  3.43824  3.74409  3.71516  1.07893  3.28682  4.25022  3.17313  3.94095  2.93751  2.42756  2.99019  3.20170  3.42473  5.35457  4.16329    139 k - - -
          2.68618  4.42225  2.77519  2.73123  3.46354  2.40513  3.72494  3.29354  2.67741  2.69355  4.24690  2.90347  2.73739  3.18146  2.89801  2.37887  2.77519  2.98518  4.58477  3.61503
          0.03234  3.84330  4.56564  0.61958  0.77255  0.48576  0.95510
    138   3.02061  4.43659  4.40349  3.86590  3.15315  4.18892  4.54962  1.63927  3.70287  1.62777  2.05090  4.15320  4.48393  3.95845  3.90641  3.53254  3.26539  2.00355  5.09904  3.94132    140 l - - -
          2.68618  4.42225  2.77519  2.73123  3.46354  2.40513  3.72494  3.29354  2.67741  2.69355  4.24690  2.90347  2.73739  3.18146  2.89801  2.37887  2.77519  2.98518  4.58477  3.61503
          0.03234  3.84330  4.56564  0.61958  0.77255  0.48576  0.95510
    139   3.20571  4.70651  3.79551  3.51978  2.29505  3.79641  3.60606  3.21907  3.37814  2.68043  3.89724  3.68807  4.27112  3.69117  3.56767  3.34518  3.49235  3.08829  3.93757  1.01571    141 y - - -
          2.68618  4.42225  2.77519  2.73123  3.46354  2.40513  3.72494  3.29354  2.67741  2.69355  4.24690  2.90347  2.73739  3.18146  2.89801  2.37887  2.77519  2.98518  4.58477  3.61503
          0.03234  3.84330  4.56564  0.61958  0.77255  0.48576  0.95510
    140   3.20571  4.70651  3.79551  3.51978  2.29505  3.79641  3.60606  3.21907  3.37814  2.68043  3.89724  3.68807  4.27112  3.69117  3.56767  3.34518  3.49235  3.08829  3.93757  1.01571    142 y - - -
          2.68618  4.42225  2.77519  2.73123  3.46354  2.40513  3.72494  3.29354  2.67741  2.69355  4.24690  2.90347  2.73739  3.18146  2.89801  2.37887  2.77519  2.98518  4.58477  3.61503
          0.03234  3.84330  4.56564  0.61958  0.77255  0.48576  0.95510
    141   2.73318  4.78648  3.15502  2.59547  3.85735  3.49065  3.58256  3.43161  2.15440  2.99897  3.87646  3.05110  3.88007  2.44095  1.91543  2.78402  2.94484  3.14874  5.11724  3.08987    143 r - - -
          2.68618  4.42225  2.77519  2.73123  3.46354  2.40513  3.72494  3.29354  2.67741  2.69355  4.24690  2.90347  2.73739  3.18146  2.89801  2.37887  2.77519  2.98518  4.58477  3.61503
          0.03234  3.84330  4.56564  0.61958  0.77255  0.48576  0.95510
    142   3.10321  4.54114  4.37953  3.84225  3.04032  4.21998  4.51419  2.16341  3.64026  1.17387  2.11793  4.15149  4.49407  3.90808  3.83953  3.56738  3.34089  2.23730  5.02981  3.86614    144 l - - -
          2.68618  4.42225  2.77519  2.73123  3.46354  2.40513  3.72494  3.29354  2.67741  2.69355  4.24690  2.90347  2.73739  3.18146  2.89801  2.37887  2.77519  2.98518  4.58477  3.61503
          0.03234  3.84330  4.56564  0.61958  0.77255  0.48576  0.95510
    143   2.84913  5.06806  2.73720  2.10973  4.42379  3.39218  3.61456  3.80908  1.48973  3.34482  4.21093  2.91958  3.86746  2.76701  2.44899  2.82914  3.07606  3.47625  5.47402  4.19211    145 k - - -
          2.68618  4.42225  2.77519  2.73123  3.46354  2.40513  3.72494  3.29354  2.67741  2.69355  4.24690  2.90347  2.73739  3.18146  2.89801  2.37887  2.77519  2.98518  4.58477  3.61503
          0.03234  3.84330  4.56564  0.61958  0.77255  0.48576  0.95510
    144   2.75782  5.20065  1.85730  2.13167  4.50303  3.21543  3.64148  3.98803  2.20500  3.51261  4.33557  2.18348  3.76752  2.79391  3.02579  2.69139  3.02488  3.59004  5.67706  4.24291    146 d - - -
          2.68618  4.42225  2.77519  2.73123  3.46354  2.40513  3.72494  3.29354  2.67741  2.69355  4.24690  2.90347  2.73739  3.18146  2.89801  2.37887  2.77519  2.98518  4.58477  3.61503
          0.03234  3.84330  4.56564  0.61958  0.77255  0.48576  0.95510
    145   2.62972  4.40758  3.29748  3.19341  4.33537  0.77558  4.31509  3.92825  3.37067  3.58597  4.56179  3.46188  3.79777  3.69721  3.60955  2.80087  3.10870  3.46224  5.43784  4.43643    147 g - - -
          2.68618  4.42225  2.77519  2.73123  3.46354  2.40513  3.72494  3.29354  2.67741  2.69355  4.24690  2.90347  2.73739  3.18146  2.89801  2.37887  2.77519  2.98518  4.58477  3.61503
          0.03234  3.84330  4.56564  0.61958  0.77255  0.48576  0.95510
    146   3.12294  4.59409  4.14248  3.78261  3.12530  3.94475  4.44752  2.32825  3.55063  0.91198  3.15812  4.06087  4.38541  3.92595  3.73130  3.51281  3.41868  2.35793  4.99358  3.71003    148 l - - -
          2.68618  4.42225  2.77519  2.73123  3.46354  2.40513  3.72494  3.29354  2.67741  2.69355  4.24690  2.90347  2.73739  3.18146  2.89801  2.37887  2.77519  2.98518  4.58477  3.61503
          0.03234  3.84330  4.56564  0.61958  0.77255  0.48576  0.95510
    147   3.07669  4.45235  4.50216  4.00184  3.23122  4.28698  4.68261  1.32113  3.81804  1.55828  3.10602  4.27597  4.58827  4.10986  4.01939  3.66541  3.33182  1.81910  5.19957  3.97276    149 i - - -
          2.68618  4.42225  2.77519  2.73123  3.46354  2.40513  3.72494  3.29354  2.67741  2.69355  4.24690  2.90347  2.73739  3.18146  2.89801  2.37887  2.77519  2.98518  4.58477  3.61503
          0.03234  3.84330  4.56564  0.61958  0.77255  0.48576  0.95510
    148   2.79180  4.91302  2.82722  2.48261  3.80296  3.40576  2.16018  3.63753  2.27242  3.16534  4.06189  2.96725  3.87323  2.24237  2.58719  2.80475  3.03001  3.33209  5.12372  3.69418    150 h - - -
          2.68618  4.42225  2.77519  2.73123  3.46354  2.40513  3.72494  3.29354  2.67741  2.69355  4.24690  2.90347  2.73739  3.18146  2.89801  2.37887  2.77519  2.98518  4.58477  3.61503
          0.03234  3.84330  4.56564  0.61958  0.77255  0.48576  0.95510
    149   3.00844  4.43581  4.29344  3.90846  3.35497  4.03439  4.64228  1.11479  3.73601  1.94744  3.29534  4.15792  4.46877  4.08755  3.93594  3.52720  3.30828  1.84625  5.23947  3.97498    151 i - - -
          2.68618  4.42225  2.77519  2.73123  3.46354  2.40513  3.72494  3.29354  2.67741  2.69355  4.24690  2.90347  2.73739  3.18146  2.89801  2.37887  2.77519  2.98518  4.58477  3.61503
          0.03234  3.84330  4.56564  0.61958  0.77255  0.48576  0.95510
    150   2.76029  4.92190  3.00126  2.51263  4.14182  3.44337  2.94349  3.66605  2.10097  3.19811  4.04471  2.59017  3.86126  2.73385  1.84400  2.77342  2.97808  3.33987  5.28547  3.97303    152 r - - -
          2.68618  4.42225  2.77519  2.73123  3.46354  2.40513  3.72494  3.29354  2.67741  2.69355  4.24690  2.90347  2.73739  3.18146  2.89801  2.37887  2.77519  2.98518  4.58477  3.61503
          0.03234  3.84330  4.56564  0.61958  0.77255  0.48576  0.95510
    151   2.58537  2.98070  4.21930  3.74949  3.51702  3.57256  4.44370  2.05420  3.60730  2.29858  3.44409  3.86017  4.13479  3.89584  3.81519  2.98520  2.94406  1.30279  5.20967  3.98400    153 v - - -
          2.68618  4.42225  2.77519  2.73123  3.46354  2.40513  3.72494  3.29354  2.67741  2.69355  4.24690  2.90347  2.73739  3.18146  2.89801  2.37887  2.77519  2.98518  4.58477  3.61503
          0.03234  3.84330  4.56564  0.61958  0.77255  0.48576  0.95510
    152   2.92800  5.03196  2.47658  1.06760  4.37464  3.25582  3.84065  3.82277  2.71755  3.44478  4.42054  2.91759  3.85916  3.05720  3.12304  2.91365  3.23216  3.50979  5.55175  4.27447    154 e - - -
          2.68618  4.42225  2.77519  2.73123  3.46354  2.40513  3.72494  3.29354  2.67741  2.69355  4.24690  2.90347  2.73739  3.18146  2.89801  2.37887  2.77519  2.98518  4.58477  3.61503
          0.03234  3.84330  4.56564  0.61958  0.77255  0.48576  0.95510
    153   3.00844  4.43581  4.29344  3.90846  3.35497  4.03439  4.64228  1.11479  3.73601  1.94744  3.29534  4.15792  4.46877  4.08755  3.93594  3.52720  3.30828  1.84625  5.23947  3.97498    155 i - - -
          2.68618  4.42225  2.77519  2.73123  3.46354  2.40513  3.72494  3.29354  2.67741  2.69355  4.24690  2.90347  2.73739  3.18146  2.89801  2.37887  2.77519  2.98518  4.58477  3.61503
          0.03234  3.84330  4.56564  0.61958  0.77255  0.48576  0.95510
    154   2.39775  4.24263  3.40292  3.15406  3.94381  3.08275  4.17351  3.06742  3.09645  2.93193  3.98466  3.36783  3.78435  3.49284  3.35629  2.59874  1.22234  2.76551  5.38421  4.16056    156 t - - -
          2.68618  4.42225  2.77519  2.73123  3.46354  2.40513  3.72494  3.29354  2.67741  2.69355  4.24690  2.90347  2.73739  3.18146  2.89801  2.37887  2.77519  2.98518  4.58477  3.61503
          0.03234  3.84330  4.56564  0.61958  0.77255  0.48576  0.95510
    155   3.12591  4.56042  4.39728  3.86644  3.03838  4.24053  4.53572  2.15336  3.65295  1.06062  2.44383  4.17542  4.51430  3.92870  3.85029  3.59568  3.36567  2.22892  5.03999  3.86650    157 l - - -
          2.68618  4.42225  2.77519  2.73123  3.46354  2.40513  3.72494  3.29354  2.67741  2.69355  4.24690  2.90347  2.73739  3.18146  2.89801  2.37887  2.77519  2.98518  4.58477  3.61503
          0.03234  3.84330  4.56564  0.61958  0.77255  0.48576  0.95510
    156   2.62972  4.40758  3.29748  3.19341  4.33537  0.77558  4.31509  3.92825  3.37067  3.58597  4.56179  3.46188  3.79777  3.69721  3.60955  2.80087  3.10870  3.46224  5.43784  4.43643    158 g - - -
          2.68618  4.42225  2.77519  2.73123  3.46354  2.40513  3.72494  3.29354  2.67741  2.69355  4.24690  2.90347  2.73739  3.18146  2.89801  2.37887  2.77519  2.98518  4.58477  3.61503
          0.03234  3.84330  4.56564  0.61958  0.77255  0.48576  0.95510
    157   2.94607  4.90787  3.12007  2.74751  4.28762  3.43824  3.74409  3.71516  1.07893  3.28682  4.25022  3.17313  3.94095  2.93751  2.42756  2.99019  3.20170  3.42473  5.35457  4.16329    159 k - - -
          2.68618  4.42225  2.77519  2.73123  3.46354  2.40513  3.72494  3.29354  2.67741  2.69355  4.24690  2.90347  2.73739  3.18146  2.89801  2.37887  2.77519  2.98518  4.58477  3.61503
          0.03234  3.84330  4.56564  0.61958  0.77255  0.48576  0.95510
    158   3.20571  4.70651  3.79551  3.51978  2.29505  3.79641  3.60606  3.21907  3.37814  2.68043  3.89724  3.68807  4.27112  3.69117  3.56767  3.34518  3.49235  3.08829  3.93757  1.01571    160 y - - -
          2.68618  4.42225  2.77519  2.73123  3.46354  2.40513  3.72494  3.29354  2.67741  2.69355  4.24690  2.90347  2.73739  3.18146  2.89801  2.37887  2.77519  2.98518  4.58477  3.61503
          0.03234  3.84330  4.56564  0.61958  0.77255  0.48576  0.95510
    159   2.85847  4.84252  2.88455  2.63931  4.00708  3.34724  3.79720  3.63379  2.46223  3.13900  4.16814  3.09861  3.90058  1.28685  2.74679  2.90767  3.15568  3.36542  5.28450  3.97646    161 q - - -
          2.68618  4.42225  2.77519  2.73123  3.46354  2.40513  3.72494  3.29354  2.67741  2.69355  4.24690  2.90347  2.73739  3.18146  2.89801  2.37887  2.77519  2.98518  4.58477  3.61503
          0.03234  3.84330  4.56564  0.61958  0.77255  0.48576  0.95510
    160   2.95894  5.08161  0.96081  2.31810  4.45488  3.18917  3.90639  4.03656  2.98516  3.65028  4.62814  2.87283  3.83995  3.14577  3.49709  2.92488  3.29703  3.67899  5.62913  4.33312    162 d - - -
          2.68618  4.42225  2.77519  2.73123  3.46354  2.40513  3.72494  3.29354  2.67741  2.69355  4.24690  2.90347  2.73739  3.18146  2.89801  2.37887  2.77519  2.98518  4.58477  3.61503
          0.03234  3.84330  4.56564  0.61958  0.77255  0.48576  0.95510
    161   2.85847  4.84252  2.88455  2.63931  4.00708  3.34724  3.79720  3.63379  2.46223  3.13900  4.16814  3.09861  3.90058  1.28685  2.74679  2.90767  3.15568  3.36542  5.28450  3.97646    163 q - - -
          2.68618  4.42225  2.77519  2.73123  3.46354  2.40513  3.72494  3.29354  2.67741  2.69355  4.24690  2.90347  2.73739  3.18146  2.89801  2.37887  2.77519  2.98518  4.58477  3.61503
          0.03234  3.84330  4.56564  0.61958  0.77255  0.48576  0.95510
    162   3.12294  4.59409  4.14248  3.78261  3.12530  3.94475  4.44752  2.32825  3.55063  0.91198  3.15812  4.06087  4.38541  3.92595  3.73130  3.51281  3.41868  2.35793  4.99358  3.71003    164 l - - -
          2.68618  4.42225  2.77519  2.73123  3.46354  2.40513  3.72494  3.29354  2.67741  2.69355  4.24690  2.90347  2.73739  3.18146  2.89801  2.37887  2.77519  2.98518  4.58477  3.61503
          0.03234  3.84330  4.56564  0.61958  0.77255  0.48576  0.95510
    163   3.12294  4.59409  4.14248  3.78261  3.12530  3.94475  4.44752  2.32825  3.55063  0.91198  3.15812  4.06087  4.38541  3.92595  3.73130  3.51281  3.41868  2.35793  4.99358  3.71003    165 l - - -
          2.68618  4.42225  2.77519  2.73123  3.46354  2.40513  3.72494  3.29354  2.67741  2.69355  4.24690  2.90347  2.73739  3.18146  2.89801  2.37887  2.77519  2.98518  4.58477  3.61503
          0.03234  3.84330  4.56564  0.61958  0.77255  0.48576  0.95510
    164   2.77930  4.92505  3.02948  2.52884  4.09976  3.46694  2.37543  3.63900  2.08785  3.16958  4.02477  2.99913  3.87384  2.41458  2.12409  2.79388  2.98892  3.32482  5.25623  3.94219    166 k - - -
          2.68618  4.42225  2.77519  2.73123  3.46354  2.40513  3.72494  3.29354  2.67741  2.69355  4.24690  2.90347  2.73739  3.18146  2.89801  2.37887  2.77519  2.98518  4.58477  3.61503
          0.03234  3.84330  4.56564  0.61958  0.77255  0.48576  0.95510
    165   3.12294  4.59409  4.14248  3.78261  3.12530  3.94475  4.44752  2.32825  3.55063  0.91198  3.15812  4.06087  4.38541  3.92595  3.73130  3.51281  3.41868  2.35793  4.99358  3.71003    167 l - - -
          2.68618  4.42225  2.77519  2.73123  3.46354  2.40513  3.72494  3.29354  2.67741  2.69355  4.24690  2.90347  2.73739  3.18146  2.89801  2.37887  2.77519  2.98518  4.58477  3.61503
          0.03234  3.84330  4.56564  0.61958  0.77255  0.48576  0.95510
    166   2.92800  5.03196  2.47658  1.06760  4.37464  3.25582  3.84065  3.82277  2.71755  3.44478  4.42054  2.91759  3.85916  3.05720  3.12304  2.91365  3.23216  3.50979  5.55175  4.27447    168 e - - -
          2.68618  4.42225  2.77519  2.73123  3.46354  2.40513  3.72494  3.29354  2.67741  2.69355  4.24690  2.90347  2.73739  3.18146  2.89801  2.37887  2.77519  2.98518  4.58477  3.61503
          0.03234  3.84330  4.56564  0.61958  0.77255  0.48576  0.95510
    167   2.73398  5.13962  2.11306  2.17392  4.44776  3.24159  3.62659  3.92042  2.04860  3.44988  4.26922  2.14176  3.77075  2.77551  2.92892  2.68117  2.99396  3.53159  5.61378  4.20332    169 k - - -
          2.68618  4.42225  2.77519  2.73123  3.46354  2.40513  3.72494  3.29354  2.67741  2.69355  4.24690  2.90347  2.73739  3.18146  2.89801  2.37887  2.77519  2.98518  4.58477  3.61503
          0.03234  3.84330  4.56564  0.61958  0.77255  0.48576  0.95510
    168   2.94607  4.90787  3.12007  2.74751  4.28762  3.43824  3.74409  3.71516  1.07893  3.28682  4.25022  3.17313  3.94095  2.93751  2.42756  2.99019  3.20170  3.42473  5.35457  4.16329    170 k - - -
          2.68618  4.42225  2.77519  2.73123  3.46354  2.40513  3.72494  3.29354  2.67741  2.69355  4.24690  2.90347  2.73739  3.18146  2.89801  2.37887  2.77519  2.98518  4.58477  3.61503
          0.03234  3.84330  4.56564  0.61958  0.77255  0.48576  0.95510
    169   3.12294  4.59409  4.14248  3.78261  3.12530  3.94475  4.44752  2.32825  3.55063  0.91198  3.15812  4.06087  4.38541  3.92595  3.73130  3.51281  3.41868  2.35793  4.99358  3.71003    171 l - - -
          2.68618  4.42225  2.77519  2.73123  3.46354  2.40513  3.72494  3.29354  2.67741  2.69355  4.24690  2.90347  2.73739  3.18146  2.89801  2.37887  2.77519  2.98518  4.58477  3.61503
          0.03234  3.84330  4.56564  0.61958  0.77255  0.48576  0.95510
    170   2.92800  5.03196  2.47658  1.06760  4.37464  3.25582  3.84065  3.82277  2.71755  3.44478  4.42054  2.91759  3.85916  3.05720  3.12304  2.91365  3.23216  3.50979  5.55175  4.27447    172 e - - -
          2.68618  4.42225  2.77519  2.73123  3.46354  2.40513  3.72494  3.29354  2.67741  2.69355  4.24690  2.90347  2.73739  3.18146  2.89801  2.37887  2.77519  2.98518  4.58477  3.61503
          0.03234  3.84330  4.56564  0.61958  0.77255  0.48576  0.95510
    171   2.21405  4.14984  3.26341  2.96495  4.08663  2.93879  4.04824  3.41564  2.97616  3.17119  4.04396  3.18901  3.65212  3.31579  3.29063  1.62385  1.92145  2.96962  5.45463  4.21080    173 s - - -
          2.68618  4.42225  2.77519  2.73123  3.46354  2.40513  3.72494  3.29354  2.67741  2.69355  4.24690  2.90347  2.73739  3.18146  2.89801  2.37887  2.77519  2.98518  4.58477  3.61503
          0.03234  3.84330  4.56564  0.61958  0.77255  0.48576  0.95510
    172   2.62972  4.40758  3.29748  3.19341  4.33537  0.77558  4.31509  3.92825  3.37067  3.58597  4.56179  3.46188  3.79777  3.69721  3.60955  2.80087  3.10870  3.46224  5.43784  4.43643    174 g - - -
          2.68618  4.42225  2.77519  2.73123  3.46354  2.40513  3.72494  3.29354  2.67741  2.69355  4.24690  2.90347  2.73739  3.18146  2.89801  2.37887  2.77519  2.98518  4.58477  3.61503
          0.03234  3.84330  4.56564  0.61958  0.77255  0.48576  0.95510
    173   3.12294  4.59409  4.14248  3.78261  3.12530  3.94475  4.44752  2.32825  3.55063  0.91198  3.15812  4.06087  4.38541  3.92595  3.73130  3.51281  3.41868  2.35793  4.99358  3.71003    175 l - - -
          2.68618  4.42225  2.77519  2.73123  3.46354  2.40513  3.72494  3.29354  2.67741  2.69355  4.24690  2.90347  2.73739  3.18146  2.89801  2.37887  2.77519  2.98518  4.58477  3.61503
          0.03234  3.84330  4.56564  0.61958  0.77255  0.48576  0.95510
    174   3.20571  4.70651  3.79551  3.51978  2.29505  3.79641  3.60606  3.21907  3.37814  2.68043  3.89724  3.68807  4.27112  3.69117  3.56767  3.34518  3.49235  3.08829  3.93757  1.01571    176 y - - -
          2.68618  4.42225  2.77519  2.73123  3.46354  2.40513  3.72494  3.29354  2.67741  2.69355  4.24690  2.90347  2.73739  3.18146  2.89801  2.37887  2.77519  2.98518  4.58477  3.61503
          0.03234  3.84330  4.56564  0.61958  0.77255  0.48576  0.95510
    175   2.55436  1.00160  4.06596  3.79926  3.79771  3.18313  4.45281  2.93714  3.62616  2.85375  3.97425  3.79404  3.88776  3.97349  3.75556  2.82588  3.01873  2.68360  5.21956  4.08549    177 c - - -
          2.68618  4.42225  2.77519  2.73123  3.46354  2.40513  3.72494  3.29354  2.67741  2.69355  4.24690  2.90347  2.73739  3.18146  2.89801  2.37887  2.77519  2.98518  4.58477  3.61503
          0.03234  3.84330  4.56564  0.61958  0.77255  0.48576  0.95510
    176   2.92800  5.03196  2.47658  1.06760  4.37464  3.25582  3.84065  3.82277  2.71755  3.44478  4.42054  2.91759  3.85916  3.05720  3.12304  2.91365  3.23216  3.50979  5.55175  4.27447    178 e - - -
          2.68618  4.42225  2.77519  2.73123  3.46354  2.40513  3.72494  3.29354  2.67741  2.69355  4.24690  2.90347  2.73739  3.18146  2.89801  2.37887  2.77519  2.98518  4.58477  3.61503
          0.03234  3.84330  4.56564  0.61958  0.77255  0.48576  0.95510
    177   3.12294  4.59409  4.14248  3.78261  3.12530  3.94475  4.44752  2.32825  3.55063  0.91198  3.15812  4.06087  4.38541  3.92595  3.73130  3.51281  3.41868  2.35793  4.99358  3.71003    179 l - - -
          2.68618  4.42225  2.77519  2.73123  3.46354  2.40513  3.72494  3.29354  2.67741  2.69355  4.24690  2.90347  2.73739  3.18146  2.89801  2.37887  2.77519  2.98518  4.58477  3.61503
          0.03234  3.84330  4.56564  0.61958  0.77255  0.48576  0.95510
    178   2.46926  4.20324  3.70843  3.28864  3.67217  3.33859  4.20504  2.39515  3.18431  2.49363  3.59030  3.51721  3.94271  3.53431  3.46585  2.74706  1.92150  1.73053  5.27027  4.03690    180 v - - -
          2.68618  4.42225  2.77519  2.73123  3.46354  2.40513  3.72494  3.29354  2.67741  2.69355  4.24690  2.90347  2.73739  3.18146  2.89801  2.37887  2.77519  2.98518  4.58477  3.61503
          0.03234  3.84330  4.56564  0.61958  0.77255  0.48576  0.95510
    179   2.88184  5.36437  1.36225  1.81144  4.65408  3.15805  3.71924  4.14963  2.74023  3.69521  4.57024  2.64394  3.78451  2.89630  3.31784  2.77984  3.17637  3.75021  5.85290  4.37808    181 d - - -
          2.68618  4.42225  2.77519  2.73123  3.46354  2.40513  3.72494  3.29354  2.67741  2.69355  4.24690  2.90347  2.73739  3.18146  2.89801  2.37887  2.77519  2.98518  4.58477  3.61503
          0.03234  3.84330  4.56564  0.61958  0.77255  0.48576  0.95510
    180   2.94607  4.90787  3.12007  2.74751  4.28762  3.43824  3.74409  3.71516  1.07893  3.28682  4.25022  3.17313  3.94095  2.93751  2.42756  2.99019  3.20170  3.42473  5.35457  4.16329    182 k - - -
          2.68618  4.42225  2.77519  2.73123  3.46354  2.40513  3.72494  3.29354  2.67741  2.69355  4.24690  2.90347  2.73739  3.18146  2.89801  2.37887  2.77519  2.98518  4.58477  3.61503
          0.03234  3.84330  4.56564  0.61958  0.77255  0.48576  0.95510
    181   2.63923  4.77016  2.62092  1.77835  4.17385  3.24435  3.72202  3.47019  2.54002  3.16857  4.05883  2.88762  3.79238  2.90591  2.95184  2.67862  2.17745  3.14975  5.45271  4.12008    183 e - - -
          2.68618  4.42225  2.77519  2.73123  3.46354  2.40513  3.72494  3.29354  2.67741  2.69355  4.24690  2.90347  2.73739  3.18146  2.89801  2.37887  2.77519  2.98518  4.58477  3.61503
          0.03234  3.84330  4.56564  0.61958  0.77255  0.48576  0.95510
    182   3.12294  4.59409  4.14248  3.78261  3.12530  3.94475  4.44752  2.32825  3.55063  0.91198  3.15812  4.06087  4.38541  3.92595  3.73130  3.51281  3.41868  2.35793  4.99358  3.71003    184 l - - -
          2.68618  4.42225  2.77519  2.73123  3.46354  2.40513  3.72494  3.29354  2.67741  2.69355  4.24690  2.90347  2.73739  3.18146  2.89801  2.37887  2.77519  2.98518  4.58477  3.61503
          0.03234  3.84330  4.56564  0.61958  0.77255  0.48576  0.95510
    183   2.85248  4.98557  3.00011  2.55582  4.16851  3.46863  2.83088  3.73832  1.45756  3.25012  4.12342  3.01720  3.89999  2.75621  2.32473  2.85790  3.06462  3.42182  5.29057  3.98318    185 k - - -
          2.68618  4.42225  2.77519  2.73123  3.46354  2.40513  3.72494  3.29354  2.67741  2.69355  4.24690  2.90347  2.73739  3.18146  2.89801  2.37887  2.77519  2.98518  4.58477  3.61503
          0.03234  3.84330  4.56564  0.61958  0.77255  0.48576  0.95510
    184   2.95894  5.08161  0.96081  2.31810  4.45488  3.18917  3.90639  4.03656  2.98516  3.65028  4.62814  2.87283  3.83995  3.14577  3.49709  2.92488  3.29703  3.67899  5.62913  4.33312    186 d - - -
          2.68618  4.42225  2.77519  2.73123  3.46354  2.40513  3.72494  3.29354  2.67741  2.69355  4.24690  2.90347  2.73739  3.18146  2.89801  2.37887  2.77519  2.98518  4.58477  3.61503
          0.03234  3.84330  4.56564  0.61958  0.77255  0.48576  0.95510
    185   2.21235  4.17459  3.10305  2.89471  4.22730  2.27980  4.07142  3.69351  3.03386  3.37277  4.21272  3.13937  3.62867  3.33651  3.36223  1.38247  2.69022  3.15592  5.55352  4.30451    187 s - - -
          2.68618  4.42225  2.77519  2.73123  3.46354  2.40513  3.72494  3.29354  2.67741  2.69355  4.24690  2.90347  2.73739  3.18146  2.89801  2.37887  2.77519  2.98518  4.58477  3.61503
          0.03234  3.84330  4.56564  0.61958  0.77255  0.48576  0.95510
    186   3.20571  4.70651  3.79551  3.51978  2.29505  3.79641  3.60606  3.21907  3.37814  2.68043  3.89724  3.68807  4.27112  3.69117  3.56767  3.34518  3.49235  3.08829  3.93757  1.01571    188 y - - -
          2.68618  4.42225  2.77519  2.73123  3.46354  2.40513  3.72494  3.29354  2.67741  2.69355  4.24690  2.90347  2.73739  3.18146  2.89801  2.37887  2.77519  2.98518  4.58477  3.61503
          0.03234  3.84330  4.56564  0.61958  0.77255  0.48576  0.95510
    187   2.97378  4.35445  4.50772  4.01352  3.44252  4.21371  4.76613  1.44583  3.88809  1.97179  3.27629  4.26367  4.56734  4.17714  4.11200  3.59363  3.24814  1.28823  5.36919  4.15326    189 v - - -
          2.68618  4.42225  2.77519  2.73123  3.46354  2.40513  3.72494  3.29354  2.67741  2.69355  4.24690  2.90347  2.73739  3.18146  2.89801  2.37887  2.77519  2.98518  4.58477  3.61503
          0.03234  3.84330  4.56564  0.61958  0.77255  0.48576  0.95510
    188   2.92800  5.03196  2.47658  1.06760  4.37464  3.25582  3.84065  3.82277  2.71755  3.44478  4.42054  2.91759  3.85916  3.05720  3.12304  2.91365  3.23216  3.50979  5.55175  4.27447    190 e - - -
          2.68618  4.42225  2.77519  2.73123  3.46354  2.40513  3.72494  3.29354  2.67741  2.69355  4.24690  2.90347  2.73739  3.18146  2.89801  2.37887  2.77519  2.98518  4.58477  3.61503
          0.03234  3.84330  4.56564  0.61958  0.77255  0.48576  0.95510
    189   3.20571  4.70651  3.79551  3.51978  2.29505  3.79641  3.60606  3.21907  3.37814  2.68043  3.89724  3.68807  4.27112  3.69117  3.56767  3.34518  3.49235  3.08829  3.93757  1.01571    191 y - - -
          2.68618  4.42225  2.77519  2.73123  3.46354  2.40513  3.72494  3.29354  2.67741  2.69355  4.24690  2.90347  2.73739  3.18146  2.89801  2.37887  2.77519  2.98518  4.58477  3.61503
          0.03234  3.84330  4.56564  0.61958  0.77255  0.48576  0.95510
    190   2.40692  4.19749  3.60889  3.21167  3.73513  3.23130  4.15770  2.58245  3.10765  2.59383  3.67047  3.43462  3.86676  3.46996  3.39300  2.65120  1.67292  2.04419  5.29541  4.05487    192 t - - -
          2.68618  4.42225  2.77519  2.73123  3.46354  2.40513  3.72494  3.29354  2.67741  2.69355  4.24690  2.90347  2.73739  3.18146  2.89801  2.37887  2.77519  2.98518  4.58477  3.61503
          0.03234  3.84330  4.56564  0.61958  0.77255  0.48576  0.95510
    191   3.12294  4.59409  4.14248  3.78261  3.12530  3.94475  4.44752  2.32825  3.55063  0.91198  3.15812  4.06087  4.38541  3.92595  3.73130  3.51281  3.41868  2.35793  4.99358  3.71003    193 l - - -
          2.68618  4.42225  2.77519  2.73123  3.46354  2.40513  3.72494  3.29354  2.67741  2.69355  4.24690  2.90347  2.73739  3.18146  2.89801  2.37887  2.77519  2.98518  4.58477  3.61503
          0.03234  3.84330  4.56564  0.61958  0.77255  0.48576  0.95510
    192   3.12294  4.59409  4.14248  3.78261  3.12530  3.94475  4.44752  2.32825  3.55063  0.91198  3.15812  4.06087  4.38541  3.92595  3.73130  3.51281  3.41868  2.35793  4.99358  3.71003    194 l - - -
          2.68618  4.42225  2.77519  2.73123  3.46354  2.40513  3.72494  3.29354  2.67741  2.69355  4.24690  2.90347  2.73739  3.18146  2.89801  2.37887  2.77519  2.98518  4.58477  3.61503
          0.03234  3.84330  4.56564  0.61958  0.77255  0.48576  0.95510
    193   3.20571  4.70651  3.79551  3.51978  2.29505  3.79641  3.60606  3.21907  3.37814  2.68043  3.89724  3.68807  4.27112  3.69117  3.56767  3.34518  3.49235  3.08829  3.93757  1.01571    195 y - - -
          2.68618  4.42225  2.77519  2.73123  3.46354  2.40513  3.72494  3.29354  2.67741  2.69355  4.24690  2.90347  2.73739  3.18146  2.89801  2.37887  2.77519  2.98518  4.58477  3.61503
          0.03234  3.84330  4.56564  0.61958  0.77255  0.48576  0.95510
    194   2.95894  5.08161  0.96081  2.31810  4.45488  3.18917  3.90639  4.03656  2.98516  3.65028  4.62814  2.87283  3.83995  3.14577  3.49709  2.92488  3.29703  3.67899  5.62913  4.33312    196 d - - -
          2.68618  4.42225  2.77519  2.73123  3.46354  2.40513  3.72494  3.29354  2.67741  2.69355  4.24690  2.90347  2.73739  3.18146  2.89801  2.37887  2.77519  2.98518  4.58477  3.61503
          0.03234  3.84330  4.56564  0.61958  0.77255  0.48576  0.95510
    195   2.53875  4.29440  3.55989  3.08737  3.53786  3.41371  4.02031  2.57379  2.94441  2.36068  2.78161  3.40752  3.94069  3.32711  3.24553  2.77905  1.82683  2.39623  5.11636  3.87613    197 t - - -
          2.68618  4.42225  2.77519  2.73123  3.46354  2.40513  3.72494  3.29354  2.67741  2.69355  4.24690  2.90347  2.73739  3.18146  2.89801  2.37887  2.77519  2.98518  4.58477  3.61503
          0.03234  3.84330  4.56564  0.61958  0.77255  0.48576  0.95510
    196   3.00844  4.43581  4.29344  3.90846  3.35497  4.03439  4.64228  1.11479  3.73601  1.94744  3.29534  4.15792  4.46877  4.08755  3.93594  3.52720  3.30828  1.84625  5.23947  3.97498    198 i - - -
          2.68618  4.42225  2.77519  2.73123  3.46354  2.40513  3.72494  3.29354  2.67741  2.69355  4.24690  2.90347  2.73739  3.18146  2.89801  2.37887  2.77519  2.98518  4.58477  3.61503
          0.03234  3.84330  4.56564  0.61958  0.77255  0.48576  0.95510
    197   1.27629  4.11252  3.28334  3.05233  4.16870  2.29691  4.14742  3.47904  3.13685  3.25646  4.13238  3.22975  3.63780  3.43744  3.43397  2.37445  2.67639  3.00222  5.52478  4.31885    199 a - - -
          2.68618  4.42225  2.77519  2.73123  3.46354  2.40513  3.72494  3.29354  2.67741  2.69355  4.24690  2.90347  2.73739  3.18146  2.89801  2.37887  2.77519  2.98518  4.58477  3.61503
          0.03234  3.84330  4.56564  0.61958  0.77255  0.48576  0.95510
    198   2.42996  4.48892  2.73777  2.53278  4.17454  3.05589  3.84048  3.69259  2.72319  3.32977  4.17887  2.08318  3.70771  3.05775  3.11503  1.75903  2.82579  3.24662  5.48250  4.13756    200 s - - -
          2.68618  4.42225  2.77519  2.73123  3.46354  2.40513  3.72494  3.29354  2.67741  2.69355  4.24690  2.90347  2.73739  3.18146  2.89801  2.37887  2.77519  2.98518  4.58477  3.61503
          0.03234  3.84330  4.56564  0.61958  0.77255  0.48576  0.95510
    199   2.97328  4.81367  3.46104  2.97873  4.16088  3.46635  3.80437  3.70090  2.22740  3.22217  4.22350  3.34050  3.97070  3.02648  1.02392  3.05909  3.24146  3.42621  5.25598  4.09496    201 r - - -
          2.68618  4.42225  2.77519  2.73123  3.46354  2.40513  3.72494  3.29354  2.67741  2.69355  4.24690  2.90347  2.73739  3.18146  2.89801  2.37887  2.77519  2.98518  4.58477  3.61503
          0.03234  3.84330  4.56564  0.61958  0.77255  0.48576  0.95510
    200   3.00844  4.43581  4.29344  3.90846  3.35497  4.03439  4.64228  1.11479  3.73601  1.94744  3.29534  4.15792  4.46877  4.08755  3.93594  3.52720  3.30828  1.84625  5.23947  3.97498    202 i - - -
          2.68618  4.42225  2.77519  2.73123  3.46354  2.40513  3.72494  3.29354  2.67741  2.69355  4.24690  2.90347  2.73739  3.18146  2.89801  2.37887  2.77519  2.98518  4.58477  3.61503
          0.03234  3.84330  4.56564  0.61958  0.77255  0.48576  0.95510
    201   2.43785  4.49773  2.89261  2.53130  4.07618  2.66830  3.74853  3.48890  2.57982  3.11936  3.95399  2.97156  3.72324  2.53176  2.98167  2.09009  2.39576  3.10646  5.36406  4.06733    203 s - - -
          2.68618  4.42225  2.77519  2.73123  3.46354  2.40513  3.72494  3.29354  2.67741  2.69355  4.24690  2.90347  2.73739  3.18146  2.89801  2.37887  2.77519  2.98518  4.58477  3.61503
          0.03234  3.84330  4.56564  0.61958  0.77255  0.48576  0.95510
    202   3.00844  4.43581  4.29344  3.90846  3.35497  4.03439  4.64228  1.11479  3.73601  1.94744  3.29534  4.15792  4.46877  4.08755  3.93594  3.52720  3.30828  1.84625  5.23947  3.97498    204 i - - -
          2.68618  4.42225  2.77519  2.73123  3.46354  2.40513  3.72494  3.29354  2.67741  2.69355  4.24690  2.90347  2.73739  3.18146  2.89801  2.37887  2.77519  2.98518  4.58477  3.61503
          0.03234  3.84330  4.56564  0.61958  0.77255  0.48576  0.95510
    203   2.88184  5.36437  1.36225  1.81144  4.65408  3.15805  3.71924  4.14963  2.74023  3.69521  4.57024  2.64394  3.78451  2.89630  3.31784  2.77984  3.17637  3.75021  5.85290  4.37808    205 d - - -
          2.68618  4.42225  2.77519  2.73123  3.46354  2.40513  3.72494  3.29354  2.67741  2.69355  4.24690  2.90347  2.73739  3.18146  2.89801  2.37887  2.77519  2.98518  4.58477  3.61503
          0.03234  3.84330  4.56564  0.61958  0.77255  0.48576  0.95510
    204   2.85101  5.30792  1.89800  1.38049  4.59958  3.17712  3.70161  4.08270  2.67759  3.63072  4.49419  2.66525  3.78314  2.87304  3.22754  2.76141  3.13690  3.69020  5.79191  4.33681    206 e - - -
          2.68618  4.42225  2.77519  2.73123  3.46354  2.40513  3.72494  3.29354  2.67741  2.69355  4.24690  2.90347  2.73739  3.18146  2.89801  2.37887  2.77519  2.98518  4.58477  3.61503
          0.03234  3.84330  4.56564  0.61958  0.77255  0.48576  0.95510
    205   2.19556  4.21305  3.90012  3.51508  3.65221  3.46966  4.39480  2.15331  3.42204  2.38927  3.55205  3.70331  4.07014  3.75629  3.67688  2.89795  2.93810  1.32525  5.34376  4.11037    207 v - - -
          2.68618  4.42225  2.77519  2.73123  3.46354  2.40513  3.72494  3.29354  2.67741  2.69355  4.24690  2.90347  2.73739  3.18146  2.89801  2.37887  2.77519  2.98518  4.58477  3.61503
          0.03234  3.84330  4.56564  0.61958  0.77255  0.48576  0.95510
    206   2.58752  4.66375  2.98230  2.16249  3.93513  3.38063  3.62884  3.27500  2.36883  2.93673  3.79355  2.97507  3.80469  2.80573  2.46797  2.65404  2.54654  2.65765  5.21792  3.92256    208 e - - -
          2.68618  4.42225  2.77519  2.73123  3.46354  2.40513  3.72494  3.29354  2.67741  2.69355  4.24690  2.90347  2.73739  3.18146  2.89801  2.37887  2.77519  2.98518  4.58477  3.61503
          0.03234  3.84330  4.56564  0.61958  0.77255  0.48576  0.95510
    207   1.05665  4.17821  3.43356  3.22398  4.02388  3.00343  4.24939  3.14507  3.23949  3.02797  4.06337  3.38078  3.73994  3.58343  3.49178  2.52893  2.80429  2.80454  5.45396  4.25106    209 a - - -
          2.68618  4.42225  2.77519  2.73123  3.46354  2.40513  3.72494  3.29354  2.67741  2.69355  4.24690  2.90347  2.73739  3.18146  2.89801  2.37887  2.77519  2.98518  4.58477  3.61503
          0.03234  3.84330  4.56564  0.61958  0.77255  0.48576  0.95510
    208   2.74471  5.04930  2.76350  2.12571  4.36444  3.38553  2.97111  3.79277  1.87574  3.30397  4.12347  2.87496  3.81979  2.40560  2.50506  2.72074  2.96373  3.43712  5.44210  4.12268    210 k - - -
          2.68618  4.42225  2.77519  2.73123  3.46354  2.40513  3.72494  3.29354  2.67741  2.69355  4.24690  2.90347  2.73739  3.18146  2.89801  2.37887  2.77519  2.98518  4.58477  3.61503
          0.03234  3.84330  4.56564  0.61958  0.77255  0.48576  0.95510
    209   2.81915  5.23207  1.40477  2.09685  4.54995  3.14508  3.72541  4.10589  2.74035  3.65843  4.52578  2.22975  3.77411  2.90836  3.30261  2.74361  3.12908  3.69333  5.78429  4.30865    211 d - - -
          2.68618  4.42225  2.77519  2.73123  3.46354  2.40513  3.72494  3.29354  2.67741  2.69355  4.24690  2.90347  2.73739  3.18146  2.89801  2.37887  2.77519  2.98518  4.58477  3.61503
          0.03234  3.84330  4.56564  0.61958  0.77255  0.48576  0.95510
    210   2.62972  4.40758  3.29748  3.19341  4.33537  0.77558  4.31509  3.92825  3.37067  3.58597  4.56179  3.46188  3.79777  3.69721  3.60955  2.80087  3.10870  3.46224  5.43784  4.43643    212 g - - -
          2.68618  4.42225  2.77519  2.73123  3.46354  2.40513  3.72494  3.29354  2.67741  2.69355  4.24690  2.90347  2.73739  3.18146  2.89801  2.37887  2.77519  2.98518  4.58477  3.61503
          0.03234  3.84330  4.56564  0.61958  0.77255  0.48576  0.95510
    211   2.65740  3.37356  3.26585  2.66470  3.94229  3.45384  3.62893  3.30003  1.90759  2.93158  3.80100  3.09573  3.86201  2.81504  2.04676  2.74736  2.89063  3.01679  5.17196  3.92849    213 k - - -
          2.68618  4.42225  2.77519  2.73123  3.46354  2.40513  3.72494  3.29354  2.67741  2.69355  4.24690  2.90347  2.73739  3.18146  2.89801  2.37887  2.77519  2.98518  4.58477  3.61503
          0.03234  3.84330  4.56564  0.61958  0.77255  0.48576  0.95510
    212   3.01099  4.47501  4.31199  3.82709  3.16279  4.09384  4.53358  2.06165  3.63640  1.17870  3.05718  4.10461  4.45636  3.94132  3.84795  3.47826  3.28553  1.81757  5.10931  3.88327    214 l - - -
          2.68618  4.42225  2.77519  2.73123  3.46354  2.40513  3.72494  3.29354  2.67741  2.69355  4.24690  2.90347  2.73739  3.18146  2.89801  2.37887  2.77519  2.98518  4.58477  3.61503
          0.03234  3.84330  4.56564  0.61958  0.77255  0.48576  0.95510
    213   2.93760  5.02962  3.30115  2.70160  4.43945  3.55972  3.56935  3.80591  1.40813  3.28794  4.16570  3.11505  3.95083  2.71383  1.76311  2.94666  3.12253  3.49490  5.36254  4.17306    215 k - - -
          2.68618  4.42225  2.77519  2.73123  3.46354  2.40513  3.72494  3.29354  2.67741  2.69355  4.24690  2.90347  2.73739  3.18146  2.89801  2.37887  2.77519  2.98518  4.58477  3.61503
          0.03234  3.84330  4.56564  0.61958  0.77255  0.48576  0.95510
    214   3.12294  4.59409  4.14248  3.78261  3.12530  3.94475  4.44752  2.32825  3.55063  0.91198  3.15812  4.06087  4.38541  3.92595  3.73130  3.51281  3.41868  2.35793  4.99358  3.71003    216 l - - -
          2.68618  4.42225  2.77519  2.73123  3.46354  2.40513  3.72494  3.29354  2.67741  2.69355  4.24690  2.90347  2.73739  3.18146  2.89801  2.37887  2.77519  2.98518  4.58477  3.61503
          0.03234  3.84330  4.56564  0.61958  0.77255  0.48576  0.95510
    215   2.94679  4.50032  4.01832  3.60991  3.19580  3.81235  4.35182  2.36851  3.37945  1.79517  1.43500  3.89090  4.27308  3.76343  3.58813  3.29270  3.25168  2.37116  5.03253  3.79154    217 m - - -
          2.68618  4.42225  2.77519  2.73123  3.46354  2.40513  3.72494  3.29354  2.67741  2.69355  4.24690  2.90347  2.73739  3.18146  2.89801  2.37887  2.77519  2.98518  4.58477  3.61503
          0.03234  3.84330  4.56564  0.61958  0.77255  0.48576  0.95510
    216   2.75145  5.16789  2.15248  1.97617  4.47178  3.26269  3.61496  3.92622  1.82782  3.44899  4.26805  2.74048  3.77937  2.75950  2.85855  2.69434  3.00181  3.54197  5.61064  4.21148    218 k - - -
          2.68618  4.42225  2.77519  2.73123  3.46354  2.40513  3.72494  3.29354  2.67741  2.69355  4.24690  2.90347  2.73739  3.18146  2.89801  2.37887  2.77519  2.98518  4.58477  3.61503
          0.03234  3.84330  4.56564  0.61958  0.77255  0.48576  0.95510
    217   2.45332  4.52479  2.70028  2.50396  4.18417  3.06713  3.82788  3.70802  2.70828  3.34152  4.19225  1.91568  3.71440  3.04242  3.10461  1.90848  2.84317  3.26632  5.48857  4.13573    219 s - - -
          2.68618  4.42225  2.77519  2.73123  3.46354  2.40513  3.72494  3.29354  2.67741  2.69355  4.24690  2.90347  2.73739  3.18146  2.89801  2.37887  2.77519  2.98518  4.58477  3.61503
          0.03234  3.84330  4.56564  0.61958  0.77255  0.48576  0.95510
    218   2.92119  4.38021  4.28677  3.81223  3.34465  4.03206  4.56229  1.91723  3.64413  1.72376  3.24869  4.07345  4.43545  3.97355  3.87383  3.42137  3.20927  1.27978  5.22298  3.96657    220 v - - -
          2.68618  4.42225  2.77519  2.73123  3.46354  2.40513  3.72494  3.29354  2.67741  2.69355  4.24690  2.90347  2.73739  3.18146  2.89801  2.37887  2.77519  2.98518  4.58477  3.61503
          0.03234  3.84330  4.56564  0.61958  0.77255  0.48576  0.95510
    219   2.86893  4.35732  3.99268  3.47782  2.36373  3.83254  3.60825  2.77917  3.32508  2.35837  3.42307  3.64160  4.18978  3.55564  3.53063  3.13421  3.10084  2.25343  2.68935  1.88180    221 y - - -
          2.68618  4.42225  2.77519  2.73123  3.46354  2.40513  3.72494  3.29354  2.67741  2.69355  4.24690  2.90347  2.73739  3.18146  2.89801  2.37887  2.77519  2.98518  4.58477  3.61503
          0.03234  3.84330  4.56564  0.61958  0.77255  0.48576  0.95510
    220   3.28832  4.67318  4.04732  3.74649  2.63809  3.69809  3.86528  3.31105  3.46947  2.71080  3.94616  3.90152  4.21349  3.85863  3.60283  3.49227  3.58734  3.20057  0.94625  2.64178    222 w - - -
          2.68618  4.42225  2.77519  2.73123  3.46354  2.40513  3.72494  3.29354  2.67741  2.69355  4.24690  2.90347  2.73739  3.18146  2.89801  2.37887  2.77519  2.98518  4.58477  3.61503
          0.03234  3.84330  4.56564  0.61958  0.77255  0.48576  0.95510
    221   2.92800  5.03196  2.47658  1.06760  4.37464  3.25582  3.84065  3.82277  2.71755  3.44478  4.42054  2.91759  3.85916  3.05720  3.12304  2.91365  3.23216  3.50979  5.55175  4.27447    223 e - - -
          2.68618  4.42225  2.77519  2.73123  3.46354  2.40513  3.72494  3.29354  2.67741  2.69355  4.24690  2.90347  2.73739  3.18146  2.89801  2.37887  2.77519  2.98518  4.58477  3.61503
          0.03234  3.84330  4.56564  0.61958  0.77255  0.48576  0.95510
    222   3.31702  4.69128  4.22419  3.84503  1.71211  4.11247  3.44200  3.08365  3.71616  2.48110  3.71488  3.82773  4.45531  3.82768  3.85834  3.47034  3.55136  2.99324  3.64968  1.20596    224 y - - -
          2.68618  4.42225  2.77519  2.73123  3.46354  2.40513  3.72494  3.29354  2.67741  2.69355  4.24690  2.90347  2.73739  3.18146  2.89801  2.37887  2.77519  2.98518  4.58477  3.61503
          0.03234  3.84330  4.56564  0.61958  0.77255  0.48576  0.95510
    223   2.95894  5.08161  0.96081  2.31810  4.45488  3.18917  3.90639  4.03656  2.98516  3.65028  4.62814  2.87283  3.83995  3.14577  3.49709  2.92488  3.29703  3.67899  5.62913  4.33312    225 d - - -
          2.68618  4.42225  2.77519  2.73123  3.46354  2.40513  3.72494  3.29354  2.67741  2.69355  4.24690  2.90347  2.73739  3.18146  2.89801  2.37887  2.77519  2.98518  4.58477  3.61503
          0.03234  3.84330  4.56564  0.61958  0.77255  0.48576  0.95510
    224   2.23984  4.63629  2.92489  2.53331  4.14629  3.25484  3.69407  3.51476  1.81015  3.14800  3.99730  2.98353  3.77942  2.87065  2.71329  2.31123  2.85985  3.15978  5.36880  4.08309    226 k - - -
          2.68618  4.42225  2.77519  2.73123  3.46354  2.40513  3.72494  3.29354  2.67741  2.69355  4.24690  2.90347  2.73739  3.18146  2.89801  2.37887  2.77519  2.98518  4.58477  3.61503
          0.03234  3.84330  4.56564  0.61958  0.77255  0.48576  0.95510
    225   3.12294  4.59409  4.14248  3.78261  3.12530  3.94475  4.44752  2.32825  3.55063  0.91198  3.15812  4.06087  4.38541  3.92595  3.73130  3.51281  3.41868  2.35793  4.99358  3.71003    227 l - - -
          2.68618  4.42225  2.77519  2.73123  3.46354  2.40513  3.72494  3.29354  2.67741  2.69355  4.24690  2.90347  2.73739  3.18146  2.89801  2.37887  2.77519  2.98518  4.58477  3.61503
          0.03234  3.84330  4.56564  0.61958  0.77255  0.48576  0.95510
    226   2.71405  4.47581  3.31815  3.15330  4.15027  3.16499  4.23284  3.68855  3.20817  3.31841  4.36729  3.46274  0.88369  3.59786  3.45668  2.88072  3.15341  3.33721  5.34446  4.27067    228 p - - -
          2.68618  4.42225  2.77519  2.73123  3.46354  2.40513  3.72494  3.29354  2.67741  2.69355  4.24690  2.90347  2.73739  3.18146  2.89801  2.37887  2.77519  2.98518  4.58477  3.61503
          0.03234  3.84330  4.56564  0.61958  0.77255  0.48576  0.95510
    227   2.96417  4.78612  3.09840  2.85579  3.26519  3.42363  1.20555  3.66253  2.69968  3.16001  4.20099  3.26614  3.97475  3.22175  2.96694  3.03523  3.26670  3.39825  4.73057  3.21695    229 h - - -
          2.68618  4.42225  2.77519  2.73123  3.46354  2.40513  3.72494  3.29354  2.67741  2.69355  4.24690  2.90347  2.73739  3.18146  2.89801  2.37887  2.77519  2.98518  4.58477  3.61503
          0.03234  3.84330  4.56564  0.61958  0.77255  0.48576  0.95510
    228   2.26425  4.30694  3.74814  3.29320  3.38699  3.55144  4.15366  2.41422  3.14283  2.08871  1.92238  3.58335  4.05610  3.50360  3.40922  2.93122  2.95951  2.29892  5.08070  3.86303    230 m - - -
          2.68618  4.42225  2.77519  2.73123  3.46354  2.40513  3.72494  3.29354  2.67741  2.69355  4.24690  2.90347  2.73739  3.18146  2.89801  2.37887  2.77519  2.98518  4.58477  3.61503
          0.03234  3.84330  4.56564  0.61958  0.77255  0.48576  0.95510
    229   3.12294  4.59409  4.14248  3.78261  3.12530  3.94475  4.44752  2.32825  3.55063  0.91198  3.15812  4.06087  4.38541  3.92595  3.73130  3.51281  3.41868  2.35793  4.99358  3.71003    231 l - - -
          2.68618  4.42225  2.77519  2.73123  3.46354  2.40513  3.72494  3.29354  2.67741  2.69355  4.24690  2.90347  2.73739  3.18146  2.89801  2.37887  2.77519  2.98518  4.58477  3.61503
          0.03234  3.84330  4.56564  0.61958  0.77255  0.48576  0.95510
    230   3.00844  4.43581  4.29344  3.90846  3.35497  4.03439  4.64228  1.11479  3.73601  1.94744  3.29534  4.15792  4.46877  4.08755  3.93594  3.52720  3.30828  1.84625  5.23947  3.97498    232 i - - -
          2.68618  4.42225  2.77519  2.73123  3.46354  2.40513  3.72494  3.29354  2.67741  2.69355  4.24690  2.90347  2.73739  3.18146  2.89801  2.37887  2.77519  2.98518  4.58477  3.61503
          0.03234  3.84330  4.56564  0.61958  0.77255  0.48576  0.95510
    231   1.05665  4.17821  3.43356  3.22398  4.02388  3.00343  4.24939  3.14507  3.23949  3.02797  4.06337  3.38078  3.73994  3.58343  3.49178  2.52893  2.80429  2.80454  5.45396  4.25106    233 a - - -
          2.68618  4.42225  2.77519  2.73123  3.46354  2.40513  3.72494  3.29354  2.67741  2.69355  4.24690  2.90347  2.73739  3.18146  2.89801  2.37887  2.77519  2.98518  4.58477  3.61503
          0.03234  3.84330  4.56564  0.61958  0.77255  0.48576  0.95510
    232   2.62972  4.40758  3.29748  3.19341  4.33537  0.77558  4.31509  3.92825  3.37067  3.58597  4.56179  3.46188  3.79777  3.69721  3.60955  2.80087  3.10870  3.46224  5.43784  4.43643    234 g - - -
          2.68618  4.42225  2.77519  2.73123  3.46354  2.40513  3.72494  3.29354  2.67741  2.69355  4.24690  2.90347  2.73739  3.18146  2.89801  2.37887  2.77519  2.98518  4.58477  3.61503
          0.03234  3.84330  4.56564  0.61958  0.77255  0.48576  0.95510
    233   2.62972  4.40758  3.29748  3.19341  4.33537  0.77558  4.31509  3.92825  3.37067  3.58597  4.56179  3.46188  3.79777  3.69721  3.60955  2.80087  3.10870  3.46224  5.43784  4.43643    235 g - - -
          2.68618  4.42225  2.77519  2.73123  3.46354  2.40513  3.72494  3.29354  2.67741  2.69355  4.24690  2.90347  2.73739  3.18146  2.89801  2.37887  2.77519  2.98518  4.58477  3.61503
          0.03234  3.84330  4.56564  0.61958  0.77255  0.48576  0.95510
    234   2.39775  4.24263  3.40292  3.15406  3.94381  3.08275  4.17351  3.06742  3.09645  2.93193  3.98466  3.36783  3.78435  3.49284  3.35629  2.59874  1.22234  2.76551  5.38421  4.16056    236 t - - -
          2.68618  4.42225  2.77519  2.73123  3.46354  2.40513  3.72494  3.29354  2.67741  2.69355  4.24690  2.90347  2.73739  3.18146  2.89801  2.37887  2.77519  2.98518  4.58477  3.61503
          0.03234  3.84330  4.56564  0.61958  0.77255  0.48576  0.95510
    235   2.62972  4.40758  3.29748  3.19341  4.33537  0.77558  4.31509  3.92825  3.37067  3.58597  4.56179  3.46188  3.79777  3.69721  3.60955  2.80087  3.10870  3.46224  5.43784  4.43643    237 g - - -
          2.68618  4.42225  2.77519  2.73123  3.46354  2.40513  3.72494  3.29354  2.67741  2.69355  4.24690  2.90347  2.73739  3.18146  2.89801  2.37887  2.77519  2.98518  4.58477  3.61503
          0.03234  3.84330  4.56564  0.61958  0.77255  0.48576  0.95510
    236   2.22479  4.18428  3.06032  2.88848  4.24869  1.49720  4.08964  3.72187  3.06455  3.40601  4.25276  3.13684  3.63273  3.36171  3.38800  1.98458  2.70832  3.17833  5.57323  4.32451    238 g - - -
          2.68618  4.42225  2.77519  2.73123  3.46354  2.40513  3.72494  3.29354  2.67741  2.69355  4.24690  2.90347  2.73739  3.18146  2.89801  2.37887  2.77519  2.98518  4.58477  3.61503
          0.03234  3.84330  4.56564  0.61958  0.77255  0.48576  0.95510
    237   2.62972  4.40758  3.29748  3.19341  4.33537  0.77558  4.31509  3.92825  3.37067  3.58597  4.56179  3.46188  3.79777  3.69721  3.60955  2.80087  3.10870  3.46224  5.43784  4.43643    239 g - - -
          2.68618  4.42225  2.77519  2.73123  3.46354  2.40513  3.72494  3.29354  2.67741  2.69355  4.24690  2.90347  2.73739  3.18146  2.89801  2.37887  2.77519  2.98518  4.58477  3.61503
          0.03234  3.84330  4.56564  0.61958  0.77255  0.48576  0.95510
    238   2.94607  4.90787  3.12007  2.74751  4.28762  3.43824  3.74409  3.71516  1.07893  3.28682  4.25022  3.17313  3.94095  2.93751  2.42756  2.99019  3.20170  3.42473  5.35457  4.16329    240 k - - -
          2.68618  4.42225  2.77519  2.73123  3.46354  2.40513  3.72494  3.29354  2.67741  2.69355  4.24690  2.90347  2.73739  3.18146  2.89801  2.37887  2.77519  2.98518  4.58477  3.61503
          0.03234  3.84330  4.56564  0.61958  0.77255  0.48576  0.95510
    239   2.21900  4.14960  3.27312  2.97101  4.06839  2.94672  4.04720  3.38600  2.97528  3.14980  4.02665  3.19481  3.65721  3.31735  3.28759  1.78321  1.75128  2.95009  5.44102  4.19820    241 t - - -
          2.68618  4.42225  2.77519  2.73123  3.46354  2.40513  3.72494  3.29354  2.67741  2.69355  4.24690  2.90347  2.73739  3.18146  2.89801  2.37887  2.77519  2.98518  4.58477  3.61503
          0.03234  3.84330  4.56564  0.61958  0.77255  0.48576  0.95510
    240   3.20571  4.70651  3.79551  3.51978  2.29505  3.79641  3.60606  3.21907  3.37814  2.68043  3.89724  3.68807  4.27112  3.69117  3.56767  3.34518  3.49235  3.08829  3.93757  1.01571    242 y - - -
          2.68618  4.42225  2.77519  2.73123  3.46354  2.40513  3.72494  3.29354  2.67741  2.69355  4.24690  2.90347  2.73739  3.18146  2.89801  2.37887  2.77519  2.98518  4.58477  3.61503
          0.03234  3.84330  4.56564  0.61958  0.77255  0.48576  0.95510
    241   3.22183  4.63232  4.19861  3.90790  1.06070  3.91775  3.86530  2.74950  3.81575  2.12648  3.48423  3.98656  4.37727  3.99187  3.94267  3.49304  3.52309  2.73798  4.12366  2.49460    243 f - - -
          2.68618  4.42225  2.77519  2.73123  3.46354  2.40513  3.72494  3.29354  2.67741  2.69355  4.24690  2.90347  2.73739  3.18146  2.89801  2.37887  2.77519  2.98518  4.58477  3.61503
          0.03234  3.84330  4.56564  0.61958  0.77255  0.48576  0.95510
    242   3.07669  4.45235  4.50216  4.00184  3.23122  4.28698  4.68261  1.32113  3.81804  1.55828  3.10602  4.27597  4.58827  4.10986  4.01939  3.66541  3.33182  1.81910  5.19957  3.97276    244 i - - -
          2.68618  4.42225  2.77519  2.73123  3.46354  2.40513  3.72494  3.29354  2.67741  2.69355  4.24690  2.90347  2.73739  3.18146  2.89801  2.37887  2.77519  2.98518  4.58477  3.61503
          0.03234  3.84330  4.56564  0.61958  0.77255  0.48576  0.95510
    243   3.12294  4.59409  4.14248  3.78261  3.12530  3.94475  4.44752  2.32825  3.55063  0.91198  3.15812  4.06087  4.38541  3.92595  3.73130  3.51281  3.41868  2.35793  4.99358  3.71003    245 l - - -
          2.68618  4.42225  2.77519  2.73123  3.46354  2.40513  3.72494  3.29354  2.67741  2.69355  4.24690  2.90347  2.73739  3.18146  2.89801  2.37887  2.77519  2.98518  4.58477  3.61503
          0.03234  3.84330  4.56564  0.61958  0.77255  0.48576  0.95510
    244   2.39775  4.24263  3.40292  3.15406  3.94381  3.08275  4.17351  3.06742  3.09645  2.93193  3.98466  3.36783  3.78435  3.49284  3.35629  2.59874  1.22234  2.76551  5.38421  4.16056    246 t - - -
          2.68618  4.42225  2.77519  2.73123  3.46354  2.40513  3.72494  3.29354  2.67741  2.69355  4.24690  2.90347  2.73739  3.18146  2.89801  2.37887  2.77519  2.98518  4.58477  3.61503
          0.03234  3.84330  4.56564  0.61958  0.77255  0.48576  0.95510
    245   3.12575  4.52732  4.46602  3.95499  3.09854  4.28244  4.61455  1.80979  3.75729  1.11186  2.97368  4.24635  4.56443  4.03037  3.95165  3.65318  3.37327  2.03814  5.09781  3.89148    247 l - - -
          2.68618  4.42225  2.77519  2.73123  3.46354  2.40513  3.72494  3.29354  2.67741  2.69355  4.24690  2.90347  2.73739  3.18146  2.89801  2.37887  2.77519  2.98518  4.58477  3.61503
          0.03234  3.84330  4.56564  0.61958  0.77255  0.48576  0.95510
    246   3.00844  4.43581  4.29344  3.90846  3.35497  4.03439  4.64228  1.11479  3.73601  1.94744  3.29534  4.15792  4.46877  4.08755  3.93594  3.52720  3.30828  1.84625  5.23947  3.97498    248 i - - -
          2.68618  4.42225  2.77519  2.73123  3.46354  2.40513  3.72494  3.29354  2.67741  2.69355  4.24690  2.90347  2.73739  3.18146  2.89801  2.37887  2.77519  2.98518  4.58477  3.61503
          0.03234  3.84330  4.56564  0.61958  0.77255  0.48576  0.95510
    247   2.92800  5.03196  2.47658  1.06760  4.37464  3.25582  3.84065  3.82277  2.71755  3.44478  4.42054  2.91759  3.85916  3.05720  3.12304  2.91365  3.23216  3.50979  5.55175  4.27447    249 e - - -
          2.68618  4.42225  2.77519  2.73123  3.46354  2.40513  3.72494  3.29354  2.67741  2.69355  4.24690  2.90347  2.73739  3.18146  2.89801  2.37887  2.77519  2.98518  4.58477  3.61503
          0.03234  3.84330  4.56564  0.61958  0.77255  0.48576  0.95510
    248   1.31247  4.09191  3.32694  3.07319  4.11285  2.89150  4.13760  3.40047  3.11510  3.20063  4.08435  3.23420  3.63594  3.42894  3.40679  1.99242  2.65500  2.94137  5.50047  4.26989    250 a - - -
          2.68618  4.42225  2.77519  2.73123  3.46354  2.40513  3.72494  3.29354  2.67741  2.69355  4.24690  2.90347  2.73739  3.18146  2.89801  2.37887  2.77519  2.98518  4.58477  3.61503
          0.03234  3.84330  4.56564  0.61958  0.77255  0.48576  0.95510
    249   3.12294  4.59409  4.14248  3.78261  3.12530  3.94475  4.44752  2.32825  3.55063  0.91198  3.15812  4.06087  4.38541  3.92595  3.73130  3.51281  3.41868  2.35793  4.99358  3.71003    251 l - - -
          2.68618  4.42225  2.77519  2.73123  3.46354  2.40513  3.72494  3.29354  2.67741  2.69355  4.24690  2.90347  2.73739  3.18146  2.89801  2.37887  2.77519  2.98518  4.58477  3.61503
          0.03234  3.84330  4.56564  0.61958  0.77255  0.48576  0.95510
    250   3.12294  4.59409  4.14248  3.78261  3.12530  3.94475  4.44752  2.32825  3.55063  0.91198  3.15812  4.06087  4.38541  3.92595  3.73130  3.51281  3.41868  2.35793  4.99358  3.71003    252 l - - -
          2.68618  4.42225  2.77519  2.73123  3.46354  2.40513  3.72494  3.29354  2.67741  2.69355  4.24690  2.90347  2.73739  3.18146  2.89801  2.37887  2.77519  2.98518  4.58477  3.61503
          0.03234  3.84330  4.56564  0.61958  0.77255  0.48576  0.95510
    251   2.96417  4.78612  3.09840  2.85579  3.26519  3.42363  1.20555  3.66253  2.69968  3.16001  4.20099  3.26614  3.97475  3.22175  2.96694  3.03523  3.26670  3.39825  4.73057  3.21695    253 h - - -
          2.68618  4.42225  2.77519  2.73123  3.46354  2.40513  3.72494  3.29354  2.67741  2.69355  4.24690  2.90347  2.73739  3.18146  2.89801  2.37887  2.77519  2.98518  4.58477  3.61503
          0.03234  3.84330  4.56564  0.61958  0.77255  0.48576  0.95510
    252   2.39775  4.24263  3.40292  3.15406  3.94381  3.08275  4.17351  3.06742  3.09645  2.93193  3.98466  3.36783  3.78435  3.49284  3.35629  2.59874  1.22234  2.76551  5.38421  4.16056    254 t - - -
          2.68618  4.42225  2.77519  2.73123  3.46354  2.40513  3.72494  3.29354  2.67741  2.69355  4.24690  2.90347  2.73739  3.18146  2.89801  2.37887  2.77519  2.98518  4.58477  3.61503
          0.03234  3.84330  4.56564  0.61958  0.77255  0.48576  0.95510
    253   2.78398  5.16716  1.79841  2.12549  4.49271  3.15870  3.71221  4.03748  2.69146  3.59381  4.45111  1.76126  3.77097  2.89128  3.23137  2.72254  3.08864  3.63101  5.72599  4.26836    255 n - - -
          2.68618  4.42225  2.77519  2.73123  3.46354  2.40513  3.72494  3.29354  2.67741  2.69355  4.24690  2.90347  2.73739  3.18146  2.89801  2.37887  2.77519  2.98518  4.58477  3.61503
          0.03234  3.84330  4.56564  0.61958  0.77255  0.48576  0.95510
    254   1.42159  4.09466  3.31605  3.05167  4.12500  2.88846  4.12290  3.43784  3.09748  3.21572  4.08772  3.22122  3.63002  3.40757  3.39733  1.81413  2.64888  2.96654  5.50306  4.27316    256 a - - -
          2.68618  4.42225  2.77519  2.73123  3.46354  2.40513  3.72494  3.29354  2.67741  2.69355  4.24690  2.90347  2.73739  3.18146  2.89801  2.37887  2.77519  2.98518  4.58477  3.61503
          0.03234  3.84330  4.56564  0.61958  0.77255  0.48576  0.95510
    255   2.64228  4.72762  2.96613  2.51343  4.03733  3.37473  3.63663  3.39031  1.81579  3.04455  3.90793  2.60971  3.82537  2.81109  2.62530  2.69866  2.89323  2.64913  5.27524  3.97942    257 k - - -
          2.68618  4.42225  2.77519  2.73123  3.46354  2.40513  3.72494  3.29354  2.67741  2.69355  4.24690  2.90347  2.73739  3.18146  2.89801  2.37887  2.77519  2.98518  4.58477  3.61503
          0.03234  3.84330  4.56564  0.61958  0.77255  0.48576  0.95510
    256   3.12294  4.59409  4.14248  3.78261  3.12530  3.94475  4.44752  2.32825  3.55063  0.91198  3.15812  4.06087  4.38541  3.92595  3.73130  3.51281  3.41868  2.35793  4.99358  3.71003    258 l - - -
          2.68618  4.42225  2.77519  2.73123  3.46354  2.40513  3.72494  3.29354  2.67741  2.69355  4.24690  2.90347  2.73739  3.18146  2.89801  2.37887  2.77519  2.98518  4.58477  3.61503
          0.03234  3.84330  4.56564  0.61958  0.77255  0.48576  0.95510
    257   3.20571  4.70651  3.79551  3.51978  2.29505  3.79641  3.60606  3.21907  3.37814  2.68043  3.89724  3.68807  4.27112  3.69117  3.56767  3.34518  3.49235  3.08829  3.93757  1.01571    259 y - - -
          2.68618  4.42225  2.77519  2.73123  3.46354  2.40513  3.72494  3.29354  2.67741  2.69355  4.24690  2.90347  2.73739  3.18146  2.89801  2.37887  2.77519  2.98518  4.58477  3.61503
          0.03234  3.84330  4.56564  0.61958  0.77255  0.48576  0.95510
    258   3.00844  4.43581  4.29344  3.90846  3.35497  4.03439  4.64228  1.11479  3.73601  1.94744  3.29534  4.15792  4.46877  4.08755  3.93594  3.52720  3.30828  1.84625  5.23947  3.97498    260 i - - -
          2.68618  4.42225  2.77519  2.73123  3.46354  2.40513  3.72494  3.29354  2.67741  2.69355  4.24690  2.90347  2.73739  3.18146  2.89801  2.37887  2.77519  2.98518  4.58477  3.61503
          0.03234  3.84330  4.56564  0.61958  0.77255  0.48576  0.95510
    259   3.12294  4.59409  4.14248  3.78261  3.12530  3.94475  4.44752  2.32825  3.55063  0.91198  3.15812  4.06087  4.38541  3.92595  3.73130  3.51281  3.41868  2.35793  4.99358  3.71003    261 l - - -
          2.68618  4.42225  2.77519  2.73123  3.46354  2.40513  3.72494  3.29354  2.67741  2.69355  4.24690  2.90347  2.73739  3.18146  2.89801  2.37887  2.77519  2.98518  4.58477  3.61503
          0.03234  3.84330  4.56564  0.61958  0.77255  0.48576  0.95510
    260   2.95894  5.08161  0.96081  2.31810  4.45488  3.18917  3.90639  4.03656  2.98516  3.65028  4.62814  2.87283  3.83995  3.14577  3.49709  2.92488  3.29703  3.67899  5.62913  4.33312    262 d - - -
          2.68618  4.42225  2.77519  2.73123  3.46354  2.40513  3.72494  3.29354  2.67741  2.69355  4.24690  2.90347  2.73739  3.18146  2.89801  2.37887  2.77519  2.98518  4.58477  3.61503
          0.03234  3.84330  4.56564  0.61958  0.77255  0.48576  0.95510
    261   2.71405  4.47581  3.31815  3.15330  4.15027  3.16499  4.23284  3.68855  3.20817  3.31841  4.36729  3.46274  0.88369  3.59786  3.45668  2.88072  3.15341  3.33721  5.34446  4.27067    263 p - - -
          2.68618  4.42225  2.77519  2.73123  3.46354  2.40513  3.72494  3.29354  2.67741  2.69355  4.24690  2.90347  2.73739  3.18146  2.89801  2.37887  2.77519  2.98518  4.58477  3.61503
          0.03234  3.84330  4.56564  0.61958  0.77255  0.48576  0.95510
    262   2.94607  4.90787  3.12007  2.74751  4.28762  3.43824  3.74409  3.71516  1.07893  3.28682  4.25022  3.17313  3.94095  2.93751  2.42756  2.99019  3.20170  3.42473  5.35457  4.16329    264 k - - -
          2.68618  4.42225  2.77519  2.73123  3.46354  2.40513  3.72494  3.29354  2.67741  2.69355  4.24690  2.90347  2.73739  3.18146  2.89801  2.37887  2.77519  2.98518  4.58477  3.61503
          0.03234  3.84330  4.56564  0.61958  0.77255  0.48576  0.95510
    263   2.69993  4.69486  2.69340  2.57614  4.05387  3.16493  3.89859  3.75836  2.80006  3.40867  4.36440  1.21077  3.81555  3.17163  3.15344  2.76845  3.08103  3.38352  5.36320  4.00456    265 n - - -
          2.68618  4.42225  2.77519  2.73123  3.46354  2.40513  3.72494  3.29354  2.67741  2.69355  4.24690  2.90347  2.73739  3.18146  2.89801  2.37887  2.77519  2.98518  4.58477  3.61503
          0.03234  3.84330  4.56564  0.61958  0.77255  0.48576  0.95510
    264   1.31163  4.09192  3.32702  3.07339  4.11272  2.89155  4.13774  3.40005  3.11526  3.20046  4.08433  3.23434  3.63602  3.42915  3.40687  1.99401  2.65509  2.94110  5.50045  4.26985    266 a - - -
          2.68618  4.42225  2.77519  2.73123  3.46354  2.40513  3.72494  3.29354  2.67741  2.69355  4.24690  2.90347  2.73739  3.18146  2.89801  2.37887  2.77519  2.98518  4.58477  3.61503
          0.03234  3.84330  4.56564  0.61958  0.77255  0.48576  0.95510
    265   2.95894  5.08161  0.96081  2.31810  4.45488  3.18917  3.90639  4.03656  2.98516  3.65028  4.62814  2.87283  3.83995  3.14577  3.49709  2.92488  3.29703  3.67899  5.62913  4.33312    267 d - - -
          2.68618  4.42225  2.77519  2.73123  3.46354  2.40513  3.72494  3.29354  2.67741  2.69355  4.24690  2.90347  2.73739  3.18146  2.89801  2.37887  2.77519  2.98518  4.58477  3.61503
          0.03234  3.84330  4.56564  0.61958  0.77255  0.48576  0.95510
    266   3.12294  4.59409  4.14248  3.78261  3.12530  3.94475  4.44752  2.32825  3.55063  0.91198  3.15812  4.06087  4.38541  3.92595  3.73130  3.51281  3.41868  2.35793  4.99358  3.71003    268 l - - -
          2.68618  4.42225  2.77519  2.73123  3.46354  2.40513  3.72494  3.29354  2.67741  2.69355  4.24690  2.90347  2.73739  3.18146  2.89801  2.37887  2.77519  2.98518  4.58477  3.61503
          0.03234  3.84330  4.56564  0.61958  0.77255  0.48576  0.95510
    267   1.05665  4.17821  3.43356  3.22398  4.02388  3.00343  4.24939  3.14507  3.23949  3.02797  4.06337  3.38078  3.73994  3.58343  3.49178  2.52893  2.80429  2.80454  5.45396  4.25106    269 a - - -
          2.68618  4.42225  2.77519  2.73123  3.46354  2.40513  3.72494  3.29354  2.67741  2.69355  4.24690  2.90347  2.73739  3.18146  2.89801  2.37887  2.77519  2.98518  4.58477  3.61503
          0.03234  3.84330  4.56564  0.61958  0.77255  0.48576  0.95510
    268   2.95894  5.08161  0.96081  2.31810  4.45488  3.18917  3.90639  4.03656  2.98516  3.65028  4.62814  2.87283  3.83995  3.14577  3.49709  2.92488  3.29703  3.67899  5.62913  4.33312    270 d - - -
          2.68618  4.42225  2.77519  2.73123  3.46354  2.40513  3.72494  3.29354  2.67741  2.69355  4.24690  2.90347  2.73739  3.18146  2.89801  2.37887  2.77519  2.98518  4.58477  3.61503
          0.03234  3.84330  4.56564  0.61958  0.77255  0.48576  0.95510
    269   3.12294  4.59409  4.14248  3.78261  3.12530  3.94475  4.44752  2.32825  3.55063  0.91198  3.15812  4.06087  4.38541  3.92595  3.73130  3.51281  3.41868  2.35793  4.99358  3.71003    271 l - - -
          2.68618  4.42225  2.77519  2.73123  3.46354  2.40513  3.72494  3.29354  2.67741  2.69355  4.24690  2.90347  2.73739  3.18146  2.89801  2.37887  2.77519  2.98518  4.58477  3.61503
          0.03234  3.84330  4.56564  0.61958  0.77255  0.48576  0.95510
    270   1.86151  4.15601  3.16646  2.98012  4.23419  1.46650  4.13808  3.58775  3.12176  3.33679  4.21247  3.19432  3.64174  3.42049  3.42840  2.39271  2.70780  3.08750  5.56748  4.35535    272 g - - -
          2.68618  4.42225  2.77519  2.73123  3.46354  2.40513  3.72494  3.29354  2.67741  2.69355  4.24690  2.90347  2.73739  3.18146  2.89801  2.37887  2.77519  2.98518  4.58477  3.61503
          0.03234  3.84330  4.56564  0.61958  0.77255  0.48576  0.95510
    271   1.89699  4.11319  3.34102  3.00095  4.07451  2.92998  4.05609  3.37550  3.00778  3.13943  3.99719  3.20543  3.64048  3.32455  3.32839  1.86124  1.90409  2.92991  5.44188  4.21987    273 s - - -
          2.68618  4.42225  2.77519  2.73123  3.46354  2.40513  3.72494  3.29354  2.67741  2.69355  4.24690  2.90347  2.73739  3.18146  2.89801  2.37887  2.77519  2.98518  4.58477  3.61503
          0.03234  3.84330  4.56564  0.61958  0.77255  0.48576  0.95510
    272   2.78518  4.33629  4.08461  3.74723  3.52922  3.69329  4.55413  2.05314  3.61455  2.22160  3.49920  3.94163  4.25571  3.97664  3.82979  3.19531  3.14762  1.06254  5.30859  4.03822    274 v - - -
          2.68618  4.42225  2.77519  2.73123  3.46354  2.40513  3.72494  3.29354  2.67741  2.69355  4.24690  2.90347  2.73739  3.18146  2.89801  2.37887  2.77519  2.98518  4.58477  3.61503
          0.03234  3.84330  4.56564  0.61958  0.77255  0.48576  0.95510
    273   2.94679  4.50032  4.01832  3.60991  3.19580  3.81235  4.35182  2.36851  3.37945  1.79517  1.43500  3.89090  4.27308  3.76343  3.58813  3.29270  3.25168  2.37116  5.03253  3.79154    275 m - - -
          2.68618  4.42225  2.77519  2.73123  3.46354  2.40513  3.72494  3.29354  2.67741  2.69355  4.24690  2.90347  2.73739  3.18146  2.89801  2.37887  2.77519  2.98518  4.58477  3.61503
          0.03234  3.84330  4.56564  0.61958  0.77255  0.48576  0.95510
    274   2.11006  4.79817  2.21138  2.27853  4.29704  2.63376  3.70082  3.73964  2.60723  3.33066  4.15434  2.42856  3.73148  2.87019  3.10083  2.58892  2.88698  3.33871  5.54664  4.17312    276 a - - -
          2.68618  4.42225  2.77519  2.73123  3.46354  2.40513  3.72494  3.29354  2.67741  2.69355  4.24690  2.90347  2.73739  3.18146  2.89801  2.37887  2.77519  2.98518  4.58477  3.61503
          0.03234  3.84330  4.56564  0.61958  0.77255  0.48576  0.95510
    275   2.69993  4.69486  2.69340  2.57614  4.05387  3.16493  3.89859  3.75836  2.80006  3.40867  4.36440  1.21077  3.81555  3.17163  3.15344  2.76845  3.08103  3.38352  5.36320  4.00456    277 n - - -
          2.68618  4.42225  2.77519  2.73123  3.46354  2.40513  3.72494  3.29354  2.67741  2.69355  4.24690  2.90347  2.73739  3.18146  2.89801  2.37887  2.77519  2.98518  4.58477  3.61503
          0.03234  3.84330  4.56564  0.61958  0.77255  0.48576  0.95510
    276   2.78518  4.33629  4.08461  3.74723  3.52922  3.69329  4.55413  2.05314  3.61455  2.22160  3.49920  3.94163  4.25571  3.97664  3.82979  3.19531  3.14762  1.06254  5.30859  4.03822    278 v - - -
          2.68618  4.42225  2.77519  2.73123  3.46354  2.40513  3.72494  3.29354  2.67741  2.69355  4.24690  2.90347  2.73739  3.18146  2.89801  2.37887  2.77519  2.98518  4.58477  3.61503
          0.03234  3.84330  4.56564  0.61958  0.77255  0.48576  0.95510
    277   3.20571  4.70651  3.79551  3.51978  2.29505  3.79641  3.60606  3.21907  3.37814  2.68043  3.89724  3.68807  4.27112  3.69117  3.56767  3.34518  3.49235  3.08829  3.93757  1.01571    279 y - - -
          2.68618  4.42225  2.77519  2.73123  3.46354  2.40513  3.72494  3.29354  2.67741  2.69355  4.24690  2.90347  2.73739  3.18146  2.89801  2.37887  2.77519  2.98518  4.58477  3.61503
          0.03234  3.84330  4.56564  0.61958  0.77255  0.48576  0.95510
    278   3.16721  4.65485  3.96069  3.51757  1.78437  3.98226  2.60635  3.20756  3.40658  2.66666  3.78058  3.64087  4.32749  3.59728  3.62974  3.29217  3.39170  3.04698  3.68996  1.44080    280 y - - -
          2.68618  4.42225  2.77519  2.73123  3.46354  2.40513  3.72494  3.29354  2.67741  2.69355  4.24690  2.90347  2.73739  3.18146  2.89801  2.37887  2.77519  2.98518  4.58477  3.61503
          0.03234  3.84330  4.56564  0.61958  0.77255  0.48576  0.95510
    279   2.66088  4.64754  3.25664  2.74733  4.10146  3.36525  3.70108  3.43854  2.20472  3.06362  3.97889  3.13635  3.86212  2.88654  1.61606  2.75427  2.45520  3.13235  5.29635  4.05959    281 r - - -
          2.68618  4.42225  2.77519  2.73123  3.46354  2.40513  3.72494  3.29354  2.67741  2.69355  4.24690  2.90347  2.73739  3.18146  2.89801  2.37887  2.77519  2.98518  4.58477  3.61503
          0.03234  3.84330  4.56564  0.61958  0.77255  0.48576  0.95510
    280   2.94607  4.90787  3.12007  2.74751  4.28762  3.43824  3.74409  3.71516  1.07893  3.28682  4.25022  3.17313  3.94095  2.93751  2.42756  2.99019  3.20170  3.42473  5.35457  4.16329    282 k - - -
          2.68618  4.42225  2.77519  2.73123  3.46354  2.40513  3.72494  3.29354  2.67741  2.69355  4.24690  2.90347  2.73739  3.18146  2.89801  2.37887  2.77519  2.98518  4.58477  3.61503
          0.03234  3.84330  4.56564  0.61958  0.77255  0.48576  0.95510
    281   2.85097  5.30746  1.89935  1.37982  4.59917  3.17719  3.70167  4.08219  2.67751  3.63037  4.49390  2.66545  3.78319  2.87313  3.22728  2.76147  3.13686  3.68979  5.79155  4.33663    283 e - - -
          2.68618  4.42225  2.77519  2.73123  3.46354  2.40513  3.72494  3.29354  2.67741  2.69355  4.24690  2.90347  2.73739  3.18146  2.89801  2.37887  2.77519  2.98518  4.58477  3.61503
          0.03234  3.84330  4.56564  0.61958  0.77255  0.48576  0.95510
    282   2.88091  5.36751  1.37561  1.79476  4.65645  3.15828  3.71736  4.15241  2.73714  3.69601  4.56959  2.64268  3.78393  2.89370  3.31512  2.77835  3.17478  3.75208  5.85416  4.37819    284 d - - -
          2.68618  4.42225  2.77519  2.73123  3.46354  2.40513  3.72494  3.29354  2.67741  2.69355  4.24690  2.90347  2.73739  3.18146  2.89801  2.37887  2.77519  2.98518  4.58477  3.61503
          0.03234  3.84330  4.56564  0.61958  0.77255  0.48576  0.95510
    283   3.07145  4.52713  4.31991  3.78759  3.05393  4.16802  4.47039  2.17853  3.57871  1.31106  1.90004  4.09735  4.46088  3.86585  3.78505  3.51714  3.31339  2.23913  5.01924  3.83929    285 l - - -
          2.68618  4.42225  2.77519  2.73123  3.46354  2.40513  3.72494  3.29354  2.67741  2.69355  4.24690  2.90347  2.73739  3.18146  2.89801  2.37887  2.77519  2.98518  4.58477  3.61503
          0.03234  3.84330  4.56564  0.61958  0.77255  0.48576  0.95510
    284   3.12528  4.52394  4.47341  3.96103  3.10254  4.28752  4.62068  1.78870  3.76587  1.12230  2.97488  4.25191  4.56756  4.03637  3.95990  3.65728  3.37227  2.02843  5.10254  3.89884    286 l - - -
          2.68618  4.42225  2.77519  2.73123  3.46354  2.40513  3.72494  3.29354  2.67741  2.69355  4.24690  2.90347  2.73739  3.18146  2.89801  2.37887  2.77519  2.98518  4.58477  3.61503
          0.03234  3.84330  4.56564  0.61958  0.77255  0.48576  0.95510
    285   2.32144  4.85184  2.27020  2.27651  4.23178  3.22940  3.64911  3.66896  2.50538  3.25462  4.07627  2.80679  3.74810  2.47647  2.98342  2.18129  2.88086  3.29822  5.47177  4.10264    287 s - - -
          2.68618  4.42225  2.77519  2.73123  3.46354  2.40513  3.72494  3.29354  2.67741  2.69355  4.24690  2.90347  2.73739  3.18146  2.89801  2.37887  2.77519  2.98518  4.58477  3.61503
          0.03234  3.84330  4.56564  0.61958  0.77255  0.48576  0.95510
    286   2.55436  1.00160  4.06596  3.79926  3.79771  3.18313  4.45281  2.93714  3.62616  2.85375  3.97425  3.79404  3.88776  3.97349  3.75556  2.82588  3.01873  2.68360  5.21956  4.08549    288 c - - -
          2.68618  4.42225  2.77519  2.73123  3.46354  2.40513  3.72494  3.29354  2.67741  2.69355  4.24690  2.90347  2.73739  3.18146  2.89801  2.37887  2.77519  2.98518  4.58477  3.61503
          0.03234  3.84330  4.56564  0.61958  0.77255  0.48576  0.95510
    287   2.98828  4.37396  4.50441  4.01874  3.40668  4.21113  4.76328  1.27007  3.88082  1.92260  3.24629  4.26751  4.56772  4.17317  4.09869  3.59784  3.26490  1.50454  5.34981  4.13311    289 i - - -
          2.68618  4.42225  2.77519  2.73123  3.46354  2.40513  3.72494  3.29354  2.67741  2.69355  4.24690  2.90347  2.73739  3.18146  2.89801  2.37887  2.77519  2.98518  4.58477  3.61503
          0.03234  3.84330  4.56564  0.61958  0.77255  0.48576  0.95510
    288   2.78720  5.11226  2.31308  1.80339  4.43161  3.21040  3.68973  3.91703  2.55245  3.48504  4.34712  1.81178  3.79185  2.86481  3.00877  2.74130  3.07317  3.54233  5.63809  4.22966    290 e - - -
          2.68618  4.42225  2.77519  2.73123  3.46354  2.40513  3.72494  3.29354  2.67741  2.69355  4.24690  2.90347  2.73739  3.18146  2.89801  2.37887  2.77519  2.98518  4.58477  3.61503
          0.03234  3.84330  4.56564  0.61958  0.77255  0.48576  0.95510
    289   2.20453  4.52655  2.96054  2.57165  4.00268  3.23389  3.73917  3.33561  2.51557  3.00797  3.88617  3.01200  3.76952  2.25106  2.88267  2.59731  2.27578  3.00853  5.30958  4.02395    291 a - - -
          2.68618  4.42225  2.77519  2.73123  3.46354  2.40513  3.72494  3.29354  2.67741  2.69355  4.24690  2.90347  2.73739  3.18146  2.89801  2.37887  2.77519  2.98518  4.58477  3.61503
          0.03234  3.84330  4.56564  0.61958  0.77255  0.48576  0.95510
    290   3.22183  4.63232  4.19861  3.90790  1.06070  3.91775  3.86530  2.74950  3.81575  2.12648  3.48423  3.98656  4.37727  3.99187  3.94267  3.49304  3.52309  2.73798  4.12366  2.49460    292 f - - -
          2.68618  4.42225  2.77519  2.73123  3.46354  2.40513  3.72494  3.29354  2.67741  2.69355  4.24690  2.90347  2.73739  3.18146  2.89801  2.37887  2.77519  2.98518  4.58477  3.61503
          0.03234  3.84330  4.56564  0.61958  0.77255  0.48576  0.95510
    291   3.20571  4.70651  3.79551  3.51978  2.29505  3.79641  3.60606  3.21907  3.37814  2.68043  3.89724  3.68807  4.27112  3.69117  3.56767  3.34518  3.49235  3.08829  3.93757  1.01571    293 y - - -
          2.68618  4.42225  2.77519  2.73123  3.46354  2.40513  3.72494  3.29354  2.67741  2.69355  4.24690  2.90347  2.73739  3.18146  2.89801  2.37887  2.77519  2.98518  4.58477  3.61503
          0.03234  3.84330  4.56564  0.61958  0.77255  0.48576  0.95510
    292   2.92800  5.03196  2.47658  1.06760  4.37464  3.25582  3.84065  3.82277  2.71755  3.44478  4.42054  2.91759  3.85916  3.05720  3.12304  2.91365  3.23216  3.50979  5.55175  4.27447    294 e - - -
          2.68618  4.42225  2.77519  2.73123  3.46354  2.40513  3.72494  3.29354  2.67741  2.69355  4.24690  2.90347  2.73739  3.18146  2.89801  2.37887  2.77519  2.98518  4.58477  3.61503
          0.03234  3.84330  4.56564  0.61958  0.77255  0.48576  0.95510
    293   2.80175  5.27949  1.73705  1.73643  4.59670  2.58592  3.67873  4.08716  2.65121  3.61281  4.44987  2.65455  3.76590  2.84127  3.21511  2.71748  3.08541  3.67756  5.78752  4.32323    295 e - - -
          2.68618  4.42225  2.77519  2.73123  3.46354  2.40513  3.72494  3.29354  2.67741  2.69355  4.24690  2.90347  2.73739  3.18146  2.89801  2.37887  2.77519  2.98518  4.58477  3.61503
          0.03234  3.84330  4.56564  0.61958  0.77255  0.48576  0.95510
    294   2.94679  4.50032  4.01832  3.60991  3.19580  3.81235  4.35182  2.36851  3.37945  1.79517  1.43500  3.89090  4.27308  3.76343  3.58813  3.29270  3.25168  2.37116  5.03253  3.79154    296 m - - -
          2.68618  4.42225  2.77519  2.73123  3.46354  2.40513  3.72494  3.29354  2.67741  2.69355  4.24690  2.90347  2.73739  3.18146  2.89801  2.37887  2.77519  2.98518  4.58477  3.61503
          0.03234  3.84330  4.56564  0.61958  0.77255  0.48576  0.95510
    295   2.98614  4.37357  4.46171  3.91145  3.23678  4.21508  4.59999  1.58842  3.79163  1.72795  2.36726  4.18818  4.50310  4.02090  3.99893  3.54793  3.22875  1.66982  5.15778  4.01150    297 i - - -
          2.68618  4.42225  2.77519  2.73123  3.46354  2.40513  3.72494  3.29354  2.67741  2.69355  4.24690  2.90347  2.73739  3.18146  2.89801  2.37887  2.77519  2.98518  4.58477  3.61503
          0.03234  3.84330  4.56564  0.61958  0.77255  0.48576  0.95510
    296   2.39087  4.99818  2.32979  2.25610  4.30198  3.29578  3.59321  3.74027  2.03898  3.28970  4.10064  2.79749  3.76795  2.42519  2.80688  2.64014  2.90732  3.37390  5.47703  4.10611    298 k - - -
          2.68618  4.42225  2.77519  2.73123  3.46354  2.40513  3.72494  3.29354  2.67741  2.69355  4.24690  2.90347  2.73739  3.18146  2.89801  2.37887  2.77519  2.98518  4.58477  3.61503
          0.03234  3.84330  4.56564  0.61958  0.77255  0.48576  0.95510
    297   2.97328  4.81367  3.46104  2.97873  4.16088  3.46635  3.80437  3.70090  2.22740  3.22217  4.22350  3.34050  3.97070  3.02648  1.02392  3.05909  3.24146  3.42621  5.25598  4.09496    299 r - - -
          2.68618  4.42225  2.77519  2.73123  3.46354  2.40513  3.72494  3.29354  2.67741  2.69355  4.24690  2.90347  2.73739  3.18146  2.89801  2.37887  2.77519  2.98518  4.58477  3.61503
          0.03234  3.84330  4.56564  0.61958  0.77255  0.48576  0.95510
    298   2.30134  4.22113  3.18174  2.99657  4.04746  2.95158  4.10704  3.56631  3.06836  3.28895  4.21777  3.22576  3.68807  3.42005  3.35501  1.13590  2.77936  3.10781  5.42237  4.13093    300 s - - -
          2.68618  4.42225  2.77519  2.73123  3.46354  2.40513  3.72494  3.29354  2.67741  2.69355  4.24690  2.90347  2.73739  3.18146  2.89801  2.37887  2.77519  2.98518  4.58477  3.61503
          0.03234  3.84330  4.56564  0.61958  0.77255  0.48576  0.95510
    299   2.92800  5.03196  2.47658  1.06760  4.37464  3.25582  3.84065  3.82277  2.71755  3.44478  4.42054  2.91759  3.85916  3.05720  3.12304  2.91365  3.23216  3.50979  5.55175  4.27447    301 e - - -
          2.68618  4.42225  2.77519  2.73123  3.46354  2.40513  3.72494  3.29354  2.67741  2.69355  4.24690  2.90347  2.73739  3.18146  2.89801  2.37887  2.77519  2.98518  4.58477  3.61503
          0.03234  3.84330  4.56564  0.61958  0.77255  0.48576  0.95510
    300   2.28466  4.71571  2.66047  1.80892  4.15504  3.23072  3.71207  3.44769  2.54527  3.15087  4.01806  2.88786  3.77181  2.89138  2.97287  2.63214  2.49726  3.11571  5.43682  4.10563    302 e - - -
          2.68618  4.42225  2.77519  2.73123  3.46354  2.40513  3.72494  3.29354  2.67741  2.69355  4.24690  2.90347  2.73739  3.18146  2.89801  2.37887  2.77519  2.98518  4.58477  3.61503
          0.03234  3.84330  4.56564  0.61958  0.77255  0.48576  0.95510
    301   2.94679  4.50032  4.01832  3.60991  3.19580  3.81235  4.35182  2.36851  3.37945  1.79517  1.43500  3.89090  4.27308  3.76343  3.58813  3.29270  3.25168  2.37116  5.03253  3.79154    303 m - - -
          2.68618  4.42225  2.77519  2.73123  3.46354  2.40513  3.72494  3.29354  2.67741  2.69355  4.24690  2.90347  2.73739  3.18146  2.89801  2.37887  2.77519  2.98518  4.58477  3.61503
          0.03234  3.84330  4.56564  0.61958  0.77255  0.48576  0.95510
    302   2.94607  4.90787  3.12007  2.74751  4.28762  3.43824  3.74409  3.71516  1.07893  3.28682  4.25022  3.17313  3.94095  2.93751  2.42756  2.99019  3.20170  3.42473  5.35457  4.16329    304 k - - -
          2.68618  4.42225  2.77519  2.73123  3.46354  2.40513  3.72494  3.29354  2.67741  2.69355  4.24690  2.90347  2.73739  3.18146  2.89801  2.37887  2.77519  2.98518  4.58477  3.61503
          0.03234  3.84330  4.56564  0.61958  0.77255  0.48576  0.95510
    303   2.85847  4.84252  2.88455  2.63931  4.00708  3.34724  3.79720  3.63379  2.46223  3.13900  4.16814  3.09861  3.90058  1.28685  2.74679  2.90767  3.15568  3.36542  5.28450  3.97646    305 q - - -
          2.68618  4.42225  2.77519  2.73123  3.46354  2.40513  3.72494  3.29354  2.67741  2.69355  4.24690  2.90347  2.73739  3.18146  2.89801  2.37887  2.77519  2.98518  4.58477  3.61503
          0.03234  3.84330  4.56564  0.61958  0.77255  0.48576  0.95510
    304   2.69008  4.51886  3.29610  2.80571  3.25199  3.52087  2.27431  2.98476  2.58650  2.55281  2.66292  3.21747  3.94143  3.04761  2.89758  2.83600  2.93672  2.79246  4.76629  3.33640    306 h - - -
          2.68618  4.42225  2.77519  2.73123  3.46354  2.40513  3.72494  3.29354  2.67741  2.69355  4.24690  2.90347  2.73739  3.18146  2.89801  2.37887  2.77519  2.98518  4.58477  3.61503
          0.03234  3.84330  4.56564  0.61958  0.77255  0.48576  0.95510
    305   2.66237  4.72818  2.88414  2.54254  4.17112  3.29370  3.71192  3.58025  1.90904  3.18555  4.06664  3.00317  2.08650  2.89716  2.68733  2.71973  2.95518  3.24349  5.37053  4.09792    307 k - - -
          2.68618  4.42225  2.77519  2.73123  3.46354  2.40513  3.72494  3.29354  2.67741  2.69355  4.24690  2.90347  2.73739  3.18146  2.89801  2.37887  2.77519  2.98518  4.58477  3.61503
          0.03234  3.84330  4.56564  0.61958  0.77255  0.48576  0.95510
    306   2.69993  4.69486  2.69340  2.57614  4.05387  3.16493  3.89859  3.75836  2.80006  3.40867  4.36440  1.21077  3.81555  3.17163  3.15344  2.76845  3.08103  3.38352  5.36320  4.00456    308 n - - -
          2.68618  4.42225  2.77519  2.73123  3.46354  2.40513  3.72494  3.29354  2.67741  2.69355  4.24690  2.90347  2.73739  3.18146  2.89801  2.37887  2.77519  2.98518  4.58477  3.61503
          0.03234  3.84330  4.56564  0.61958  0.77255  0.48576  0.95510
    307   3.20571  4.70651  3.79551  3.51978  2.29505  3.79641  3.60606  3.21907  3.37814  2.68043  3.89724  3.68807  4.27112  3.69117  3.56767  3.34518  3.49235  3.08829  3.93757  1.01571    309 y - - -
          2.68618  4.42225  2.77519  2.73123  3.46354  2.40513  3.72494  3.29354  2.67741  2.69355  4.24690  2.90347  2.73739  3.18146  2.89801  2.37887  2.77519  2.98518  4.58477  3.61503
          0.03234  3.84330  4.56564  0.61958  0.77255  0.48576  0.95510
    308   2.94607  4.90787  3.12007  2.74751  4.28762  3.43824  3.74409  3.71516  1.07893  3.28682  4.25022  3.17313  3.94095  2.93751  2.42756  2.99019  3.20170  3.42473  5.35457  4.16329    310 k - - -
          2.68618  4.42225  2.77519  2.73123  3.46354  2.40513  3.72494  3.29354  2.67741  2.69355  4.24690  2.90347  2.73739  3.18146  2.89801  2.37887  2.77519  2.98518  4.58477  3.61503
          0.03234  3.84330  4.56564  0.61958  0.77255  0.48576  0.95510
    309   2.39775  4.24263  3.40292  3.15406  3.94381  3.08275  4.17351  3.06742  3.09645  2.93193  3.98466  3.36783  3.78435  3.49284  3.35629  2.59874  1.22234  2.76551  5.38421  4.16056    311 t - - -
          2.68618  4.42225  2.77519  2.73123  3.46354  2.40513  3.72494  3.29354  2.67741  2.69355  4.24690  2.90347  2.73739  3.18146  2.89801  2.37887  2.77519  2.98518  4.58477  3.61503
          0.03234  3.84330  4.56564  0.61958  0.77255  0.48576  0.95510
    310   2.62972  4.40758  3.29748  3.19341  4.33537  0.77558  4.31509  3.92825  3.37067  3.58597  4.56179  3.46188  3.79777  3.69721  3.60955  2.80087  3.10870  3.46224  5.43784  4.43643    312 g - - -
          2.68618  4.42225  2.77519  2.73123  3.46354  2.40513  3.72494  3.29354  2.67741  2.69355  4.24690  2.90347  2.73739  3.18146  2.89801  2.37887  2.77519  2.98518  4.58477  3.61503
          0.03234  3.84330  4.56564  0.61958  0.77255  0.48576  0.95510
    311   2.81447  5.11076  2.53111  1.65334  4.43705  3.31763  3.63170  3.84993  1.90544  3.39365  4.25015  2.82726  3.82813  2.78670  2.66054  2.77660  3.05871  3.50045  5.54477  4.20807    313 e - - -
          2.68618  4.42225  2.77519  2.73123  3.46354  2.40513  3.72494  3.29354  2.67741  2.69355  4.24690  2.90347  2.73739  3.18146  2.89801  2.37887  2.77519  2.98518  4.58477  3.61503
          0.03234  3.84330  4.56564  0.61958  0.77255  0.48576  0.95510
    312   2.69993  4.69486  2.69340  2.57614  4.05387  3.16493  3.89859  3.75836  2.80006  3.40867  4.36440  1.21077  3.81555  3.17163  3.15344  2.76845  3.08103  3.38352  5.36320  4.00456    314 n - - -
          2.68618  4.42225  2.77519  2.73123  3.46354  2.40513  3.72494  3.29354  2.67741  2.69355  4.24690  2.90347  2.73739  3.18146  2.89801  2.37887  2.77519  2.98518  4.58477  3.61503
          0.03234  3.84330  4.56564  0.61958  0.77255  0.48576  0.95510
    313   3.20571  4.70651  3.79551  3.51978  2.29505  3.79641  3.60606  3.21907  3.37814  2.68043  3.89724  3.68807  4.27112  3.69117  3.56767  3.34518  3.49235  3.08829  3.93757  1.01571    315 y - - -
          2.68618  4.42225  2.77519  2.73123  3.46354  2.40513  3.72494  3.29354  2.67741  2.69355  4.24690  2.90347  2.73739  3.18146  2.89801  2.37887  2.77519  2.98518  4.58477  3.61503
          0.03234  3.84330  4.56564  0.61958  0.77255  0.48576  0.95510
    314   1.05665  4.17821  3.43356  3.22398  4.02388  3.00343  4.24939  3.14507  3.23949  3.02797  4.06337  3.38078  3.73994  3.58343  3.49178  2.52893  2.80429  2.80454  5.45396  4.25106    316 a - - -
          2.68618  4.42225  2.77519  2.73123  3.46354  2.40513  3.72494  3.29354  2.67741  2.69355  4.24690  2.90347  2.73739  3.18146  2.89801  2.37887  2.77519  2.98518  4.58477  3.61503
          0.03234  3.84330  4.56564  0.61958  0.77255  0.48576  0.95510
    315   3.20571  4.70651  3.79551  3.51978  2.29505  3.79641  3.60606  3.21907  3.37814  2.68043  3.89724  3.68807  4.27112  3.69117  3.56767  3.34518  3.49235  3.08829  3.93757  1.01571    317 y - - -
          2.68618  4.42225  2.77519  2.73123  3.46354  2.40513  3.72494  3.29354  2.67741  2.69355  4.24690  2.90347  2.73739  3.18146  2.89801  2.37887  2.77519  2.98518  4.58477  3.61503
          0.03234  3.84330  4.56564  0.61958  0.77255  0.48576  0.95510
    316   3.12294  4.59409  4.14248  3.78261  3.12530  3.94475  4.44752  2.32825  3.55063  0.91198  3.15812  4.06087  4.38541  3.92595  3.73130  3.51281  3.41868  2.35793  4.99358  3.71003    318 l - - -
          2.68618  4.42225  2.77519  2.73123  3.46354  2.40513  3.72494  3.29354  2.67741  2.69355  4.24690  2.90347  2.73739  3.18146  2.89801  2.37887  2.77519  2.98518  4.58477  3.61503
          0.03234  3.84330  4.56564  0.61958  0.77255  0.48576  0.95510
    317   2.62972  4.40758  3.29748  3.19341  4.33537  0.77558  4.31509  3.92825  3.37067  3.58597  4.56179  3.46188  3.79777  3.69721  3.60955  2.80087  3.10870  3.46224  5.43784  4.43643    319 g - - -
          2.68618  4.42225  2.77519  2.73123  3.46354  2.40513  3.72494  3.29354  2.67741  2.69355  4.24690  2.90347  2.73739  3.18146  2.89801  2.37887  2.77519  2.98518  4.58477  3.61503
          0.03234  3.84330  4.56564  0.61958  0.77255  0.48576  0.95510
    318   3.12294  4.59409  4.14248  3.78261  3.12530  3.94475  4.44752  2.32825  3.55063  0.91198  3.15812  4.06087  4.38541  3.92595  3.73130  3.51281  3.41868  2.35793  4.99358  3.71003    320 l - - -
          2.68618  4.42225  2.77519  2.73123  3.46354  2.40513  3.72494  3.29354  2.67741  2.69355  4.24690  2.90347  2.73739  3.18146  2.89801  2.37887  2.77519  2.98518  4.58477  3.61503
          0.03234  3.84330  4.56564  0.61958  0.77255  0.48576  0.95510
    319   2.30485  4.26726  3.05381  2.81620  4.11394  2.98017  3.98794  3.56589  2.89502  3.24848  4.12491  3.11978  1.73113  3.24532  3.22692  2.06424  2.74894  3.11085  5.45376  4.17857    321 p - - -
          2.68618  4.42225  2.77519  2.73123  3.46354  2.40513  3.72494  3.29354  2.67741  2.69355  4.24690  2.90347  2.73739  3.18146  2.89801  2.37887  2.77519  2.98518  4.58477  3.61503
          0.03234  3.84330  4.56564  0.61958  0.77255  0.48576  0.95510
    320   1.36814  4.17019  3.26107  2.97601  4.07078  2.96505  4.06771  3.35288  3.01149  3.11710  4.02374  3.21009  2.66588  3.34126  3.32641  2.42534  2.70385  2.93919  5.44658  4.22014    322 a - - -
          2.68618  4.42225  2.77519  2.73123  3.46354  2.40513  3.72494  3.29354  2.67741  2.69355  4.24690  2.90347  2.73739  3.18146  2.89801  2.37887  2.77519  2.98518  4.58477  3.61503
          0.03234  3.84330  4.56564  0.61958  0.77255  0.48576  0.95510
    321   2.52916  3.35471  3.07790  2.60224  3.66698  3.33552  2.78958  3.20287  2.52394  2.85859  3.72638  2.39116  3.80211  2.92040  2.89971  2.63894  2.80443  2.90934  5.04654  3.70274    323 n - - -
          2.68618  4.42225  2.77519  2.73123  3.46354  2.40513  3.72494  3.29354  2.67741  2.69355  4.24690  2.90347  2.73739  3.18146  2.89801  2.37887  2.77519  2.98518  4.58477  3.61503
          0.03234  3.84330  4.56564  0.61958  0.77255  0.48576  0.95510
    322   3.22183  4.63232  4.19861  3.90790  1.06070  3.91775  3.86530  2.74950  3.81575  2.12648  3.48423  3.98656  4.37727  3.99187  3.94267  3.49304  3.52309  2.73798  4.12366  2.49460    324 f - - -
          2.68618  4.42225  2.77519  2.73123  3.46354  2.40513  3.72494  3.29354  2.67741  2.69355  4.24690  2.90347  2.73739  3.18146  2.89801  2.37887  2.77519  2.98518  4.58477  3.61503
          0.03234  3.84330  4.56564  0.61958  0.77255  0.48576  0.95510
    323   3.12294  4.59409  4.14248  3.78261  3.12530  3.94475  4.44752  2.32825  3.55063  0.91198  3.15812  4.06087  4.38541  3.92595  3.73130  3.51281  3.41868  2.35793  4.99358  3.71003    325 l - - -
          2.68618  4.42225  2.77519  2.73123  3.46354  2.40513  3.72494  3.29354  2.67741  2.69355  4.24690  2.90347  2.73739  3.18146  2.89801  2.37887  2.77519  2.98518  4.58477  3.61503
          0.03234  3.84330  4.56564  0.61958  0.77255  0.48576  0.95510
    324   3.00844  4.43581  4.29344  3.90846  3.35497  4.03439  4.64228  1.11479  3.73601  1.94744  3.29534  4.15792  4.46877  4.08755  3.93594  3.52720  3.30828  1.84625  5.23947  3.97498    326 i - - -
          2.68618  4.42225  2.77519  2.73123  3.46354  2.40513  3.72494  3.29354  2.67741  2.69355  4.24690  2.90347  2.73739  3.18146  2.89801  2.37887  2.77519  2.98518  4.58477  3.61503
          0.03234  3.84330  4.56564  0.61958  0.77255  0.48576  0.95510
    325   3.22183  4.63232  4.19861  3.90790  1.06070  3.91775  3.86530  2.74950  3.81575  2.12648  3.48423  3.98656  4.37727  3.99187  3.94267  3.49304  3.52309  2.73798  4.12366  2.49460    327 f - - -
          2.68618  4.42225  2.77519  2.73123  3.46354  2.40513  3.72494  3.29354  2.67741  2.69355  4.24690  2.90347  2.73739  3.18146  2.89801  2.37887  2.77519  2.98518  4.58477  3.61503
          0.03234  3.84330  4.56564  0.61958  0.77255  0.48576  0.95510
    326   2.95894  5.08161  0.96081  2.31810  4.45488  3.18917  3.90639  4.03656  2.98516  3.65028  4.62814  2.87283  3.83995  3.14577  3.49709  2.92488  3.29703  3.67899  5.62913  4.33312    328 d - - -
          2.68618  4.42225  2.77519  2.73123  3.46354  2.40513  3.72494  3.29354  2.67741  2.69355  4.24690  2.90347  2.73739  3.18146  2.89801  2.37887  2.77519  2.98518  4.58477  3.61503
          0.03234  3.84330  4.56564  0.61958  0.77255  0.48576  0.95510
    327   2.92800  5.03196  2.47658  1.06760  4.37464  3.25582  3.84065  3.82277  2.71755  3.44478  4.42054  2.91759  3.85916  3.05720  3.12304  2.91365  3.23216  3.50979  5.55175  4.27447    329 e - - -
          2.68618  4.42225  2.77519  2.73123  3.46354  2.40513  3.72494  3.29354  2.67741  2.69355  4.24690  2.90347  2.73739  3.18146  2.89801  2.37887  2.77519  2.98518  4.58477  3.61503
          0.03234  3.84330  4.56564  0.61958  0.77255  0.48576  0.95510
    328   3.20571  4.70651  3.79551  3.51978  2.29505  3.79641  3.60606  3.21907  3.37814  2.68043  3.89724  3.68807  4.27112  3.69117  3.56767  3.34518  3.49235  3.08829  3.93757  1.01571    330 y - - -
          2.68618  4.42225  2.77519  2.73123  3.46354  2.40513  3.72494  3.29354  2.67741  2.69355  4.24690  2.90347  2.73739  3.18146  2.89801  2.37887  2.77519  2.98518  4.58477  3.61503
          0.03234  3.84330  4.56564  0.61958  0.77255  0.48576  0.95510
    329   2.78518  4.33629  4.08461  3.74723  3.52922  3.69329  4.55413  2.05314  3.61455  2.22160  3.49920  3.94163  4.25571  3.97664  3.82979  3.19531  3.14762  1.06254  5.30859  4.03822    331 v - - -
          2.68618  4.42225  2.77519  2.73123  3.46354  2.40513  3.72494  3.29354  2.67741  2.69355  4.24690  2.90347  2.73739  3.18146  2.89801  2.37887  2.77519  2.98518  4.58477  3.61503
          0.03234  3.84330  4.56564  0.61958  0.77255  0.48576  0.95510
    330   1.05665  4.17821  3.43356  3.22398  4.02388  3.00343  4.24939  3.14507  3.23949  3.02797  4.06337  3.38078  3.73994  3.58343  3.49178  2.52893  2.80429  2.80454  5.45396  4.25106    332 a - - -
          2.68618  4.42225  2.77519  2.73123  3.46354  2.40513  3.72494  3.29354  2.67741  2.69355  4.24690  2.90347  2.73739  3.18146  2.89801  2.37887  2.77519  2.98518  4.58477  3.61503
          0.03234  3.84330  4.56564  0.61958  0.77255  0.48576  0.95510
    331   3.04952  4.48624  4.31269  3.81246  1.66506  4.09369  4.11767  2.34610  3.67586  1.67253  2.51425  4.01571  4.41146  3.86557  3.85501  3.43934  3.29354  2.38482  4.49065  3.01305    333 f - - -
          2.68618  4.42225  2.77519  2.73123  3.46354  2.40513  3.72494  3.29354  2.67741  2.69355  4.24690  2.90347  2.73739  3.18146  2.89801  2.37887  2.77519  2.98518  4.58477  3.61503
          0.03234  3.84330  4.56564  0.61958  0.77255  0.48576  0.95510
    332   3.01411  4.47185  4.27729  3.75596  2.42084  4.08613  4.28570  2.27191  3.62268  1.58614  1.80458  4.02173  4.39798  3.83819  3.82321  3.42582  3.25742  2.32381  4.75697  3.42311    334 l - - -
          2.68618  4.42225  2.77519  2.73123  3.46354  2.40513  3.72494  3.29354  2.67741  2.69355  4.24690  2.90347  2.73739  3.18146  2.89801  2.37887  2.77519  2.98518  4.58477  3.61503
          0.03234  3.84330  4.56564  0.61958  0.77255  0.48576  0.95510
    333   2.86107  5.36172  1.67271  1.51479  4.64859  3.16694  3.69916  4.14338  2.69439  3.67590  4.53554  2.64411  3.77917  2.86868  3.26455  2.76044  3.14782  3.73937  5.83627  4.36156    335 e - - -
          2.68618  4.42225  2.77519  2.73123  3.46354  2.40513  3.72494  3.29354  2.67741  2.69355  4.24690  2.90347  2.73739  3.18146  2.89801  2.37887  2.77519  2.98518  4.58477  3.61503
          0.03234  3.84330  4.56564  0.61958  0.77255  0.48576  0.95510
    334   2.99623  4.53953  4.08639  3.68234  3.22266  3.85980  4.40948  2.40170  3.44857  1.81205  1.31330  3.95560  4.32050  3.82812  3.64986  3.34900  3.30216  2.41185  5.06815  3.83302    336 m - - -
          2.68618  4.42225  2.77519  2.73123  3.46354  2.40513  3.72494  3.29354  2.67741  2.69355  4.24690  2.90347  2.73739  3.18146  2.89801  2.37887  2.77519  2.98518  4.58477  3.61503
          0.03032  3.90701  4.62936  0.61958  0.77255  0.48576  0.95510
    335   3.19383  4.64575  4.24498  3.88480  3.14862  4.02610  4.52969  2.35435  3.65222  0.83383  3.16045  4.15694  4.45540  4.01229  3.82271  3.60071  3.48644  2.40069  5.04063  3.77199    337 l - - -
          2.68618  4.42225  2.77519  2.73123  3.46354  2.40513  3.72494  3.29354  2.67741  2.69355  4.24690  2.90347  2.73739  3.18146  2.89801  2.37887  2.77519  2.98518  4.58477  3.61503
          0.03032  3.90701  4.62936  0.61958  0.77255  0.48576  0.95510
    336   2.27132  4.20877  3.20283  3.00409  4.26133  1.33830  4.15579  3.62071  3.11444  3.36141  4.23806  3.22786  3.68706  3.43298  3.42016  2.44083  2.27825  3.12768  5.59242  4.37504    338 g - - -
          2.68618  4.42225  2.77519  2.73123  3.46354  2.40513  3.72494  3.29354  2.67741  2.69355  4.24690  2.90347  2.73739  3.18146  2.89801  2.37887  2.77519  2.98518  4.58477  3.61503
          0.18809  3.90701  1.88808  0.61958  0.77255  0.48576  0.95510
    337   2.35671  4.19998  3.32992  3.08162  3.87076  3.04178  4.10705  2.98385  3.02217  2.85123  3.91324  3.30726  3.73779  3.42419  3.28399  2.55714  1.39001  2.69168  5.31945  4.08868    339 t - - -
          2.68618  4.42225  2.77519  2.73123  3.46354  2.40513  3.72494  3.29354  2.67741  2.69355  4.24690  2.90347  2.73739  3.18146  2.89801  2.37887  2.77519  2.98518  4.58477  3.61503
          0.03541  3.75433  4.47667  0.61958  0.77255  0.41454  1.08072
    338   2.98627  5.08790  3.37015  2.74121  4.51743  3.60458  3.58524  3.87597  1.35347  3.33989  4.21454  3.14948  3.98566  2.72524  1.70326  2.98895  3.16288  3.56164  5.39906  4.21969    340 k - - -
          2.68618  4.42225  2.77519  2.73123  3.46354  2.40513  3.72494  3.29354  2.67741  2.69355  4.24690  2.90347  2.73739  3.18146  2.89801  2.37887  2.77519  2.98518  4.58477  3.61503
          0.03032  3.90701  4.62936  0.61958  0.77255  0.48576  0.95510
    339   2.88598  5.36200  1.91817  1.29141  4.65540  3.20286  3.73029  4.14594  2.71086  3.68472  4.54618  2.68727  3.81127  2.90049  3.26687  2.79137  3.17224  3.74683  5.84106  4.37924    341 e - - -
          2.68618  4.42225  2.77519  2.73123  3.46354  2.40513  3.72494  3.29354  2.67741  2.69355  4.24690  2.90347  2.73739  3.18146  2.89801  2.37887  2.77519  2.98518  4.58477  3.61503
          0.03032  3.90701  4.62936  0.61958  0.77255  0.48576  0.95510
    340   2.42860  4.47661  2.80919  2.59749  4.20984  3.06540  3.89056  3.72650  2.77850  3.36465  4.20991  2.24443  3.72660  3.11039  3.16632  1.53582  2.83461  3.26728  5.51914  4.18237    342 s - - -
          2.68618  4.42225  2.77519  2.73123  3.46354  2.40513  3.72494  3.29354  2.67741  2.69355  4.24690  2.90347  2.73739  3.18146  2.89801  2.37887  2.77519  2.98518  4.58477  3.61503
          0.03032  3.90701  4.62936  0.61958  0.77255  0.48576  0.95510
    341   1.86687  4.16280  3.61201  3.17353  3.81567  3.17484  4.12278  2.74360  3.11018  2.75682  3.73009  3.39064  3.81557  3.42947  3.41742  2.57568  1.91675  2.13189  5.30174  4.08390    343 a - - -
          2.68618  4.42225  2.77519  2.73123  3.46354  2.40513  3.72494  3.29354  2.67741  2.69355  4.24690  2.90347  2.73739  3.18146  2.89801  2.37887  2.77519  2.98518  4.58477  3.61503
          0.03032  3.90701  4.62936  0.61958  0.77255  0.48576  0.95510
    342   2.12821  4.45848  3.07633  2.35592  3.85094  3.28744  3.74476  3.17645  2.61755  2.88907  3.74772  3.05279  3.78312  2.95789  3.02733  2.32637  2.47992  2.58766  5.20167  3.92126    344 a - - -
          2.68618  4.42225  2.77519  2.73123  3.46354  2.40513  3.72494  3.29354  2.67741  2.69355  4.24690  2.90347  2.73739  3.18146  2.89801  2.37887  2.77519  2.98518  4.58477  3.61503
          0.03032  3.90701  4.62936  0.61958  0.77255  0.48576  0.95510
    343   3.03762  4.39428  4.58066  4.05247  3.39029  4.32011  4.76939  1.65976  3.92829  1.71104  3.21724  4.31851  4.61832  4.18971  4.14425  3.67523  3.29124  1.24342  5.32837  4.13545    345 v - - -
          2.68618  4.42225  2.77519  2.73123  3.46354  2.40513  3.72494  3.29354  2.67741  2.69355  4.24690  2.90347  2.73739  3.18146  2.89801  2.37887  2.77519  2.98518  4.58477  3.61503
          0.03032  3.90701  4.62936  0.61958  0.77255  0.48576  0.95510
    344   3.13774  4.49561  4.64031  4.07706  3.10934  4.37881  4.69456  1.66664  3.94034  1.28717  2.28152  4.35299  4.60339  4.11376  4.10622  3.71220  3.36474  2.06013  5.12199  4.02107    346 l - - -
          2.68618  4.42225  2.77519  2.73123  3.46354  2.40513  3.72494  3.29354  2.67741  2.69355  4.24690  2.90347  2.73739  3.18146  2.89801  2.37887  2.77519  2.98518  4.58477  3.61503
          0.03032  3.90701  4.62936  0.61958  0.77255  0.48576  0.95510
    345   2.62778  4.81480  2.67949  2.37723  4.09836  3.27210  2.99571  3.65834  2.48509  3.23904  4.07461  2.13996  3.78998  2.85516  2.90788  2.10740  2.91213  3.29557  5.37617  3.99287    347 s - - -
          2.68618  4.42225  2.77519  2.73123  3.46354  2.40513  3.72494  3.29354  2.67741  2.69355  4.24690  2.90347  2.73739  3.18146  2.89801  2.37887  2.77519  2.98518  4.58477  3.61503
          0.03032  3.90701  4.62936  0.61958  0.77255  0.48576  0.95510
    346   2.91991  5.08238  3.02451  2.58342  4.44509  3.50379  3.61043  3.85296  1.33517  3.33874  4.21565  3.04158  3.93632  2.35780  2.26948  2.91211  3.12542  3.53039  5.43429  4.19202    348 k - - -
          2.68618  4.42225  2.77519  2.73123  3.46354  2.40513  3.72494  3.29354  2.67741  2.69355  4.24690  2.90347  2.73739  3.18146  2.89801  2.37887  2.77519  2.98518  4.58477  3.61503
          0.03032  3.90701  4.62936  0.61958  0.77255  0.48576  0.95510
    347   3.19383  4.64575  4.24498  3.88480  3.14862  4.02610  4.52969  2.35435  3.65222  0.83383  3.16045  4.15694  4.45540  4.01229  3.82271  3.60071  3.48644  2.40069  5.04063  3.77199    349 l - - -
          2.68618  4.42225  2.77519  2.73123  3.46354  2.40513  3.72494  3.29354  2.67741  2.69355  4.24690  2.90347  2.73739  3.18146  2.89801  2.37887  2.77519  2.98518  4.58477  3.61503
          0.03032  3.90701  4.62936  0.61958  0.77255  0.48576  0.95510
    348   3.00338  4.96890  3.18169  2.79647  4.36322  3.48932  3.77792  3.79460  0.99201  3.35206  4.31149  3.21948  3.98708  2.96732  2.43768  3.04300  3.25399  3.50038  5.40355  4.22122    350 k - - -
          2.68618  4.42225  2.77519  2.73123  3.46354  2.40513  3.72494  3.29354  2.67741  2.69355  4.24690  2.90347  2.73739  3.18146  2.89801  2.37887  2.77519  2.98518  4.58477  3.61503
          0.03032  3.90701  4.62936  0.61958  0.77255  0.48576  0.95510
    349   2.86352  5.04087  2.87565  2.50752  4.35822  3.44256  3.63305  3.79671  1.90429  3.30862  4.18783  2.98873  3.90360  1.65776  2.41660  2.85855  3.08916  3.47311  5.43555  4.15443    351 q - - -
          2.68618  4.42225  2.77519  2.73123  3.46354  2.40513  3.72494  3.29354  2.67741  2.69355  4.24690  2.90347  2.73739  3.18146  2.89801  2.37887  2.77519  2.98518  4.58477  3.61503
          0.03032  3.90701  4.62936  0.61958  0.77255  0.48576  0.95510
    350   3.05795  4.46687  4.38500  4.00196  3.39731  4.10399  4.72356  1.03616  3.83078  1.97611  3.32711  4.24245  4.53174  4.17541  4.02338  3.60249  3.35644  1.84678  5.29540  4.03679    352 i - - -
          2.68618  4.42225  2.77519  2.73123  3.46354  2.40513  3.72494  3.29354  2.67741  2.69355  4.24690  2.90347  2.73739  3.18146  2.89801  2.37887  2.77519  2.98518  4.58477  3.61503
          0.03032  3.90701  4.62936  0.61958  0.77255  0.48576  0.95510
    351   2.83526  4.36811  4.17322  3.83723  3.57515  3.75973  4.63293  2.04819  3.70554  2.25606  3.53488  4.02157  4.31818  4.06277  3.91475  3.26529  3.19588  0.98246  5.36548  4.09932    353 v - - -
          2.68618  4.42225  2.77519  2.73123  3.46354  2.40513  3.72494  3.29354  2.67741  2.69355  4.24690  2.90347  2.73739  3.18146  2.89801  2.37887  2.77519  2.98518  4.58477  3.61503
          0.03032  3.90701  4.62936  0.61958  0.77255  0.48576  0.95510
    352   2.99623  4.53953  4.08639  3.68234  3.22266  3.85980  4.40948  2.40170  3.44857  1.81205  1.31330  3.95560  4.32050  3.82812  3.64986  3.34900  3.30216  2.41185  5.06815  3.83302    354 m - - -
          2.68618  4.42225  2.77519  2.73123  3.46354  2.40513  3.72494  3.29354  2.67741  2.69355  4.24690  2.90347  2.73739  3.18146  2.89801  2.37887  2.77519  2.98518  4.58477  3.61503
          0.03032  3.90701  4.62936  0.61958  0.77255  0.48576  0.95510
    353   3.19383  4.64575  4.24498  3.88480  3.14862  4.02610  4.52969  2.35435  3.65222  0.83383  3.16045  4.15694  4.45540  4.01229  3.82271  3.60071  3.48644  2.40069  5.04063  3.77199    355 l - - -
          2.68618  4.42225  2.77519  2.73123  3.46354  2.40513  3.72494  3.29354  2.67741  2.69355  4.24690  2.90347  2.73739  3.18146  2.89801  2.37887  2.77519  2.98518  4.58477  3.61503
          0.03032  3.90701  4.62936  0.61958  0.77255  0.48576  0.95510
    354   2.70769  4.47994  3.38856  3.29223  4.43435  0.67775  4.41060  4.04217  3.47822  3.69202  4.66789  3.55280  3.87219  3.79961  3.71067  2.88056  3.19161  3.56381  5.52058  4.53734    356 G - - -
          2.68618  4.42225  2.77519  2.73123  3.46354  2.40513  3.72494  3.29354  2.67741  2.69355  4.24690  2.90347  2.73739  3.18146  2.89801  2.37887  2.77519  2.98518  4.58477  3.61503
          0.03032  3.90701  4.62936  0.61958  0.77255  0.48576  0.95510
    355   3.04411  4.88122  3.53825  3.04187  4.24454  3.52575  3.84884  3.78847  2.25069  3.29811  4.29720  3.39907  4.02648  3.06729  0.92692  3.12650  3.30760  3.51088  5.31348  4.16420    357 r - - -
          2.68618  4.42225  2.77519  2.73123  3.46354  2.40513  3.72494  3.29354  2.67741  2.69355  4.24690  2.90347  2.73739  3.18146  2.89801  2.37887  2.77519  2.98518  4.58477  3.61503
          0.03032  3.90701  4.62936  0.61958  0.77255  0.48576  0.95510
    356   2.90783  4.89495  2.92541  2.68043  4.06814  3.38863  3.83913  3.70395  2.49878  3.20291  4.22956  3.14056  3.94243  1.17390  2.78239  2.95401  3.20466  3.43141  5.33393  4.02988    358 q - - -
          2.68618  4.42225  2.77519  2.73123  3.46354  2.40513  3.72494  3.29354  2.67741  2.69355  4.24690  2.90347  2.73739  3.18146  2.89801  2.37887  2.77519  2.98518  4.58477  3.61503
          0.03032  3.90701  4.62936  0.61958  0.77255  0.48576  0.95510
    357   1.19055  4.11353  3.38908  3.13845  4.15782  2.91571  4.19247  3.44420  3.17860  3.24729  4.13010  3.28144  3.66627  3.48822  3.46442  2.05824  2.68382  2.97801  5.54671  4.32082    359 a - - -
          2.68618  4.42225  2.77519  2.73123  3.46354  2.40513  3.72494  3.29354  2.67741  2.69355  4.24690  2.90347  2.73739  3.18146  2.89801  2.37887  2.77519  2.98518  4.58477  3.61503
          0.03032  3.90701  4.62936  0.61958  0.77255  0.48576  0.95510
    358   2.70769  4.47994  3.38856  3.29223  4.43435  0.67775  4.41060  4.04217  3.47822  3.69202  4.66789  3.55280  3.87219  3.79961  3.71067  2.88056  3.19161  3.56381  5.52058  4.53734    360 G - - -
          2.68618  4.42225  2.77519  2.73123  3.46354  2.40513  3.72494  3.29354  2.67741  2.69355  4.24690  2.90347  2.73739  3.18146  2.89801  2.37887  2.77519  2.98518  4.58477  3.61503
          0.03032  3.90701  4.62936  0.61958  0.77255  0.48576  0.95510
    359   3.38603  4.71387  4.38882  4.02302  1.14573  4.20326  3.50218  3.04953  3.88479  2.40902  3.67286  3.94102  4.53280  3.95012  3.98499  3.56761  3.61797  2.98836  3.68587  1.70357    361 f - - -
          2.68618  4.42225  2.77519  2.73123  3.46354  2.40513  3.72494  3.29354  2.67741  2.69355  4.24690  2.90347  2.73739  3.18146  2.89801  2.37887  2.77519  2.98518  4.58477  3.61503
          0.03032  3.90701  4.62936  0.61958  0.77255  0.48576  0.95510
    360   3.30209  4.69366  4.28607  4.00698  0.95686  3.98408  3.89226  2.82136  3.91311  2.18338  3.54631  4.05800  4.44178  4.07153  4.02431  3.57035  3.60318  2.81462  4.13082  2.49339    362 f - - -
          2.68618  4.42225  2.77519  2.73123  3.46354  2.40513  3.72494  3.29354  2.67741  2.69355  4.24690  2.90347  2.73739  3.18146  2.89801  2.37887  2.77519  2.98518  4.58477  3.61503
          0.03032  3.90701  4.62936  0.61958  0.77255  0.48576  0.95510
    361   3.19383  4.64575  4.24498  3.88480  3.14862  4.02610  4.52969  2.35435  3.65222  0.83383  3.16045  4.15694  4.45540  4.01229  3.82271  3.60071  3.48644  2.40069  5.04063  3.77199    363 l - - -
          2.68618  4.42225  2.77519  2.73123  3.46354  2.40513  3.72494  3.29354  2.67741  2.69355  4.24690  2.90347  2.73739  3.18146  2.89801  2.37887  2.77519  2.98518  4.58477  3.61503
          0.03032  3.90701  4.62936  0.61958  0.77255  0.48576  0.95510
    362   3.05795  4.46687  4.38500  4.00196  3.39731  4.10399  4.72356  1.03616  3.83078  1.97611  3.32711  4.24245  4.53174  4.17541  4.02338  3.60249  3.35644  1.84678  5.29540  4.03679    364 i - - -
          2.68618  4.42225  2.77519  2.73123  3.46354  2.40513  3.72494  3.29354  2.67741  2.69355  4.24690  2.90347  2.73739  3.18146  2.89801  2.37887  2.77519  2.98518  4.58477  3.61503
          0.03032  3.90701  4.62936  0.61958  0.77255  0.48576  0.95510
    363   3.06721  4.51023  4.41207  3.92257  3.17200  4.17146  4.60695  2.07593  3.73397  1.10024  3.05049  4.19273  4.51707  4.01916  3.93372  3.55612  3.33751  1.82830  5.14173  3.93412    365 l - - -
          2.68618  4.42225  2.77519  2.73123  3.46354  2.40513  3.72494  3.29354  2.67741  2.69355  4.24690  2.90347  2.73739  3.18146  2.89801  2.37887  2.77519  2.98518  4.58477  3.61503
          0.03032  3.90701  4.62936  0.61958  0.77255  0.48576  0.95510
    364   0.96512  4.20906  3.49744  3.29011  4.08655  3.03272  4.30811  3.21722  3.30725  3.09726  4.12514  3.43107  3.77518  3.64521  3.55552  2.55898  2.83872  2.86565  5.51026  4.31430    366 a - - -
          2.68618  4.42225  2.77519  2.73123  3.46354  2.40513  3.72494  3.29354  2.67741  2.69355  4.24690  2.90347  2.73739  3.18146  2.89801  2.37887  2.77519  2.98518  4.58477  3.61503
          0.03032  3.90701  4.62936  0.61958  0.77255  0.48576  0.95510
    365   2.62524  0.87301  4.15260  3.89995  3.88315  3.24109  4.53942  3.03259  3.72701  2.94662  4.06895  3.87772  3.95079  4.07167  3.84534  2.89699  3.09488  2.77489  5.29223  4.17065    367 c - - -
          2.68618  4.42225  2.77519  2.73123  3.46354  2.40513  3.72494  3.29354  2.67741  2.69355  4.24690  2.90347  2.73739  3.18146  2.89801  2.37887  2.77519  2.98518  4.58477  3.61503
          0.03032  3.90701  4.62936  0.61958  0.77255  0.48576  0.95510
    366   2.90783  4.89495  2.92541  2.68043  4.06814  3.38863  3.83913  3.70395  2.49878  3.20291  4.22956  3.14056  3.94243  1.17390  2.78239  2.95401  3.20466  3.43141  5.33393  4.02988    368 q - - -
          2.68618  4.42225  2.77519  2.73123  3.46354  2.40513  3.72494  3.29354  2.67741  2.69355  4.24690  2.90347  2.73739  3.18146  2.89801  2.37887  2.77519  2.98518  4.58477  3.61503
          0.03032  3.90701  4.62936  0.61958  0.77255  0.48576  0.95510
    367   3.04411  4.88122  3.53825  3.04187  4.24454  3.52575  3.84884  3.78847  2.25069  3.29811  4.29720  3.39907  4.02648  3.06729  0.92692  3.12650  3.30760  3.51088  5.31348  4.16420    369 r - - -
          2.68618  4.42225  2.77519  2.73123  3.46354  2.40513  3.72494  3.29354  2.67741  2.69355  4.24690  2.90347  2.73739  3.18146  2.89801  2.37887  2.77519  2.98518  4.58477  3.61503
          0.03032  3.90701  4.62936  0.61958  0.77255  0.48576  0.95510
    368   2.79697  4.54881  3.40783  3.25168  4.24427  3.23436  4.32647  3.79834  3.31189  3.42152  4.47270  3.55501  0.76586  3.69962  3.55369  2.96549  3.24120  3.43980  5.42157  4.36533    370 p - - -
          2.68618  4.42225  2.77519  2.73123  3.46354  2.40513  3.72494  3.29354  2.67741  2.69355  4.24690  2.90347  2.73739  3.18146  2.89801  2.37887  2.77519  2.98518  4.58477  3.61503
          0.03032  3.90701  4.62936  0.61958  0.77255  0.48576  0.95510
    369   3.02645  5.16045  0.86977  2.35615  4.54203  3.23661  3.96113  4.13801  3.05172  3.74011  4.71880  2.91433  3.89182  3.20020  3.57277  2.98479  3.36570  3.77346  5.70395  4.40900    371 d - - -
          2.68618  4.42225  2.77519  2.73123  3.46354  2.40513  3.72494  3.29354  2.67741  2.69355  4.24690  2.90347  2.73739  3.18146  2.89801  2.37887  2.77519  2.98518  4.58477  3.61503
          0.03032  3.90701  4.62936  0.61958  0.77255  0.48576  0.95510
    370   0.96512  4.20906  3.49744  3.29011  4.08655  3.03272  4.30811  3.21722  3.30725  3.09726  4.12514  3.43107  3.77518  3.64521  3.55552  2.55898  2.83872  2.86565  5.51026  4.31430    372 a - - -
          2.68618  4.42225  2.77519  2.73123  3.46354  2.40513  3.72494  3.29354  2.67741  2.69355  4.24690  2.90347  2.73739  3.18146  2.89801  2.37887  2.77519  2.98518  4.58477  3.61503
          0.03032  3.90701  4.62936  0.61958  0.77255  0.48576  0.95510
    371   3.00338  4.96890  3.18169  2.79647  4.36322  3.48932  3.77792  3.79460  0.99201  3.35206  4.31149  3.21948  3.98708  2.96732  2.43768  3.04300  3.25399  3.50038  5.40355  4.22122    373 k - - -
          2.68618  4.42225  2.77519  2.73123  3.46354  2.40513  3.72494  3.29354  2.67741  2.69355  4.24690  2.90347  2.73739  3.18146  2.89801  2.37887  2.77519  2.98518  4.58477  3.61503
          0.03032  3.90701  4.62936  0.61958  0.77255  0.48576  0.95510
    372   3.29675  4.77176  3.88908  3.62478  2.29402  3.87025  3.63436  3.30111  3.48130  2.74618  3.97252  3.76581  4.34321  3.77906  3.65801  3.43008  3.58355  3.17328  3.93916  0.91024    374 y - - -
          2.68618  4.42225  2.77519  2.73123  3.46354  2.40513  3.72494  3.29354  2.67741  2.69355  4.24690  2.90347  2.73739  3.18146  2.89801  2.37887  2.77519  2.98518  4.58477  3.61503
          0.03032  3.90701  4.62936  0.61958  0.77255  0.48576  0.95510
    373   3.21419  4.59278  4.53569  4.04270  1.99988  4.29874  4.28346  2.30358  3.90110  1.12520  2.97852  4.23270  4.56636  4.04755  4.04702  3.66087  3.44872  2.39128  4.58149  3.12327    375 l - - -
          2.68618  4.42225  2.77519  2.73123  3.46354  2.40513  3.72494  3.29354  2.67741  2.69355  4.24690  2.90347  2.73739  3.18146  2.89801  2.37887  2.77519  2.98518  4.58477  3.61503
          0.03032  3.90701  4.62936  0.61958  0.77255  0.48576  0.95510
    374   2.23624  4.20236  3.12854  2.93319  4.30416  1.59560  4.12426  3.77406  3.09965  3.44625  4.27939  3.17252  3.65663  3.38828  3.43096  1.72048  2.72037  3.21480  5.62455  4.38090    376 g - - -
          2.68618  4.42225  2.77519  2.73123  3.46354  2.40513  3.72494  3.29354  2.67741  2.69355  4.24690  2.90347  2.73739  3.18146  2.89801  2.37887  2.77519  2.98518  4.58477  3.61503
          0.03032  3.90701  4.62936  0.61958  0.77255  0.48576  0.95510
    375   3.02645  5.16045  0.86977  2.35615  4.54203  3.23661  3.96113  4.13801  3.05172  3.74011  4.71880  2.91433  3.89182  3.20020  3.57277  2.98479  3.36570  3.77346  5.70395  4.40900    377 d - - -
          2.68618  4.42225  2.77519  2.73123  3.46354  2.40513  3.72494  3.29354  2.67741  2.69355  4.24690  2.90347  2.73739  3.18146  2.89801  2.37887  2.77519  2.98518  4.58477  3.61503
          0.03032  3.90701  4.62936  0.61958  0.77255  0.48576  0.95510
    376   2.70769  4.47994  3.38856  3.29223  4.43435  0.67775  4.41060  4.04217  3.47822  3.69202  4.66789  3.55280  3.87219  3.79961  3.71067  2.88056  3.19161  3.56381  5.52058  4.53734    378 G - - -
          2.68618  4.42225  2.77519  2.73123  3.46354  2.40513  3.72494  3.29354  2.67741  2.69355  4.24690  2.90347  2.73739  3.18146  2.89801  2.37887  2.77519  2.98518  4.58477  3.61503
          0.03032  3.90701  4.62936  0.61958  0.77255  0.48576  0.95510
    377   3.05795  4.46687  4.38500  4.00196  3.39731  4.10399  4.72356  1.03616  3.83078  1.97611  3.32711  4.24245  4.53174  4.17541  4.02338  3.60249  3.35644  1.84678  5.29540  4.03679    379 i - - -
          2.68618  4.42225  2.77519  2.73123  3.46354  2.40513  3.72494  3.29354  2.67741  2.69355  4.24690  2.90347  2.73739  3.18146  2.89801  2.37887  2.77519  2.98518  4.58477  3.61503
          0.03032  3.90701  4.62936  0.61958  0.77255  0.48576  0.95510
    378   3.04411  4.88122  3.53825  3.04187  4.24454  3.52575  3.84884  3.78847  2.25069  3.29811  4.29720  3.39907  4.02648  3.06729  0.92692  3.12650  3.30760  3.51088  5.31348  4.16420    380 r - - -
          2.68618  4.42225  2.77519  2.73123  3.46354  2.40513  3.72494  3.29354  2.67741  2.69355  4.24690  2.90347  2.73739  3.18146  2.89801  2.37887  2.77519  2.98518  4.58477  3.61503
          0.03032  3.90701  4.62936  0.61958  0.77255  0.48576  0.95510
    379   3.02645  5.16045  0.86977  2.35615  4.54203  3.23661  3.96113  4.13801  3.05172  3.74011  4.71880  2.91433  3.89182  3.20020  3.57277  2.98479  3.36570  3.77346  5.70395  4.40900    381 d - - -
          2.68618  4.42225  2.77519  2.73123  3.46354  2.40513  3.72494  3.29354  2.67741  2.69355  4.24690  2.90347  2.73739  3.18146  2.89801  2.37887  2.77519  2.98518  4.58477  3.61503
          0.03032  3.90701  4.62936  0.61958  0.77255  0.48576  0.95510
    380   2.76359  5.00452  2.59480  2.35365  4.29098  3.30547  3.67459  3.83378  2.38734  3.37571  4.23421  2.15440  3.83395  1.84365  2.75870  2.75219  3.03440  3.47149  5.48827  4.11552    382 q - - -
          2.68618  4.42225  2.77519  2.73123  3.46354  2.40513  3.72494  3.29354  2.67741  2.69355  4.24690  2.90347  2.73739  3.18146  2.89801  2.37887  2.77519  2.98518  4.58477  3.61503
          0.03032  3.90701  4.62936  0.61958  0.77255  0.48576  0.95510
    381   3.30209  4.69366  4.28607  4.00698  0.95686  3.98408  3.89226  2.82136  3.91311  2.18338  3.54631  4.05800  4.44178  4.07153  4.02431  3.57035  3.60318  2.81462  4.13082  2.49339    383 f - - -
          2.68618  4.42225  2.77519  2.73123  3.46354  2.40513  3.72494  3.29354  2.67741  2.69355  4.24690  2.90347  2.73739  3.18146  2.89801  2.37887  2.77519  2.98518  4.58477  3.61503
          0.03032  3.90701  4.62936  0.61958  0.77255  0.48576  0.95510
    382   2.75180  4.74981  2.72703  2.61588  4.11871  3.20692  3.94847  3.83633  2.85494  3.47923  4.43413  1.09835  3.86039  3.22113  3.21090  2.81757  3.13470  3.45505  5.42064  4.06444    384 n - - -
          2.68618  4.42225  2.77519  2.73123  3.46354  2.40513  3.72494  3.29354  2.67741  2.69355  4.24690  2.90347  2.73739  3.18146  2.89801  2.37887  2.77519  2.98518  4.58477  3.61503
          0.03032  3.90701  4.62936  0.61958  0.77255  0.48576  0.95510
    383   3.30209  4.69366  4.28607  4.00698  0.95686  3.98408  3.89226  2.82136  3.91311  2.18338  3.54631  4.05800  4.44178  4.07153  4.02431  3.57035  3.60318  2.81462  4.13082  2.49339    385 f - - -
          2.68618  4.42225  2.77519  2.73123  3.46354  2.40513  3.72494  3.29354  2.67741  2.69355  4.24690  2.90347  2.73739  3.18146  2.89801  2.37887  2.77519  2.98518  4.58477  3.61503
          0.03032  3.90701  4.62936  0.61958  0.77255  0.48576  0.95510
    384   3.04411  4.88122  3.53825  3.04187  4.24454  3.52575  3.84884  3.78847  2.25069  3.29811  4.29720  3.39907  4.02648  3.06729  0.92692  3.12650  3.30760  3.51088  5.31348  4.16420    386 r - - -
          2.68618  4.42225  2.77519  2.73123  3.46354  2.40513  3.72494  3.29354  2.67741  2.69355  4.24690  2.90347  2.73739  3.18146  2.89801  2.37887  2.77519  2.98518  4.58477  3.61503
          0.03032  3.90701  4.62936  0.61958  0.77255  0.48576  0.95510
    385   2.83526  4.36811  4.17322  3.83723  3.57515  3.75973  4.63293  2.04819  3.70554  2.25606  3.53488  4.02157  4.31818  4.06277  3.91475  3.26529  3.19588  0.98246  5.36548  4.09932    387 v - - -
          2.68618  4.42225  2.77519  2.73123  3.46354  2.40513  3.72494  3.29354  2.67741  2.69355  4.24690  2.90347  2.73739  3.18146  2.89801  2.37887  2.77519  2.98518  4.58477  3.61503
          0.03032  3.90701  4.62936  0.61958  0.77255  0.48576  0.95510
    386   1.18504  4.13597  3.34454  3.11175  4.21965  2.29176  4.19859  3.53965  3.19583  3.31060  4.18030  3.27423  3.66775  3.49035  3.49040  2.39881  2.70361  3.04989  5.57385  4.37265    388 a - - -
          2.68618  4.42225  2.77519  2.73123  3.46354  2.40513  3.72494  3.29354  2.67741  2.69355  4.24690  2.90347  2.73739  3.18146  2.89801  2.37887  2.77519  2.98518  4.58477  3.61503
          0.03032  3.90701  4.62936  0.61958  0.77255  0.48576  0.95510
    387   3.19383  4.64575  4.24498  3.88480  3.14862  4.02610  4.52969  2.35435  3.65222  0.83383  3.16045  4.15694  4.45540  4.01229  3.82271  3.60071  3.48644  2.40069  5.04063  3.77199    389 l - - -
          2.68618  4.42225  2.77519  2.73123  3.46354  2.40513  3.72494  3.29354  2.67741  2.69355  4.24690  2.90347  2.73739  3.18146  2.89801  2.37887  2.77519  2.98518  4.58477  3.61503
          0.03032  3.90701  4.62936  0.61958  0.77255  0.48576  0.95510
    388   2.70769  4.47994  3.38856  3.29223  4.43435  0.67775  4.41060  4.04217  3.47822  3.69202  4.66789  3.55280  3.87219  3.79961  3.71067  2.88056  3.19161  3.56381  5.52058  4.53734    390 G - - -
          2.68618  4.42225  2.77519  2.73123  3.46354  2.40513  3.72494  3.29354  2.67741  2.69355  4.24690  2.90347  2.73739  3.18146  2.89801  2.37887  2.77519  2.98518  4.58477  3.61503
          0.03032  3.90701  4.62936  0.61958  0.77255  0.48576  0.95510
    389   3.04411  4.88122  3.53825  3.04187  4.24454  3.52575  3.84884  3.78847  2.25069  3.29811  4.29720  3.39907  4.02648  3.06729  0.92692  3.12650  3.30760  3.51088  5.31348  4.16420    391 r - - -
          2.68618  4.42225  2.77519  2.73123  3.46354  2.40513  3.72494  3.29354  2.67741  2.69355  4.24690  2.90347  2.73739  3.18146  2.89801  2.37887  2.77519  2.98518  4.58477  3.61503
          0.03032  3.90701  4.62936  0.61958  0.77255  0.48576  0.95510
    390   3.11079  4.50221  4.52563  3.96421  3.09965  4.30826  4.61148  1.86513  3.81335  1.40203  1.85948  4.25662  4.55260  4.02015  3.99932  3.63708  3.33992  2.12449  5.09001  3.97022    392 l - - -
          2.68618  4.42225  2.77519  2.73123  3.46354  2.40513  3.72494  3.29354  2.67741  2.69355  4.24690  2.90347  2.73739  3.18146  2.89801  2.37887  2.77519  2.98518  4.58477  3.61503
          0.03032  3.90701  4.62936  0.61958  0.77255  0.48576  0.95510
    391   2.33177  4.25274  3.23619  3.05335  4.11057  2.98196  4.16236  3.63775  3.12945  3.35525  4.27832  3.27276  3.72357  3.47603  3.41456  1.04017  2.81445  3.16531  5.48026  4.19423    393 s - - -
          2.68618  4.42225  2.77519  2.73123  3.46354  2.40513  3.72494  3.29354  2.67741  2.69355  4.24690  2.90347  2.73739  3.18146  2.89801  2.37887  2.77519  2.98518  4.58477  3.61503
          0.03032  3.90701  4.62936  0.61958  0.77255  0.48576  0.95510
    392   2.98167  5.10026  2.50173  0.97727  4.45075  3.29610  3.88563  3.91149  2.77047  3.52297  4.49527  2.95207  3.90225  3.10043  3.18305  2.96044  3.28610  3.59169  5.61581  4.33783    394 e - - -
          2.68618  4.42225  2.77519  2.73123  3.46354  2.40513  3.72494  3.29354  2.67741  2.69355  4.24690  2.90347  2.73739  3.18146  2.89801  2.37887  2.77519  2.98518  4.58477  3.61503
          0.03032  3.90701  4.62936  0.61958  0.77255  0.48576  0.95510
    393   3.15619  4.57467  4.47760  3.93647  3.04845  4.29071  4.58335  2.18428  3.73764  1.14094  1.99229  4.23711  4.54887  3.98228  3.92293  3.63936  3.39069  2.27440  5.05802  3.91302    395 l - - -
          2.68618  4.42225  2.77519  2.73123  3.46354  2.40513  3.72494  3.29354  2.67741  2.69355  4.24690  2.90347  2.73739  3.18146  2.89801  2.37887  2.77519  2.98518  4.58477  3.61503
          0.03032  3.90701  4.62936  0.61958  0.77255  0.48576  0.95510
    394   2.70769  4.47994  3.38856  3.29223  4.43435  0.67775  4.41060  4.04217  3.47822  3.69202  4.66789  3.55280  3.87219  3.79961  3.71067  2.88056  3.19161  3.56381  5.52058  4.53734    396 G - - -
          2.68618  4.42225  2.77519  2.73123  3.46354  2.40513  3.72494  3.29354  2.67741  2.69355  4.24690  2.90347  2.73739  3.18146  2.89801  2.37887  2.77519  2.98518  4.58477  3.61503
          0.03032  3.90701  4.62936  0.61958  0.77255  0.48576  0.95510
    395   3.41142  4.75574  4.31932  3.95711  1.70906  4.18806  3.45453  3.16648  3.82294  2.54768  3.79091  3.89374  4.52556  3.90780  3.94453  3.55128  3.64414  3.07860  3.64346  1.09169    397 y - - -
          2.68618  4.42225  2.77519  2.73123  3.46354  2.40513  3.72494  3.29354  2.67741  2.69355  4.24690  2.90347  2.73739  3.18146  2.89801  2.37887  2.77519  2.98518  4.58477  3.61503
          0.03032  3.90701  4.62936  0.61958  0.77255  0.48576  0.95510
    396   2.25752  4.21507  3.10476  2.94492  4.30735  1.33026  4.14808  3.78815  3.13145  3.47182  4.31811  3.18342  3.66823  3.42420  3.45007  2.05676  2.74706  3.23135  5.62920  4.38479    398 g - - -
          2.68618  4.42225  2.77519  2.73123  3.46354  2.40513  3.72494  3.29354  2.67741  2.69355  4.24690  2.90347  2.73739  3.18146  2.89801  2.37887  2.77519  2.98518  4.58477  3.61503
          0.03032  3.90701  4.62936  0.61958  0.77255  0.48576  0.95510
    397   2.99623  4.53953  4.08639  3.68234  3.22266  3.85980  4.40948  2.40170  3.44857  1.81205  1.31330  3.95560  4.32050  3.82812  3.64986  3.34900  3.30216  2.41185  5.06815  3.83302    399 m - - -
          2.68618  4.42225  2.77519  2.73123  3.46354  2.40513  3.72494  3.29354  2.67741  2.69355  4.24690  2.90347  2.73739  3.18146  2.89801  2.37887  2.77519  2.98518  4.58477  3.61503
          0.03032  3.90701  4.62936  0.61958  0.77255  0.48576  0.95510
    398   3.08962  4.55109  4.33665  3.81297  3.08189  4.17052  4.48762  2.21608  3.59027  1.41488  1.65876  4.11480  4.47742  3.88948  3.79299  3.52892  3.33676  2.27410  5.03936  3.84859    400 l - - -
          2.68618  4.42225  2.77519  2.73123  3.46354  2.40513  3.72494  3.29354  2.67741  2.69355  4.24690  2.90347  2.73739  3.18146  2.89801  2.37887  2.77519  2.98518  4.58477  3.61503
          0.03032  3.90701  4.62936  0.61958  0.77255  0.48576  0.95510
    399   3.30209  4.69366  4.28607  4.00698  0.95686  3.98408  3.89226  2.82136  3.91311  2.18338  3.54631  4.05800  4.44178  4.07153  4.02431  3.57035  3.60318  2.81462  4.13082  2.49339    401 f - - -
          2.68618  4.42225  2.77519  2.73123  3.46354  2.40513  3.72494  3.29354  2.67741  2.69355  4.24690  2.90347  2.73739  3.18146  2.89801  2.37887  2.77519  2.98518  4.58477  3.61503
          0.03032  3.90701  4.62936  0.61958  0.77255  0.48576  0.95510
    400   2.70769  4.47994  3.38856  3.29223  4.43435  0.67775  4.41060  4.04217  3.47822  3.69202  4.66789  3.55280  3.87219  3.79961  3.71067  2.88056  3.19161  3.56381  5.52058  4.53734    402 G - - -
          2.68618  4.42225  2.77519  2.73123  3.46354  2.40513  3.72494  3.29354  2.67741  2.69355  4.24690  2.90347  2.73739  3.18146  2.89801  2.37887  2.77519  2.98518  4.58477  3.61503
          0.09606  3.90701  2.63823  0.61958  0.77255  0.48576  0.95510
    401   2.37460  4.39538  2.83254  2.62575  4.14266  3.01862  3.89175  3.66286  2.78559  3.31721  4.17015  2.45345  3.69310  3.12548  3.15529  1.51562  2.79273  3.20366  5.46863  4.13750    403 s - - -
          2.68618  4.42225  2.77519  2.73123  3.46354  2.40513  3.72494  3.29354  2.67741  2.69355  4.24690  2.90347  2.73739  3.18146  2.89801  2.37887  2.77519  2.98518  4.58477  3.61503
          0.03234  3.84330  4.56564  0.61958  0.77255  0.45187  1.01181
    402   2.92813  5.42521  1.23992  1.85968  4.71715  3.18264  3.75751  4.22160  2.79364  3.76144  4.64074  2.66754  3.81690  2.93624  3.38113  2.81992  3.22598  3.81662  5.91301  4.43047    404 d - - -
          2.68618  4.42225  2.77519  2.73123  3.46354  2.40513  3.72494  3.29354  2.67741  2.69355  4.24690  2.90347  2.73739  3.18146  2.89801  2.37887  2.77519  2.98518  4.58477  3.61503
          0.03032  3.90701  4.62936  0.61958  0.77255  0.48576  0.95510
    403   2.55894  4.22938  3.87173  3.44656  3.66161  3.47431  4.32327  2.24648  3.33842  2.44505  3.56589  3.66024  4.05709  3.67777  3.60497  2.88203  2.15628  1.42718  5.30424  4.07679    405 v - - -
          2.68618  4.42225  2.77519  2.73123  3.46354  2.40513  3.72494  3.29354  2.67741  2.69355  4.24690  2.90347  2.73739  3.18146  2.89801  2.37887  2.77519  2.98518  4.58477  3.61503
          0.03032  3.90701  4.62936  0.61958  0.77255  0.48576  0.95510
    404   2.74828  5.12124  2.30201  2.25840  4.42446  3.31494  3.62050  3.88121  2.11646  3.40331  4.22142  2.80323  3.80578  1.89450  2.78066  2.70670  2.99202  3.50581  5.56037  4.18328    406 q - - -
          2.68618  4.42225  2.77519  2.73123  3.46354  2.40513  3.72494  3.29354  2.67741  2.69355  4.24690  2.90347  2.73739  3.18146  2.89801  2.37887  2.77519  2.98518  4.58477  3.61503
          0.03032  3.90701  4.62936  0.61958  0.77255  0.48576  0.95510
    405   3.00338  4.96890  3.18169  2.79647  4.36322  3.48932  3.77792  3.79460  0.99201  3.35206  4.31149  3.21948  3.98708  2.96732  2.43768  3.04300  3.25399  3.50038  5.40355  4.22122    407 k - - -
          2.68618  4.42225  2.77519  2.73123  3.46354  2.40513  3.72494  3.29354  2.67741  2.69355  4.24690  2.90347  2.73739  3.18146  2.89801  2.37887  2.77519  2.98518  4.58477  3.61503
          0.03032  3.90701  4.62936  0.61958  0.77255  0.48576  0.95510
    406   2.77192  5.21780  1.96342  2.15926  4.50832  3.24312  3.65795  4.00865  2.53008  3.52704  4.34677  2.42430  3.78874  1.95528  3.03530  2.70676  3.03702  3.60890  5.68404  4.24789    408 q - - -
          2.68618  4.42225  2.77519  2.73123  3.46354  2.40513  3.72494  3.29354  2.67741  2.69355  4.24690  2.90347  2.73739  3.18146  2.89801  2.37887  2.77519  2.98518  4.58477  3.61503
          0.03032  3.90701  4.62936  0.61958  0.77255  0.48576  0.95510
    407   3.30209  4.69366  4.28607  4.00698  0.95686  3.98408  3.89226  2.82136  3.91311  2.18338  3.54631  4.05800  4.44178  4.07153  4.02431  3.57035  3.60318  2.81462  4.13082  2.49339    409 f - - -
          2.68618  4.42225  2.77519  2.73123  3.46354  2.40513  3.72494  3.29354  2.67741  2.69355  4.24690  2.90347  2.73739  3.18146  2.89801  2.37887  2.77519  2.98518  4.58477  3.61503
          0.03032  3.90701  4.62936  0.61958  0.77255  0.48576  0.95510
    408   3.30209  4.69366  4.28607  4.00698  0.95686  3.98408  3.89226  2.82136  3.91311  2.18338  3.54631  4.05800  4.44178  4.07153  4.02431  3.57035  3.60318  2.81462  4.13082  2.49339    410 f - - -
          2.68618  4.42225  2.77519  2.73123  3.46354  2.40513  3.72494  3.29354  2.67741  2.69355  4.24690  2.90347  2.73739  3.18146  2.89801  2.37887  2.77519  2.98518  4.58477  3.61503
          0.03032  3.90701  4.62936  0.61958  0.77255  0.48576  0.95510
    409   2.81380  4.45781  3.72384  3.17356  3.23995  3.79362  4.02330  2.52866  2.95510  1.44353  2.75374  3.55803  4.14383  2.79763  3.23657  3.08544  3.04464  2.49759  4.94897  3.73224    411 l - - -
          2.68618  4.42225  2.77519  2.73123  3.46354  2.40513  3.72494  3.29354  2.67741  2.69355  4.24690  2.90347  2.73739  3.18146  2.89801  2.37887  2.77519  2.98518  4.58477  3.61503
          0.03032  3.90701  4.62936  0.61958  0.77255  0.48576  0.95510
    410   3.00338  4.96890  3.18169  2.79647  4.36322  3.48932  3.77792  3.79460  0.99201  3.35206  4.31149  3.21948  3.98708  2.96732  2.43768  3.04300  3.25399  3.50038  5.40355  4.22122    412 k - - -
          2.68618  4.42225  2.77519  2.73123  3.46354  2.40513  3.72494  3.29354  2.67741  2.69355  4.24690  2.90347  2.73739  3.18146  2.89801  2.37887  2.77519  2.98518  4.58477  3.61503
          0.03032  3.90701  4.62936  0.61958  0.77255  0.48576  0.95510
    411   2.71018  4.74419  3.17296  2.69339  4.19235  3.38186  3.71703  3.62607  2.26353  3.19264  4.07423  3.11783  2.45071  2.89581  1.62714  2.77813  2.98904  3.29185  5.34513  4.10497    413 r - - -
          2.68618  4.42225  2.77519  2.73123  3.46354  2.40513  3.72494  3.29354  2.67741  2.69355  4.24690  2.90347  2.73739  3.18146  2.89801  2.37887  2.77519  2.98518  4.58477  3.61503
          0.03032  3.90701  4.62936  0.61958  0.77255  0.48576  0.95510
    412   3.05795  4.46687  4.38500  4.00196  3.39731  4.10399  4.72356  1.03616  3.83078  1.97611  3.32711  4.24245  4.53174  4.17541  4.02338  3.60249  3.35644  1.84678  5.29540  4.03679    414 i - - -
          2.68618  4.42225  2.77519  2.73123  3.46354  2.40513  3.72494  3.29354  2.67741  2.69355  4.24690  2.90347  2.73739  3.18146  2.89801  2.37887  2.77519  2.98518  4.58477  3.61503
          0.03032  3.90701  4.62936  0.61958  0.77255  0.48576  0.95510
    413   3.00338  4.96890  3.18169  2.79647  4.36322  3.48932  3.77792  3.79460  0.99201  3.35206  4.31149  3.21948  3.98708  2.96732  2.43768  3.04300  3.25399  3.50038  5.40355  4.22122    415 k - - -
          2.68618  4.42225  2.77519  2.73123  3.46354  2.40513  3.72494  3.29354  2.67741  2.69355  4.24690  2.90347  2.73739  3.18146  2.89801  2.37887  2.77519  2.98518  4.58477  3.61503
          0.03032  3.90701  4.62936  0.61958  0.77255  0.48576  0.95510
    414   2.70769  4.47994  3.38856  3.29223  4.43435  0.67775  4.41060  4.04217  3.47822  3.69202  4.66789  3.55280  3.87219  3.79961  3.71067  2.88056  3.19161  3.56381  5.52058  4.53734    416 G - - -
          2.68618  4.42225  2.77519  2.73123  3.46354  2.40513  3.72494  3.29354  2.67741  2.69355  4.24690  2.90347  2.73739  3.18146  2.89801  2.37887  2.77519  2.98518  4.58477  3.61503
          0.03032  3.90701  4.62936  0.61958  0.77255  0.48576  0.95510
    415   3.04411  4.88122  3.53825  3.04187  4.24454  3.52575  3.84884  3.78847  2.25069  3.29811  4.29720  3.39907  4.02648  3.06729  0.92692  3.12650  3.30760  3.51088  5.31348  4.16420    417 r - - -
          2.68618  4.42225  2.77519  2.73123  3.46354  2.40513  3.72494  3.29354  2.67741  2.69355  4.24690  2.90347  2.73739  3.18146  2.89801  2.37887  2.77519  2.98518  4.58477  3.61503
          0.03032  3.90701  4.62936  0.61958  0.77255  0.48576  0.95510
    416   2.70769  4.47994  3.38856  3.29223  4.43435  0.67775  4.41060  4.04217  3.47822  3.69202  4.66789  3.55280  3.87219  3.79961  3.71067  2.88056  3.19161  3.56381  5.52058  4.53734    418 G - - -
          2.68618  4.42225  2.77519  2.73123  3.46354  2.40513  3.72494  3.29354  2.67741  2.69355  4.24690  2.90347  2.73739  3.18146  2.89801  2.37887  2.77519  2.98518  4.58477  3.61503
          0.03032  3.90701  4.62936  0.61958  0.77255  0.48576  0.95510
    417   3.29675  4.77176  3.88908  3.62478  2.29402  3.87025  3.63436  3.30111  3.48130  2.74618  3.97252  3.76581  4.34321  3.77906  3.65801  3.43008  3.58355  3.17328  3.93916  0.91024    419 y - - -
          2.68618  4.42225  2.77519  2.73123  3.46354  2.40513  3.72494  3.29354  2.67741  2.69355  4.24690  2.90347  2.73739  3.18146  2.89801  2.37887  2.77519  2.98518  4.58477  3.61503
          0.03032  3.90701  4.62936  0.61958  0.77255  0.48576  0.95510
    418   2.63385  3.01178  4.30154  3.83190  3.54779  3.63941  4.51003  2.03632  3.68990  2.31822  3.46743  3.93308  4.19432  3.97276  3.88992  3.05301  2.98863  1.21049  5.25182  4.02853    420 v - - -
          2.68618  4.42225  2.77519  2.73123  3.46354  2.40513  3.72494  3.29354  2.67741  2.69355  4.24690  2.90347  2.73739  3.18146  2.89801  2.37887  2.77519  2.98518  4.58477  3.61503
          0.03032  3.90701  4.62936  0.61958  0.77255  0.48576  0.95510
    419   3.02645  5.16045  0.86977  2.35615  4.54203  3.23661  3.96113  4.13801  3.05172  3.74011  4.71880  2.91433  3.89182  3.20020  3.57277  2.98479  3.36570  3.77346  5.70395  4.40900    421 d - - -
          2.68618  4.42225  2.77519  2.73123  3.46354  2.40513  3.72494  3.29354  2.67741  2.69355  4.24690  2.90347  2.73739  3.18146  2.89801  2.37887  2.77519  2.98518  4.58477  3.61503
          0.03032  3.90701  4.62936  0.61958  0.77255  0.48576  0.95510
    420   2.51694  4.22380  3.79319  3.36521  3.67842  3.40748  4.26153  2.34955  3.26177  2.49178  3.59089  3.58766  4.00102  3.60308  3.53831  2.81272  1.93168  1.60187  5.28914  4.06036    422 v - - -
          2.68618  4.42225  2.77519  2.73123  3.46354  2.40513  3.72494  3.29354  2.67741  2.69355  4.24690  2.90347  2.73739  3.18146  2.89801  2.37887  2.77519  2.98518  4.58477  3.61503
          0.03032  3.90701  4.62936  0.61958  0.77255  0.48576  0.95510
    421   2.70769  4.47994  3.38856  3.29223  4.43435  0.67775  4.41060  4.04217  3.47822  3.69202  4.66789  3.55280  3.87219  3.79961  3.71067  2.88056  3.19161  3.56381  5.52058  4.53734    423 G - - -
          2.68618  4.42225  2.77519  2.73123  3.46354  2.40513  3.72494  3.29354  2.67741  2.69355  4.24690  2.90347  2.73739  3.18146  2.89801  2.37887  2.77519  2.98518  4.58477  3.61503
          0.03032  3.90701  4.62936  0.61958  0.77255  0.48576  0.95510
    422   2.50053  4.51822  2.99122  2.61598  4.06027  2.75886  3.77811  3.42271  2.25297  3.08963  3.94491  3.04240  3.77969  2.97946  2.90839  2.60357  1.83538  3.07073  5.34818  4.07267    424 t - - -
          2.68618  4.42225  2.77519  2.73123  3.46354  2.40513  3.72494  3.29354  2.67741  2.69355  4.24690  2.90347  2.73739  3.18146  2.89801  2.37887  2.77519  2.98518  4.58477  3.61503
          0.03032  3.90701  4.62936  0.61958  0.77255  0.48576  0.95510
    423   2.33177  4.25274  3.23619  3.05335  4.11057  2.98196  4.16236  3.63775  3.12945  3.35525  4.27832  3.27276  3.72357  3.47603  3.41456  1.04017  2.81445  3.16531  5.48026  4.19423    425 s - - -
          2.68618  4.42225  2.77519  2.73123  3.46354  2.40513  3.72494  3.29354  2.67741  2.69355  4.24690  2.90347  2.73739  3.18146  2.89801  2.37887  2.77519  2.98518  4.58477  3.61503
          0.03032  3.90701  4.62936  0.61958  0.77255  0.48576  0.95510
    424   2.83526  4.36811  4.17322  3.83723  3.57515  3.75973  4.63293  2.04819  3.70554  2.25606  3.53488  4.02157  4.31818  4.06277  3.91475  3.26529  3.19588  0.98246  5.36548  4.09932    426 v - - -
          2.68618  4.42225  2.77519  2.73123  3.46354  2.40513  3.72494  3.29354  2.67741  2.69355  4.24690  2.90347  2.73739  3.18146  2.89801  2.37887  2.77519  2.98518  4.58477  3.61503
          0.03032  3.90701  4.62936  0.61958  0.77255  0.48576  0.95510
    425   3.05795  4.46687  4.38500  4.00196  3.39731  4.10399  4.72356  1.03616  3.83078  1.97611  3.32711  4.24245  4.53174  4.17541  4.02338  3.60249  3.35644  1.84678  5.29540  4.03679    427 i - - -
          2.68618  4.42225  2.77519  2.73123  3.46354  2.40513  3.72494  3.29354  2.67741  2.69355  4.24690  2.90347  2.73739  3.18146  2.89801  2.37887  2.77519  2.98518  4.58477  3.61503
          0.03032  3.90701  4.62936  0.61958  0.77255  0.48576  0.95510
    426   2.33177  4.25274  3.23619  3.05335  4.11057  2.98196  4.16236  3.63775  3.12945  3.35525  4.27832  3.27276  3.72357  3.47603  3.41456  1.04017  2.81445  3.16531  5.48026  4.19423    428 s - - -
          2.68618  4.42225  2.77519  2.73123  3.46354  2.40513  3.72494  3.29354  2.67741  2.69355  4.24690  2.90347  2.73739  3.18146  2.89801  2.37887  2.77519  2.98518  4.58477  3.61503
          0.03032  3.90701  4.62936  0.61958  0.77255  0.48576  0.95510
    427   2.98167  5.10026  2.50173  0.97727  4.45075  3.29610  3.88563  3.91149  2.77047  3.52297  4.49527  2.95207  3.90225  3.10043  3.18305  2.96044  3.28610  3.59169  5.61581  4.33783    429 e - - -
          2.68618  4.42225  2.77519  2.73123  3.46354  2.40513  3.72494  3.29354  2.67741  2.69355  4.24690  2.90347  2.73739  3.18146  2.89801  2.37887  2.77519  2.98518  4.58477  3.61503
          0.03032  3.90701  4.62936  0.61958  0.77255  0.48576  0.95510
    428   3.30209  4.69366  4.28607  4.00698  0.95686  3.98408  3.89226  2.82136  3.91311  2.18338  3.54631  4.05800  4.44178  4.07153  4.02431  3.57035  3.60318  2.81462  4.13082  2.49339    430 f - - -
          2.68618  4.42225  2.77519  2.73123  3.46354  2.40513  3.72494  3.29354  2.67741  2.69355  4.24690  2.90347  2.73739  3.18146  2.89801  2.37887  2.77519  2.98518  4.58477  3.61503
          0.03032  3.90701  4.62936  0.61958  0.77255  0.48576  0.95510
    429   3.29675  4.77176  3.88908  3.62478  2.29402  3.87025  3.63436  3.30111  3.48130  2.74618  3.97252  3.76581  4.34321  3.77906  3.65801  3.43008  3.58355  3.17328  3.93916  0.91024    431 y - - -
          2.68618  4.42225  2.77519  2.73123  3.46354  2.40513  3.72494  3.29354  2.67741  2.69355  4.24690  2.90347  2.73739  3.18146  2.89801  2.37887  2.77519  2.98518  4.58477  3.61503
          0.03032  3.90701  4.62936  0.61958  0.77255  0.48576  0.95510
    430   2.43104  4.27624  3.45846  3.21186  3.99909  3.11443  4.22658  3.13042  3.15551  2.99269  4.04085  3.41583  3.82084  3.54857  3.41265  2.63267  1.11470  2.82171  5.43385  4.21566    432 t - - -
          2.68618  4.42225  2.77519  2.73123  3.46354  2.40513  3.72494  3.29354  2.67741  2.69355  4.24690  2.90347  2.73739  3.18146  2.89801  2.37887  2.77519  2.98518  4.58477  3.61503
          0.03032  3.90701  4.62936  0.61958  0.77255  0.48576  0.95510
    431   2.79697  4.54881  3.40783  3.25168  4.24427  3.23436  4.32647  3.79834  3.31189  3.42152  4.47270  3.55501  0.76586  3.69962  3.55369  2.96549  3.24120  3.43980  5.42157  4.36533    433 p - - -
          2.68618  4.42225  2.77519  2.73123  3.46354  2.40513  3.72494  3.29354  2.67741  2.69355  4.24690  2.90347  2.73739  3.18146  2.89801  2.37887  2.77519  2.98518  4.58477  3.61503
          0.03032  3.90701  4.62936  0.61958  0.77255  0.48576  0.95510
    432   2.81739  4.53066  3.51494  3.04615  3.46086  3.66029  3.92581  2.69048  2.32158  1.45202  3.45630  3.42852  4.08163  3.22509  2.92096  3.03528  3.06613  2.57265  5.03209  3.76193    434 l - - -
          2.68618  4.42225  2.77519  2.73123  3.46354  2.40513  3.72494  3.29354  2.67741  2.69355  4.24690  2.90347  2.73739  3.18146  2.89801  2.37887  2.77519  2.98518  4.58477  3.61503
          0.03032  3.90701  4.62936  0.61958  0.77255  0.48576  0.95510
    433   2.83526  4.36811  4.17322  3.83723  3.57515  3.75973  4.63293  2.04819  3.70554  2.25606  3.53488  4.02157  4.31818  4.06277  3.91475  3.26529  3.19588  0.98246  5.36548  4.09932    435 v - - -
          2.68618  4.42225  2.77519  2.73123  3.46354  2.40513  3.72494  3.29354  2.67741  2.69355  4.24690  2.90347  2.73739  3.18146  2.89801  2.37887  2.77519  2.98518  4.58477  3.61503
          0.03032  3.90701  4.62936  0.61958  0.77255  0.48576  0.95510
    434   2.79697  4.54881  3.40783  3.25168  4.24427  3.23436  4.32647  3.79834  3.31189  3.42152  4.47270  3.55501  0.76586  3.69962  3.55369  2.96549  3.24120  3.43980  5.42157  4.36533    436 p - - -
          2.68618  4.42225  2.77519  2.73123  3.46354  2.40513  3.72494  3.29354  2.67741  2.69355  4.24690  2.90347  2.73739  3.18146  2.89801  2.37887  2.77519  2.98518  4.58477  3.61503
          0.03032  3.90701  4.62936  0.61958  0.77255  0.48576  0.95510
    435   3.00338  4.96890  3.18169  2.79647  4.36322  3.48932  3.77792  3.79460  0.99201  3.35206  4.31149  3.21948  3.98708  2.96732  2.43768  3.04300  3.25399  3.50038  5.40355  4.22122    437 k - - -
          2.68618  4.42225  2.77519  2.73123  3.46354  2.40513  3.72494  3.29354  2.67741  2.69355  4.24690  2.90347  2.73739  3.18146  2.89801  2.37887  2.77519  2.98518  4.58477  3.61503
          0.03032  3.90701  4.62936  0.61958  0.77255  0.48576  0.95510
    436   2.57009  4.53661  3.07899  2.77520  4.20889  1.43147  3.90684  3.68684  2.63911  3.30461  4.18343  3.15822  3.81008  3.13311  2.34315  2.68251  2.94482  3.28593  5.42498  4.20030    438 g - - -
          2.68618  4.42225  2.77519  2.73123  3.46354  2.40513  3.72494  3.29354  2.67741  2.69355  4.24690  2.90347  2.73739  3.18146  2.89801  2.37887  2.77519  2.98518  4.58477  3.61503
          0.03032  3.90701  4.62936  0.61958  0.77255  0.48576  0.95510
    437   3.17424  4.77361  3.67645  3.30375  2.20394  3.88874  2.63289  3.38132  3.13531  2.82657  3.93261  3.53389  4.28342  3.47358  3.38127  3.25492  3.40982  3.20160  3.84476  1.24847    439 y - - -
          2.68618  4.42225  2.77519  2.73123  3.46354  2.40513  3.72494  3.29354  2.67741  2.69355  4.24690  2.90347  2.73739  3.18146  2.89801  2.37887  2.77519  2.98518  4.58477  3.61503
          0.03032  3.90701  4.62936  0.61958  0.77255  0.48576  0.95510
    438   3.02645  5.16045  0.86977  2.35615  4.54203  3.23661  3.96113  4.13801  3.05172  3.74011  4.71880  2.91433  3.89182  3.20020  3.57277  2.98479  3.36570  3.77346  5.70395  4.40900    440 d - - -
          2.68618  4.42225  2.77519  2.73123  3.46354  2.40513  3.72494  3.29354  2.67741  2.69355  4.24690  2.90347  2.73739  3.18146  2.89801  2.37887  2.77519  2.98518  4.58477  3.61503
          0.03032  3.90701  4.62936  0.61958  0.77255  0.48576  0.95510
    439   3.30209  4.69366  4.28607  4.00698  0.95686  3.98408  3.89226  2.82136  3.91311  2.18338  3.54631  4.05800  4.44178  4.07153  4.02431  3.57035  3.60318  2.81462  4.13082  2.49339    441 f - - -
          2.68618  4.42225  2.77519  2.73123  3.46354  2.40513  3.72494  3.29354  2.67741  2.69355  4.24690  2.90347  2.73739  3.18146  2.89801  2.37887  2.77519  2.98518  4.58477  3.61503
          0.03032  3.90701  4.62936  0.61958  0.77255  0.48576  0.95510
    440   3.19383  4.64575  4.24498  3.88480  3.14862  4.02610  4.52969  2.35435  3.65222  0.83383  3.16045  4.15694  4.45540  4.01229  3.82271  3.60071  3.48644  2.40069  5.04063  3.77199    442 l - - -
          2.68618  4.42225  2.77519  2.73123  3.46354  2.40513  3.72494  3.29354  2.67741  2.69355  4.24690  2.90347  2.73739  3.18146  2.89801  2.37887  2.77519  2.98518  4.58477  3.61503
          0.03032  3.90701  4.62936  0.61958  0.77255  0.48576  0.95510
    441   2.73704  5.10990  2.55325  1.81669  4.42285  2.82331  3.61339  3.86800  2.13045  3.38990  4.20222  2.80485  3.80221  2.42199  2.77006  2.69746  2.97823  3.49220  5.55314  4.18155    443 e - - -
          2.68618  4.42225  2.77519  2.73123  3.46354  2.40513  3.72494  3.29354  2.67741  2.69355  4.24690  2.90347  2.73739  3.18146  2.89801  2.37887  2.77519  2.98518  4.58477  3.61503
          0.03032  3.90701  4.62936  0.61958  0.77255  0.48576  0.95510
    442   2.66398  4.94378  2.61816  1.84139  4.26590  3.30334  3.63319  3.69437  2.41921  3.26505  4.08559  2.83416  3.78754  2.47960  2.86277  2.41558  2.55369  3.33688  5.47046  4.11040    444 e - - -
          2.68618  4.42225  2.77519  2.73123  3.46354  2.40513  3.72494  3.29354  2.67741  2.69355  4.24690  2.90347  2.73739  3.18146  2.89801  2.37887  2.77519  2.98518  4.58477  3.61503
          0.03032  3.90701  4.62936  0.61958  0.77255  0.48576  0.95510
    443   3.05795  4.46687  4.38500  4.00196  3.39731  4.10399  4.72356  1.03616  3.83078  1.97611  3.32711  4.24245  4.53174  4.17541  4.02338  3.60249  3.35644  1.84678  5.29540  4.03679    445 i - - -
          2.68618  4.42225  2.77519  2.73123  3.46354  2.40513  3.72494  3.29354  2.67741  2.69355  4.24690  2.90347  2.73739  3.18146  2.89801  2.37887  2.77519  2.98518  4.58477  3.61503
          0.03032  3.90701  4.62936  0.61958  0.77255  0.48576  0.95510
    444   2.67860  4.76874  2.85054  2.54589  4.30738  1.95109  3.75468  3.73389  1.74649  3.32419  4.18364  3.00850  3.83082  2.93538  2.74443  2.72894  2.98775  3.36029  5.46815  4.19820    446 k - - -
          2.68618  4.42225  2.77519  2.73123  3.46354  2.40513  3.72494  3.29354  2.67741  2.69355  4.24690  2.90347  2.73739  3.18146  2.89801  2.37887  2.77519  2.98518  4.58477  3.61503
          0.03032  3.90701  4.62936  0.61958  0.77255  0.48576  0.95510
    445   2.94016  5.10897  3.25204  2.65214  4.52078  3.57832  3.56567  3.88477  1.40176  3.34280  4.19632  3.08793  3.95472  2.40208  1.91767  2.93013  3.11705  3.55797  5.41394  4.20963    447 k - - -
          2.68618  4.42225  2.77519  2.73123  3.46354  2.40513  3.72494  3.29354  2.67741  2.69355  4.24690  2.90347  2.73739  3.18146  2.89801  2.37887  2.77519  2.98518  4.58477  3.61503
          0.03032  3.90701  4.62936  0.61958  0.77255  0.48576  0.95510
    446   3.03917  4.46984  4.42386  3.92522  3.22194  4.17368  4.61893  2.01634  3.75332  1.22800  3.09208  4.19291  4.51747  4.03381  3.95845  3.55008  3.30720  1.62855  5.17250  3.96845    448 l - - -
          2.68618  4.42225  2.77519  2.73123  3.46354  2.40513  3.72494  3.29354  2.67741  2.69355  4.24690  2.90347  2.73739  3.18146  2.89801  2.37887  2.77519  2.98518  4.58477  3.61503
          0.03032  3.90701  4.62936  0.61958  0.77255  0.48576  0.95510
    447   1.72989  4.21042  3.44615  2.99858  3.75081  3.19765  3.98361  2.48374  2.95110  2.77033  3.69748  3.28793  3.79758  3.27921  3.28188  2.09656  2.74507  2.61403  5.19610  3.95583    449 a - - -
          2.68618  4.42225  2.77519  2.73123  3.46354  2.40513  3.72494  3.29354  2.67741  2.69355  4.24690  2.90347  2.73739  3.18146  2.89801  2.37887  2.77519  2.98518  4.58477  3.61503
          0.03032  3.90701  4.62936  0.61958  0.77255  0.48576  0.95510
    448   2.76198  5.00953  2.57887  2.34356  4.29700  3.30016  3.67559  3.83956  2.39882  3.38176  4.23893  2.02316  3.83106  1.95096  2.77640  2.74880  3.03375  3.47548  5.49624  4.12017    450 q - - -
          2.68618  4.42225  2.77519  2.73123  3.46354  2.40513  3.72494  3.29354  2.67741  2.69355  4.24690  2.90347  2.73739  3.18146  2.89801  2.37887  2.77519  2.98518  4.58477  3.61503
          0.03032  3.90701  4.62936  0.61958  0.77255  0.48576  0.95510
    449   2.66602  4.97900  2.28008  2.27432  4.33419  3.27494  3.64295  3.78216  2.01677  3.34064  4.15513  2.81229  3.77932  2.79160  2.90461  2.04749  2.93144  3.40351  5.52714  4.14940    451 k - - -
          2.68618  4.42225  2.77519  2.73123  3.46354  2.40513  3.72494  3.29354  2.67741  2.69355  4.24690  2.90347  2.73739  3.18146  2.89801  2.37887  2.77519  2.98518  4.58477  3.61503
          0.03032  3.90701  4.62936  0.61958  0.77255  0.48576  0.95510
    450   2.81515  4.96454  3.17479  2.60780  4.36417  3.50057  3.58917  3.74506  1.71569  3.25990  4.10456  3.05586  3.90438  2.73128  1.76883  2.47853  3.02526  3.41333  5.37945  4.14284    452 k - - -
          2.68618  4.42225  2.77519  2.73123  3.46354  2.40513  3.72494  3.29354  2.67741  2.69355  4.24690  2.90347  2.73739  3.18146  2.89801  2.37887  2.77519  2.98518  4.58477  3.61503
          0.03032  3.90701  4.62936  0.61958  0.77255  0.48576  0.95510
    451   2.72226  4.87247  2.85065  2.24544  4.07512  3.41356  3.63650  3.48274  2.30858  2.66822  3.95147  2.95407  3.85390  1.93404  2.66363  2.74734  2.95434  3.19432  5.32168  4.00234    453 q - - -
          2.68618  4.42225  2.77519  2.73123  3.46354  2.40513  3.72494  3.29354  2.67741  2.69355  4.24690  2.90347  2.73739  3.18146  2.89801  2.37887  2.77519  2.98518  4.58477  3.61503
          0.03032  3.90701  4.62936  0.61958  0.77255  0.48576  0.95510
    452   2.33765  4.84844  2.33944  2.31620  4.24028  3.25718  3.66103  3.66974  2.28401  3.25710  4.07386  2.84153  3.76494  2.81709  2.96809  2.01906  2.88092  3.29782  5.47337  4.11113    454 s - - -
          2.68618  4.42225  2.77519  2.73123  3.46354  2.40513  3.72494  3.29354  2.67741  2.69355  4.24690  2.90347  2.73739  3.18146  2.89801  2.37887  2.77519  2.98518  4.58477  3.61503
          0.03234  3.84330  4.56564  0.61958  0.77255  0.48576  0.95510
    453   2.60095  4.76123  2.46211  2.16259  4.01212  3.32579  3.63129  3.36685  2.46918  2.65935  3.87573  2.87702  3.78076  2.80204  2.92438  2.63603  2.40013  3.06143  5.30466  3.96743    455 e - - -
          2.68618  4.42225  2.77519  2.73123  3.46354  2.40513  3.72494  3.29354  2.67741  2.69355  4.24690  2.90347  2.73739  3.18146  2.89801  2.37887  2.77519  2.98518  4.58477  3.61503
          0.03234  3.84330  4.56564  0.61958  0.77255  0.48576  0.95510
    454   2.63113  4.70747  2.79090  2.49861  4.09613  3.25413  3.72905  3.57363  2.46981  3.15199  4.05184  2.96935  2.09636  2.23209  2.82237  2.68845  2.93820  3.23786  5.36169  4.04931    456 p - - -
          2.68618  4.42225  2.77519  2.73123  3.46354  2.40513  3.72494  3.29354  2.67741  2.69355  4.24690  2.90347  2.73739  3.18146  2.89801  2.37887  2.77519  2.98518  4.58477  3.61503
          0.03234  3.84330  4.56564  0.61958  0.77255  0.48576  0.95510
    455   2.12886  4.40461  3.13637  2.39114  3.74376  3.36429  3.84099  2.76915  2.73182  2.70149  3.65352  3.15598  3.86307  3.08813  3.10420  2.70804  2.83502  2.05358  5.18024  3.91400    457 v - - -
          2.68618  4.42225  2.77519  2.73123  3.46354  2.40513  3.72494  3.29354  2.67741  2.69355  4.24690  2.90347  2.73739  3.18146  2.89801  2.37887  2.77519  2.98518  4.58477  3.61503
          0.03234  3.84330  4.56564  0.61958  0.77255  0.48576  0.95510
    456   2.22933  4.51495  3.00035  2.55788  3.97926  3.24347  3.71035  3.34007  2.22788  3.00257  3.85063  3.00352  3.05450  2.90199  2.88282  2.57345  2.29466  3.00405  5.27526  3.99078    458 k - - -
          2.68618  4.42225  2.77519  2.73123  3.46354  2.40513  3.72494  3.29354  2.67741  2.69355  4.24690  2.90347  2.73739  3.18146  2.89801  2.37887  2.77519  2.98518  4.58477  3.61503
          0.03234  3.84330  4.56564  0.61958  0.77255  0.48576  0.95510
    457   2.57096  3.24516  2.56472  2.19906  3.92045  3.34634  3.09861  3.33846  2.44867  2.96645  3.80353  2.90689  3.77701  2.79219  2.89496  2.61983  2.81305  3.03287  5.22211  3.89430    459 e - - -
          2.68618  4.42225  2.77519  2.73123  3.46354  2.40513  3.72494  3.29354  2.67741  2.69355  4.24690  2.90347  2.73739  3.18146  2.89801  2.37887  2.77519  2.98518  4.58477  3.61503
          0.12022  3.84330  2.38756  0.61958  0.77255  0.48576  0.95510
    458   2.86098  4.93724  2.45243  1.20049  4.27036  3.20519  3.78763  3.70157  2.65414  3.33924  4.32270  2.88034  3.80565  3.00858  3.04765  2.85797  3.16586  3.39893  5.46406  4.19095    460 e - - -
          2.68618  4.42225  2.77519  2.73123  3.46354  2.40513  3.72494  3.29354  2.67741  2.69355  4.24690  2.90347  2.73739  3.18146  2.89801  2.37887  2.77519  2.98518  4.58477  3.61503
          0.03526  3.75834  4.48069  0.61958  0.77255  0.55551  0.85280
    459   1.91487  4.15700  3.70204  3.31978  3.66183  3.28267  4.24021  2.32379  3.23810  2.45548  3.57871  3.51810  3.91226  3.57623  3.51059  2.70974  2.82392  1.65119  5.28925  4.05396    461 v - - -
          2.68618  4.42225  2.77519  2.73123  3.46354  2.40513  3.72494  3.29354  2.67741  2.69355  4.24690  2.90347  2.73739  3.18146  2.89801  2.37887  2.77519  2.98518  4.58477  3.61503
          0.03526  3.75834  4.48069  0.61958  0.77255  0.55551  0.85280
    460   2.79289  5.02935  2.58907  1.90729  4.35902  3.31693  3.59921  3.75274  1.76648  3.30890  4.17611  2.84170  3.81482  2.75778  2.54400  2.76988  3.03180  3.41940  5.46260  4.15321    462 k - - -
          2.68618  4.42225  2.77519  2.73123  3.46354  2.40513  3.72494  3.29354  2.67741  2.69355  4.24690  2.90347  2.73739  3.18146  2.89801  2.37887  2.77519  2.98518  4.58477  3.61503
          0.03526  3.75834  4.48069  0.61958  0.77255  0.55551  0.85280
    461   1.96506  4.10089  3.41495  3.03973  3.79352  2.49027  4.02941  2.85631  3.01363  2.79368  3.73641  3.26477  3.70977  3.33511  3.32014  2.46796  2.67313  1.99291  5.24833  4.01986    463 a - - -
          2.68618  4.42225  2.77519  2.73123  3.46354  2.40513  3.72494  3.29354  2.67741  2.69355  4.24690  2.90347  2.73739  3.18146  2.89801  2.37887  2.77519  2.98518  4.58477  3.61503
          0.03526  3.75834  4.48069  0.61958  0.77255  0.55551  0.85280
    462   1.73144  4.09189  3.35762  3.05238  3.96439  2.95288  4.08642  3.01860  3.02826  2.93722  3.89547  3.24243  3.66307  3.37308  3.31967  2.40509  1.88950  2.67029  5.40184  4.17999    464 a - - -
          2.68618  4.42225  2.77519  2.73123  3.46354  2.40513  3.72494  3.29354  2.67741  2.69355  4.24690  2.90347  2.73739  3.18146  2.89801  2.37887  2.77519  2.98518  4.58477  3.61503
          0.03526  3.75834  4.48069  0.61958  0.77255  0.55551  0.85280
    463   2.53430  4.31637  3.18411  3.07139  4.20699  0.92942  4.19498  3.78210  3.23650  3.45004  4.42809  3.34946  3.70383  3.57052  3.48149  2.70368  3.00685  3.33301  5.32869  4.30638    465 g - - -
          2.68618  4.42225  2.77519  2.73123  3.46354  2.40513  3.72494  3.29354  2.67741  2.69355  4.24690  2.90347  2.73739  3.18146  2.89801  2.37887  2.77519  2.98518  4.58477  3.61503
          0.03526  3.75834  4.48069  0.61958  0.77255  0.55551  0.85280
    464   2.29900  4.13919  3.41237  3.05002  3.71584  3.08584  4.02442  2.82207  2.99070  2.74482  3.73335  3.28231  3.74163  3.34218  3.28655  1.87395  2.71380  1.97605  5.20520  3.92847    466 s - - -
          2.68618  4.42225  2.77519  2.73123  3.46354  2.40513  3.72494  3.29354  2.67741  2.69355  4.24690  2.90347  2.73739  3.18146  2.89801  2.37887  2.77519  2.98518  4.58477  3.61503
          0.03526  3.75834  4.48069  0.61958  0.77255  0.55551  0.85280
    465   2.87287  4.97169  1.09713  2.27823  4.33508  3.12940  3.84069  3.89861  2.90495  3.52948  4.50910  2.82702  3.77472  3.08273  3.40206  2.85123  3.21054  3.55149  5.52573  4.23215    467 d - - -
          2.68620  4.42227  2.77521  2.73125  3.46356  2.40515  3.72496  3.29356  2.67743  2.69328  4.24692  2.90348  2.73741  3.18148  2.89803  2.37889  2.77521  2.98520  4.58479  3.61505
          0.11305  2.23594        *  0.64874  0.73961  0.00000        *
//
