# Supplementary material for: T346Hunter: A Novel Web-Based Tool for the Prediction of Type III, Type IV and Type VI Secretion Systems in Bacterial Genomes
Source: PLoS One. 2015 Apr 13;10(4):e0119317. doi: 10.1371/journal.pone.0119317 (PMC4395097; doi:10.1371/journal.pone.0119317)
Supplement: S1 Data — (ZIP) [file pone.0119317.s009.zip › T346Hunter_profiles/GP.PcfC.fasta]

>gi|58616099|ref|YP_195789.1| PcfC [Enterococcus faecalis] [PcfC]
MQTYKKELKPYLYLGVFLFVIGFGIGNFFWLLPGTDYFSKTNYLFTKDILTYIEQTFYRFFITPSLLGFS
VGVLGFLLGLLMYVRDNDRGIYRHGEEYGSARFATPAEMKKYEDPIPENNIIVSKHVKISLFNKRLPIKL
QKNKNIAILGDSGAAKTLAFIKTNLMQRHASFITTDPDGGILPEIGLLLKKGKYKIKVLDLNTLSNSDTF
NVFEYMHSELDVDRVLEAVTEATKEVEKTTGDDFWIKAEGLLVRSLIAYLWFDGRRNDYTPHLGMIADML
RHLKRKDKNVPSPVEEWFEELNEAIPDNYAYRQWTLFNNLYESETRASVLGIAAARYSVFDHEEVVNMIR
TDTMDIDSWNEEKTAVFIAIPETNTSFNFIAALMFATVGEVLRNKSDQVRLGKRVLEEGKELLHVRFLID
EFANIGRIPHFEKMLTTFRKREMSFTIVLQSLNQLQTLYRNGWQNILNGCACLLYLGGDEEETTKYLSAR
AGKQTLSIRKHSMNKGNQGGGSENRDKYGRDLIDRSEVALIGGDECLVFISKEHVFKDKKFYAFQHDRAD
ELATGPTDDKWYTWRRYMTDEEAILDKISATDIIDHGEITSELKEETHV
>gi|270208300|ref|YP_003329077.1| PcfC [Enterococcus faecalis] [PcfC]
MQTYKKELKPYLYLGIFLFVIGFGIGNFFWLLPGTDYFSKTNYLFTKDILTYIEQTFYRFFITPSLLGFS
VGILGFLLGLLMYVRDNDRGIYRHGEEYGSARFATPAEMKKYEDPIPENNIIVSKHVKISLFNKRLPIKL
QKNKNIAILGDSGAAKTLAFIKTNLMQRHASFITTDPDGGILPEIGLLLKKGKYKIKVLDLNTLSNSDTF
NVFEYMHSELDVDRVLEAVTEATKEVEKTTGDDFWIKAEGLLVRSLIAYLWFDGRRNDYTPHLGMIADML
RHLKRKDKNVPSPVEEWFEELNEAIPDNYAYRQWTLFNNLYESETRASVLGIAAARYSVFDHEEVVNMIR
TDTMDIDSWNEEKTAVFIAIPETNTSFNFIAALMFATVGEVLRNKSDQVRLGKRVLEEGKELLHVRFLID
EFANIGRIPHFEKMLTTFRKREMSFTIVLQSLNQLQTLYPKGWQNILNGCACLLYLGGDEEETTKYLSAR
AGKQTLSIRKHSMNKGNQGGGSENRDKYGRDLIDRSEVALIGGDECLVFISKEHVFKDKKFYAFQHDRAD
ELATGPTDDKWYTWCRYMTDEEAILDKISATDIIDHGEITSELKDETHV
>gi|25011179|ref|NP_735574.1| hypothetical protein gbs1128 [Streptococcus agalactiae NEM316] [PcfC]
MELKRKRLLPYLLLSLLLAYLTHRAYVLYCMAPQADMTNLFAPYTYVFEKITEPPYFYWNTSPLAILSAL
VGFFVGLLFYLKIRLDGNYRHGEESGSACFATAQELKGFQDEESRNNMIFSREAQMGLFNKRLPFERQLN
KNVLVAGLPGDGKTYTYVKPNLMQMNSSFIVTDPKGLLVREVGTMLKENGYQIKIFDLVNLTNSDMFNPF
RYMRSELDIDRITEAIVEGTKKGDREGEDFWNQAKLLLNRALLGYLYFDSQVRHYEPNLSMVADLLRNLK
RPNEKELSAVEKMFKQLEEKLPGNYACRQWELFNSNFEAETRTGVLSIVATQYSIFDHDAVTNLIKTDTM
EMDTWNTEKTAVFVAISETNKAYSFLASTFFTVVFDQLTHSADAIIQGEKKGYELKDLLHVQFYFDEFAN
CGKIPHFNEVLASIRSREMSIKIIIQAISQLDSLYGVPARKSMVNNCATLLFLGTNDEDTMKYFSMRAGK
QTIIQTSYSEQRGHRISGTTSRQAHQRDLMTPDEIARIGVDEALVFISKQNVFRDKKAMVSNHPMKDRLA
NHYQDKTWYHYKRFMEEGAEFIDAVMTGQIPEDRIWAPDMSDYQAFLEENGFDNTRQSAPETSVHNQVPV
TNPEMPSESPSQTSETSKKLVDMDTGEIFELPPEDREGFGEVSFDDQRVEI
>gi|29377919|ref|NP_817045.1| TraG family protein [Enterococcus faecalis V583] [PcfC]
MMQTYKKELKPYLYLGIFLFVIGFGIGNFFWLLPGTDYFSKTNYLFTKDILTYIEQTFYRFFITPSLLGF
SVGILGFLLGLLMYVRDNDRGIYRHGEEYGSARFATPAEMKKYEDPIPENNIIVSKHVKISLFNKRLPIK
LQKNKNIAILGDSGAAKTLAFIKTNLMQRHASFITTDPDGGILPEIGLLLKKGKYKIKVLDLNTLSNSDT
FNVFEYMHSELDVDRVLEAVTEATKEGEKTTGEDFWIKAEGLLVRSLIAYLWFDGRRNDYTPHLGMIADM
LRHLKRKDKNVPSPVEEWFEELNEAIPDNYAYRQWTLFNNLYESETRASVLGIAAARYSVFDHEEVVNMI
RTDTMDIDSWNEEKTAVFIAIPETNTSFNFIAALMFATVGEVLRNKSDQVRLGKRVLEEGKELLHVRFLI
DEFANIGRIPHFEKMLTTFRKREMSFTIVLQSLNQLQTLYRNGWQNILNGCACLLYLGGDEEETTKYLSA
RAGKQTLSIRKHSMNKGNQGGGSENRDKYGRDLIDRSEVALIGGDECLVFISKEHVFKDKKFYAFQHDRA
DELATGPTDDKWYTWRRYMTDEEAILDKISATDIIDHGEITSELKEETHV
