# Supplementary material for: T346Hunter: A Novel Web-Based Tool for the Prediction of Type III, Type IV and Type VI Secretion Systems in Bacterial Genomes
Source: PLoS One. 2015 Apr 13;10(4):e0119317. doi: 10.1371/journal.pone.0119317 (PMC4395097; doi:10.1371/journal.pone.0119317)
Supplement: S1 Data — (ZIP) [file pone.0119317.s009.zip › T346Hunter_profiles/GP.PrgA.fasta]

>gi|58616134|ref|YP_195773.1| PrgA [Enterococcus faecalis] [PrgA]
MKKIASTGLSILVATGVAGIGGNEVQAAEQAQPKTPENSSTEQPTVKATQTTEQAITEKQQQVTEKQAIV
DQKQQVADTAKKEKDAIDQSVKDQQAVVDQNKDALDQSQQAVTDQQAVVDEAKKVVDEATPSAIEKAKEQ
VATDTQAVDEQQKVVDQAQTDVNQQQAVVDEKAKETNAAKVQNEKDQQAVTAAKQEQAKLEELAKNAEAE
KVKAEKEQAAKEAELANKQKEEAKAKDQKTKDDQAVADQQTVVTTSQEKVTDAKADTAAKQADLTAKENA
LKDKQAATKQAQNTLDNSKEELKGHKGINLPPKFSADYDTKLSAEEIATLEKTALEMNKNFPTSKEDEKN
KDVMWDIQHLSADQKKELSVYTTELLNDVRKKLGLSQLSVSDQSIKFAWDIAKYSDTGEYMHDVIAINKA
AKENGFKEYPGMNYYENLGGGYYETENGKVSKYTLQESIRKMLVNMLFDDGRLGYSHLHSLLQDGKTALG
VSLSGEKNSISPKIHIISYGKEKLEDSSQYQNGEVASMKSKEELQQEIASNQEKLATAQQAESDAQQARS
ASQQALNTAKTTQATAEKELSVHKATLANLQAVATKSTTNYEEKVRQTATAEKSLQQTKDQLATINELIQ
NRAAVLEKAKTNVAEAQAIEQTSAKVLKEKQEAQKAEENTLNSLKEVLDLAKENLNQKQVALKTSTRSLS
RLENAQPTYEKALNELNKAEAAVVQAQEAYENSMKSLEELKEQQAVATLAYAQAQEDLSNAKLELQQYQG
VLRDLEAQQAEQRRQEALQEQVAKEQQRLEREAKQNQTLVASATSADKTPGLQQLSFSKQKEQPKAQALT
HSEPRKTKQVAKAPESLPQTGEQQSIWLTIIGLLMAAGTINFKNKKRKKNS
>gi|25011196|ref|NP_735591.1| hypothetical protein gbs1145 [Streptococcus agalactiae NEM316] [PrgA]
MNQIKIITGLTVATLSAVVGNVYAEDITPTAPVNEPQVSSETAKTPQVTESQVNSAKVTADQATSDVNAQ
KNVVNNAQNQKNQAQQKLVNATTTLNETQKLVQESTNQNQVQQTVDSAKQRLSQTEANQKITQTEQVKAQ
NQVNAQQTVVVNNEHDVATKTADVKQAQASVDTAKDALTNTIVNSDLNKAQSNVTTKTADVKTATDALTK
AQATDKTLTNQKAKAQQIVDSAKQNLSAKDTQLSQANAEVNHHKFKTALGQSHYYNQRDNAWAGVYGGHT
FASTGCVPSALAMVYSDLSNRTITPREIADYLYNNTDEFNKRFGGTSGKGIISATKAFGYVVTHLASKNA
ITEALKAGHHVVAAVQNNKFSPWGPQYSHEIVLRGSSNGNTYVYDPYNRDNNGFYSVDRIWNEQSRDSID
TAGVGVPFFAIMTKNMANALTKQSQALASQQVAQKQLNDAQAKATGLNAVTMQTPIAQANLIKAQSNLKD
AQKRLAEAQASVKLANQDNVKKQADLTKAESKLKDAQKQLAAAQAKLTTSKTKLNQLKQVLAEASQQVAQ
ANQDYKQAKDNLTQKTAYLTNLRNAQANLIKAQSDVAQAKDNLANKIAKLQREVAYLQELKTKAVDAQSQ
YQKVLSAYKSVLSAKASLKLAEEKARLDKKGHEAVAVVDETGKITSYITSKHKIEMKSLVATKTTDVKQV
SVAKASVLPSTGDVKQVSVALLGMLLTFSGFLGIRKQSKKVIN
>gi|29377904|ref|NP_817030.1| surface exclusion protein PrgA [Enterococcus faecalis V583] [PrgA]
MKKIASTGLSILVATGVAGIGGNEVQAAEQAQPKTPENSSTEQPTVKATQTTEQAITEKQQQVTEKQAIV
DQKQQVADTAKKEKDAIDQSVKDQQAVVDQNKDALDQSQQAVTDQQAVVDEAKKVVDEATPSAIEKAKEQ
VATDTQAVDEQQKVVDQAQTDVNQQQAVVDEKAKETNAAKVQNEKDQQAVTAAKQEQAKLEELAKNAEAE
KVKAEKEQAAKEAELANKQKEEAKAKDQKTKDDQAVADQQTVVTTSQEKVTDAKADTAAKQADLTAKENA
LKDKQAATKQAQNTLDNSKEELKGHKGINLPPKFSADYDTKLSAEEIATLEKTALEMNKNFPTSKEDEKN
KDVMWDIQHLSADQKKELSVYTTELLNDVRKKLGLSQLSVSDQSIKFAWDIAKYSDTGEYMHDVIAINKA
AKENGFKEYPGMNYYENLGGGYYETENGKVSKYTLQESIRKMLVNMLFDDGRLGYSHLHSLLQDGKTALG
VSLSGEKNSISPKIHIISYGKEKLEDSSQYQNGEVASMKSKEELQQEIASNQEKLATAQQAESDAQQARS
ASQQALNTAKTTQATAEKELSVHKATLANLQAVATKSTTNYEEKVRQTATAEKSLQQTKDQLATINELIQ
NRAAVLEKAKTNVAEAQAIEQTSAKVLKEKQEAQKAEENTLNSLKEVLDLAKENLNQKQVALKTSTRSLS
RLENAQPTYEKALNELNKAEAAVVQAQEAYENSMKSLEELKEQQAVATLAYAQAQEDLSNAKLELQQYQG
VLRDLEAQQAEQRRQEALQEQVAKEQQRLEREAKQNQTLVASATSADKTPGLQQLSFSKQKEQPKAQALT
HSEPRKTKQVAKAPESLPQTGEQQSIWLTIIGLLMAAGTINFKNKKRKKNS
