# Supplementary material for: T346Hunter: A Novel Web-Based Tool for the Prediction of Type III, Type IV and Type VI Secretion Systems in Bacterial Genomes
Source: PLoS One. 2015 Apr 13;10(4):e0119317. doi: 10.1371/journal.pone.0119317 (PMC4395097; doi:10.1371/journal.pone.0119317)
Supplement: S1 Data — (ZIP) [file pone.0119317.s009.zip › T346Hunter_profiles/GP.PrgB.fasta]

>gi|58616135|ref|YP_195774.1| PrgB [Enterococcus faecalis] [PrgB]
MNQQTEVKKRFKMYKAKKHWIVAPILFLGVLGVVGLATDNVQAAELDTQPGSTTVHPDNPDPQLGSATPN
TAVSEESAVQKDTTSQPTKAEEVASEKNGAEQSSATPNDTTNVQQPTVGAEKSAQEQPVVSPETTNEPLG
QPTEVAPAENEANKSTSILKEFETPDVDKAVDEAKKDPNITVVEKPAEDLGNVSSKDLAAKEKEVDQLQK
EQAKKIAQQAAELKAKNEKIAKENAEIAAKNKAEKEPYEKEVAEYNKHKNENSYVNEAISKNLVFDQSVV
TKDTKISSIKGGKFIKATDFNKVNAGDSKDIFTKLRKDMGGKATGNFQNSFVKEANLGSNGGYAVLLEKN
KPVTVTYTGLNASYLGRKITKAEFVYELQSSPSQSGTLNAVFSNDPIITAFIGTNRVNGKDVKTRLTIKF
FDASGKEVLPDKDSPFAYALSSLNSSLTNKGGHAEFVSDFGANNAFKYINGSYVKKQADGKFYSPEDIDY
GTGPSGLKNSDWDAVGHKNAYFGSGVGLANGRISFSFGMTTKGKSNVPVSSAQWFAFSTNLNAQSVKPIF
NYGNPKEPEKATIEFNGYKANVVPVLVPNKEVTDGQKNINDLNVKRGDSLQYIVTGDTTELAKVDPKTVT
KQGIRDTFDAEKVTIDLSKVKVYQADASLNEKDLKAVAAAINSGKAKDVTASYDLNLDQNTVTAMMKTNA
DGSVVLAMGYKYLLVLPFVVKNVEGDFENTAVQLTNDGETVTNTVINHVPSSNPSKDVKADKNGTVGSVS
LHDKDIPLQTKIYYEVKSSERPANYGGITEEWGMNDVLDTTHDRFTGKWHAITNYDLKVGDKTLKAGTDI
SAYILLENKDNKDLTFTMNQALLAALNEGSNKVGKQAWSVYLEVERIKTGDVENTQTENYNKELVRSNTV
VTHTPDDPKPTKAVHNKKGEDINHGKVARGDVLSYEMTWDLKGYDKDFAFDTVDLATGVSFFDDYDETKV
TPIKDLLRVKDSKGVDITNQFTISWDDAKGTVTISAKDPQAFILAYGGQELRVTLPTKVKADVSGDVYNS
AEQNTFGQRIKTNTVVNHIPKVNPKKDVVIKVGDKQSQNGATIKLGEKFFYEFTSSDIPAEYAGVVEEWS
ISDKLDVKHDKFSGQWSVFANSNFVLADGTKVNKGDDISKLFTMTFDKGVVKITASQAFLDAMNLKENKN
VAHSWKAFIGVERIAAGDVYNTIEESFNNEKIKTNTVVTHTPEKPQTPPEKTVIVPPTPKTPQAPVEPLV
VEKASVVPELPKTGEKQNVLLTVVGSLAAMLGLAGLGFKRRKETK
>gi|270208281|ref|YP_003329058.1| PrgB [Enterococcus faecalis] [PrgB]
MKQQTEVKKRFKTYKAKKRWVTAPILFIGVLGVVGLATDNVQAAELDTQPETTMVQPDNPDPQVGSTTPK
TEVSEEAPVQKDTTSQPTKVEEVAPEKNGAEQSSATPNDTTNAQQPTVGAEKSAQEQPVVSPETTNEPLG
QPTEVAPAENEANKSTSIPKEFETPDVDKAVDEAKKDPNITVVEKPAEDLGNVSSKDLAAKEKEVDQLQK
EQAKKIAQQAAELKAKNEKIAKENAEIAAKNKAEKERYEKEVAEYNKHKNENSYVNEAISKNLVFDQSVV
TKDTKISSIKGGKFIKATDFNKVNAGDSKDIFTKLRKDMGGKATGNFQNSFVKEANLGSNGGYAVLLEKN
KPVTVTYTGLNASYLGRKITKAEFVYELQSSPSQSGTLNAVFSNDPIITAFIGTNRVNGKDVKTRLTIKF
FDASGKEVLPDKDSPFAYALSSLNSSLTNKGGHAEFVSDFGANNAFKYINGSYVKKQADGKFYSPEDIDY
GTGPSGLKNSDWDAVGHKNAYFGSGVGLANGRISFSFGMTTKGKSNVPVSSAQWFAFSTNLNAQSVKPIF
NYGNPKEPEKATIEFNGYKANVVPVLVPNKEVTDGQKNINDLNVKRGDSLQYIVTGDTTELAKVDPKTVT
KQGIRDTFDAEKVTIDLSKVKVYQADASLNEKDLKAVAAAINSGKAKDVTASYDLNLDQNTVTAMMKTNA
DGSVVLAMGYKYLLVLPFVVKNVEGDFENTAVQLTNDGETVTNTVINHVPSSNPSKDVKADKNGTVGSVS
LHDKDIPLQTKIYYEVKSSERPANYGGITEEWGMNDVLDTTHDRFTGKWHAITNYDLKVGDKTLKAGTDI
SAYILLENKDNKDLTFTMNQALLAALNEGSNKVGKQAWSVYLEVERIKTGDVENTQTENYNKELVRSNTV
VTHTPDDPKPTKAVHNKKGEDINHGKVARGDVLSYEMTWDLKGYDKDFAFDTVDLATGVSFFDDYDETKV
TPIKDLLRVKDSKGVDITNQFTISWDDAKGTVTISAKDPQAFILAYGGQELRVTLPTKVKADVSGDVYNS
AEQNTFGQRIKTNTVVNHIPKVNPKKDVVIKVGDKQSQNGATIKLGEKFFYEFTSSDIPAEYAGVVEEWS
ISDKLDVKHDKFSGQWSVFANSNFVLADGTKVNKGDDISKLFTMTFDKGVVKITASQAFLDAMNLKENKN
VAHSWKAFIGVERIAAGDVYNTIEESFNNEKIKTNTVVTHTPEKPQTPPEKTVIVPPTPKTPQAPVEPLV
VEKASVVPELPKTGEKQNVLLTVVGSLAAMLGLAGLGFKRRKETK
>gi|25011194|ref|NP_735589.1| hypothetical protein gbs1143 [Streptococcus agalactiae NEM316] [PrgB]
MNSQETKGHGFFRKSKAYGLVCGIALAGAFTLATSQVSADQVTTQATTQTVTQNQAETVTSTQLDKAVDT
AKKAAVAVTTTTAVNHATTTDAQADLANQTQAVKDVTAKAQANTQAIKDATAENAKIDAENKAEAERVAK
ANKAGQAEVDARNKAGQAAVDARNKAKQQAQDDQKAKIDAENKAESQRVSQLNAQNKAKIDAENKDAQAK
ADATNAQLQKDYQTKLANIKSVEAYNAGVRQRNKDAQAKADATNAQLQKDYQAKLALYNQALKAKAEADK
QSINNVAFDIKAQAKGVDNAEYGNSIMTAKTKPDGSFEFNHDMIDGVKTIGYGKLTGKVNHHYVANKDGS
VTAFVDSVTLYKYEYRNVAQNAAVNQNIVFRVLTKDGRPIFEKAHNGNKTFAETLNKTLQLNLKYELKPH
ASSGNVEVFKIHDDWVHDTHGSALVSYVNNNDAVPNVVIPEQPTPPKPEKVTPEAEKPVPEKPVEPKLVT
PVLKTYTPVKFIPREYKPVPSTPETFTPEKFTPAQPKVKPHVSVPEKINYKVAVHPVQIPKATPTKKVLD
ENGQSINGKSVLPNATLDYVAKQNFSQYKGIKASAEAIAKGFAFVDQPNEALAELTVKSIKASNGDDVSS
LLEMRHVLSKDTLDQKLQSLIKEAGISPVGEFYMWTAKDPQAFYKAYVQKGLDITYNLSFKVKKEFTKGQ
IKNGVAQIDFGNGYTGNIVVNDLTTPEVHKDVLDKEDGKSINNGTVKLGDEVTYKLEGWVVPANRGYDLF
EYKFVDHLQHTHDLYLKDKVVAKVAITLKDGTVIPKGTNLVQYTETVYNKETGRYELAFKADFLAQVSRS
SAFGADDFIVVKRIKAGDVYNTADFFVNGNKVKTETVVTHTPEKPKPVMPQKVTPKAPALPSTGEQGVSV
LTVLGAALLSLLGLVGFKKRQQ
>gi|29377905|ref|NP_817031.1| aggregation substance PrgB [Enterococcus faecalis V583] [PrgB]
MNQQTEVKKRFKMYKAKKHWIVAPILFLGVLGVVGLATDNVQAAELDTQPGSTTVHPDNPDPQLGSATPN
TAVSEESAVQKDTTSQPTKAEEVASEKNGAEQSSATPNDTTNVQQPTVGAEKSAQEQPVVSPETTNEPLG
QPTEVAPAENEANKSTSILKEFETPDVDKAVDEAKKDPNITVVEKPAEDLGNVSSKDLAAKEKEVDQLQK
EQAKKIAQQAAELKAKNEKIAKENAEIAAKNKAEKERYEKEVAEYNKHKNENSYVNEAISKNLVFDQSVV
TKDTKISSIKGGKFIKATDFNKVNAGDSKDIFTKLRKDMGGKATGNFQNSFVKEANLGSNGGYAVLLEKN
KPVTVTYTGLNASYLGRKITKAEFVYELQSSPSQSGTLNAVFSNDPIITAFIGTNRVNGKDVKTRLTIKF
FDASGKEVLPDKDSPFAYALSSLNSSLTNKGGHAEFVSDFGANNAFKYINGSYVKKQADGKFYSPEDIDY
GTGPSGLKNSDWDAVGHKNAYFGSGVGLANGRISFSFGMTTKGKSNVPVSSAQWFAFSTNLNAQSVKPIF
NYGNPKEPEKATIEFNGYKANVVPVLVPNKEVTDGQKNINDLNVKRGDSLQYIVTGDTTELAKVDPKTVT
KQGIRDTFDAEKVTIDLSKVKVYQADASLNEKDLKAVAAAINSGKAKDVTASYDLNLDQNTVTAMMKTNA
DGSVVLAMGYKYLLVLPFVVKNVEGDFENTAVQLTNDGETVTNTVINHVPSSNPSKDVKADKNGTVGSVS
LHDKDIPLQTKIYYEVKSSERPANYGGITEEWGMNDVLDTTHDRFTGKWHAITNYDLKVGDKTLKAGTDI
SAYILLENKDNKDLTFTMNQALLAALNEGSNKVGKQAWSVYLEVERIKTGDVENTQTENYNKELVRSNTV
VTHTPDDPKPTKAVHNKKGEDINHGKVARGDVLSYEMTWDLKGYDKDFAFDTVDLATGVSFFDDYDETKV
TPIKDLLRVKDSKGVDITNQFTISWDDAKGTVTISAKDPQAFILAYGGQELRVTLPTKVKADVSGDVYNS
AEQNTFGQRIKTNTVVNHIPKVNPKKDVVIKVGDKQSQNGATIKLGEKFFYEFTSSDIPAEYAGVVEEWS
ISDKLDVKHDKFSGQWSVFANSNFVLADGTKVNKGDDISKLFTMTFDKGVVKITASQAFLDAMNLKENKN
VAHSWKAFIGVERIAAGDVYNTIEESFNNEKIKTNTVVTHTPEKPQTPPEKTVIVPPTPKTPQAPVEPLV
VEKASVVPELPKTGEKQNVLLTVVGSLAAMLGLAGLGFKRRKETK
