# Supplementary material for: T346Hunter: A Novel Web-Based Tool for the Prediction of Type III, Type IV and Type VI Secretion Systems in Bacterial Genomes
Source: PLoS One. 2015 Apr 13;10(4):e0119317. doi: 10.1371/journal.pone.0119317 (PMC4395097; doi:10.1371/journal.pone.0119317)
Supplement: S1 Data — (ZIP) [file pone.0119317.s009.zip › T346Hunter_profiles/GP.PrgC.fasta]

>gi|58616136|ref|YP_195776.1| PrgC [Enterococcus faecalis] [PrgC]
MKKIILSSLFSAVLVFGGGSITAFADDLGPTDPATPPITEPTDSSEPTNPTEPVDPAEPPVIPTDPTEPS
KPTEPTTPSEPEKPTEPTTPIDPGTPVEPTEPSEPTEPSQPTEPTTPSEPEKPVTPEPPKEPTQPVIPEK
PAEPETPKTPEQPTKPIDVVVTPSGEIDKTNQSAGTQPSIPIETSNLAEVTHVPSETTPITTEAGEEIVA
VDKGVPLTKTPEGLKPISSSYKVLPSGNVEVKASDGKMKVLPHTGEKFTLLFSVLGSFFVLISGFFFFKK
NKKKA
>gi|270208282|ref|YP_003329059.1| PrgC [Enterococcus faecalis] [PrgC]
MKKIILSSLFSAVLVFGGGSITAFADDLGPTDPATPPITEPTDSSEPTNPTEPVDPAEPPVIPTDPTEPS
KPTDPTTPSEPEKPTEPTTPIDPGTPVEPTEPSEPTEPSQPTEPTTPSEPEKPVTPEQPKEPTQPVIPEK
PAEPETPKTPEQPTKPIDVVVTPSGEIDKTNQSAGTQPSIPIETSNLAEVTHVPSETTPITTEAGEEIVA
VDKGVPLTKTPEGLKPISSSYKVLPSGNVEVKASDGKMKVLPHTGEKFTLLFSVLGSFFVLISGFFFFKK
NKKKT
>gi|25011195|ref|NP_735590.1| hypothetical protein gbs1144 [Streptococcus agalactiae NEM316] [PrgC]
MNKRKLLTVLSIASVAVLSSVTFADEITPSDPTAPSTPLITPTPVDPGTPTDTTKPSTPVDPGTPTDTTK
PSTPVDPGTPTDTTKPSTPVDSGTSTNPSDSEATNTNLGTKPTDVVKPETPKIPEVPSTVTPDVIDKVDK
ETGNITIKPIQISPDKTIIGTQNGNVIIRDSSGSHLVSASEVGGRLNEDGTVTIKDSSGKTKTLPRTGEA
KGFLSIIGATILSFVAYLFKQRVTLN
>gi|29377906|ref|NP_817032.1| surface protein PrgC [Enterococcus faecalis V583] [PrgC]
MKKIILSSLFSAVLVFGGGSITAFADDLGPTDPATPPITEPTDSSEPTNPTEPVDPAEPPVIPTDPTEPS
KPTEPTTPSEPEKPTEPTTPIDPGTPVEPTEPSEPTEPSQPTEPTTPSEPEKPVTPEQPKEPTQPVIPEK
PAEPETPKTPEQPTKPIDVVVTPSGEIDKTNQSAGTQPSIPIETSNLAEVTHVPSETTPITTEAGEEIVA
VDKGVPLTKTPEGLKPISSSYKVLPSGNVEVKASDGKMKVLPHTGEKFTLLFSVLGSFFVLISGFFFFKK
NKKKA
