# Supplementary material for: T346Hunter: A Novel Web-Based Tool for the Prediction of Type III, Type IV and Type VI Secretion Systems in Bacterial Genomes
Source: PLoS One. 2015 Apr 13;10(4):e0119317. doi: 10.1371/journal.pone.0119317 (PMC4395097; doi:10.1371/journal.pone.0119317)
Supplement: S1 Data — (ZIP) [file pone.0119317.s009.zip › T346Hunter_profiles/GP.PrgD.fasta]

>gi|58616088|ref|YP_195777.1| PrgD [Enterococcus faecalis] [PrgD]
MLCLFILFTTKQSHVLLNELGFNRKIDLVQGIEQLTKINADLKKSTDRILITYEIYYNVTDEKAFVRETM
TLPVVEETVLQNMVQTVETNEEVRQEDLEAFLYLFKRNVSNKSKRIGRSTGSLKKKAEKQQKSTVFTTIS
RYSYFSVALLIFLAVGVFTGASFGSQSKPTSQNDSKLEERLTHLQEQVYEQPQVDVVARFFLSSLYSGEE
SDKATQKQVKKYVSEGVLKEIKGSKEQIRTLFLWESKKEGNQWLLTYVVTLKVAKEETEIRQMKVAMEKK
NNNYQVTELPEEKEFTINE
>gi|270208283|ref|YP_003329060.1| PrgD [Enterococcus faecalis] [PrgD]
MLCLFILFTTKQSHVLLNELGFNRKIDLVQGIEQLTKINAALKKSTDRILITYEIYYNVTDEKAFVRETM
TLPVVEETVLQNMVQTVETNEEVRQEDLEAFLHLFKRNVSNKSKRIGRSTGSLKKKAEKQQKSTVFTTIY
RYSYFSVALLIFLAVGVFTGASFGSQSKPTSQNDSKLEERLTHLQEQVHEQPQVDVVARFFLSSLYSGEE
SDKATQKQVKKYVSEGVLKEIKGSKEQIRTLFLWESKKEGNTWLLTYVVTLKVAKEETEICQMKVAMEKK
NNNYQVTELPEEKEFTINE
>gi|29377907|ref|NP_817033.1| hypothetical protein EF_B0013 [Enterococcus faecalis V583] [PrgD]
MLCLFILFTTKQSHVLLNELGFNRKIDLVQGIEQLTKINADLKKSTDRILITYEIYYNVTDEKAFLRETM
TLPVVEETVLQNMVQTVETNEEVRQEDLEAFLYLFKRNVSNKSKRIGRSTGSLKKKAEKQQKSTVFTTIS
RYSYFSVALLIFLAVGVFTGASFGSQSKPTSQNDSKLEERLTHLQEQVHEQPQVDVVARFFLSSLYSGEE
SDKATQKQVKKYVSEGVLKEIKGSKEQIRTLFLWESKKEGNQWLLTYVVTLKVAKEETEIRQMKVAMEKK
NNNYQVTELPEEKEFTINE
