# Supplementary material for: T346Hunter: A Novel Web-Based Tool for the Prediction of Type III, Type IV and Type VI Secretion Systems in Bacterial Genomes
Source: PLoS One. 2015 Apr 13;10(4):e0119317. doi: 10.1371/journal.pone.0119317 (PMC4395097; doi:10.1371/journal.pone.0119317)
Supplement: S1 Data — (ZIP) [file pone.0119317.s009.zip › T346Hunter_profiles/GP.PrgF.fasta]

>gi|58616090|ref|YP_195779.1| PrgF [Enterococcus faecalis] [PrgF]
MDIVTKIITLIGGIIGLVSAVSIMFGVKEIRSGMSNDDPRTLDKGIEKVVVGGAVILAIGGVVAYVITQV
GAIRF
>gi|270208285|ref|YP_003329062.1| PrgF [Enterococcus faecalis] [PrgF]
MDIVTKIITLIGGIIGLVSAVSIMFGVKEIRSGMSNDDPRTLDKGIEKVVVGGAVILAIGGVVAYVITQV
GAIRF
>gi|25011193|ref|NP_735588.1| hypothetical protein gbs1142 [Streptococcus agalactiae NEM316] [PrgF]
METAVRVVTAMGAILAIVGLGWVLTGAFDYFAGRKNGSPQMMDQGFTSMISGGALAVIAAGVAAAIVAAM
RAISF
>gi|29377909|ref|NP_817035.1| hypothetical protein EF_B0015 [Enterococcus faecalis V583] [PrgF]
MDIVTKIITLIGGIIGLVSAVSIMFGVKEIRSGMSNDDPRTLDKGIEKVVVGGAVILAIGGVVAYVITQV
GAIRF
