# Supplementary material for: T346Hunter: A Novel Web-Based Tool for the Prediction of Type III, Type IV and Type VI Secretion Systems in Bacterial Genomes
Source: PLoS One. 2015 Apr 13;10(4):e0119317. doi: 10.1371/journal.pone.0119317 (PMC4395097; doi:10.1371/journal.pone.0119317)
Supplement: S1 Data — (ZIP) [file pone.0119317.s009.zip › T346Hunter_profiles/GP.PrgH.fasta]

>gi|58616084|ref|YP_195781.1| PrgH [Enterococcus faecalis] [PrgH]
MRNPKGTTDQLFKSLAEYNPTTNEAMSKIAKVLVPLGIAILGILFMIELANTQKKFQSEDGGLTIELLTN
IALKYVIAYVCIMGSGYIIDGIVWFTIQAAKWINSIVTATGTSEAIPQMEKVSWWAKPIVFFFQIFAYIA
LVLSSIIANILIFLRGIQLYMIKALAPLFVAFFVHDELRSIAMGYMKQIMAYALQGVLLVLLLGLIPILT
ANDYLSFESLEGGILAGAGAIIINVMTYFNLILKYVAVIILLVGSQGFAKRLVGAM
>gi|270208287|ref|YP_003329064.1| PrgH [Enterococcus faecalis] [PrgH]
MNIPKGTTDQLFKSLAEYNPATNEAMSKIAKVLVPLGITILGILFMIELSNTQKKFQSEDGGLTIELLTN
IALKYVIAYVCIMGSGYIIDGIVWFTIQAAKWINSIVTATGTSEAIPQVGKVSWWAKPIVGLFEVFAYLA
LWLSSVITKILIFLRGVQLYMIKALAPLFVAFFVHDELRSIAMGYMKQIMAYALQGALLVLIMGIIPILT
ANDYLSFASFDGGIWANASAFVLNIMTYCALILKYVAVIILLVGSQGFAKRLVGAM
>gi|25011191|ref|NP_735586.1| hypothetical protein gbs1140 [Streptococcus agalactiae NEM316] [PrgH]
MKDILSELTKGLGSYNSSVNNSMTAVNKSLMAIGYILVSILFLLELLSWYRFIRNQGGEMTWKLFLEVAV
KYFIAYFLVSQSGAILNAILWFTNTVTKLIGVDLSGSNLFEFKALKKGAYGIRTGLNFLAYLIGATAIVS
IKVMVLLRFIELYFYKAIAPVIVAFWMGDDTRHIAKNFLKTFGAIALQSAVIIILLAIWQGFKVDTAMQL
DKNSWLGTYAPAISYIGKCIIFLILLFGSQRKAKQLLQVS
>gi|29377911|ref|NP_817037.1| hypothetical protein EF_B0017 [Enterococcus faecalis V583] [PrgH]
MRNPKGTTDQLFKSLAEYNPTTNEAMSKIAKVLVPLGIAILGILFMIELANTQKKFQSEDGGLTIELLTN
IALKYVIAYVCIMGSGYIIDGIVWFTIQAAKWINSIVTATGTSEAIPQMEKVSWWAKPIVFFFQIFAYIA
LILSSIIANILIFLRGIQLYMIKALAPLFVAFFVHDELRSIAMGYMKQIMAYALQGVLLVLLLGLIPILT
ANDYLSFESLEGGILAGAGAIIINVMTYFNLILKYVAVIILLVGSQGFAKRLVGAM
