# Supplementary material for: T346Hunter: A Novel Web-Based Tool for the Prediction of Type III, Type IV and Type VI Secretion Systems in Bacterial Genomes
Source: PLoS One. 2015 Apr 13;10(4):e0119317. doi: 10.1371/journal.pone.0119317 (PMC4395097; doi:10.1371/journal.pone.0119317)
Supplement: S1 Data — (ZIP) [file pone.0119317.s009.zip › T346Hunter_profiles/GP.PrgI.fasta]

>gi|58616092|ref|YP_195782.1| PrgI [Enterococcus faecalis] [PrgI]
MAISSEFYKDLSKVEKKIWGITVREFKAYVCFVFIGILLLLEVFFLPDLLFMVCALVTSFALGWYPVLLM
MNKWKEVKRAFYLRFYYEERTFQAGKIRRYQKDEFVQKETIKETDVI
>gi|270208288|ref|YP_003329065.1| PrgI [Enterococcus faecalis] [PrgI]
MAISSEFYKDLSKVEKKIWGITVREFKAYVCFVFIGILLLLEVFFLPDLLFMVCALVTSFALGWYPVLLM
MNKWKEVKRAFYLRFYYEERTFQAGKIRRYQKNEFVQKETIKETDVI
>gi|29377912|ref|NP_817038.1| hypothetical protein EF_B0018 [Enterococcus faecalis V583] [PrgI]
MAISSEFYKDLSKVEKKIWGITVREFKAYVCFVFIGIFLLLEVFFLPDLLFMVCALVTSFALGWYPVLLM
MNKWKEVKRAFYLRFYYEERTFQAGKIRRYQKNEFVQKETIKETDVI
