# Supplementary material for: T346Hunter: A Novel Web-Based Tool for the Prediction of Type III, Type IV and Type VI Secretion Systems in Bacterial Genomes
Source: PLoS One. 2015 Apr 13;10(4):e0119317. doi: 10.1371/journal.pone.0119317 (PMC4395097; doi:10.1371/journal.pone.0119317)
Supplement: S1 Data — (ZIP) [file pone.0119317.s009.zip › T346Hunter_profiles/GP.PrgJ.fasta]

>gi|58616093|ref|YP_195783.1| PrgJ [Enterococcus faecalis] [PrgJ]
MHIVEDEFSKCYKLGEVDYEIAVEEDQLNTVMGYAEGLNTLDKNSRYQLLVVNKREEESLMEDVLLAYQG
DHLDNYRQEINEIITKQYEQDERNFKIEKYAIFTTKSSSMKQANKELEGIMQNFANRFEANQIKLEVTPM
TGLERLSLFSYFLRHGQYFGTSYQDIAVSGLTSKAFIVPSKIKFPNNKAYFRLGENYAAVLTIQQYPKYL
EDKLIKELCATGRELAISIHARPYDMMEARKAIQGTKTLNDVAIQKQQKQNFRSGVSEDAISGEAKEIQE
TTNALMDEIKNNGQKLFNGLFSVFLIAETEKELLEAVESVKNVGATWQVVFDTVDNYKEEALNTILPIGK
PYLDVEMSYMRDLTTTNIATQVPFTNVELQSPTGQFYGRNQLTKNMITIDRKKDLITPSGLIFGTSGSGK
GMATKWEILSTRLKFPKDRFLIVDPESEYLPIGKELDAEILDISTGTKNHLNILGMVDKQLLDEEDQELD
LVKEKSNLLSTMFESLLKSYTDVDAGLVDRVTLLTYERFENKETEPTLVDWFRILKEQTDEGAKELANKV
ETYCVGSQDIFAHQTNIDLTAPFIVFNTKKLDDRLKKFAMKVILDQLWKQVVSGQGKVTSRLYFDELQVN
FTTEEEAEWFLNLWARIRKYGAVTTGITQNPTTLLDSKAGQKMIANSEFLILLRQKPIDSQRLVEILSLT
PALKKYINDRAPQGTGLISAGGVVVPFENPIPKETHLFEIMNTDA
>gi|270208289|ref|YP_003329066.1| PrgJ [Enterococcus faecalis] [PrgJ]
MNLFKKKQSKKQTLSSNVEKVDKKVKKRVQQQANPTVQESIFYTSQFEEGLMHIVEDEFSKCYKLGEVDY
EIAVEEDQLNTVMGYAEGLNTLDKNSRYQLLVVNKREEESLMEDVLLAYQGDHLDNYRQEINEIITKQYE
QDERNFKIEKYAIFTTKSSSMKQANKELEGIMQNFANRFEANQIKLEVTPMTGLERLSLFSYFLRHGQYF
GTSYQDIAVSGLTSKAFIVPSKIKFPNNKAYFRLGENYAAVLTIQQYPKYLEDKLIKELCATGRELAISI
HARPYDMMEARKAIQGTKTLNDVAIQKQQKQNFRSGVSEDAISGEAKEIQETTNALMDEIKNNGQKLFNG
LFSVFLIAETEKELLEAVESVKNVGATWQVVFDTVDNYKEEALNTILPIGKPYLDVEMSYMRDLTTTNIA
TQVPFTNVELQSPTGQFYGRNQLTKNMITIDRKKDLITPSGLIFGTSGSGKGMATKWEILSTRLKFPKDR
FLIVDPESEYLPIGKELDAEILDISTGTKNHLNILGMVDKQLLDEEDQELDLVKEKSNLLSTMFESLLKS
YTDVDAGLVDRVTLLTYERFENKETEPTLVDWFRILKEQTDEGAKELANKVETYCVGSQDIFAHQTNIDL
TAPFIVFNTKKLDDRLKKFAMKVILDQLWKQVVSGQGKVTSRLYFDELQVNFTTEEEAEWFLNLWARIRK
YGAVTTGITQNPTTLLDSKAGQKMIANSEFLILLRQKPIDSQRLVEILSLTPALKKYINDRAPQGTGLIS
AGGVVVPFENPIPKETHLFEIMNTDA
>gi|25011186|ref|NP_735581.1| hypothetical protein gbs1135 [Streptococcus agalactiae NEM316] [PrgJ]
MVRLFPKRASRNGMTLTKTEKERAKQLQRALKASTQNTIQYTSLFEDGLMHIVDESYSKTWQLGDTNYIT
GSEDEKLDIIEYYVDALNGLDSENTYQLTILNRPVPTTLLDQITYDLEGDERDVFRKEYNNIIRSRFAKD
QNNFKVEKFVTVSTRAKDRKQAYRKLNDVDTHFTTQFQLVDVLLKSLDGTERLNIFADLLRGNPYLDVDY
KDVRISGLSTKSFIAPGRLWFQPDQFMMDKKYCKILFPRTFPAFLNDRLIKSLTDIGIELAISIHAQPYD
VAEAVKKVNTAEAGVKMDMVKSQVSAAQKGISSNLAVSSVAQDTADEAEKWKTEINDNDQKMFSGVFLVM
VKADSAEELADYTSRIKQAGRKHVIEFEETYYHQEEALNSMLPIGKTYIDVKRRFMRDMTTTNIATQIPF
TNTDLQSQSPLANYYGQNQISNNIISLDRQRDLYTSSGVILGSSGSGKSVFVKINEVIPAILRFPNDRVI
IVDPEEEYVDIGHAFGAQVIDIYPGTKTHFNLMDIPDLNKLRDEDKDFVGQKASLIMGLFENILQEVTDD
DVSLIDRVTHLCYEQITDRTPTLKDWHDILLEQPEEEAQSLALKSESYTKGSQDIFAYETNVDLNNQVVI
FNLKKLSGKLKPFAMMVIQDYIWQHVVDHKDEFVTRVYFDEMQNQFETDDQAAFFSKMYARIRKYGSIPT
GITQNVETLLSRKEGRNLLYNSEFLVLLKQKKTTIPYLLKTINLTDALVRYIEKPKAIGTGLIIAGTTTV
PFENPIPEDTELFRLVATDAYRKMES
>gi|29377913|ref|NP_817039.1| hypothetical protein EF_B0019 [Enterococcus faecalis V583] [PrgJ]
MHIVEDEFSKCYKLGEVDYEIAVEEDQLNTVMGYAEGLNTLDKKSRYQLLVVNKREEESLMEDVLLAYQG
DHLDNYRQEINEIITKQYEQDERNFKIEKYAIFTTKSSSMKQANKELEGIMQNFANRFEANQIKLEVTPM
TGLERLSLFSYFLRHGQYFGTSYQDIAVSGLTSKAFIVPSKIKFPNNKAYFRLGENYAAVLTIQQYPKYL
EDKLIKELCATGRELAISIHARPYDMMEARKAIQGTKTLNDVAIQKQQKQNFRSGVSEDAISGEAKEIQE
TTNALMDEIKNNGQKLFNGLFSVFLIAETEKELLEAVESVKNVGATWQVVFDTVDNYKEEALNTILPIGK
PYLDVEMSYMRDLTTTNIATQVPFTNVELQSPTGQFYGRNQLTKNMITIDRKKDLITPSGLIFGTSGSGK
GMATKWEILSTRLKFPKDRFLIVDPESEYLPIGKELDAEILDISTGTKNHLNILGMVDKQLLDEEDQELD
LVKEKSNLLSTMFESLLKSYTDVDAGLVDRVTLLTYERFENKETEPTLVDWFRILKEQTDEGAKELANKV
ETYCVGSQDIFAHQTNIDLTAPFIVFNTKKLDDRLKKFAMKVILDQLWKQVVSGQGKVTSRLYFDELQVN
FTTEEEAEWFLNLWARIRKYGAVTTGITQNPTTLLDSKAGQKMIANSEFLILLRQKPIDSQRLVEILSLT
PALKKYINDRAPQGTGLISAGGVVVPFENPIPKETHLFEIMNTDA
