# Supplementary material for: T346Hunter: A Novel Web-Based Tool for the Prediction of Type III, Type IV and Type VI Secretion Systems in Bacterial Genomes
Source: PLoS One. 2015 Apr 13;10(4):e0119317. doi: 10.1371/journal.pone.0119317 (PMC4395097; doi:10.1371/journal.pone.0119317)
Supplement: S1 Data — (ZIP) [file pone.0119317.s009.zip › T346Hunter_profiles/GP.PrgK.fasta]

>gi|58616094|ref|YP_195784.1| PrgK [Enterococcus faecalis] [PrgK]
MVENKRTWKEKVHVETQVEERLRKNLTLKSREATKLQKKALKTTKKEFKLSKKNYKQSLKKHKLTLKTGK
EPLSINHLLDKKKFVEQKKRKKAQKIAYKRTKKVDETRVVNQVKRETKEGLKREATQKVRTTLTQEDTLN
EAMTLYEKTQQAKFNMRTALKTGKTVKNLSVKTAKDTYGLGNRLFNFSRGRGFQRTPKDFTLKKQLMKQL
RNRAMRFKAAKEAKKAEQGIGLIRSFFNGQKTLGKVAALILKNPISWVVLLVLFLVFLLSGVASSTQKPA
IVQEEEDLTASWTYFTKLDAQHTDDNNLFYSNIDEVLFYMNYRYDDFKLLDMDSTGTKNFETILSELWTA
LNGKKPDYQLKTMQSLETDKKSSYFIEEEQAKHYQEIKKELGYQTLDDLLSFPVKTDALIVNKRYGYDKS
KEKLTLYQGIDVLIEDNQPFHSPMNGQIVSVPDTETLVIEKEKVARLTIRGVNTLRLTKGMDVEEGTFLG
NTKNSTVTFQYEKYKKETKDWFFVNPAFYFPRVTYTQTTLLGSADFSPGASVEKRAQAVYDYLSKKGYTK
EGISAILGNFSVESGINPKRAEGDYLNPPVGAHGNSWDEPSWLSMGGPQIYGGRFPNILHRGLGLGQWTD
TADGGRRHTLLLDYAKGKNKKWYDLQLQLDFIFDGDAPGSRTAADNVARSKVAATIPELTTYFLTVWEGN
PGDKLGERIQAAQNWFTFFSRSGTPIGGSGSEVFAQYKEKMQPLPTDRETKAGQGWPGNAYAPGNCTWYV
FNRFAQLGKSIHPTMGNANQWVHNYSQTPGATLESAPKKGDAVIFTNGVAGSSTQYGHVAYVEHVNSDGS
FVISEMNVSGEYSMNWRVLKKEAGEYFMRLN
>gi|270208290|ref|YP_003329067.1| PrgK [Enterococcus faecalis] [PrgK]
MVESKRTWKEKVHVESQVEERLRKNLTLKSREATKLQKKALKTTKKEFKLSKKNYKQSLKKHKLTLKTGK
EPLSINHLLDKKKFVEQKKRKKAQKIAYKRTKKVDETRVVNQVKRETKEGLKREATQKVRTTLTQEDTLN
EAMTLYEKTQQAKFNMRTALKTGKTVKNLSVKTAKDTYGLGNRLFNFSRGRGFQRTPKDFTLKKQLMKQL
RNRAMRFKAAKEAKKAEQGIGLIRSFFNGQKTLGKVAALILKNPISWVVLLVLFLVFLLSGVASSTQKPA
IVQEEEDLTASWTYFTKLDAQHTDDNNQFYSNIDDVLFYMNYRYDDFKLLDMDSTGTKNFETILSDLWTA
LNGKKPDYQLKTMQSLETDKKSSYFIEEEQAKHYQEIKKELGYQTLDDLLSFPVKTDALIVNKRYGYDKS
KEKLTLYQGIDVLIEANQPFHSPMNGQIVSVPDTETLVIEKEKVARLTIRGVNTLRLTKGMDVEEGTFLG
NTKNSTVTFQYEKYKKDTKDWFFVNPAFYFPRVTYTQTTLLGSADFSPGASVEKRAQAVYDYLSKKGYTK
EGISAILGNFSVESGINPKRAEGDYLNPPVGAHGNSWDEPSWLSMGGPQIYGGRFPNILHRGLGLGQWTD
TADGGRRHTLLLDYAKGKNKKWYDLQLQLDFIFDGDAPGSRTAADNVARSKVAATIPELTTYFLTVWEGN
PGDKLGERIQAAQNWFTFFSRSGTPIGGSGSEVFAKYKEKMQPLPTDRETKAGQGWPGNAYAPGNCTWYV
FNRFAQLGKSIHPTMGNANQWVHNYRQTPGATLESTPKKGDAVIFTNGVAGSSTQYGHVAYVGAKRS
>gi|25011184|ref|NP_735579.1| hypothetical protein gbs1133 [Streptococcus agalactiae NEM316] [PrgK]
MTEEKQDLRSRVVRKRQIKESVHRHNQSSARKAQKAAKGELQVATKELKEAREAYQKAQTDFRAGIIDDE
ALKKAQEKLKQAQAKYKDAKKVKKKVRKTNPTLSQKVRQTGRRITKRTGQEILEMGFEQDDTLSDLVRTK
HQIRQTQAMAKQAGRATGKGIKLTYRGAKGTVKLGAKGTKYAYHQTRKGSVKATQETVKVASKTAQTLVA
TSKALVSAIAPIIANPITWAVTGVISLLLLIVILVSSVFSSNVVQQNEFTLNQSWLHISKVDRQKSSDKV
DYYTDIDSILLYMNYRYGGEWEPDARWDDGFGGKVTGALGFNHFSDALDDIWKEENQDIDHLKTMAELYT
NGKEWIKFSKDDLEEYKEILDSQAETGKYLAYQELSNPFYASDDDKAESDYLTIAKRYGYTDKDTIDPTT
TLQAKASQKLYAVMDGKVTVTKKDLKGEKTKTTNLIIEDTDARFIYYDVSQSRVKTGDKVEAGRELATVS
GDTQKIAYAKRYGEVDDKDSTWLKEIRDKDVSYGYITKTKKGKKEVWVLTNPGFYFPFVKYVETTTVTQE
PYEMSGRAKQLYDLIKKILPHATDNGIAAIAGCFGVESSINPKRAEGDYLSPPVGSSASSWDDEAWLTIG
GPAIYGGGYPNIIHRGLGLGQFTDTSDGANRNTLLREFAKSKGKKWYSLELQVQFMLEGDNPYYINIFKR
IATSQGDVDSLTAEFLAKWEGVPGNKLAQRQAIAKQALMWFKQPTHSGGASTLQSSWNFPKEYSSKLKSY
PSAATVSRSLNGNTYPIGQCTWYVYNRLSEAGAPAVNWLGNGQDWVRNLVAKGWTFSNKPVAGAVCSTAG
GFDYTMPTYGHVSYVEHVNGDGTFLVSECNVMGIQNQIHWAVKSRQSYYTFAIPPK
>gi|29377914|ref|NP_817040.1| hypothetical protein EF_B0020 [Enterococcus faecalis V583] [PrgK]
MVESKRTWKEKVHVESQVEERLRKNLTLKSREATKLQKKALKTTKKEFKLSKKNYKQSLKKHKLTLKTGK
EPLSINHLLDKKKFVEQKKRKKAQKIAYKRTKKVDETRVVNQVKRETKEGLKREATQKVRTTLTQEDTLN
EAMTLYEKTQQAKFNMRTALKTGKTVKNLSVKTAKDTYGLGNRLFNFSRGRGFQRTPKDFTLKKQLMKQL
RNRAMRFKAAKEAKKAEQGIGLIRSFFNGQKTLGKVAALILKNPISWVVLLVLFLVFLLSGVASSTQKPA
IVQEEEDLTASWTYFTKLDAQHTDDNNLFYSNIDDVLFYMNYRYDDFKLLDMDSTGTKNFETILSELWTA
LNGKKPDYQLKTMQSLETDKKSSYFIEEEQAKHYQEIKKELGYQTLDDLLSFPVKTDALIVNKRYGYDKS
KEKLTLYKGIDVLIEDNQPFHSPMNGQIVSVPDTETLVIEKEKVARLTIRGVNTLRLTKGMDVEEGTFLG
NTKNSTVTFQYEKYKKETKDWFFVNPAFYFPRVTYTQTTLLGSAEFSPGASVEKRAQAVYDYLSKKGYTK
EGISAILGNFSVESGINPKRAEGDYLNPPVGAHGNSWDEPSWLAMGGPQIYGGRFPNILHRGLGLGQWTD
TADGGRRHTLLLDYAKGKNKKWYDLQLQLDFIFDGDAPGSRTAADNVARSKVAATIPELTTYYLTVWEGN
PGDKLGERIQAAQNWFTFFSRSGTPIGGSGSEVFAQYKEKMQPLPTDRETKAGQGWPGNAYAPGNCTWYV
FNRFAQLGKSIYPTMGNANQWVHNYSQTPGATLESAPKKGDAVIFTNGVAGSSTQYGHVAYVEHVNSDGS
FVISEMNVSGEYSMNWRVLKKEAGEYFMRLN
