# Supplementary material for: T346Hunter: A Novel Web-Based Tool for the Prediction of Type III, Type IV and Type VI Secretion Systems in Bacterial Genomes
Source: PLoS One. 2015 Apr 13;10(4):e0119317. doi: 10.1371/journal.pone.0119317 (PMC4395097; doi:10.1371/journal.pone.0119317)
Supplement: S1 Data — (ZIP) [file pone.0119317.s009.zip › T346Hunter_profiles/GP.PrgL.fasta]

>gi|58616095|ref|YP_195785.1| PrgL [Enterococcus faecalis] [PrgL]
MYNMEKLSRYKKIGFIGGSLLLIMLIFLIGLSVGQRKQVNTNEKQVKVEKKEELTTSTVKKFLIAYYTKK
DLGENRNRYEPLVTSAMYNELVNVEKQPVNQAYKGYVVNQVLDTYKIYIDTENNEVIVDVTYKNTQRTKR
NNDEGALKNQSNQEALKLTFVKQGANFLVDKMAPVTLTNELQEEPNSYNTHVVTTEESAKESANSGEK
>gi|270208293|ref|YP_003329070.1| PrgL [Enterococcus faecalis] [PrgL]
MYNMEKLSRYKKIAFIGGSLLLIVIIFLIGLSVGQRKQVNTNEKQVKVEKKEELTTSTVKKFLIAYYTKK
DLGENRNRYEPLVTSAMYNELVNVEKQPVNQAYKGYVVNQVLDTYKIYIDTENNEVIVDVTYKNTQRTKR
NNDEGALKNQSNQEALKLTFVKQGANFLVDKMAPVTLTNELQEEPNSYNTHVVTTEESAKESANSGEK
>gi|25011183|ref|NP_735578.1| hypothetical protein gbs1132 [Streptococcus agalactiae NEM316] [PrgL]
MIDTFKVKWFKRGMSLLVLILVFFLGLGFGQMGNSSQSKDRPKQTATKKTRTNTITQTQVKEFLVAYYTK
KDLEENRNRYKDYMTEGLYNATISEENKAQNQAYRGFVVNFEFQDANIYIDQVHKQVICEVTYTNDLLQK
KNNKDGAQIGVVNHTTIQLAYTKLNGKYLINQMSTILLTDSANPSEETESYGAIAPSNTKD
>gi|29377915|ref|NP_817041.1| hypothetical protein EF_B0021 [Enterococcus faecalis V583] [PrgL]
MYNMEKLSRYKKIGFIGGSLLLIVLIFLIGLSVGQRKQVNTNEKQVKVEKKEELTTSTVKKFLIAYYTKK
DLGENRNRYEPLVTSAMYNELVNVEKQPVNQAYKGYVVNQVLDTYKIYIDTENNEVIVDVTYKNTQRTKR
NNDEGALKNQSNQEAMKLTFVKQGANFLVDKMAPVTLTNELQEEPNSYNTHVVTTEESTKESANSGEK
