# Supplementary material for: T346Hunter: A Novel Web-Based Tool for the Prediction of Type III, Type IV and Type VI Secretion Systems in Bacterial Genomes
Source: PLoS One. 2015 Apr 13;10(4):e0119317. doi: 10.1371/journal.pone.0119317 (PMC4395097; doi:10.1371/journal.pone.0119317)
Supplement: S1 Data — (ZIP) [file pone.0119317.s009.zip › T346Hunter_profiles/GP.TcpA.fasta]

>gi|209947586|ref|YP_002291093.1| TcpA protein [Clostridium perfringens] [TcpA]
MGKKVNQEVENGLNAIINEIANVLKIFFFRVGLGFKKSWKNKKLFIGFFLSFLIPIAARIKSDYFLVDTK
FYFKIIYFSTFIAPLFYMVIVSFVKNKEDKRNAEYRLAFEQLNFVGADSKTPILKSFIEDKGTRIDEITF
ESMIPIETWKSYIPQLQTSLNISIISIEQGASKRIVIIKSMAGDAKIPKYLPWDDKYIEEQEGVVVVGQT
FSGNIKIDLNKSPHILSAGETGSGKSVILRCILWQLLKQGAIAYMVDFKGGVEFGLEYEKVGQVITEVDA
AEKLFKYLVDENAKRLKLLRESGSKNIGEYNKKFEGEELKRIIVVIDELAELMDKTGVDDETRAKLVRIE
GYTSTLARLSRATGINLCIGVQRPDAKVITGQIKNNVPVRICGRFADSKASEIVLSNTKAKDLPEVKGRF
LFKLGADTVQFQAFYFDDDKHFIPNKILKLRKDEIEDKKVCLDLNKEKLIDNDLMNSVNEKFEIKEVKSM
DSNIENEDDSKFENFEEQNKTENLKSTINDDYE
>gi|86559558|ref|YP_473379.1| DNA segregation ATPase FtsK/SpoIIIE [Clostridium perfringens CPE str. F4969] [TcpA]
MKSMSGSLEIEEKIPWSDEYIEPQEGVVCIGESETQKIKIDLNKSPHLLSAGETGSGKSVIVRCILWQLI
SQGAIAYMVDFKGGVEFGLQYEKIGQVITEVDQAEALFAFLVEENSRRLKLLRENQVKNIAEYNAKCSGS
LRRIVVVIDELAELMDKTGVDDEKKEKLTKIEGYLSTLARLSRATGINLLIATQRPDAKVITGQIKNNVP
VRICGRFADAKASEIVLSNTKAKDLDPIKGRFLFKLGADTIEFQAYYFDDDKHFIPSKIFKVREAFKDNE
NKNNLIDEGSNENKTIENNAKEIINLVKEKVEVNNEEKKTEVNIIKEDVEVKNDEISEKSKGEKFNNIGK
FDYE
>gi|190015766|ref|YP_001967771.1| probable DNA translocase coupling protein [Clostridium perfringens] [TcpA]
MIFLSSDWEKKVNQEIENGANAIINEIANVLRIFFFRVGLGFKKSWKNKKLFIGFFLSFLIPIAARIKSD
YFLVDTKFYFKIIYFLTFIAPLFYMVIVSFVKNKEDKRNAEYRLAFEQLNFVGADSKTPILKSFIEDKGT
RIDEITFESMIPIETWKSYIPQLQTSLNISIISIEQGASKRIVIIKSMAGDAKIPKYLPWDDKYIEEQEG
VVVVGQTFSGNIKIDLNKSPHILSAGETGSGKSVILRCILWQLLKQGAIAYMVDFKGGVEFGLEYEKVGQ
VITEVDAAEKLFKYLVDENAKRLKLLRESGSKNIGEYNKKFEGEELKRIIVVIDELAELMDKTGVDDETR
AKLVRIEGYTSTLARLSRATGINLCIGVQRPDAKVITGQIKNNVPVRICGRFADSKASEIVLSNTKAKDL
PEVKGRFLFKLGADTVQFQAFYFDDDKHFIPNKILKLRKDEIEDKKVGLDLNKEKLIDNDLMNSVNEKFE
IKEVKSMDSNIENEDDSKFENFEEQNKTENLKSTINDDYE
>gi|338815032|ref|YP_004670343.1| TcpA protein [Clostridium perfringens] [TcpA]
MSSDWEKKVNQEIENGANAIINEIANVLRIFFFRVGLGFKKSWKNKKLFIGFFLSFLIPIVARIKSDYFL
VDTKFYFKTIYFSTFIAPLFYMVIVSFIKNKEDKRNAEYRLAFEQLNFVGADSKTPILKSFIEDKGTRID
EITFESMIPIETWKSYIPQLQTSLNISIISIEQGASKRIVIIKSMAGDAKIPEEILWDDKYIEEQEGVVV
VGQTFSGNIKIDLNKSPHILSAGETGSGKSVILRCILWQLLKQGAIAYMVDFKGGVEFGLEYEKVGQVIT
EVNAAEKLFKYLVDENAKRLKLLRESGSKNIGEYNKKFEGEELKRIIVVIDELAELMDKTGVDDETRAKL
VRIEGYTSTLARLSRATGINLCIGVQRPDAKVITGQIKNNVPVRICGRFADSKASEIVLSNTKAKDLPEV
KGRFLFKLGADTVQFQAFYFDDDKHFIPNKILKLRKDEIEDKKASLDLNKEKLIDNNLMNNVNEKFEIKE
VKYMDSNIANEDDSKFENFEEQNKTENLKLTINDDYE
>gi|86559677|ref|YP_473424.1| FtsK/SpoI [Clostridium perfringens] [TcpA]
MSSDWEKKVNQEIENGANAIINEIANVLRIFFFRVGLGFKKSWKNKKLFIGFFLSFLIPIAARIKSDYFL
VDTKFYFKIIYFSTFIAPLFYMAIISFVNRKGDKVEEEFKKAFEEMGFIDISGNAPKLINIKHDELTGID
QYFFKTFIPLDDWQPKARLMESRLNKTIFEIIQGIDKQTVQMNALEGSVKVSDKLLWSNDLIREEGVLNF
GKSISSEIKIDLDEQPHVLVAGQTGSGKSVLMRCLLWQVYCQGADVYMIDFKAGVEFGLDYEKIGKVMTE
VDETLKLLETLIVENTDRLKKFREAKVKNLKEYNKKFKTHLKRKVVFIDEMAQLMDSSGVDKETKAKLEK
ISYCIATLARTARASGINLVLGAQRPDANVMNGQIKNNVTVRVCGRFADGPVSEIVLGNNKAKKLPEIKG
RFLFKVDANTIEFQAYYFNDDKDFKPEQVERQKSQYEFISIKSSDDDLIIEDAPVENISVVENKTFDDIK
QEIDVNKDLKQEKQDVNKELKSKNKTDILSSKDWDASNF
