# Supplementary material for: T346Hunter: A Novel Web-Based Tool for the Prediction of Type III, Type IV and Type VI Secretion Systems in Bacterial Genomes
Source: PLoS One. 2015 Apr 13;10(4):e0119317. doi: 10.1371/journal.pone.0119317 (PMC4395097; doi:10.1371/journal.pone.0119317)
Supplement: S1 Data — (ZIP) [file pone.0119317.s009.zip › T346Hunter_profiles/GP.TcpC.fasta]

>gi|209947589|ref|YP_002291096.1| TcpC protein [Clostridium perfringens] [TcpC]
MFRKNKENTKPKKENKEKKSFFKKKDKLNMDLEDSVANLDKQVNGVKEKKLVSVMPFRIARAFIWVLIGI
LCFRGGVSVFKGNQSEALKKENEKILNNMEKQSSLETQAFSFAEEFAWDYFSRYPINTQDFINRITKYTT
EQLANEMNNGTYSDVIYTSAFYFEKYSENQVNVSVKARVRVYTPKAGQEQTPQDQLQYDTNLVDYYLEVP
IVFDKDMNMAVDALPVMTAPPEKAYFKNKEFSGTSENDADKTKKITDSVSQFFKAYYEQNQTQIDYFLVD
GADIKGAGQKFSFNKIDRINIYKLSDKEFLAIVDLNIDSFGNSIKQGFNLTVVQEGDKFLVKTLEPRTSN
IDLNNKSNN
>gi|86559561|ref|YP_473382.1| putative Tn916 ORF13 protein [Clostridium perfringens CPE str. F4969] [TcpC]
MFRKNKENTKPKKEKKEKKSFFRKKDKTNMNLEDSVANLDKQVNDVKEQKLVSVMPFKIARAFIWVLIGI
LCFRGGVSVFKGNQSEALKKENEKILNNMEKQSSLETQAFSFAEEFAWDYFSRYPSNTQDFVNRITKYTT
EQLANEMNNGTYSDVIYTSAFYFEKYSENQVNVSVKARVRVYTPKAGQEQTPQDQLQYDTNLVDYYLEVP
IVFDKDMNMAVDALPVMTAPPEKAYFKNKEFSGTSENDADKTKKITDSVSQFFKAYYEQNQTQIDYFLVD
GADIKGAGQKFSFNKIDRINIYKLSDKEFLAIVDLNVDSFGNAIKQGFNLTVVQEGDKFLVKTLEPRTSN
IDLNKSNN
>gi|190015768|ref|YP_001967773.1| ORF13-like protein [Clostridium perfringens] [TcpC]
MFRKNKENTKPKKEKKEKKSFFKKKDKLNMDLEDSVANLDKQVNGVKEKKLVSVMPFRIARAFIWVLIGI
LCFRGGVSVFKGNQSEALKKENEKILNNMEKQSSLETQAFSFAEEFAWDYFSRYPSDTQDFVRRITKYTT
EQLANEMNNGTYSDVIYTSAFYFEKYSENQVNVSVKARVRVYTPKAGQEQTPQDQLQYDTNLVDYYLEVP
IVFDKDMNMAVDALPVMTAPPEKAYFKNKEFSGTSENDADKTKKITDSVSQFFKAYYEQNQTQIDYFLVD
GADIKGAGQKFSFNKIDRINIYKLSDKEFLAIVDLNVDSFGNAIKQGFNLTVVQEGDKFLVKTLEPRTSN
IDLNNKSNN
>gi|338815031|ref|YP_004670342.1| TcpC protein [Clostridium perfringens] [TcpC]
MFRKNKENTKPKKDKKEKKSFFRKKDKSNMDLEDSVANLDKQVNGVKEKKLVSVMPFRIARAFIWVLIGI
LCFRGGVSVFKGNQSEALKKENEKILNNMEKQSSLETQAFSFAEEFAWDYFSRYPSDTQDFVRRITKYTT
EQLANEMNNGTYSDVIYTSAFYFEKYSENQVNVSVKARVRVYTPKAGQEQTPQDQLQYDTNLVDYYLEVP
IVFDKYMNMAVNALPVMTAPPEKAYFKNKEFSGTSENDADKTKKITDSVSQFFKAYYEQNQTQIDYFLVD
GADIKGAGQKFSFNKIDRINIYKLSEKEFLAIVDLNVDSFGNAIKQGFNLTVVQEGDKFLVKTLEPRTSN
IDLNKSNN
>gi|86559676|ref|YP_473496.1| putative Tn916 ORF13 protein [Clostridium perfringens] [TcpC]
MFRKNKENTKPKKEKKEKKSFFKKKDKLNMDLEDSVANLDKQVNGVKEKKLVSVMPFRIARAFIWVLIGI
LCFRGGVSVFKGNQSEALKKENEKILNNMEKQSSLETQAFSFAEEFAWDYFSRYPINTQDFINRITKYTT
EQLANEMNNGTYSDVIYTSAFYFEKYSENQVNVNVKARVRVYTPKAGQEQTPQDQLQYDTNLVDYYLEVP
IVFDKDMNMAVDALPVMTAPPEKAYFKNKEFSGTSENDADKTKKITDSVSQFFKAYYEQNQTQIDYFLVD
GADIKGAGQKFSFNKIDRINIYKLSDKEFLAIVDLNIDSFGNSIKQGFNLTVVQEGDKFLVKTLEPRTSN
IDLNNKINN
