# Supplementary material for: T346Hunter: A Novel Web-Based Tool for the Prediction of Type III, Type IV and Type VI Secretion Systems in Bacterial Genomes
Source: PLoS One. 2015 Apr 13;10(4):e0119317. doi: 10.1371/journal.pone.0119317 (PMC4395097; doi:10.1371/journal.pone.0119317)
Supplement: S1 Data — (ZIP) [file pone.0119317.s009.zip › T346Hunter_profiles/GP.TcpD.fasta]

>gi|209947590|ref|YP_002291097.1| TcpD protein [Clostridium perfringens] [TcpD]
MKNFKNLKEKAAEKVKLHKLRIQGFFVALIAFMTTYNTYAYASIDGGAIKTNVINNILLPISFVVVGFLL
IKELVKKSIAGIVVVLIVGGLVIVVIAQPDLIKIFGEWVRTIGGF
>gi|86559562|ref|YP_473383.1| hypothetical protein pCPF4969_20 [Clostridium perfringens CPE str. F4969] [TcpD]
MKNFKNLKEKAAEKVKLHKLRIQGFFVALIAFMTTYNTYAYASIDGGNIKNNVINNILLPISFVVVGFLL
IKELVKKSIAGIVVVLIVGGFVIIMIAQPDLMKSFGNFVKTILGL
>gi|190015769|ref|YP_001967774.1| hypothetical protein pCW3_0033 [Clostridium perfringens] [TcpD]
MKNFKNLKEKVAEKVKLNKLRIQGFFVALLSFMTTYSTYAYADINGESIKSNLINNILLPISFVVVGFLL
IKELAKKSVAGILVVLIVGGFVIIMIAQPDLMKSFGNFVKTILGL
>gi|338815030|ref|YP_004670341.1| TcpD protein [Clostridium perfringens] [TcpD]
MKNFKNLKEKAAEKVKLHKLRIQGFFVALISFMTTYSTYAYAEINGESIKTNLISNILLPISFVVVGFLL
IKELAKKSVAGILVVLIVGGFVIITIAQPDLIKSFGNFVKTILGL
>gi|86559675|ref|YP_473495.1| hypothetical protein pCPF5603_72 [Clostridium perfringens] [TcpD]
MKNFKNLKEKVKLHKLRIQGFFVALLSFMTTYSTYAYADINGESIKTNLISNILLPISFVVVGFLLIKEL
AKKSVAGILVVLIVGGFVIITIAQPDLIKSFGNFVKTILGL
