# Supplementary material for: T346Hunter: A Novel Web-Based Tool for the Prediction of Type III, Type IV and Type VI Secretion Systems in Bacterial Genomes
Source: PLoS One. 2015 Apr 13;10(4):e0119317. doi: 10.1371/journal.pone.0119317 (PMC4395097; doi:10.1371/journal.pone.0119317)
Supplement: S1 Data — (ZIP) [file pone.0119317.s009.zip › T346Hunter_profiles/GP.TcpE.fasta]

>gi|209947591|ref|YP_002291098.1| TcpE protein [Clostridium perfringens] [TcpE]
MEEERKILRSYNKLKNFEIKIYRLGNTTIPFPLPITTTVYFLAALTLVAIIDATIGIHINFIYKYVALPL
GIAYIAKNKKIDGKPLHKYLLRLIQFQNIKKSKIERFEIRENLESFRFIERF
>gi|86559563|ref|YP_473384.1| putative Tn916 ORF17 protein [Clostridium perfringens CPE str. F4969] [TcpE]
MEEDRKILRSYNKLKNFEIKIYRLGNTTIPFPVPITTTVYFVVALIIIAIIDATIGIHINFIYKYVALPL
GIAYIAKNKKIDGKPLHKYLLRLVQFQNIKKSKIERFEIRENLESFRFIERF
>gi|190015770|ref|YP_001967775.1| ORF17-like protein [Clostridium perfringens] [TcpE]
MEEDRKILRSYNKLKNFEIKIYRLGNTTIPFPVPITTTVYFVVALIIIAIIDATIGIHINFIYKYVALPL
GIAYIAKNKKIDGKPLHKYLLRLIQFQNIKKSKIERFEIRENLESFRFIERF
>gi|338815029|ref|YP_004670340.1| TcpE protein [Clostridium perfringens] [TcpE]
MIFMEEDRKILRSYNKLKNFEIKIYRLGNTTIPFPVPITTTVYFVVALIMIAIIDATIGIHINFIYKYVA
LPLGIAYIAKNKKIDGKPLHKYLLRLIQFQNIKKSKIERFEIRENLESFRFIERF
>gi|86559674|ref|YP_473494.1| putative Tn916 ORF17 protein [Clostridium perfringens] [TcpE]
MEEDRKILRSYNKLKNFEIKIYRLGNTKIPFPVPITTTVYFVVALIIIAIIDATIGIHINFIYKYVALPL
GIAYIAKNKKIDGKPLHKYLLRLIQFQNIKKSKIERFEIRENLESFRFIERF
