# Supplementary material for: T346Hunter: A Novel Web-Based Tool for the Prediction of Type III, Type IV and Type VI Secretion Systems in Bacterial Genomes
Source: PLoS One. 2015 Apr 13;10(4):e0119317. doi: 10.1371/journal.pone.0119317 (PMC4395097; doi:10.1371/journal.pone.0119317)
Supplement: S1 Data — (ZIP) [file pone.0119317.s009.zip › T346Hunter_profiles/GP.TcpF.fasta]

>gi|209947592|ref|YP_002291099.1| TcpF protein [Clostridium perfringens] [TcpF]
MINKIQEDDPLKEVSTILAEKTIEILEERAEDRYIFNPVTEENEFIAGDKTLEYDTYIFISLLKGDDKDF
ISKGVEIFEYMIKSPKKALNEFLGISQKTISERDFRIYKKKSTEFLEIQSMRFDIRPLRKSEIDSLSARV
TKRGHQSADELVKWSDNCLEVEQDEEKVIIPLRNAYKNRVTGLIEQGDKILKIQNDGFTSYQTFLAINNI
PSMEFPGVEYIKLIQDMNIGAEICIHIKKFSAEESKSKIKNKAAKINAQVNEALQGGHIPSDEEYEAKAA
AESLEKEVKRNKHIIETSISICLASTKEKIVRNNTKVLMEYFNKSLKFELINPYTDQYRIFLDFIPANSN
YNRDFIQLVPMETLAGGVFGASDHLGDSVGAYIGYTVNGNRKVYLYMGRATKLNKSPAMGIYGNLGGGKS
FNANLIVVLHVLFGSSALIFDPKSERSHWAAKLDFMGDLISIVRLTPNDEDKGKLDPFNLYNDNIDEACD
LAFNIIVEIVNTSEEEKIILKETLKQIREEEKPSMKRLIEKINDVPDSDAYKKDAERLVRKLNASKDVGL
SKLIFGDGTEKAINLDNRLNILQIDNLTIPDQGTKKEEYSEEEKLSSCLMMLMGSFTKKFAMKKRNTFDL
ILFDESWFCARRS
>gi|86559564|ref|YP_473385.1| putative Tn916 ORF16 protein [Clostridium perfringens CPE str. F4969] [TcpF]
MKSNKFNFPINFVKENLIFNNKVCYAGFKLNGFEYSSCNNSEKIRILDSLTELIKEIPSEAQILLIPRAV
DCERSIRPMINKIQEDDPLKEVSTILAEKTIEILEERAEDRYIFNPVTEENEFIAGDKTLEYDTYIFISL
LKGDDKDFISKGGEMFEYMIKSPKKALNEFLGISQKTISERDFRIYKKKSIEFLEIQSMRFDIRPLRKSE
IDSLSARVTKRGHQSADELVKWSDNCLEVEQDEEKVIIPLRNAYKNRVTGLIEQGDKILKIQNDGFTSYQ
TFLAINNIPSMEFPGVEYIKLIQDMNIGAEVCIHIKKFSAEESKSKIKNKVAKINAQVNEALQGGHIPSD
EEYEAKAAAESLEKEVKRNKHIIETSISICLASTKEKIVRNNTKVLMEYFNKSLKFELINPYTDQYRIFL
DFIPANSNYNRDFIQLVPMETLAGGVFGVSDHLGDSVGAYIGYTVNGNRKVYLYMGRATKLNKSPAMGIY
GNLGGGKSFNANLIVVLHVLFGSSALIFDPKSERSHWADKLDFMGDLISIVRLTPNDEDKGKLDPFNLYN
DNIDEACDLAFNIIVEIANTNEEEKIILKETLNKMKDEKRPSMKRLIEMINDVSDSDAYKKEAERLVRKL
NASKDVGLSKLIFGDGTEKAINLDNRLNILQIDNLTIPDQGTKKEEYSEEEKLSSCLMMLMGSFTKKFAM
KKRNTFDLILFDESWFCARRS
>gi|190015771|ref|YP_001967776.1| ORF16-like conjugation protein from Tn916-like elements [Clostridium perfringens] [TcpF]
MKKNNKFDFPINFVKENLIFNNKACYAGFKLNGFEYSSCNNSEKIRILDSLTELIKEIPSEAQILLIPRA
VDCERSIRPMINKIQEDDPLKEVSTILAEKTIEILEERAEDRYIFNPVTEENEFIAGDKTLEYDTYIFIS
LLKGDDKDFISKGGEIFEYMIKNPKKALNEFLGISQKTISERDFRIYKKKSTEFLEIQSMRFDIRPLRKS
EIDSLSARVTKRGHQSADELVKWSDNFLEVEQDEEKVIIPLRNAYKNRVTGLIEQGDKILKIQNDGFTSY
QTFLAINNIPSMEFPGVEYIKLIQDMNIGAEICIHIKKFSAEESKSKIKNKAAKINAQVNEALQGGHIPS
DEEYEAKAAAESLEKEVKRNKHIIETSISICLASTKEKIVRNNTKVLMEYFNKSLKFELINPYTDQYRIF
LDFIPANSNYNRDFIQLVPMETLAGGVFGASDHLGDSVGAYIGYTVNGNRKVYLYMGRATKLNKSPAMGI
YGNLGGGKSFNANLIVVLHVLFGSSALIFDPKSERSHWAAKLDFMGDLISIVRLTPNDEDKGKLDPFNLY
NDNIDEACDLAFNIIVEIANTNEEEKIILKETLNKMKDEKRPSMKRLIEMINDVSDSDAYKKEAERLVRK
LNASKDVGLSKLIFGDGTEKAINLDNRLNILQIDNLTIPDQGTKKEEYSEEEKLSSCLMMLMGSFTKKFA
MKKRNTFDLILFDESWFLKNSAAGRKLYDFLARQGRSLNVGCIFNGHSVLDIPTEEIKNTITYKLCFKTN
NRDEAKRMLEFMNKSITEENIKMLMELENRQAVFQDLDGRVGVIEFDAVFEQFIECFSTTPEDTLNYEDV
S
>gi|338815028|ref|YP_004670339.1| TcpF protein [Clostridium perfringens] [TcpF]
MKSNKFNFPINFVKENLIFNNKVCYAGFKLNGFEYSSCNNSEKIRILDSLTELIKEIPSEAQILLIPRAV
DCERSIRPMINKIQEDDPLKEVSTILAEKTIEILEERAEDRYIFNPVTEENEFIAGDKTLEYDTYIFISL
IKGDDKDFISKGGEMFEYMIKSPKKALNEFLCISQKTISERDFRIYKKKSTEFLEIQSMRFDIRPLRKSE
IDSLSARVTKRGHQSADELVKWSDNFLEVEQDEEKVIIPLRNAYKNRVTGLIEQGDKILKIQNDGFTSYQ
TFLAINNIPSMEFPGVEYIKLIQDMNIGAEICIHIKKFSAEESKSKIKNKAAKINAQVNEALQGGHIPSD
EEYEAKAAAESLEKEVKRNKHIIETSISICLASTKEKIVRNNTKVLMEYFNKSLKFELINPYTDQYRIFL
DFIPANSNYNRDFIQLVPMETLAGGVFGASDHLGDSVGAYIGYTVNGNRKVYLYMGRATKLNKSPAMGIY
GNLGGGKSFNANLIVVLHVLFGSSALIFDPKSERSHWADKLDFMGDLISIVRLTPSDEDKGKLDPFNLYN
DNIDEACELAFNIIVEIANTNEEEKIILKETLNKMKDEKRPSMKRLIEMINDVSDSDAYKKEAERLVRKL
NASKDVGLSKLIFGDGTEKAINLDNRLNILQIDNLTIPDQGTKKEEYSEEEKLSSCLMMLMGSFTKKFAM
KKRNTFDLILFDESWFLKNSAAGRKLYDFLARQGRSLNVGCIFNGHSVLDIPTEEIKNTITYKLCFKTNN
RDEAKRMLEFMNKSVTEENIKMLMELENRQAVFQDLDGRVGVIEFDAVFEQFIECFSTTPEDTLNYEDVS
>gi|86559673|ref|YP_473493.1| putative Tn916 ORF16 protein [Clostridium perfringens] [TcpF]
MFEYMIKSPKKALNEFLGISQKTISERDFRIYKKKSIEFLEIQSMRFDIRPLRKSEIDSLSARVTKRGHQ
SADELVKWSDNCLEVEQDEEKVIIPLRNAYKNRVTGLIEQGDKILKIQNDGFTSYQTFLAINNIPSMEFP
GVEYIKLIQDMNIGAEVCIHIKKFSAEESKSKIKNKAAKINAQVNEALQGGHIPSDEEYEAKAAAESLEK
EVKRNKHIIETSISICLASTKEKIVRNNTKVLMEYFNKSLKFELINPHTDQYRIFLDFIPANSNYNRDFI
QLVPMETLAGGVFGASDHLGDSVGAYIGYTVNGNRKVYLYMGRATKLNKSPAMGIYGNLGGGKSFNANLI
VVLHVLFGSSALIFDPKSERSHWAAKLDFMGDLISIVRLTPNDEDKGKLDPFNLYNDNIDEACDLAFNII
VEIANTNEEEKIILKETLNKMKDEKRPSMKRLIEMINDVSDSDAYKKEAERLVRKLNASKDVGLSKLIFG
DGTEKAINLDNRLNILQIDNLTIPDQGTKKEEYSEEEKLSSCLMMLMGSFTKKFAMKKRNTFDLILFDES
WFLKNSAAGRKLYDFLARQGRSLNVGCIFNGHSVLDIPTEEIKNTITYKLCFKTNNRDEAKRMLEFMNKS
VTEENIKMLMELENRQAVFQDLDGRVGVIEFDAVFEQFIECFSTTPEDTLNYEDVS
