# Supplementary material for: T346Hunter: A Novel Web-Based Tool for the Prediction of Type III, Type IV and Type VI Secretion Systems in Bacterial Genomes
Source: PLoS One. 2015 Apr 13;10(4):e0119317. doi: 10.1371/journal.pone.0119317 (PMC4395097; doi:10.1371/journal.pone.0119317)
Supplement: S1 Data — (ZIP) [file pone.0119317.s009.zip › T346Hunter_profiles/GP.TcpG.fasta]

>gi|209947594|ref|YP_002291101.1| TcpG protein [Clostridium perfringens] [TcpG]
MKKLFIWSGIISLIFPLLFFFLIIGGSGEQPTPVNPNPNLTEEQLNFISQIVSGAKQSYEETGIFPSITL
AQAILESGWGRSGLAIKANNLFGIKADSGWKGKVLEMPTQEHVNGGIITIIARWRVYESWNESVIDHGKF
FVENSRYKENGVLDATNYIEQAQCIQKAGYATDPNYANQLIQVINDFGLNLYDMNGDVVGNDVIEKAIEA
GMKWVGKSPYVWGGGRNQADVDAGRFDCSSLVHYCYASAGITLGPRESVTTWSLINMGKPVPASEMKRGD
LIFFDTAGRNGHIGIYLGNGKFLNDSSTQGVSIGDLNSAYWSRYFNGNVRRVVE
>gi|86559567|ref|YP_473388.1| putative muramidase [Clostridium perfringens CPE str. F4969] [TcpG]
MKKLFIWSGIISLIFPLLFFFLIIGGSGEQPTPVNPNPNLTEEQLNFISQIVSGAKQSYEETGIFPSITL
AQAILESGWGRSGLAIKANNLFGIKADSGWKGKVLEMPTQEHVNGGIITIIARWRVYESWNESVIDHGKF
FVENSRYKENGVLDAKNYVEQAQCIQKAGYATDPNYANQLIQVINDFGLNLYDMNGDIVGNDVIEKAIEA
GMKWVGKSPYVWGGGRNQADVDAGRFDCSSLVHYCYASAGITLGPRESVTTWSLINMGKPVPASEMKRGD
LIFFDTAGRNGHIGIYLGNGKFLNDSSTQGVSIGDLNSAYWSRYFNGNVRRVVE
>gi|190015772|ref|YP_001967777.1| probable cell wall associated hydrolase [Clostridium perfringens] [TcpG]
MKKLFIWSGIISLIFPLLFFFLIIGGSGEQPTPVNPNPNLTEEQLNFISQIVSGAKQSYEETGIFPSITL
AQAILESGWGRSGLAIKANNLFGIKADSGWKGKVLEMPTQEHVNGGIITIIARWRVYESWNESVIDHGKF
FVENSRYKENGVLDAKNYVEQAQCIQKAGYATDPNYANQLIQVINDFGLNLYDMNGDVVGNDVIEKAIEA
GMKWVGKSPYVWGGGRNQADVDAGRFDCSSLVHYCYASAGIQLGPRESVTTWSLINMGKPVPASEMKRGD
LIFFDTAGRNGHIGIYLGNGKFLNDSSTQGVSIGDLNSAYWSRYFNGNVRRVVE
>gi|338815027|ref|YP_004670338.1| cell wall-binding protein TcpG [Clostridium perfringens] [TcpG]
MKKIFIWSGIISLIFPLLFFFLIIGGSGEQPTPVNPNPNLTEEQLNFISQIVSGAKQSYEETGIFPSITL
AQAILESGWGRSGLAIKANNLFGIKADSGWKGKVLEMPTQEYVNGGIITIIARWRVYESCNESVIDHGKF
FVENSRYKENGVLDATNYIEQAQCIQKAGYATDPNYANQLIQVINDFGLNIYDMNGNVVGNDVIEKAIEA
GMKLVSKSPYVWGGGRNQSDVDAGRFDCSSLVHYCYASAGITLGPRESVTTWSLINMGKPVPASEMKRGD
LIFFDTAGRNGHIGIYLGNGKFLNDSSTQGVSIGDLNSAYWSRYFNGNVRRVVE
>gi|86559672|ref|YP_473492.1| cell wall-binding protein [Clostridium perfringens] [TcpG]
MKKLFIWSGIISLIFPLLFFFLIIGGSGEQPTPVNPNPNLTEEQLNFISQIVSGAKQSYEETGIFPSITL
AQAILESGWGKSGLAIKANNLFGIKADSGWKGKVLEMPTQEHVNGGIITIIARWRVYESWNESVIDHGKF
FVENSRYKENGVLDATNYIEQAQCIQKAGYATDPNYANQLIQVINDFGLNLYDMNGDVVGNDVIEKAIEA
GMKWVGKSPYVWGGGRNQADVDAGRFDCSSLVHYCYASAGITLGPRESVTTWSLINMGKPVPASEMKRGD
LIFFDTAGRNGHIGIYLGNGKFLNDSSTQGVSIGDLNSAYWSRYFNGNVRRVVE
