# Supplementary material for: T346Hunter: A Novel Web-Based Tool for the Prediction of Type III, Type IV and Type VI Secretion Systems in Bacterial Genomes
Source: PLoS One. 2015 Apr 13;10(4):e0119317. doi: 10.1371/journal.pone.0119317 (PMC4395097; doi:10.1371/journal.pone.0119317)
Supplement: S1 Data — (ZIP) [file pone.0119317.s009.zip › T346Hunter_profiles/GP.TcpH.fasta]

>gi|209947595|ref|YP_002291102.1| TcpH protein [Clostridium perfringens] [TcpH]
MENVKINIYSKFLYLKNKLTYKNILKALVIIATIVIAYNCLTKIAYADGFLSYGNSDDPYKSIQEGWGQF
IADKYRNNYALDIIDTHGWELIDKAITGLTNIVFSGIVMISWFGVNIFRFCFTNDIAAGFANQLNSVLGS
LNNGIFNNFFMIVFMISLFSIVYNLYKKNFSAIGSQILAVAIIYATTAFLSNGAVGFLSKTTEFSKTIGT
SAIVAINGKENNEGSLEDYSKTVVGTLWGNFVQQPWVMLEFDGKLQLMNKDSINKEALDYSKDILSEPYG
SDEREKALKSIDEKFNNELFSKNGINTKLVSVCVLFVITLIKMIILIAVGMIQIGFQLMSILLILLLPFI
MLIAIVPFFGGTNIIKGIARKYLGTQLGIIVSSFVLALLVLVDTVTITMFQAWGANLIIALLMQCTCWIM
VIAFRKQLMNGLINLQNRIAPGTAGAFKFGSKTLDKSADITKEYAVNPAMDKAYDIGDNLITKAQYAKEY
TKGNLSLYKDRKVAQAIEFLKVLNTII
>gi|86559568|ref|YP_473389.1| hypothetical protein pCPF4969_26 [Clostridium perfringens CPE str. F4969] [TcpH]
MENVKINIYSKFLYLKNKLTYKNILKAIVIIATIVIAYNCLTKVAYADGFLSYGNSDDPYKSIQEGWGQF
IADKYRNNYALDIIDTHGWELIDKAITGLTNIVFSGIVMISWFGVNIFRFCFTNDIAAGFANQLNSVLGS
LNNGIFNNFFMIVFMISLFSIVYNLYKKNFSAIGSQILAVAIIYATTAFLSNGAVGFLSKTTEFSKSIGT
SAIVAINGKDNNNEGSLEDYSKTVVGTLWGNFVQQPWVMLEFDGKVPLISKEDTEATVDKSALEYSKEIL
SEPYGSDEREKALESINEKFNKELFSKNGINTKLVSVCVLFVITLIKMIILIAVGMIQIGFQLMSILLIL
LLPFIMLIAIVPFFGGTNIIKGIARKYLGTQLGIIVSSFVLALLVLVDTVTLTMFQSWGANLIIALLMQC
TCWIMVIAFRKQLMNGLINLQNRIAPGTAGAFKFGAKPLDKGADIAKEYAVNPAMDKAYDIGDNLITKAQ
YAKEYTKGNLSLYKDRKVAQAIDFLGSKYDNLKNNKTEDIENSNNPKENIDKVNDTKNKVNSNENINKKP
VEKFDLNGVKATKPIDTNSNITSENIPNKNINGENKPNIDEEAVTKNDIKDPIENKDIAPKTIDENIKNN
GNDTGTIQDKSPGSKENKTISEDEEITTKPEEIKTPEKTINKENLNELKNENTSADRKNNYSNSSNTSVT
EVPEDLVEEKSVEAINKAKNDVKANKEKINNNINSKNTEINPKAKENIEVASSPEVTEIKKKSTKKVENI
KNNGQPKEKSPDKKQIKEVSTKERVERVKSFMGVSNKDIKSKEKHLENKLKYIKKGNSKNFKKKGS
>gi|190015773|ref|YP_001967778.1| probable pore-forming membrane protein [Clostridium perfringens] [TcpH]
MENVKINIYSKFLYLKNKLTYKNILKAIVIIATIVIAYNCLTKIAYADGFLSYGNSDDPYKNIPEGWGMF
ISEKYRNNYALDIIDTHGWELIDKAITGLTNIVFSGIVMISWFGVNIFRFCFTNDIAAGFANQLNSVLGS
LNNGIFNNFFMIVFMISLFSIVYNLYKKNFSAIGSQILAVAIIYATTAFLSNGAVGFLSKTTEFSKTIGT
SAIVAINGKDNNEGSLEDYSKTVVGTLWGNFVQQPWVMLEFDGKVPLNDENMTTKNSINEEALNYSKDIL
SEPYGSDEREKALESINEKFNKELFSKNGINTKLVSVCVLFVITLIKMIILIAVGMIQIGFQLMSILLIL
LLPFIMLIAIVPFFGGTNIIKGIARKYLGTQLGIIVSSFVLALLVLVDTVTLTMFQAWGANLIIALLMQC
TCWIMVIAFRKQLMNGLINLQNRIAPGTAGAFRFGAKPLDKGADIAKEYAVNPAMDRAYDIGDNLITKAQ
YAKEYTKGNLSLYKDRKVAQAIDFLGSKYDNLKNNKPEDIENANNPKENIDGVKDTKNKVNSNENINKKP
VEKFDLNGVKATKPSNITSENIPNKNINGENKPNIDEDAVTKNDIKDPIENKDIAPKTIDENIKNNGNDN
GTIQDKSPGSKENKTISEDEEITTKPEEIKTPEKTINKENLNELKNENTSADKKNNDSNSSNISVTEIPE
DLVEEKSVEAINKAKNDVKANKEKINNNINSKNVESNPEVKENIEVASSPEVTEIKKKSTKKVENIKNNG
QPKEKSADKKEIKEVSTKERVERVKSFMGVSNKDIKSKEKHLENKLEYIKKGNSKNFKKKGS
>gi|338815026|ref|YP_004670337.1| TcpH protein [Clostridium perfringens] [TcpH]
MENVKVNIYSKFLYLKNKLTYKNILKALVIIATIVIAYNCLTKIAYADGFLSYGNSDDPYKSIQEGWGQF
IADKYRNNYALDIIDTHGWELIDKAITGLTNIVFSGIVMISWFGVNIFRFCFTNDIAAGFANQLNSVLGS
LNNGIFNNFFMIVFMISLFSIVYNLYKKNFSAIGSQILAVAIIYATTAFLSNGAVGFLSKTTEFSKTIGT
SAIVAINGKDNNNEGSLEDYSKTVVGTLWGNFVQQPWVILEFDGKVSLIKNNKDNDDALNYSKEILSEPY
GSDEREKALESINEKFNKELFSKNGINTKLVSVCVLFVITLIKMIILIAVGMIQIGFQLMSILLILLLPF
IMLIAIVPFFGGTNIIKGIARKYLGTQLGIIVSSFVLALLVLVDTVTLTMFQSWGANLIIALLMQCTCWI
MVIAFRKQLMNGLINLQNRIAPGTAGAFKFGAKPLDKGADIAKEYAVNPAMDRAYDIGDNLITKAQYAKE
YTKGNLSLYKDRKVAQTIDFLGSKYDNLKNNKPEDIENANNPKENIDGVKDTKNKVNSNENINKKPVEKF
DLNGVKATKPIDTNSNITSENIPNKNINGENKPNIDEEAVTKNDIKDPIENKDIYPKTIDENIKNNGNDN
GTIQDKSPGSKENKTISEDEEITTKPEEIKTPEKTINKENLNELKNENTSVDKKNNDSNISNTSVTEVPE
DLVEEKSVEAINKAKNDIKVNKEKMNNNISSKNTESSPEAKENIEVASSPEVTEIKKKSTKKVENIKNNG
QSKEKSPDKKQIKEVSTKERVERVKSFMGVSNKDIKSKEKHLENKLECIKKGNSKNFKKKES
>gi|86559671|ref|YP_473491.1| putative Tn916 ORF15 protein [Clostridium perfringens] [TcpH]
MENVKINIYSKFLYLKNKLTYKNILKAIVIIATIVIAYNCLTKVAYADGFLSYGNSDDPYKSIQEGWGQF
IADKYRNNYALDIIDTHGWELIDKAITGLTNIVFSGIVMISWFGVNIFRFCFTNDIAAGFANQLNSVLGS
LNNGIFNNFFMIVFMISLFSIVYNLYKKNFSAIGSQILAVAIIYATTAFLSNGAVGFLSKTTEFSKTIGT
SAIVAINGKDNNNEGSLEDYSKTVVGTLWGNFVQQPWVMLEFDGKLELVSKNSDNNNGANKEAIDYSKEI
LSEPYGSDEREKALESINEKFNKELFSKNGINTKLVSVCVLFVITLIKMIILIAVGMIQIGFQLMSILLI
LLLPFIMLIAIVPFFGGTNIIKGIARKYLGTQLGIIVSSFVLALLVLVDTVTLTMFQSWGANLIIALLMQ
CTCWIMVIAFRKQLMNGLINLQNRIAPGTAGAFKFGSKTLDKSADITEDYVVNPAMDKAYDIGDNLITKA
QYAKEYTKGNLSLYKDRKVAQTIDFLGSKYDNLKNNKPEDIENSNNPKENIDGIKDTKNKVNSNENINKK
PVEKFDLNGVKATKPSNITSENIPNKNINGENKPNIDEEAVTKNDIKDHIENKDIAPKTIDENIKNNGND
TGTIQDKSPGSKENKTISEDEEITTKPEEIKTPEKTINKENLNELKNKNTSTDKKNNDSNISVTEVPEDL
VEEKSVEAINKAKNDVKVNKEKMNNNISSKNTEINPEAKENIEVASSPEVTEIKKKSTKKVENIKNNGQP
KEKSPDKKQIKEVSTKERVERVKSFMGVSNKDIKSKEKHLENKLEYIKKGNSKNFNKKGS
