# Supplementary material for: T346Hunter: A Novel Web-Based Tool for the Prediction of Type III, Type IV and Type VI Secretion Systems in Bacterial Genomes
Source: PLoS One. 2015 Apr 13;10(4):e0119317. doi: 10.1371/journal.pone.0119317 (PMC4395097; doi:10.1371/journal.pone.0119317)
Supplement: S1 Data — (ZIP) [file pone.0119317.s009.zip › T346Hunter_profiles/GP.YdcQ.fasta]

>gi|87161179|ref|YP_494177.1| FtsK/SpoIIIE family protein [Staphylococcus aureus subsp. aureus USA300_FPR3757] [YdcQ]
MAMNEIALFKGVRIQPYQKYIDFMFASVLAFIFLVYRIYILFIDYKSVNKKLDILTLFAYFKPHLLYLLI
GTAIIFVICKLIAQFLIRFKTKDLAEMIETQGFHNRTVIKKTTEYIPIDYKQTEYDYYPTMFYKRGKKSF
VIHIKKDGSRFQDNYLELETIIEPMFNSELVEKKHIGRYLRYEFMPLKYKKRIVMNGEQESNTIFYDTKI
AITHQITWDFVKAPHGLVTGITGGGKTYFLFYVIRELFRRHSEVRLLDPKVSDLSFMKRVIGDDKVADTK
GQILKQLREANNEMEERFRLMNDSSDYKIGNDFRNFDMRPYFIIFDEVTAFTSTLDKKELQEMNDYLINI
IMKGRQAGVFMFLTAQRPDADVIKGNVRDQLGLRVSLGNLSNDGYRMTFGQTDKEFQTIHDSDIGRGYIS
ILGQYNEPILFDAPLMEQYDFVEDVKQILNKE
>gi|49483478|ref|YP_040702.1| FtsK/SpoIIIE family protein [Staphylococcus aureus subsp. aureus MRSA252] [YdcQ]
MAMNEIALFKGVRIQPYQKYIDFMFAGVLAFIFLVYRIYILFIDYKSVNKKLDIWTLFAYFKPHLLYLLI
GTAIIFVICKLIAQLLIRFKTKDLAEMIETQGFHNRTVIKKTTEYIPIDYKQTEYDYYPTMFYKRGKKTF
VIHIKKDGSRFQDNYLELETIIEPMFNSELVEKKHIGRYLRYEFMPLKYKKRIVMNGEQESNTIFYDTKI
AITHQITWDFVKAPHGLVTGITGGGKTYFLFYVIRELFRRHSEVRLLDPKVSDLSFMKRVIGDDKVADTK
GQILKQLREANNEMEERFRLMNDSSDYKIGNDFRNFDMRPYFIIFDEVTAFTSTLDKKELQEMNDYLINI
IMKGRQAGVFMFLTAQRPDADVIKGNVRDQLGLRVSLGNLSNDGYRMTFGQTDKEFQTIHDSDIGRGYIS
ILGQYNEPILFDAPLMEQYDFVEDVKQILNKE
>gi|24378719|ref|NP_720674.1| transposon protein [Streptococcus mutans UA159] [YdcQ]
MVRKLFYWVVHDIYTYKGKRVRNWYKYSRSFQIGFFFLPFLAAVGLFLYYHYLQLLQSPLLYLTGSFTVL
LLALICVIIIVLKLEVHVLWFARLRSLFLLRRFLISHNYYETKERTVQREKRTVTKTKIVLPKVYLKQGK
FGVDVYFELQGNAYQEKFLKLGPELETTFGGDFMYRKEIKGYTYYHLAIDRFSSRLNVVDVKVDKKGLRL
MKDVWWDFDSQPHMLVAGGTGGGKTVLLMAIVLGLAEVADVDLCDPKESDLTVLKKAPVFKNRVFYSKED
MVACLRDNVAYMVERYHFMANHPDNRIGKKYSDYGLRPKFIIFDEWAAFMALLDDNMKLSMEVVQLLTQL
ILKGRQAGIFVIEGLQRPDGEFIKTALRDNFMVRVSVGVLEDTGYTMLFGDANRNKIFKNIDEVNGEKVK
GRGYFAHAGTMAGEFFAPFVPFDKGFDFLEAFEAMPVLPDDLVAFPVASTAEALEEAKELPVDTVFEQLP
KKHETLDSLAKRLAKSFNQVKNVVTMIEDGDYYTFARDDAGKYSFTGVESDMIIAIFEAKEASDQRYKTV
IADFFNTSTEDEAA
>gi|288905865|ref|YP_003431087.1| DNA segregation ATPase FtsK [Streptococcus gallolyticus UCN34] [YdcQ]
MRLLPEYRGRRIRPYMRKLNVTLAFVFSFVLLLPSIAFGYVNIDALKAVDVKTIVILAVLSVLAIVLGIW
FSWFFREQTPFGKKVDRLGILSKYFFEHGFYYEKKRSGQNVKSKIRYPKIYVKQRKYDLDISFEMAGNKF
QDKFSKMGGELEKTLFMDFMETVDDVKYKTYTMAYQAFLNRINVTDVTYEKGKGLLLMKNFYWDFDSDPH
LLVAGGTGGGKTVLLQTLVLALAKIGVVDICDPKQADFVAIADMPAFKGRVAFDVEDIIQRFEKAEVIMM
ARYKFMNDERVRLKHKSLKKYYEYGLEPYFISCDELNALMAMLDYKQRERLDKSLGNILFLGRQAGVFDI
SAMQKPSREDLGSKLQANINMRLNVGRLDDGGYDIMYGEVNRNKDFKYLKYISGRRVYGRGYGAVMGDVA
REFFSPNMPKGFEFYDEFIKLERHENRFDPDENPEISVDIVNDKELLAVATEATNQANQISANKVQTEET
KYSLKEVADSIGASRPQVFKVVKMIEDDGYTTFEHDDTDKQVLTSSEVALVKELFDFKATNDLTWSNAVE
QYFTKESED
>gi|269201740|ref|YP_003281009.1| FtsK/SpoIIIE family protein [Staphylococcus aureus subsp. aureus ED98] [YdcQ]
MTMNEIALFKGVRIQPYFKYIDFIFAGVFAFIFLAYRILMLWQGYISQQKALNVVEVYQYFKPHFLYLAI
GTLVIFIIAKLSSQLILRFREKDLAEMIETQGFHNRTVIKKTTEYLDIDYKKTEYDYYPTLFYKRRRKTF
VIHVKKDGSRFQDDYLELESIIEPMFNCELVEKRHIGRYLRYEFMPLKYKKRIVMEGTEAPETTYYDTKI
YITHQILWDFVKAPHALITGVTGGGKTYFLFYMIRELFKRDAEVRLLDPKVSDLSFMKNVIGAEKVADTK
GQIFKQLREANEEMEHRFRMMSESKQYQLGSNFRNFDLPPYFVIFDEVTAFTSTLDKKELQEMNDYLINI
IMKGRQAGVFMFLTAQRPDADVIKGNVRDQLGLRVSMGNLSADGYRMTFGQTDKAFQPIHESDIGRGYIS
ILGQYNEPILFDAPLMEQYDFVADVKQILNK
>gi|269203325|ref|YP_003282594.1| ftsk/spoiiie family protein [Staphylococcus aureus subsp. aureus ED98] [YdcQ]
MAMNEIALFKGVRIQPYFKHIDFIFAGVFAFIFLAYRILTLWQDYIRQQKALNVVEVYQYFKPHFLYLVI
GTAIVFLIAKLFSQFVLRFREKDLAEMIETQGFHNRTVIKKTTEYLDIDYKKTEYDYYPTLFYKRKRKSF
MIHVKKDGSRFQDHYLELEQIIEPMFNCELVEKRHIGRFLRYEFMPLKYKKRIVMEGTEAPETTYYDTKI
YITHQILWDFVKAPHALITGVTGGGKTYFLFYMIRELFKRNAEVRLLDPKVSDLSFMKNVIGTEKVADTT
GQIFKQLREANEEMERRFRMMSESEHYKLGSNFRNFDLPPYFVIFDEVTAFTSTLDKKELQEMNDYLINI
IMKGRQAGVFMFLTAQRPDADVIKGNVRDQLGLRVSMGNLSADGYRMTFGQTDKVFQPIHESDIGRGYIS
ILGQYNEPILFDAPLMEQYDFVEDVKQILNKER
>gi|269203523|ref|YP_003282792.1| ftsk/spoiiie family protein [Staphylococcus aureus subsp. aureus ED98] [YdcQ]
MAMNEIALFKGVRIQPYQKYIDFMFASVLAFIFLVYRIYILFIDYKSVNKKLDILTLFAYFKPHLLYLLI
GTAIIFVICKLIAQFLIRFKTKDLAEMIETQGFHNHTVIKKTTEYIPIDYKQTEYDYYPTMFYKRGKKSF
VIHIKKDGSRFQDNYLELETIIEPMFNSELVEKKHIGRYLRYEFMPLKYKKRIVMNGEQESNTIFYDTKI
AITHQITWDFVKAPHGLVTGITGGGKTYFLFYVIRELFRRHSEVRLLDPKVSDLSFMKRVIGDDKVADTK
GQILKQLREANNEMEERFRLMNDSSDYKIGNDFRNFDMRPYFIIFDEVTAFTSTLDKKELQEMNDYLINI
IMKGRQAGVFMFLTAQRPDADVIKGNVRDQLGLRVSLGNLSNDGYRMTFGQTDKEFQTIHDSDIGRGYIS
ILGQYNEPILFDAPLMEQYDFVEDVKQILNKE
>gi|57650489|ref|YP_186418.1| FtsK/SpoIIIE family protein [Staphylococcus aureus subsp. aureus COL] [YdcQ]
MAMNEIALFKGVRIQPYQKYIDFMFASVLAFIFLVYRIYILFIDYKSVNKKLDILTLFAYFKPHLLYLLI
GTAIIFVICKLIAQLLIRFKTKDLAEMIETQGFHNRTVIKKTTEYIPIDYKQTEYDYYPTMFYKRGKKTF
VIHIKKDGSRFQDNYLELETIIEPMFNSELVEKKHIGRYLRYEFMPLKYKKRIVMNGEQESNTIFYDTKI
AITHQITWDFVKAPHGLVTGITGGGKTYFLFYVIRELFRRHSEVRLLDPKVSDLSFMKRVIGDDKVADTK
GQILKQLREANNEMEERFRLMNDSSDYKIGNDFRNFDMRPYFIIFDEVTAFTSTLDKKELQEMNDYLINI
IMKGRQAGVFMFLTAQRPDADVIKGNVRDQLGLRVSLGNLSNDGYRMTFGQTDKEFQTIHDSDIGRGYIT
ILGQYNEPILFDAPLMEQYDFVEDVKQILNKE
>gi|170016333|ref|YP_001727253.1| DNA segregation ATPase FtsK/SpoIIIE [Leuconostoc citreum KM20] [YdcQ]
MALVKQKIKLPKVSLKNNGKVGFSIYLPMDGQKYQDRFRDRRISQPLSAMLFADGVGTNDIFGFKSFDFI
SNPLGLRLGLSDMTITDHTIEIMKGVVWDYEKYPQALISGDTGSGKSFFLFSLLNGLIKSGAIVDVADPK
ETDLSVLGKTASLKYRVTYGRDRILKSFYRFYLEMIKRGREYHDLLNDNLEENVGNYRKYGLKPHFFVFD
EFGAFVSGLKYNESEAIQQILGQITMLGRQLGYFVAIAMQKPTADTIGSASRDQFQFRVALGKMKSSGLS
MMFPDDVDEVQFKELSKNLKGWGYLAMTPGQARSFFAPVIPKDFVPFKYFDELGQQYPAIPVEPMGEIKE
FLDSKSAKYVELNF
>gi|311066971|ref|YP_003971894.1| DNA wielding protein; mobile element region [Bacillus atrophaeus 1942] [YdcQ]
MRNNVKLAGAIIFVPVFLLSMIIFWREQLIHFDLNRVIKHFEWNVPLIIKSVLCSLLIAVGSIVASYFLF
FDSYKKILHRQKIAKMIFSNKFYERDNVKVRKLFSNETDTKEKITYFPRMYYQVKNNHIYIRIAMDMSRF
QNRFLDLGKDLENGLFCDLVDKQMEEGFVCFKLLYDVKKNRISIDDAKTEKGVLPLMKHISWQFDKLPHM
LIAGGTGGGKTYFMLTIIKACVGLGTDVRILDPKNADLADLEEVLPKKVYSQKNGILMCLRKSVDGMMER
MDEMKQMPNYKTGENYAYLGLKPVFIFFDEYVAFMDLLDMKERNEALSYMKQLVMLGRQAGYFLVLGAQR
PDAKYLADGIRDQFSFRVSLGLMSETGYGMMFGDVDKAFVNKKETGRGYANVGTGSVLEFYSPIVPKGYD
FMSSIKNALAGVEGAQATAVASGSVSDQTASAKE
>gi|157691345|ref|YP_001485807.1| FtsK/SpoIIIE family protein [Bacillus pumilus SAFR-032] [YdcQ]
MVLWKYRGIRIRRYTRNNLRITGALISVPVFLLLMILFWRSHLWDVYEKGIEDTFENFTFNIPLIVKSLL
VSIIVPVALILVWYFIFHQSYKKIYHRQKIARMIFSNKFYESKSVRSKITEKTVQKISYFPKFYYRVKDN
HIIIKIAMDMSRFQQRFMELGREFENGLFCDLVSTDMEDGYFTYKLLYDAGRNRIGINEAIVEKGSMTLM
KHIKWEFDKLPHMLISGGTGGGKTYFILTLVKSLVASGADVRILDPKNADLADLEEVLEGKVFSRKNGIM
MTLRKSVEDMMRRMDEMKNHPNYRTGENYAFLGYKPVFIVFDEFVAFVDMLDFKERESVIQDIKQIVMLG
RQAGFFLVAGAQRPDAKYFADGIRDQFNFRISLGKMSETGYAMLFGDTDKKFVEKDIKGRGYAYAGTGNI
MEFYSPLIPNGYDFIEEIRLAKGA
>gi|16077553|ref|NP_388367.1| DNA wielding protein [Bacillus subtilis subsp. subtilis str. 168] [YdcQ]
MSDFLNKRFWKYRGKRIRPYMRNNVKLAGAIIFVPVFLLSMFLFWREQLIHFDLSQVIKNFEWNVPLIIK
SVLCSVLIAVGSIVASYFLLFDSYKKILHRQKIAKMIFSNKFYEKENVKVRKIFSNETDSKEKITYFPRM
YYQVKNNHIYIRIAMDMSRFQNRFLDLGKDLENGLFCDLVDKQMEEGFVCFKLLYDVKKNRISIDDAVAE
NGVLPLMKHISWQFDKLPHMLIAGGTGGGKTYFMLTIIKACVGLGADVRILDPKNADLADLEEVLPKKVY
SQKNGILMCLRKSVDGMMERMDEMKQMSNYKTGENYAYLGLKPVFIFFDEYVAFMDLLDMKERNEALSYM
KQLVMLGRQAGYFLVLGAQRPDAKYLADGIRDQFSFRVSLGLMSDTGYGMMFGDVEKAYVNKKETGRGYA
NVGTGSVLEFYSPIVPKGYDFMSSIKNALVGVEGAQATAVASGSVSDQTASGEGVSEANG
>gi|161508873|ref|YP_001574532.1| FtsK/SpoIIIE family cell division protein [Staphylococcus aureus subsp. aureus USA300_TCH1516] [YdcQ]
MAMNEIALFKGVRIQPYQKYIDFMFASVLAFIFLVYRIYILFIDYKSVNKKLDILTLFAYFKPHLLYLLI
GTAIIFVICKLIAQFLIRFKTKDLAEMIETQGFHNRTVIKKTTEYIPIDYKQTEYDYYPTMFYKRGKKSF
VIHIKKDGSRFQDNYLELETIIEPMFNSELVEKKHIGRYLRYEFMPLKYKKRIVMNGEQESNTIFYDTKI
AITHQITWDFVKAPHGLVTGITGGGKTYFLFYVIRELFRRHSEVRLLDPKVSDLSFMKRVIGDDKVADTK
GQILKQLREANNEMEERFRLMNDSSDYKIGNDFRNFDMRPYFIIFDEVTAFTSTLDKKELQEMNDYLINI
IMKGRQAGVFMFLTAQRPDADVIKGNVRDQLGLRVSLGNLSNDGYRMTFGQTDKEFQTIHDSDIGRGYIS
ILGQYNEPILFDAPLMEQYDFVEDVKQILNKE
>gi|116872190|ref|YP_848971.1| DNA translocase FtsK [Listeria welshimeri serovar 6b str. SLCC5334] [YdcQ]
MKFINYRGTRIRPYHLNVYRHYLFGMWSPALLVSGAYGYFVLYPLVSEIFEKQSIDYAALLLPVGGLFLW
LLLPLFICLWGRRQSFLKGGFFYRAYQRQMLARMLKSNGLYDKKERKSNERIAEKMIFPKVYYRNTKEIL
YLTVPTDGMKWHDRFEKIAKTFEEMYIADFINVQKEMGYTTYSLMIDVISKRIDISDCVVTNGQVKLMEG
VVWDYAEVPHMLITGGTGGGKTYLILTLIQALVKVGTVDICDPKEADLKDLQDLKLFKGHVFTGTKWITR
CLKNAVAEMNRRYVYMKLLPNYTTGKNFAYYDIPPYFIIVDEWAAFFGTLNYKEQDEISGYVKELVLKAR
QAGVFLILATQRPDAENFGGGIRDNILFRVSVGKLQEQGYYMTFGSDQKNKAFINKSIKGRGYVDDGSAV
PREFYAPFVPKGYNFLKEFEKIESMKLLDIREVDPTAEEIEVAQKAFEVIR
>gi|325979428|ref|YP_004289144.1| FtsK/SpoIIIE family protein [Streptococcus gallolyticus subsp. gallolyticus ATCC BAA-2069] [YdcQ]
MRLLPEYRGRRIRPYMRKLNVTLAFVFSFVLLLPAFAFSYVNIDALKAVDVKTIVILAVLSVLAIVLGIW
FSWFFREQTPFGKKVDRLGILSKYFFEHGFYYEKKRSGQNAKSKIRYPKIYVKQRKYDLDISFEMAGNKF
QDKFSKMGGELEKTLFMDFMETVDDVKYKTYTMAYQAFLNRINVTDVMYEKGKGLLLMKNFYWDFDSDPH
LLVAGGTGGGKTVLLQTLVLALAKIGVVDICDPKQADFVAIADMPAFKGRVAFDVEDIIQRFEKAEVIMM
ARYKFMNDERVRLKHKSLKKYYEYGLEPYFISCDELNALMAMLDYKQRERLDKSLGNILFLGRQAGVFDI
SAMQKPSREDLGSKLQANINMRLNVGRLDDGGYDIMYGEVNRNKDFKYLKYISGRRVYGRGYGAVMGDVA
REFFSPNMPKGFEFYDEFIKLERHENRFDPDENPEISVDIVNDKELLAVATEATNQANQISANKVQTEEI
KYSLKEVADSIGASRPQVFKVVKMIEDDGYTTFEHDDTDKQVLTSSEVALVKELFDFKATNDLTWSNAVE
QYFTKESED
