# Supplementary material for: T346Hunter: A Novel Web-Based Tool for the Prediction of Type III, Type IV and Type VI Secretion Systems in Bacterial Genomes
Source: PLoS One. 2015 Apr 13;10(4):e0119317. doi: 10.1371/journal.pone.0119317 (PMC4395097; doi:10.1371/journal.pone.0119317)
Supplement: S1 Data — (ZIP) [file pone.0119317.s009.zip › T346Hunter_profiles/GP.YdcQ.hmm]

HMMER3/f [3.1b1 | May 2013]
NAME  YdcQ
LENG  465
ALPH  amino
RF    no
MM    no
CONS  yes
CS    no
MAP   yes
DATE  Mon Feb 10 16:19:50 2014
NSEQ  7
EFFN  1.131348
CKSUM 2736840448
STATS LOCAL MSV      -11.4697  0.69839
STATS LOCAL VITERBI  -12.4677  0.69839
STATS LOCAL FORWARD   -5.7015  0.69839
HMM          A        C        D        E        F        G        H        I        K        L        M        N        P        Q        R        S        T        V        W        Y   
            m->m     m->i     m->d     i->m     i->i     d->m     d->d
  COMPO   2.63937  4.57344  2.94016  2.71648  3.04752  2.88736  3.81770  2.75598  2.58460  2.39668  3.43992  3.13262  3.44916  3.07445  2.89264  2.77627  2.92731  2.63688  4.74508  3.24526
          2.68599  4.42234  2.77512  2.73132  3.46329  2.40522  3.72503  3.29363  2.67750  2.69348  4.24494  2.90355  2.73748  3.18155  2.89810  2.37884  2.77528  2.98527  4.58486  3.61512
          0.58704  1.81591  1.26820  0.97448  0.47383  0.00000        *
      1   2.63683  4.40401  3.37270  2.95472  3.47403  3.47457  3.90345  2.80884  2.81636  2.49022  1.82404  2.74616  3.96341  3.23212  3.11591  2.84128  2.92885  2.62051  4.99699  3.68985      6 m - - -
          2.68618  4.42225  2.77519  2.73123  3.46354  2.40513  3.72494  3.29354  2.67741  2.69355  4.24690  2.90347  2.73739  3.18146  2.89801  2.37887  2.77519  2.98518  4.58477  3.61503
          0.02937  3.93814  4.66049  0.61958  0.77255  0.53595  0.87975
      2   2.72108  4.85246  3.15091  2.57211  4.11798  3.51327  3.64848  3.51135  2.09992  3.09886  2.67941  2.51345  3.89774  2.80457  2.05693  2.76175  2.93850  3.20432  5.31410  4.02984      7 r - - -
          2.68618  4.42225  2.77519  2.73123  3.46354  2.40513  3.72494  3.29354  2.67741  2.69355  4.24690  2.90347  2.73739  3.18146  2.89801  2.37887  2.77519  2.98518  4.58477  3.61503
          0.02462  4.11249  4.83484  0.61958  0.77255  0.65396  0.73394
      3   2.65520  4.72525  3.12602  2.22822  3.94637  3.48988  3.66805  3.32295  2.15705  2.29386  3.80449  3.05285  3.87608  2.84444  2.53966  2.72272  2.87993  2.69793  5.22923  3.93907      8 k - - -
          2.68618  4.42225  2.77519  2.73123  3.46354  2.40513  3.72494  3.29354  2.67741  2.69355  4.24690  2.90347  2.73739  3.18146  2.89801  2.37887  2.77519  2.98518  4.58477  3.61503
          0.02462  4.11249  4.83484  0.61958  0.77255  0.65396  0.73394
      4   3.29056  4.60361  4.94609  4.38571  2.10516  4.53480  4.72338  1.81921  4.25222  1.09151  2.93454  4.56752  4.73135  4.31464  4.33145  3.87784  3.51050  2.29877  4.99239  3.77099      9 l - - -
          2.68618  4.42225  2.77519  2.73123  3.46354  2.40513  3.72494  3.29354  2.67741  2.69355  4.24690  2.90347  2.73739  3.18146  2.89801  2.37887  2.77519  2.98518  4.58477  3.61503
          0.02462  4.11249  4.83484  0.61958  0.77255  0.65396  0.73394
      5   2.21962  4.24073  3.61903  3.06071  3.35428  3.57348  3.88777  2.36959  2.97629  2.43631  3.36473  3.41086  2.63606  3.27943  3.28374  2.84961  2.83250  2.50085  3.05111  3.59708     10 a - - -
          2.68618  4.42225  2.77519  2.73123  3.46354  2.40513  3.72494  3.29354  2.67741  2.69355  4.24690  2.90347  2.73739  3.18146  2.89801  2.37887  2.77519  2.98518  4.58477  3.61503
          0.02462  4.11249  4.83484  0.61958  0.77255  0.65396  0.73394
      6   2.70746  5.02485  2.84036  1.93012  4.31520  3.42310  3.63459  3.74505  1.99344  2.64801  4.09611  2.50930  3.84615  2.76745  2.75807  2.69706  2.93734  3.38682  5.47421  4.12374     11 e - - -
          2.68618  4.42225  2.77519  2.73123  3.46354  2.40513  3.72494  3.29354  2.67741  2.69355  4.24690  2.90347  2.73739  3.18146  2.89801  2.37887  2.77519  2.98518  4.58477  3.61503
          0.02462  4.11249  4.83484  0.61958  0.77255  0.65396  0.73394
      7   3.77108  4.98550  4.70684  4.41783  1.54091  4.48104  3.51494  3.45790  4.26040  2.76974  4.05093  4.14422  4.78950  4.21318  4.28348  3.85899  3.99313  3.38503  3.64690  0.87745     12 y - - -
          2.68618  4.42225  2.77519  2.73123  3.46354  2.40513  3.72494  3.29354  2.67741  2.69355  4.24690  2.90347  2.73739  3.18146  2.89801  2.37887  2.77519  2.98518  4.58477  3.61503
          0.02462  4.11249  4.83484  0.61958  0.77255  0.65396  0.73394
      8   3.17392  5.24479  3.63112  2.92675  4.72691  3.76135  3.67319  4.06240  1.59024  3.48751  4.37124  3.30325  4.12484  2.80974  1.13985  3.17059  3.32899  3.75207  5.50747  4.36792     13 r - - -
          2.68618  4.42225  2.77519  2.73123  3.46354  2.40513  3.72494  3.29354  2.67741  2.69355  4.24690  2.90347  2.73739  3.18146  2.89801  2.37887  2.77519  2.98518  4.58477  3.61503
          0.02462  4.11249  4.83484  0.61958  0.77255  0.65396  0.73394
      9   2.99164  4.73635  3.71402  3.64724  4.77204  0.43918  4.74633  4.43649  3.86078  4.05818  5.04061  3.87924  4.13468  4.16637  4.06423  3.17149  3.49151  3.91837  5.79715  4.88432     14 G - - -
          2.68618  4.42225  2.77519  2.73123  3.46354  2.40513  3.72494  3.29354  2.67741  2.69355  4.24690  2.90347  2.73739  3.18146  2.89801  2.37887  2.77519  2.98518  4.58477  3.61503
          0.02462  4.11249  4.83484  0.61958  0.77255  0.65396  0.73394
     10   2.63304  4.53425  3.28404  2.70864  3.72607  3.52734  3.73706  2.69706  2.34884  2.75362  3.63380  3.16411  3.91279  2.96635  2.26419  2.76800  2.49641  2.38178  5.09196  3.83178     15 r - - -
          2.68618  4.42225  2.77519  2.73123  3.46354  2.40513  3.72494  3.29354  2.67741  2.69355  4.24690  2.90347  2.73739  3.18146  2.89801  2.37887  2.77519  2.98518  4.58477  3.61503
          0.02462  4.11249  4.83484  0.61958  0.77255  0.65396  0.73394
     11   3.29637  5.10533  3.81343  3.28247  4.52191  3.72936  4.02702  4.08620  2.37295  3.55863  4.55827  3.62078  4.22546  3.24044  0.66662  3.37255  3.54927  3.80115  5.51059  4.40342     16 R - - -
          2.68618  4.42225  2.77519  2.73123  3.46354  2.40513  3.72494  3.29354  2.67741  2.69355  4.24690  2.90347  2.73739  3.18146  2.89801  2.37887  2.77519  2.98518  4.58477  3.61503
          0.02462  4.11249  4.83484  0.61958  0.77255  0.65396  0.73394
     12   3.22237  4.58345  4.66357  4.29395  3.54736  4.31584  4.98377  0.82181  4.12689  2.09138  3.45268  4.50673  4.73015  4.45465  4.29700  3.84033  3.51977  1.88319  5.48314  4.23785     17 i - - -
          2.68618  4.42225  2.77519  2.73123  3.46354  2.40513  3.72494  3.29354  2.67741  2.69355  4.24690  2.90347  2.73739  3.18146  2.89801  2.37887  2.77519  2.98518  4.58477  3.61503
          0.02462  4.11249  4.83484  0.61958  0.77255  0.65396  0.73394
     13   3.07443  5.17763  3.43004  2.82652  4.56982  3.68443  3.68302  3.98021  1.99157  3.42654  4.31109  3.23673  4.07530  2.19214  1.20799  3.07686  3.25707  3.66625  5.48309  4.28654     18 r - - -
          2.68618  4.42225  2.77519  2.73123  3.46354  2.40513  3.72494  3.29354  2.67741  2.69355  4.24690  2.90347  2.73739  3.18146  2.89801  2.37887  2.77519  2.98518  4.58477  3.61503
          0.02462  4.11249  4.83484  0.61958  0.77255  0.65396  0.73394
     14   2.77620  4.74106  3.27178  2.90544  4.28596  3.40482  3.97703  3.76308  2.63077  3.35247  4.25807  3.30084  1.21161  3.19317  2.31541  2.87782  3.11549  3.40671  5.49417  4.26701     19 p - - -
          2.68618  4.42225  2.77519  2.73123  3.46354  2.40513  3.72494  3.29354  2.67741  2.69355  4.24690  2.90347  2.73739  3.18146  2.89801  2.37887  2.77519  2.98518  4.58477  3.61503
          0.02462  4.11249  4.83484  0.61958  0.77255  0.65396  0.73394
     15   3.61213  5.00304  4.20167  3.98197  2.34457  4.11687  3.75803  3.59015  3.83312  2.98037  4.24113  4.03180  4.58782  4.08005  3.96479  3.72228  3.90150  3.47282  3.99545  0.64409     20 Y - - -
          2.68618  4.42225  2.77519  2.73123  3.46354  2.40513  3.72494  3.29354  2.67741  2.69355  4.24690  2.90347  2.73739  3.18146  2.89801  2.37887  2.77519  2.98518  4.58477  3.61503
          0.02462  4.11249  4.83484  0.61958  0.77255  0.55592  0.85225
     16   2.65213  4.57343  3.23749  2.69290  3.73413  3.52654  3.01632  3.12850  2.56576  2.78220  2.22914  3.15509  3.91992  2.49858  2.93613  2.77583  2.58311  2.87561  5.10406  3.82858     21 m - - -
          2.68618  4.42225  2.77519  2.73123  3.46354  2.40513  3.72494  3.29354  2.67741  2.69355  4.24690  2.90347  2.73739  3.18146  2.89801  2.37887  2.77519  2.98518  4.58477  3.61503
          0.02333  4.16564  4.88799  0.61958  0.77255  0.59891  0.79720
     17   3.02188  5.09425  3.54134  2.84344  4.43686  3.71918  3.67933  3.78613  1.72446  2.60710  4.17379  3.25456  4.07406  2.82480  1.37081  3.04618  3.19673  3.49627  5.42614  4.22927     22 r - - -
          2.68622  4.42230  2.77524  2.73128  3.46358  2.40517  3.72499  3.29359  2.67745  2.69359  4.24694  2.90266  2.73744  3.18151  2.89805  2.37891  2.77524  2.98523  4.58481  3.61508
          0.33507  1.28311  4.88799  0.19340  1.73812  0.59891  0.79720
     18   2.65744  4.76252  3.07051  2.53721  3.94102  3.47769  3.67713  3.38541  2.00800  3.01151  3.85142  2.31690  3.87560  2.85516  2.85925  2.71409  2.88830  2.65714  5.24066  2.99385     24 k - - -
          2.68618  4.42225  2.77519  2.73123  3.46354  2.40513  3.72494  3.29354  2.67741  2.69355  4.24690  2.90347  2.73739  3.18146  2.89801  2.37887  2.77519  2.98518  4.58477  3.61503
          0.02333  4.16564  4.88799  0.61958  0.77255  0.42100  1.06824
     19   2.90124  4.28373  4.60372  4.01344  3.16601  4.08547  4.40081  1.98431  3.86318  1.42832  2.49739  4.15081  4.39876  4.01098  3.96023  3.39679  3.12994  1.92445  4.89353  2.89036     25 l - - -
          2.68618  4.42225  2.77519  2.73123  3.46354  2.40513  3.72494  3.29354  2.67741  2.69355  4.24690  2.90347  2.73739  3.18146  2.89801  2.37887  2.77519  2.98518  4.58477  3.61503
          0.02122  4.25900  4.98135  0.61958  0.77255  0.48576  0.95510
     20   2.36210  5.14329  2.44345  2.35447  4.47359  3.42234  3.63471  3.94132  2.09175  3.43878  4.19993  2.30042  3.83754  2.74455  2.30625  2.65808  2.92420  3.52847  5.58383  4.19073     26 k - - -
          2.68618  4.42225  2.77519  2.73123  3.46354  2.40513  3.72494  3.29354  2.67741  2.69355  4.24690  2.90347  2.73739  3.18146  2.89801  2.37887  2.77519  2.98518  4.58477  3.61503
          0.02122  4.25900  4.98135  0.61958  0.77255  0.48576  0.95510
     21   2.73496  4.17670  4.26731  3.68275  2.55015  3.85984  3.12311  2.23058  3.54874  1.66758  3.16963  3.86251  4.21101  3.74760  3.70193  3.15509  2.96599  1.87576  4.72881  3.50141     27 l - - -
          2.68618  4.42225  2.77519  2.73123  3.46354  2.40513  3.72494  3.29354  2.67741  2.69355  4.24690  2.90347  2.73739  3.18146  2.89801  2.37887  2.77519  2.98518  4.58477  3.61503
          0.02122  4.25900  4.98135  0.61958  0.77255  0.48576  0.95510
     22   2.26354  4.21728  3.78842  3.21783  3.34213  3.66930  3.97297  2.62631  3.13753  2.39769  2.71287  3.53728  4.05354  3.41006  3.41626  2.94225  2.08266  2.14672  4.83788  2.96693     28 t - - -
          2.68618  4.42225  2.77519  2.73123  3.46354  2.40513  3.72494  3.29354  2.67741  2.69355  4.24690  2.90347  2.73739  3.18146  2.89801  2.37887  2.77519  2.98518  4.58477  3.61503
          0.02122  4.25900  4.98135  0.61958  0.77255  0.48576  0.95510
     23   2.65713  4.37474  3.52037  2.97098  2.77775  2.54452  3.87572  2.84794  2.46959  1.87980  3.46968  3.36792  4.00856  3.21790  3.21873  2.88105  2.89388  2.63433  4.92695  3.66753     29 l - - -
          2.68618  4.42225  2.77519  2.73123  3.46354  2.40513  3.72494  3.29354  2.67741  2.69355  4.24690  2.90347  2.73739  3.18146  2.89801  2.37887  2.77519  2.98518  4.58477  3.61503
          0.02122  4.25900  4.98135  0.61958  0.77255  0.48576  0.95510
     24   1.49467  4.50279  3.36193  2.87339  2.89112  3.51556  3.89017  3.07403  2.83329  2.74362  3.67778  3.28981  3.97555  2.58677  3.20255  2.81531  2.92709  2.83280  5.09323  3.78573     30 a - - -
          2.68618  4.42225  2.77519  2.73123  3.46354  2.40513  3.72494  3.29354  2.67741  2.69355  4.24690  2.90347  2.73739  3.18146  2.89801  2.37887  2.77519  2.98518  4.58477  3.61503
          0.02122  4.25900  4.98135  0.61958  0.77255  0.48576  0.95510
     25   2.62094  4.29495  3.57864  3.01163  2.54611  2.99104  3.88163  2.38212  2.53615  2.30151  3.40270  3.39232  3.99804  3.24782  3.27786  2.46152  2.85423  2.55868  4.88225  3.65324     31 l - - -
          2.68618  4.42225  2.77519  2.73123  3.46354  2.40513  3.72494  3.29354  2.67741  2.69355  4.24690  2.90347  2.73739  3.18146  2.89801  2.37887  2.77519  2.98518  4.58477  3.61503
          0.02122  4.25900  4.98135  0.61958  0.77255  0.48576  0.95510
     26   3.21929  4.49636  5.06528  4.53205  3.57300  4.62158  5.10772  1.28193  4.42244  2.07049  2.62695  4.70988  4.87716  4.61165  4.56086  3.98889  3.46502  1.21587  5.52498  4.36873     32 v - - -
          2.68618  4.42225  2.77519  2.73123  3.46354  2.40513  3.72494  3.29354  2.67741  2.69355  4.24690  2.90347  2.73739  3.18146  2.89801  2.37887  2.77519  2.98518  4.58477  3.61503
          0.02122  4.25900  4.98135  0.61958  0.77255  0.48576  0.95510
     27   2.67391  4.22662  3.86901  3.29676  2.05248  3.71660  3.92318  2.68673  2.63820  2.09687  3.33167  3.58338  4.08793  3.45537  3.43303  2.65140  2.90533  2.48870  3.33372  3.33891     33 f - - -
          2.68618  4.42225  2.77519  2.73123  3.46354  2.40513  3.72494  3.29354  2.67741  2.69355  4.24690  2.90347  2.73739  3.18146  2.89801  2.37887  2.77519  2.98518  4.58477  3.61503
          0.02122  4.25900  4.98135  0.61958  0.77255  0.48576  0.95510
     28   2.18444  4.30513  3.71464  3.18500  3.60325  3.53195  4.06342  2.73777  3.12044  2.22393  3.55979  3.50097  4.02189  3.42004  3.43706  1.90453  2.89671  1.93189  5.08804  3.86492     34 s - - -
          2.68618  4.42225  2.77519  2.73123  3.46354  2.40513  3.72494  3.29354  2.67741  2.69355  4.24690  2.90347  2.73739  3.18146  2.89801  2.37887  2.77519  2.98518  4.58477  3.61503
          0.02122  4.25900  4.98135  0.61958  0.77255  0.48576  0.95510
     29   2.93836  4.59994  3.89660  3.51261  1.59946  3.73595  4.09582  3.11057  3.47322  2.64613  3.77334  3.76103  1.51061  3.74918  3.73345  3.16607  3.26339  2.95027  4.70452  3.18004     35 p - - -
          2.68618  4.42225  2.77519  2.73123  3.46354  2.40513  3.72494  3.29354  2.67741  2.69355  4.24690  2.90347  2.73739  3.18146  2.89801  2.37887  2.77519  2.98518  4.58477  3.61503
          0.02122  4.25900  4.98135  0.61958  0.77255  0.48576  0.95510
     30   2.38268  4.32684  3.89558  3.33897  3.52523  3.81776  4.15322  2.03636  2.61899  2.46307  3.46073  3.67504  4.20200  3.54496  3.50992  3.10614  3.00300  1.46712  5.07011  3.85268     36 v - - -
          2.68618  4.42225  2.77519  2.73123  3.46354  2.40513  3.72494  3.29354  2.67741  2.69355  4.24690  2.90347  2.73739  3.18146  2.89801  2.37887  2.77519  2.98518  4.58477  3.61503
          0.02122  4.25900  4.98135  0.61958  0.77255  0.48576  0.95510
     31   3.29245  4.62119  4.94860  4.39515  1.72527  4.50457  4.66958  2.31672  4.25504  1.17995  3.04454  4.54426  4.73741  4.33091  4.33369  3.84609  3.51824  1.97845  4.95984  3.67573     37 l - - -
          2.68618  4.42225  2.77519  2.73123  3.46354  2.40513  3.72494  3.29354  2.67741  2.69355  4.24690  2.90347  2.73739  3.18146  2.89801  2.37887  2.77519  2.98518  4.58477  3.61503
          0.02122  4.25900  4.98135  0.61958  0.77255  0.48576  0.95510
     32   2.79812  4.45938  3.90691  3.50588  3.46956  3.67766  4.28718  2.74377  3.35264  1.04554  3.51656  3.75572  4.20866  3.71261  3.58832  2.38051  3.13016  2.61985  5.12573  3.84315     38 l - - -
          2.68618  4.42225  2.77519  2.73123  3.46354  2.40513  3.72494  3.29354  2.67741  2.69355  4.24690  2.90347  2.73739  3.18146  2.89801  2.37887  2.77519  2.98518  4.58477  3.61503
          0.02122  4.25900  4.98135  0.61958  0.77255  0.48576  0.95510
     33   3.32434  4.66335  4.95055  4.43901  3.34192  4.56640  5.01480  2.11511  4.27463  0.95362  3.16012  4.65526  4.83789  4.45886  4.41008  3.95335  3.57822  1.54265  5.38310  4.24825     39 l - - -
          2.68618  4.42225  2.77519  2.73123  3.46354  2.40513  3.72494  3.29354  2.67741  2.69355  4.24690  2.90347  2.73739  3.18146  2.89801  2.37887  2.77519  2.98518  4.58477  3.61503
          0.02122  4.25900  4.98135  0.61958  0.77255  0.48576  0.95510
     34   2.64455  4.69676  3.13343  2.58547  3.89521  3.49695  3.71635  3.30532  2.25670  2.65997  3.79095  3.07906  2.74190  2.90589  2.96363  2.14418  2.87842  3.01820  5.22063  3.04517     40 s - - -
          2.68618  4.42225  2.77519  2.73123  3.46354  2.40513  3.72494  3.29354  2.67741  2.69355  4.24690  2.90347  2.73739  3.18146  2.89801  2.37887  2.77519  2.98518  4.58477  3.61503
          0.02122  4.25900  4.98135  0.61958  0.77255  0.48576  0.95510
     35   2.14019  4.68504  3.14138  2.59625  3.93386  2.91447  3.73078  3.32787  2.55112  2.96999  2.65678  2.62490  3.88654  2.91709  2.52991  2.71127  2.87454  3.03261  5.25101  3.95300     41 a - - -
          2.68618  4.42225  2.77519  2.73123  3.46354  2.40513  3.72494  3.29354  2.67741  2.69355  4.24690  2.90347  2.73739  3.18146  2.89801  2.37887  2.77519  2.98518  4.58477  3.61503
          0.11668  4.25900  2.34346  0.61958  0.77255  0.48576  0.95510
     36   2.39398  4.30631  4.42280  3.87624  2.01178  4.03014  4.36750  1.60122  3.75519  2.03608  3.22113  4.06187  4.38597  3.95809  3.92006  3.35605  3.13219  2.09937  4.91637  3.65504     42 i - - -
          2.68618  4.42225  2.77519  2.73123  3.46354  2.40513  3.72494  3.29354  2.67741  2.69355  4.24690  2.90347  2.73739  3.18146  2.89801  2.37887  2.77519  2.98518  4.58477  3.61503
          0.02333  4.16564  4.88799  0.61958  0.77255  0.59891  0.79720
     37   2.08761  4.23652  3.90523  3.34048  3.20024  3.74833  4.00957  2.32628  3.23653  1.92219  3.27824  3.63312  4.12010  3.50506  3.48925  3.03102  2.92941  2.35826  4.76510  2.35846     43 l - - -
          2.68618  4.42225  2.77519  2.73123  3.46354  2.40513  3.72494  3.29354  2.67741  2.69355  4.24690  2.90347  2.73739  3.18146  2.89801  2.37887  2.77519  2.98518  4.58477  3.61503
          0.02333  4.16564  4.88799  0.61958  0.77255  0.59891  0.79720
     38   2.74763  4.26426  4.06459  3.54227  1.69419  2.86712  4.05795  2.10842  3.43902  2.25587  3.31900  3.75974  4.18830  3.67546  3.64940  3.10218  3.00650  2.37733  4.66932  3.29819     44 f - - -
          2.68618  4.42225  2.77519  2.73123  3.46354  2.40513  3.72494  3.29354  2.67741  2.69355  4.24690  2.90347  2.73739  3.18146  2.89801  2.37887  2.77519  2.98518  4.58477  3.61503
          0.02333  4.16564  4.88799  0.61958  0.77255  0.59891  0.79720
     39   2.75259  4.31590  3.85939  3.30736  2.85576  3.75552  3.81315  2.79198  3.19713  2.09072  3.42548  3.58064  4.12746  3.46425  3.45504  2.20484  2.98542  2.59628  2.55851  2.47363     45 l - - -
          2.68618  4.42225  2.77519  2.73123  3.46354  2.40513  3.72494  3.29354  2.67741  2.69355  4.24690  2.90347  2.73739  3.18146  2.89801  2.37887  2.77519  2.98518  4.58477  3.61503
          0.02333  4.16564  4.88799  0.61958  0.77255  0.59891  0.79720
     40   2.99783  4.58348  3.90708  3.37880  1.79239  3.91041  3.69210  3.07865  3.19803  2.64909  3.67630  3.63267  4.27078  3.51066  2.17312  3.19661  3.22490  2.89832  4.17421  1.85783     46 f - - -
          2.68618  4.42225  2.77519  2.73123  3.46354  2.40513  3.72494  3.29354  2.67741  2.69355  4.24690  2.90347  2.73739  3.18146  2.89801  2.37887  2.77519  2.98518  4.58477  3.61503
          0.02333  4.16564  4.88799  0.61958  0.77255  0.59891  0.79720
     41   2.65506  4.36114  3.50947  2.45798  3.54519  3.62750  3.93239  2.24241  2.93483  2.54939  3.48944  3.38575  4.02639  3.25443  3.28357  2.57584  2.89922  1.77137  5.02177  3.78310     47 v - - -
          2.68618  4.42225  2.77519  2.73123  3.46354  2.40513  3.72494  3.29354  2.67741  2.69355  4.24690  2.90347  2.73739  3.18146  2.89801  2.37887  2.77519  2.98518  4.58477  3.61503
          0.02333  4.16564  4.88799  0.61958  0.77255  0.59891  0.79720
     42   2.67123  5.07540  2.38104  2.32937  4.36177  3.39222  3.08918  3.83140  2.40045  2.82547  4.13608  2.26047  3.81843  2.34947  2.88263  2.64634  2.90695  3.44253  5.52534  4.13331     48 n - - -
          2.68618  4.42225  2.77519  2.73123  3.46354  2.40513  3.72494  3.29354  2.67741  2.69355  4.24690  2.90347  2.73739  3.18146  2.89801  2.37887  2.77519  2.98518  4.58477  3.61503
          0.02333  4.16564  4.88799  0.61958  0.77255  0.59891  0.79720
     43   2.96248  4.37370  4.42958  3.87215  2.96478  4.09177  4.22499  1.80461  3.71835  1.52234  3.16699  4.05240  4.40809  3.91543  3.87255  3.40268  3.19219  2.30630  4.68662  2.14206     49 l - - -
          2.68618  4.42225  2.77519  2.73123  3.46354  2.40513  3.72494  3.29354  2.67741  2.69355  4.24690  2.90347  2.73739  3.18146  2.89801  2.37887  2.77519  2.98518  4.58477  3.61503
          0.02333  4.16564  4.88799  0.61958  0.77255  0.59891  0.79720
     44   2.61308  4.74309  2.39561  2.49158  3.95821  3.45133  3.66314  2.76723  2.19908  2.99187  3.82127  3.00166  3.13629  2.83119  2.92759  2.66684  2.84491  3.06389  3.80301  3.93418     50 k - - -
          2.68618  4.42225  2.77519  2.73123  3.46354  2.40513  3.72494  3.29354  2.67741  2.69355  4.24690  2.90347  2.73739  3.18146  2.89801  2.37887  2.77519  2.98518  4.58477  3.61503
          0.02333  4.16564  4.88799  0.61958  0.77255  0.59891  0.79720
     45   2.12886  4.78910  2.66145  2.46395  4.03743  3.42401  2.88587  3.45612  2.48854  2.65840  3.89160  2.97892  3.83885  2.83300  2.94639  2.31458  2.86114  3.13640  5.31771  3.98506     51 a - - -
          2.68618  4.42225  2.77519  2.73123  3.46354  2.40513  3.72494  3.29354  2.67741  2.69355  4.24690  2.90347  2.73739  3.18146  2.89801  2.37887  2.77519  2.98518  4.58477  3.61503
          0.02333  4.16564  4.88799  0.61958  0.77255  0.59891  0.79720
     46   3.13395  4.47844  4.78408  4.22942  2.37197  4.36829  4.64660  2.13761  4.10081  1.39355  3.09794  4.40685  4.63655  4.23848  4.22076  3.70526  3.36793  1.42743  5.03735  3.80243     52 l - - -
          2.68618  4.42225  2.77519  2.73123  3.46354  2.40513  3.72494  3.29354  2.67741  2.69355  4.24690  2.90347  2.73739  3.18146  2.89801  2.37887  2.77519  2.98518  4.58477  3.61503
          0.02333  4.16564  4.88799  0.61958  0.77255  0.59891  0.79720
     47   2.66324  5.07618  2.37565  2.32661  4.37590  3.38945  3.62367  3.84092  1.97716  3.36422  4.13780  2.45196  3.81344  2.74255  2.87715  2.34742  2.89922  3.44714  5.53120  3.36373     53 k - - -
          2.68618  4.42225  2.77519  2.73123  3.46354  2.40513  3.72494  3.29354  2.67741  2.69355  4.24690  2.90347  2.73739  3.18146  2.89801  2.37887  2.77519  2.98518  4.58477  3.61503
          0.02333  4.16564  4.88799  0.61958  0.77255  0.59891  0.79720
     48   2.13363  4.85562  2.97310  2.05034  4.11252  3.45315  3.67113  3.49812  2.12392  2.56635  3.94219  2.99029  3.86362  2.82538  2.84410  2.70262  2.90397  3.18183  5.35906  4.03484     54 e - - -
          2.68618  4.42225  2.77519  2.73123  3.46354  2.40513  3.72494  3.29354  2.67741  2.69355  4.24690  2.90347  2.73739  3.18146  2.89801  2.37887  2.77519  2.98518  4.58477  3.61503
          0.02333  4.16564  4.88799  0.61958  0.77255  0.59891  0.79720
     49   2.62147  4.53716  3.24164  2.68968  3.73346  3.51194  3.75203  2.64495  2.10324  2.77654  3.64803  2.85694  3.90781  2.98240  3.00263  2.52213  2.85778  2.22685  5.10708  3.83726     55 k - - -
          2.68618  4.42225  2.77519  2.73123  3.46354  2.40513  3.72494  3.29354  2.67741  2.69355  4.24690  2.90347  2.73739  3.18146  2.89801  2.37887  2.77519  2.98518  4.58477  3.61503
          0.02333  4.16564  4.88799  0.61958  0.77255  0.59891  0.79720
     50   2.61493  4.78692  2.37629  2.46175  3.21581  3.01362  3.65279  3.42959  2.46143  2.59289  3.86211  2.97840  3.83570  2.58909  2.69824  2.65583  2.84724  3.11510  5.29062  3.95891     56 d - - -
          2.68616  4.42268  2.77488  2.73076  3.46220  2.40555  3.72499  3.29270  2.67733  2.69375  4.24732  2.90349  2.73782  3.18152  2.89843  2.37913  2.77524  2.98522  4.58327  3.61489
          0.49368  0.96210  4.88799  1.72860  0.19545  0.59891  0.79720
     51   2.73734  4.31647  3.83048  3.27647  3.45232  3.79587  4.10753  2.02403  3.19372  2.09324  3.39753  2.43526  4.17035  3.49569  3.49570  3.07608  2.97886  1.75960  5.01845  3.79036     67 v - - -
          2.68618  4.42225  2.77519  2.73123  3.46354  2.40513  3.72494  3.29354  2.67741  2.69355  4.24690  2.90347  2.73739  3.18146  2.89801  2.37887  2.77519  2.98518  4.58477  3.61503
          0.02333  4.16564  4.88799  0.61958  0.77255  0.59891  0.79720
     52   2.76124  4.37137  3.78878  3.21548  3.44945  3.79744  4.06239  2.21295  2.25846  1.79332  3.36680  3.58552  4.15790  3.41540  3.35899  3.06941  2.99388  1.97337  5.02421  3.81233     68 l - - -
          2.68618  4.42225  2.77519  2.73123  3.46354  2.40513  3.72494  3.29354  2.67741  2.69355  4.24690  2.90347  2.73739  3.18146  2.89801  2.37887  2.77519  2.98518  4.58477  3.61503
          0.02333  4.16564  4.88799  0.61958  0.77255  0.59891  0.79720
     53   2.44577  4.38286  3.42117  3.09684  4.25036  3.16761  4.19026  3.57675  3.09840  3.30229  4.19094  3.36085  1.73075  3.44685  3.42529  2.61221  1.52314  3.15814  5.60413  4.37163     69 t - - -
          2.68618  4.42225  2.77519  2.73123  3.46354  2.40513  3.72494  3.29354  2.67741  2.69355  4.24690  2.90347  2.73739  3.18146  2.89801  2.37887  2.77519  2.98518  4.58477  3.61503
          0.02333  4.16564  4.88799  0.61958  0.77255  0.59891  0.79720
     54   3.28715  4.57251  5.03917  4.49580  3.35067  4.64818  5.06418  1.50135  4.37471  1.16949  3.13586  4.71212  4.85909  4.51469  4.49941  4.01361  3.52382  1.66166  5.40048  4.29714     70 l - - -
          2.68618  4.42225  2.77519  2.73123  3.46354  2.40513  3.72494  3.29354  2.67741  2.69355  4.24690  2.90347  2.73739  3.18146  2.89801  2.37887  2.77519  2.98518  4.58477  3.61503
          0.02333  4.16564  4.88799  0.61958  0.77255  0.59891  0.79720
     55   2.71688  4.16585  4.23064  3.66085  2.58323  2.96873  4.19756  1.79701  3.54275  2.21357  3.24436  3.86018  4.21965  3.76367  3.72160  3.15547  2.95934  1.70744  4.84516  3.63589     71 v - - -
          2.68618  4.42225  2.77519  2.73123  3.46354  2.40513  3.72494  3.29354  2.67741  2.69355  4.24690  2.90347  2.73739  3.18146  2.89801  2.37887  2.77519  2.98518  4.58477  3.61503
          0.02333  4.16564  4.88799  0.61958  0.77255  0.59891  0.79720
     56   2.18713  4.22973  3.94476  3.41908  3.50597  2.82728  4.18598  1.61381  3.33847  2.46385  3.45446  3.67804  4.11667  3.61480  3.60338  2.98014  2.92977  1.98298  5.05275  3.84395     72 i - - -
          2.68618  4.42225  2.77519  2.73123  3.46354  2.40513  3.72494  3.29354  2.67741  2.69355  4.24690  2.90347  2.73739  3.18146  2.89801  2.37887  2.77519  2.98518  4.58477  3.61503
          0.02333  4.16564  4.88799  0.61958  0.77255  0.59891  0.79720
     57   2.75384  4.52959  3.49231  2.92832  3.42164  3.65800  3.80128  2.97539  2.02831  1.82184  3.57527  3.33571  4.03530  3.12512  2.95491  2.93091  2.97813  2.77554  4.89712  2.73027     73 l - - -
          2.68618  4.42225  2.77519  2.73123  3.46354  2.40513  3.72494  3.29354  2.67741  2.69355  4.24690  2.90347  2.73739  3.18146  2.89801  2.37887  2.77519  2.98518  4.58477  3.61503
          0.02333  4.16564  4.88799  0.61958  0.77255  0.59891  0.79720
     58   1.87768  4.26946  3.62283  3.14661  2.20997  3.37339  4.01945  2.97800  3.11153  2.71310  3.63342  3.42774  3.92781  3.39946  3.42604  1.96496  2.84384  2.71109  5.02861  3.73771     74 a - - -
          2.68618  4.42225  2.77519  2.73123  3.46354  2.40513  3.72494  3.29354  2.67741  2.69355  4.24690  2.90347  2.73739  3.18146  2.89801  2.37887  2.77519  2.98518  4.58477  3.61503
          0.02333  4.16564  4.88799  0.61958  0.77255  0.59891  0.79720
     59   2.78787  4.39166  3.81992  3.26225  3.49683  3.80755  4.09211  2.42705  2.44277  1.89010  3.42460  3.61786  4.18452  3.44350  3.30853  3.10313  3.02780  1.57885  5.06695  3.84604     75 v - - -
          2.68618  4.42225  2.77519  2.73123  3.46354  2.40513  3.72494  3.29354  2.67741  2.69355  4.24690  2.90347  2.73739  3.18146  2.89801  2.37887  2.77519  2.98518  4.58477  3.61503
          0.02333  4.16564  4.88799  0.61958  0.77255  0.59891  0.79720
     60   2.75881  4.31311  3.93169  3.37777  3.10359  3.77485  3.99434  2.65742  3.21658  1.42311  3.28536  3.66065  2.88823  3.52009  3.45559  3.07484  2.99851  2.52670  3.17908  3.36720     76 l - - -
          2.68618  4.42225  2.77519  2.73123  3.46354  2.40513  3.72494  3.29354  2.67741  2.69355  4.24690  2.90347  2.73739  3.18146  2.89801  2.37887  2.77519  2.98518  4.58477  3.61503
          0.02333  4.16564  4.88799  0.61958  0.77255  0.59891  0.79720
     61   2.58214  3.06295  3.56846  3.00500  3.41620  3.56262  2.95538  2.77297  2.93371  2.23142  3.40423  3.37389  3.96572  3.23780  3.25924  2.21815  2.82865  2.32486  4.87700  3.64360     77 s - - -
          2.68618  4.42225  2.77519  2.73123  3.46354  2.40513  3.72494  3.29354  2.67741  2.69355  4.24690  2.90347  2.73739  3.18146  2.89801  2.37887  2.77519  2.98518  4.58477  3.61503
          0.02333  4.16564  4.88799  0.61958  0.77255  0.59891  0.79720
     62   2.66725  4.28588  3.86670  3.34229  3.45831  3.65737  4.13693  2.48751  3.24146  1.79346  3.42364  3.63339  4.11287  3.54347  3.51757  2.12763  2.95249  1.80521  5.02695  3.80058     78 l - - -
          2.68618  4.42225  2.77519  2.73123  3.46354  2.40513  3.72494  3.29354  2.67741  2.69355  4.24690  2.90347  2.73739  3.18146  2.89801  2.37887  2.77519  2.98518  4.58477  3.61503
          0.02333  4.16564  4.88799  0.61958  0.77255  0.59891  0.79720
     63   3.34782  4.65348  5.00204  4.45487  3.25177  4.65508  5.02766  1.83492  4.31627  0.90970  3.03772  4.69868  4.85201  4.44636  4.44186  4.01908  3.58084  1.87467  5.33990  4.25535     79 l - - -
          2.68618  4.42225  2.77519  2.73123  3.46354  2.40513  3.72494  3.29354  2.67741  2.69355  4.24690  2.90347  2.73739  3.18146  2.89801  2.37887  2.77519  2.98518  4.58477  3.61503
          0.02333  4.16564  4.88799  0.61958  0.77255  0.59891  0.79720
     64   2.09604  4.23785  3.66035  3.09375  3.34001  3.62722  3.90590  2.41717  3.02088  2.09517  3.33496  3.44585  3.13638  3.30882  3.32540  2.89185  2.84649  2.46333  4.82958  2.84179     80 l - - -
          2.68618  4.42225  2.77519  2.73123  3.46354  2.40513  3.72494  3.29354  2.67741  2.69355  4.24690  2.90347  2.73739  3.18146  2.89801  2.37887  2.77519  2.98518  4.58477  3.61503
          0.02333  4.16564  4.88799  0.61958  0.77255  0.59891  0.79720
     65   3.27754  4.55571  5.05209  4.51621  3.40734  4.66113  5.10319  1.26136  4.39748  1.36696  3.19271  4.72921  4.87887  4.55577  4.53066  4.03192  3.51780  1.65174  5.45210  4.33220     81 i - - -
          2.68618  4.42225  2.77519  2.73123  3.46354  2.40513  3.72494  3.29354  2.67741  2.69355  4.24690  2.90347  2.73739  3.18146  2.89801  2.37887  2.77519  2.98518  4.58477  3.61503
          0.02333  4.16564  4.88799  0.61958  0.77255  0.59891  0.79720
     66   2.23982  4.17823  3.93278  3.36283  2.72725  3.71460  4.04051  2.47430  3.27095  1.98565  3.25773  3.64007  3.26949  3.52292  3.51394  3.00075  2.88674  1.86766  4.81659  3.61170     82 v - - -
          2.68618  4.42225  2.77519  2.73123  3.46354  2.40513  3.72494  3.29354  2.67741  2.69355  4.24690  2.90347  2.73739  3.18146  2.89801  2.37887  2.77519  2.98518  4.58477  3.61503
          0.02333  4.16564  4.88799  0.61958  0.77255  0.59891  0.79720
     67   3.23456  4.51033  5.03769  4.50470  3.47435  4.63427  5.10040  1.39619  4.39473  1.48476  3.26377  4.70694  4.86793  4.57069  4.53605  4.00409  3.47768  1.36036  5.48345  4.34425     83 v - - -
          2.68618  4.42225  2.77519  2.73123  3.46354  2.40513  3.72494  3.29354  2.67741  2.69355  4.24690  2.90347  2.73739  3.18146  2.89801  2.37887  2.77519  2.98518  4.58477  3.61503
          0.02333  4.16564  4.88799  0.61958  0.77255  0.59891  0.79720
     68   1.91058  2.63252  3.96181  3.61469  4.25762  1.20668  4.46388  3.58739  3.55574  3.35850  4.21045  3.56346  3.78621  3.81272  3.78885  2.47270  2.76240  3.08976  5.65755  4.49189     84 g - - -
          2.68618  4.42225  2.77519  2.73123  3.46354  2.40513  3.72494  3.29354  2.67741  2.69355  4.24690  2.90347  2.73739  3.18146  2.89801  2.37887  2.77519  2.98518  4.58477  3.61503
          0.02333  4.16564  4.88799  0.61958  0.77255  0.59891  0.79720
     69   2.65239  4.23237  3.84732  3.29171  3.38428  3.68845  4.05443  1.95991  3.19604  1.92577  3.34841  3.59808  4.09257  3.48244  3.46866  2.43066  2.40482  2.28831  4.91780  3.70748     85 l - - -
          2.68618  4.42225  2.77519  2.73123  3.46354  2.40513  3.72494  3.29354  2.67741  2.69355  4.24690  2.90347  2.73739  3.18146  2.89801  2.37887  2.77519  2.98518  4.58477  3.61503
          0.02333  4.16564  4.88799  0.61958  0.77255  0.59891  0.79720
     70   2.25373  4.21774  4.07089  3.51302  3.16737  3.77121  4.07680  1.90690  3.36071  2.23045  3.27128  3.74219  4.16173  3.63037  3.56701  3.07943  2.95878  2.31888  2.29056  3.47008     86 i - - -
          2.68618  4.42225  2.77519  2.73123  3.46354  2.40513  3.72494  3.29354  2.67741  2.69355  4.24690  2.90347  2.73739  3.18146  2.89801  2.37887  2.77519  2.98518  4.58477  3.61503
          0.02333  4.16564  4.88799  0.61958  0.77255  0.59891  0.79720
     71   2.70151  4.14707  4.22195  3.64211  2.32362  2.98242  4.14902  2.02074  3.51793  1.97406  3.18667  3.83639  4.19218  3.72889  3.68610  3.13179  2.93693  1.89316  4.77957  3.57571     87 v - - -
          2.68618  4.42225  2.77519  2.73123  3.46354  2.40513  3.72494  3.29354  2.67741  2.69355  4.24690  2.90347  2.73739  3.18146  2.89801  2.37887  2.77519  2.98518  4.58477  3.61503
          0.02333  4.16564  4.88799  0.61958  0.77255  0.59891  0.79720
     72   2.22169  4.39720  3.39230  2.83539  3.60813  3.51020  3.82617  2.45878  2.77215  2.66008  3.54970  3.25498  3.92721  3.10756  2.67570  2.18090  2.83886  2.42184  5.02792  3.78032     88 s - - -
          2.68618  4.42225  2.77519  2.73123  3.46354  2.40513  3.72494  3.29354  2.67741  2.69355  4.24690  2.90347  2.73739  3.18146  2.89801  2.37887  2.77519  2.98518  4.58477  3.61503
          0.02333  4.16564  4.88799  0.61958  0.77255  0.59891  0.79720
     73   2.68955  4.33595  3.66852  3.10767  2.51020  3.66639  3.81334  2.83476  2.98567  2.52303  3.45110  3.44832  4.04816  3.30597  2.71126  2.40360  2.92434  2.62366  2.41906  3.20118     89 s - - -
          2.68618  4.42225  2.77519  2.73123  3.46354  2.40513  3.72494  3.29354  2.67741  2.69355  4.24690  2.90347  2.73739  3.18146  2.89801  2.37887  2.77519  2.98518  4.58477  3.61503
          0.22219  4.16564  1.69434  0.61958  0.77255  0.59891  0.79720
     74   2.70669  4.33214  3.68523  3.15800  2.18914  3.68988  3.91006  2.59616  3.05733  2.19734  3.29400  3.50262  4.07541  2.67431  3.35034  2.98057  2.95018  2.05912  4.71398  3.35415     90 v - - -
          2.68618  4.42225  2.77519  2.73123  3.46354  2.40513  3.72494  3.29354  2.67741  2.69355  4.24690  2.90347  2.73739  3.18146  2.89801  2.37887  2.77519  2.98518  4.58477  3.61503
          0.02839  3.97184  4.69418  0.61958  0.77255  0.47452  0.97335
     75   2.76147  4.23507  4.10910  3.55684  2.08405  3.81798  3.88282  2.20213  3.44056  2.34691  3.32975  3.73746  4.18278  3.64664  3.62737  2.56326  2.99461  2.47196  4.38897  2.11509     91 f - - -
          2.68618  4.42225  2.77519  2.73123  3.46354  2.40513  3.72494  3.29354  2.67741  2.69355  4.24690  2.90347  2.73739  3.18146  2.89801  2.37887  2.77519  2.98518  4.58477  3.61503
          0.02333  4.16564  4.88799  0.61958  0.77255  0.59891  0.79720
     76   2.66261  2.96131  3.83616  3.26985  2.00443  3.65816  3.93521  2.70737  3.09251  2.40836  3.37661  3.55728  4.06592  3.42359  2.35196  2.95675  2.91466  2.51438  4.72810  3.40513     92 f - - -
          2.68618  4.42225  2.77519  2.73123  3.46354  2.40513  3.72494  3.29354  2.67741  2.69355  4.24690  2.90347  2.73739  3.18146  2.89801  2.37887  2.77519  2.98518  4.58477  3.61503
          0.02333  4.16564  4.88799  0.61958  0.77255  0.59891  0.79720
     77   2.67044  4.66921  3.16612  2.10932  3.85384  3.52408  3.72729  2.78883  2.19288  2.15961  3.73596  3.10993  3.91390  2.92448  2.90379  2.76523  2.89864  2.91326  5.19953  3.91623     93 e - - -
          2.68618  4.42225  2.77519  2.73123  3.46354  2.40513  3.72494  3.29354  2.67741  2.69355  4.24690  2.90347  2.73739  3.18146  2.89801  2.37887  2.77519  2.98518  4.58477  3.61503
          0.02333  4.16564  4.88799  0.61958  0.77255  0.59891  0.79720
     78   2.67121  4.52428  3.33827  2.77894  2.75694  3.57658  3.77391  3.01376  2.33440  2.11571  3.57466  3.22509  3.95766  2.32033  3.00218  2.82282  2.89920  2.79353  5.01069  3.71889     94 l - - -
          2.68618  4.42225  2.77519  2.73123  3.46354  2.40513  3.72494  3.29354  2.67741  2.69355  4.24690  2.90347  2.73739  3.18146  2.89801  2.37887  2.77519  2.98518  4.58477  3.61503
          0.02333  4.16564  4.88799  0.61958  0.77255  0.59891  0.79720
     79   2.59512  4.26536  3.56365  3.00231  2.72007  2.95089  3.21530  2.36290  2.94200  2.47486  3.37949  3.37646  3.97518  3.23772  3.26770  2.84812  2.23388  2.53339  4.84383  3.60330     95 t - - -
          2.68618  4.42225  2.77519  2.73123  3.46354  2.40513  3.72494  3.29354  2.67741  2.69355  4.24690  2.90347  2.73739  3.18146  2.89801  2.37887  2.77519  2.98518  4.58477  3.61503
          0.02333  4.16564  4.88799  0.61958  0.77255  0.59891  0.79720
     80   2.27331  5.04543  2.27772  2.33535  4.39921  2.76853  3.67837  3.85757  2.49134  3.39694  4.18293  2.87819  2.57186  2.50245  2.98683  2.66054  2.93447  3.46128  5.58064  4.18961     96 a - - -
          2.68618  4.42225  2.77519  2.73123  3.46354  2.40513  3.72494  3.29354  2.67741  2.69355  4.24690  2.90347  2.73739  3.18146  2.89801  2.37887  2.77519  2.98518  4.58477  3.61503
          0.02333  4.16564  4.88799  0.61958  0.77255  0.59891  0.79720
     81   2.66440  4.49860  3.31562  2.84081  2.09327  3.52657  3.80537  3.08055  2.80304  2.73539  3.65608  3.25880  3.96783  2.51965  3.16665  2.10078  2.92614  2.83825  4.89122  3.49475     97 f - - -
          2.68618  4.42225  2.77519  2.73123  3.46354  2.40513  3.72494  3.29354  2.67741  2.69355  4.24690  2.90347  2.73739  3.18146  2.89801  2.37887  2.77519  2.98518  4.58477  3.61503
          0.02333  4.16564  4.88799  0.61958  0.77255  0.59891  0.79720
     82   2.76947  4.32254  3.88664  3.34473  2.39298  2.44648  3.82871  2.77164  3.25748  2.06072  3.41643  3.60948  4.14757  3.50310  3.51250  3.05673  3.00416  2.58612  4.41747  2.11583     98 l - - -
          2.68618  4.42225  2.77519  2.73123  3.46354  2.40513  3.72494  3.29354  2.67741  2.69355  4.24690  2.90347  2.73739  3.18146  2.89801  2.37887  2.77519  2.98518  4.58477  3.61503
          0.02333  4.16564  4.88799  0.61958  0.77255  0.59891  0.79720
     83   2.78953  4.74756  3.33004  2.75695  3.68723  3.61342  3.72064  3.27794  1.55785  2.37628  3.80926  3.20533  3.99434  2.95735  2.72457  2.88201  3.00758  3.03583  5.06847  2.90456     99 k - - -
          2.68618  4.42225  2.77519  2.73123  3.46354  2.40513  3.72494  3.29354  2.67741  2.69355  4.24690  2.90347  2.73739  3.18146  2.89801  2.37887  2.77519  2.98518  4.58477  3.61503
          0.02333  4.16564  4.88799  0.61958  0.77255  0.59891  0.79720
     84   2.88356  4.96142  3.37831  2.74070  4.25744  3.63702  3.68483  2.69459  1.39399  3.17078  4.04284  3.18476  4.00677  2.83879  2.09821  2.92562  3.08188  3.30274  5.37230  4.13614    100 k - - -
          2.68618  4.42225  2.77519  2.73123  3.46354  2.40513  3.72494  3.29354  2.67741  2.69355  4.24690  2.90347  2.73739  3.18146  2.89801  2.37887  2.77519  2.98518  4.58477  3.61503
          0.02333  4.16564  4.88799  0.61958  0.77255  0.59891  0.79720
     85   2.33465  4.27627  3.82778  3.26163  3.44445  3.73342  4.06092  1.90616  3.13309  2.40204  3.39148  3.59387  4.12111  3.45693  2.68288  3.01835  2.93554  1.80822  4.97551  3.76184    101 v - - -
          2.68618  4.42225  2.77519  2.73123  3.46354  2.40513  3.72494  3.29354  2.67741  2.69355  4.24690  2.90347  2.73739  3.18146  2.89801  2.37887  2.77519  2.98518  4.58477  3.61503
          0.02333  4.16564  4.88799  0.61958  0.77255  0.59891  0.79720
     86   2.77445  4.50261  2.40491  3.00072  2.40883  3.69985  3.74862  2.97631  2.97338  2.17180  3.57528  3.38683  4.07682  3.25932  3.32862  2.95666  3.00580  2.77366  4.52816  2.25892    102 l - - -
          2.68618  4.42225  2.77519  2.73123  3.46354  2.40513  3.72494  3.29354  2.67741  2.69355  4.24690  2.90347  2.73739  3.18146  2.89801  2.37887  2.77519  2.98518  4.58477  3.61503
          0.02333  4.16564  4.88799  0.61958  0.77255  0.59891  0.79720
     87   2.94145  5.20963  3.28875  2.65510  4.61265  3.63056  2.35495  4.00140  1.76011  3.45086  4.27132  3.11880  3.99559  2.33450  1.79848  2.92016  3.12626  3.64537  5.52038  4.27631    103 k - - -
          2.68618  4.42225  2.77519  2.73123  3.46354  2.40513  3.72494  3.29354  2.67741  2.69355  4.24690  2.90347  2.73739  3.18146  2.89801  2.37887  2.77519  2.98518  4.58477  3.61503
          0.02333  4.16564  4.88799  0.61958  0.77255  0.59891  0.79720
     88   2.74371  4.63401  3.43484  2.84815  3.83392  3.58979  3.79970  3.13303  2.46006  2.10013  3.73435  3.26889  3.99597  3.01972  1.83988  2.87845  2.42144  2.90429  5.18966  3.94488    104 r - - -
          2.68618  4.42225  2.77519  2.73123  3.46354  2.40513  3.72494  3.29354  2.67741  2.69355  4.24690  2.90347  2.73739  3.18146  2.89801  2.37887  2.77519  2.98518  4.58477  3.61503
          0.02333  4.16564  4.88799  0.61958  0.77255  0.59891  0.79720
     89   2.80927  5.10878  2.86301  2.46603  4.48247  2.34760  3.69230  3.91490  1.97533  3.43092  4.24477  2.98013  3.91025  1.83663  2.67935  2.79389  3.04754  3.54168  5.57342  4.24648    105 q - - -
          2.68618  4.42225  2.77519  2.73123  3.46354  2.40513  3.72494  3.29354  2.67741  2.69355  4.24690  2.90347  2.73739  3.18146  2.89801  2.37887  2.77519  2.98518  4.58477  3.61503
          0.02333  4.16564  4.88799  0.61958  0.77255  0.59891  0.79720
     90   2.63184  4.65958  2.62091  2.57937  3.85462  3.49271  3.71190  2.43814  2.06680  2.86662  3.05432  3.07344  3.88418  2.90409  2.96986  2.71987  2.86368  2.91022  5.19978  3.90325    106 k - - -
          2.68618  4.42225  2.77519  2.73123  3.46354  2.40513  3.72494  3.29354  2.67741  2.69355  4.24690  2.90347  2.73739  3.18146  2.89801  2.37887  2.77519  2.98518  4.58477  3.61503
          0.02333  4.16564  4.88799  0.61958  0.77255  0.59891  0.79720
     91   3.39959  4.69367  5.04522  4.51474  3.23018  4.70285  5.05878  1.53686  4.34722  0.95150  3.03073  4.75449  4.89004  4.48592  4.46025  4.08477  3.63258  2.11166  5.33466  4.22907    107 l - - -
          2.68618  4.42225  2.77519  2.73123  3.46354  2.40513  3.72494  3.29354  2.67741  2.69355  4.24690  2.90347  2.73739  3.18146  2.89801  2.37887  2.77519  2.98518  4.58477  3.61503
          0.02333  4.16564  4.88799  0.61958  0.77255  0.59891  0.79720
     92   1.08312  4.22597  3.62566  3.35018  4.39923  3.01976  4.38288  3.76270  3.39125  3.50434  4.34536  3.44561  3.78543  3.67324  3.67944  1.65094  2.79672  3.22128  5.76208  4.55756    108 a - - -
          2.68618  4.42225  2.77519  2.73123  3.46354  2.40513  3.72494  3.29354  2.67741  2.69355  4.24690  2.90347  2.73739  3.18146  2.89801  2.37887  2.77519  2.98518  4.58477  3.61503
          0.02333  4.16564  4.88799  0.61958  0.77255  0.59891  0.79720
     93   2.97476  5.25726  3.21584  2.17206  4.68461  3.62501  3.64700  4.06393  1.41465  3.50123  4.32514  3.11074  4.00606  2.76775  1.82168  2.94462  3.16079  3.70266  5.56236  4.32114    109 k - - -
          2.68618  4.42225  2.77519  2.73123  3.46354  2.40513  3.72494  3.29354  2.67741  2.69355  4.24690  2.90347  2.73739  3.18146  2.89801  2.37887  2.77519  2.98518  4.58477  3.61503
          0.02333  4.16564  4.88799  0.61958  0.77255  0.59891  0.79720
     94   2.98981  4.48721  4.15008  3.63991  2.82348  3.98815  4.01551  2.66513  3.45446  2.11216  1.57671  3.86478  4.34728  3.73558  3.65876  3.31372  3.22935  2.60180  4.50638  2.06382    110 m - - -
          2.68618  4.42225  2.77519  2.73123  3.46354  2.40513  3.72494  3.29354  2.67741  2.69355  4.24690  2.90347  2.73739  3.18146  2.89801  2.37887  2.77519  2.98518  4.58477  3.61503
          0.02333  4.16564  4.88799  0.61958  0.77255  0.59891  0.79720
     95   3.24742  4.55718  4.94958  4.39669  2.06863  4.50887  4.71929  1.38112  4.26080  1.46973  3.04458  4.55389  4.73358  4.35007  4.34523  3.85417  3.47419  2.16586  5.01775  3.76012    111 i - - -
          2.68618  4.42225  2.77519  2.73123  3.46354  2.40513  3.72494  3.29354  2.67741  2.69355  4.24690  2.90347  2.73739  3.18146  2.89801  2.37887  2.77519  2.98518  4.58477  3.61503
          0.02333  4.16564  4.88799  0.61958  0.77255  0.59891  0.79720
     96   2.72910  4.65634  3.11029  2.25392  1.93666  3.53691  3.76429  3.18882  2.28093  2.84306  3.74841  3.14931  3.95799  3.02135  2.99179  2.83854  2.96433  2.94203  5.07912  3.73159    112 f - - -
          2.68618  4.42225  2.77519  2.73123  3.46354  2.40513  3.72494  3.29354  2.67741  2.69355  4.24690  2.90347  2.73739  3.18146  2.89801  2.37887  2.77519  2.98518  4.58477  3.61503
          0.02333  4.16564  4.88799  0.61958  0.77255  0.59891  0.79720
     97   2.65216  4.86146  2.79392  1.89458  4.32795  3.32689  3.77502  3.74666  2.60037  3.34517  4.16225  2.96681  3.84835  2.93315  3.05598  1.77201  2.37347  3.36338  5.56303  4.21292    113 s - - -
          2.68618  4.42225  2.77519  2.73123  3.46354  2.40513  3.72494  3.29354  2.67741  2.69355  4.24690  2.90347  2.73739  3.18146  2.89801  2.37887  2.77519  2.98518  4.58477  3.61503
          0.02333  4.16564  4.88799  0.61958  0.77255  0.59891  0.79720
     98   2.81441  5.15787  2.73306  2.39468  4.35821  3.43263  2.42892  3.92575  2.40281  3.44219  4.25798  1.88180  3.89892  2.32062  2.80891  2.78422  3.05297  3.55400  5.53630  4.14121    114 n - - -
          2.68618  4.42225  2.77519  2.73123  3.46354  2.40513  3.72494  3.29354  2.67741  2.69355  4.24690  2.90347  2.73739  3.18146  2.89801  2.37887  2.77519  2.98518  4.58477  3.61503
          0.02333  4.16564  4.88799  0.61958  0.77255  0.59891  0.79720
     99   2.81648  4.91618  2.98387  2.68862  4.51656  1.44447  3.90385  3.95701  1.72975  3.52710  4.38084  3.14801  3.96485  3.08114  2.87932  2.86394  3.13486  3.56076  5.64590  4.38331    115 g - - -
          2.68618  4.42225  2.77519  2.73123  3.46354  2.40513  3.72494  3.29354  2.67741  2.69355  4.24690  2.90347  2.73739  3.18146  2.89801  2.37887  2.77519  2.98518  4.58477  3.61503
          0.02333  4.16564  4.88799  0.61958  0.77255  0.59891  0.79720
    100   3.48519  4.80682  4.78930  4.37051  1.06316  4.47752  4.12565  2.62891  4.20726  1.59725  3.29054  4.38337  4.76262  4.28016  4.28659  3.86966  3.72434  2.70730  4.31426  2.70452    116 f - - -
          2.68618  4.42225  2.77519  2.73123  3.46354  2.40513  3.72494  3.29354  2.67741  2.69355  4.24690  2.90347  2.73739  3.18146  2.89801  2.37887  2.77519  2.98518  4.58477  3.61503
          0.02333  4.16564  4.88799  0.61958  0.77255  0.59891  0.79720
    101   3.51420  5.01365  4.02006  3.67634  2.19382  4.18376  2.34831  3.65018  3.49247  3.02768  4.18907  3.80970  4.56065  3.78069  3.70049  3.56293  3.74455  3.48973  3.84778  0.93119    117 y - - -
          2.68618  4.42225  2.77519  2.73123  3.46354  2.40513  3.72494  3.29354  2.67741  2.69355  4.24690  2.90347  2.73739  3.18146  2.89801  2.37887  2.77519  2.98518  4.58477  3.61503
          0.02333  4.16564  4.88799  0.61958  0.77255  0.59891  0.79720
    102   2.75694  5.17903  2.24975  1.81153  4.43153  3.36726  3.68664  3.92688  2.52803  3.45745  4.25292  2.35503  3.84824  2.82365  3.03806  2.71468  3.00358  3.53952  5.62273  2.61238    118 e - - -
          2.68618  4.42225  2.77519  2.73123  3.46354  2.40513  3.72494  3.29354  2.67741  2.69355  4.24690  2.90347  2.73739  3.18146  2.89801  2.37887  2.77519  2.98518  4.58477  3.61503
          0.02333  4.16564  4.88799  0.61958  0.77255  0.59891  0.79720
    103   2.78788  5.15465  2.98022  1.95819  4.51663  3.49284  3.62813  3.94532  1.84031  3.42781  4.21888  2.97707  3.89445  2.74527  2.04031  2.45998  3.00367  3.56051  5.54498  4.22001    119 k - - -
          2.68618  4.42225  2.77519  2.73123  3.46354  2.40513  3.72494  3.29354  2.67741  2.69355  4.24690  2.90347  2.73739  3.18146  2.89801  2.37887  2.77519  2.98518  4.58477  3.61503
          0.02333  4.16564  4.88799  0.61958  0.77255  0.59891  0.79720
    104   2.73464  5.14761  2.49047  2.15532  4.46755  3.39841  3.65585  3.92047  1.63271  3.43719  4.22259  2.88093  3.84734  2.78003  2.85537  2.70003  2.45787  3.52700  5.59652  4.21113    120 k - - -
          2.68618  4.42225  2.77519  2.73123  3.46354  2.40513  3.72494  3.29354  2.67741  2.69355  4.24690  2.90347  2.73739  3.18146  2.89801  2.37887  2.77519  2.98518  4.58477  3.61503
          0.09354  4.16564  2.60665  0.61958  0.77255  0.59891  0.79720
    105   2.68455  4.97577  2.85976  2.13839  4.26655  3.41671  3.63334  3.68456  1.91049  3.24998  4.05596  2.42619  3.83788  2.76933  2.77303  2.68319  2.91666  2.67704  5.44447  4.09858    121 k - - -
          2.68618  4.42225  2.77519  2.73123  3.46354  2.40513  3.72494  3.29354  2.67741  2.69355  4.24690  2.90347  2.73739  3.18146  2.89801  2.37887  2.77519  2.98518  4.58477  3.61503
          0.02500  4.09710  4.81945  0.61958  0.77255  0.66883  0.71807
    106   2.73940  4.44548  3.64341  3.06186  3.57516  3.69958  3.95494  2.17073  2.78231  2.45326  3.49377  3.45134  4.08567  3.24555  1.96840  2.98333  2.97938  2.03690  5.08640  3.85373    122 r - - -
          2.68618  4.42225  2.77519  2.73123  3.46354  2.40513  3.72494  3.29354  2.67741  2.69355  4.24690  2.90347  2.73739  3.18146  2.89801  2.37887  2.77519  2.98518  4.58477  3.61503
          0.02500  4.09710  4.81945  0.61958  0.77255  0.54500  0.86712
    107   2.76095  4.91821  3.04057  2.63081  4.43407  3.42271  3.77764  3.85895  1.48354  3.41645  4.25258  3.09267  3.92758  2.93289  2.68642  1.80472  3.04625  3.47684  5.55906  4.26663    123 k - - -
          2.68618  4.42225  2.77519  2.73123  3.46354  2.40513  3.72494  3.29354  2.67741  2.69355  4.24690  2.90347  2.73739  3.18146  2.89801  2.37887  2.77519  2.98518  4.58477  3.61503
          0.02333  4.16564  4.88799  0.61958  0.77255  0.59891  0.79720
    108   2.57756  4.57750  3.16265  2.67167  3.94192  2.39340  3.79428  3.31271  2.22153  2.98345  3.83437  3.12246  3.86842  2.99953  3.02581  2.32623  2.86293  2.20401  5.27339  3.99164    124 v - - -
          2.68618  4.42225  2.77519  2.73123  3.46354  2.40513  3.72494  3.29354  2.67741  2.69355  4.24690  2.90347  2.73739  3.18146  2.89801  2.37887  2.77519  2.98518  4.58477  3.61503
          0.02333  4.16564  4.88799  0.61958  0.77255  0.59891  0.79720
    109   2.74045  5.04389  3.00940  2.47833  4.38565  3.47751  3.63841  3.81056  2.25046  3.33245  4.13220  2.55213  3.88144  2.14713  2.04332  2.73394  2.46099  3.44419  5.48448  4.16145    125 r - - -
          2.68618  4.42225  2.77519  2.73123  3.46354  2.40513  3.72494  3.29354  2.67741  2.69355  4.24690  2.90347  2.73739  3.18146  2.89801  2.37887  2.77519  2.98518  4.58477  3.61503
          0.02333  4.16564  4.88799  0.61958  0.77255  0.59891  0.79720
    110   2.68978  5.08118  2.77683  2.10598  4.40003  3.39568  3.64157  3.85370  2.08199  3.37891  4.16037  2.23967  3.83045  2.76445  2.85754  2.41177  2.46078  3.46374  5.54769  4.16651    126 k - - -
          2.68618  4.42225  2.77519  2.73123  3.46354  2.40513  3.72494  3.29354  2.67741  2.69355  4.24690  2.90347  2.73739  3.18146  2.89801  2.37887  2.77519  2.98518  4.58477  3.61503
          0.02333  4.16564  4.88799  0.61958  0.77255  0.59891  0.79720
    111   2.15228  4.78503  3.05745  2.20618  4.02071  3.46346  3.65569  3.03234  2.23979  2.78352  3.86117  3.00602  3.85236  2.81492  2.51580  2.67960  2.86245  3.11009  5.28719  3.97129    127 a - - -
          2.68618  4.42225  2.77519  2.73123  3.46354  2.40513  3.72494  3.29354  2.67741  2.69355  4.24690  2.90347  2.73739  3.18146  2.89801  2.37887  2.77519  2.98518  4.58477  3.61503
          0.02333  4.16564  4.88799  0.61958  0.77255  0.59891  0.79720
    112   2.67233  4.27398  3.73654  3.16944  2.55110  3.68945  3.88110  2.14970  2.29731  2.39435  3.35189  3.50031  4.05973  3.35970  3.34894  2.95650  2.90308  2.50185  4.68672  2.67512    128 i - - -
          2.68618  4.42225  2.77519  2.73123  3.46354  2.40513  3.72494  3.29354  2.67741  2.69355  4.24690  2.90347  2.73739  3.18146  2.89801  2.37887  2.77519  2.98518  4.58477  3.61503
          0.02333  4.16564  4.88799  0.61958  0.77255  0.59891  0.79720
    113   2.13055  4.31612  3.53078  3.02967  3.78063  3.34148  4.00784  2.37753  2.98710  2.82104  3.71817  3.35348  3.89646  3.30112  3.33656  1.69982  2.44743  2.72255  5.20931  3.97492    129 s - - -
          2.68618  4.42225  2.77519  2.73123  3.46354  2.40513  3.72494  3.29354  2.67741  2.69355  4.24690  2.90347  2.73739  3.18146  2.89801  2.37887  2.77519  2.98518  4.58477  3.61503
          0.02333  4.16564  4.88799  0.61958  0.77255  0.59891  0.79720
    114   2.74790  5.18955  2.70026  1.90747  4.51864  3.39674  3.65464  3.98240  1.91451  3.48072  4.26108  2.37221  2.87581  2.77587  2.84420  2.70545  2.98551  3.57719  5.62609  4.23473    130 e - - -
          2.68618  4.42225  2.77519  2.73123  3.46354  2.40513  3.72494  3.29354  2.67741  2.69355  4.24690  2.90347  2.73739  3.18146  2.89801  2.37887  2.77519  2.98518  4.58477  3.61503
          0.02333  4.16564  4.88799  0.61958  0.77255  0.59891  0.79720
    115   2.73668  4.73626  3.12906  2.22769  3.95134  3.54228  3.74847  2.03115  2.00442  2.93457  3.82524  3.12341  3.94848  2.94202  2.82916  2.82451  2.96463  2.94577  5.26673  3.98807    131 k - - -
          2.68618  4.42225  2.77519  2.73123  3.46354  2.40513  3.72494  3.29354  2.67741  2.69355  4.24690  2.90347  2.73739  3.18146  2.89801  2.37887  2.77519  2.98518  4.58477  3.61503
          0.02333  4.16564  4.88799  0.61958  0.77255  0.59891  0.79720
    116   2.62587  4.82096  2.55096  2.46362  4.07719  3.43745  3.65478  3.48156  2.43236  3.08790  3.14488  2.97881  3.83903  2.80573  2.29005  2.66009  2.25762  3.15889  5.33356  4.00240    132 t - - -
          2.68651  4.42258  2.77490  2.73097  3.46387  2.40545  3.72527  3.29302  2.67672  2.69388  4.24722  2.90379  2.73772  3.18105  2.89833  2.37895  2.77476  2.98528  4.58510  3.61396
          0.63738  1.21530  1.74466  1.69172  0.20359  0.59891  0.79720
    117   2.99707  4.49116  4.05224  3.58158  2.55652  3.94885  3.81130  2.12863  3.41360  2.26953  3.45047  3.77749  4.31997  3.68732  3.62567  3.28533  3.24199  2.52742  4.22380  1.47496    140 y - - -
          2.68618  4.42225  2.77519  2.73123  3.46354  2.40513  3.72494  3.29354  2.67741  2.69355  4.24690  2.90347  2.73739  3.18146  2.89801  2.37887  2.77519  2.98518  4.58477  3.61503
          0.02807  3.98272  4.70507  0.61958  0.77255  0.47959  0.96505
    118   3.87957  5.04395  4.84984  4.59156  1.13679  4.57450  3.53559  3.53195  4.42192  2.82093  4.11271  4.22547  4.86985  4.31388  4.39775  3.95544  4.09624  3.46585  3.65189  1.08916    141 y - - -
          2.68618  4.42225  2.77519  2.73123  3.46354  2.40513  3.72494  3.29354  2.67741  2.69355  4.24690  2.90347  2.73739  3.18146  2.89801  2.37887  2.77519  2.98518  4.58477  3.61503
          0.02333  4.16564  4.88799  0.61958  0.77255  0.59891  0.79720
    119   3.18989  4.88711  3.83023  3.71878  4.67228  3.55856  4.76309  4.30489  3.80356  3.89473  4.96363  3.99131  0.42722  4.18286  4.00685  3.36873  3.65618  3.91455  5.76722  4.80005    142 P - - -
          2.68618  4.42225  2.77519  2.73123  3.46354  2.40513  3.72494  3.29354  2.67741  2.69355  4.24690  2.90347  2.73739  3.18146  2.89801  2.37887  2.77519  2.98518  4.58477  3.61503
          0.02333  4.16564  4.88799  0.61958  0.77255  0.59891  0.79720
    120   2.91868  5.10897  3.31754  2.69712  4.52042  3.61695  3.66336  3.88762  1.37270  3.38322  4.21924  3.14809  3.99977  2.79498  1.95956  2.92213  2.45115  3.54887  5.49070  4.25678    143 k - - -
          2.68618  4.42225  2.77519  2.73123  3.46354  2.40513  3.72494  3.29354  2.67741  2.69355  4.24690  2.90347  2.73739  3.18146  2.89801  2.37887  2.77519  2.98518  4.58477  3.61503
          0.02333  4.16564  4.88799  0.61958  0.77255  0.59891  0.79720
    121   3.08265  4.42147  4.81095  4.23474  2.65628  4.33246  4.66793  1.65240  4.10162  1.72734  1.94934  4.39974  4.59514  4.22213  4.19776  3.66175  3.31137  1.83977  5.07736  3.95256    144 i - - -
          2.68618  4.42225  2.77519  2.73123  3.46354  2.40513  3.72494  3.29354  2.67741  2.69355  4.24690  2.90347  2.73739  3.18146  2.89801  2.37887  2.77519  2.98518  4.58477  3.61503
          0.02333  4.16564  4.88799  0.61958  0.77255  0.59891  0.79720
    122   3.85793  5.04795  4.78443  4.51430  1.56060  4.54732  3.54079  3.53322  4.35170  2.82989  4.12097  4.20052  4.85182  4.28028  4.35633  3.93013  4.07852  3.46369  3.66488  0.81361    145 y - - -
          2.68618  4.42225  2.77519  2.73123  3.46354  2.40513  3.72494  3.29354  2.67741  2.69355  4.24690  2.90347  2.73739  3.18146  2.89801  2.37887  2.77519  2.98518  4.58477  3.61503
          0.02333  4.16564  4.88799  0.61958  0.77255  0.59891  0.79720
    123   2.99865  4.50374  4.13604  3.67623  2.71635  3.95429  3.93651  2.67554  3.52481  2.42198  3.55826  3.85482  4.36104  3.79031  3.73049  3.30394  3.26198  1.81186  4.37027  1.40304    146 y - - -
          2.68618  4.42225  2.77519  2.73123  3.46354  2.40513  3.72494  3.29354  2.67741  2.69355  4.24690  2.90347  2.73739  3.18146  2.89801  2.37887  2.77519  2.98518  4.58477  3.61503
          0.02333  4.16564  4.88799  0.61958  0.77255  0.59891  0.79720
    124   3.09215  5.29779  3.48115  2.79438  4.77217  3.72685  3.64939  4.11550  1.32913  3.52247  4.36714  3.21749  4.07871  2.19610  1.69917  3.06626  3.25192  3.77381  5.54912  4.36739    147 k - - -
          2.68618  4.42225  2.77519  2.73123  3.46354  2.40513  3.72494  3.29354  2.67741  2.69355  4.24690  2.90347  2.73739  3.18146  2.89801  2.37887  2.77519  2.98518  4.58477  3.61503
          0.02333  4.16564  4.88799  0.61958  0.77255  0.42100  1.06824
    125   2.71182  4.92872  3.05382  2.51609  4.20542  3.49478  3.67945  3.61862  2.37236  3.19826  4.01472  2.29045  3.89468  2.23107  2.37695  2.73371  2.94035  2.43061  5.40736  4.08534    148 q - - -
          2.68618  4.42225  2.77519  2.73123  3.46354  2.40513  3.72494  3.29354  2.67741  2.69355  4.24690  2.90347  2.73739  3.18146  2.89801  2.37887  2.77519  2.98518  4.58477  3.61503
          0.02122  4.25900  4.98135  0.61958  0.77255  0.48576  0.95510
    126   2.77488  5.04393  3.11280  2.55556  4.41836  2.35413  3.68006  3.83247  1.82819  3.35720  4.16129  3.05192  3.92419  2.80823  2.06249  2.77804  2.56141  3.46763  5.50849  4.20208    149 k - - -
          2.68618  4.42225  2.77519  2.73123  3.46354  2.40513  3.72494  3.29354  2.67741  2.69355  4.24690  2.90347  2.73739  3.18146  2.89801  2.37887  2.77519  2.98518  4.58477  3.61503
          0.02122  4.25900  4.98135  0.61958  0.77255  0.48576  0.95510
    127   2.87265  5.32432  2.33364  2.35475  4.66359  3.42889  3.74025  4.13765  1.36275  3.62618  4.42320  2.34037  3.92238  2.87126  2.92321  2.81553  3.11847  3.72788  5.75658  4.35779    150 k - - -
          2.68618  4.42225  2.77519  2.73123  3.46354  2.40513  3.72494  3.29354  2.67741  2.69355  4.24690  2.90347  2.73739  3.18146  2.89801  2.37887  2.77519  2.98518  4.58477  3.61503
          0.02122  4.25900  4.98135  0.61958  0.77255  0.48576  0.95510
    128   2.66289  4.86596  3.00082  2.24089  4.10075  3.46777  3.67470  3.52398  2.17694  3.12347  3.93968  2.34284  3.86681  2.82650  2.89948  2.69248  2.89393  2.71336  5.35588  2.78626    151 k - - -
          2.68618  4.42225  2.77519  2.73123  3.46354  2.40513  3.72494  3.29354  2.67741  2.69355  4.24690  2.90347  2.73739  3.18146  2.89801  2.37887  2.77519  2.98518  4.58477  3.61503
          0.02122  4.25900  4.98135  0.61958  0.77255  0.48576  0.95510
    129   2.65209  4.90129  2.33475  2.43742  4.16287  2.85195  2.63696  2.99566  2.47183  3.17911  3.98502  2.96459  3.85091  2.81655  2.94253  2.67041  2.48759  3.24999  5.40576  4.05517    152 d - - -
          2.68618  4.42225  2.77519  2.73123  3.46354  2.40513  3.72494  3.29354  2.67741  2.69355  4.24690  2.90347  2.73739  3.18146  2.89801  2.37887  2.77519  2.98518  4.58477  3.61503
          0.02122  4.25900  4.98135  0.61958  0.77255  0.48576  0.95510
    130   3.37798  4.67050  5.12910  4.56449  1.95764  4.64646  4.84990  1.67941  4.42317  1.12303  2.99200  4.71564  4.83055  4.45287  4.46737  3.99565  3.59675  2.35426  5.08298  3.88379    153 l - - -
          2.68618  4.42225  2.77519  2.73123  3.46354  2.40513  3.72494  3.29354  2.67741  2.69355  4.24690  2.90347  2.73739  3.18146  2.89801  2.37887  2.77519  2.98518  4.58477  3.61503
          0.02122  4.25900  4.98135  0.61958  0.77255  0.48576  0.95510
    131   2.63410  4.51927  2.49356  2.72536  3.66400  3.54201  3.78211  2.72641  2.70988  2.74306  3.61908  3.18770  3.93333  3.03430  3.11739  2.42745  2.86874  2.41592  5.06718  2.59293    154 v - - -
          2.68618  4.42225  2.77519  2.73123  3.46354  2.40513  3.72494  3.29354  2.67741  2.69355  4.24690  2.90347  2.73739  3.18146  2.89801  2.37887  2.77519  2.98518  4.58477  3.61503
          0.02122  4.25900  4.98135  0.61958  0.77255  0.48576  0.95510
    132   3.37315  4.65128  5.09276  4.59870  3.47833  4.73468  5.19922  0.89802  4.42985  1.65942  3.29831  4.81430  4.97398  4.65167  4.57322  4.14120  3.62448  1.87002  5.54156  4.35793    155 i - - -
          2.68618  4.42225  2.77519  2.73123  3.46354  2.40513  3.72494  3.29354  2.67741  2.69355  4.24690  2.90347  2.73739  3.18146  2.89801  2.37887  2.77519  2.98518  4.58477  3.61503
          0.02122  4.25900  4.98135  0.61958  0.77255  0.48576  0.95510
    133   2.66037  4.89066  3.03694  2.47690  4.14503  3.47252  2.94510  3.56833  2.23134  3.15263  3.96067  2.99449  3.86218  2.80055  2.44573  2.19772  2.55752  3.23534  5.37223  3.15464    156 s - - -
          2.68618  4.42225  2.77519  2.73123  3.46354  2.40513  3.72494  3.29354  2.67741  2.69355  4.24690  2.90347  2.73739  3.18146  2.89801  2.37887  2.77519  2.98518  4.58477  3.61503
          0.02122  4.25900  4.98135  0.61958  0.77255  0.48576  0.95510
    134   3.19518  4.49933  5.01313  4.44707  2.19380  4.49446  4.83133  1.40288  4.31190  1.56403  3.12779  4.58633  4.73841  4.41374  4.38597  3.83798  3.42566  1.79900  5.18078  4.02495    157 i - - -
          2.68618  4.42225  2.77519  2.73123  3.46354  2.40513  3.72494  3.29354  2.67741  2.69355  4.24690  2.90347  2.73739  3.18146  2.89801  2.37887  2.77519  2.98518  4.58477  3.61503
          0.02122  4.25900  4.98135  0.61958  0.77255  0.48576  0.95510
    135   2.12781  5.06362  2.83066  1.95943  4.38810  3.42584  3.68319  3.83111  2.13184  3.37322  4.16278  2.93427  2.57893  2.81153  2.89782  2.69931  2.95495  3.45133  5.55483  4.18353    158 e - - -
          2.68618  4.42225  2.77519  2.73123  3.46354  2.40513  3.72494  3.29354  2.67741  2.69355  4.24690  2.90347  2.73739  3.18146  2.89801  2.37887  2.77519  2.98518  4.58477  3.61503
          0.02122  4.25900  4.98135  0.61958  0.77255  0.48576  0.95510
    136   2.72785  4.51317  3.50563  2.96381  3.68915  3.62246  3.90153  2.95649  2.27830  2.65260  1.73118  3.36545  4.03829  3.17583  3.00836  2.91783  2.52428  2.74584  5.12024  3.88921    159 m - - -
          2.68618  4.42225  2.77519  2.73123  3.46354  2.40513  3.72494  3.29354  2.67741  2.69355  4.24690  2.90347  2.73739  3.18146  2.89801  2.37887  2.77519  2.98518  4.58477  3.61503
          0.02122  4.25900  4.98135  0.61958  0.77255  0.48576  0.95510
    137   1.94738  5.16372  1.12874  2.41404  4.72757  3.32396  3.98572  4.13524  2.98567  3.77028  4.63579  2.95516  3.96168  3.16742  3.52625  2.87303  3.23265  3.71535  5.97241  4.55160    160 d - - -
          2.68618  4.42225  2.77519  2.73123  3.46354  2.40513  3.72494  3.29354  2.67741  2.69355  4.24690  2.90347  2.73739  3.18146  2.89801  2.37887  2.77519  2.98518  4.58477  3.61503
          0.02122  4.25900  4.98135  0.61958  0.77255  0.48576  0.95510
    138   2.64053  4.46086  3.61208  3.23207  3.88413  1.29550  4.20677  3.19965  3.16929  2.88524  2.17482  3.52129  4.02565  3.52746  3.46970  2.84259  3.01842  2.93839  5.35522  4.11007    161 g - - -
          2.68618  4.42225  2.77519  2.73123  3.46354  2.40513  3.72494  3.29354  2.67741  2.69355  4.24690  2.90347  2.73739  3.18146  2.89801  2.37887  2.77519  2.98518  4.58477  3.61503
          0.02122  4.25900  4.98135  0.61958  0.77255  0.48576  0.95510
    139   2.65959  4.86083  2.99292  2.48990  4.14253  3.44712  3.69717  3.56682  2.47634  3.16253  3.15407  2.33844  3.86799  2.46119  2.91961  1.92010  2.90337  3.23253  5.39238  4.05657    162 s - - -
          2.68618  4.42225  2.77519  2.73123  3.46354  2.40513  3.72494  3.29354  2.67741  2.69355  4.24690  2.90347  2.73739  3.18146  2.89801  2.37887  2.77519  2.98518  4.58477  3.61503
          0.02122  4.25900  4.98135  0.61958  0.77255  0.48576  0.95510
    140   3.29212  5.39084  3.78292  3.01720  4.92205  3.86970  3.72718  4.23304  1.15762  3.61576  4.49291  3.38613  4.21313  2.85518  1.36212  3.27277  3.42906  3.91462  5.60512  4.48402    163 k - - -
          2.68618  4.42225  2.77519  2.73123  3.46354  2.40513  3.72494  3.29354  2.67741  2.69355  4.24690  2.90347  2.73739  3.18146  2.89801  2.37887  2.77519  2.98518  4.58477  3.61503
          0.02122  4.25900  4.98135  0.61958  0.77255  0.48576  0.95510
    141   4.03999  5.12952  5.07810  4.86550  0.83641  4.71318  3.56001  3.70855  4.66432  2.98962  4.26537  4.33682  4.98803  4.45684  4.56044  4.08945  4.24487  3.62444  2.49967  1.55232    164 f - - -
          2.68618  4.42225  2.77519  2.73123  3.46354  2.40513  3.72494  3.29354  2.67741  2.69355  4.24690  2.90347  2.73739  3.18146  2.89801  2.37887  2.77519  2.98518  4.58477  3.61503
          0.02122  4.25900  4.98135  0.61958  0.77255  0.48576  0.95510
    142   3.00379  5.20402  2.97933  2.63189  4.18428  3.58327  2.79457  3.98801  2.38138  3.47482  4.35426  3.12399  4.05085  1.21723  2.69019  2.99064  3.23676  3.65459  5.42337  4.01391    165 q - - -
          2.68618  4.42225  2.77519  2.73123  3.46354  2.40513  3.72494  3.29354  2.67741  2.69355  4.24690  2.90347  2.73739  3.18146  2.89801  2.37887  2.77519  2.98518  4.58477  3.61503
          0.02122  4.25900  4.98135  0.61958  0.77255  0.48576  0.95510
    143   3.05019  5.64103  1.14126  2.22456  4.92735  3.35347  3.87375  4.46796  2.86511  3.94644  4.78295  2.18240  3.96403  2.52735  3.45109  2.93485  3.33446  4.02777  6.09160  4.58026    166 d - - -
          2.68618  4.42225  2.77519  2.73123  3.46354  2.40513  3.72494  3.29354  2.67741  2.69355  4.24690  2.90347  2.73739  3.18146  2.89801  2.37887  2.77519  2.98518  4.58477  3.61503
          0.02122  4.25900  4.98135  0.61958  0.77255  0.48576  0.95510
    144   3.07255  5.30314  3.39037  2.76862  4.75728  3.71407  3.69520  4.12301  1.60913  3.55007  4.38629  2.48230  4.08568  2.81847  1.38015  3.04856  3.24929  3.77204  5.59348  4.38333    167 r - - -
          2.68618  4.42225  2.77519  2.73123  3.46354  2.40513  3.72494  3.29354  2.67741  2.69355  4.24690  2.90347  2.73739  3.18146  2.89801  2.37887  2.77519  2.98518  4.58477  3.61503
          0.02122  4.25900  4.98135  0.61958  0.77255  0.48576  0.95510
    145   3.94710  5.10863  4.93365  4.68523  0.75106  4.64545  3.62055  3.55404  4.51109  2.82721  4.13619  4.31108  4.94217  4.39921  4.47794  4.03509  4.16645  3.50552  3.73457  1.59007    168 f - - -
          2.68618  4.42225  2.77519  2.73123  3.46354  2.40513  3.72494  3.29354  2.67741  2.69355  4.24690  2.90347  2.73739  3.18146  2.89801  2.37887  2.77519  2.98518  4.58477  3.61503
          0.02122  4.25900  4.98135  0.61958  0.77255  0.48576  0.95510
    146   2.64746  4.61802  3.21408  2.37579  3.80487  3.52733  3.74201  3.18337  2.58159  2.16281  3.16803  3.13274  3.91472  2.95364  2.57190  2.22749  2.87804  2.91780  5.15793  3.87805    169 l - - -
          2.68618  4.42225  2.77519  2.73123  3.46354  2.40513  3.72494  3.29354  2.67741  2.69355  4.24690  2.90347  2.73739  3.18146  2.89801  2.37887  2.77519  2.98518  4.58477  3.61503
          0.02122  4.25900  4.98135  0.61958  0.77255  0.48576  0.95510
    147   2.90059  5.44945  1.79519  1.76756  4.76495  3.38590  3.76338  4.26282  1.75329  3.73745  4.52890  2.84237  3.91278  2.89574  3.12349  2.81812  3.15540  3.82967  5.87467  4.42303    170 k - - -
          2.68621  4.42228  2.77523  2.73127  3.46357  2.40516  3.72498  3.29357  2.67744  2.69358  4.24693  2.90350  2.73743  3.18150  2.89740  2.37890  2.77523  2.98522  4.58480  3.61506
          0.11668  2.27044  4.98135  0.65929  0.72820  0.48576  0.95510
    148   3.44274  4.72521  5.19179  4.61812  3.19141  4.75599  5.07425  1.62544  4.47863  1.04768  2.03228  4.83078  4.90458  4.51679  4.53798  4.11207  3.65989  2.30617  5.29697  4.26738    173 l - - -
          2.68618  4.42225  2.77519  2.73123  3.46354  2.40513  3.72494  3.29354  2.67741  2.69355  4.24690  2.90347  2.73739  3.18146  2.89801  2.37887  2.77519  2.98518  4.58477  3.61503
          0.02122  4.25900  4.98135  0.61958  0.77255  0.48576  0.95510
    149   2.24528  4.82676  2.83359  2.10306  4.42658  1.72722  3.87962  3.86543  2.74649  3.45623  4.26776  3.02837  3.87594  3.04558  3.21240  2.22763  2.98051  3.44382  5.67028  4.32383    174 g - - -
          2.68618  4.42225  2.77519  2.73123  3.46354  2.40513  3.72494  3.29354  2.67741  2.69355  4.24690  2.90347  2.73739  3.18146  2.89801  2.37887  2.77519  2.98518  4.58477  3.61503
          0.02122  4.25900  4.98135  0.61958  0.77255  0.48576  0.95510
    150   2.73813  5.08341  3.02204  2.47085  4.42062  2.53910  3.64709  3.85355  1.83938  3.36736  4.15411  2.98875  3.88688  2.39368  2.42571  2.72513  2.49881  3.47582  5.51662  4.17858    175 k - - -
          2.68618  4.42225  2.77519  2.73123  3.46354  2.40513  3.72494  3.29354  2.67741  2.69355  4.24690  2.90347  2.73739  3.18146  2.89801  2.37887  2.77519  2.98518  4.58477  3.61503
          0.02122  4.25900  4.98135  0.61958  0.77255  0.48576  0.95510
    151   2.66787  5.00916  2.44931  1.87079  4.29291  3.42431  3.65789  2.95946  2.44408  3.29024  4.07880  2.92360  3.04928  2.78586  2.92790  2.66126  2.55830  3.36137  5.49081  4.11702    176 e - - -
          2.68618  4.42225  2.77519  2.73123  3.46354  2.40513  3.72494  3.29354  2.67741  2.69355  4.24690  2.90347  2.73739  3.18146  2.89801  2.37887  2.77519  2.98518  4.58477  3.61503
          0.02122  4.25900  4.98135  0.61958  0.77255  0.48576  0.95510
    152   3.44732  4.73326  5.17532  4.61049  2.12646  4.71830  4.90852  1.88975  4.47218  0.92009  2.95758  4.78095  4.87612  4.48217  4.51271  4.07129  3.66235  2.42437  5.10968  3.92984    177 l - - -
          2.68618  4.42225  2.77519  2.73123  3.46354  2.40513  3.72494  3.29354  2.67741  2.69355  4.24690  2.90347  2.73739  3.18146  2.89801  2.37887  2.77519  2.98518  4.58477  3.61503
          0.02122  4.25900  4.98135  0.61958  0.77255  0.48576  0.95510
    153   2.91987  5.25594  2.51239  1.05665  4.69420  3.36684  3.89753  4.17060  2.78775  3.72911  4.57537  2.93148  3.96136  3.06527  3.27192  2.27518  3.22624  3.75920  5.89062  4.47343    178 e - - -
          2.68618  4.42225  2.77519  2.73123  3.46354  2.40513  3.72494  3.29354  2.67741  2.69355  4.24690  2.90347  2.73739  3.18146  2.89801  2.37887  2.77519  2.98518  4.58477  3.61503
          0.02122  4.25900  4.98135  0.61958  0.77255  0.48576  0.95510
    154   2.35817  5.13029  2.80979  2.13146  4.45452  3.42060  3.65512  3.91599  1.98079  3.42795  4.19942  2.25533  2.97329  2.77174  2.87323  2.67703  2.94289  3.51415  5.58583  4.19654    179 k - - -
          2.68618  4.42225  2.77519  2.73123  3.46354  2.40513  3.72494  3.29354  2.67741  2.69355  4.24690  2.90347  2.73739  3.18146  2.89801  2.37887  2.77519  2.98518  4.58477  3.61503
          0.02122  4.25900  4.98135  0.61958  0.77255  0.48576  0.95510
    155   2.55675  4.34527  3.58718  3.09737  3.71237  2.29360  4.03610  3.00750  3.03232  2.74484  1.98349  3.41952  3.96250  3.35725  3.35812  2.77192  2.11289  2.74741  5.16255  3.93474    180 m - - -
          2.68618  4.42225  2.77519  2.73123  3.46354  2.40513  3.72494  3.29354  2.67741  2.69355  4.24690  2.90347  2.73739  3.18146  2.89801  2.37887  2.77519  2.98518  4.58477  3.61503
          0.02122  4.25900  4.98135  0.61958  0.77255  0.48576  0.95510
    156   3.30413  4.64662  4.74309  4.24267  2.06371  4.36784  4.08804  2.69344  4.08835  1.02398  3.27445  4.27376  4.64584  4.16261  4.16887  3.69663  3.52505  2.72898  4.33058  2.24926    181 l - - -
          2.68618  4.42225  2.77519  2.73123  3.46354  2.40513  3.72494  3.29354  2.67741  2.69355  4.24690  2.90347  2.73739  3.18146  2.89801  2.37887  2.77519  2.98518  4.58477  3.61503
          0.02122  4.25900  4.98135  0.61958  0.77255  0.48576  0.95510
    157   2.86760  4.40678  3.98572  3.48532  1.46814  3.86434  3.96408  2.29398  3.39371  2.40364  3.46081  2.72168  4.25427  3.64642  3.63402  3.17414  3.11470  2.54973  4.53233  3.04388    182 f - - -
          2.68618  4.42225  2.77519  2.73123  3.46354  2.40513  3.72494  3.29354  2.67741  2.69355  4.24690  2.90347  2.73739  3.18146  2.89801  2.37887  2.77519  2.98518  4.58477  3.61503
          0.02122  4.25900  4.98135  0.61958  0.77255  0.48576  0.95510
    158   1.91039  2.51573  3.90808  3.37112  3.48911  3.47712  4.09817  2.78803  3.27908  2.56048  2.37384  3.58608  3.99551  3.54235  3.53208  2.31547  2.84625  2.54882  4.97454  3.77402    183 a - - -
          2.68618  4.42225  2.77519  2.73123  3.46354  2.40513  3.72494  3.29354  2.67741  2.69355  4.24690  2.90347  2.73739  3.18146  2.89801  2.37887  2.77519  2.98518  4.58477  3.61503
          0.02122  4.25900  4.98135  0.61958  0.77255  0.48576  0.95510
    159   3.19334  5.82487  0.91151  1.78919  5.10664  3.35313  3.96727  4.65969  3.06720  4.14300  5.02969  2.81355  4.01558  3.14673  3.71276  3.04643  3.49922  4.21456  6.27955  4.73562    184 d - - -
          2.68618  4.42225  2.77519  2.73123  3.46354  2.40513  3.72494  3.29354  2.67741  2.69355  4.24690  2.90347  2.73739  3.18146  2.89801  2.37887  2.77519  2.98518  4.58477  3.61503
          0.02122  4.25900  4.98135  0.61958  0.77255  0.48576  0.95510
    160   2.83878  4.33850  4.15801  3.63287  1.91368  2.82711  4.10447  2.61030  3.51996  1.49475  3.29443  3.84487  4.26430  3.74558  3.71714  3.19637  3.08940  2.49621  4.67235  3.29471    185 l - - -
          2.68618  4.42225  2.77519  2.73123  3.46354  2.40513  3.72494  3.29354  2.67741  2.69355  4.24690  2.90347  2.73739  3.18146  2.89801  2.37887  2.77519  2.98518  4.58477  3.61503
          0.02122  4.25900  4.98135  0.61958  0.77255  0.48576  0.95510
    161   3.17834  4.48560  4.94378  4.39908  3.49243  4.51840  4.96305  1.70663  4.27953  2.00809  2.20978  4.58794  4.78861  4.46725  4.42226  3.87234  3.42196  1.12074  5.41135  4.26208    186 v - - -
          2.68618  4.42225  2.77519  2.73123  3.46354  2.40513  3.72494  3.29354  2.67741  2.69355  4.24690  2.90347  2.73739  3.18146  2.89801  2.37887  2.77519  2.98518  4.58477  3.61503
          0.02122  4.25900  4.98135  0.61958  0.77255  0.48576  0.95510
    162   2.88590  5.43967  2.03826  1.54926  4.75528  2.61698  3.77094  4.26050  2.66324  3.74174  4.53115  2.37669  3.90266  2.90512  3.21426  2.44592  3.14712  3.82291  5.89013  4.42378    187 e - - -
          2.68618  4.42225  2.77519  2.73123  3.46354  2.40513  3.72494  3.29354  2.67741  2.69355  4.24690  2.90347  2.73739  3.18146  2.89801  2.37887  2.77519  2.98518  4.58477  3.61503
          0.02122  4.25900  4.98135  0.61958  0.77255  0.48576  0.95510
    163   2.68603  4.68173  3.27353  2.74332  4.01757  3.50389  3.82188  3.26326  1.89276  3.00644  3.88805  3.19376  3.95207  3.01499  2.91063  2.79090  1.80378  2.53010  5.33236  4.05840    188 t - - -
          2.68618  4.42225  2.77519  2.73123  3.46354  2.40513  3.72494  3.29354  2.67741  2.69355  4.24690  2.90347  2.73739  3.18146  2.89801  2.37887  2.77519  2.98518  4.58477  3.61503
          0.02122  4.25900  4.98135  0.61958  0.77255  0.48576  0.95510
    164   2.68039  5.06309  2.59318  2.37686  4.36147  3.42868  3.64590  3.81206  2.13160  3.34614  4.12443  2.52349  3.84197  2.16277  2.87170  2.66305  2.91378  2.56410  5.52274  4.14416    189 k - - -
          2.68618  4.42225  2.77519  2.73123  3.46354  2.40513  3.72494  3.29354  2.67741  2.69355  4.24690  2.90347  2.73739  3.18146  2.89801  2.37887  2.77519  2.98518  4.58477  3.61503
          0.02122  4.25900  4.98135  0.61958  0.77255  0.48576  0.95510
    165   2.68253  4.99197  2.06231  2.41082  4.25273  3.44233  2.91777  3.69873  2.19952  3.26102  2.73399  2.94475  3.85547  2.79716  2.89731  2.68181  2.91592  3.34360  5.46056  4.09595    190 d - - -
          2.68618  4.42225  2.77519  2.73123  3.46354  2.40513  3.72494  3.29354  2.67741  2.69355  4.24690  2.90347  2.73739  3.18146  2.89801  2.37887  2.77519  2.98518  4.58477  3.61503
          0.02122  4.25900  4.98135  0.61958  0.77255  0.48576  0.95510
    166   2.78679  5.09190  2.07446  1.70321  4.34666  3.42696  3.75334  2.36460  2.60687  3.34149  4.17748  2.92595  3.90450  2.90371  3.10380  2.77430  3.03455  3.36261  5.59365  4.20998    191 e - - -
          2.68618  4.42225  2.77519  2.73123  3.46354  2.40513  3.72494  3.29354  2.67741  2.69355  4.24690  2.90347  2.73739  3.18146  2.89801  2.37887  2.77519  2.98518  4.58477  3.61503
          0.02122  4.25900  4.98135  0.61958  0.77255  0.48576  0.95510
    167   2.62566  4.52794  2.88721  2.34826  2.99459  2.87766  3.76803  3.06574  2.68199  2.75242  3.02009  3.16827  3.92084  3.00859  3.09422  2.76248  2.85808  2.27122  5.08558  3.81474    192 v - - -
          2.68618  4.42225  2.77519  2.73123  3.46354  2.40513  3.72494  3.29354  2.67741  2.69355  4.24690  2.90347  2.73739  3.18146  2.89801  2.37887  2.77519  2.98518  4.58477  3.61503
          0.02122  4.25900  4.98135  0.61958  0.77255  0.48576  0.95510
    168   2.89260  5.10592  3.17290  2.65849  4.53641  1.78406  3.72973  3.93731  1.75284  3.44365  4.26976  3.13060  3.99820  2.86573  2.10788  2.89757  3.11991  3.57762  5.56271  4.29669    193 k - - -
          2.68618  4.42225  2.77519  2.73123  3.46354  2.40513  3.72494  3.29354  2.67741  2.69355  4.24690  2.90347  2.73739  3.18146  2.89801  2.37887  2.77519  2.98518  4.58477  3.61503
          0.02122  4.25900  4.98135  0.61958  0.77255  0.48576  0.95510
    169   4.04263  5.16383  4.97721  4.75531  1.30214  4.69260  3.58312  3.68127  4.57730  2.94235  4.25219  4.32027  4.98142  4.42723  4.52281  4.08180  4.25631  3.61966  3.68863  0.85787    194 y - - -
          2.68618  4.42225  2.77519  2.73123  3.46354  2.40513  3.72494  3.29354  2.67741  2.69355  4.24690  2.90347  2.73739  3.18146  2.89801  2.37887  2.77519  2.98518  4.58477  3.61503
          0.02122  4.25900  4.98135  0.61958  0.77255  0.48576  0.95510
    170   2.66109  4.40931  3.49054  2.92371  3.04063  3.62613  3.87431  2.81014  2.01743  2.23167  3.48859  3.34193  4.00615  3.18044  3.20250  2.87308  2.53167  2.24972  4.99629  3.75396    195 k - - -
          2.68618  4.42225  2.77519  2.73123  3.46354  2.40513  3.72494  3.29354  2.67741  2.69355  4.24690  2.90347  2.73739  3.18146  2.89801  2.37887  2.77519  2.98518  4.58477  3.61503
          0.02122  4.25900  4.98135  0.61958  0.77255  0.48576  0.95510
    171   2.53128  2.94323  3.48038  2.94308  3.84558  3.38287  3.94279  3.21422  2.84505  2.90847  3.77464  3.30647  3.90729  3.20389  2.53298  2.27055  1.74155  2.90937  5.22982  3.98611    196 t - - -
          2.68618  4.42225  2.77519  2.73123  3.46354  2.40513  3.72494  3.29354  2.67741  2.69355  4.24690  2.90347  2.73739  3.18146  2.89801  2.37887  2.77519  2.98518  4.58477  3.61503
          0.02122  4.25900  4.98135  0.61958  0.77255  0.48576  0.95510
    172   4.04263  5.16383  4.97721  4.75531  1.30214  4.69260  3.58312  3.68127  4.57730  2.94235  4.25219  4.32027  4.98142  4.42723  4.52281  4.08180  4.25631  3.61966  3.68863  0.85787    197 y - - -
          2.68618  4.42225  2.77519  2.73123  3.46354  2.40513  3.72494  3.29354  2.67741  2.69355  4.24690  2.90347  2.73739  3.18146  2.89801  2.37887  2.77519  2.98518  4.58477  3.61503
          0.02122  4.25900  4.98135  0.61958  0.77255  0.48576  0.95510
    173   2.70369  5.16030  2.39866  2.06531  4.48046  3.40641  3.65331  3.95157  1.97855  3.45657  4.22168  2.88248  3.83979  2.76759  2.91646  2.36886  2.30258  3.53998  5.61124  4.20688    198 k - - -
          2.68618  4.42225  2.77519  2.73123  3.46354  2.40513  3.72494  3.29354  2.67741  2.69355  4.24690  2.90347  2.73739  3.18146  2.89801  2.37887  2.77519  2.98518  4.58477  3.61503
          0.02122  4.25900  4.98135  0.61958  0.77255  0.48576  0.95510
    174   3.42184  4.72864  5.10208  4.52761  1.93248  4.65438  4.83176  2.38403  4.38462  1.04622  2.01240  4.70537  4.82100  4.40014  4.43045  3.99706  3.63354  2.56703  5.05465  3.88559    199 l - - -
          2.68618  4.42225  2.77519  2.73123  3.46354  2.40513  3.72494  3.29354  2.67741  2.69355  4.24690  2.90347  2.73739  3.18146  2.89801  2.37887  2.77519  2.98518  4.58477  3.61503
          0.02122  4.25900  4.98135  0.61958  0.77255  0.48576  0.95510
    175   2.14636  4.35439  4.43771  3.86222  3.26977  4.09450  4.42681  1.97108  3.74015  1.55571  2.16279  4.08783  4.41604  3.94142  3.91369  3.40119  3.16499  2.20492  5.01480  3.86445    200 l - - -
          2.68618  4.42225  2.77519  2.73123  3.46354  2.40513  3.72494  3.29354  2.67741  2.69355  4.24690  2.90347  2.73739  3.18146  2.89801  2.37887  2.77519  2.98518  4.58477  3.61503
          0.02122  4.25900  4.98135  0.61958  0.77255  0.48576  0.95510
    176   2.64649  4.35453  3.55012  3.01213  3.38328  3.60166  3.88007  2.48623  2.94997  2.58131  3.49139  3.38978  2.98844  3.26073  3.28260  2.44805  2.89446  2.64139  4.86366  2.00967    201 y - - -
          2.68618  4.42225  2.77519  2.73123  3.46354  2.40513  3.72494  3.29354  2.67741  2.69355  4.24690  2.90347  2.73739  3.18146  2.89801  2.37887  2.77519  2.98518  4.58477  3.61503
          0.02122  4.25900  4.98135  0.61958  0.77255  0.48576  0.95510
    177   2.75453  5.17745  1.89232  2.33383  4.46522  3.40760  3.69450  3.93760  2.49772  2.74089  4.24915  2.44584  3.86758  2.18660  2.99194  2.71797  2.99728  3.54528  5.63142  4.22605    202 d - - -
          2.68618  4.42225  2.77519  2.73123  3.46354  2.40513  3.72494  3.29354  2.67741  2.69355  4.24690  2.90347  2.73739  3.18146  2.89801  2.37887  2.77519  2.98518  4.58477  3.61503
          0.02122  4.25900  4.98135  0.61958  0.77255  0.48576  0.95510
    178   1.92216  4.54705  3.28234  2.75500  3.84317  3.47310  3.83179  3.16013  2.30029  2.88070  3.75103  3.19873  2.98753  3.05856  3.08919  2.74698  2.88414  2.14535  5.21231  3.94325    203 a - - -
          2.68618  4.42225  2.77519  2.73123  3.46354  2.40513  3.72494  3.29354  2.67741  2.69355  4.24690  2.90347  2.73739  3.18146  2.89801  2.37887  2.77519  2.98518  4.58477  3.61503
          0.02122  4.25900  4.98135  0.61958  0.77255  0.48576  0.95510
    179   2.62984  4.19325  3.81803  3.24272  2.45341  3.12191  3.94445  2.35312  2.60361  2.11618  3.29888  3.54771  4.05251  3.41861  3.41577  2.94937  2.86159  2.44725  4.75700  2.82338    204 l - - -
          2.68618  4.42225  2.77519  2.73123  3.46354  2.40513  3.72494  3.29354  2.67741  2.69355  4.24690  2.90347  2.73739  3.18146  2.89801  2.37887  2.77519  2.98518  4.58477  3.61503
          0.02122  4.25900  4.98135  0.61958  0.77255  0.48576  0.95510
    180   2.70048  4.87415  3.10708  2.54643  4.14603  2.85094  3.68437  3.55192  1.87484  2.40266  3.96484  3.04744  3.89797  2.83558  2.50813  2.41882  2.92870  3.23065  5.36622  4.05699    205 k - - -
          2.68618  4.42225  2.77519  2.73123  3.46354  2.40513  3.72494  3.29354  2.67741  2.69355  4.24690  2.90347  2.73739  3.18146  2.89801  2.37887  2.77519  2.98518  4.58477  3.61503
          0.02122  4.25900  4.98135  0.61958  0.77255  0.48576  0.95510
    181   2.81036  5.02604  3.02881  2.55724  4.30033  3.52605  3.71572  3.72531  1.82764  2.65237  4.13111  1.80641  3.94893  2.86399  2.70054  2.82182  3.03956  3.39499  5.47174  4.15000    206 n - - -
          2.68618  4.42225  2.77519  2.73123  3.46354  2.40513  3.72494  3.29354  2.67741  2.69355  4.24690  2.90347  2.73739  3.18146  2.89801  2.37887  2.77519  2.98518  4.58477  3.61503
          0.02122  4.25900  4.98135  0.61958  0.77255  0.48576  0.95510
    182   3.50093  5.27673  4.03624  3.48692  4.73358  3.89024  4.18504  4.31881  2.49934  3.76416  4.76885  3.80903  4.38738  3.39909  0.52092  3.57593  3.74894  4.02934  5.66671  4.59376    207 R - - -
          2.68618  4.42225  2.77519  2.73123  3.46354  2.40513  3.72494  3.29354  2.67741  2.69355  4.24690  2.90347  2.73739  3.18146  2.89801  2.37887  2.77519  2.98518  4.58477  3.61503
          0.02122  4.25900  4.98135  0.61958  0.77255  0.48576  0.95510
    183   3.37747  4.65405  5.10234  4.60439  3.46703  4.74157  5.19935  0.91586  4.43783  1.61560  3.28352  4.82018  4.97491  4.65092  4.57788  4.14564  3.62712  1.88025  5.53407  4.35797    208 i - - -
          2.68618  4.42225  2.77519  2.73123  3.46354  2.40513  3.72494  3.29354  2.67741  2.69355  4.24690  2.90347  2.73739  3.18146  2.89801  2.37887  2.77519  2.98518  4.58477  3.61503
          0.02122  4.25900  4.98135  0.61958  0.77255  0.48576  0.95510
    184   2.66584  4.96077  2.46603  2.41799  4.32798  2.47514  3.71628  3.77160  2.52916  3.33699  4.13098  2.26487  3.85100  2.85410  3.01373  2.27463  2.92833  2.71958  5.54027  4.17078    209 n - - -
          2.68618  4.42225  2.77519  2.73123  3.46354  2.40513  3.72494  3.29354  2.67741  2.69355  4.24690  2.90347  2.73739  3.18146  2.89801  2.37887  2.77519  2.98518  4.58477  3.61503
          0.02122  4.25900  4.98135  0.61958  0.77255  0.48576  0.95510
    185   3.23119  4.51628  5.06897  4.51444  3.41058  4.59155  5.00692  1.36765  4.39437  1.62770  2.44484  4.68168  4.82629  4.52596  4.49472  3.94605  3.46654  1.49752  5.37338  4.25825    210 i - - -
          2.68618  4.42225  2.77519  2.73123  3.46354  2.40513  3.72494  3.29354  2.67741  2.69355  4.24690  2.90347  2.73739  3.18146  2.89801  2.37887  2.77519  2.98518  4.58477  3.61503
          0.02122  4.25900  4.98135  0.61958  0.77255  0.48576  0.95510
    186   2.71215  5.06641  2.26738  2.37769  4.47619  3.36713  3.74254  3.93889  2.57083  3.47848  4.26563  2.18496  3.86179  2.87694  3.06975  2.04168  2.22947  3.52798  5.65891  4.26470    211 s - - -
          2.68618  4.42225  2.77519  2.73123  3.46354  2.40513  3.72494  3.29354  2.67741  2.69355  4.24690  2.90347  2.73739  3.18146  2.89801  2.37887  2.77519  2.98518  4.58477  3.61503
          0.02122  4.25900  4.98135  0.61958  0.77255  0.48576  0.95510
    187   3.09364  5.68869  1.07917  1.94824  5.00635  2.42237  3.91577  4.53972  2.96446  4.02350  4.87549  2.80842  3.97973  3.08375  3.58518  2.97019  3.39121  4.09283  6.17892  4.65388    212 d - - -
          2.68618  4.42225  2.77519  2.73123  3.46354  2.40513  3.72494  3.29354  2.67741  2.69355  4.24690  2.90347  2.73739  3.18146  2.89801  2.37887  2.77519  2.98518  4.58477  3.61503
          0.02122  4.25900  4.98135  0.61958  0.77255  0.48576  0.95510
    188   2.09547  3.24423  3.71046  2.60948  3.40191  3.65384  3.95776  2.64540  3.07509  2.45565  2.77230  3.48987  4.04198  3.35903  3.37886  2.92226  2.87304  1.99620  4.88610  3.66945    213 v - - -
          2.68618  4.42225  2.77519  2.73123  3.46354  2.40513  3.72494  3.29354  2.67741  2.69355  4.24690  2.90347  2.73739  3.18146  2.89801  2.37887  2.77519  2.98518  4.58477  3.61503
          0.02122  4.25900  4.98135  0.61958  0.77255  0.48576  0.95510
    189   2.63398  4.32996  3.54975  2.98020  3.46261  3.62241  3.87782  2.52533  2.67701  2.51658  2.54619  3.37462  4.00043  2.67823  3.24624  2.87274  2.47928  2.15304  4.92031  3.69171    214 v - - -
          2.68618  4.42225  2.77519  2.73123  3.46354  2.40513  3.72494  3.29354  2.67741  2.69355  4.24690  2.90347  2.73739  3.18146  2.89801  2.37887  2.77519  2.98518  4.58477  3.61503
          0.02122  4.25900  4.98135  0.61958  0.77255  0.48576  0.95510
    190   2.42904  4.28708  3.61364  2.56978  3.41994  3.63888  3.90808  2.36980  2.98915  2.48456  3.39524  3.42334  4.01769  3.28236  3.31344  2.89553  2.63990  2.08643  4.88960  2.63098    215 v - - -
          2.68618  4.42225  2.77519  2.73123  3.46354  2.40513  3.72494  3.29354  2.67741  2.69355  4.24690  2.90347  2.73739  3.18146  2.89801  2.37887  2.77519  2.98518  4.58477  3.61503
          0.02122  4.25900  4.98135  0.61958  0.77255  0.48576  0.95510
    191   2.71926  4.98189  2.76722  1.54627  4.41850  3.37267  3.79025  3.84465  2.61293  3.42746  4.23865  2.96928  3.88630  2.94045  3.08014  2.26431  2.14478  3.45690  5.63310  4.26652    216 e - - -
          2.68618  4.42225  2.77519  2.73123  3.46354  2.40513  3.72494  3.29354  2.67741  2.69355  4.24690  2.90347  2.73739  3.18146  2.89801  2.37887  2.77519  2.98518  4.58477  3.61503
          0.02122  4.25900  4.98135  0.61958  0.77255  0.48576  0.95510
    192   2.86231  5.35330  2.17529  2.31205  4.68110  3.40340  3.74313  4.16743  1.68151  3.65413  4.44472  1.89745  3.90758  2.87344  3.02065  2.79749  3.11272  3.74708  5.79128  4.36759    217 k - - -
          2.68618  4.42225  2.77519  2.73123  3.46354  2.40513  3.72494  3.29354  2.67741  2.69355  4.24690  2.90347  2.73739  3.18146  2.89801  2.37887  2.77519  2.98518  4.58477  3.61503
          0.02122  4.25900  4.98135  0.61958  0.77255  0.48576  0.95510
    193   2.62324  4.67318  3.06833  2.72044  4.20442  1.51357  2.78489  3.67268  2.76582  3.30000  4.14124  3.15643  3.90499  3.13292  3.15957  2.71672  2.33665  3.29105  5.50918  4.19441    218 g - - -
          2.68618  4.42225  2.77519  2.73123  3.46354  2.40513  3.72494  3.29354  2.67741  2.69355  4.24690  2.90347  2.73739  3.18146  2.89801  2.37887  2.77519  2.98518  4.58477  3.61503
          0.02122  4.25900  4.98135  0.61958  0.77255  0.48576  0.95510
    194   2.63830  4.63775  3.18546  2.62540  3.83648  3.51327  3.73170  2.69454  2.12241  2.87643  3.72965  3.11040  3.90230  2.58551  2.98938  2.50110  2.50009  2.50652  5.18005  3.89289    219 k - - -
          2.68630  4.42237  2.77502  2.73135  3.46306  2.40492  3.72507  3.29366  2.67726  2.69367  4.24702  2.90359  2.73752  3.18159  2.89813  2.37899  2.77502  2.98531  4.58489  3.61445
          0.31312  1.33952  4.98135  0.86593  0.54586  0.48576  0.95510
    195   3.32434  4.60726  5.13291  4.56864  3.29791  4.66585  5.03955  1.52510  4.44448  1.16745  2.57489  4.75302  4.86125  4.52462  4.52205  4.02042  3.55156  1.80386  5.33381  4.26480    225 l - - -
          2.68618  4.42225  2.77519  2.73123  3.46354  2.40513  3.72494  3.29354  2.67741  2.69355  4.24690  2.90347  2.73739  3.18146  2.89801  2.37887  2.77519  2.98518  4.58477  3.61503
          0.02122  4.25900  4.98135  0.61958  0.77255  0.48576  0.95510
    196   2.32332  4.80457  3.04128  2.23494  4.04322  3.46906  3.68404  3.44810  2.24858  2.41351  3.88747  3.01466  3.01391  2.84351  2.92802  2.68839  2.61381  3.13504  5.31918  3.99541    226 e - - -
          2.68618  4.42225  2.77519  2.73123  3.46354  2.40513  3.72494  3.29354  2.67741  2.69355  4.24690  2.90347  2.73739  3.18146  2.89801  2.37887  2.77519  2.98518  4.58477  3.61503
          0.02122  4.25900  4.98135  0.61958  0.77255  0.48576  0.95510
    197   3.48861  4.76371  5.19040  4.65835  3.26703  4.81637  5.17473  1.51889  4.49314  0.88928  3.05620  4.88873  4.97997  4.59818  4.58373  4.20477  3.71894  2.17105  5.39900  4.31380    227 l - - -
          2.68618  4.42225  2.77519  2.73123  3.46354  2.40513  3.72494  3.29354  2.67741  2.69355  4.24690  2.90347  2.73739  3.18146  2.89801  2.37887  2.77519  2.98518  4.58477  3.61503
          0.02122  4.25900  4.98135  0.61958  0.77255  0.48576  0.95510
    198   2.81850  4.45025  4.06249  3.59808  3.51695  3.74881  4.37703  2.59059  3.41123  2.21082  1.29363  3.84108  4.25490  3.76433  3.64457  3.13447  2.39246  2.48623  5.22138  4.02543    228 m - - -
          2.68618  4.42225  2.77519  2.73123  3.46354  2.40513  3.72494  3.29354  2.67741  2.69355  4.24690  2.90347  2.73739  3.18146  2.89801  2.37887  2.77519  2.98518  4.58477  3.61503
          0.02122  4.25900  4.98135  0.61958  0.77255  0.48576  0.95510
    199   2.93961  5.27437  2.99892  2.20437  4.63310  3.57145  2.74415  4.06513  1.28828  3.53137  4.34594  3.05378  3.99091  2.82447  2.52621  2.90390  3.14818  3.69305  5.61996  4.31731    229 k - - -
          2.68618  4.42225  2.77519  2.73123  3.46354  2.40513  3.72494  3.29354  2.67741  2.69355  4.24690  2.90347  2.73739  3.18146  2.89801  2.37887  2.77519  2.98518  4.58477  3.61503
          0.02122  4.25900  4.98135  0.61958  0.77255  0.48576  0.95510
    200   2.76163  5.14020  2.75733  2.38104  4.44237  2.38750  2.50372  3.91766  2.45904  3.44342  4.23566  2.22658  3.88231  2.37605  2.91505  2.73509  3.00449  3.53103  5.60163  4.21550    230 n - - -
          2.68618  4.42225  2.77519  2.73123  3.46354  2.40513  3.72494  3.29354  2.67741  2.69355  4.24690  2.90347  2.73739  3.18146  2.89801  2.37887  2.77519  2.98518  4.58477  3.61503
          0.02122  4.25900  4.98135  0.61958  0.77255  0.48576  0.95510
    201   3.15014  4.45473  4.96834  4.42005  2.23493  4.46762  4.83960  1.35384  4.29351  1.98122  3.26802  4.55749  4.74129  4.44190  4.39636  3.81758  3.39022  1.46935  5.23590  4.02404    231 i - - -
          2.68618  4.42225  2.77519  2.73123  3.46354  2.40513  3.72494  3.29354  2.67741  2.69355  4.24690  2.90347  2.73739  3.18146  2.89801  2.37887  2.77519  2.98518  4.58477  3.61503
          0.02122  4.25900  4.98135  0.61958  0.77255  0.48576  0.95510
    202   2.62498  4.39904  3.42762  2.87156  3.55511  3.57109  3.83717  2.91469  2.54581  2.62813  3.51605  3.29178  3.96459  3.13979  3.17501  2.40903  2.45217  2.12668  4.98408  2.65868    232 v - - -
          2.68618  4.42225  2.77519  2.73123  3.46354  2.40513  3.72494  3.29354  2.67741  2.69355  4.24690  2.90347  2.73739  3.18146  2.89801  2.37887  2.77519  2.98518  4.58477  3.61503
          0.02122  4.25900  4.98135  0.61958  0.77255  0.48576  0.95510
    203   4.05798  5.27877  4.73161  4.54550  3.17288  4.20728  4.46196  4.12125  4.27333  3.44098  4.73302  4.62357  4.75975  4.63916  4.32697  4.25775  4.38190  4.02081  0.37032  3.15775    233 W - - -
          2.68618  4.42225  2.77519  2.73123  3.46354  2.40513  3.72494  3.29354  2.67741  2.69355  4.24690  2.90347  2.73739  3.18146  2.89801  2.37887  2.77519  2.98518  4.58477  3.61503
          0.02122  4.25900  4.98135  0.61958  0.77255  0.48576  0.95510
    204   3.05943  5.67257  1.14146  1.96277  4.95295  3.35666  3.86896  4.48156  2.85540  3.95471  4.79026  2.80647  3.96477  2.29291  3.44112  2.93862  3.33961  4.04179  6.10452  4.59233    234 d - - -
          2.68618  4.42225  2.77519  2.73123  3.46354  2.40513  3.72494  3.29354  2.67741  2.69355  4.24690  2.90347  2.73739  3.18146  2.89801  2.37887  2.77519  2.98518  4.58477  3.61503
          0.02122  4.25900  4.98135  0.61958  0.77255  0.48576  0.95510
    205   4.00098  5.13543  4.97297  4.74127  0.85108  4.67622  3.59760  3.62269  4.56290  2.88993  4.19728  4.32063  4.96639  4.42111  4.51079  4.06441  4.21617  3.56650  3.70534  1.34437    235 f - - -
          2.68618  4.42225  2.77519  2.73123  3.46354  2.40513  3.72494  3.29354  2.67741  2.69355  4.24690  2.90347  2.73739  3.18146  2.89801  2.37887  2.77519  2.98518  4.58477  3.61503
          0.02122  4.25900  4.98135  0.61958  0.77255  0.48576  0.95510
    206   2.38818  5.11282  1.69399  2.05965  4.41490  3.40306  3.73533  3.81669  2.57793  3.41217  4.22085  2.90637  3.88248  2.87591  3.08114  2.74014  3.01353  2.70689  5.62594  4.23293    236 d - - -
          2.68618  4.42225  2.77519  2.73123  3.46354  2.40513  3.72494  3.29354  2.67741  2.69355  4.24690  2.90347  2.73739  3.18146  2.89801  2.37887  2.77519  2.98518  4.58477  3.61503
          0.02122  4.25900  4.98135  0.61958  0.77255  0.48576  0.95510
    207   2.83646  5.18618  2.85888  2.15727  4.55383  3.48204  3.71112  3.98825  1.46909  3.49396  4.29695  2.98587  3.93168  2.84016  2.72810  2.12296  3.07124  3.60426  5.63100  4.28874    237 k - - -
          2.68618  4.42225  2.77519  2.73123  3.46354  2.40513  3.72494  3.29354  2.67741  2.69355  4.24690  2.90347  2.73739  3.18146  2.89801  2.37887  2.77519  2.98518  4.58477  3.61503
          0.02122  4.25900  4.98135  0.61958  0.77255  0.48576  0.95510
    208   2.30455  4.47560  2.51289  2.78480  3.61688  3.56632  3.81260  2.95456  2.76322  2.14835  3.56935  3.23457  3.95493  3.08297  3.15790  2.80623  2.87393  2.41854  5.04023  3.00633    238 l - - -
          2.68618  4.42225  2.77519  2.73123  3.46354  2.40513  3.72494  3.29354  2.67741  2.69355  4.24690  2.90347  2.73739  3.18146  2.89801  2.37887  2.77519  2.98518  4.58477  3.61503
          0.02122  4.25900  4.98135  0.61958  0.77255  0.48576  0.95510
    209   3.35014  5.02324  4.00115  3.90786  4.84174  3.68986  4.93707  4.50832  4.00265  4.08316  5.16066  4.16789  0.34580  4.37824  4.18829  3.53342  3.82452  4.10520  5.90187  4.97293    239 P - - -
          2.68618  4.42225  2.77519  2.73123  3.46354  2.40513  3.72494  3.29354  2.67741  2.69355  4.24690  2.90347  2.73739  3.18146  2.89801  2.37887  2.77519  2.98518  4.58477  3.61503
          0.02122  4.25900  4.98135  0.61958  0.77255  0.48576  0.95510
    210   3.05038  5.17051  3.00892  2.69767  3.94943  3.61048  1.27911  3.94072  2.45285  3.43642  4.34761  3.17664  4.09278  2.35783  2.74863  3.05075  3.29035  3.62962  5.28318  3.82332    240 h - - -
          2.68618  4.42225  2.77519  2.73123  3.46354  2.40513  3.72494  3.29354  2.67741  2.69355  4.24690  2.90347  2.73739  3.18146  2.89801  2.37887  2.77519  2.98518  4.58477  3.61503
          0.02122  4.25900  4.98135  0.61958  0.77255  0.48576  0.95510
    211   2.27988  4.26000  3.80334  3.25158  3.39274  2.81892  4.02814  2.65454  3.15991  1.92069  2.12808  3.56366  4.07084  3.44688  3.43804  2.94988  2.90581  2.46751  4.91296  3.70590    241 l - - -
          2.68618  4.42225  2.77519  2.73123  3.46354  2.40513  3.72494  3.29354  2.67741  2.69355  4.24690  2.90347  2.73739  3.18146  2.89801  2.37887  2.77519  2.98518  4.58477  3.61503
          0.02122  4.25900  4.98135  0.61958  0.77255  0.48576  0.95510
    212   3.62124  4.97868  4.81049  4.46916  3.33279  4.46955  5.00667  2.57307  4.23484  0.51240  3.26455  4.70863  4.84910  4.50722  4.34049  4.11350  3.90352  2.70755  5.33345  4.14047    242 L - - -
          2.68618  4.42225  2.77519  2.73123  3.46354  2.40513  3.72494  3.29354  2.67741  2.69355  4.24690  2.90347  2.73739  3.18146  2.89801  2.37887  2.77519  2.98518  4.58477  3.61503
          0.02122  4.25900  4.98135  0.61958  0.77255  0.48576  0.95510
    213   3.27793  4.53596  5.16251  4.68223  3.77482  4.73701  5.38773  1.07801  4.58606  2.23989  3.54961  4.86591  5.01488  4.83861  4.76187  4.14806  3.54312  1.12066  5.80738  4.60092    243 i - - -
          2.68618  4.42225  2.77519  2.73123  3.46354  2.40513  3.72494  3.29354  2.67741  2.69355  4.24690  2.90347  2.73739  3.18146  2.89801  2.37887  2.77519  2.98518  4.58477  3.61503
          0.02122  4.25900  4.98135  0.61958  0.77255  0.48576  0.95510
    214   1.39066  4.29074  3.69504  3.30629  4.34537  3.10992  4.32093  3.71587  3.29990  3.42904  4.25862  3.45831  3.83584  3.58969  3.62304  1.77081  1.80175  3.21551  5.70074  4.49195    244 a - - -
          2.68618  4.42225  2.77519  2.73123  3.46354  2.40513  3.72494  3.29354  2.67741  2.69355  4.24690  2.90347  2.73739  3.18146  2.89801  2.37887  2.77519  2.98518  4.58477  3.61503
          0.02122  4.25900  4.98135  0.61958  0.77255  0.48576  0.95510
    215   3.21885  4.93769  3.96999  3.92639  5.02712  0.32258  5.00472  4.73887  4.15909  4.33674  5.32809  4.13630  4.33911  4.45337  4.33562  3.40447  3.72947  4.19204  6.00203  5.14812    245 G - - -
          2.68618  4.42225  2.77519  2.73123  3.46354  2.40513  3.72494  3.29354  2.67741  2.69355  4.24690  2.90347  2.73739  3.18146  2.89801  2.37887  2.77519  2.98518  4.58477  3.61503
          0.02122  4.25900  4.98135  0.61958  0.77255  0.48576  0.95510
    216   2.70093  4.77392  2.38080  2.58545  4.12937  1.61922  3.87064  2.63435  2.77087  3.17175  4.03943  3.07959  3.92593  3.06816  3.22341  2.77253  2.99483  3.14853  5.46496  4.13854    246 g - - -
          2.68618  4.42225  2.77519  2.73123  3.46354  2.40513  3.72494  3.29354  2.67741  2.69355  4.24690  2.90347  2.73739  3.18146  2.89801  2.37887  2.77519  2.98518  4.58477  3.61503
          0.02122  4.25900  4.98135  0.61958  0.77255  0.48576  0.95510
    217   2.67564  4.51562  3.83314  3.62626  4.37218  3.33663  4.60603  3.55073  3.57740  3.39942  4.43794  3.75538  4.07702  3.95540  3.80418  2.88297  0.65360  3.19990  5.77208  4.59418    247 T - - -
          2.68618  4.42225  2.77519  2.73123  3.46354  2.40513  3.72494  3.29354  2.67741  2.69355  4.24690  2.90347  2.73739  3.18146  2.89801  2.37887  2.77519  2.98518  4.58477  3.61503
          0.02122  4.25900  4.98135  0.61958  0.77255  0.48576  0.95510
    218   3.21885  4.93769  3.96999  3.92639  5.02712  0.32258  5.00472  4.73887  4.15909  4.33674  5.32809  4.13630  4.33911  4.45337  4.33562  3.40447  3.72947  4.19204  6.00203  5.14812    248 G - - -
          2.68618  4.42225  2.77519  2.73123  3.46354  2.40513  3.72494  3.29354  2.67741  2.69355  4.24690  2.90347  2.73739  3.18146  2.89801  2.37887  2.77519  2.98518  4.58477  3.61503
          0.02122  4.25900  4.98135  0.61958  0.77255  0.48576  0.95510
    219   2.42545  4.38030  3.44266  3.31038  4.67210  0.90426  4.49659  4.17653  3.52999  3.84425  4.66452  3.47016  3.87498  3.78471  3.82807  1.96373  2.94445  3.52527  5.98271  4.77147    249 g - - -
          2.68618  4.42225  2.77519  2.73123  3.46354  2.40513  3.72494  3.29354  2.67741  2.69355  4.24690  2.90347  2.73739  3.18146  2.89801  2.37887  2.77519  2.98518  4.58477  3.61503
          0.02122  4.25900  4.98135  0.61958  0.77255  0.48576  0.95510
    220   3.21885  4.93769  3.96999  3.92639  5.02712  0.32258  5.00472  4.73887  4.15909  4.33674  5.32809  4.13630  4.33911  4.45337  4.33562  3.40447  3.72947  4.19204  6.00203  5.14812    250 G - - -
          2.68618  4.42225  2.77519  2.73123  3.46354  2.40513  3.72494  3.29354  2.67741  2.69355  4.24690  2.90347  2.73739  3.18146  2.89801  2.37887  2.77519  2.98518  4.58477  3.61503
          0.02122  4.25900  4.98135  0.61958  0.77255  0.48576  0.95510
    221   3.37838  5.31596  3.57758  3.14805  4.79373  3.80380  4.04254  4.25333  0.60779  3.74143  4.69863  3.54847  4.29035  3.22387  2.59146  3.40494  3.61052  3.94549  5.69977  4.57853    251 K - - -
          2.68618  4.42225  2.77519  2.73123  3.46354  2.40513  3.72494  3.29354  2.67741  2.69355  4.24690  2.90347  2.73739  3.18146  2.89801  2.37887  2.77519  2.98518  4.58477  3.61503
          0.02122  4.25900  4.98135  0.61958  0.77255  0.48576  0.95510
    222   2.39962  4.32231  3.63407  3.35218  4.37868  3.12522  4.38707  3.71861  3.35430  3.47617  4.33963  3.49148  3.87147  3.67622  3.64094  2.01454  0.98666  3.23116  5.75071  4.53153    252 t - - -
          2.68618  4.42225  2.77519  2.73123  3.46354  2.40513  3.72494  3.29354  2.67741  2.69355  4.24690  2.90347  2.73739  3.18146  2.89801  2.37887  2.77519  2.98518  4.58477  3.61503
          0.02122  4.25900  4.98135  0.61958  0.77255  0.48576  0.95510
    223   3.17188  4.55228  4.52494  4.04090  2.01886  4.18096  3.85380  2.82662  3.90031  2.42644  3.56250  4.05618  4.51818  4.01481  4.01419  3.50253  3.40356  1.90662  4.12748  1.34228    253 y - - -
          2.68618  4.42225  2.77519  2.73123  3.46354  2.40513  3.72494  3.29354  2.67741  2.69355  4.24690  2.90347  2.73739  3.18146  2.89801  2.37887  2.77519  2.98518  4.58477  3.61503
          0.02122  4.25900  4.98135  0.61958  0.77255  0.48576  0.95510
    224   3.54771  4.84376  5.01554  4.54636  1.32102  4.64692  4.42807  2.53991  4.38728  1.15099  3.14014  4.60439  4.86765  4.41618  4.43906  4.02690  3.77261  2.68085  4.60122  3.08260    254 l - - -
          2.68618  4.42225  2.77519  2.73123  3.46354  2.40513  3.72494  3.29354  2.67741  2.69355  4.24690  2.90347  2.73739  3.18146  2.89801  2.37887  2.77519  2.98518  4.58477  3.61503
          0.02122  4.25900  4.98135  0.61958  0.77255  0.48576  0.95510
    225   3.48188  4.75892  5.22267  4.64939  3.18282  4.80016  5.11195  1.70627  4.51011  0.91525  2.25225  4.87225  4.93279  4.53796  4.56684  4.15949  3.69717  2.33394  5.31185  4.29242    255 l - - -
          2.68618  4.42225  2.77519  2.73123  3.46354  2.40513  3.72494  3.29354  2.67741  2.69355  4.24690  2.90347  2.73739  3.18146  2.89801  2.37887  2.77519  2.98518  4.58477  3.61503
          0.02122  4.25900  4.98135  0.61958  0.77255  0.48576  0.95510
    226   2.95437  4.51308  4.00554  3.46472  2.06516  3.96899  4.09368  2.68185  3.33190  1.46060  3.26437  3.78277  4.30991  2.38042  3.59012  3.25891  3.18326  2.64241  4.74818  3.36559    256 l - - -
          2.68618  4.42225  2.77519  2.73123  3.46354  2.40513  3.72494  3.29354  2.67741  2.69355  4.24690  2.90347  2.73739  3.18146  2.89801  2.37887  2.77519  2.98518  4.58477  3.61503
          0.02122  4.25900  4.98135  0.61958  0.77255  0.48576  0.95510
    227   2.59240  4.44743  3.40272  2.92963  3.68872  3.43685  3.92925  3.16116  2.88986  2.86382  3.75242  3.30993  3.94700  3.22921  3.24806  2.30804  1.53944  2.88059  5.12176  2.79430    257 t - - -
          2.68618  4.42225  2.77519  2.73123  3.46354  2.40513  3.72494  3.29354  2.67741  2.69355  4.24690  2.90347  2.73739  3.18146  2.89801  2.37887  2.77519  2.98518  4.58477  3.61503
          0.02122  4.25900  4.98135  0.61958  0.77255  0.48576  0.95510
    228   3.37667  4.65539  5.14492  4.59795  3.34743  4.73602  5.13808  1.70529  4.47264  0.98034  3.12596  4.81113  4.92722  4.58220  4.57720  4.10441  3.60996  1.70600  5.42739  4.34612    258 l - - -
          2.68618  4.42225  2.77519  2.73123  3.46354  2.40513  3.72494  3.29354  2.67741  2.69355  4.24690  2.90347  2.73739  3.18146  2.89801  2.37887  2.77519  2.98518  4.58477  3.61503
          0.02122  4.25900  4.98135  0.61958  0.77255  0.48576  0.95510
    229   3.28932  4.54059  5.17587  4.65940  3.63621  4.75156  5.28280  1.20055  4.55993  1.77868  3.41507  4.84689  4.98482  4.75668  4.70614  4.13718  3.53785  1.23232  5.65801  4.49519    259 i - - -
          2.68618  4.42225  2.77519  2.73123  3.46354  2.40513  3.72494  3.29354  2.67741  2.69355  4.24690  2.90347  2.73739  3.18146  2.89801  2.37887  2.77519  2.98518  4.58477  3.61503
          0.02122  4.25900  4.98135  0.61958  0.77255  0.48576  0.95510
    230   2.79436  5.07553  3.14011  2.55109  4.40054  3.55105  3.65611  3.81299  1.81546  2.43879  4.13827  2.55724  3.93067  2.42708  2.21422  2.79101  3.00562  3.45998  5.48204  4.17837    260 k - - -
          2.68618  4.42225  2.77519  2.73123  3.46354  2.40513  3.72494  3.29354  2.67741  2.69355  4.24690  2.90347  2.73739  3.18146  2.89801  2.37887  2.77519  2.98518  4.58477  3.61503
          0.02122  4.25900  4.98135  0.61958  0.77255  0.48576  0.95510
    231   1.53021  4.76282  2.91671  2.14139  4.33659  2.58885  3.87250  3.76366  2.73330  3.37020  4.18595  3.05552  3.87062  3.04318  3.18890  2.35566  2.94763  3.36031  5.59886  4.26778    261 a - - -
          2.68618  4.42225  2.77519  2.73123  3.46354  2.40513  3.72494  3.29354  2.67741  2.69355  4.24690  2.90347  2.73739  3.18146  2.89801  2.37887  2.77519  2.98518  4.58477  3.61503
          0.02122  4.25900  4.98135  0.61958  0.77255  0.48576  0.95510
    232   3.02210  2.72661  4.65267  4.14343  3.33203  4.06769  4.64160  2.36857  3.94061  0.91944  3.25799  4.27194  4.49794  4.17301  4.07486  3.47163  3.31749  2.32106  5.15679  3.96390    262 l - - -
          2.68618  4.42225  2.77519  2.73123  3.46354  2.40513  3.72494  3.29354  2.67741  2.69355  4.24690  2.90347  2.73739  3.18146  2.89801  2.37887  2.77519  2.98518  4.58477  3.61503
          0.02122  4.25900  4.98135  0.61958  0.77255  0.48576  0.95510
    233   2.12765  4.26413  4.48045  3.91480  2.61888  4.05615  4.43946  1.85673  3.79616  2.21808  3.31806  4.09579  4.40748  4.00740  3.95939  3.37382  3.10655  1.44006  5.04090  3.84514    263 v - - -
          2.68618  4.42225  2.77519  2.73123  3.46354  2.40513  3.72494  3.29354  2.67741  2.69355  4.24690  2.90347  2.73739  3.18146  2.89801  2.37887  2.77519  2.98518  4.58477  3.61503
          0.02122  4.25900  4.98135  0.61958  0.77255  0.48576  0.95510
    234   2.49157  5.07784  3.12783  2.57399  4.47294  2.71543  3.68510  3.88408  1.49422  3.39581  4.20122  3.06581  3.94036  2.81170  2.19308  2.80400  3.03090  3.51490  5.53229  4.23376    264 k - - -
          2.68618  4.42225  2.77519  2.73123  3.46354  2.40513  3.72494  3.29354  2.67741  2.69355  4.24690  2.90347  2.73739  3.18146  2.89801  2.37887  2.77519  2.98518  4.58477  3.61503
          0.02122  4.25900  4.98135  0.61958  0.77255  0.48576  0.95510
    235   2.64948  4.28162  3.69052  3.11845  3.41062  3.66592  3.94346  2.13930  3.02191  2.13572  3.38287  3.47583  4.04561  3.33035  2.71341  2.29346  2.88468  2.21044  4.89482  3.67626    265 l - - -
          2.68618  4.42225  2.77519  2.73123  3.46354  2.40513  3.72494  3.29354  2.67741  2.69355  4.24690  2.90347  2.73739  3.18146  2.89801  2.37887  2.77519  2.98518  4.58477  3.61503
          0.02122  4.25900  4.98135  0.61958  0.77255  0.48576  0.95510
    236   2.86184  4.87016  3.05450  2.85301  4.22388  1.01726  2.49903  4.01463  2.97252  3.59615  4.48081  3.29040  4.04694  3.35875  3.32874  2.94231  3.22919  3.61045  5.54488  4.17551    266 g - - -
          2.68618  4.42225  2.77519  2.73123  3.46354  2.40513  3.72494  3.29354  2.67741  2.69355  4.24690  2.90347  2.73739  3.18146  2.89801  2.37887  2.77519  2.98518  4.58477  3.61503
          0.28918  4.25900  1.43976  0.61958  0.77255  0.48576  0.95510
    237   1.36847  4.15022  3.49713  3.15252  4.19532  2.96710  4.18347  3.52493  3.16118  3.27188  4.11590  3.30965  3.69707  3.45852  3.47453  1.83844  2.28730  3.04232  5.55922  4.34931    267 a - - -
          2.68618  4.42225  2.77519  2.73123  3.46354  2.40513  3.72494  3.29354  2.67741  2.69355  4.24690  2.90347  2.73739  3.18146  2.89801  2.37887  2.77519  2.98518  4.58477  3.61503
          0.02766  3.99748  4.71982  0.61958  0.77255  0.34797  1.22458
    238   2.65284  4.74124  2.37431  2.24415  3.96489  3.49196  3.72496  2.74681  2.56242  2.98031  3.82953  3.05414  3.89215  2.90124  3.01365  2.72115  2.54827  2.35464  5.28713  3.97277    268 e - - -
          2.68618  4.42225  2.77519  2.73123  3.46354  2.40513  3.72494  3.29354  2.67741  2.69355  4.24690  2.90347  2.73739  3.18146  2.89801  2.37887  2.77519  2.98518  4.58477  3.61503
          0.02122  4.25900  4.98135  0.61958  0.77255  0.48576  0.95510
    239   3.12884  4.58486  4.64956  4.34127  3.86813  4.11224  5.08810  2.11626  4.21657  2.49727  3.78909  4.46545  4.66351  4.55601  4.39021  3.65369  3.48848  0.64489  5.71222  4.46169    269 V - - -
          2.68618  4.42225  2.77519  2.73123  3.46354  2.40513  3.72494  3.29354  2.67741  2.69355  4.24690  2.90347  2.73739  3.18146  2.89801  2.37887  2.77519  2.98518  4.58477  3.61503
          0.02122  4.25900  4.98135  0.61958  0.77255  0.48576  0.95510
    240   2.92776  5.29428  1.48859  2.43092  4.63633  3.45404  3.81455  4.13568  2.57087  3.64467  4.46855  2.97553  3.96829  2.96098  1.73719  2.88381  3.18571  3.74083  5.75459  4.38017    270 d - - -
          2.68618  4.42225  2.77519  2.73123  3.46354  2.40513  3.72494  3.29354  2.67741  2.69355  4.24690  2.90347  2.73739  3.18146  2.89801  2.37887  2.77519  2.98518  4.58477  3.61503
          0.02122  4.25900  4.98135  0.61958  0.77255  0.48576  0.95510
    241   3.31661  4.57261  5.17126  4.65172  3.57696  4.76049  5.26946  1.03423  4.54397  1.69436  3.35508  4.84976  4.98457  4.72804  4.68573  4.14568  3.56339  1.51486  5.62340  4.47596    271 i - - -
          2.68618  4.42225  2.77519  2.73123  3.46354  2.40513  3.72494  3.29354  2.67741  2.69355  4.24690  2.90347  2.73739  3.18146  2.89801  2.37887  2.77519  2.98518  4.58477  3.61503
          0.02122  4.25900  4.98135  0.61958  0.77255  0.48576  0.95510
    242   2.21765  2.13086  4.27912  3.75492  3.44455  3.68919  4.34198  2.45607  3.60643  1.54488  3.40286  3.88496  4.19142  3.85626  3.78755  3.05481  2.99678  2.28558  5.05336  3.86176    272 l - - -
          2.68618  4.42225  2.77519  2.73123  3.46354  2.40513  3.72494  3.29354  2.67741  2.69355  4.24690  2.90347  2.73739  3.18146  2.89801  2.37887  2.77519  2.98518  4.58477  3.61503
          0.02122  4.25900  4.98135  0.61958  0.77255  0.48576  0.95510
    243   3.45969  5.59239  0.49171  2.66560  5.03413  3.55376  4.34104  4.72226  3.50808  4.26598  5.26971  3.23539  4.23437  3.59240  4.06420  3.38962  3.81196  4.32503  6.11997  4.86506    273 D - - -
          2.68618  4.42225  2.77519  2.73123  3.46354  2.40513  3.72494  3.29354  2.67741  2.69355  4.24690  2.90347  2.73739  3.18146  2.89801  2.37887  2.77519  2.98518  4.58477  3.61503
          0.02122  4.25900  4.98135  0.61958  0.77255  0.48576  0.95510
    244   3.35014  5.02324  4.00115  3.90786  4.84174  3.68986  4.93707  4.50832  4.00265  4.08316  5.16066  4.16789  0.34580  4.37824  4.18829  3.53342  3.82452  4.10520  5.90187  4.97293    274 P - - -
          2.68618  4.42225  2.77519  2.73123  3.46354  2.40513  3.72494  3.29354  2.67741  2.69355  4.24690  2.90347  2.73739  3.18146  2.89801  2.37887  2.77519  2.98518  4.58477  3.61503
          0.02122  4.25900  4.98135  0.61958  0.77255  0.48576  0.95510
    245   3.37838  5.31596  3.57758  3.14805  4.79373  3.80380  4.04254  4.25333  0.60779  3.74143  4.69863  3.54847  4.29035  3.22387  2.59146  3.40494  3.61052  3.94549  5.69977  4.57853    275 K - - -
          2.68618  4.42225  2.77519  2.73123  3.46354  2.40513  3.72494  3.29354  2.67741  2.69355  4.24690  2.90347  2.73739  3.18146  2.89801  2.37887  2.77519  2.98518  4.58477  3.61503
          0.02122  4.25900  4.98135  0.61958  0.77255  0.48576  0.95510
    246   2.72179  5.09878  2.79908  1.91737  4.39650  3.42798  3.67446  3.84475  2.43820  3.38286  4.17069  2.24472  3.86257  2.20713  2.90564  2.70049  2.95900  2.77776  5.56158  4.18128    276 e - - -
          2.68618  4.42225  2.77519  2.73123  3.46354  2.40513  3.72494  3.29354  2.67741  2.69355  4.24690  2.90347  2.73739  3.18146  2.89801  2.37887  2.77519  2.98518  4.58477  3.61503
          0.02122  4.25900  4.98135  0.61958  0.77255  0.48576  0.95510
    247   1.06446  4.26751  3.75078  3.39652  4.38337  3.08970  4.39088  3.73949  3.39342  3.47097  4.30350  3.49875  3.83640  3.67542  3.69413  1.96386  2.15575  3.22350  5.74612  4.55012    277 a - - -
          2.68618  4.42225  2.77519  2.73123  3.46354  2.40513  3.72494  3.29354  2.67741  2.69355  4.24690  2.90347  2.73739  3.18146  2.89801  2.37887  2.77519  2.98518  4.58477  3.61503
          0.02122  4.25900  4.98135  0.61958  0.77255  0.48576  0.95510
    248   3.45969  5.59239  0.49171  2.66560  5.03413  3.55376  4.34104  4.72226  3.50808  4.26598  5.26971  3.23539  4.23437  3.59240  4.06420  3.38962  3.81196  4.32503  6.11997  4.86506    278 D - - -
          2.68618  4.42225  2.77519  2.73123  3.46354  2.40513  3.72494  3.29354  2.67741  2.69355  4.24690  2.90347  2.73739  3.18146  2.89801  2.37887  2.77519  2.98518  4.58477  3.61503
          0.02122  4.25900  4.98135  0.61958  0.77255  0.48576  0.95510
    249   3.56940  4.86079  5.10122  4.60122  1.94487  4.73161  4.67944  2.44984  4.44871  0.79675  3.02414  4.73271  4.91074  4.46814  4.49965  4.11330  3.78942  2.63190  4.84561  3.44385    279 l - - -
          2.68618  4.42225  2.77519  2.73123  3.46354  2.40513  3.72494  3.29354  2.67741  2.69355  4.24690  2.90347  2.73739  3.18146  2.89801  2.37887  2.77519  2.98518  4.58477  3.61503
          0.02122  4.25900  4.98135  0.61958  0.77255  0.48576  0.95510
    250   2.01037  4.52654  3.29708  2.77861  3.88502  3.42902  3.85919  3.21983  2.37060  2.92980  3.79277  3.20790  3.90795  3.08563  3.12603  2.01565  2.87484  2.21590  5.24943  3.98094    280 a - - -
          2.68618  4.42225  2.77519  2.73123  3.46354  2.40513  3.72494  3.29354  2.67741  2.69355  4.24690  2.90347  2.73739  3.18146  2.89801  2.37887  2.77519  2.98518  4.58477  3.61503
          0.02122  4.25900  4.98135  0.61958  0.77255  0.48576  0.95510
    251   2.12497  4.58678  2.14714  2.70057  2.92891  3.51933  3.81165  3.06754  2.71781  2.81724  3.71132  3.17203  3.93846  3.04030  3.14049  2.77606  2.89897  2.42594  5.17813  3.88434    281 a - - -
          2.68618  4.42225  2.77519  2.73123  3.46354  2.40513  3.72494  3.29354  2.67741  2.69355  4.24690  2.90347  2.73739  3.18146  2.89801  2.37887  2.77519  2.98518  4.58477  3.61503
          0.02122  4.25900  4.98135  0.61958  0.77255  0.48576  0.95510
    252   3.47517  4.75187  5.22115  4.64852  3.18859  4.79574  5.11102  1.66212  4.50957  0.93340  2.27961  4.86915  4.93110  4.53981  4.56692  4.15522  3.69115  2.31827  5.31426  4.29238    282 l - - -
          2.68618  4.42225  2.77519  2.73123  3.46354  2.40513  3.72494  3.29354  2.67741  2.69355  4.24690  2.90347  2.73739  3.18146  2.89801  2.37887  2.77519  2.98518  4.58477  3.61503
          0.02122  4.25900  4.98135  0.61958  0.77255  0.48576  0.95510
    253   2.16912  5.12770  2.80966  1.93476  4.44619  2.80383  3.65755  3.90524  2.11790  3.42048  4.19484  2.90771  3.85187  2.44464  2.87261  2.68285  2.94706  3.50776  5.58132  4.19457    283 e - - -
          2.68618  4.42225  2.77519  2.73123  3.46354  2.40513  3.72494  3.29354  2.67741  2.69355  4.24690  2.90347  2.73739  3.18146  2.89801  2.37887  2.77519  2.98518  4.58477  3.61503
          0.02122  4.25900  4.98135  0.61958  0.77255  0.48576  0.95510
    254   2.77919  5.28287  1.89354  1.86208  4.61372  3.40977  3.68213  4.09544  2.13462  3.57386  4.34176  2.87348  3.86927  2.79814  2.43612  2.72373  3.01855  3.66875  5.70704  4.29149    284 e - - -
          2.68618  4.42225  2.77519  2.73123  3.46354  2.40513  3.72494  3.29354  2.67741  2.69355  4.24690  2.90347  2.73739  3.18146  2.89801  2.37887  2.77519  2.98518  4.58477  3.61503
          0.02122  4.25900  4.98135  0.61958  0.77255  0.48576  0.95510
    255   2.89554  4.31827  4.41646  3.84786  3.36351  4.06947  4.43425  2.18420  3.72513  1.87193  2.29250  4.06986  4.41052  3.95116  3.91086  3.38108  2.52321  1.45487  5.06221  3.88915    285 v - - -
          2.68618  4.42225  2.77519  2.73123  3.46354  2.40513  3.72494  3.29354  2.67741  2.69355  4.24690  2.90347  2.73739  3.18146  2.89801  2.37887  2.77519  2.98518  4.58477  3.61503
          0.02122  4.25900  4.98135  0.61958  0.77255  0.48576  0.95510
    256   2.31765  4.41265  3.44709  2.88630  3.56692  3.59440  3.85214  2.45354  2.47772  2.09454  3.51350  3.30830  2.72711  3.14982  3.17315  2.84344  2.87890  2.64673  5.00420  3.76262    286 l - - -
          2.68618  4.42225  2.77519  2.73123  3.46354  2.40513  3.72494  3.29354  2.67741  2.69355  4.24690  2.90347  2.73739  3.18146  2.89801  2.37887  2.77519  2.98518  4.58477  3.61503
          0.02122  4.25900  4.98135  0.61958  0.77255  0.48576  0.95510
    257   2.12565  4.76023  3.04379  2.32062  4.06107  2.78820  3.72047  3.47136  2.54180  2.66978  3.91224  3.03043  2.96377  2.88509  2.99531  2.34145  2.87356  3.14557  5.34610  4.02393    287 a - - -
          2.68618  4.42225  2.77519  2.73123  3.46354  2.40513  3.72494  3.29354  2.67741  2.69355  4.24690  2.90347  2.73739  3.18146  2.89801  2.37887  2.77519  2.98518  4.58477  3.61503
          0.02122  4.25900  4.98135  0.61958  0.77255  0.48576  0.95510
    258   2.64480  4.64233  2.64234  2.61308  2.41725  3.04647  3.73811  3.21583  2.27661  2.49697  3.73243  3.10229  3.90452  2.94873  3.03965  2.74181  2.87850  2.94414  5.16757  3.86535    288 k - - -
          2.68618  4.42225  2.77519  2.73123  3.46354  2.40513  3.72494  3.29354  2.67741  2.69355  4.24690  2.90347  2.73739  3.18146  2.89801  2.37887  2.77519  2.98518  4.58477  3.61503
          0.02122  4.25900  4.98135  0.61958  0.77255  0.48576  0.95510
    259   2.96341  5.34650  2.15699  2.43071  4.70290  3.46868  3.80358  4.17121  1.15192  3.67308  4.49950  2.97350  3.98138  2.94687  2.91028  2.91041  3.21390  3.77818  5.78092  4.41463    289 k - - -
          2.68618  4.42225  2.77519  2.73123  3.46354  2.40513  3.72494  3.29354  2.67741  2.69355  4.24690  2.90347  2.73739  3.18146  2.89801  2.37887  2.77519  2.98518  4.58477  3.61503
          0.32441  4.25900  1.33594  0.61958  0.77255  0.48576  0.95510
    260   2.64871  4.51033  3.18361  2.85821  3.36345  1.63390  3.83742  3.30694  2.88511  2.95407  3.89546  3.24191  3.91397  3.23484  3.22537  2.78756  2.97861  3.01965  4.85709  2.34340    290 g - - -
          2.68618  4.42225  2.77519  2.73123  3.46354  2.40513  3.72494  3.29354  2.67741  2.69355  4.24690  2.90347  2.73739  3.18146  2.89801  2.37887  2.77519  2.98518  4.58477  3.61503
          0.02864  3.96322  4.68557  0.61958  0.77255  0.59191  0.80581
    261   3.01507  5.18753  3.41259  2.74704  4.58341  3.67171  2.73322  3.96924  1.65966  3.41618  4.26431  3.17487  4.02990  2.75284  1.45800  3.00396  3.18422  3.64015  5.46444  4.25888    291 r - - -
          2.68618  4.42225  2.77519  2.73123  3.46354  2.40513  3.72494  3.29354  2.67741  2.69355  4.24690  2.90347  2.73739  3.18146  2.89801  2.37887  2.77519  2.98518  4.58477  3.61503
          0.02533  4.08407  4.80642  0.61958  0.77255  0.38054  1.15041
    262   3.12884  4.58486  4.64956  4.34127  3.86813  4.11224  5.08810  2.11626  4.21657  2.49727  3.78909  4.46545  4.66351  4.55601  4.39021  3.65369  3.48848  0.64489  5.71222  4.46169    292 V - - -
          2.68618  4.42225  2.77519  2.73123  3.46354  2.40513  3.72494  3.29354  2.67741  2.69355  4.24690  2.90347  2.73739  3.18146  2.89801  2.37887  2.77519  2.98518  4.58477  3.61503
          0.02122  4.25900  4.98135  0.61958  0.77255  0.48576  0.95510
    263   1.85982  4.24615  3.78380  3.22849  2.45263  3.65998  3.94765  2.70811  3.15280  2.43911  3.37241  3.53758  4.05944  3.42233  3.43143  2.94233  2.45459  2.50391  4.76381  2.72831    293 a - - -
          2.68618  4.42225  2.77519  2.73123  3.46354  2.40513  3.72494  3.29354  2.67741  2.69355  4.24690  2.90347  2.73739  3.18146  2.89801  2.37887  2.77519  2.98518  4.58477  3.61503
          0.02122  4.25900  4.98135  0.61958  0.77255  0.48576  0.95510
    264   2.63652  4.55191  2.69349  2.69577  2.65187  3.52951  3.76458  3.10978  2.68827  2.78509  3.65401  3.16397  3.92462  3.01295  3.10306  2.20483  2.53156  2.85222  5.06605  3.00419    294 s - - -
          2.68618  4.42225  2.77519  2.73123  3.46354  2.40513  3.72494  3.29354  2.67741  2.69355  4.24690  2.90347  2.73739  3.18146  2.89801  2.37887  2.77519  2.98518  4.58477  3.61503
          0.02122  4.25900  4.98135  0.61958  0.77255  0.48576  0.95510
    265   2.68979  5.11382  2.23260  2.35144  4.43747  2.47611  3.65378  3.90178  2.42052  3.41783  4.18733  2.89721  3.83907  2.37257  2.61492  2.66224  2.49299  3.49860  5.58065  4.18637    295 d - - -
          2.68618  4.42225  2.77519  2.73123  3.46354  2.40513  3.72494  3.29354  2.67741  2.69355  4.24690  2.90347  2.73739  3.18146  2.89801  2.37887  2.77519  2.98518  4.58477  3.61503
          0.02122  4.25900  4.98135  0.61958  0.77255  0.48576  0.95510
    266   2.75513  4.85760  3.23442  2.64576  4.13733  3.55898  3.71056  3.49463  1.69324  3.11502  3.95841  3.12306  3.94763  2.87120  2.30944  2.80791  2.55867  2.37684  5.34993  4.07188    296 k - - -
          2.68618  4.42225  2.77519  2.73123  3.46354  2.40513  3.72494  3.29354  2.67741  2.69355  4.24690  2.90347  2.73739  3.18146  2.89801  2.37887  2.77519  2.98518  4.58477  3.61503
          0.02122  4.25900  4.98135  0.61958  0.77255  0.48576  0.95510
    267   2.83394  5.38017  2.15606  1.80845  4.69640  2.63303  3.72944  4.19562  2.23623  3.67359  4.44955  2.10332  3.88272  2.85438  3.10594  2.76136  3.08541  3.75926  5.81522  4.36453    297 e - - -
          2.68618  4.42225  2.77519  2.73123  3.46354  2.40513  3.72494  3.29354  2.67741  2.69355  4.24690  2.90347  2.73739  3.18146  2.89801  2.37887  2.77519  2.98518  4.58477  3.61503
          0.02122  4.25900  4.98135  0.61958  0.77255  0.48576  0.95510
    268   2.65750  5.01070  2.33942  2.39422  4.29567  2.56587  3.63794  3.74641  2.39308  3.29104  4.07251  2.92988  3.83612  2.41006  2.50213  2.64972  2.88954  3.37322  3.65628  4.10344    298 d - - -
          2.68618  4.42225  2.77519  2.73123  3.46354  2.40513  3.72494  3.29354  2.67741  2.69355  4.24690  2.90347  2.73739  3.18146  2.89801  2.37887  2.77519  2.98518  4.58477  3.61503
          0.02122  4.25900  4.98135  0.61958  0.77255  0.48576  0.95510
    269   3.34751  4.68183  4.85377  4.49835  3.66746  4.46228  5.17224  0.69602  4.33545  2.19164  3.56054  4.69321  4.87219  4.65451  4.49079  4.01103  3.64598  1.93598  5.62618  4.38761    299 i - - -
          2.68618  4.42225  2.77519  2.73123  3.46354  2.40513  3.72494  3.29354  2.67741  2.69355  4.24690  2.90347  2.73739  3.18146  2.89801  2.37887  2.77519  2.98518  4.58477  3.61503
          0.02122  4.25900  4.98135  0.61958  0.77255  0.48576  0.95510
    270   3.05339  4.43084  4.65885  4.08359  3.26993  4.26519  4.60460  1.72566  3.95018  1.24866  2.64384  4.28921  4.55359  4.12278  4.09206  3.58433  2.62685  2.16078  5.10532  3.97837    300 l - - -
          2.68618  4.42225  2.77519  2.73123  3.46354  2.40513  3.72494  3.29354  2.67741  2.69355  4.24690  2.90347  2.73739  3.18146  2.89801  2.37887  2.77519  2.98518  4.58477  3.61503
          0.02122  4.25900  4.98135  0.61958  0.77255  0.48576  0.95510
    271   2.83446  5.04354  3.24067  2.62632  4.35851  3.59475  3.67294  3.75247  1.73081  3.28449  2.60638  3.10781  3.96699  2.16471  2.21554  2.84582  3.03953  3.42316  5.44778  4.17196    301 k - - -
          2.68618  4.42225  2.77519  2.73123  3.46354  2.40513  3.72494  3.29354  2.67741  2.69355  4.24690  2.90347  2.73739  3.18146  2.89801  2.37887  2.77519  2.98518  4.58477  3.61503
          0.02122  4.25900  4.98135  0.61958  0.77255  0.48576  0.95510
    272   2.63936  2.72292  3.20476  2.64428  3.94698  3.48340  3.74615  3.33776  2.53085  2.97897  3.82289  3.11785  3.90024  2.48465  2.28482  2.36908  2.59325  3.04148  5.25590  3.96950    302 r - - -
          2.68618  4.42225  2.77519  2.73123  3.46354  2.40513  3.72494  3.29354  2.67741  2.69355  4.24690  2.90347  2.73739  3.18146  2.89801  2.37887  2.77519  2.98518  4.58477  3.61503
          0.02122  4.25900  4.98135  0.61958  0.77255  0.48576  0.95510
    273   3.55334  4.84609  5.06830  4.57870  1.61654  4.69182  4.56485  2.48595  4.42353  0.94184  3.06737  4.67535  4.88816  4.44413  4.47230  4.07047  3.77471  2.65125  4.73477  3.27800    303 l - - -
          2.68618  4.42225  2.77519  2.73123  3.46354  2.40513  3.72494  3.29354  2.67741  2.69355  4.24690  2.90347  2.73739  3.18146  2.89801  2.37887  2.77519  2.98518  4.58477  3.61503
          0.02122  4.25900  4.98135  0.61958  0.77255  0.48576  0.95510
    274   2.79477  5.10315  3.08721  2.02597  4.42351  3.53771  3.65612  3.85162  2.01411  3.36393  4.16471  3.03174  3.92476  2.78023  1.81836  2.78420  3.00828  3.49009  5.50264  3.08888    304 r - - -
          2.68618  4.42225  2.77519  2.73123  3.46354  2.40513  3.72494  3.29354  2.67741  2.69355  4.24690  2.90347  2.73739  3.18146  2.89801  2.37887  2.77519  2.98518  4.58477  3.61503
          0.02122  4.25900  4.98135  0.61958  0.77255  0.48576  0.95510
    275   2.87766  5.25549  3.04231  2.15292  4.64378  3.55643  3.66470  4.06646  1.46623  3.52096  4.31486  2.55581  3.95606  2.77952  2.16642  2.84118  3.08589  3.67616  5.61063  4.30116    305 k - - -
          2.68618  4.42225  2.77519  2.73123  3.46354  2.40513  3.72494  3.29354  2.67741  2.69355  4.24690  2.90347  2.73739  3.18146  2.89801  2.37887  2.77519  2.98518  4.58477  3.61503
          0.02122  4.25900  4.98135  0.61958  0.77255  0.48576  0.95510
    276   1.45088  4.32178  3.62666  3.15512  2.72604  3.34599  4.08422  3.13433  3.12718  2.86933  3.77169  3.43462  3.93178  3.42114  3.45735  1.95455  2.86692  2.83652  5.19419  3.92472    306 a - - -
          2.68618  4.42225  2.77519  2.73123  3.46354  2.40513  3.72494  3.29354  2.67741  2.69355  4.24690  2.90347  2.73739  3.18146  2.89801  2.37887  2.77519  2.98518  4.58477  3.61503
          0.02122  4.25900  4.98135  0.61958  0.77255  0.48576  0.95510
    277   2.66757  4.66493  3.10233  2.11915  3.82671  3.51008  3.75186  3.22477  2.62188  2.90004  3.76081  2.60020  3.91708  2.96464  3.04613  2.76235  2.90305  2.07678  5.18783  3.03616    307 v - - -
          2.68618  4.42225  2.77519  2.73123  3.46354  2.40513  3.72494  3.29354  2.67741  2.69355  4.24690  2.90347  2.73739  3.18146  2.89801  2.37887  2.77519  2.98518  4.58477  3.61503
          0.02122  4.25900  4.98135  0.61958  0.77255  0.48576  0.95510
    278   2.37752  4.84399  2.53453  2.28315  4.08445  3.45552  3.68190  3.48611  2.49353  2.65805  3.92228  2.55862  3.85985  2.83587  2.95877  2.68195  2.88304  2.46229  5.35445  4.01784    308 e - - -
          2.68618  4.42225  2.77519  2.73123  3.46354  2.40513  3.72494  3.29354  2.67741  2.69355  4.24690  2.90347  2.73739  3.18146  2.89801  2.37887  2.77519  2.98518  4.58477  3.61503
          0.02122  4.25900  4.98135  0.61958  0.77255  0.48576  0.95510
    279   2.72840  5.02445  2.47710  1.70906  4.29233  2.70818  3.71527  2.57344  2.54606  3.30132  4.11326  2.93041  3.87639  2.86096  3.03439  2.72460  2.97261  3.36076  5.52572  4.15444    309 e - - -
          2.68618  4.42225  2.77519  2.73123  3.46354  2.40513  3.72494  3.29354  2.67741  2.69355  4.24690  2.90347  2.73739  3.18146  2.89801  2.37887  2.77519  2.98518  4.58477  3.61503
          0.02122  4.25900  4.98135  0.61958  0.77255  0.48576  0.95510
    280   3.32530  4.82116  4.49556  4.13642  3.44548  4.14223  4.78222  2.66344  3.87953  1.99558  0.79080  4.36072  4.61966  4.24330  4.03558  3.70652  3.64612  2.71169  5.32684  4.11635    310 m - - -
          2.68618  4.42225  2.77519  2.73123  3.46354  2.40513  3.72494  3.29354  2.67741  2.69355  4.24690  2.90347  2.73739  3.18146  2.89801  2.37887  2.77519  2.98518  4.58477  3.61503
          0.02122  4.25900  4.98135  0.61958  0.77255  0.48576  0.95510
    281   2.66265  4.47646  3.34706  2.41365  3.62421  3.58452  3.83466  2.51361  2.76793  2.65597  2.07391  2.77114  3.97619  3.11013  3.14228  2.83836  2.89663  2.70625  5.05149  3.79762    311 m - - -
          2.68618  4.42225  2.77519  2.73123  3.46354  2.40513  3.72494  3.29354  2.67741  2.69355  4.24690  2.90347  2.73739  3.18146  2.89801  2.37887  2.77519  2.98518  4.58477  3.61503
          0.02122  4.25900  4.98135  0.61958  0.77255  0.48576  0.95510
    282   2.17589  5.12324  2.96662  1.89526  4.46103  3.48576  3.65278  3.89726  2.03893  3.40424  4.18964  2.97508  3.89000  2.77095  2.17775  2.73419  2.97875  3.51384  5.54785  4.20223    312 e - - -
          2.68618  4.42225  2.77519  2.73123  3.46354  2.40513  3.72494  3.29354  2.67741  2.69355  4.24690  2.90347  2.73739  3.18146  2.89801  2.37887  2.77519  2.98518  4.58477  3.61503
          0.02122  4.25900  4.98135  0.61958  0.77255  0.48576  0.95510
    283   3.50093  5.27673  4.03624  3.48692  4.73358  3.89024  4.18504  4.31881  2.49934  3.76416  4.76885  3.80903  4.38738  3.39909  0.52092  3.57593  3.74894  4.02934  5.66671  4.59376    313 R - - -
          2.68618  4.42225  2.77519  2.73123  3.46354  2.40513  3.72494  3.29354  2.67741  2.69355  4.24690  2.90347  2.73739  3.18146  2.89801  2.37887  2.77519  2.98518  4.58477  3.61503
          0.02122  4.25900  4.98135  0.61958  0.77255  0.48576  0.95510
    284   2.73602  4.23937  4.03413  3.47387  2.43745  2.88585  3.93485  2.67561  3.36685  2.36219  2.34756  3.69946  4.15977  3.59473  3.57918  3.07701  2.96944  2.49344  4.52911  2.04345    314 y - - -
          2.68618  4.42225  2.77519  2.73123  3.46354  2.40513  3.72494  3.29354  2.67741  2.69355  4.24690  2.90347  2.73739  3.18146  2.89801  2.37887  2.77519  2.98518  4.58477  3.61503
          0.02122  4.25900  4.98135  0.61958  0.77255  0.48576  0.95510
    285   2.70073  5.08240  2.29131  2.41216  4.40087  3.45515  3.63956  3.84420  1.94899  3.36569  4.14395  2.94392  3.85724  2.75618  2.13671  2.68258  2.92897  2.90460  5.52515  4.16075    315 k - - -
          2.68618  4.42225  2.77519  2.73123  3.46354  2.40513  3.72494  3.29354  2.67741  2.69355  4.24690  2.90347  2.73739  3.18146  2.89801  2.37887  2.77519  2.98518  4.58477  3.61503
          0.02122  4.25900  4.98135  0.61958  0.77255  0.48576  0.95510
    286   2.74888  4.48747  3.52178  1.97167  2.34647  3.68889  3.81772  2.94605  2.93893  2.20924  3.54477  3.38499  4.06612  3.24353  3.29481  2.94192  2.97982  2.74564  4.71554  2.72851    316 e - - -
          2.68618  4.42225  2.77519  2.73123  3.46354  2.40513  3.72494  3.29354  2.67741  2.69355  4.24690  2.90347  2.73739  3.18146  2.89801  2.37887  2.77519  2.98518  4.58477  3.61503
          0.02122  4.25900  4.98135  0.61958  0.77255  0.48576  0.95510
    287   3.06476  4.55468  4.24431  3.74041  2.92821  4.06703  4.14282  2.66513  3.53691  2.06842  1.27731  3.96719  4.42527  3.82750  3.73256  3.40489  3.30729  2.63037  4.63882  2.45082    317 m - - -
          2.68618  4.42225  2.77519  2.73123  3.46354  2.40513  3.72494  3.29354  2.67741  2.69355  4.24690  2.90347  2.73739  3.18146  2.89801  2.37887  2.77519  2.98518  4.58477  3.61503
          0.02122  4.25900  4.98135  0.61958  0.77255  0.48576  0.95510
    288   2.87372  5.22445  2.92243  2.49404  4.53931  3.52192  2.81562  4.01563  1.63232  3.50108  4.30737  1.91933  3.95298  2.82543  2.63690  2.84192  3.09532  3.63673  5.59882  4.25901    318 k - - -
          2.68618  4.42225  2.77519  2.73123  3.46354  2.40513  3.72494  3.29354  2.67741  2.69355  4.24690  2.90347  2.73739  3.18146  2.89801  2.37887  2.77519  2.98518  4.58477  3.61503
          0.02122  4.25900  4.98135  0.61958  0.77255  0.48576  0.95510
    289   2.79453  5.22260  1.61489  2.32257  4.50288  3.40184  3.72206  3.98132  2.54828  2.82773  4.30279  2.54174  3.88404  2.35368  3.04946  2.75111  3.04208  3.58978  5.67702  4.26296    319 d - - -
          2.68618  4.42225  2.77519  2.73123  3.46354  2.40513  3.72494  3.29354  2.67741  2.69355  4.24690  2.90347  2.73739  3.18146  2.89801  2.37887  2.77519  2.98518  4.58477  3.61503
          0.02122  4.25900  4.98135  0.61958  0.77255  0.48576  0.95510
    290   2.63955  4.61832  3.18336  2.16081  3.79758  3.51737  3.19352  3.18626  2.60059  2.24622  2.93347  3.11855  3.90697  2.95092  3.01895  2.39031  2.87111  2.91872  5.15553  3.86848    320 e - - -
          2.68618  4.42225  2.77519  2.73123  3.46354  2.40513  3.72494  3.29354  2.67741  2.69355  4.24690  2.90347  2.73739  3.18146  2.89801  2.37887  2.77519  2.98518  4.58477  3.61503
          0.02122  4.25900  4.98135  0.61958  0.77255  0.48576  0.95510
    291   2.65867  4.74689  3.15983  2.61326  4.04235  3.47537  3.73685  3.44405  2.48648  2.57870  3.90401  3.09434  2.51224  2.91043  2.24332  2.17023  2.90920  3.13268  5.32046  4.02104    321 s - - -
          2.68618  4.42225  2.77519  2.73123  3.46354  2.40513  3.72494  3.29354  2.67741  2.69355  4.24690  2.90347  2.73739  3.18146  2.89801  2.37887  2.77519  2.98518  4.58477  3.61503
          0.02122  4.25900  4.98135  0.61958  0.77255  0.48576  0.95510
    292   2.75907  5.00065  2.26318  2.42702  4.31269  3.40338  3.79239  3.69182  2.66014  3.34531  4.18134  1.70249  3.90663  2.95500  3.14653  2.76815  3.02913  2.34608  5.58057  4.20391    322 n - - -
          2.68618  4.42225  2.77519  2.73123  3.46354  2.40513  3.72494  3.29354  2.67741  2.69355  4.24690  2.90347  2.73739  3.18146  2.89801  2.37887  2.77519  2.98518  4.58477  3.61503
          0.02122  4.25900  4.98135  0.61958  0.77255  0.48576  0.95510
    293   2.76688  4.90464  2.51100  2.56094  3.81206  3.52162  3.71243  3.55859  2.52681  3.14753  4.00164  3.06511  3.94310  2.92533  2.22882  2.80017  3.00140  3.25331  5.18043  1.94160    323 y - - -
          2.68618  4.42225  2.77519  2.73123  3.46354  2.40513  3.72494  3.29354  2.67741  2.69355  4.24690  2.90347  2.73739  3.18146  2.89801  2.37887  2.77519  2.98518  4.58477  3.61503
          0.02122  4.25900  4.98135  0.61958  0.77255  0.48576  0.95510
    294   2.72401  4.92508  3.11389  2.54320  4.20037  3.51842  3.67317  3.60553  1.84285  2.41561  4.00126  2.58253  3.90548  2.81721  2.46116  2.74908  2.56380  3.27935  5.39075  4.08186    324 k - - -
          2.68618  4.42225  2.77519  2.73123  3.46354  2.40513  3.72494  3.29354  2.67741  2.69355  4.24690  2.90347  2.73739  3.18146  2.89801  2.37887  2.77519  2.98518  4.58477  3.61503
          0.02122  4.25900  4.98135  0.61958  0.77255  0.48576  0.95510
    295   2.69067  4.48535  3.45384  2.88734  3.64666  3.62753  3.86803  2.42079  2.17845  2.29710  3.57200  3.31803  4.01267  3.13917  3.10350  2.87954  2.03170  2.63498  5.08276  3.83738    325 t - - -
          2.68618  4.42225  2.77519  2.73123  3.46354  2.40513  3.72494  3.29354  2.67741  2.69355  4.24690  2.90347  2.73739  3.18146  2.89801  2.37887  2.77519  2.98518  4.58477  3.61503
          0.02122  4.25900  4.98135  0.61958  0.77255  0.48576  0.95510
    296   2.85206  5.16559  2.64486  2.04147  4.46196  1.71969  2.41625  3.95413  2.61006  3.50396  4.32910  2.94255  3.93359  2.95103  3.06523  2.82813  3.11523  3.58235  5.66782  4.28018    326 g - - -
          2.68618  4.42225  2.77519  2.73123  3.46354  2.40513  3.72494  3.29354  2.67741  2.69355  4.24690  2.90347  2.73739  3.18146  2.89801  2.37887  2.77519  2.98518  4.58477  3.61503
          0.02122  4.25900  4.98135  0.61958  0.77255  0.48576  0.95510
    297   2.88538  5.34232  2.67096  1.62937  4.68671  3.44944  3.72660  4.15003  1.69836  3.62593  4.42170  2.37199  3.92985  2.85375  2.84404  2.82599  3.12292  3.74150  5.74756  4.36181    327 e - - -
          2.68632  4.42239  2.77534  2.73137  3.46368  2.40507  3.72509  3.29368  2.67711  2.69325  4.24704  2.90329  2.73754  3.18160  2.89815  2.37869  2.77534  2.98498  4.58491  3.61517
          0.30435  1.36439  4.98135  1.00019  0.45856  0.48576  0.95510
    298   2.89152  5.39374  2.09586  2.29403  4.71462  3.39179  3.76758  4.20744  1.96470  3.69676  4.49441  1.61372  3.91658  2.90341  3.10014  2.81961  3.14807  3.78569  5.83862  4.40137    331 n - - -
          2.68618  4.42225  2.77519  2.73123  3.46354  2.40513  3.72494  3.29354  2.67741  2.69355  4.24690  2.90347  2.73739  3.18146  2.89801  2.37887  2.77519  2.98518  4.58477  3.61503
          0.02122  4.25900  4.98135  0.61958  0.77255  0.48576  0.95510
    299   4.04029  5.16383  4.97164  4.74836  1.34621  4.69016  3.58370  3.68066  4.57104  2.94243  4.25221  4.31829  4.97978  4.42442  4.51924  4.07952  4.25434  3.61885  3.68981  0.83149    332 y - - -
          2.68618  4.42225  2.77519  2.73123  3.46354  2.40513  3.72494  3.29354  2.67741  2.69355  4.24690  2.90347  2.73739  3.18146  2.89801  2.37887  2.77519  2.98518  4.58477  3.61503
          0.02122  4.25900  4.98135  0.61958  0.77255  0.48576  0.95510
    300   1.89044  4.63779  3.31255  2.76426  3.76025  3.54877  3.78195  3.24805  2.56842  2.90332  3.78171  3.21025  3.96395  3.01927  2.12762  2.81783  2.94584  2.98061  5.13142  2.58141    333 a - - -
          2.68618  4.42225  2.77519  2.73123  3.46354  2.40513  3.72494  3.29354  2.67741  2.69355  4.24690  2.90347  2.73739  3.18146  2.89801  2.37887  2.77519  2.98518  4.58477  3.61503
          0.02122  4.25900  4.98135  0.61958  0.77255  0.48576  0.95510
    301   2.65823  4.85630  3.00298  2.06143  3.35986  3.46780  3.67226  3.51194  2.20822  3.11116  3.92940  2.56205  3.86589  2.83071  2.92374  2.68920  2.88972  3.19028  5.31987  2.66529    334 e - - -
          2.68618  4.42225  2.77519  2.73123  3.46354  2.40513  3.72494  3.29354  2.67741  2.69355  4.24690  2.90347  2.73739  3.18146  2.89801  2.37887  2.77519  2.98518  4.58477  3.61503
          0.02122  4.25900  4.98135  0.61958  0.77255  0.48576  0.95510
    302   3.49927  4.79522  4.76266  4.34581  1.81416  4.42757  3.77083  3.07452  4.18529  1.67627  3.68033  4.21479  4.72500  4.20338  4.23725  3.76571  3.71904  3.03024  3.94836  1.20296    335 y - - -
          2.68618  4.42225  2.77519  2.73123  3.46354  2.40513  3.72494  3.29354  2.67741  2.69355  4.24690  2.90347  2.73739  3.18146  2.89801  2.37887  2.77519  2.98518  4.58477  3.61503
          0.02122  4.25900  4.98135  0.61958  0.77255  0.48576  0.95510
    303   3.00295  5.25496  1.61129  2.47475  4.89275  1.16884  4.09044  4.43635  3.14093  3.98585  4.85126  3.01922  4.02145  3.28777  3.69105  2.97951  3.36506  3.96402  6.06967  4.69243    336 g - - -
          2.68618  4.42225  2.77519  2.73123  3.46354  2.40513  3.72494  3.29354  2.67741  2.69355  4.24690  2.90347  2.73739  3.18146  2.89801  2.37887  2.77519  2.98518  4.58477  3.61503
          0.02122  4.25900  4.98135  0.61958  0.77255  0.48576  0.95510
    304   3.08325  4.45890  4.70711  4.12121  3.11708  4.26769  4.53990  2.05030  3.97444  1.07946  2.37702  4.30152  4.53767  4.10330  4.08023  3.58301  3.30594  2.40823  4.96972  3.01089    337 l - - -
          2.68618  4.42225  2.77519  2.73123  3.46354  2.40513  3.72494  3.29354  2.67741  2.69355  4.24690  2.90347  2.73739  3.18146  2.89801  2.37887  2.77519  2.98518  4.58477  3.61503
          0.02122  4.25900  4.98135  0.61958  0.77255  0.48576  0.95510
    305   2.80232  5.19365  3.00791  1.99209  4.55893  3.51596  3.64954  3.99418  1.64188  3.46902  4.25217  2.99569  3.06136  2.76262  2.22942  2.77161  3.01844  3.60021  5.58130  4.24805    338 k - - -
          2.68618  4.42225  2.77519  2.73123  3.46354  2.40513  3.72494  3.29354  2.67741  2.69355  4.24690  2.90347  2.73739  3.18146  2.89801  2.37887  2.77519  2.98518  4.58477  3.61503
          0.02122  4.25900  4.98135  0.61958  0.77255  0.48576  0.95510
    306   3.35014  5.02324  4.00115  3.90786  4.84174  3.68986  4.93707  4.50832  4.00265  4.08316  5.16066  4.16789  0.34580  4.37824  4.18829  3.53342  3.82452  4.10520  5.90187  4.97293    339 P - - -
          2.68618  4.42225  2.77519  2.73123  3.46354  2.40513  3.72494  3.29354  2.67741  2.69355  4.24690  2.90347  2.73739  3.18146  2.89801  2.37887  2.77519  2.98518  4.58477  3.61503
          0.02122  4.25900  4.98135  0.61958  0.77255  0.48576  0.95510
    307   2.94797  4.53190  3.88681  3.37958  2.70382  3.88219  2.74787  3.01226  3.24731  2.65448  3.64881  3.64604  4.25897  3.54051  3.50944  3.17594  3.18235  2.01090  4.30843  1.53027    340 y - - -
          2.68618  4.42225  2.77519  2.73123  3.46354  2.40513  3.72494  3.29354  2.67741  2.69355  4.24690  2.90347  2.73739  3.18146  2.89801  2.37887  2.77519  2.98518  4.58477  3.61503
          0.02122  4.25900  4.98135  0.61958  0.77255  0.48576  0.95510
    308   3.79736  5.08946  4.77560  4.57860  0.54282  4.36271  4.11321  3.29312  4.48112  2.57960  3.97385  4.48025  4.82376  4.54510  4.50405  4.03570  4.10433  3.30972  4.27616  2.60651    341 F - - -
          2.68618  4.42225  2.77519  2.73123  3.46354  2.40513  3.72494  3.29354  2.67741  2.69355  4.24690  2.90347  2.73739  3.18146  2.89801  2.37887  2.77519  2.98518  4.58477  3.61503
          0.02122  4.25900  4.98135  0.61958  0.77255  0.48576  0.95510
    309   3.30685  4.61196  4.98644  4.48454  2.43781  4.57202  4.81769  0.97128  4.35419  1.88026  3.24681  4.63305  4.83595  4.49110  4.46429  3.95026  3.55194  2.04359  5.12250  3.77999    342 i - - -
          2.68618  4.42225  2.77519  2.73123  3.46354  2.40513  3.72494  3.29354  2.67741  2.69355  4.24690  2.90347  2.73739  3.18146  2.89801  2.37887  2.77519  2.98518  4.58477  3.61503
          0.02122  4.25900  4.98135  0.61958  0.77255  0.48576  0.95510
    310   2.72840  4.18458  4.23105  3.65849  2.59751  3.85429  4.19642  1.82939  3.54070  2.25790  3.27182  3.85988  4.22574  3.76231  3.72174  2.31969  2.97033  1.77357  4.85190  3.64224    343 v - - -
          2.68618  4.42225  2.77519  2.73123  3.46354  2.40513  3.72494  3.29354  2.67741  2.69355  4.24690  2.90347  2.73739  3.18146  2.89801  2.37887  2.77519  2.98518  4.58477  3.61503
          0.02122  4.25900  4.98135  0.61958  0.77255  0.48576  0.95510
    311   2.82249  2.50952  4.52162  3.97502  1.62717  3.92189  4.28568  2.37387  3.82359  2.17285  3.28886  4.05400  4.33013  3.99674  3.93671  3.26434  3.09097  1.95868  4.77449  3.44697    344 f - - -
          2.68618  4.42225  2.77519  2.73123  3.46354  2.40513  3.72494  3.29354  2.67741  2.69355  4.24690  2.90347  2.73739  3.18146  2.89801  2.37887  2.77519  2.98518  4.58477  3.61503
          0.02122  4.25900  4.98135  0.61958  0.77255  0.48576  0.95510
    312   3.45969  5.59239  0.49171  2.66560  5.03413  3.55376  4.34104  4.72226  3.50808  4.26598  5.26971  3.23539  4.23437  3.59240  4.06420  3.38962  3.81196  4.32503  6.11997  4.86506    345 D - - -
          2.68618  4.42225  2.77519  2.73123  3.46354  2.40513  3.72494  3.29354  2.67741  2.69355  4.24690  2.90347  2.73739  3.18146  2.89801  2.37887  2.77519  2.98518  4.58477  3.61503
          0.02122  4.25900  4.98135  0.61958  0.77255  0.48576  0.95510
    313   3.35164  5.48766  2.73063  0.57865  4.89285  3.57280  4.21786  4.42967  3.15370  3.99083  4.96764  3.23323  4.20158  3.43784  3.58949  3.30479  3.66516  4.08013  5.98827  4.73655    346 E - - -
          2.68618  4.42225  2.77519  2.73123  3.46354  2.40513  3.72494  3.29354  2.67741  2.69355  4.24690  2.90347  2.73739  3.18146  2.89801  2.37887  2.77519  2.98518  4.58477  3.61503
          0.02122  4.25900  4.98135  0.61958  0.77255  0.48576  0.95510
    314   2.89861  4.27369  4.55244  4.00431  1.99554  3.99660  3.94852  2.65796  3.83329  1.76182  3.31014  4.00634  4.33994  3.94561  3.89427  3.30864  3.12719  2.09414  3.03185  2.24550    347 l - - -
          2.68618  4.42225  2.77519  2.73123  3.46354  2.40513  3.72494  3.29354  2.67741  2.69355  4.24690  2.90347  2.73739  3.18146  2.89801  2.37887  2.77519  2.98518  4.58477  3.61503
          0.02122  4.25900  4.98135  0.61958  0.77255  0.48576  0.95510
    315   2.21771  4.50816  3.28765  2.78831  3.95179  2.67290  3.89171  3.31327  2.78800  3.00422  3.85565  2.30602  3.88365  3.11373  3.19669  2.67545  2.36012  2.18513  5.30960  4.03768    348 v - - -
          2.68618  4.42225  2.77519  2.73123  3.46354  2.40513  3.72494  3.29354  2.67741  2.69355  4.24690  2.90347  2.73739  3.18146  2.89801  2.37887  2.77519  2.98518  4.58477  3.61503
          0.02122  4.25900  4.98135  0.61958  0.77255  0.48576  0.95510
    316   0.57471  4.43515  3.90531  3.73623  4.48707  3.24567  4.70494  3.67477  3.76403  3.53659  4.53870  3.77202  4.02294  4.07100  3.97400  2.78897  3.09415  3.25824  5.87257  4.72431    349 A - - -
          2.68618  4.42225  2.77519  2.73123  3.46354  2.40513  3.72494  3.29354  2.67741  2.69355  4.24690  2.90347  2.73739  3.18146  2.89801  2.37887  2.77519  2.98518  4.58477  3.61503
          0.02122  4.25900  4.98135  0.61958  0.77255  0.48576  0.95510
    317   3.55824  4.85692  4.96571  4.52172  1.12661  4.61203  4.30655  2.60380  4.35852  1.36098  3.22590  4.54377  4.85682  4.39599  4.41413  3.99767  3.78785  2.72140  4.47915  2.91016    350 f - - -
          2.68618  4.42225  2.77519  2.73123  3.46354  2.40513  3.72494  3.29354  2.67741  2.69355  4.24690  2.90347  2.73739  3.18146  2.89801  2.37887  2.77519  2.98518  4.58477  3.61503
          0.02122  4.25900  4.98135  0.61958  0.77255  0.48576  0.95510
    318   2.80412  4.24376  4.33395  3.75661  2.67140  3.94277  4.27798  2.34219  3.63193  2.06806  1.97546  3.95501  4.29345  3.83620  3.79778  3.24671  2.46933  1.79497  4.89020  3.71037    351 v - - -
          2.68618  4.42225  2.77519  2.73123  3.46354  2.40513  3.72494  3.29354  2.67741  2.69355  4.24690  2.90347  2.73739  3.18146  2.89801  2.37887  2.77519  2.98518  4.58477  3.61503
          0.02122  4.25900  4.98135  0.61958  0.77255  0.48576  0.95510
    319   1.98899  4.88967  2.03608  2.48415  4.49618  2.65245  3.84264  3.95447  2.70279  3.51698  4.30968  2.98795  3.85918  2.99228  3.19182  1.90412  2.97008  3.50865  5.70780  4.33736    352 s - - -
          2.68618  4.42225  2.77519  2.73123  3.46354  2.40513  3.72494  3.29354  2.67741  2.69355  4.24690  2.90347  2.73739  3.18146  2.89801  2.37887  2.77519  2.98518  4.58477  3.61503
          0.02122  4.25900  4.98135  0.61958  0.77255  0.48576  0.95510
    320   2.63592  4.28487  3.70707  3.15279  3.43475  2.86055  3.98083  2.71296  3.06737  2.11279  2.24126  3.49299  4.04046  3.36787  3.36883  2.91130  2.16191  2.51245  4.93086  3.71533    353 l - - -
          2.68618  4.42225  2.77519  2.73123  3.46354  2.40513  3.72494  3.29354  2.67741  2.69355  4.24690  2.90347  2.73739  3.18146  2.89801  2.37887  2.77519  2.98518  4.58477  3.61503
          0.02122  4.25900  4.98135  0.61958  0.77255  0.48576  0.95510
    321   3.62124  4.97868  4.81049  4.46916  3.33279  4.46955  5.00667  2.57307  4.23484  0.51240  3.26455  4.70863  4.84910  4.50722  4.34049  4.11350  3.90352  2.70755  5.33345  4.14047    354 L - - -
          2.68618  4.42225  2.77519  2.73123  3.46354  2.40513  3.72494  3.29354  2.67741  2.69355  4.24690  2.90347  2.73739  3.18146  2.89801  2.37887  2.77519  2.98518  4.58477  3.61503
          0.02122  4.25900  4.98135  0.61958  0.77255  0.48576  0.95510
    322   2.99793  5.55608  1.21273  2.24790  4.86075  3.36726  3.83800  4.37641  2.23412  3.85964  4.68110  2.32530  3.94943  2.98888  3.31531  2.89778  3.27158  3.94365  6.00488  4.52356    355 d - - -
          2.68618  4.42225  2.77519  2.73123  3.46354  2.40513  3.72494  3.29354  2.67741  2.69355  4.24690  2.90347  2.73739  3.18146  2.89801  2.37887  2.77519  2.98518  4.58477  3.61503
          0.02122  4.25900  4.98135  0.61958  0.77255  0.48576  0.95510
    323   2.74525  4.34226  3.79806  3.23574  2.67536  3.75078  3.87966  2.78693  2.54041  2.45116  2.67008  3.55347  4.11951  3.41646  3.40265  3.02004  2.97539  2.59833  4.61221  1.85185    356 y - - -
          2.68618  4.42225  2.77519  2.73123  3.46354  2.40513  3.72494  3.29354  2.67741  2.69355  4.24690  2.90347  2.73739  3.18146  2.89801  2.37887  2.77519  2.98518  4.58477  3.61503
          0.02122  4.25900  4.98135  0.61958  0.77255  0.48576  0.95510
    324   3.04226  5.26931  3.05139  2.67074  4.69757  3.59886  3.78183  4.13447  1.04660  3.61055  4.46126  2.43259  4.06401  2.92530  2.50785  3.02188  3.26946  3.76951  5.66578  4.39721    357 k - - -
          2.68618  4.42225  2.77519  2.73123  3.46354  2.40513  3.72494  3.29354  2.67741  2.69355  4.24690  2.90347  2.73739  3.18146  2.89801  2.37887  2.77519  2.98518  4.58477  3.61503
          0.02122  4.25900  4.98135  0.61958  0.77255  0.48576  0.95510
    325   2.99213  5.43257  2.52639  1.19341  4.73882  3.43187  3.81890  4.22790  2.60361  3.71927  4.55872  2.91304  3.97553  2.06898  3.04428  2.91924  3.24980  3.83415  5.85625  4.44757    358 e - - -
          2.68618  4.42225  2.77519  2.73123  3.46354  2.40513  3.72494  3.29354  2.67741  2.69355  4.24690  2.90347  2.73739  3.18146  2.89801  2.37887  2.77519  2.98518  4.58477  3.61503
          0.02122  4.25900  4.98135  0.61958  0.77255  0.48576  0.95510
    326   2.79566  4.93844  3.22606  2.64069  4.22238  3.57192  3.69891  3.62364  2.27839  2.59017  4.03155  3.11853  3.95954  2.45957  1.68584  2.40062  3.01311  3.31058  5.39036  4.10931    359 r - - -
          2.68618  4.42225  2.77519  2.73123  3.46354  2.40513  3.72494  3.29354  2.67741  2.69355  4.24690  2.90347  2.73739  3.18146  2.89801  2.37887  2.77519  2.98518  4.58477  3.61503
          0.02122  4.25900  4.98135  0.61958  0.77255  0.48576  0.95510
    327   2.92422  5.50531  2.07962  1.41968  4.80947  3.36804  3.78426  4.32143  2.68300  3.79306  4.58766  2.25813  3.91547  2.33520  3.23453  2.83146  3.18582  3.88011  5.93522  4.45918    360 e - - -
          2.68618  4.42225  2.77519  2.73123  3.46354  2.40513  3.72494  3.29354  2.67741  2.69355  4.24690  2.90347  2.73739  3.18146  2.89801  2.37887  2.77519  2.98518  4.58477  3.61503
          0.02122  4.25900  4.98135  0.61958  0.77255  0.48576  0.95510
    328   2.34723  5.06102  2.88482  1.72015  4.40663  3.43785  3.67899  3.84820  2.39794  3.38174  4.16985  2.95306  3.87014  2.80473  2.21496  2.44334  2.95687  3.46445  5.55202  4.19026    361 e - - -
          2.68618  4.42225  2.77519  2.73123  3.46354  2.40513  3.72494  3.29354  2.67741  2.69355  4.24690  2.90347  2.73739  3.18146  2.89801  2.37887  2.77519  2.98518  4.58477  3.61503
          0.02122  4.25900  4.98135  0.61958  0.77255  0.48576  0.95510
    329   2.35913  4.32978  4.61753  4.04272  3.32265  4.17816  4.53520  1.66802  3.91548  1.61508  2.51381  4.21986  4.49097  4.09681  4.05328  3.49551  3.19068  1.85287  5.06935  3.91418    362 l - - -
          2.68618  4.42225  2.77519  2.73123  3.46354  2.40513  3.72494  3.29354  2.67741  2.69355  4.24690  2.90347  2.73739  3.18146  2.89801  2.37887  2.77519  2.98518  4.58477  3.61503
          0.02122  4.25900  4.98135  0.61958  0.77255  0.48576  0.95510
    330   2.64641  4.94587  2.35373  2.41187  4.21314  3.43700  3.64945  3.15532  2.43059  2.69536  4.01218  2.53979  3.83873  2.44874  2.90530  2.38756  2.87954  3.29422  5.42929  4.06889    363 d - - -
          2.68618  4.42225  2.77519  2.73123  3.46354  2.40513  3.72494  3.29354  2.67741  2.69355  4.24690  2.90347  2.73739  3.18146  2.89801  2.37887  2.77519  2.98518  4.58477  3.61503
          0.02122  4.25900  4.98135  0.61958  0.77255  0.48576  0.95510
    331   2.71282  5.18352  2.36448  2.32900  4.51267  2.85149  3.65504  3.98810  1.98764  3.48381  4.24635  2.88049  3.84260  2.20726  2.90835  2.29557  2.95119  3.56941  5.63051  4.22336    364 k - - -
          2.68618  4.42225  2.77519  2.73123  3.46354  2.40513  3.72494  3.29354  2.67741  2.69355  4.24690  2.90347  2.73739  3.18146  2.89801  2.37887  2.77519  2.98518  4.58477  3.61503
          0.02122  4.25900  4.98135  0.61958  0.77255  0.48576  0.95510
    332   2.65672  4.51320  2.86870  2.76706  3.56954  3.55347  3.79871  2.58008  2.76507  2.74002  3.62540  3.21844  3.95663  3.08408  3.16183  2.22203  2.89591  2.79937  5.00328  2.19255    365 y - - -
          2.68618  4.42225  2.77519  2.73123  3.46354  2.40513  3.72494  3.29354  2.67741  2.69355  4.24690  2.90347  2.73739  3.18146  2.89801  2.37887  2.77519  2.98518  4.58477  3.61503
          0.02122  4.25900  4.98135  0.61958  0.77255  0.48576  0.95510
    333   3.37029  4.66499  5.11509  4.54182  3.21895  4.67632  5.01112  1.94188  4.41431  0.97510  2.29375  4.74740  4.85331  4.47237  4.48804  4.02523  3.59112  1.92464  5.28316  4.23932    366 l - - -
          2.68618  4.42225  2.77519  2.73123  3.46354  2.40513  3.72494  3.29354  2.67741  2.69355  4.24690  2.90347  2.73739  3.18146  2.89801  2.37887  2.77519  2.98518  4.58477  3.61503
          0.02122  4.25900  4.98135  0.61958  0.77255  0.48576  0.95510
    334   2.71761  4.77691  3.16664  2.66041  4.07992  2.13269  3.77416  2.69173  1.76833  3.08501  3.94478  3.13374  3.94152  2.95342  2.84873  2.79123  2.96926  3.12297  5.35501  4.06626    367 k - - -
          2.68618  4.42225  2.77519  2.73123  3.46354  2.40513  3.72494  3.29354  2.67741  2.69355  4.24690  2.90347  2.73739  3.18146  2.89801  2.37887  2.77519  2.98518  4.58477  3.61503
          0.02122  4.25900  4.98135  0.61958  0.77255  0.48576  0.95510
    335   2.90398  5.36678  2.56296  2.03326  4.68502  3.41811  3.76226  4.16577  2.54170  3.65774  4.46346  1.81388  3.93128  1.81234  2.99871  2.83894  3.15394  3.75923  5.79658  4.38457    368 q - - -
          2.68618  4.42225  2.77519  2.73123  3.46354  2.40513  3.72494  3.29354  2.67741  2.69355  4.24690  2.90347  2.73739  3.18146  2.89801  2.37887  2.77519  2.98518  4.58477  3.61503
          0.02122  4.25900  4.98135  0.61958  0.77255  0.48576  0.95510
    336   3.40810  4.67973  5.14979  4.63360  3.39252  4.77231  5.19249  1.06241  4.47503  1.33571  3.19316  4.84990  4.97553  4.63826  4.59313  4.16599  3.64916  1.96414  5.48201  4.34804    369 i - - -
          2.68618  4.42225  2.77519  2.73123  3.46354  2.40513  3.72494  3.29354  2.67741  2.69355  4.24690  2.90347  2.73739  3.18146  2.89801  2.37887  2.77519  2.98518  4.58477  3.61503
          0.02122  4.25900  4.98135  0.61958  0.77255  0.48576  0.95510
    337   3.02141  4.37518  4.68995  4.13618  3.51238  4.29739  4.71887  1.69997  4.02169  1.71255  3.37590  4.33507  4.61420  4.24350  4.19355  3.63027  2.55327  1.31820  5.28621  4.10582    370 v - - -
          2.68618  4.42225  2.77519  2.73123  3.46354  2.40513  3.72494  3.29354  2.67741  2.69355  4.24690  2.90347  2.73739  3.18146  2.89801  2.37887  2.77519  2.98518  4.58477  3.61503
          0.02122  4.25900  4.98135  0.61958  0.77255  0.48576  0.95510
    338   3.35871  4.69091  4.96346  4.39791  2.06076  4.56021  4.71531  2.39642  4.25410  1.37541  1.47127  4.58154  4.76132  4.31642  4.33308  3.89698  3.57549  2.54255  4.98943  3.75896    371 l - - -
          2.68618  4.42225  2.77519  2.73123  3.46354  2.40513  3.72494  3.29354  2.67741  2.69355  4.24690  2.90347  2.73739  3.18146  2.89801  2.37887  2.77519  2.98518  4.58477  3.61503
          0.02122  4.25900  4.98135  0.61958  0.77255  0.48576  0.95510
    339   2.99100  4.75663  3.66095  3.12715  3.73140  3.81303  3.99119  2.99900  1.85406  1.30329  3.67125  3.51841  4.20940  3.24495  2.84879  3.17044  3.21887  2.87524  5.23054  3.99227    372 l - - -
          2.68618  4.42225  2.77519  2.73123  3.46354  2.40513  3.72494  3.29354  2.67741  2.69355  4.24690  2.90347  2.73739  3.18146  2.89801  2.37887  2.77519  2.98518  4.58477  3.61503
          0.02122  4.25900  4.98135  0.61958  0.77255  0.48576  0.95510
    340   1.91259  4.36179  3.58575  3.44440  4.66848  0.85179  4.57022  4.06756  3.61968  3.79791  4.64472  3.54903  3.89351  3.87591  3.88995  2.61496  2.95497  3.46089  5.98427  4.81652    373 g - - -
          2.68618  4.42225  2.77519  2.73123  3.46354  2.40513  3.72494  3.29354  2.67741  2.69355  4.24690  2.90347  2.73739  3.18146  2.89801  2.37887  2.77519  2.98518  4.58477  3.61503
          0.02122  4.25900  4.98135  0.61958  0.77255  0.48576  0.95510
    341   3.50093  5.27673  4.03624  3.48692  4.73358  3.89024  4.18504  4.31881  2.49934  3.76416  4.76885  3.80903  4.38738  3.39909  0.52092  3.57593  3.74894  4.02934  5.66671  4.59376    374 R - - -
          2.68618  4.42225  2.77519  2.73123  3.46354  2.40513  3.72494  3.29354  2.67741  2.69355  4.24690  2.90347  2.73739  3.18146  2.89801  2.37887  2.77519  2.98518  4.58477  3.61503
          0.02122  4.25900  4.98135  0.61958  0.77255  0.48576  0.95510
    342   3.26274  5.21987  3.23151  3.01199  4.43933  3.67202  4.16660  4.15112  2.80932  3.61155  4.64712  3.46817  4.24272  0.67616  3.07743  3.30276  3.56822  3.86147  5.64753  4.37760    375 Q - - -
          2.68618  4.42225  2.77519  2.73123  3.46354  2.40513  3.72494  3.29354  2.67741  2.69355  4.24690  2.90347  2.73739  3.18146  2.89801  2.37887  2.77519  2.98518  4.58477  3.61503
          0.02122  4.25900  4.98135  0.61958  0.77255  0.48576  0.95510
    343   1.06537  4.41828  3.85519  3.45692  3.81286  3.48036  4.35949  2.82504  3.35498  2.12476  3.78525  3.67749  4.10043  3.70312  3.62890  2.90169  3.04462  2.61963  5.40277  4.15554    376 a - - -
          2.68618  4.42225  2.77519  2.73123  3.46354  2.40513  3.72494  3.29354  2.67741  2.69355  4.24690  2.90347  2.73739  3.18146  2.89801  2.37887  2.77519  2.98518  4.58477  3.61503
          0.02122  4.25900  4.98135  0.61958  0.77255  0.48576  0.95510
    344   3.21885  4.93769  3.96999  3.92639  5.02712  0.32258  5.00472  4.73887  4.15909  4.33674  5.32809  4.13630  4.33911  4.45337  4.33562  3.40447  3.72947  4.19204  6.00203  5.14812    377 G - - -
          2.68618  4.42225  2.77519  2.73123  3.46354  2.40513  3.72494  3.29354  2.67741  2.69355  4.24690  2.90347  2.73739  3.18146  2.89801  2.37887  2.77519  2.98518  4.58477  3.61503
          0.02122  4.25900  4.98135  0.61958  0.77255  0.48576  0.95510
    345   2.99593  4.40178  4.44233  3.91847  2.35899  4.07102  4.00280  2.57815  3.78095  2.30647  3.41403  4.01154  4.41742  3.94183  3.91634  3.38616  3.23112  1.42244  4.37115  1.90766    378 v - - -
          2.68618  4.42225  2.77519  2.73123  3.46354  2.40513  3.72494  3.29354  2.67741  2.69355  4.24690  2.90347  2.73739  3.18146  2.89801  2.37887  2.77519  2.98518  4.58477  3.61503
          0.02122  4.25900  4.98135  0.61958  0.77255  0.48576  0.95510
    346   3.79736  5.08946  4.77560  4.57860  0.54282  4.36271  4.11321  3.29312  4.48112  2.57960  3.97385  4.48025  4.82376  4.54510  4.50405  4.03570  4.10433  3.30972  4.27616  2.60651    379 F - - -
          2.68618  4.42225  2.77519  2.73123  3.46354  2.40513  3.72494  3.29354  2.67741  2.69355  4.24690  2.90347  2.73739  3.18146  2.89801  2.37887  2.77519  2.98518  4.58477  3.61503
          0.02122  4.25900  4.98135  0.61958  0.77255  0.48576  0.95510
    347   2.75555  4.43588  2.53502  3.09380  3.47365  3.75425  4.02442  2.61768  3.05186  1.70242  2.70188  3.50057  4.12308  3.34967  3.39902  3.01351  2.98979  2.15786  5.04526  3.82462    380 l - - -
          2.68618  4.42225  2.77519  2.73123  3.46354  2.40513  3.72494  3.29354  2.67741  2.69355  4.24690  2.90347  2.73739  3.18146  2.89801  2.37887  2.77519  2.98518  4.58477  3.61503
          0.02122  4.25900  4.98135  0.61958  0.77255  0.48576  0.95510
    348   2.39452  4.29433  4.64245  4.07900  2.60918  4.16821  4.56308  1.48249  3.95331  2.18481  3.32335  4.23420  4.50180  4.15053  4.09214  3.49477  3.17198  1.52267  5.11182  3.92144    381 i - - -
          2.68618  4.42225  2.77519  2.73123  3.46354  2.40513  3.72494  3.29354  2.67741  2.69355  4.24690  2.90347  2.73739  3.18146  2.89801  2.37887  2.77519  2.98518  4.58477  3.61503
          0.02122  4.25900  4.98135  0.61958  0.77255  0.48576  0.95510
    349   2.39941  4.26555  3.88942  3.33937  3.40872  3.70610  4.09601  2.19088  3.24539  1.63853  3.37226  3.63698  4.12085  3.52724  3.51387  2.24851  2.94004  2.35694  4.95078  3.74294    382 l - - -
          2.68618  4.42225  2.77519  2.73123  3.46354  2.40513  3.72494  3.29354  2.67741  2.69355  4.24690  2.90347  2.73739  3.18146  2.89801  2.37887  2.77519  2.98518  4.58477  3.61503
          0.02122  4.25900  4.98135  0.61958  0.77255  0.48576  0.95510
    350   1.20234  4.28102  3.69647  3.35959  4.42662  1.90650  4.38619  3.80170  3.38613  3.51609  4.34071  3.47946  3.83295  3.66193  3.69704  2.52989  2.11987  3.26543  5.77776  4.57911    383 a - - -
          2.68618  4.42225  2.77519  2.73123  3.46354  2.40513  3.72494  3.29354  2.67741  2.69355  4.24690  2.90347  2.73739  3.18146  2.89801  2.37887  2.77519  2.98518  4.58477  3.61503
          0.02122  4.25900  4.98135  0.61958  0.77255  0.48576  0.95510
    351   1.68157  4.30910  3.78431  3.27578  3.63016  3.50657  4.13513  2.77855  3.18841  2.58223  2.01771  3.55449  4.03252  3.49677  3.48399  2.85292  2.43224  2.56040  5.14297  3.93306    384 a - - -
          2.68618  4.42225  2.77519  2.73123  3.46354  2.40513  3.72494  3.29354  2.67741  2.69355  4.24690  2.90347  2.73739  3.18146  2.89801  2.37887  2.77519  2.98518  4.58477  3.61503
          0.02122  4.25900  4.98135  0.61958  0.77255  0.48576  0.95510
    352   3.26274  5.21987  3.23151  3.01199  4.43933  3.67202  4.16660  4.15112  2.80932  3.61155  4.64712  3.46817  4.24272  0.67616  3.07743  3.30276  3.56822  3.86147  5.64753  4.37760    385 Q - - -
          2.68618  4.42225  2.77519  2.73123  3.46354  2.40513  3.72494  3.29354  2.67741  2.69355  4.24690  2.90347  2.73739  3.18146  2.89801  2.37887  2.77519  2.98518  4.58477  3.61503
          0.02122  4.25900  4.98135  0.61958  0.77255  0.48576  0.95510
    353   3.30217  5.39156  3.80152  3.02999  4.92444  3.87632  3.72954  4.23337  1.29307  3.61605  4.49559  3.39477  4.21914  2.85823  1.20755  3.28395  3.43750  3.91729  5.60440  4.48712    386 r - - -
          2.68618  4.42225  2.77519  2.73123  3.46354  2.40513  3.72494  3.29354  2.67741  2.69355  4.24690  2.90347  2.73739  3.18146  2.89801  2.37887  2.77519  2.98518  4.58477  3.61503
          0.02122  4.25900  4.98135  0.61958  0.77255  0.48576  0.95510
    354   3.35014  5.02324  4.00115  3.90786  4.84174  3.68986  4.93707  4.50832  4.00265  4.08316  5.16066  4.16789  0.34580  4.37824  4.18829  3.53342  3.82452  4.10520  5.90187  4.97293    387 P - - -
          2.68618  4.42225  2.77519  2.73123  3.46354  2.40513  3.72494  3.29354  2.67741  2.69355  4.24690  2.90347  2.73739  3.18146  2.89801  2.37887  2.77519  2.98518  4.58477  3.61503
          0.02122  4.25900  4.98135  0.61958  0.77255  0.48576  0.95510
    355   2.75103  5.04515  1.48295  2.41072  4.58255  3.32092  3.85891  4.03858  2.75732  3.60577  4.41504  2.94101  3.89366  3.01458  3.26734  2.00644  2.43238  3.60569  5.79535  4.39535    388 d - - -
          2.68618  4.42225  2.77519  2.73123  3.46354  2.40513  3.72494  3.29354  2.67741  2.69355  4.24690  2.90347  2.73739  3.18146  2.89801  2.37887  2.77519  2.98518  4.58477  3.61503
          0.02122  4.25900  4.98135  0.61958  0.77255  0.48576  0.95510
    356   1.22550  4.62978  3.43674  2.97313  4.26058  3.38984  3.99477  3.61177  2.65490  3.27361  4.15465  3.32917  3.96516  3.20025  2.01771  2.78239  3.01015  3.25136  5.52345  4.28149    389 a - - -
          2.68618  4.42225  2.77519  2.73123  3.46354  2.40513  3.72494  3.29354  2.67741  2.69355  4.24690  2.90347  2.73739  3.18146  2.89801  2.37887  2.77519  2.98518  4.58477  3.61503
          0.02122  4.25900  4.98135  0.61958  0.77255  0.48576  0.95510
    357   2.91789  5.48021  1.77771  1.57669  4.79130  3.37899  3.77624  4.29438  1.94987  3.76793  4.56258  2.83368  3.91721  2.91118  3.17228  2.83002  3.17606  3.85830  5.90682  4.44495    390 e - - -
          2.68618  4.42225  2.77519  2.73123  3.46354  2.40513  3.72494  3.29354  2.67741  2.69355  4.24690  2.90347  2.73739  3.18146  2.89801  2.37887  2.77519  2.98518  4.58477  3.61503
          0.02122  4.25900  4.98135  0.61958  0.77255  0.48576  0.95510
    358   2.64667  4.77002  2.37876  2.51453  3.98098  3.46867  3.70383  3.39439  2.53884  3.02726  3.85968  2.64459  3.87461  2.87722  2.99369  2.70140  2.50427  2.61654  5.28815  2.72682    391 d - - -
          2.68618  4.42225  2.77519  2.73123  3.46354  2.40513  3.72494  3.29354  2.67741  2.69355  4.24690  2.90347  2.73739  3.18146  2.89801  2.37887  2.77519  2.98518  4.58477  3.61503
          0.02122  4.25900  4.98135  0.61958  0.77255  0.48576  0.95510
    359   3.38724  4.67600  5.14931  4.58350  2.15269  4.66722  4.89387  1.60438  4.44407  1.08419  2.98949  4.74172  4.84549  4.47212  4.48801  4.01828  3.60607  2.33351  5.12348  3.95066    392 l - - -
          2.68618  4.42225  2.77519  2.73123  3.46354  2.40513  3.72494  3.29354  2.67741  2.69355  4.24690  2.90347  2.73739  3.18146  2.89801  2.37887  2.77519  2.98518  4.58477  3.61503
          0.02122  4.25900  4.98135  0.61958  0.77255  0.48576  0.95510
    360   1.89292  4.68728  3.08326  2.72099  4.35721  1.66333  3.93534  3.76256  2.19481  3.38540  4.21245  3.15211  3.89314  3.11703  3.11162  2.69552  2.95982  3.35081  5.60773  4.31422    393 g - - -
          2.68618  4.42225  2.77519  2.73123  3.46354  2.40513  3.72494  3.29354  2.67741  2.69355  4.24690  2.90347  2.73739  3.18146  2.89801  2.37887  2.77519  2.98518  4.58477  3.61503
          0.02122  4.25900  4.98135  0.61958  0.77255  0.48576  0.95510
    361   2.75068  5.03853  1.87687  2.42026  4.65813  2.09967  3.89736  4.14214  2.81917  3.68873  4.49413  2.94637  3.89580  3.05658  3.33730  1.69935  3.08580  3.67607  5.86421  4.45919    394 s - - -
          2.68618  4.42225  2.77519  2.73123  3.46354  2.40513  3.72494  3.29354  2.67741  2.69355  4.24690  2.90347  2.73739  3.18146  2.89801  2.37887  2.77519  2.98518  4.58477  3.61503
          0.02122  4.25900  4.98135  0.61958  0.77255  0.48576  0.95510
    362   2.29370  4.97433  2.86899  2.46877  4.41462  2.09184  3.74798  3.85554  1.97194  3.40801  4.20581  2.44586  3.87709  2.88715  2.94181  2.70887  2.97219  3.46025  5.59170  4.23783    395 k - - -
          2.68618  4.42225  2.77519  2.73123  3.46354  2.40513  3.72494  3.29354  2.67741  2.69355  4.24690  2.90347  2.73739  3.18146  2.89801  2.37887  2.77519  2.98518  4.58477  3.61503
          0.02122  4.25900  4.98135  0.61958  0.77255  0.48576  0.95510
    363   2.85259  4.27496  4.39427  3.82927  3.38993  4.02695  4.40235  1.55203  3.70680  1.77028  3.31790  4.03836  4.38110  3.93859  3.89055  2.63997  3.09657  1.75245  5.04318  3.85254    396 i - - -
          2.68618  4.42225  2.77519  2.73123  3.46354  2.40513  3.72494  3.29354  2.67741  2.69355  4.24690  2.90347  2.73739  3.18146  2.89801  2.37887  2.77519  2.98518  4.58477  3.61503
          0.02122  4.25900  4.98135  0.61958  0.77255  0.48576  0.95510
    364   3.17634  5.29431  3.54010  2.91095  4.71817  3.77655  3.74562  4.11532  2.02960  3.54004  4.41964  3.31662  4.15801  2.00917  1.12758  3.16969  3.34959  3.79520  5.57496  4.39162    397 r - - -
          2.68618  4.42225  2.77519  2.73123  3.46354  2.40513  3.72494  3.29354  2.67741  2.69355  4.24690  2.90347  2.73739  3.18146  2.89801  2.37887  2.77519  2.98518  4.58477  3.61503
          0.02122  4.25900  4.98135  0.61958  0.77255  0.48576  0.95510
    365   1.94738  5.16372  1.12874  2.41404  4.72757  3.32396  3.98572  4.13524  2.98567  3.77028  4.63579  2.95516  3.96168  3.16742  3.52625  2.87303  3.23265  3.71535  5.97241  4.55160    398 d - - -
          2.68618  4.42225  2.77519  2.73123  3.46354  2.40513  3.72494  3.29354  2.67741  2.69355  4.24690  2.90347  2.73739  3.18146  2.89801  2.37887  2.77519  2.98518  4.58477  3.61503
          0.02122  4.25900  4.98135  0.61958  0.77255  0.48576  0.95510
    366   2.92873  5.24519  2.69485  2.46058  4.56097  3.44908  3.81655  4.11084  2.53399  3.62101  4.46178  1.81984  3.97838  1.51992  2.92284  2.89639  3.19655  3.72211  5.71489  4.32916    399 q - - -
          2.68618  4.42225  2.77519  2.73123  3.46354  2.40513  3.72494  3.29354  2.67741  2.69355  4.24690  2.90347  2.73739  3.18146  2.89801  2.37887  2.77519  2.98518  4.58477  3.61503
          0.02122  4.25900  4.98135  0.61958  0.77255  0.48576  0.95510
    367   3.31635  4.61785  5.04910  4.49496  1.75280  4.57381  4.74987  1.49551  4.35249  1.44568  3.06342  4.62935  4.78925  4.41530  4.41389  3.92074  3.54053  2.27022  5.01643  3.74398    400 l - - -
          2.68618  4.42225  2.77519  2.73123  3.46354  2.40513  3.72494  3.29354  2.67741  2.69355  4.24690  2.90347  2.73739  3.18146  2.89801  2.37887  2.77519  2.98518  4.58477  3.61503
          0.02122  4.25900  4.98135  0.61958  0.77255  0.48576  0.95510
    368   2.66705  4.93125  2.91754  2.44371  4.23850  2.77496  3.69026  3.67332  2.47133  2.76186  4.05044  2.13815  3.85786  2.44393  2.93094  2.30445  2.91325  3.31755  5.45968  4.10686    401 n - - -
          2.68618  4.42225  2.77519  2.73123  3.46354  2.40513  3.72494  3.29354  2.67741  2.69355  4.24690  2.90347  2.73739  3.18146  2.89801  2.37887  2.77519  2.98518  4.58477  3.61503
          0.02122  4.25900  4.98135  0.61958  0.77255  0.48576  0.95510
    369   3.36029  4.68641  4.97732  4.41685  1.50909  4.55520  4.65612  2.41460  4.27024  1.35616  2.04173  4.57425  4.75955  4.32216  4.33849  3.89264  3.57685  2.55590  4.91382  3.62704    402 l - - -
          2.68618  4.42225  2.77519  2.73123  3.46354  2.40513  3.72494  3.29354  2.67741  2.69355  4.24690  2.90347  2.73739  3.18146  2.89801  2.37887  2.77519  2.98518  4.58477  3.61503
          0.02122  4.25900  4.98135  0.61958  0.77255  0.48576  0.95510
    370   3.50093  5.27673  4.03624  3.48692  4.73358  3.89024  4.18504  4.31881  2.49934  3.76416  4.76885  3.80903  4.38738  3.39909  0.52092  3.57593  3.74894  4.02934  5.66671  4.59376    403 R - - -
          2.68618  4.42225  2.77519  2.73123  3.46354  2.40513  3.72494  3.29354  2.67741  2.69355  4.24690  2.90347  2.73739  3.18146  2.89801  2.37887  2.77519  2.98518  4.58477  3.61503
          0.02122  4.25900  4.98135  0.61958  0.77255  0.48576  0.95510
    371   3.27094  4.54681  5.07858  4.55180  3.55941  4.67572  5.16266  1.69357  4.43985  1.56428  3.35238  4.75227  4.91976  4.63363  4.58946  4.04983  3.51774  1.04328  5.56130  4.40583    404 v - - -
          2.68618  4.42225  2.77519  2.73123  3.46354  2.40513  3.72494  3.29354  2.67741  2.69355  4.24690  2.90347  2.73739  3.18146  2.89801  2.37887  2.77519  2.98518  4.58477  3.61503
          0.02122  4.25900  4.98135  0.61958  0.77255  0.48576  0.95510
    372   2.05054  4.57619  3.11123  2.80132  4.45772  3.20539  4.05451  3.90062  2.93822  3.52370  4.33341  2.10032  3.85604  3.24715  3.35359  1.38280  2.91951  3.40850  5.73086  4.43089    405 s - - -
          2.68618  4.42225  2.77519  2.73123  3.46354  2.40513  3.72494  3.29354  2.67741  2.69355  4.24690  2.90347  2.73739  3.18146  2.89801  2.37887  2.77519  2.98518  4.58477  3.61503
          0.02122  4.25900  4.98135  0.61958  0.77255  0.48576  0.95510
    373   3.29454  4.62963  4.94205  4.43074  3.38314  4.55210  5.01377  2.07101  4.27207  1.07007  3.20443  4.64158  4.83166  4.46702  4.41322  3.93729  3.54974  1.38114  5.40353  4.25721    406 l - - -
          2.68618  4.42225  2.77519  2.73123  3.46354  2.40513  3.72494  3.29354  2.67741  2.69355  4.24690  2.90347  2.73739  3.18146  2.89801  2.37887  2.77519  2.98518  4.58477  3.61503
          0.02122  4.25900  4.98135  0.61958  0.77255  0.48576  0.95510
    374   3.21885  4.93769  3.96999  3.92639  5.02712  0.32258  5.00472  4.73887  4.15909  4.33674  5.32809  4.13630  4.33911  4.45337  4.33562  3.40447  3.72947  4.19204  6.00203  5.14812    407 G - - -
          2.68618  4.42225  2.77519  2.73123  3.46354  2.40513  3.72494  3.29354  2.67741  2.69355  4.24690  2.90347  2.73739  3.18146  2.89801  2.37887  2.77519  2.98518  4.58477  3.61503
          0.02122  4.25900  4.98135  0.61958  0.77255  0.48576  0.95510
    375   2.86918  5.11527  3.23812  2.62814  4.46035  3.60482  3.66992  3.85864  1.61002  2.63369  4.18413  2.52272  3.97898  2.79798  1.95312  2.86677  3.07110  3.51426  5.49442  4.21985    408 k - - -
          2.68618  4.42225  2.77519  2.73123  3.46354  2.40513  3.72494  3.29354  2.67741  2.69355  4.24690  2.90347  2.73739  3.18146  2.89801  2.37887  2.77519  2.98518  4.58477  3.61503
          0.02122  4.25900  4.98135  0.61958  0.77255  0.48576  0.95510
    376   3.52104  4.84033  5.07636  4.52215  3.13996  4.74728  5.03023  2.33668  4.32631  0.89635  1.66508  4.78151  4.90463  4.43230  4.42002  4.11758  3.74041  2.52319  5.27140  4.21710    409 l - - -
          2.68618  4.42225  2.77519  2.73123  3.46354  2.40513  3.72494  3.29354  2.67741  2.69355  4.24690  2.90347  2.73739  3.18146  2.89801  2.37887  2.77519  2.98518  4.58477  3.61503
          0.02122  4.25900  4.98135  0.61958  0.77255  0.48576  0.95510
    377   2.76317  5.22555  2.09669  2.32279  4.54892  3.40191  3.69248  4.02418  2.16227  3.52642  4.30220  2.87808  3.86629  2.43705  2.97304  1.85553  3.00725  3.61136  5.67961  4.26815    410 s - - -
          2.68618  4.42225  2.77519  2.73123  3.46354  2.40513  3.72494  3.29354  2.67741  2.69355  4.24690  2.90347  2.73739  3.18146  2.89801  2.37887  2.77519  2.98518  4.58477  3.61503
          0.02122  4.25900  4.98135  0.61958  0.77255  0.48576  0.95510
    378   2.94972  5.53547  1.66299  1.63974  4.84066  3.35916  3.80763  4.35688  2.73990  3.83175  4.63432  2.25686  3.92432  2.94954  3.30994  2.30845  3.21813  3.91392  5.97942  4.49188    411 e - - -
          2.68618  4.42225  2.77519  2.73123  3.46354  2.40513  3.72494  3.29354  2.67741  2.69355  4.24690  2.90347  2.73739  3.18146  2.89801  2.37887  2.77519  2.98518  4.58477  3.61503
          0.02122  4.25900  4.98135  0.61958  0.77255  0.48576  0.95510
    379   2.68638  5.04782  2.36893  2.37744  4.40759  2.47122  3.69710  3.86478  2.49789  3.40413  4.18642  2.91652  3.84788  2.46208  2.98887  2.31559  2.24172  3.46774  5.58672  4.20028    412 t - - -
          2.68618  4.42225  2.77519  2.73123  3.46354  2.40513  3.72494  3.29354  2.67741  2.69355  4.24690  2.90347  2.73739  3.18146  2.89801  2.37887  2.77519  2.98518  4.58477  3.61503
          0.02122  4.25900  4.98135  0.61958  0.77255  0.48576  0.95510
    380   3.21885  4.93769  3.96999  3.92639  5.02712  0.32258  5.00472  4.73887  4.15909  4.33674  5.32809  4.13630  4.33911  4.45337  4.33562  3.40447  3.72947  4.19204  6.00203  5.14812    413 G - - -
          2.68618  4.42225  2.77519  2.73123  3.46354  2.40513  3.72494  3.29354  2.67741  2.69355  4.24690  2.90347  2.73739  3.18146  2.89801  2.37887  2.77519  2.98518  4.58477  3.61503
          0.02122  4.25900  4.98135  0.61958  0.77255  0.48576  0.95510
    381   3.52111  4.90572  4.47074  4.08875  2.33124  4.33669  3.77917  3.18113  3.86059  2.01815  3.85125  4.10067  4.68945  4.06759  3.99730  3.71860  3.76053  3.11497  4.01065  0.88260    414 y - - -
          2.68618  4.42225  2.77519  2.73123  3.46354  2.40513  3.72494  3.29354  2.67741  2.69355  4.24690  2.90347  2.73739  3.18146  2.89801  2.37887  2.77519  2.98518  4.58477  3.61503
          0.02122  4.25900  4.98135  0.61958  0.77255  0.48576  0.95510
    382   2.43401  4.98442  2.33712  2.39474  4.27626  2.80799  3.64459  3.72140  2.41773  3.27449  4.05788  2.92992  3.83200  2.76973  2.50435  2.34459  2.88170  3.35059  5.46903  3.26512    415 d - - -
          2.68618  4.42225  2.77519  2.73123  3.46354  2.40513  3.72494  3.29354  2.67741  2.69355  4.24690  2.90347  2.73739  3.18146  2.89801  2.37887  2.77519  2.98518  4.58477  3.61503
          0.02122  4.25900  4.98135  0.61958  0.77255  0.48576  0.95510
    383   3.30790  4.65353  4.89901  4.35855  3.28135  4.54131  4.91692  1.65306  4.18326  1.69542  1.33611  4.58873  4.79019  4.36289  4.31705  3.90438  3.54749  2.19546  5.30118  4.18850    416 m - - -
          2.68618  4.42225  2.77519  2.73123  3.46354  2.40513  3.72494  3.29354  2.67741  2.69355  4.24690  2.90347  2.73739  3.18146  2.89801  2.37887  2.77519  2.98518  4.58477  3.61503
          0.02122  4.25900  4.98135  0.61958  0.77255  0.48576  0.95510
    384   2.86242  4.41004  4.10500  3.55471  3.36086  3.90841  4.28889  2.46142  3.40780  1.87943  1.69844  3.84906  4.29402  3.70421  3.65228  3.22231  2.13989  2.37458  5.06146  3.88045    417 m - - -
          2.68618  4.42225  2.77519  2.73123  3.46354  2.40513  3.72494  3.29354  2.67741  2.69355  4.24690  2.90347  2.73739  3.18146  2.89801  2.37887  2.77519  2.98518  4.58477  3.61503
          0.02122  4.25900  4.98135  0.61958  0.77255  0.48576  0.95510
    385   3.99248  5.13104  4.96732  4.73291  0.82867  4.67154  3.60079  3.61230  4.55515  2.88072  4.18800  4.31912  4.96262  4.41776  4.50582  4.05979  4.20824  3.55709  3.70944  1.38926    418 f - - -
          2.68618  4.42225  2.77519  2.73123  3.46354  2.40513  3.72494  3.29354  2.67741  2.69355  4.24690  2.90347  2.73739  3.18146  2.89801  2.37887  2.77519  2.98518  4.58477  3.61503
          0.02122  4.25900  4.98135  0.61958  0.77255  0.48576  0.95510
    386   2.65288  4.57822  3.46759  3.31813  4.73519  0.79013  4.52108  4.25260  3.52728  3.88987  4.74607  3.56410  2.36077  3.81029  3.83669  2.81275  3.14447  3.67169  5.94274  4.81453    419 g - - -
          2.68618  4.42225  2.77519  2.73123  3.46354  2.40513  3.72494  3.29354  2.67741  2.69355  4.24690  2.90347  2.73739  3.18146  2.89801  2.37887  2.77519  2.98518  4.58477  3.61503
          0.32441  4.25900  1.33594  0.61958  0.77255  0.48576  0.95510
    387   2.81320  5.30147  1.88346  1.60486  4.61573  3.23401  3.70010  4.10560  2.63665  3.62357  4.44467  2.71157  3.80517  2.85298  3.18915  2.23227  3.08834  3.69221  5.79530  4.33442    420 e - - -
          2.68623  4.42230  2.77496  2.73128  3.46358  2.40517  3.72499  3.29359  2.67745  2.69359  4.24694  2.90351  2.73744  3.18151  2.89805  2.37891  2.77524  2.98464  4.58482  3.61508
          0.61130  1.06862  2.17266  0.19172  1.74606  0.59191  0.80581
    388   2.63711  4.74838  2.89604  2.48359  4.01604  3.37488  3.68528  3.41786  2.45589  3.05850  3.91730  2.17112  3.83612  2.33644  2.85450  2.68976  2.89580  2.50571  5.30627  3.97872    422 n - - -
          2.68618  4.42225  2.77519  2.73123  3.46354  2.40513  3.72494  3.29354  2.67741  2.69355  4.24690  2.90347  2.73739  3.18146  2.89801  2.37887  2.77519  2.98518  4.58477  3.61503
          0.02796  3.98675  4.70910  0.61958  0.77255  0.60657  0.78794
    389   2.67593  5.00037  2.06439  2.36098  4.34466  3.36418  3.65613  3.78131  2.41400  3.33541  4.13626  2.89285  3.82277  2.79103  2.16283  2.66699  2.40928  3.40416  5.51941  4.15142    423 d - - -
          2.68618  4.42225  2.77519  2.73123  3.46354  2.40513  3.72494  3.29354  2.67741  2.69355  4.24690  2.90347  2.73739  3.18146  2.89801  2.37887  2.77519  2.98518  4.58477  3.61503
          0.02533  4.08407  4.80642  0.61958  0.77255  0.38054  1.15041
    390   2.97285  5.57889  1.52604  1.89357  4.87542  3.36012  3.81450  4.39658  2.75078  3.86420  4.66989  2.01878  3.93139  2.41857  3.32181  2.86777  3.24123  3.95070  6.00773  4.51331    424 d - - -
          2.68618  4.42225  2.77519  2.73123  3.46354  2.40513  3.72494  3.29354  2.67741  2.69355  4.24690  2.90347  2.73739  3.18146  2.89801  2.37887  2.77519  2.98518  4.58477  3.61503
          0.02122  4.25900  4.98135  0.61958  0.77255  0.48576  0.95510
    391   2.74116  4.69709  3.34122  2.80005  4.00964  3.56714  3.84293  3.14313  1.58891  2.96668  3.87530  3.24383  3.99963  3.03960  2.86181  2.85857  2.61622  2.05429  5.33360  4.07094    425 k - - -
          2.68618  4.42225  2.77519  2.73123  3.46354  2.40513  3.72494  3.29354  2.67741  2.69355  4.24690  2.90347  2.73739  3.18146  2.89801  2.37887  2.77519  2.98518  4.58477  3.61503
          0.02122  4.25900  4.98135  0.61958  0.77255  0.48576  0.95510
    392   2.97155  5.57996  1.51927  1.72163  4.87720  3.36000  3.81322  4.39895  2.74844  3.86529  4.67004  2.32982  3.93060  2.35981  3.31952  2.86630  3.23970  3.95193  6.00789  4.51303    426 d - - -
          2.68618  4.42225  2.77519  2.73123  3.46354  2.40513  3.72494  3.29354  2.67741  2.69355  4.24690  2.90347  2.73739  3.18146  2.89801  2.37887  2.77519  2.98518  4.58477  3.61503
          0.02122  4.25900  4.98135  0.61958  0.77255  0.48576  0.95510
    393   2.96185  4.72991  3.59086  3.10413  1.57671  3.77297  3.86730  3.17861  1.72386  2.75263  3.79664  3.48298  4.18800  3.30262  3.08332  3.11466  3.20346  2.99605  4.76620  3.26398    427 f - - -
          2.68618  4.42225  2.77519  2.73123  3.46354  2.40513  3.72494  3.29354  2.67741  2.69355  4.24690  2.90347  2.73739  3.18146  2.89801  2.37887  2.77519  2.98518  4.58477  3.61503
          0.02122  4.25900  4.98135  0.61958  0.77255  0.48576  0.95510
    394   2.05958  5.08480  3.06192  2.56472  4.45939  3.52849  3.70450  3.86582  1.52227  3.39181  4.20878  3.06109  3.95030  2.35191  2.61411  2.82422  3.05368  3.50697  5.54231  4.23992    428 k - - -
          2.68618  4.42225  2.77519  2.73123  3.46354  2.40513  3.72494  3.29354  2.67741  2.69355  4.24690  2.90347  2.73739  3.18146  2.89801  2.37887  2.77519  2.98518  4.58477  3.61503
          0.02122  4.25900  4.98135  0.61958  0.77255  0.48576  0.95510
    395   2.69540  4.37932  3.56555  2.54452  2.27735  3.66178  3.84745  2.86251  2.98330  2.55994  3.48253  3.41028  4.04575  3.27960  3.31528  2.92544  2.45453  2.64882  4.74031  2.26067    429 y - - -
          2.68618  4.42225  2.77519  2.73123  3.46354  2.40513  3.72494  3.29354  2.67741  2.69355  4.24690  2.90347  2.73739  3.18146  2.89801  2.37887  2.77519  2.98518  4.58477  3.61503
          0.02122  4.25900  4.98135  0.61958  0.77255  0.48576  0.95510
    396   3.31079  4.57691  5.15229  4.61593  3.47284  4.71667  5.17307  1.45378  4.50274  1.29932  3.25597  4.80605  4.93287  4.64751  4.61974  4.08933  3.55083  1.43073  5.50721  4.38917    430 l - - -
          2.68618  4.42225  2.77519  2.73123  3.46354  2.40513  3.72494  3.29354  2.67741  2.69355  4.24690  2.90347  2.73739  3.18146  2.89801  2.37887  2.77519  2.98518  4.58477  3.61503
          0.02122  4.25900  4.98135  0.61958  0.77255  0.48576  0.95510
    397   2.72868  5.16817  2.81545  2.17941  4.49348  3.43351  2.87552  3.95725  1.95460  3.45601  4.22647  2.19602  3.85839  2.76714  2.82818  2.34293  2.96108  3.55168  5.60074  4.21394    431 k - - -
          2.68630  4.42237  2.77531  2.73135  3.46366  2.40491  3.72506  3.29285  2.67753  2.69367  4.24702  2.90358  2.73751  3.18158  2.89813  2.37866  2.77531  2.98530  4.58489  3.61404
          0.19028  1.79333  4.98135  1.18453  0.36512  0.48576  0.95510
    398   2.84554  5.23372  2.44093  2.48534  4.60484  3.52188  3.67116  4.04086  1.47847  3.51068  4.30163  3.00281  3.93513  2.78800  2.03234  2.80996  3.06287  3.64757  5.61489  4.28469    436 k - - -
          2.68618  4.42225  2.77519  2.73123  3.46354  2.40513  3.72494  3.29354  2.67741  2.69355  4.24690  2.90347  2.73739  3.18146  2.89801  2.37887  2.77519  2.98518  4.58477  3.61503
          0.02122  4.25900  4.98135  0.61958  0.77255  0.48576  0.95510
    399   2.69337  5.13886  2.58221  2.36279  4.47135  3.42711  3.63468  3.93710  2.08432  3.43467  4.19708  2.51039  3.84042  2.74477  2.25501  2.10857  2.92572  3.52594  5.57895  4.18989    437 k - - -
          2.68618  4.42225  2.77519  2.73123  3.46354  2.40513  3.72494  3.29354  2.67741  2.69355  4.24690  2.90347  2.73739  3.18146  2.89801  2.37887  2.77519  2.98518  4.58477  3.61503
          0.02122  4.25900  4.98135  0.61958  0.77255  0.48576  0.95510
    400   2.66796  4.49959  2.74350  2.39543  3.67084  3.60215  3.84945  2.29371  2.78478  2.34389  3.59192  3.25971  3.98669  3.10769  3.18415  2.84166  2.90137  2.12047  5.10322  3.84148    438 v - - -
          2.68618  4.42225  2.77519  2.73123  3.46354  2.40513  3.72494  3.29354  2.67741  2.69355  4.24690  2.90347  2.73739  3.18146  2.89801  2.37887  2.77519  2.98518  4.58477  3.61503
          0.02122  4.25900  4.98135  0.61958  0.77255  0.48576  0.95510
    401   2.66770  4.52989  3.34405  2.77982  3.67059  3.57625  3.79148  2.55803  1.96413  2.73784  3.62533  3.22842  3.96143  3.04623  3.02389  2.81869  2.45304  2.79525  5.06795  2.66704    439 k - - -
          2.68618  4.42225  2.77519  2.73123  3.46354  2.40513  3.72494  3.29354  2.67741  2.69355  4.24690  2.90347  2.73739  3.18146  2.89801  2.37887  2.77519  2.98518  4.58477  3.61503
          0.02122  4.25900  4.98135  0.61958  0.77255  0.48576  0.95510
    402   3.21885  4.93769  3.96999  3.92639  5.02712  0.32258  5.00472  4.73887  4.15909  4.33674  5.32809  4.13630  4.33911  4.45337  4.33562  3.40447  3.72947  4.19204  6.00203  5.14812    440 G - - -
          2.68618  4.42225  2.77519  2.73123  3.46354  2.40513  3.72494  3.29354  2.67741  2.69355  4.24690  2.90347  2.73739  3.18146  2.89801  2.37887  2.77519  2.98518  4.58477  3.61503
          0.02122  4.25900  4.98135  0.61958  0.77255  0.48576  0.95510
    403   3.15101  4.99550  3.82865  3.16285  3.70700  3.84243  3.84152  3.66547  2.34869  3.17814  4.14332  3.51737  4.23024  3.12927  1.01735  3.23999  3.35317  3.42885  2.84067  3.65627    441 r - - -
          2.68618  4.42225  2.77519  2.73123  3.46354  2.40513  3.72494  3.29354  2.67741  2.69355  4.24690  2.90347  2.73739  3.18146  2.89801  2.37887  2.77519  2.98518  4.58477  3.61503
          0.02122  4.25900  4.98135  0.61958  0.77255  0.48576  0.95510
    404   3.21885  4.93769  3.96999  3.92639  5.02712  0.32258  5.00472  4.73887  4.15909  4.33674  5.32809  4.13630  4.33911  4.45337  4.33562  3.40447  3.72947  4.19204  6.00203  5.14812    442 G - - -
          2.68618  4.42225  2.77519  2.73123  3.46354  2.40513  3.72494  3.29354  2.67741  2.69355  4.24690  2.90347  2.73739  3.18146  2.89801  2.37887  2.77519  2.98518  4.58477  3.61503
          0.02122  4.25900  4.98135  0.61958  0.77255  0.48576  0.95510
    405   3.85372  5.18357  4.43396  4.25077  2.42048  4.30007  3.87166  3.81633  4.09945  3.16576  4.45238  4.23328  4.77152  4.30731  4.19617  3.94460  4.14600  3.70688  4.07362  0.50563    443 Y - - -
          2.68618  4.42225  2.77519  2.73123  3.46354  2.40513  3.72494  3.29354  2.67741  2.69355  4.24690  2.90347  2.73739  3.18146  2.89801  2.37887  2.77519  2.98518  4.58477  3.61503
          0.02122  4.25900  4.98135  0.61958  0.77255  0.48576  0.95510
    406   2.07130  4.25252  3.84220  3.28191  3.42656  2.54932  4.06040  2.17451  3.20595  2.12971  3.39245  3.59584  4.10023  3.48243  3.49001  2.98278  2.91480  2.07971  4.94207  3.73067    444 a - - -
          2.68618  4.42225  2.77519  2.73123  3.46354  2.40513  3.72494  3.29354  2.67741  2.69355  4.24690  2.90347  2.73739  3.18146  2.89801  2.37887  2.77519  2.98518  4.58477  3.61503
          0.02122  4.25900  4.98135  0.61958  0.77255  0.48576  0.95510
    407   1.94740  4.87931  2.57095  2.45092  4.15203  3.43333  3.68997  3.57693  2.50018  3.17311  3.98340  2.51333  3.85566  2.83885  2.97044  2.67678  2.47871  3.23905  5.40563  3.34371    445 a - - -
          2.68618  4.42225  2.77519  2.73123  3.46354  2.40513  3.72494  3.29354  2.67741  2.69355  4.24690  2.90347  2.73739  3.18146  2.89801  2.37887  2.77519  2.98518  4.58477  3.61503
          0.02122  4.25900  4.98135  0.61958  0.77255  0.48576  0.95510
    408   2.44691  4.28998  3.03474  3.29223  3.44579  3.79102  4.09559  2.09184  3.22769  2.41140  2.74374  3.63265  4.16146  3.50573  3.52375  3.06416  2.95983  1.62852  4.98257  3.76749    446 v - - -
          2.68618  4.42225  2.77519  2.73123  3.46354  2.40513  3.72494  3.29354  2.67741  2.69355  4.24690  2.90347  2.73739  3.18146  2.89801  2.37887  2.77519  2.98518  4.58477  3.61503
          0.02122  4.25900  4.98135  0.61958  0.77255  0.48576  0.95510
    409   2.63002  4.32724  3.62710  3.08021  3.50063  2.20095  3.96280  2.78055  3.00351  2.16674  2.47069  3.44086  4.01950  3.31580  3.32588  2.87828  2.44684  2.57143  4.98391  3.76020    447 l - - -
          2.68620  4.42227  2.77521  2.73125  3.46356  2.40494  3.72496  3.29356  2.67742  2.69357  4.24691  2.90348  2.73741  3.18148  2.89802  2.37888  2.77521  2.98520  4.58479  3.61505
          0.12394  2.20999  4.98135  0.32787  1.27460  0.48576  0.95510
    410   2.59916  4.79390  3.01300  2.53341  4.25597  2.42722  3.75993  3.68794  2.56022  3.27460  4.07564  3.02568  2.94136  2.42774  3.01465  2.31762  2.18637  3.30383  5.49238  4.15591    449 t - - -
          2.68618  4.42225  2.77519  2.73123  3.46354  2.40513  3.72494  3.29354  2.67741  2.69355  4.24690  2.90347  2.73739  3.18146  2.89801  2.37887  2.77519  2.98518  4.58477  3.61503
          0.02122  4.25900  4.98135  0.61958  0.77255  0.48576  0.95510
    411   2.35599  4.92754  2.17035  2.44025  4.21573  2.10687  3.74541  3.66635  2.59459  3.26286  4.08182  2.96769  3.87857  2.90508  3.07486  2.71895  2.96032  3.31954  5.48242  2.99266    450 g - - -
          2.68618  4.42225  2.77519  2.73123  3.46354  2.40513  3.72494  3.29354  2.67741  2.69355  4.24690  2.90347  2.73739  3.18146  2.89801  2.37887  2.77519  2.98518  4.58477  3.61503
          0.02122  4.25900  4.98135  0.61958  0.77255  0.48576  0.95510
    412   2.65424  4.72843  3.05578  2.58379  4.01141  3.45249  3.76155  3.40368  2.58557  3.05007  3.89236  2.31856  3.89558  2.49661  3.01096  2.31306  2.91152  2.10206  5.32171  4.01399    451 v - - -
          2.68618  4.42225  2.77519  2.73123  3.46354  2.40513  3.72494  3.29354  2.67741  2.69355  4.24690  2.90347  2.73739  3.18146  2.89801  2.37887  2.77519  2.98518  4.58477  3.61503
          0.02122  4.25900  4.98135  0.61958  0.77255  0.48576  0.95510
    413   1.92779  4.52762  3.27838  2.36498  3.73311  3.53044  3.80457  2.70452  2.71267  2.77092  3.65112  3.19502  3.14143  3.04396  3.12009  2.77376  2.87404  2.37661  5.12770  3.85853    452 a - - -
          2.68618  4.42225  2.77519  2.73123  3.46354  2.40513  3.72494  3.29354  2.67741  2.69355  4.24690  2.90347  2.73739  3.18146  2.89801  2.37887  2.77519  2.98518  4.58477  3.61503
          0.02122  4.25900  4.98135  0.61958  0.77255  0.48576  0.95510
    414   2.71664  4.64904  3.33997  2.75661  3.81333  3.58864  3.77781  3.17206  2.52726  2.36125  3.11626  3.21261  2.99057  2.99248  1.82262  2.83530  2.94429  2.93417  5.17590  3.91481    453 r - - -
          2.68618  4.42225  2.77519  2.73123  3.46354  2.40513  3.72494  3.29354  2.67741  2.69355  4.24690  2.90347  2.73739  3.18146  2.89801  2.37887  2.77519  2.98518  4.58477  3.61503
          0.02122  4.25900  4.98135  0.61958  0.77255  0.48576  0.95510
    415   2.71853  4.87256  2.90636  1.50900  4.14814  3.45381  3.76847  2.73092  2.58678  3.15802  4.01265  3.02627  3.91140  2.93705  3.03089  2.35108  2.97333  3.17065  5.43985  4.10277    454 e - - -
          2.68618  4.42225  2.77519  2.73123  3.46354  2.40513  3.72494  3.29354  2.67741  2.69355  4.24690  2.90347  2.73739  3.18146  2.89801  2.37887  2.77519  2.98518  4.58477  3.61503
          0.02122  4.25900  4.98135  0.61958  0.77255  0.48576  0.95510
    416   3.58238  4.88258  4.92161  4.50803  0.98509  4.58304  4.19654  2.68219  4.34033  1.57353  3.32596  4.49242  4.85302  4.38432  4.39780  3.97895  3.81825  2.77781  4.36545  2.75508    455 f - - -
          2.68618  4.42225  2.77519  2.73123  3.46354  2.40513  3.72494  3.29354  2.67741  2.69355  4.24690  2.90347  2.73739  3.18146  2.89801  2.37887  2.77519  2.98518  4.58477  3.61503
          0.02122  4.25900  4.98135  0.61958  0.77255  0.48576  0.95510
    417   4.02978  5.15116  4.98908  4.76633  0.97223  4.69120  3.58766  3.65762  4.58630  2.92029  4.22870  4.32508  4.97871  4.43135  4.52612  4.07954  4.24322  3.59851  3.69267  1.15464    456 f - - -
          2.68618  4.42225  2.77519  2.73123  3.46354  2.40513  3.72494  3.29354  2.67741  2.69355  4.24690  2.90347  2.73739  3.18146  2.89801  2.37887  2.77519  2.98518  4.58477  3.61503
          0.02122  4.25900  4.98135  0.61958  0.77255  0.48576  0.95510
    418   1.88568  4.78131  2.27996  2.57304  4.45898  3.27682  3.91744  3.89519  2.80314  3.49794  4.30684  3.04881  3.86807  3.08569  3.27491  1.53055  2.96912  3.45141  5.70820  4.36061    457 s - - -
          2.68618  4.42225  2.77519  2.73123  3.46354  2.40513  3.72494  3.29354  2.67741  2.69355  4.24690  2.90347  2.73739  3.18146  2.89801  2.37887  2.77519  2.98518  4.58477  3.61503
          0.02122  4.25900  4.98135  0.61958  0.77255  0.48576  0.95510
    419   1.88988  4.41774  3.53990  3.32066  4.47839  3.17570  4.42863  3.81508  3.39269  3.55029  4.45041  3.50753  1.01484  3.71294  3.68592  2.66871  2.97805  3.33308  5.82587  4.62181    458 p - - -
          2.68618  4.42225  2.77519  2.73123  3.46354  2.40513  3.72494  3.29354  2.67741  2.69355  4.24690  2.90347  2.73739  3.18146  2.89801  2.37887  2.77519  2.98518  4.58477  3.61503
          0.02122  4.25900  4.98135  0.61958  0.77255  0.48576  0.95510
    420   2.63623  4.24996  3.70738  3.13726  2.83251  3.66448  3.93911  2.29479  3.06959  2.22942  3.34851  2.55258  3.05251  3.34930  3.37089  2.92664  2.86956  2.18048  4.84953  3.62857    459 v - - -
          2.68618  4.42225  2.77519  2.73123  3.46354  2.40513  3.72494  3.29354  2.67741  2.69355  4.24690  2.90347  2.73739  3.18146  2.89801  2.37887  2.77519  2.98518  4.58477  3.61503
          0.02122  4.25900  4.98135  0.61958  0.77255  0.48576  0.95510
    421   3.21338  4.51016  5.02723  4.46563  3.36209  4.54591  4.93954  1.58875  4.34042  1.58109  2.15883  4.63203  4.78448  4.46458  4.43612  3.89394  3.44641  1.48588  5.31132  4.20192    460 v - - -
          2.68618  4.42225  2.77519  2.73123  3.46354  2.40513  3.72494  3.29354  2.67741  2.69355  4.24690  2.90347  2.73739  3.18146  2.89801  2.37887  2.77519  2.98518  4.58477  3.61503
          0.02122  4.25900  4.98135  0.61958  0.77255  0.48576  0.95510
    422   2.74575  4.55063  3.64036  3.22319  3.77455  3.54015  4.18830  3.06726  3.09891  2.65319  2.56940  3.55190  1.25574  3.49400  3.39897  2.94742  3.09153  2.88237  5.31628  4.06026    461 p - - -
          2.68618  4.42225  2.77519  2.73123  3.46354  2.40513  3.72494  3.29354  2.67741  2.69355  4.24690  2.90347  2.73739  3.18146  2.89801  2.37887  2.77519  2.98518  4.58477  3.61503
          0.02122  4.25900  4.98135  0.61958  0.77255  0.48576  0.95510
    423   2.94777  5.33473  2.80403  2.06990  4.70646  3.51456  3.72987  4.14102  1.27305  3.60955  4.42274  2.57386  3.97780  2.85934  2.66600  2.89688  3.17257  3.75273  5.71145  4.37715    462 k - - -
          2.68618  4.42225  2.77519  2.73123  3.46354  2.40513  3.72494  3.29354  2.67741  2.69355  4.24690  2.90347  2.73739  3.18146  2.89801  2.37887  2.77519  2.98518  4.58477  3.61503
          0.02122  4.25900  4.98135  0.61958  0.77255  0.48576  0.95510
    424   2.90410  5.30986  2.05460  2.32118  4.69308  1.49206  3.84887  4.18646  2.76441  3.71311  4.53587  2.88277  3.93556  2.34304  3.28972  2.85072  3.19212  3.77008  5.88091  4.44725    463 g - - -
          2.68618  4.42225  2.77519  2.73123  3.46354  2.40513  3.72494  3.29354  2.67741  2.69355  4.24690  2.90347  2.73739  3.18146  2.89801  2.37887  2.77519  2.98518  4.58477  3.61503
          0.02122  4.25900  4.98135  0.61958  0.77255  0.48576  0.95510
    425   4.04473  5.16193  4.98856  4.76902  1.17092  4.69654  3.58277  3.67889  4.58944  2.93911  4.24878  4.32437  4.98383  4.43269  4.52941  4.08539  4.25775  3.61797  3.68718  0.95132    464 y - - -
          2.68618  4.42225  2.77519  2.73123  3.46354  2.40513  3.72494  3.29354  2.67741  2.69355  4.24690  2.90347  2.73739  3.18146  2.89801  2.37887  2.77519  2.98518  4.58477  3.61503
          0.02122  4.25900  4.98135  0.61958  0.77255  0.48576  0.95510
    426   2.82373  5.30277  1.71742  1.82332  4.60324  3.38433  3.73903  4.07777  2.59589  3.59451  4.38499  2.42719  3.88726  2.87166  3.12225  2.76535  3.07645  2.80342  5.76183  4.32839    465 d - - -
          2.68618  4.42225  2.77519  2.73123  3.46354  2.40513  3.72494  3.29354  2.67741  2.69355  4.24690  2.90347  2.73739  3.18146  2.89801  2.37887  2.77519  2.98518  4.58477  3.61503
          0.02122  4.25900  4.98135  0.61958  0.77255  0.48576  0.95510
    427   3.05490  4.63666  4.09353  3.73445  0.97560  3.85600  4.07409  3.09111  3.67654  2.58763  3.75872  3.90570  2.63776  3.91363  3.88388  3.30356  3.37458  2.96082  4.52417  2.94839    466 f - - -
          2.68618  4.42225  2.77519  2.73123  3.46354  2.40513  3.72494  3.29354  2.67741  2.69355  4.24690  2.90347  2.73739  3.18146  2.89801  2.37887  2.77519  2.98518  4.58477  3.61503
          0.02122  4.25900  4.98135  0.61958  0.77255  0.48576  0.95510
    428   2.78545  4.17729  4.52362  3.92861  2.53775  3.94695  4.24019  2.17894  3.76562  1.78378  2.48555  4.02722  4.28293  3.91289  3.84579  3.25438  3.01495  1.99380  4.73924  2.44732    467 l - - -
          2.68618  4.42225  2.77519  2.73123  3.46354  2.40513  3.72494  3.29354  2.67741  2.69355  4.24690  2.90347  2.73739  3.18146  2.89801  2.37887  2.77519  2.98518  4.58477  3.61503
          0.02122  4.25900  4.98135  0.61958  0.77255  0.48576  0.95510
    429   2.80611  5.32703  2.01400  1.82943  4.64782  3.38843  3.71139  4.13828  1.94723  3.62185  4.39535  2.85084  3.87535  2.83352  3.04232  2.28112  3.05358  3.70858  5.76434  4.32858    468 e - - -
          2.68618  4.42225  2.77519  2.73123  3.46354  2.40513  3.72494  3.29354  2.67741  2.69355  4.24690  2.90347  2.73739  3.18146  2.89801  2.37887  2.77519  2.98518  4.58477  3.61503
          0.02122  4.25900  4.98135  0.61958  0.77255  0.48576  0.95510
    430   2.75848  5.18445  2.26784  1.60941  4.46411  3.40065  3.70087  3.94352  2.52406  3.47064  4.25740  2.87934  3.86735  2.83100  3.03065  2.29228  3.00316  3.55075  5.64001  3.08165    469 e - - -
          2.68618  4.42225  2.77519  2.73123  3.46354  2.40513  3.72494  3.29354  2.67741  2.69355  4.24690  2.90347  2.73739  3.18146  2.89801  2.37887  2.77519  2.98518  4.58477  3.61503
          0.02122  4.25900  4.98135  0.61958  0.77255  0.48576  0.95510
    431   3.15744  4.48329  4.89805  4.34795  1.63849  4.41460  4.69234  1.62604  4.21404  1.88501  3.19319  4.48246  4.69051  4.34291  4.31172  3.75756  3.39429  1.75328  5.06199  3.79270    470 i - - -
          2.68618  4.42225  2.77519  2.73123  3.46354  2.40513  3.72494  3.29354  2.67741  2.69355  4.24690  2.90347  2.73739  3.18146  2.89801  2.37887  2.77519  2.98518  4.58477  3.61503
          0.02122  4.25900  4.98135  0.61958  0.77255  0.48576  0.95510
    432   2.67226  5.03917  2.53637  2.17983  4.33669  3.44171  3.63652  2.71806  1.90389  3.31744  4.09703  2.93229  3.84243  2.75620  2.57320  2.65996  2.90220  3.40303  5.49492  4.12605    471 k - - -
          2.68618  4.42225  2.77519  2.73123  3.46354  2.40513  3.72494  3.29354  2.67741  2.69355  4.24690  2.90347  2.73739  3.18146  2.89801  2.37887  2.77519  2.98518  4.58477  3.61503
          0.08484  4.25900  2.70000  0.61958  0.77255  0.48576  0.95510
    433   2.81545  5.25208  2.78628  2.07146  4.60465  3.45347  3.66118  4.05694  1.67233  3.52867  4.31434  2.38496  3.89353  2.31601  2.70143  2.76817  3.04187  3.65231  5.64457  4.28102    472 k - - -
          2.68618  4.42225  2.77519  2.73123  3.46354  2.40513  3.72494  3.29354  2.67741  2.69355  4.24690  2.90347  2.73739  3.18146  2.89801  2.37887  2.77519  2.98518  4.58477  3.61503
          0.02260  4.19676  4.91911  0.61958  0.77255  0.56374  0.84182
    434   2.33932  4.41804  4.53507  3.99070  3.38265  4.20762  4.62061  1.58339  3.86245  1.37529  3.23895  4.22492  4.53800  4.09448  4.05101  3.54242  3.26314  1.99682  5.20559  4.04369    473 l - - -
          2.68618  4.42225  2.77519  2.73123  3.46354  2.40513  3.72494  3.29354  2.67741  2.69355  4.24690  2.90347  2.73739  3.18146  2.89801  2.37887  2.77519  2.98518  4.58477  3.61503
          0.02260  4.19676  4.91911  0.61958  0.77255  0.56374  0.84182
    435   2.72330  4.81875  2.89197  1.77383  4.05730  2.71060  3.77347  3.42560  2.60755  2.10038  3.95019  3.03472  3.91277  2.96060  3.03583  2.77753  2.97730  3.13599  5.37551  4.05449    474 e - - -
          2.68618  4.42225  2.77519  2.73123  3.46354  2.40513  3.72494  3.29354  2.67741  2.69355  4.24690  2.90347  2.73739  3.18146  2.89801  2.37887  2.77519  2.98518  4.58477  3.61503
          0.02260  4.19676  4.91911  0.61958  0.77255  0.56374  0.84182
    436   2.46637  4.93245  2.97620  2.43170  4.23046  3.43433  3.63708  3.66116  2.37015  3.22299  4.01744  2.52326  3.83551  2.41942  2.25502  2.37184  2.87830  2.95062  5.42192  4.07448    475 r - - -
          2.68618  4.42225  2.77519  2.73123  3.46354  2.40513  3.72494  3.29354  2.67741  2.69355  4.24690  2.90347  2.73739  3.18146  2.89801  2.37887  2.77519  2.98518  4.58477  3.61503
          0.02260  4.19676  4.91911  0.61958  0.77255  0.56374  0.84182
    437   2.66748  4.92195  3.00687  2.45761  4.19081  2.79186  2.63499  3.61565  2.09282  3.18583  3.17644  2.97565  3.85362  2.42137  2.77715  2.68158  2.89429  3.27492  5.39093  4.05576    476 k - - -
          2.68618  4.42225  2.77519  2.73123  3.46354  2.40513  3.72494  3.29354  2.67741  2.69355  4.24690  2.90347  2.73739  3.18146  2.89801  2.37887  2.77519  2.98518  4.58477  3.61503
          0.02260  4.19676  4.91911  0.61958  0.77255  0.56374  0.84182
    438   2.66144  4.81146  3.01207  1.84581  4.02430  3.46849  3.67811  3.43467  2.21411  3.05686  3.88985  3.00973  3.86987  2.84284  2.88916  2.70482  2.89245  2.59897  5.30416  3.08007    477 e - - -
          2.68618  4.42225  2.77519  2.73123  3.46354  2.40513  3.72494  3.29354  2.67741  2.69355  4.24690  2.90347  2.73739  3.18146  2.89801  2.37887  2.77519  2.98518  4.58477  3.61503
          0.13245  4.19676  2.21633  0.61958  0.77255  0.56374  0.84182
    439   2.66607  4.93007  2.78472  2.05208  4.20266  3.38504  3.65610  3.63059  2.44770  2.69095  4.02911  2.21949  2.93008  2.80342  2.90492  2.67240  2.90877  3.28688  5.43195  4.07541    478 e - - -
          2.68618  4.42225  2.77519  2.73123  3.46354  2.40513  3.72494  3.29354  2.67741  2.69355  4.24690  2.90347  2.73739  3.18146  2.89801  2.37887  2.77519  2.98518  4.58477  3.61503
          0.02519  4.08951  4.81185  0.61958  0.77255  0.67600  0.71059
    440   2.22573  4.60009  3.18910  2.65141  3.91534  2.65650  3.73487  3.28649  2.49946  2.50221  3.79987  3.10582  3.86473  2.93222  2.17379  2.69607  2.85987  2.99035  5.22802  3.95054    479 r - - -
          2.68618  4.42225  2.77519  2.73123  3.46354  2.40513  3.72494  3.29354  2.67741  2.69355  4.24690  2.90347  2.73739  3.18146  2.89801  2.37887  2.77519  2.98518  4.58477  3.61503
          0.02519  4.08951  4.81185  0.61958  0.77255  0.67600  0.71059
    441   2.22802  4.32562  2.84714  2.94330  2.45980  3.58802  3.87122  2.31146  2.91705  2.47180  3.42016  3.34444  3.98229  3.21445  3.26856  2.85375  2.85894  2.48119  4.91273  3.65237    480 a - - -
          2.68618  4.42225  2.77519  2.73123  3.46354  2.40513  3.72494  3.29354  2.67741  2.69355  4.24690  2.90347  2.73739  3.18146  2.89801  2.37887  2.77519  2.98518  4.58477  3.61503
          0.02519  4.08951  4.81185  0.61958  0.77255  0.67600  0.71059
    442   2.64046  4.92942  2.20181  2.36102  4.19725  3.38283  3.63719  2.95227  2.43593  3.20358  4.01160  2.89599  2.96911  2.35319  2.91010  2.64395  2.88013  3.27637  5.42439  4.06094    481 d - - -
          2.68618  4.42225  2.77519  2.73123  3.46354  2.40513  3.72494  3.29354  2.67741  2.69355  4.24690  2.90347  2.73739  3.18146  2.89801  2.37887  2.77519  2.98518  4.58477  3.61503
          0.02519  4.08951  4.81185  0.61958  0.77255  0.67600  0.71059
    443   2.14456  4.49863  3.24322  2.71170  3.84644  3.38588  3.78601  3.18630  2.62318  2.88014  3.74749  3.14506  2.52905  3.00433  2.53315  2.67119  2.82827  2.41239  5.20029  3.93093    482 a - - -
          2.68618  4.42225  2.77519  2.73123  3.46354  2.40513  3.72494  3.29354  2.67741  2.69355  4.24690  2.90347  2.73739  3.18146  2.89801  2.37887  2.77519  2.98518  4.58477  3.61503
          0.02519  4.08951  4.81185  0.61958  0.77255  0.67600  0.71059
    444   2.82424  5.30314  1.79853  1.65879  4.61605  3.30081  3.72488  4.08685  2.62773  3.61313  4.42372  2.77717  3.84609  2.86981  3.16770  2.75528  2.36884  3.67905  5.78804  4.34065    483 e - - -
          2.68618  4.42225  2.77519  2.73123  3.46354  2.40513  3.72494  3.29354  2.67741  2.69355  4.24690  2.90347  2.73739  3.18146  2.89801  2.37887  2.77519  2.98518  4.58477  3.61503
          0.02519  4.08951  4.81185  0.61958  0.77255  0.67600  0.71059
    445   2.20227  4.70348  2.96614  1.99422  4.02341  3.37982  3.71188  3.37295  2.54114  3.04184  3.88334  3.00158  2.92810  2.88547  2.98462  2.65679  2.85711  2.59392  5.32403  4.00685    484 e - - -
          2.68618  4.42225  2.77519  2.73123  3.46354  2.40513  3.72494  3.29354  2.67741  2.69355  4.24690  2.90347  2.73739  3.18146  2.89801  2.37887  2.77519  2.98518  4.58477  3.61503
          0.02519  4.08951  4.81185  0.61958  0.77255  0.55218  0.85730
    446   2.61313  4.58649  2.72345  2.61540  3.77004  3.49379  3.72742  3.10315  2.60283  2.54403  2.95969  2.40459  3.88628  2.93957  3.02944  2.72233  2.84732  2.43044  5.14016  3.85177    485 n - - -
          2.68618  4.42225  2.77519  2.73123  3.46354  2.40513  3.72494  3.29354  2.67741  2.69355  4.24690  2.90347  2.73739  3.18146  2.89801  2.37887  2.77519  2.98518  4.58477  3.61503
          0.02349  4.15855  4.88090  0.61958  0.77255  0.60660  0.78790
    447   1.61493  4.32467  3.38389  3.06494  4.37143  2.26484  4.19659  3.78359  3.14526  3.45400  4.27582  3.31068  1.76351  3.43798  3.50114  2.51257  2.81332  3.26448  5.69267  4.45986    486 a - - -
          2.68618  4.42225  2.77519  2.73123  3.46354  2.40513  3.72494  3.29354  2.67741  2.69355  4.24690  2.90347  2.73739  3.18146  2.89801  2.37887  2.77519  2.98518  4.58477  3.61503
          0.02349  4.15855  4.88090  0.61958  0.77255  0.60660  0.78790
    448   2.70707  5.05607  2.75112  1.70485  4.38628  3.38909  3.66974  3.82873  2.21013  3.37172  4.16672  2.89945  3.84372  2.80208  2.88875  2.26184  2.52066  3.44884  5.55314  4.18016    487 e - - -
          2.68618  4.42225  2.77519  2.73123  3.46354  2.40513  3.72494  3.29354  2.67741  2.69355  4.24690  2.90347  2.73739  3.18146  2.89801  2.37887  2.77519  2.98518  4.58477  3.61503
          0.02349  4.15855  4.88090  0.61958  0.77255  0.60660  0.78790
    449   2.15062  4.26860  3.70815  3.25912  3.67868  2.20364  4.15123  1.68619  3.21238  2.66482  3.63073  3.52522  3.99573  3.51391  3.50778  2.80819  2.89049  2.45874  5.18128  3.96134    488 i - - -
          2.68618  4.42225  2.77519  2.73123  3.46354  2.40513  3.72494  3.29354  2.67741  2.69355  4.24690  2.90347  2.73739  3.18146  2.89801  2.37887  2.77519  2.98518  4.58477  3.61503
          0.02349  4.15855  4.88090  0.61958  0.77255  0.60660  0.78790
    450   2.40835  4.98507  2.80441  2.12677  4.33278  3.39030  3.68426  3.76519  2.12241  3.32483  4.12808  2.92887  3.84819  2.82344  2.88508  1.82837  2.94394  3.39491  5.51879  4.16206    489 s - - -
          2.68618  4.42225  2.77519  2.73123  3.46354  2.40513  3.72494  3.29354  2.67741  2.69355  4.24690  2.90347  2.73739  3.18146  2.89801  2.37887  2.77519  2.98518  4.58477  3.61503
          0.09424  4.15855  2.59956  0.61958  0.77255  0.60660  0.78790
    451   2.75583  4.61967  3.11281  1.94638  3.86794  3.54216  3.95542  2.76279  2.82792  2.77292  3.78328  3.24133  4.02393  3.19298  3.20665  2.91577  3.03021  1.61180  5.33479  4.04630    490 v - - -
          2.68618  4.42225  2.77519  2.73123  3.46354  2.40513  3.72494  3.29354  2.67741  2.69355  4.24690  2.90347  2.73739  3.18146  2.89801  2.37887  2.77519  2.98518  4.58477  3.61503
          0.02519  4.08951  4.81185  0.61958  0.77255  0.67600  0.71059
    452   2.60269  4.52811  2.38306  2.64586  2.90349  3.47941  3.73831  2.61664  2.65708  2.74877  3.63427  3.11739  3.88652  2.97996  3.07542  2.32343  2.84392  2.79164  5.06458  3.75825    491 s - - -
          2.68618  4.42225  2.77519  2.73123  3.46354  2.40513  3.72494  3.29354  2.67741  2.69355  4.24690  2.90347  2.73739  3.18146  2.89801  2.37887  2.77519  2.98518  4.58477  3.61503
          0.02519  4.08951  4.81185  0.61958  0.77255  0.67600  0.71059
    453   2.63890  4.62819  2.52272  2.28507  3.80967  3.48410  3.73563  2.32907  2.60871  2.41062  3.70537  3.07227  3.89079  2.94146  3.04101  2.73986  2.87451  2.80699  5.18869  3.89182    492 e - - -
          2.68618  4.42225  2.77519  2.73123  3.46354  2.40513  3.72494  3.29354  2.67741  2.69355  4.24690  2.90347  2.73739  3.18146  2.89801  2.37887  2.77519  2.98518  4.58477  3.61503
          0.02519  4.08951  4.81185  0.61958  0.77255  0.67600  0.71059
    454   2.67319  4.77349  2.38609  2.47519  4.00424  3.41369  3.72991  3.32388  2.58108  3.02224  3.89546  2.98870  3.87036  2.37951  3.02533  2.72847  2.92481  1.99450  5.33273  4.00354    493 v - - -
          2.68618  4.42225  2.77519  2.73123  3.46354  2.40513  3.72494  3.29354  2.67741  2.69355  4.24690  2.90347  2.73739  3.18146  2.89801  2.37887  2.77519  2.98518  4.58477  3.61503
          0.02519  4.08951  4.81185  0.61958  0.77255  0.67600  0.71059
    455   2.06963  4.50504  3.08339  2.68496  4.22105  3.18324  3.88743  3.63357  2.74946  3.26912  4.08682  2.09957  3.77924  3.07556  3.16938  2.09321  2.20097  3.20732  5.50822  4.21373    494 a - - -
          2.68618  4.42225  2.77519  2.73123  3.46354  2.40513  3.72494  3.29354  2.67741  2.69355  4.24690  2.90347  2.73739  3.18146  2.89801  2.37887  2.77519  2.98518  4.58477  3.61503
          0.02519  4.08951  4.81185  0.61958  0.77255  0.67600  0.71059
    456   2.26069  5.13945  2.04311  2.28151  4.45344  3.35240  3.64273  3.91680  2.10660  3.43459  4.21957  2.83386  3.81675  2.38501  2.91320  2.67157  2.95439  3.51847  5.59974  4.19875    495 d - - -
          2.68618  4.42225  2.77519  2.73123  3.46354  2.40513  3.72494  3.29354  2.67741  2.69355  4.24690  2.90347  2.73739  3.18146  2.89801  2.37887  2.77519  2.98518  4.58477  3.61503
          0.02519  4.08951  4.81185  0.61958  0.77255  0.67600  0.71059
    457   2.72377  4.86943  3.00141  2.60051  4.37575  3.38613  3.75166  3.79856  1.55484  3.36610  4.20600  3.06176  3.89455  2.91073  2.67360  1.84107  3.01128  3.42183  5.51691  4.22363    496 k - - -
          2.68618  4.42225  2.77519  2.73123  3.46354  2.40513  3.72494  3.29354  2.67741  2.69355  4.24690  2.90347  2.73739  3.18146  2.89801  2.37887  2.77519  2.98518  4.58477  3.61503
          0.02519  4.08951  4.81185  0.61958  0.77255  0.67600  0.71059
    458   1.73742  4.82212  2.70233  1.82114  4.32769  2.75267  3.79769  3.73493  2.66320  3.35228  4.18229  2.94298  3.83134  2.96902  3.12330  2.67777  2.95601  3.35035  5.58082  4.23339    497 a - - -
          2.68618  4.42225  2.77519  2.73123  3.46354  2.40513  3.72494  3.29354  2.67741  2.69355  4.24690  2.90347  2.73739  3.18146  2.89801  2.37887  2.77519  2.98518  4.58477  3.61503
          0.02519  4.08951  4.81185  0.61958  0.77255  0.67600  0.71059
    459   2.63860  4.51952  3.25839  2.47708  2.95019  3.53299  3.74331  3.01130  2.12530  2.12407  3.58677  3.16908  3.91894  2.99118  2.97228  2.77963  2.86771  2.77866  5.03853  3.75879    498 l - - -
          2.68618  4.42225  2.77519  2.73123  3.46354  2.40513  3.72494  3.29354  2.67741  2.69355  4.24690  2.90347  2.73739  3.18146  2.89801  2.37887  2.77519  2.98518  4.58477  3.61503
          0.02519  4.08951  4.81185  0.61958  0.77255  0.67600  0.71059
    460   2.62487  4.54551  3.13721  2.18173  3.65720  3.03353  3.72756  3.08722  2.62337  2.17208  3.64096  3.11360  3.89340  2.97226  3.02371  2.74798  2.85986  2.83400  5.05368  2.93352    499 l - - -
          2.68618  4.42225  2.77519  2.73123  3.46354  2.40513  3.72494  3.29354  2.67741  2.69355  4.24690  2.90347  2.73739  3.18146  2.89801  2.37887  2.77519  2.98518  4.58477  3.61503
          0.08419  4.08951  2.74899  0.61958  0.77255  0.67600  0.71059
    461   1.77027  4.24348  3.99035  3.58398  3.76037  3.47031  4.43996  2.30779  3.50494  2.55556  3.66197  3.74293  4.08742  3.81182  3.75988  2.89126  2.95635  1.35908  5.40005  4.18187    500 v - - -
          2.68618  4.42225  2.77519  2.73123  3.46354  2.40513  3.72494  3.29354  2.67741  2.69355  4.24690  2.90347  2.73739  3.18146  2.89801  2.37887  2.77519  2.98518  4.58477  3.61503
          0.02671  4.03203  4.75437  0.61958  0.77255  0.72707  0.66034
    462   2.61055  4.36914  3.38378  2.41497  3.56036  3.55446  3.85641  2.32613  2.81917  2.56444  3.49727  3.28480  3.95959  3.15016  3.18350  2.54461  2.85634  1.95625  5.01899  3.77093    501 v - - -
          2.68618  4.42225  2.77519  2.73123  3.46354  2.40513  3.72494  3.29354  2.67741  2.69355  4.24690  2.90347  2.73739  3.18146  2.89801  2.37887  2.77519  2.98518  4.58477  3.61503
          0.02671  4.03203  4.75437  0.61958  0.77255  0.72707  0.66034
    463   2.07422  4.65133  3.10604  2.35885  3.88196  3.45727  3.68238  3.23786  2.44150  2.44675  3.76004  3.05784  3.86413  2.87387  2.44201  2.71413  2.86477  2.96085  5.19389  3.90977    502 a - - -
          2.68618  4.42225  2.77519  2.73123  3.46354  2.40513  3.72494  3.29354  2.67741  2.69355  4.24690  2.90347  2.73739  3.18146  2.89801  2.37887  2.77519  2.98518  4.58477  3.61503
          0.13244  4.03203  2.24147  0.61958  0.77255  0.72707  0.66034
    464   2.09464  4.39014  3.03853  2.70246  4.10112  3.11556  3.88933  3.43696  2.76380  3.15153  4.00437  2.31264  3.73842  3.10636  3.14589  2.51935  1.87679  3.04490  5.42765  4.14988    503 t - - -
          2.68618  4.42225  2.77519  2.73123  3.46354  2.40513  3.72494  3.29354  2.67741  2.69355  4.24690  2.90347  2.73739  3.18146  2.89801  2.37887  2.77519  2.98518  4.58477  3.61503
          0.02964  3.92923  4.65158  0.61958  0.77255  0.80607  0.59170
    465   2.64954  4.74330  2.78826  1.88509  2.81830  3.37462  3.66187  3.34866  2.53919  2.98623  3.85784  2.59032  3.83133  2.87422  2.97695  2.69872  2.89753  3.05986  5.16701  3.77853    504 e - - -
          2.68558  4.42516  2.77379  2.72955  3.46168  2.40726  3.72661  3.29323  2.67640  2.69425  4.24772  2.90365  2.73984  3.18005  2.90037  2.37919  2.77379  2.98277  4.58475  3.61461
          0.36823  1.17753        *  3.96436  0.01916  0.00000        *
//
