# Supplementary material for: T346Hunter: A Novel Web-Based Tool for the Prediction of Type III, Type IV and Type VI Secretion Systems in Bacterial Genomes
Source: PLoS One. 2015 Apr 13;10(4):e0119317. doi: 10.1371/journal.pone.0119317 (PMC4395097; doi:10.1371/journal.pone.0119317)
Supplement: S1 Data — (ZIP) [file pone.0119317.s009.zip › T346Hunter_profiles/GP.YddB.fasta]

>gi|87161147|ref|YP_494181.1| hypothetical protein SAUSA300_1486 [Staphylococcus aureus subsp. aureus USA300_FPR3757] [YddB]
MKIISKYILTRFSKNGKHFDIPKEQRRVIPKFKNRRKMIVICFYSLLAILLILLLASFIKATRANNDSKE
AVNKTNMIQKKYEDNANTVQYSPKLKLYADKFIDTYMNISKDSKELESREKELLKYFPSDYKKPDEKISD
TERKLNSKEFYNIKRKDKQTIIQYIVNYDVNITEKKEVKVKKKKKSEKDKDEYETKTEEKQRKVNQNILI
NIPIKSENNKYVVVEYPYFTPIPDSQLNQAKMVEDNLKDNKREDNPKAKAFIEDFFNKYASSKSDDMAYL
MDNPEGLEGTREVSQIREIRLYPKGDDYVAKVEILMKDKDSPLENLEHYTLDITKKDGKYYVKNMTNSIG
G
>gi|49483482|ref|YP_040706.1| hypothetical protein SAR1296 [Staphylococcus aureus subsp. aureus MRSA252] [YddB]
MKIISKYILTRFSKNGKHFDIPKEQRRVIPKFKNRRKMIVICFYSLLAILLILLLASFIKATRANNDSKE
AVNKTNMIQKKYEDNANTVQYSPKLKLYADKFIDTYMNISKDSKELESREKELLKYFPSDYKKPEEKTSD
TERKLNSKEFYNIKRKDKQTIIQYIVNYDVNITEKKEVKVKKKKKNDKDKDEYETKTEEKQRKVNQNILI
NIPIKSENNKYVVVEYPYFTPIPDSQLNKAKMVEDNLKDNKREDNPKAKAFIEDFFNKYSSSKSDDMAYL
MDNPEGLEGTREVSQIREIRLYPKGDDYVAKVEILMKDKDSPLENLEHYTLDITKKDGKYYVKNMTNSIG
G
>gi|24378713|ref|NP_720668.1| transposon protein [Streptococcus mutans UA159] [YddB]
MTNKKNFLLNGKKKVIEKIAKFKFHPKKKLDVKVRHFSQRQANRLFLGCVIGVVALSGLVILSNTVHVFF
GNKDSKVQVFKDKGTNQFANQVNLFMGDYLDTYFNRDKDTDLDKLKKYYGSGIDIKGQESRDIDMKLEHV
SLVEIKSSVAVYDINYQIKDGDNWKSVLARINVPYKEKDGRYYVSDLPYYTDQSSYVADTVKGNSKLPTQ
SEVEGLSNKKLSGLKDYIVAFFKAYTSGDNSQMAPFSGAVSPLKSYEFEELDYAYFIKHKHSIIAVVQVT
FKNEFGVKHQENFTLEVTESKQTSSYYVKSMKHGIDEDCRKEMKMD
>gi|288905852|ref|YP_003431074.1| hypothetical protein GALLO_1659 [Streptococcus gallolyticus UCN34] [YddB]
MKLKGGVITQIKAFLMKFSKKEKQGKQPKVKELSKRSANIMTYGFLLFFVFIGFIGLVRAISLSSQVNSL
KNKVADFETTLTDSANQTSTLDVSRVQYYMTNFIYAYINYDKESAEEREQTLQDYYAFDSSGYTEELNET
RTLKSQRVISVEEYRSYDLAIVKVGYEVSGNSYVMNLAVPFKIKDGLLTIVSLPYSLADNLYQGDSKSFE
KNDSSDLVKLSSSETDSIKDFLEVFFDKYASSDETDLKLVMKEPVLMGGSYQVDTIDDSTALFYEGDDGQ
KVVQVSVTFTDKNTTDKHTENFTLYLSQSDNGWVVEKLYNYFKN
>gi|269201746|ref|YP_003281015.1| conserved hypothetical protein, transposon-related protein [Staphylococcus aureus subsp. aureus ED98] [YddB]
MILSRLSKKGKRFDVPEEERKALPKYRNHRKKIVIIFYTILVLLTILLIASFIRASKANNESKEAVNKTQ
EIQKKYEDNAETVQYNPNLKLYADKYIDAYMTIPKDGKAKEERQKALADFYPSDYKTPTENTENVERKLN
EKEFFNIKRKDKQTIIQYIVSYDLKITEKKEVKVKKKKDKKDKDKKDEYETKTEEKERTETKKALLNIPV
KSENNKYVVIEYPHFSTIPSNQLKKATLVKDSLENEKREDNPELKTFVEEFFDKYCKSKSDDMAYLMDNP
EGLEDTREVSKISDLRIYPKGDDYVVKAEVLMKDKGSPLENLEHYTLDITKKDGKYYVKKLTTTIGG
>gi|269203332|ref|YP_003282601.1| conserved hypothetical protein, transposon-related protein [Staphylococcus aureus subsp. aureus ED98] [YddB]
MRKIFLNIIHKLILSRFSKKGKQFDVPEAERKELPKYRNHRKKIVVIFYTVLIILTVLLLAAFVRASKAN
NESKQAVNKTEEIQKKYEDNAETVQYNPNLKLYADKYIDTYMNIPKGGKEKEERQKALENFYPSDYKSPT
ENTENVERKLNEKEFFNIKRKDKQTIIQYIVNYDLKITEKKEVKVKKKKDKKDKDKKEEYETKTEEKTRT
ESKKALLNIPVKSENNKYVVVEYPHFSIVPNNQLKQAKLVKDNLENEKREDNPKLKAFVEDFFNKYTKSK
ADDMAYLMDNPEGLEDTREVSKISDLRIYPKKNDYVIKAEVLMKDKGSPLENLEHYTLEVTKKDGKYYVK
KLTTTFGG
>gi|269203519|ref|YP_003282788.1| conserved hypothetical protein, transposon-related protein [Staphylococcus aureus subsp. aureus ED98] [YddB]
MKIISKYILTRFSKNGKHFDIPKEQRRVIPKFKNRRKMIVICFYSLLAILLILLLASFIKATRANNDSKE
AVNKTNMIQKKYEDNANTVQYSPKLKLYADKFIDTYMNISKDSKELESREKELLKYFPSDYKKPDEKISD
TERKLNSKEFYNIKRKDKQTIIQYIVNYDVNITEKKEVKVKKKKKSEKDKDEYETKTEEKQRKVNQNILI
NIPIKSENNKYVVVEYPYFTPIPDSQLNKAKMVEDNLKDNKREDNPKAKAFIEDFFNKYASSKSDDMAYL
MDNPEGLEGTREVSQIREIRLYPKGDDYVAKVEILMKDKDSPLENLEHYTLDITKKDGKYYVKNMTNSIG
G
>gi|57650493|ref|YP_186422.1| hypothetical protein SACOL1582 [Staphylococcus aureus subsp. aureus COL] [YddB]
MKIISKYILTRFSKNGKHFDIPKEQRRVIPKFKNRRKMIVICFYSLLAILLILLLASFIKATRANNDSKE
AVNKTNMIQKKYEDNANTVQYSPKLKLYADKFIDTYMNISKDSKELESREKELLKYFPSDYKKPDEKISD
TERKLNSKEFYNIKRKDKQTIIQYIVNYDVNITEKKEVKVKKKKKSEKDKDEYETKTEEKQRKVNQNILI
NIPIKSENNKYVVVEYPYFTPIPDSQLNKAKMVEDNLKDNKREDNPKAKAFIEDFFNKYASSKSDDMAYL
MDNPEGLEGTREVSQIREIRLYPKGDDYVAKVEILMKDKDSPLENLEHYTLDITKKDGKYYVKNMTNSIG
G
>gi|170016337|ref|YP_001727257.1| hypothetical protein LCK_p100030 [Leuconostoc citreum KM20] [YddB]
MFDKLKSIKKGYVQSRDKPDQSLPYAKVQKRGKWIRRFVKIALVLVGLSGAIAFIKASNVSQTNHKLIAK
MKTYDDKLEKASMGQSVYSPSLNRYAQGFFQTYFTQSDNADDKQKRLKVLKKYFATNISSTIYDNQDSKK
ETYVGSRLLNTFTKNDVKIAQYQVGYTVVNDKNTIIRVFNLPFAQKAGQYTVLALPYATTEQDIVGHVGK
IDQDDTNNATLASSDKVQAFVKAFSEKYVSSKASDMSLIMKEPEGLEGQYAVKSIDQINVSGSKNSMNIK
YLLTLTDTETKLEHSEQITLTVSPKGSTYYVVKMIHTQGGLLN
>gi|311066982|ref|YP_003971905.1| hypothetical protein BATR1942_00070 [Bacillus atrophaeus 1942] [YddB]
MLQKEIDLDKKEESFFRSAFQKLKRIERPEKDKQKVPRDRSKLIAVTLWSCVGGLLFICLLVVLLSINTR
SQLNDMKEEANKPTNDDKQKISVTAAENFLSGFINEYVNVKNNQESIEKRMQSLESYMVKQEDNHFEDEE
RFNVDGLKGDRELKDYSLYNVKEGDKNSLFQYKVTYENLYPVEKEVEKEVKDGKKKKKVKEKVKTNEKSE
NQMLLNIPVTNKGDSFAVSAVPYFTQIYDLKGDIASKGNEETRDEYAGEKKESIETFLHTFFEKYASEKK
EEMVYMMKKPEALEGNLLFGEVQSMKIFEMKKGFEVFCAVRFKEKENDIPVNEKFSLEITENSGQFYVNK
LKHQ
>gi|157691362|ref|YP_001485824.1| hypothetical protein BPUM_0571 [Bacillus pumilus SAFR-032] [YddB]
MKKKKNDGKMVIENNPLLSAFKKKLKGVKKPEKKSKSIPKDRSKMIAIGIWSMIATLIFFAFLSVLLSIN
TRSVVNDIERNQVKNSKQKEEVSIVAGERFLSGFIEQYINVKNERAAAEQRQNTLMKYLVADDEIDQETW
FDTSGAQGDRVLNDYVLYNVKKGDGDSLFQYKVNYENVVKVKKKEHKVEKQALLNIPVKHKGDKFAVNGT
PYLSEIYDLKGDIANTKEDREEYDGDQTAAIKEFLNTFFRKYAEESKDDMSYVMKTPETLNGHLVFGDVE
NIRIYKKGDGFEVSSVAVFKEKETNLPVKERFTLFIVKNSGQYYVNQLKHQ
>gi|16077558|ref|NP_388372.1| hypothetical protein BSU04910 [Bacillus subtilis subsp. subtilis str. 168] [YddB]
MLNKEIGSDKKEESFFRSAFQKLKRIERPEKDKQKVPRDRSKLIAVTLWSCVGSLLFICLLAVLLSINTR
SQLNDMKDETNKPTNDDKQKISVTAAENFLSGFINEYMNVKNDQESIEKRMQSLESYMVKQEDNHFEDEE
RFNVDGLKGDRELKGYSLYNVKEGDKNSLFQYKVTYENLYPVEKEVEKEVKDGKKKKKVKEKVKTNEKYE
KQMLLNIPVTNKGDSFAVSAVPYFTQIYDLKGDIAFKGKEETRDEYAGEKKESIESFLQNFFEKYASEKK
EEMVYMMKKPEALEGNLLFGEVQSVKIFETKKGFEVFCAVRFKEKENDIPVNEKFSLEITENSGQFYVNK
LKHQ
>gi|161508877|ref|YP_001574536.1| hypothetical protein USA300HOU_0634 [Staphylococcus aureus subsp. aureus USA300_TCH1516] [YddB]
MKIISKYILTRFSKNGKHFDIPKEQRRVIPKFKNRRKMIVICFYSLLAILLILLLASFIKATRANNDSKE
AVNKTNMIQKKYEDNANTVQYSPKLKLYADKFIDTYMNISKDSKELESREKELLKYFPSDYKKPDEKISD
TERKLNSKEFYNIKRKDKQTIIQYIVNYDVNITEKKEVKVKKKKKSEKDKDEYETKTEEKQRKVNQNILI
NIPIKSENNKYVVVEYPYFTPIPDSQLNQAKMVEDNLKDNKREDNPKAKAFIEDFFNKYASSKSDDMAYL
MDNPEGLEGTREVSQIREIRLYPKGDDYVAKVEILMKDKDSPLENLEHYTLDITKKDGKYYVKNMTNSIG
G
>gi|116872196|ref|YP_848977.1| hypothetical protein lwe0776 [Listeria welshimeri serovar 6b str. SLCC5334] [YddB]
MNFIKERKQPKPVVPKEEKAASIRTVRLSVLILTLFLVVSGPIALFQSSKMQGRIKNEQAALSQTIQEEL
LKNTSTPVASELYKQFLHPFITTYISIPADQKAFEERLNTLQDTYFNFEQEEEKNTGLERKLLSTDFYDL
VSEQGQTIAKYKIAYEIITPITKEREVKKKEGDKEVTIKEKYIDYEKSEVKMLLNIPFVQLDNQSFKVTA
YPYFSMEPALTSGKALQSTIDRSQYQRLENKEEKAITSFVQAFLEKYVSDSIEDMSFLMKEPELLTGDYQ
VTDVAIEPLIKEKQIVVFVTFKLVDGQTKSSHIETMTLGLKHRDNTYFIEKLQHYLGGI
>gi|325979420|ref|YP_004289136.1| hypothetical protein SGGBAA2069_c22200 [Streptococcus gallolyticus subsp. gallolyticus ATCC BAA-2069] [YddB]
MTYGFLLFFVFIGFIGLVRAISLSSQVNSLKNKVADFETTLTDSANQTSTLDVSRVQYYMTNFIYAYINY
DKESAEEREQTLQGYYAFDSSSYTEELNETRTLKSQRVISVEEYKSYDLAIVKVGYEVSGNSYVMNLAVP
FKIKDGLLTIVSPPYSLADDLYQGDSKSFEKNDSSDLVKLSSSETDSIKEFLEVFFDKYASSDETDLKLV
MKEPVLMGGSYQVDTIDNSTALFYEGDDGQKVVQVSVTFTDKNTTDKHTENFTLYLSQSDNGWVVEKLYN
YFKN
