# Supplementary material for: T346Hunter: A Novel Web-Based Tool for the Prediction of Type III, Type IV and Type VI Secretion Systems in Bacterial Genomes
Source: PLoS One. 2015 Apr 13;10(4):e0119317. doi: 10.1371/journal.pone.0119317 (PMC4395097; doi:10.1371/journal.pone.0119317)
Supplement: S1 Data — (ZIP) [file pone.0119317.s009.zip › T346Hunter_profiles/GP.YddB.hmm]

HMMER3/f [3.1b1 | May 2013]
NAME  YddB
LENG  344
ALPH  amino
RF    no
MM    no
CONS  yes
CS    no
MAP   yes
DATE  Mon Feb 10 16:19:51 2014
NSEQ  7
EFFN  1.562012
CKSUM 1350073041
STATS LOCAL MSV      -11.3639  0.70024
STATS LOCAL VITERBI  -12.1668  0.70024
STATS LOCAL FORWARD   -5.7530  0.70024
HMM          A        C        D        E        F        G        H        I        K        L        M        N        P        Q        R        S        T        V        W        Y   
            m->m     m->i     m->d     i->m     i->i     d->m     d->d
  COMPO   2.68532  4.76971  2.87147  2.48568  3.25784  3.18153  3.83538  2.87424  2.36261  2.54074  3.64421  2.94880  3.52950  2.97246  2.99546  2.64666  2.84929  2.66327  5.11418  3.24811
          2.68659  4.42266  2.77503  2.73116  3.46395  2.40514  3.72536  3.29311  2.67618  2.69326  4.24370  2.90322  2.73781  3.18150  2.89842  2.37911  2.77561  2.98560  4.58518  3.61544
          0.81166  1.48193  1.11267  1.88439  0.16478  0.00000        *
      1   2.65714  4.88460  2.17157  2.40172  4.13001  3.40239  3.65095  3.52970  2.09099  3.13123  2.70492  2.92774  3.83109  2.80243  2.87997  2.67459  2.89499  3.20779  5.38075  4.03530      9 k - - -
          2.68618  4.42225  2.77519  2.73123  3.46354  2.40513  3.72494  3.29354  2.67741  2.69355  4.24690  2.90347  2.73739  3.18146  2.89801  2.37887  2.77519  2.98518  4.58477  3.61503
          0.02578  4.06687  4.78922  0.61958  0.77255  0.65133  0.73679
      2   2.74299  4.39259  3.70663  3.14102  2.45034  3.73194  3.95156  2.73075  2.21547  2.31240  2.10691  3.50810  4.10153  3.33651  3.27430  3.00346  2.97413  2.58205  4.87763  3.60214     10 m - - -
          2.68618  4.42225  2.77519  2.73123  3.46354  2.40513  3.72494  3.29354  2.67741  2.69355  4.24690  2.90347  2.73739  3.18146  2.89801  2.37887  2.77519  2.98518  4.58477  3.61503
          0.02210  4.21886  4.94121  0.61958  0.77255  0.78380  0.61004
      3   2.72012  5.03691  2.24123  2.40847  4.33854  3.43076  3.68694  3.73050  1.66731  3.32348  4.13311  2.94205  3.87008  2.82147  2.88849  2.71337  2.96110  2.66391  5.52742  4.16196     11 k - - -
          2.68618  4.42225  2.77519  2.73123  3.46354  2.40513  3.72494  3.29354  2.67741  2.69355  4.24690  2.90347  2.73739  3.18146  2.89801  2.37887  2.77519  2.98518  4.58477  3.61503
          0.02210  4.21886  4.94121  0.61958  0.77255  0.78380  0.61004
      4   2.74508  4.81471  3.07627  2.03546  4.04309  3.53227  3.74012  2.12292  2.01532  3.02573  3.89955  3.09102  3.94155  2.91717  2.84025  2.80845  2.97373  3.05033  5.33086  4.03623     12 k - - -
          2.68618  4.42225  2.77519  2.73123  3.46354  2.40513  3.72494  3.29354  2.67741  2.69355  4.24690  2.90347  2.73739  3.18146  2.89801  2.37887  2.77519  2.98518  4.58477  3.61503
          0.02210  4.21886  4.94121  0.61958  0.77255  0.78380  0.61004
      5   2.79403  4.56333  3.46343  1.89593  3.62253  3.73156  3.99113  2.10688  2.90191  1.97225  3.52060  3.40585  4.11378  3.25455  3.26947  3.00332  3.02944  2.48855  5.17798  3.92690     13 e - - -
          2.68618  4.42225  2.77519  2.73123  3.46354  2.40513  3.72494  3.29354  2.67741  2.69355  4.24690  2.90347  2.73739  3.18146  2.89801  2.37887  2.77519  2.98518  4.58477  3.61503
          0.02210  4.21886  4.94121  0.61958  0.77255  0.78380  0.61004
      6   2.73935  5.01517  2.84729  2.47029  4.44617  3.40432  3.74095  3.89336  1.95146  3.43471  4.24049  2.37981  3.89051  2.88219  2.85863  1.68989  3.00781  3.50105  5.59842  4.25072     14 s - - -
          2.68625  4.42232  2.77527  2.73130  3.46361  2.40520  3.72502  3.29361  2.67709  2.69362  4.24697  2.90317  2.73747  3.18154  2.89808  2.37865  2.77527  2.98526  4.58484  3.61510
          0.53351  0.90064  4.94121  0.13866  2.04426  0.53785  0.87708
      7   2.70210  4.13987  4.28505  3.69673  2.33550  3.82431  4.10029  2.07567  3.55504  2.21138  2.48855  3.84824  3.00939  3.74630  3.69029  3.11982  2.93354  2.36177  4.68434  2.56963     16 i - - -
          2.68618  4.42225  2.77519  2.73123  3.46354  2.40513  3.72494  3.29354  2.67741  2.69355  4.24690  2.90347  2.73739  3.18146  2.89801  2.37887  2.77519  2.98518  4.58477  3.61503
          0.01949  4.34361  5.06596  0.61958  0.77255  0.64759  0.74087
      8   2.66849  4.35622  3.59112  3.02402  2.53648  3.65778  3.90573  2.29781  2.37081  2.20646  3.44945  2.64587  4.03522  3.26215  3.28185  2.91026  2.89995  2.59887  4.92302  3.67956     17 l - - -
          2.68618  4.42225  2.77519  2.73123  3.46354  2.40513  3.72494  3.29354  2.67741  2.69355  4.24690  2.90347  2.73739  3.18146  2.89801  2.37887  2.77519  2.98518  4.58477  3.61503
          0.01949  4.34361  5.06596  0.61958  0.77255  0.64759  0.74087
      9   2.74618  4.55445  3.49823  2.90801  2.70222  3.66289  3.84131  3.04914  2.16755  1.93720  3.62002  3.33155  4.03671  3.11416  2.27865  2.91626  2.96944  2.82868  5.06058  3.79814     18 l - - -
          2.68618  4.42225  2.77519  2.73123  3.46354  2.40513  3.72494  3.29354  2.67741  2.69355  4.24690  2.90347  2.73739  3.18146  2.89801  2.37887  2.77519  2.98518  4.58477  3.61503
          0.01949  4.34361  5.06596  0.61958  0.77255  0.64759  0.74087
     10   2.54729  4.42649  3.50283  3.00030  3.89360  2.41274  4.02046  2.39565  2.97495  2.95746  3.82694  3.35391  3.93815  3.28996  3.34593  1.75812  2.20030  2.92743  5.29207  4.04726     19 s - - -
          2.68618  4.42225  2.77519  2.73123  3.46354  2.40513  3.72494  3.29354  2.67741  2.69355  4.24690  2.90347  2.73739  3.18146  2.89801  2.37887  2.77519  2.98518  4.58477  3.61503
          0.01949  4.34361  5.06596  0.61958  0.77255  0.64759  0.74087
     11   1.92882  4.87053  3.18735  2.61600  4.11097  3.55695  3.72136  3.52155  2.04411  3.12385  3.95706  3.10775  3.94502  2.88353  2.26402  2.79211  2.96861  3.21533  5.35027  2.81534     20 a - - -
          2.68618  4.42225  2.77519  2.73123  3.46354  2.40513  3.72494  3.29354  2.67741  2.69355  4.24690  2.90347  2.73739  3.18146  2.89801  2.37887  2.77519  2.98518  4.58477  3.61503
          0.01949  4.34361  5.06596  0.61958  0.77255  0.64759  0.74087
     12   2.80504  4.41089  3.76867  2.46307  1.69210  3.80025  4.05458  2.66029  3.22415  2.40971  3.44749  3.61935  4.19107  3.50932  3.51966  3.09690  3.04755  2.01413  4.87945  3.55041     21 f - - -
          2.68618  4.42225  2.77519  2.73123  3.46354  2.40513  3.72494  3.29354  2.67741  2.69355  4.24690  2.90347  2.73739  3.18146  2.89801  2.37887  2.77519  2.98518  4.58477  3.61503
          0.01949  4.34361  5.06596  0.61958  0.77255  0.64759  0.74087
     13   2.87416  5.21548  3.16008  2.58332  4.59552  3.59370  3.68614  4.01316  1.92134  3.48625  4.28139  3.08236  3.97866  1.80253  2.08610  2.25167  3.08244  3.63333  5.59033  4.28845     22 q - - -
          2.68618  4.42225  2.77519  2.73123  3.46354  2.40513  3.72494  3.29354  2.67741  2.69355  4.24690  2.90347  2.73739  3.18146  2.89801  2.37887  2.77519  2.98518  4.58477  3.61503
          0.01949  4.34361  5.06596  0.61958  0.77255  0.64759  0.74087
     14   2.92744  5.09085  3.19423  2.76391  4.63355  3.56177  3.85359  4.05334  1.07375  3.57469  4.41594  3.21431  4.05443  3.00198  2.63412  2.14721  3.19893  3.66760  5.67559  4.40796     23 k - - -
          2.68618  4.42225  2.77519  2.73123  3.46354  2.40513  3.72494  3.29354  2.67741  2.69355  4.24690  2.90347  2.73739  3.18146  2.89801  2.37887  2.77519  2.98518  4.58477  3.61503
          0.18164  4.34361  1.87659  0.61958  0.77255  0.64759  0.74087
     15   2.86918  5.21009  3.11624  2.55099  4.60396  3.56231  3.63477  4.01440  1.82508  3.46992  4.27089  2.29288  3.94754  2.17023  1.94612  2.83968  3.07062  3.63536  5.55585  4.26801     24 k - - -
          2.68618  4.42225  2.77519  2.73123  3.46354  2.40513  3.72494  3.29354  2.67741  2.69355  4.24690  2.90347  2.73739  3.18146  2.89801  2.37887  2.77519  2.98518  4.58477  3.61503
          0.02288  4.18485  4.90719  0.61958  0.77255  0.51597  0.90863
     16   2.70605  4.85361  2.31877  2.52789  4.13233  2.57416  3.78179  3.54035  2.63297  2.04672  3.99926  3.04219  2.77807  2.95365  3.09601  2.75116  2.96241  3.22086  5.42748  4.09546     25 l - - -
          2.68618  4.42225  2.77519  2.73123  3.46354  2.40513  3.72494  3.29354  2.67741  2.69355  4.24690  2.90347  2.73739  3.18146  2.89801  2.37887  2.77519  2.98518  4.58477  3.61503
          0.01949  4.34361  5.06596  0.61958  0.77255  0.64759  0.74087
     17   3.48623  5.40709  3.69021  3.25390  4.90655  3.89132  4.12577  4.37508  0.53493  3.84730  4.80727  3.64718  4.37779  3.30747  2.65113  3.51169  3.71518  4.06520  5.78138  4.67808     26 K - - -
          2.68618  4.42225  2.77519  2.73123  3.46354  2.40513  3.72494  3.29354  2.67741  2.69355  4.24690  2.90347  2.73739  3.18146  2.89801  2.37887  2.77519  2.98518  4.58477  3.61503
          0.01949  4.34361  5.06596  0.61958  0.77255  0.64759  0.74087
     18   2.74362  5.01393  3.04115  2.52481  4.34341  2.75691  2.68656  3.78311  2.39438  3.33218  4.13371  3.03626  2.24911  2.84678  2.18367  2.75189  2.98171  3.42090  5.50727  4.17134     27 r - - -
          2.68618  4.42225  2.77519  2.73123  3.46354  2.40513  3.72494  3.29354  2.67741  2.69355  4.24690  2.90347  2.73739  3.18146  2.89801  2.37887  2.77519  2.98518  4.58477  3.61503
          0.01949  4.34361  5.06596  0.61958  0.77255  0.64759  0.74087
     19   2.79425  4.30501  2.71868  3.48617  2.51196  3.89506  4.19875  1.90032  3.41286  2.34648  3.37425  3.78548  4.25672  3.66802  3.67085  3.17979  3.03061  1.65148  4.97578  3.75176     28 v - - -
          2.68618  4.42225  2.77519  2.73123  3.46354  2.40513  3.72494  3.29354  2.67741  2.69355  4.24690  2.90347  2.73739  3.18146  2.89801  2.37887  2.77519  2.98518  4.58477  3.61503
          0.01949  4.34361  5.06596  0.61958  0.77255  0.64759  0.74087
     20   2.71171  5.17625  2.32031  1.96379  4.49672  3.43593  3.66197  3.96857  2.13308  3.46889  4.22842  2.90879  3.85646  2.28251  2.90873  2.67602  2.94647  2.72988  5.61878  4.21570     29 e - - -
          2.68618  4.42225  2.77519  2.73123  3.46354  2.40513  3.72494  3.29354  2.67741  2.69355  4.24690  2.90347  2.73739  3.18146  2.89801  2.37887  2.77519  2.98518  4.58477  3.61503
          0.01949  4.34361  5.06596  0.61958  0.77255  0.64759  0.74087
     21   2.69518  4.86686  3.11432  2.55038  4.12215  3.51452  3.70367  2.68923  2.15019  3.12976  3.95037  3.05684  2.87382  2.85692  2.27234  2.26174  2.92451  3.21034  5.36612  4.04980     30 k - - -
          2.68618  4.42225  2.77519  2.73123  3.46354  2.40513  3.72494  3.29354  2.67741  2.69355  4.24690  2.90347  2.73739  3.18146  2.89801  2.37887  2.77519  2.98518  4.58477  3.61503
          0.01949  4.34361  5.06596  0.61958  0.77255  0.64759  0.74087
     22   2.80204  4.80514  3.27214  2.76457  4.04096  3.59072  3.83110  3.40171  2.05076  2.30395  3.93439  3.22455  1.78880  3.02547  2.84685  2.88973  3.04611  3.13509  5.34632  4.06940     31 p - - -
          2.68618  4.42225  2.77519  2.73123  3.46354  2.40513  3.72494  3.29354  2.67741  2.69355  4.24690  2.90347  2.73739  3.18146  2.89801  2.37887  2.77519  2.98518  4.58477  3.61503
          0.01949  4.34361  5.06596  0.61958  0.77255  0.64759  0.74087
     23   2.86513  5.29588  2.73397  1.43657  4.63683  3.47020  3.75146  4.09660  2.00273  3.59382  4.38603  2.95172  2.63935  2.87847  2.91656  2.81858  3.10634  3.69387  5.73460  4.34832     32 e - - -
          2.68618  4.42225  2.77519  2.73123  3.46354  2.40513  3.72494  3.29354  2.67741  2.69355  4.24690  2.90347  2.73739  3.18146  2.89801  2.37887  2.77519  2.98518  4.58477  3.61503
          0.01949  4.34361  5.06596  0.61958  0.77255  0.64759  0.74087
     24   2.80981  5.14252  2.94235  1.76143  4.39644  3.51711  3.70662  3.88063  1.71120  3.40747  4.21053  3.00913  3.93623  2.83965  2.78187  2.79291  3.03607  3.51612  5.54525  2.78916     33 k - - -
          2.68618  4.42225  2.77519  2.73123  3.46354  2.40513  3.72494  3.29354  2.67741  2.69355  4.24690  2.90347  2.73739  3.18146  2.89801  2.37887  2.77519  2.98518  4.58477  3.61503
          0.01949  4.34361  5.06596  0.61958  0.77255  0.64759  0.74087
     25   2.23646  5.21711  2.19263  2.36656  4.54670  3.44185  3.68672  4.01827  1.83607  3.51417  4.28009  2.91634  3.87857  2.27127  2.91660  2.71291  2.99036  3.60279  5.65950  4.25742     34 k - - -
          2.68618  4.42225  2.77519  2.73123  3.46354  2.40513  3.72494  3.29354  2.67741  2.69355  4.24690  2.90347  2.73739  3.18146  2.89801  2.37887  2.77519  2.98518  4.58477  3.61503
          0.01949  4.34361  5.06596  0.61958  0.77255  0.64759  0.74087
     26   2.26323  5.08302  3.14099  2.57264  4.46144  3.54334  3.70101  3.87983  1.60246  3.39797  4.19625  3.07172  3.94546  2.82540  2.14864  2.34561  3.02181  3.50820  5.54387  4.23180     35 k - - -
          2.68618  4.42225  2.77519  2.73123  3.46354  2.40513  3.72494  3.29354  2.67741  2.69355  4.24690  2.90347  2.73739  3.18146  2.89801  2.37887  2.77519  2.98518  4.58477  3.61503
          0.01949  4.34361  5.06596  0.61958  0.77255  0.64759  0.74087
     27   2.27529  4.97121  3.10718  2.53498  4.25414  3.52618  3.68662  3.66661  2.08316  3.23499  4.04349  3.04487  3.91333  2.23989  2.27014  2.74739  2.95463  2.57171  5.43607  4.11441     36 k - - -
          2.68618  4.42225  2.77519  2.73123  3.46354  2.40513  3.72494  3.29354  2.67741  2.69355  4.24690  2.90347  2.73739  3.18146  2.89801  2.37887  2.77519  2.98518  4.58477  3.61503
          0.01949  4.34361  5.06596  0.61958  0.77255  0.64759  0.74087
     28   2.71213  4.93390  3.06562  2.52882  4.22331  3.50125  3.70669  3.63562  1.99297  3.21955  4.03189  3.03991  3.90634  2.31161  2.84010  2.01021  2.94630  2.55732  5.43502  4.10764     37 k - - -
          2.68618  4.42225  2.77519  2.73123  3.46354  2.40513  3.72494  3.29354  2.67741  2.69355  4.24690  2.90347  2.73739  3.18146  2.89801  2.37887  2.77519  2.98518  4.58477  3.61503
          0.01949  4.34361  5.06596  0.61958  0.77255  0.64759  0.74087
     29   2.92456  4.41579  4.17975  3.62169  3.60341  4.04859  4.38380  1.36570  2.44024  2.42105  3.50712  3.93174  4.40829  3.78869  3.67234  3.35606  3.16727  1.64125  5.23074  4.01896     38 i - - -
          2.68618  4.42225  2.77519  2.73123  3.46354  2.40513  3.72494  3.29354  2.67741  2.69355  4.24690  2.90347  2.73739  3.18146  2.89801  2.37887  2.77519  2.98518  4.58477  3.61503
          0.01949  4.34361  5.06596  0.61958  0.77255  0.64759  0.74087
     30   2.99722  5.02155  3.48441  3.00450  4.56317  3.62998  3.99469  4.01701  2.49063  3.55202  4.43185  3.41032  1.39561  3.17085  1.52068  3.06381  3.28710  3.65748  5.64644  4.43802     39 p - - -
          2.68629  4.42236  2.77530  2.73134  3.46279  2.40493  3.72505  3.29365  2.67673  2.69365  4.24700  2.90357  2.73750  3.18157  2.89811  2.37897  2.77530  2.98529  4.58488  3.61514
          0.31509  1.33194  5.06596  0.67713  0.70943  0.64759  0.74087
     31   2.83377  4.95558  3.30711  2.69221  4.22476  3.62401  3.72280  3.62235  1.70098  3.19816  4.03602  3.16498  3.99798  2.87725  2.05308  2.87366  2.39638  3.31637  2.96886  4.12078     42 k - - -
          2.68618  4.42225  2.77519  2.73123  3.46354  2.40513  3.72494  3.29354  2.67741  2.69355  4.24690  2.90347  2.73739  3.18146  2.89801  2.37887  2.77519  2.98518  4.58477  3.61503
          0.01949  4.34361  5.06596  0.61958  0.77255  0.39643  1.11693
     32   2.70263  4.61806  2.22406  2.75967  3.79606  3.60648  3.84287  2.48681  2.74459  2.82855  2.81204  2.57250  3.99454  3.07383  3.16184  2.83602  2.93593  2.37219  5.18781  3.91213     43 d - - -
          2.68618  4.42225  2.77519  2.73123  3.46354  2.40513  3.72494  3.29354  2.67741  2.69355  4.24690  2.90347  2.73739  3.18146  2.89801  2.37887  2.77519  2.98518  4.58477  3.61503
          0.01738  4.45703  5.17937  0.61958  0.77255  0.48576  0.95510
     33   3.05298  5.05481  3.73348  3.14285  4.64452  3.71979  3.98937  3.98883  2.35842  3.54545  4.44201  3.49680  4.20931  3.15444  0.91269  3.13084  2.30528  3.64842  5.68361  4.49642     44 r - - -
          2.68618  4.42225  2.77519  2.73123  3.46354  2.40513  3.72494  3.29354  2.67741  2.69355  4.24690  2.90347  2.73739  3.18146  2.89801  2.37887  2.77519  2.98518  4.58477  3.61503
          0.01738  4.45703  5.17937  0.61958  0.77255  0.48576  0.95510
     34   2.74650  4.67928  3.35681  2.78907  3.78139  3.62498  3.82016  3.24931  2.64474  2.38419  3.77877  3.24944  4.01344  3.05660  2.04619  2.00847  2.97722  2.98946  5.15890  2.81838     45 s - - -
          2.68618  4.42225  2.77519  2.73123  3.46354  2.40513  3.72494  3.29354  2.67741  2.69355  4.24690  2.90347  2.73739  3.18146  2.89801  2.37887  2.77519  2.98518  4.58477  3.61503
          0.01738  4.45703  5.17937  0.61958  0.77255  0.48576  0.95510
     35   2.71406  4.84989  3.13965  2.61512  2.87079  2.69031  3.78309  3.54985  1.64265  3.16364  3.99054  3.11339  3.94504  2.95010  2.99598  2.29988  2.96257  3.22867  5.39886  4.07379     46 k - - -
          2.68618  4.42225  2.77519  2.73123  3.46354  2.40513  3.72494  3.29354  2.67741  2.69355  4.24690  2.90347  2.73739  3.18146  2.89801  2.37887  2.77519  2.98518  4.58477  3.61503
          0.01738  4.45703  5.17937  0.61958  0.77255  0.48576  0.95510
     36   3.25567  4.57931  5.08007  4.49137  2.35446  4.49946  4.81036  2.36757  4.33482  1.41910  1.91560  4.60868  4.74385  4.40072  4.37425  3.83202  3.47883  1.58919  5.14817  4.03943     47 l - - -
          2.68618  4.42225  2.77519  2.73123  3.46354  2.40513  3.72494  3.29354  2.67741  2.69355  4.24690  2.90347  2.73739  3.18146  2.89801  2.37887  2.77519  2.98518  4.58477  3.61503
          0.01738  4.45703  5.17937  0.61958  0.77255  0.48576  0.95510
     37   3.00122  4.48180  4.29579  3.71793  3.47817  4.10946  4.38967  1.42301  2.47658  1.57682  3.38438  4.00413  4.44712  3.82148  3.66022  3.41613  3.23268  2.29017  5.15222  3.96774     48 i - - -
          2.68618  4.42225  2.77519  2.73123  3.46354  2.40513  3.72494  3.29354  2.67741  2.69355  4.24690  2.90347  2.73739  3.18146  2.89801  2.37887  2.77519  2.98518  4.58477  3.61503
          0.01738  4.45703  5.17937  0.61958  0.77255  0.48576  0.95510
     38   1.88863  4.43372  4.79759  4.24360  3.60476  4.35733  4.79053  1.44760  4.12759  1.89155  3.48123  4.41837  4.68377  4.34183  4.28540  3.69209  3.32933  1.58970  5.35038  4.16566     49 i - - -
          2.68618  4.42225  2.77519  2.73123  3.46354  2.40513  3.72494  3.29354  2.67741  2.69355  4.24690  2.90347  2.73739  3.18146  2.89801  2.37887  2.77519  2.98518  4.58477  3.61503
          0.01738  4.45703  5.17937  0.61958  0.77255  0.48576  0.95510
     39   2.27367  4.31891  4.78248  4.20028  2.49000  4.19666  4.55999  1.61583  4.04569  1.82584  3.30451  4.29815  4.52325  4.20618  4.12957  3.51841  3.20017  1.68600  5.05858  3.88793     50 i - - -
          2.68618  4.42225  2.77519  2.73123  3.46354  2.40513  3.72494  3.29354  2.67741  2.69355  4.24690  2.90347  2.73739  3.18146  2.89801  2.37887  2.77519  2.98518  4.58477  3.61503
          0.01738  4.45703  5.17937  0.61958  0.77255  0.48576  0.95510
     40   2.67467  2.86071  4.12772  3.55081  2.56105  2.89302  4.10914  2.62816  3.43504  2.00583  3.31438  3.75761  4.14717  3.66200  3.62656  3.04752  1.94675  2.43054  4.81376  3.61676     51 t - - -
          2.68618  4.42225  2.77519  2.73123  3.46354  2.40513  3.72494  3.29354  2.67741  2.69355  4.24690  2.90347  2.73739  3.18146  2.89801  2.37887  2.77519  2.98518  4.58477  3.61503
          0.01738  4.45703  5.17937  0.61958  0.77255  0.48576  0.95510
     41   3.31448  4.60599  5.20679  4.63417  2.36114  4.62524  4.97686  1.86551  4.48844  1.25775  3.18832  4.74822  4.85686  4.56010  4.52966  3.97269  3.54281  1.46980  5.29076  4.17260     52 l - - -
          2.68618  4.42225  2.77519  2.73123  3.46354  2.40513  3.72494  3.29354  2.67741  2.69355  4.24690  2.90347  2.73739  3.18146  2.89801  2.37887  2.77519  2.98518  4.58477  3.61503
          0.01738  4.45703  5.17937  0.61958  0.77255  0.48576  0.95510
     42   3.84812  5.03541  5.14123  4.83221  1.34604  4.68560  3.76571  3.52778  4.63392  2.00218  4.11591  4.42542  4.97772  4.50280  4.56141  4.04274  4.06195  3.42941  1.74692  1.64295     53 f - - -
          2.68618  4.42225  2.77519  2.73123  3.46354  2.40513  3.72494  3.29354  2.67741  2.69355  4.24690  2.90347  2.73739  3.18146  2.89801  2.37887  2.77519  2.98518  4.58477  3.61503
          0.01738  4.45703  5.17937  0.61958  0.77255  0.48576  0.95510
     43   2.83342  4.33920  4.17590  3.61277  3.47381  3.93118  4.29700  1.99576  3.51439  1.99287  3.42452  3.88131  4.31298  3.77269  3.75359  1.72495  3.08180  1.86405  5.05930  3.85682     54 s - - -
          2.68618  4.42225  2.77519  2.73123  3.46354  2.40513  3.72494  3.29354  2.67741  2.69355  4.24690  2.90347  2.73739  3.18146  2.89801  2.37887  2.77519  2.98518  4.58477  3.61503
          0.01738  4.45703  5.17937  0.61958  0.77255  0.48576  0.95510
     44   2.71273  2.72342  4.24610  3.66385  3.29550  2.23909  4.16876  2.53019  3.53427  1.97068  2.66498  3.84490  4.20133  3.74947  3.69986  3.11838  2.95491  1.99514  4.82864  3.63999     55 l - - -
          2.68618  4.42225  2.77519  2.73123  3.46354  2.40513  3.72494  3.29354  2.67741  2.69355  4.24690  2.90347  2.73739  3.18146  2.89801  2.37887  2.77519  2.98518  4.58477  3.61503
          0.01738  4.45703  5.17937  0.61958  0.77255  0.48576  0.95510
     45   3.30819  4.59946  5.20229  4.63085  2.38876  4.62175  4.97762  1.85751  4.48590  1.28998  3.19997  4.74455  4.85598  4.56224  4.52965  3.96946  3.53727  1.42621  5.29670  4.17561     56 l - - -
          2.68618  4.42225  2.77519  2.73123  3.46354  2.40513  3.72494  3.29354  2.67741  2.69355  4.24690  2.90347  2.73739  3.18146  2.89801  2.37887  2.77519  2.98518  4.58477  3.61503
          0.01738  4.45703  5.17937  0.61958  0.77255  0.48576  0.95510
     46   1.73729  4.45128  3.62521  3.13445  4.01521  2.30223  4.14304  2.41998  3.11314  3.08428  3.94860  3.44848  3.98280  3.41806  3.47559  1.74619  2.93523  3.03134  5.41216  4.17472     57 a - - -
          2.68618  4.42225  2.77519  2.73123  3.46354  2.40513  3.72494  3.29354  2.67741  2.69355  4.24690  2.90347  2.73739  3.18146  2.89801  2.37887  2.77519  2.98518  4.58477  3.61503
          0.01738  4.45703  5.17937  0.61958  0.77255  0.48576  0.95510
     47   2.57935  4.43523  3.66064  3.19411  3.98968  1.44369  4.18075  2.36052  3.16907  3.05622  3.93304  3.48912  4.00328  3.47546  3.51264  2.33837  2.34103  2.98583  5.40219  4.17163     58 g - - -
          2.68618  4.42225  2.77519  2.73123  3.46354  2.40513  3.72494  3.29354  2.67741  2.69355  4.24690  2.90347  2.73739  3.18146  2.89801  2.37887  2.77519  2.98518  4.58477  3.61503
          0.01738  4.45703  5.17937  0.61958  0.77255  0.48576  0.95510
     48   2.11970  4.43007  3.90026  3.42406  3.63697  3.66441  4.25899  2.85925  3.33455  1.21959  3.58357  3.70179  2.69961  3.64288  3.60946  3.02016  3.06309  2.68197  5.20014  3.99487     59 l - - -
          2.68618  4.42225  2.77519  2.73123  3.46354  2.40513  3.72494  3.29354  2.67741  2.69355  4.24690  2.90347  2.73739  3.18146  2.89801  2.37887  2.77519  2.98518  4.58477  3.61503
          0.01738  4.45703  5.17937  0.61958  0.77255  0.48576  0.95510
     49   3.47311  4.70961  5.41328  4.88601  3.60016  4.93498  5.42447  1.18378  4.77792  1.29488  3.36651  5.05755  5.12337  4.89422  4.86886  4.32422  3.71326  1.57357  5.68536  4.58139     60 i - - -
          2.68618  4.42225  2.77519  2.73123  3.46354  2.40513  3.72494  3.29354  2.67741  2.69355  4.24690  2.90347  2.73739  3.18146  2.89801  2.37887  2.77519  2.98518  4.58477  3.61503
          0.01738  4.45703  5.17937  0.61958  0.77255  0.48576  0.95510
     50   1.91543  4.28974  3.91827  3.34574  2.16142  3.76716  4.05885  2.20935  3.23624  2.42729  3.38152  3.64892  4.14775  3.51793  2.65236  3.04504  2.96019  2.49660  4.88422  3.66119     61 a - - -
          2.68618  4.42225  2.77519  2.73123  3.46354  2.40513  3.72494  3.29354  2.67741  2.69355  4.24690  2.90347  2.73739  3.18146  2.89801  2.37887  2.77519  2.98518  4.58477  3.61503
          0.01738  4.45703  5.17937  0.61958  0.77255  0.48576  0.95510
     51   2.31313  4.40142  4.76630  4.18189  2.02620  4.22532  4.54290  1.86306  4.02962  1.41577  3.18368  4.30543  4.53543  4.16779  4.11625  3.54367  3.26156  2.30984  5.00661  3.83760     62 l - - -
          2.68618  4.42225  2.77519  2.73123  3.46354  2.40513  3.72494  3.29354  2.67741  2.69355  4.24690  2.90347  2.73739  3.18146  2.89801  2.37887  2.77519  2.98518  4.58477  3.61503
          0.01738  4.45703  5.17937  0.61958  0.77255  0.48576  0.95510
     52   2.35401  2.67240  4.63732  4.04223  2.50869  3.99387  4.33896  1.68316  3.86826  1.86484  3.24545  4.10870  4.34552  4.02576  3.93474  3.30727  3.04514  2.19578  4.85757  3.67944     63 i - - -
          2.68618  4.42225  2.77519  2.73123  3.46354  2.40513  3.72494  3.29354  2.67741  2.69355  4.24690  2.90347  2.73739  3.18146  2.89801  2.37887  2.77519  2.98518  4.58477  3.61503
          0.01738  4.45703  5.17937  0.61958  0.77255  0.48576  0.95510
     53   2.70565  4.61401  3.33179  2.77166  2.97091  3.60642  3.82602  3.16052  2.25656  1.96656  3.70356  3.23672  3.99178  2.50427  3.09846  2.36034  2.93621  2.90752  5.15488  3.88075     64 l - - -
          2.68618  4.42225  2.77519  2.73123  3.46354  2.40513  3.72494  3.29354  2.67741  2.69355  4.24690  2.90347  2.73739  3.18146  2.89801  2.37887  2.77519  2.98518  4.58477  3.61503
          0.01738  4.45703  5.17937  0.61958  0.77255  0.48576  0.95510
     54   1.68889  4.37795  3.85208  3.37805  3.75102  3.52412  4.23292  3.00680  3.30623  1.48600  3.72286  3.62907  4.08615  3.60700  3.59312  2.22041  2.98773  2.76098  5.24151  4.02455     65 l - - -
          2.68618  4.42225  2.77519  2.73123  3.46354  2.40513  3.72494  3.29354  2.67741  2.69355  4.24690  2.90347  2.73739  3.18146  2.89801  2.37887  2.77519  2.98518  4.58477  3.61503
          0.01738  4.45703  5.17937  0.61958  0.77255  0.48576  0.95510
     55   2.06786  4.39720  3.92260  3.54841  4.41394  3.25425  4.51436  3.66468  3.52358  3.47862  4.34815  3.65257  3.98882  3.81085  3.81896  0.87816  2.97027  2.47962  5.81139  4.60631     66 s - - -
          2.68618  4.42225  2.77519  2.73123  3.46354  2.40513  3.72494  3.29354  2.67741  2.69355  4.24690  2.90347  2.73739  3.18146  2.89801  2.37887  2.77519  2.98518  4.58477  3.61503
          0.01738  4.45703  5.17937  0.61958  0.77255  0.48576  0.95510
     56   2.68986  4.56798  3.34999  2.79829  2.79530  3.60040  3.84527  3.11057  2.32067  2.80103  3.67323  2.57173  3.99258  3.09695  3.16173  2.35888  2.92536  2.04375  5.13139  3.86323     67 v - - -
          2.68618  4.42225  2.77519  2.73123  3.46354  2.40513  3.72494  3.29354  2.67741  2.69355  4.24690  2.90347  2.73739  3.18146  2.89801  2.37887  2.77519  2.98518  4.58477  3.61503
          0.01738  4.45703  5.17937  0.61958  0.77255  0.48576  0.95510
     57   2.93729  4.36335  4.47499  3.88889  3.28065  4.08695  4.39550  2.00599  3.75695  1.47725  2.43960  4.09059  4.41267  2.70960  3.91049  3.38657  3.16628  1.95083  4.97583  3.82408     68 l - - -
          2.68618  4.42225  2.77519  2.73123  3.46354  2.40513  3.72494  3.29354  2.67741  2.69355  4.24690  2.90347  2.73739  3.18146  2.89801  2.37887  2.77519  2.98518  4.58477  3.61503
          0.01738  4.45703  5.17937  0.61958  0.77255  0.48576  0.95510
     58   2.71396  4.68506  3.28111  2.72027  3.87596  3.59174  3.80474  3.25099  2.21610  2.06663  3.77555  3.19754  3.97947  2.47488  3.03375  2.32841  2.94444  2.44710  5.22519  3.94634     69 l - - -
          2.68618  4.42225  2.77519  2.73123  3.46354  2.40513  3.72494  3.29354  2.67741  2.69355  4.24690  2.90347  2.73739  3.18146  2.89801  2.37887  2.77519  2.98518  4.58477  3.61503
          0.01738  4.45703  5.17937  0.61958  0.77255  0.48576  0.95510
     59   2.21665  5.02640  2.95846  2.50029  4.46557  2.63426  3.77896  3.92153  2.56191  3.46310  4.24046  2.41423  3.90634  2.32692  3.03893  1.90869  2.97714  3.50963  5.64252  4.26952     70 s - - -
          2.68618  4.42225  2.77519  2.73123  3.46354  2.40513  3.72494  3.29354  2.67741  2.69355  4.24690  2.90347  2.73739  3.18146  2.89801  2.37887  2.77519  2.98518  4.58477  3.61503
          0.01738  4.45703  5.17937  0.61958  0.77255  0.48576  0.95510
     60   2.69343  4.49882  3.50875  2.95179  3.71246  3.61314  3.92684  2.05109  2.84874  2.76610  3.65538  3.36463  4.03226  3.21010  2.52849  2.34093  1.99329  2.79283  5.12708  3.88343     71 t - - -
          2.68618  4.42225  2.77519  2.73123  3.46354  2.40513  3.72494  3.29354  2.67741  2.69355  4.24690  2.90347  2.73739  3.18146  2.89801  2.37887  2.77519  2.98518  4.58477  3.61503
          0.01738  4.45703  5.17937  0.61958  0.77255  0.48576  0.95510
     61   2.75430  4.68914  3.34950  2.78713  3.85614  3.63267  3.83816  2.54705  2.64232  2.35956  3.77294  1.85496  4.02024  3.05859  2.41968  2.87419  2.98413  2.95061  5.22324  3.94689     72 n - - -
          2.68618  4.42225  2.77519  2.73123  3.46354  2.40513  3.72494  3.29354  2.67741  2.69355  4.24690  2.90347  2.73739  3.18146  2.89801  2.37887  2.77519  2.98518  4.58477  3.61503
          0.01738  4.45703  5.17937  0.61958  0.77255  0.48576  0.95510
     62   2.27164  5.00600  3.09054  2.55299  4.31690  3.53102  2.75388  3.74080  1.82370  3.30724  4.11032  3.06643  3.93903  2.87501  2.86297  2.76565  2.06654  3.38932  5.50572  4.17131     73 k - - -
          2.68618  4.42225  2.77519  2.73123  3.46354  2.40513  3.72494  3.29354  2.67741  2.69355  4.24690  2.90347  2.73739  3.18146  2.89801  2.37887  2.77519  2.98518  4.58477  3.61503
          0.01738  4.45703  5.17937  0.61958  0.77255  0.48576  0.95510
     63   3.09135  5.38112  3.32782  2.76304  4.81651  3.74073  3.77831  4.20739  1.78809  3.64168  4.46243  1.63823  4.12829  2.89879  1.66092  3.06136  3.28277  3.83872  5.69811  4.45030     74 n - - -
          2.68618  4.42225  2.77519  2.73123  3.46354  2.40513  3.72494  3.29354  2.67741  2.69355  4.24690  2.90347  2.73739  3.18146  2.89801  2.37887  2.77519  2.98518  4.58477  3.61503
          0.01738  4.45703  5.17937  0.61958  0.77255  0.48576  0.95510
     64   2.73319  5.11233  2.95216  2.11092  4.41387  3.49313  3.70050  3.86402  2.10433  2.65046  4.17372  2.44001  3.90031  2.81960  2.91185  1.98847  2.96552  3.48109  5.57188  4.19657     75 s - - -
          2.68618  4.42225  2.77519  2.73123  3.46354  2.40513  3.72494  3.29354  2.67741  2.69355  4.24690  2.90347  2.73739  3.18146  2.89801  2.37887  2.77519  2.98518  4.58477  3.61503
          0.01738  4.45703  5.17937  0.61958  0.77255  0.48576  0.95510
     65   2.72733  4.73574  2.54370  2.68240  3.93407  3.58869  3.82606  2.52936  2.68247  2.94004  3.82049  3.17677  3.98624  2.04648  3.11616  2.82394  2.96228  2.13066  5.29677  3.99902     76 q - - -
          2.68618  4.42225  2.77519  2.73123  3.46354  2.40513  3.72494  3.29354  2.67741  2.69355  4.24690  2.90347  2.73739  3.18146  2.89801  2.37887  2.77519  2.98518  4.58477  3.61503
          0.01738  4.45703  5.17937  0.61958  0.77255  0.48576  0.95510
     66   1.53939  4.35215  3.84665  3.31382  3.64388  3.60336  4.15214  2.83532  3.24473  2.06071  3.60922  3.60613  4.09805  3.53293  3.54559  2.27336  2.96497  2.19430  5.13053  3.91488     77 a - - -
          2.68618  4.42225  2.77519  2.73123  3.46354  2.40513  3.72494  3.29354  2.67741  2.69355  4.24690  2.90347  2.73739  3.18146  2.89801  2.37887  2.77519  2.98518  4.58477  3.61503
          0.01738  4.45703  5.17937  0.61958  0.77255  0.48576  0.95510
     67   2.29927  5.30447  2.24980  2.38836  4.64022  3.46978  3.75338  4.12056  1.79404  3.61271  4.37963  1.99086  3.92889  2.87020  3.03328  2.77296  3.06441  3.69634  5.75732  4.34049     78 k - - -
          2.68618  4.42225  2.77519  2.73123  3.46354  2.40513  3.72494  3.29354  2.67741  2.69355  4.24690  2.90347  2.73739  3.18146  2.89801  2.37887  2.77519  2.98518  4.58477  3.61503
          0.01738  4.45703  5.17937  0.61958  0.77255  0.48576  0.95510
     68   2.70118  4.69182  2.20838  2.25893  2.87921  3.57864  3.80265  3.23578  2.67755  2.40469  2.81138  3.17341  3.96763  3.01131  3.10933  2.80256  2.93314  2.97663  5.22446  3.93149     79 d - - -
          2.68618  4.42225  2.77519  2.73123  3.46354  2.40513  3.72494  3.29354  2.67741  2.69355  4.24690  2.90347  2.73739  3.18146  2.89801  2.37887  2.77519  2.98518  4.58477  3.61503
          0.01738  4.45703  5.17937  0.61958  0.77255  0.48576  0.95510
     69   2.27288  4.76297  3.17054  2.23464  3.97164  3.54673  3.76051  2.79344  2.20381  3.00717  2.76985  3.11504  3.93588  2.94183  3.03453  2.34083  2.91986  3.07460  5.29043  3.98468     80 k - - -
          2.68618  4.42225  2.77519  2.73123  3.46354  2.40513  3.72494  3.29354  2.67741  2.69355  4.24690  2.90347  2.73739  3.18146  2.89801  2.37887  2.77519  2.98518  4.58477  3.61503
          0.01738  4.45703  5.17937  0.61958  0.77255  0.48576  0.95510
     70   2.72521  5.04206  3.02732  2.20214  4.32772  3.51204  3.70286  3.75975  2.04250  3.31616  4.10620  3.01456  3.90809  2.37653  2.88647  2.72565  2.09371  2.66926  5.51050  4.15531     81 k - - -
          2.68618  4.42225  2.77519  2.73123  3.46354  2.40513  3.72494  3.29354  2.67741  2.69355  4.24690  2.90347  2.73739  3.18146  2.89801  2.37887  2.77519  2.98518  4.58477  3.61503
          0.01738  4.45703  5.17937  0.61958  0.77255  0.48576  0.95510
     71   2.70575  5.11631  2.61682  2.21296  4.42044  3.47695  3.68062  3.87989  2.43687  3.40371  4.17006  2.45040  3.87860  2.79384  2.52414  2.68606  2.13082  3.48552  5.57262  2.99045     82 t - - -
          2.68618  4.42225  2.77519  2.73123  3.46354  2.40513  3.72494  3.29354  2.67741  2.69355  4.24690  2.90347  2.73739  3.18146  2.89801  2.37887  2.77519  2.98518  4.58477  3.61503
          0.01738  4.45703  5.17937  0.61958  0.77255  0.48576  0.95510
     72   2.70250  5.09452  2.44310  2.04965  4.39217  3.47996  3.68241  2.92427  2.10920  2.70014  4.14929  2.55696  3.87983  2.79813  2.92394  2.68721  2.93459  3.45854  5.55528  4.17335     83 e - - -
          2.68618  4.42225  2.77519  2.73123  3.46354  2.40513  3.72494  3.29354  2.67741  2.69355  4.24690  2.90347  2.73739  3.18146  2.89801  2.37887  2.77519  2.98518  4.58477  3.61503
          0.01738  4.45703  5.17937  0.61958  0.77255  0.48576  0.95510
     73   2.43468  5.13236  2.30195  2.44481  4.47647  3.46843  3.76190  3.92757  2.55568  3.46975  4.25393  2.98540  3.92121  2.06509  3.04269  2.75001  1.85939  3.53551  5.65297  4.26676     84 t - - -
          2.68618  4.42225  2.77519  2.73123  3.46354  2.40513  3.72494  3.29354  2.67741  2.69355  4.24690  2.90347  2.73739  3.18146  2.89801  2.37887  2.77519  2.98518  4.58477  3.61503
          0.01738  4.45703  5.17937  0.61958  0.77255  0.48576  0.95510
     74   2.77321  5.26120  2.31690  2.04387  4.58459  3.46691  3.71527  4.06392  2.09577  3.55656  4.31509  1.97419  3.90217  2.82627  2.98795  2.72983  3.01092  2.87947  5.70172  4.28762     85 n - - -
          2.68618  4.42225  2.77519  2.73123  3.46354  2.40513  3.72494  3.29354  2.67741  2.69355  4.24690  2.90347  2.73739  3.18146  2.89801  2.37887  2.77519  2.98518  4.58477  3.61503
          0.01738  4.45703  5.17937  0.61958  0.77255  0.48576  0.95510
     75   2.71073  4.88604  3.11599  2.19964  4.12372  3.53698  3.73344  3.53057  1.89284  2.53072  2.90567  3.07346  3.92722  2.88802  2.94489  2.31965  2.94029  3.21539  5.38611  4.06223     86 k - - -
          2.68618  4.42225  2.77519  2.73123  3.46354  2.40513  3.72494  3.29354  2.67741  2.69355  4.24690  2.90347  2.73739  3.18146  2.89801  2.37887  2.77519  2.98518  4.58477  3.61503
          0.01738  4.45703  5.17937  0.61958  0.77255  0.48576  0.95510
     76   2.28110  4.73494  3.18265  2.22729  3.93831  3.55225  3.77538  2.63705  2.62398  2.47227  3.82209  2.64996  2.79274  2.96580  3.06346  2.77196  2.92265  3.03968  5.27148  3.97119     87 e - - -
          2.68618  4.42225  2.77519  2.73123  3.46354  2.40513  3.72494  3.29354  2.67741  2.69355  4.24690  2.90347  2.73739  3.18146  2.89801  2.37887  2.77519  2.98518  4.58477  3.61503
          0.01738  4.45703  5.17937  0.61958  0.77255  0.48576  0.95510
     77   2.70854  5.04694  3.01521  2.46705  4.33714  3.49930  3.69207  3.77811  2.09614  2.67754  4.10956  2.48350  3.89420  2.35659  2.89658  2.37149  2.36459  3.40912  5.51572  4.15256     88 k - - -
          2.68618  4.42225  2.77519  2.73123  3.46354  2.40513  3.72494  3.29354  2.67741  2.69355  4.24690  2.90347  2.73739  3.18146  2.89801  2.37887  2.77519  2.98518  4.58477  3.61503
          0.01738  4.45703  5.17937  0.61958  0.77255  0.48576  0.95510
     78   2.28394  5.22923  2.99062  2.49879  4.58441  3.54042  3.72471  4.03272  1.57763  3.52429  4.30187  2.32344  3.95432  2.31318  2.77963  2.79757  3.05389  3.63296  5.65571  4.29775     89 k - - -
          2.68618  4.42225  2.77519  2.73123  3.46354  2.40513  3.72494  3.29354  2.67741  2.69355  4.24690  2.90347  2.73739  3.18146  2.89801  2.37887  2.77519  2.98518  4.58477  3.61503
          0.01738  4.45703  5.17937  0.61958  0.77255  0.48576  0.95510
     79   2.72882  5.21850  2.31168  2.38465  4.55162  3.46457  3.68231  4.03183  2.09080  3.51903  4.26818  2.44094  3.87886  2.41894  2.92876  2.25880  2.44865  3.60391  5.65823  4.24877     90 k - - -
          2.68618  4.42225  2.77519  2.73123  3.46354  2.40513  3.72494  3.29354  2.67741  2.69355  4.24690  2.90347  2.73739  3.18146  2.89801  2.37887  2.77519  2.98518  4.58477  3.61503
          0.10733  4.45703  2.40605  0.61958  0.77255  0.48576  0.95510
     80   2.66133  4.69381  2.45470  2.61770  3.89040  3.52466  3.75426  3.28669  2.61253  2.93886  2.81058  3.11196  3.91948  2.95020  3.05114  2.30630  2.40804  3.00525  5.23120  2.87350     91 s - - -
          2.68618  4.42225  2.77519  2.73123  3.46354  2.40513  3.72494  3.29354  2.67741  2.69355  4.24690  2.90347  2.73739  3.18146  2.89801  2.37887  2.77519  2.98518  4.58477  3.61503
          0.01900  4.36870  5.09104  0.61958  0.77255  0.41244  1.08482
     81   2.73465  5.15218  2.92263  2.07590  4.48986  2.67456  3.70411  3.95197  1.83827  3.46483  4.23064  2.97116  3.89607  2.81748  2.92168  2.28529  2.43817  3.54627  5.62277  4.23540     92 k - - -
          2.68618  4.42225  2.77519  2.73123  3.46354  2.40513  3.72494  3.29354  2.67741  2.69355  4.24690  2.90347  2.73739  3.18146  2.89801  2.37887  2.77519  2.98518  4.58477  3.61503
          0.01738  4.45703  5.17937  0.61958  0.77255  0.48576  0.95510
     82   2.73364  5.15130  2.38572  2.14234  4.45539  3.47707  3.69999  3.91488  2.46604  2.69573  4.20779  2.95896  3.89236  1.96365  2.95293  2.70931  2.45421  3.51967  5.60741  4.21615     93 q - - -
          2.68618  4.42225  2.77519  2.73123  3.46354  2.40513  3.72494  3.29354  2.67741  2.69355  4.24690  2.90347  2.73739  3.18146  2.89801  2.37887  2.77519  2.98518  4.58477  3.61503
          0.01738  4.45703  5.17937  0.61958  0.77255  0.48576  0.95510
     83   2.76529  5.27950  2.32070  2.09592  4.61296  3.46088  3.70595  4.10079  2.04278  3.58000  4.33009  2.38222  2.86715  2.81275  2.98028  2.25004  3.00289  3.66524  5.71485  4.29353     94 k - - -
          2.68618  4.42225  2.77519  2.73123  3.46354  2.40513  3.72494  3.29354  2.67741  2.69355  4.24690  2.90347  2.73739  3.18146  2.89801  2.37887  2.77519  2.98518  4.58477  3.61503
          0.01738  4.45703  5.17937  0.61958  0.77255  0.48576  0.95510
     84   2.30019  4.51470  4.99665  4.49056  3.86048  4.51732  5.14198  1.52564  4.39379  2.48993  3.68343  4.65184  4.87287  4.64507  4.57495  3.89634  3.45999  0.93719  5.70209  4.49149     95 v - - -
          2.68618  4.42225  2.77519  2.73123  3.46354  2.40513  3.72494  3.29354  2.67741  2.69355  4.24690  2.90347  2.73739  3.18146  2.89801  2.37887  2.77519  2.98518  4.58477  3.61503
          0.01738  4.45703  5.17937  0.61958  0.77255  0.48576  0.95510
     85   2.21474  4.75865  3.16274  2.68140  4.06501  3.48701  3.85323  3.51360  2.70518  3.14813  3.98437  2.45367  3.95227  3.04368  3.14236  1.66365  2.96252  3.18981  5.39003  2.79017     96 s - - -
          2.68618  4.42225  2.77519  2.73123  3.46354  2.40513  3.72494  3.29354  2.67741  2.69355  4.24690  2.90347  2.73739  3.18146  2.89801  2.37887  2.77519  2.98518  4.58477  3.61503
          0.01738  4.45703  5.17937  0.61958  0.77255  0.48576  0.95510
     86   2.68492  4.46862  3.50363  2.94082  3.64883  3.62898  3.91325  2.51267  2.88093  2.70705  3.59741  3.36008  4.02901  3.20826  2.57000  2.02024  2.38002  2.19782  5.07651  3.83264     97 s - - -
          2.68618  4.42225  2.77519  2.73123  3.46354  2.40513  3.72494  3.29354  2.67741  2.69355  4.24690  2.90347  2.73739  3.18146  2.89801  2.37887  2.77519  2.98518  4.58477  3.61503
          0.01738  4.45703  5.17937  0.61958  0.77255  0.48576  0.95510
     87   2.70550  4.63201  3.28707  2.29501  3.87998  3.56855  3.89134  3.16816  2.78689  2.91547  3.79180  3.24928  2.80363  3.12160  3.19596  2.83753  2.29485  1.78298  5.26227  3.98782     98 v - - -
          2.68618  4.42225  2.77519  2.73123  3.46354  2.40513  3.72494  3.29354  2.67741  2.69355  4.24690  2.90347  2.73739  3.18146  2.89801  2.37887  2.77519  2.98518  4.58477  3.61503
          0.01738  4.45703  5.17937  0.61958  0.77255  0.48576  0.95510
     88   1.91932  4.75903  3.20045  2.67726  4.05082  3.52041  3.82386  3.44148  2.64152  2.47360  3.92708  3.15947  3.95511  2.04360  3.06410  2.26519  2.95358  3.13653  5.36469  4.06306     99 a - - -
          2.68618  4.42225  2.77519  2.73123  3.46354  2.40513  3.72494  3.29354  2.67741  2.69355  4.24690  2.90347  2.73739  3.18146  2.89801  2.37887  2.77519  2.98518  4.58477  3.61503
          0.01738  4.45703  5.17937  0.61958  0.77255  0.48576  0.95510
     89   2.13413  4.36496  3.73454  3.20098  3.41562  2.83801  4.00309  2.87019  3.13105  2.12666  3.51501  3.53914  4.10238  3.42592  3.43358  2.97212  2.96481  2.65291  4.90932  1.86833    100 y - - -
          2.68618  4.42225  2.77519  2.73123  3.46354  2.40513  3.72494  3.29354  2.67741  2.69355  4.24690  2.90347  2.73739  3.18146  2.89801  2.37887  2.77519  2.98518  4.58477  3.61503
          0.01738  4.45703  5.17937  0.61958  0.77255  0.48576  0.95510
     90   2.73722  5.16597  2.90705  1.83046  4.47641  3.48138  3.69502  3.94177  2.10965  3.45504  4.22106  2.41884  3.89353  2.80821  2.92317  2.27134  2.97038  3.54058  5.61352  2.99493    101 e - - -
          2.68618  4.42225  2.77519  2.73123  3.46354  2.40513  3.72494  3.29354  2.67741  2.69355  4.24690  2.90347  2.73739  3.18146  2.89801  2.37887  2.77519  2.98518  4.58477  3.61503
          0.01738  4.45703  5.17937  0.61958  0.77255  0.48576  0.95510
     91   2.73593  5.06508  3.05488  2.49609  4.36185  3.52234  3.69755  3.79845  2.40354  3.34088  2.97388  2.39179  2.87841  2.36725  2.09534  2.73275  2.96310  3.43189  5.52190  4.16970    102 r - - -
          2.68628  4.42236  2.77530  2.73134  3.46364  2.40523  3.72505  3.29364  2.67674  2.69287  4.24700  2.90357  2.73750  3.18157  2.89811  2.37897  2.77530  2.98529  4.58487  3.61514
          0.26862  2.09787  2.18169  1.16684  0.37302  0.48576  0.95510
     92   4.17524  5.25602  5.11157  4.92327  0.92022  4.79966  3.63677  3.78551  4.73431  3.02321  4.34704  4.41427  5.08024  4.53669  4.64259  4.19455  4.38534  3.73159  3.73302  1.12098    107 f - - -
          2.68618  4.42225  2.77519  2.73123  3.46354  2.40513  3.72494  3.29354  2.67741  2.69355  4.24690  2.90347  2.73739  3.18146  2.89801  2.37887  2.77519  2.98518  4.58477  3.61503
          0.01949  4.34361  5.06596  0.61958  0.77255  0.64759  0.74087
     93   1.64634  4.49123  4.16176  3.71974  3.56519  3.80064  4.49315  2.59164  3.59107  1.20399  3.48198  3.94116  4.32255  3.89834  3.82211  3.19794  3.20353  2.48680  5.29413  4.09432    108 l - - -
          2.68618  4.42225  2.77519  2.73123  3.46354  2.40513  3.72494  3.29354  2.67741  2.69355  4.24690  2.90347  2.73739  3.18146  2.89801  2.37887  2.77519  2.98518  4.58477  3.61503
          0.01949  4.34361  5.06596  0.61958  0.77255  0.39643  1.11693
     94   2.73220  5.17344  2.37791  2.40435  4.49262  3.47021  2.82303  3.96166  2.46105  3.47198  4.23436  2.95120  3.88822  2.32687  2.95124  1.97825  2.44352  3.55356  5.62984  4.23154    109 s - - -
          2.68618  4.42225  2.77519  2.73123  3.46354  2.40513  3.72494  3.29354  2.67741  2.69355  4.24690  2.90347  2.73739  3.18146  2.89801  2.37887  2.77519  2.98518  4.58477  3.61503
          0.01738  4.45703  5.17937  0.61958  0.77255  0.48576  0.95510
     95   2.80649  5.14756  2.87396  2.49750  4.56970  1.77188  3.81092  4.02623  2.09036  3.55373  4.34221  2.36600  2.75723  2.94236  3.01995  2.79546  3.07178  3.61758  5.71878  4.34524    110 g - - -
          2.68618  4.42225  2.77519  2.73123  3.46354  2.40513  3.72494  3.29354  2.67741  2.69355  4.24690  2.90347  2.73739  3.18146  2.89801  2.37887  2.77519  2.98518  4.58477  3.61503
          0.01738  4.45703  5.17937  0.61958  0.77255  0.48576  0.95510
     96   4.11080  5.34658  5.05921  4.91484  0.39302  4.58859  4.28385  3.61005  4.82035  2.85557  4.26747  4.73813  5.05699  4.83274  4.79334  4.32441  4.42361  3.63791  4.42047  2.73971    111 F - - -
          2.68618  4.42225  2.77519  2.73123  3.46354  2.40513  3.72494  3.29354  2.67741  2.69355  4.24690  2.90347  2.73739  3.18146  2.89801  2.37887  2.77519  2.98518  4.58477  3.61503
          0.01738  4.45703  5.17937  0.61958  0.77255  0.48576  0.95510
     97   3.45929  4.73934  5.21718  4.72152  2.27005  4.74828  4.95668  0.85565  4.58674  1.97427  3.35164  4.83104  4.99550  4.68848  4.66433  4.13547  3.70280  2.15018  5.20757  3.84326    112 i - - -
          2.68618  4.42225  2.77519  2.73123  3.46354  2.40513  3.72494  3.29354  2.67741  2.69355  4.24690  2.90347  2.73739  3.18146  2.89801  2.37887  2.77519  2.98518  4.58477  3.61503
          0.01738  4.45703  5.17937  0.61958  0.77255  0.48576  0.95510
     98   2.72929  5.19778  2.37801  2.12748  4.51810  3.46658  3.68753  3.99288  2.44926  3.49247  4.24809  2.34853  3.88173  2.32486  2.94411  2.69477  2.45729  3.57592  5.64215  3.00951    113 e - - -
          2.68618  4.42225  2.77519  2.73123  3.46354  2.40513  3.72494  3.29354  2.67741  2.69355  4.24690  2.90347  2.73739  3.18146  2.89801  2.37887  2.77519  2.98518  4.58477  3.61503
          0.01738  4.45703  5.17937  0.61958  0.77255  0.48576  0.95510
     99   2.27183  5.05040  2.93614  2.03197  4.37081  3.49070  3.76344  3.80148  2.54219  3.36973  4.16910  3.02191  3.93032  2.45104  3.00485  2.75922  1.76642  3.43730  5.57504  4.21461    114 t - - -
          2.68618  4.42225  2.77519  2.73123  3.46354  2.40513  3.72494  3.29354  2.67741  2.69355  4.24690  2.90347  2.73739  3.18146  2.89801  2.37887  2.77519  2.98518  4.58477  3.61503
          0.01738  4.45703  5.17937  0.61958  0.77255  0.48576  0.95510
    100   4.19315  5.44032  4.75453  4.62295  2.56366  4.55267  4.05212  4.14069  4.47142  3.43450  4.75512  4.51508  5.02613  4.62280  4.51871  4.25573  4.48978  4.04162  4.21812  0.36665    115 Y - - -
          2.68618  4.42225  2.77519  2.73123  3.46354  2.40513  3.72494  3.29354  2.67741  2.69355  4.24690  2.90347  2.73739  3.18146  2.89801  2.37887  2.77519  2.98518  4.58477  3.61503
          0.01738  4.45703  5.17937  0.61958  0.77255  0.48576  0.95510
    101   3.23517  4.54634  5.10680  4.52639  2.35875  4.51211  4.85781  1.35261  4.37287  1.85413  2.01520  4.63240  4.76631  4.45755  4.41710  3.85044  3.46346  1.95091  5.21062  4.09090    116 i - - -
          2.68618  4.42225  2.77519  2.73123  3.46354  2.40513  3.72494  3.29354  2.67741  2.69355  4.24690  2.90347  2.73739  3.18146  2.89801  2.37887  2.77519  2.98518  4.58477  3.61503
          0.01738  4.45703  5.17937  0.61958  0.77255  0.48576  0.95510
    102   2.66692  4.76978  3.11773  2.81741  4.58429  3.34378  4.10346  4.03213  2.96502  3.64006  4.44885  1.26196  3.97205  3.28402  3.39096  2.09930  2.20116  3.55314  5.83705  4.51802    117 n - - -
          2.68618  4.42225  2.77519  2.73123  3.46354  2.40513  3.72494  3.29354  2.67741  2.69355  4.24690  2.90347  2.73739  3.18146  2.89801  2.37887  2.77519  2.98518  4.58477  3.61503
          0.01738  4.45703  5.17937  0.61958  0.77255  0.48576  0.95510
    103   2.75841  4.25681  4.10290  3.52714  3.31715  3.84972  4.13461  1.82673  3.40308  2.35918  3.33677  3.78058  4.21521  2.66994  3.61900  3.13511  2.99135  1.73739  4.85826  2.69391    118 v - - -
          2.68618  4.42225  2.77519  2.73123  3.46354  2.40513  3.72494  3.29354  2.67741  2.69355  4.24690  2.90347  2.73739  3.18146  2.89801  2.37887  2.77519  2.98518  4.58477  3.61503
          0.13290  4.45703  2.18169  0.61958  0.77255  0.48576  0.95510
    104   2.72993  4.97301  3.03062  2.57206  4.45215  3.44718  3.78302  3.88801  1.70305  3.43506  4.23516  3.06689  2.69894  2.92096  2.86882  1.79882  3.00494  3.49051  5.60419  4.27307    119 k - - -
          2.68618  4.42225  2.77519  2.73123  3.46354  2.40513  3.72494  3.29354  2.67741  2.69355  4.24690  2.90347  2.73739  3.18146  2.89801  2.37887  2.77519  2.98518  4.58477  3.61503
          0.01949  4.34361  5.06596  0.61958  0.77255  0.64759  0.74087
    105   2.25030  5.27365  2.14540  2.34269  4.60449  3.42365  3.73159  4.08340  2.06846  3.58356  4.35798  1.91988  3.89703  2.85366  3.03921  2.75036  3.04672  3.66422  5.73591  4.31633    120 n - - -
          2.68618  4.42225  2.77519  2.73123  3.46354  2.40513  3.72494  3.29354  2.67741  2.69355  4.24690  2.90347  2.73739  3.18146  2.89801  2.37887  2.77519  2.98518  4.58477  3.61503
          0.01949  4.34361  5.06596  0.61958  0.77255  0.39643  1.11693
    106   3.25700  5.95334  1.08842  1.88394  5.22607  3.45465  4.03251  4.78590  3.10406  4.23747  5.09355  1.80540  4.10089  3.19927  3.75070  3.10803  3.55254  4.32078  6.38332  4.81803    121 d - - -
          2.68618  4.42225  2.77519  2.73123  3.46354  2.40513  3.72494  3.29354  2.67741  2.69355  4.24690  2.90347  2.73739  3.18146  2.89801  2.37887  2.77519  2.98518  4.58477  3.61503
          0.01738  4.45703  5.17937  0.61958  0.77255  0.48576  0.95510
    107   2.28967  5.16310  3.05563  2.49687  4.50423  3.53418  3.69432  3.94988  2.02273  3.45234  4.22565  3.02270  3.92712  1.95568  2.38356  2.28334  2.99783  3.55616  5.59430  4.23864    122 q - - -
          2.68618  4.42225  2.77519  2.73123  3.46354  2.40513  3.72494  3.29354  2.67741  2.69355  4.24690  2.90347  2.73739  3.18146  2.89801  2.37887  2.77519  2.98518  4.58477  3.61503
          0.01738  4.45703  5.17937  0.61958  0.77255  0.48576  0.95510
    108   2.38702  5.36554  2.18710  1.66544  4.69266  3.46746  3.76270  4.18096  1.80897  3.66240  4.42782  2.93078  3.93619  2.87938  3.06621  2.78913  3.09087  3.74911  5.80103  4.37151    123 e - - -
          2.68618  4.42225  2.77519  2.73123  3.46354  2.40513  3.72494  3.29354  2.67741  2.69355  4.24690  2.90347  2.73739  3.18146  2.89801  2.37887  2.77519  2.98518  4.58477  3.61503
          0.01738  4.45703  5.17937  0.61958  0.77255  0.48576  0.95510
    109   1.98223  5.27821  2.17295  1.98453  4.63122  3.45613  3.80005  4.10633  2.63196  3.62137  4.40159  2.95305  3.94434  2.92771  3.14635  1.82821  3.09485  3.68950  5.78672  4.36861    124 s - - -
          2.68618  4.42225  2.77519  2.73123  3.46354  2.40513  3.72494  3.29354  2.67741  2.69355  4.24690  2.90347  2.73739  3.18146  2.89801  2.37887  2.77519  2.98518  4.58477  3.61503
          0.01738  4.45703  5.17937  0.61958  0.77255  0.48576  0.95510
    110   1.99415  4.26162  3.96665  3.38961  2.61261  3.78980  4.07717  2.11845  2.54262  2.01868  3.34342  3.68144  4.15918  3.55290  3.54015  3.06477  2.95439  2.44421  4.87286  3.66868    125 a - - -
          2.68618  4.42225  2.77519  2.73123  3.46354  2.40513  3.72494  3.29354  2.67741  2.69355  4.24690  2.90347  2.73739  3.18146  2.89801  2.37887  2.77519  2.98518  4.58477  3.61503
          0.01738  4.45703  5.17937  0.61958  0.77255  0.48576  0.95510
    111   3.14539  5.61721  2.57537  0.93372  4.92678  3.53005  3.95381  4.43259  2.76695  3.91117  4.75784  3.00781  4.09620  2.21726  3.21994  3.05846  3.40993  4.02798  6.03710  4.61260    126 e - - -
          2.68618  4.42225  2.77519  2.73123  3.46354  2.40513  3.72494  3.29354  2.67741  2.69355  4.24690  2.90347  2.73739  3.18146  2.89801  2.37887  2.77519  2.98518  4.58477  3.61503
          0.01738  4.45703  5.17937  0.61958  0.77255  0.48576  0.95510
    112   2.82942  5.28964  2.89537  1.79208  4.63759  3.51768  3.72436  4.10190  1.70287  3.57894  4.34695  2.98896  3.94314  2.40091  2.84082  2.26707  3.05905  3.68569  5.70333  4.32116    127 k - - -
          2.68618  4.42225  2.77519  2.73123  3.46354  2.40513  3.72494  3.29354  2.67741  2.69355  4.24690  2.90347  2.73739  3.18146  2.89801  2.37887  2.77519  2.98518  4.58477  3.61503
          0.01738  4.45703  5.17937  0.61958  0.77255  0.48576  0.95510
    113   3.80840  5.52589  4.36922  3.80115  5.04065  4.12895  4.43602  4.66216  2.71688  4.06973  5.08494  4.09953  4.63122  3.65490  0.36750  3.88501  4.05220  4.36690  5.89986  4.87865    128 R - - -
          2.68618  4.42225  2.77519  2.73123  3.46354  2.40513  3.72494  3.29354  2.67741  2.69355  4.24690  2.90347  2.73739  3.18146  2.89801  2.37887  2.77519  2.98518  4.58477  3.61503
          0.01738  4.45703  5.17937  0.61958  0.77255  0.48576  0.95510
    114   2.74636  4.72403  3.26715  1.95705  3.86303  3.61546  3.83145  3.23080  2.66877  2.00098  2.67288  3.21162  4.00333  2.56008  3.07464  2.85045  2.97624  2.99638  5.25186  3.97361    129 e - - -
          2.68618  4.42225  2.77519  2.73123  3.46354  2.40513  3.72494  3.29354  2.67741  2.69355  4.24690  2.90347  2.73739  3.18146  2.89801  2.37887  2.77519  2.98518  4.58477  3.61503
          0.01738  4.45703  5.17937  0.61958  0.77255  0.48576  0.95510
    115   2.97612  5.36880  3.01952  2.57706  4.75218  3.61506  3.76964  4.18993  1.62175  3.64484  4.44185  2.04501  4.04040  1.82348  2.66364  2.93328  3.19256  3.79393  5.73453  4.40913    130 k - - -
          2.68618  4.42225  2.77519  2.73123  3.46354  2.40513  3.72494  3.29354  2.67741  2.69355  4.24690  2.90347  2.73739  3.18146  2.89801  2.37887  2.77519  2.98518  4.58477  3.61503
          0.01738  4.45703  5.17937  0.61958  0.77255  0.48576  0.95510
    116   2.68510  4.73199  3.18951  2.20925  4.04944  3.50609  3.85154  3.40801  2.70114  3.08410  3.92911  3.16963  3.95674  3.04187  3.13453  2.18985  1.80700  2.43546  5.37615  4.07648    131 t - - -
          2.68618  4.42225  2.77519  2.73123  3.46354  2.40513  3.72494  3.29354  2.67741  2.69355  4.24690  2.90347  2.73739  3.18146  2.89801  2.37887  2.77519  2.98518  4.58477  3.61503
          0.01738  4.45703  5.17937  0.61958  0.77255  0.48576  0.95510
    117   3.88882  5.19835  5.13132  4.80978  3.47621  4.72280  5.29276  2.74042  4.57946  0.38905  3.37781  5.03554  5.08050  4.79721  4.64467  4.42521  4.16754  2.92212  5.52482  4.37201    132 L - - -
          2.68618  4.42225  2.77519  2.73123  3.46354  2.40513  3.72494  3.29354  2.67741  2.69355  4.24690  2.90347  2.73739  3.18146  2.89801  2.37887  2.77519  2.98518  4.58477  3.61503
          0.01738  4.45703  5.17937  0.61958  0.77255  0.48576  0.95510
    118   2.72953  5.02195  3.06511  2.08873  4.29785  3.52578  3.70469  3.72519  2.08152  2.61141  3.11881  3.03163  3.91593  2.06134  2.86449  2.73575  2.95672  3.37475  5.48780  4.14209    133 q - - -
          2.68618  4.42225  2.77519  2.73123  3.46354  2.40513  3.72494  3.29354  2.67741  2.69355  4.24690  2.90347  2.73739  3.18146  2.89801  2.37887  2.77519  2.98518  4.58477  3.61503
          0.01738  4.45703  5.17937  0.61958  0.77255  0.48576  0.95510
    119   2.80440  5.26130  2.27583  2.40589  4.62208  2.61619  3.75874  4.09982  1.61329  3.59747  4.36528  2.95662  3.92655  2.87666  3.03133  2.17067  3.05330  3.67491  5.74519  4.33522    134 k - - -
          2.68618  4.42225  2.77519  2.73123  3.46354  2.40513  3.72494  3.29354  2.67741  2.69355  4.24690  2.90347  2.73739  3.18146  2.89801  2.37887  2.77519  2.98518  4.58477  3.61503
          0.01738  4.45703  5.17937  0.61958  0.77255  0.48576  0.95510
    120   3.09946  4.75386  3.98607  3.62999  2.91429  3.89095  4.02732  3.33587  3.50069  2.96492  4.02957  3.83833  4.40721  3.83073  3.73431  3.29926  2.30663  3.13106  4.53510  0.90779    135 y - - -
          2.68618  4.42225  2.77519  2.73123  3.46354  2.40513  3.72494  3.29354  2.67741  2.69355  4.24690  2.90347  2.73739  3.18146  2.89801  2.37887  2.77519  2.98518  4.58477  3.61503
          0.01738  4.45703  5.17937  0.61958  0.77255  0.48576  0.95510
    121   3.19713  4.54702  4.80910  4.27948  1.67399  4.29106  4.13775  2.76878  4.11160  1.82540  2.24613  4.27151  4.60060  4.18688  4.16174  3.61129  3.42138  2.72340  4.41861  1.76538    136 f - - -
          2.68618  4.42225  2.77519  2.73123  3.46354  2.40513  3.72494  3.29354  2.67741  2.69355  4.24690  2.90347  2.73739  3.18146  2.89801  2.37887  2.77519  2.98518  4.58477  3.61503
          0.01738  4.45703  5.17937  0.61958  0.77255  0.48576  0.95510
    122   1.84831  4.27431  3.99213  3.43915  2.59372  3.71654  4.14241  2.66991  3.35515  2.48892  3.43831  3.70095  2.79401  3.61135  3.60624  3.02332  2.96315  1.75531  4.95825  3.74738    137 v - - -
          2.68618  4.42225  2.77519  2.73123  3.46354  2.40513  3.72494  3.29354  2.67741  2.69355  4.24690  2.90347  2.73739  3.18146  2.89801  2.37887  2.77519  2.98518  4.58477  3.61503
          0.01738  4.45703  5.17937  0.61958  0.77255  0.48576  0.95510
    123   2.35284  4.84834  3.10788  2.55887  2.98144  3.51612  3.74174  3.50882  2.12163  3.12258  3.94212  2.52962  3.91567  2.90032  3.00457  2.29759  2.41088  3.19114  5.37567  4.04936    138 k - - -
          2.68618  4.42225  2.77519  2.73123  3.46354  2.40513  3.72494  3.29354  2.67741  2.69355  4.24690  2.90347  2.73739  3.18146  2.89801  2.37887  2.77519  2.98518  4.58477  3.61503
          0.26534  4.45703  1.50752  0.61958  0.77255  0.48576  0.95510
    124   2.92771  5.48043  1.58536  2.22993  4.78056  3.34756  3.78707  4.29766  2.69832  3.78044  4.58827  2.07027  3.90891  2.04239  3.24598  2.83635  3.19514  3.86481  5.92478  4.45037    139 d - - -
          2.68645  4.42252  2.77431  2.73022  3.46280  2.40540  3.72391  3.29326  2.67768  2.69382  4.24717  2.90316  2.73766  3.18173  2.89828  2.37914  2.77546  2.98545  4.58504  3.61530
          0.56853  1.23880  1.93856  1.49083  0.25513  0.52932  0.88918
    125   2.74420  4.99052  1.76685  2.41193  4.21636  3.43125  3.73214  2.55604  2.56537  3.22128  4.07384  2.94968  3.89127  2.37287  3.03830  2.75114  2.98987  3.28208  5.48998  4.12301    146 d - - -
          2.68618  4.42225  2.77519  2.73123  3.46354  2.40513  3.72494  3.29354  2.67741  2.69355  4.24690  2.90347  2.73739  3.18146  2.89801  2.37887  2.77519  2.98518  4.58477  3.61503
          0.02210  4.21886  4.94121  0.61958  0.77255  0.53785  0.87708
    126   2.70523  4.66861  3.21090  1.91346  2.72152  3.56794  3.76487  3.24076  2.69542  2.89202  3.76421  3.17140  3.96530  3.02569  3.11751  2.28078  2.93961  2.97630  5.04057  2.70048    147 e - - -
          2.68618  4.42225  2.77519  2.73123  3.46354  2.40513  3.72494  3.29354  2.67741  2.69355  4.24690  2.90347  2.73739  3.18146  2.89801  2.37887  2.77519  2.98518  4.58477  3.61503
          0.01949  4.34361  5.06596  0.61958  0.77255  0.39643  1.11693
    127   2.76942  5.17961  2.89116  1.75927  4.51829  3.48580  3.72763  3.97697  2.08411  3.49219  4.26508  2.97991  3.91662  2.84524  2.93811  1.94071  2.52842  3.57478  5.65113  4.26560    148 e - - -
          2.68618  4.42225  2.77519  2.73123  3.46354  2.40513  3.72494  3.29354  2.67741  2.69355  4.24690  2.90347  2.73739  3.18146  2.89801  2.37887  2.77519  2.98518  4.58477  3.61503
          0.01738  4.45703  5.17937  0.61958  0.77255  0.48576  0.95510
    128   2.73576  5.04302  3.07927  2.51025  4.33197  3.53019  3.69898  3.76319  2.06623  3.31352  4.10475  3.03302  3.91760  2.37147  2.28630  2.30699  2.42524  3.40468  3.45574  4.15572    149 k - - -
          2.68618  4.42225  2.77519  2.73123  3.46354  2.40513  3.72494  3.29354  2.67741  2.69355  4.24690  2.90347  2.73739  3.18146  2.89801  2.37887  2.77519  2.98518  4.58477  3.61503
          0.01738  4.45703  5.17937  0.61958  0.77255  0.48576  0.95510
    129   2.68769  4.46128  3.47009  2.41333  2.29788  3.63747  3.89483  2.41047  2.88727  2.67691  3.56667  3.34605  2.88951  3.19884  3.25960  2.38223  2.92256  2.73627  5.03716  3.78823    150 f - - -
          2.68618  4.42225  2.77519  2.73123  3.46354  2.40513  3.72494  3.29354  2.67741  2.69355  4.24690  2.90347  2.73739  3.18146  2.89801  2.37887  2.77519  2.98518  4.58477  3.61503
          0.01738  4.45703  5.17937  0.61958  0.77255  0.48576  0.95510
    130   2.91320  5.39969  1.83558  1.96520  4.66287  3.46927  3.81961  4.17584  2.68043  3.68281  4.47349  2.19628  3.97192  2.95431  3.20835  2.85198  3.16448  3.76664  5.83188  2.20779    151 d - - -
          2.68618  4.42225  2.77519  2.73123  3.46354  2.40513  3.72494  3.29354  2.67741  2.69355  4.24690  2.90347  2.73739  3.18146  2.89801  2.37887  2.77519  2.98518  4.58477  3.61503
          0.01738  4.45703  5.17937  0.61958  0.77255  0.48576  0.95510
    131   2.76009  5.09601  2.33373  1.80885  4.38753  3.48570  3.75030  3.79913  2.55278  3.38395  4.18043  2.98954  3.92165  2.88265  3.04097  2.75196  2.13330  2.53640  5.59294  4.21559    152 e - - -
          2.68618  4.42225  2.77519  2.73123  3.46354  2.40513  3.72494  3.29354  2.67741  2.69355  4.24690  2.90347  2.73739  3.18146  2.89801  2.37887  2.77519  2.98518  4.58477  3.61503
          0.01738  4.45703  5.17937  0.61958  0.77255  0.48576  0.95510
    132   2.83233  5.36563  2.13716  1.99262  4.69520  3.46226  3.75091  4.18911  1.81591  3.66356  4.42255  2.32307  3.92597  2.86439  3.05951  2.34811  3.07516  3.75029  5.79744  4.36362    153 k - - -
          2.68618  4.42225  2.77519  2.73123  3.46354  2.40513  3.72494  3.29354  2.67741  2.69355  4.24690  2.90347  2.73739  3.18146  2.89801  2.37887  2.77519  2.98518  4.58477  3.61503
          0.01738  4.45703  5.17937  0.61958  0.77255  0.48576  0.95510
    133   2.74108  5.08815  2.92208  2.09804  4.37387  2.26832  3.72059  2.81997  2.49494  3.36889  4.15617  2.45505  3.90857  2.34117  2.97052  2.73182  2.97642  3.44813  5.56199  4.18928    154 e - - -
          2.68618  4.42225  2.77519  2.73123  3.46354  2.40513  3.72494  3.29354  2.67741  2.69355  4.24690  2.90347  2.73739  3.18146  2.89801  2.37887  2.77519  2.98518  4.58477  3.61503
          0.01738  4.45703  5.17937  0.61958  0.77255  0.48576  0.95510
    134   2.32274  4.72809  2.50699  2.66311  3.99049  3.52255  3.81884  3.37112  2.67841  2.02335  3.87529  3.15055  3.94958  3.01138  3.11861  2.28571  2.40973  3.07637  5.32404  4.02392    155 l - - -
          2.68618  4.42225  2.77519  2.73123  3.46354  2.40513  3.72494  3.29354  2.67741  2.69355  4.24690  2.90347  2.73739  3.18146  2.89801  2.37887  2.77519  2.98518  4.58477  3.61503
          0.01738  4.45703  5.17937  0.61958  0.77255  0.48576  0.95510
    135   2.75668  5.26212  2.32554  2.37579  4.59661  2.69897  3.70068  4.08180  2.04074  3.56349  4.31382  2.40583  3.89113  2.41477  2.96456  2.25220  2.99355  3.64876  5.69956  4.28238    156 k - - -
          2.68618  4.42225  2.77519  2.73123  3.46354  2.40513  3.72494  3.29354  2.67741  2.69355  4.24690  2.90347  2.73739  3.18146  2.89801  2.37887  2.77519  2.98518  4.58477  3.61503
          0.01738  4.45703  5.17937  0.61958  0.77255  0.48576  0.95510
    136   2.72361  5.00145  3.02008  2.14130  4.27780  2.29356  3.72076  3.70426  2.11275  2.62841  4.07723  3.02528  3.91380  2.85609  2.93432  2.73382  2.42385  3.35553  5.48948  4.13968    157 k - - -
          2.68618  4.42225  2.77519  2.73123  3.46354  2.40513  3.72494  3.29354  2.67741  2.69355  4.24690  2.90347  2.73739  3.18146  2.89801  2.37887  2.77519  2.98518  4.58477  3.61503
          0.01738  4.45703  5.17937  0.61958  0.77255  0.48576  0.95510
    137   2.86151  5.38494  1.85036  1.70017  4.70814  3.46511  3.77410  4.19847  2.10609  3.68072  4.44864  2.92726  3.94216  2.89284  3.09842  2.80054  2.42232  3.76642  5.82140  4.38684    158 e - - -
          2.68618  4.42225  2.77519  2.73123  3.46354  2.40513  3.72494  3.29354  2.67741  2.69355  4.24690  2.90347  2.73739  3.18146  2.89801  2.37887  2.77519  2.98518  4.58477  3.61503
          0.01738  4.45703  5.17937  0.61958  0.77255  0.48576  0.95510
    138   3.27143  5.45010  3.36291  2.11045  4.90012  3.81602  3.89370  4.28861  2.25411  3.73057  4.59832  3.35200  4.24220  3.03297  0.91926  3.24765  3.46484  3.94828  5.76680  4.56322    159 r - - -
          2.68618  4.42225  2.77519  2.73123  3.46354  2.40513  3.72494  3.29354  2.67741  2.69355  4.24690  2.90347  2.73739  3.18146  2.89801  2.37887  2.77519  2.98518  4.58477  3.61503
          0.01738  4.45703  5.17937  0.61958  0.77255  0.48576  0.95510
    139   2.74247  5.02316  3.04250  2.07709  4.31364  3.52326  3.72627  3.71959  1.83953  3.30138  4.10301  3.03920  3.92677  2.85932  2.89490  2.75102  2.07295  2.76372  5.50892  4.16322    160 k - - -
          2.68618  4.42225  2.77519  2.73123  3.46354  2.40513  3.72494  3.29354  2.67741  2.69355  4.24690  2.90347  2.73739  3.18146  2.89801  2.37887  2.77519  2.98518  4.58477  3.61503
          0.01738  4.45703  5.17937  0.61958  0.77255  0.48576  0.95510
    140   3.48599  4.85170  4.79066  4.32368  2.83675  4.51166  4.34042  2.77297  4.09972  0.76270  3.37301  4.42893  4.80331  4.28219  4.21047  3.88084  3.71562  2.84332  4.61646  2.15627    161 l - - -
          2.68618  4.42225  2.77519  2.73123  3.46354  2.40513  3.72494  3.29354  2.67741  2.69355  4.24690  2.90347  2.73739  3.18146  2.89801  2.37887  2.77519  2.98518  4.58477  3.61503
          0.01738  4.45703  5.17937  0.61958  0.77255  0.48576  0.95510
    141   2.75564  4.85469  3.19952  2.64833  4.08554  3.58222  3.77827  3.43898  1.80753  2.49913  3.94230  2.18993  3.97624  2.94826  2.92026  2.81598  2.98555  2.49310  5.36809  4.06410    162 k - - -
          2.68618  4.42225  2.77519  2.73123  3.46354  2.40513  3.72494  3.29354  2.67741  2.69355  4.24690  2.90347  2.73739  3.18146  2.89801  2.37887  2.77519  2.98518  4.58477  3.61503
          0.01738  4.45703  5.17937  0.61958  0.77255  0.48576  0.95510
    142   2.84993  5.13763  1.89673  2.53070  4.80737  2.02016  4.01867  4.29909  2.94750  3.83826  4.64019  3.05403  3.99924  3.17782  3.46900  1.44109  3.19454  3.81305  6.00634  4.59761    163 s - - -
          2.68618  4.42225  2.77519  2.73123  3.46354  2.40513  3.72494  3.29354  2.67741  2.69355  4.24690  2.90347  2.73739  3.18146  2.89801  2.37887  2.77519  2.98518  4.58477  3.61503
          0.01738  4.45703  5.17937  0.61958  0.77255  0.48576  0.95510
    143   2.72083  4.93692  3.08775  2.54138  4.18738  3.53016  3.72733  3.61110  2.12306  3.20144  4.01304  3.05830  3.92498  2.39128  2.92215  2.29281  2.44780  3.28162  5.42618  2.44007    164 k - - -
          2.68618  4.42225  2.77519  2.73123  3.46354  2.40513  3.72494  3.29354  2.67741  2.69355  4.24690  2.90347  2.73739  3.18146  2.89801  2.37887  2.77519  2.98518  4.58477  3.61503
          0.01738  4.45703  5.17937  0.61958  0.77255  0.48576  0.95510
    144   2.71610  5.14550  2.44317  2.08115  4.46171  3.47534  3.68418  3.92472  2.43557  3.43924  4.20180  2.95732  3.88182  2.79521  2.08778  2.21254  2.94950  2.87509  5.59966  4.20829    165 e - - -
          2.68618  4.42225  2.77519  2.73123  3.46354  2.40513  3.72494  3.29354  2.67741  2.69355  4.24690  2.90347  2.73739  3.18146  2.89801  2.37887  2.77519  2.98518  4.58477  3.61503
          0.01738  4.45703  5.17937  0.61958  0.77255  0.48576  0.95510
    145   3.46268  4.76100  5.22913  4.66644  1.80747  4.71390  4.91281  2.40087  4.51882  0.99357  3.09799  4.79654  4.91220  4.54452  4.55363  4.06407  3.68395  1.94168  5.14680  3.92919    166 l - - -
          2.68618  4.42225  2.77519  2.73123  3.46354  2.40513  3.72494  3.29354  2.67741  2.69355  4.24690  2.90347  2.73739  3.18146  2.89801  2.37887  2.77519  2.98518  4.58477  3.61503
          0.01738  4.45703  5.17937  0.61958  0.77255  0.48576  0.95510
    146   3.22376  4.60218  4.69412  4.16626  2.86446  4.32232  4.23930  2.03546  3.99086  1.73760  3.40422  4.26234  4.63342  4.15317  4.10998  3.64467  3.45255  2.56966  4.57645  1.26605    167 y - - -
          2.68618  4.42225  2.77519  2.73123  3.46354  2.40513  3.72494  3.29354  2.67741  2.69355  4.24690  2.90347  2.73739  3.18146  2.89801  2.37887  2.77519  2.98518  4.58477  3.61503
          0.01738  4.45703  5.17937  0.61958  0.77255  0.48576  0.95510
    147   3.02966  5.49788  1.96678  2.38639  4.91779  3.44014  3.96959  4.43798  2.92698  3.94090  4.75817  1.22247  4.03729  3.12513  3.48877  2.19858  3.32921  3.98647  6.09388  4.62157    168 n - - -
          2.68618  4.42225  2.77519  2.73123  3.46354  2.40513  3.72494  3.29354  2.67741  2.69355  4.24690  2.90347  2.73739  3.18146  2.89801  2.37887  2.77519  2.98518  4.58477  3.61503
          0.01738  4.45703  5.17937  0.61958  0.77255  0.48576  0.95510
    148   3.13729  4.45966  4.91935  4.37119  3.66148  4.46040  4.91229  1.64613  4.25376  1.90781  3.52153  4.53468  4.77126  4.46889  4.40283  3.80405  2.40331  1.13516  5.44131  4.25346    169 v - - -
          2.68618  4.42225  2.77519  2.73123  3.46354  2.40513  3.72494  3.29354  2.67741  2.69355  4.24690  2.90347  2.73739  3.18146  2.89801  2.37887  2.77519  2.98518  4.58477  3.61503
          0.01738  4.45703  5.17937  0.61958  0.77255  0.48576  0.95510
    149   2.72951  4.81592  3.17600  2.22473  2.88170  3.56902  3.77256  3.39681  1.67768  3.04354  3.89381  3.13067  3.96101  2.95027  2.98518  2.79518  2.95968  2.52816  5.32506  4.01387    170 k - - -
          2.68618  4.42225  2.77519  2.73123  3.46354  2.40513  3.72494  3.29354  2.67741  2.69355  4.24690  2.90347  2.73739  3.18146  2.89801  2.37887  2.77519  2.98518  4.58477  3.61503
          0.01738  4.45703  5.17937  0.61958  0.77255  0.48576  0.95510
    150   2.74385  5.17455  2.97896  1.80089  4.50852  3.50119  3.68405  3.96806  2.12034  3.46707  4.22976  2.98159  3.90059  2.79268  2.34927  2.29740  2.42673  3.56158  5.61054  4.23190    171 e - - -
          2.68618  4.42225  2.77519  2.73123  3.46354  2.40513  3.72494  3.29354  2.67741  2.69355  4.24690  2.90347  2.73739  3.18146  2.89801  2.37887  2.77519  2.98518  4.58477  3.61503
          0.01738  4.45703  5.17937  0.61958  0.77255  0.48576  0.95510
    151   2.78125  5.13033  2.95283  2.10879  4.42019  2.23669  3.72795  3.87163  1.79531  3.40886  4.19857  3.01138  3.93345  2.85469  2.89581  2.76790  3.01283  3.49985  5.58092  2.93519    172 k - - -
          2.68618  4.42225  2.77519  2.73123  3.46354  2.40513  3.72494  3.29354  2.67741  2.69355  4.24690  2.90347  2.73739  3.18146  2.89801  2.37887  2.77519  2.98518  4.58477  3.61503
          0.01738  4.45703  5.17937  0.61958  0.77255  0.48576  0.95510
    152   2.93431  5.48228  1.51067  2.35872  4.80405  3.47077  3.81637  4.30316  2.12494  3.77421  4.55202  2.25958  3.97556  2.30294  3.15655  2.85957  3.18451  3.86547  5.90812  4.46171    173 d - - -
          2.68618  4.42225  2.77519  2.73123  3.46354  2.40513  3.72494  3.29354  2.67741  2.69355  4.24690  2.90347  2.73739  3.18146  2.89801  2.37887  2.77519  2.98518  4.58477  3.61503
          0.01738  4.45703  5.17937  0.61958  0.77255  0.48576  0.95510
    153   2.81406  5.27052  2.22527  2.40374  4.63275  2.23793  3.76906  4.11145  1.75028  3.61047  4.38036  2.95569  3.93147  2.88880  3.05556  2.25254  3.06521  3.68622  5.76001  4.34744    174 k - - -
          2.68618  4.42225  2.77519  2.73123  3.46354  2.40513  3.72494  3.29354  2.67741  2.69355  4.24690  2.90347  2.73739  3.18146  2.89801  2.37887  2.77519  2.98518  4.58477  3.61503
          0.01738  4.45703  5.17937  0.61958  0.77255  0.48576  0.95510
    154   2.71258  5.03277  2.54834  2.46013  4.29311  3.49328  3.70649  3.74467  2.48606  3.30664  4.09697  2.38688  3.89774  2.05907  2.96290  2.71262  2.94583  2.65956  5.50322  2.98994    175 q - - -
          2.68618  4.42225  2.77519  2.73123  3.46354  2.40513  3.72494  3.29354  2.67741  2.69355  4.24690  2.90347  2.73739  3.18146  2.89801  2.37887  2.77519  2.98518  4.58477  3.61503
          0.01738  4.45703  5.17937  0.61958  0.77255  0.48576  0.95510
    155   2.74755  5.13784  2.35667  2.43772  4.48829  3.46744  3.73866  3.94754  2.10655  3.47500  4.24924  2.97808  3.90802  2.85947  2.99776  1.94500  2.05708  3.54556  5.64550  4.25704    176 s - - -
          2.68618  4.42225  2.77519  2.73123  3.46354  2.40513  3.72494  3.29354  2.67741  2.69355  4.24690  2.90347  2.73739  3.18146  2.89801  2.37887  2.77519  2.98518  4.58477  3.61503
          0.01738  4.45703  5.17937  0.61958  0.77255  0.48576  0.95510
    156   3.62947  4.86896  5.46142  4.93501  3.42326  5.02776  5.42664  1.17449  4.78255  1.00743  3.19612  5.14119  5.16595  4.85024  4.84430  4.43128  3.86068  2.18499  5.58653  4.51641    177 l - - -
          2.68618  4.42225  2.77519  2.73123  3.46354  2.40513  3.72494  3.29354  2.67741  2.69355  4.24690  2.90347  2.73739  3.18146  2.89801  2.37887  2.77519  2.98518  4.58477  3.61503
          0.01738  4.45703  5.17937  0.61958  0.77255  0.48576  0.95510
    157   1.58134  4.35569  4.39131  3.84184  1.99891  3.98482  4.35927  1.98376  3.72567  2.25804  3.36627  4.02778  4.37721  3.93935  3.90368  3.30763  3.14503  2.31264  4.96829  3.71260    178 a - - -
          2.68618  4.42225  2.77519  2.73123  3.46354  2.40513  3.72494  3.29354  2.67741  2.69355  4.24690  2.90347  2.73739  3.18146  2.89801  2.37887  2.77519  2.98518  4.58477  3.61503
          0.01738  4.45703  5.17937  0.61958  0.77255  0.48576  0.95510
    158   2.90979  5.05412  3.27397  2.72170  4.31699  3.66622  3.79261  2.65900  1.98331  3.26050  4.12621  3.20308  4.05790  1.44349  2.68524  2.94095  3.12487  3.38178  5.49364  4.21114    179 q - - -
          2.68618  4.42225  2.77519  2.73123  3.46354  2.40513  3.72494  3.29354  2.67741  2.69355  4.24690  2.90347  2.73739  3.18146  2.89801  2.37887  2.77519  2.98518  4.58477  3.61503
          0.01738  4.45703  5.17937  0.61958  0.77255  0.48576  0.95510
    159   3.37265  4.82171  4.51053  4.11496  2.63684  4.26230  4.01523  3.03872  3.93541  2.70535  3.89291  4.16537  4.67561  4.15090  4.08588  3.64563  3.64595  2.08660  4.30618  0.85625    180 y - - -
          2.68618  4.42225  2.77519  2.73123  3.46354  2.40513  3.72494  3.29354  2.67741  2.69355  4.24690  2.90347  2.73739  3.18146  2.89801  2.37887  2.77519  2.98518  4.58477  3.61503
          0.01738  4.45703  5.17937  0.61958  0.77255  0.48576  0.95510
    160   2.96372  5.12963  3.34832  2.75776  4.42949  3.70436  3.78319  2.64829  1.24813  3.34170  4.19903  3.22902  4.08431  2.27740  2.57763  2.98269  3.16832  3.48113  5.53389  4.26860    181 k - - -
          2.68618  4.42225  2.77519  2.73123  3.46354  2.40513  3.72494  3.29354  2.67741  2.69355  4.24690  2.90347  2.73739  3.18146  2.89801  2.37887  2.77519  2.98518  4.58477  3.61503
          0.01738  4.45703  5.17937  0.61958  0.77255  0.48576  0.95510
    161   3.40131  4.64798  5.34129  4.87951  3.94826  4.88741  5.61099  1.51503  4.78857  2.40392  3.71336  5.04812  5.17150  5.05572  4.96588  4.31589  3.67261  0.70051  6.01072  4.78719    182 v - - -
          2.68618  4.42225  2.77519  2.73123  3.46354  2.40513  3.72494  3.29354  2.67741  2.69355  4.24690  2.90347  2.73739  3.18146  2.89801  2.37887  2.77519  2.98518  4.58477  3.61503
          0.01738  4.45703  5.17937  0.61958  0.77255  0.48576  0.95510
    162   2.03696  4.68418  3.25272  2.86011  4.50142  1.87276  4.08287  3.93640  2.94548  3.54796  4.34831  1.94556  3.93997  3.26024  3.37685  2.69830  2.11413  3.46361  5.76400  4.46176    183 g - - -
          2.68618  4.42225  2.77519  2.73123  3.46354  2.40513  3.72494  3.29354  2.67741  2.69355  4.24690  2.90347  2.73739  3.18146  2.89801  2.37887  2.77519  2.98518  4.58477  3.61503
          0.01738  4.45703  5.17937  0.61958  0.77255  0.48576  0.95510
    163   4.19315  5.44032  4.75453  4.62295  2.56366  4.55267  4.05212  4.14069  4.47142  3.43450  4.75512  4.51508  5.02613  4.62280  4.51871  4.25573  4.48978  4.04162  4.21812  0.36665    184 Y - - -
          2.68618  4.42225  2.77519  2.73123  3.46354  2.40513  3.72494  3.29354  2.67741  2.69355  4.24690  2.90347  2.73739  3.18146  2.89801  2.37887  2.77519  2.98518  4.58477  3.61503
          0.01738  4.45703  5.17937  0.61958  0.77255  0.48576  0.95510
    164   3.01686  5.55187  1.98157  1.16366  4.87116  3.46040  3.89796  4.36434  2.81217  3.86343  4.66828  2.92711  4.01610  3.04017  3.36599  2.93319  2.35630  3.93538  6.02137  4.55322    185 e - - -
          2.68618  4.42225  2.77519  2.73123  3.46354  2.40513  3.72494  3.29354  2.67741  2.69355  4.24690  2.90347  2.73739  3.18146  2.89801  2.37887  2.77519  2.98518  4.58477  3.61503
          0.01738  4.45703  5.17937  0.61958  0.77255  0.48576  0.95510
    165   2.90658  4.45219  4.06553  3.55351  3.67473  3.97682  4.38585  1.92083  3.47704  2.55974  3.60767  2.12579  4.38145  3.78387  3.76539  3.29245  3.16789  1.31014  5.27396  4.03813    186 v - - -
          2.68618  4.42225  2.77519  2.73123  3.46354  2.40513  3.72494  3.29354  2.67741  2.69355  4.24690  2.90347  2.73739  3.18146  2.89801  2.37887  2.77519  2.98518  4.58477  3.61503
          0.01738  4.45703  5.17937  0.61958  0.77255  0.48576  0.95510
    166   2.71581  4.28091  3.90358  3.33474  3.41419  3.76951  4.07263  2.19611  3.25153  2.01478  3.39895  2.70212  4.14914  3.52156  3.52159  2.44038  2.95315  1.82392  4.91679  3.70693    187 v - - -
          2.68618  4.42225  2.77519  2.73123  3.46354  2.40513  3.72494  3.29354  2.67741  2.69355  4.24690  2.90347  2.73739  3.18146  2.89801  2.37887  2.77519  2.98518  4.58477  3.61503
          0.13290  4.45703  2.18169  0.61958  0.77255  0.48576  0.95510
    167   2.65739  4.28190  3.70824  3.14164  3.40020  3.67732  3.95409  2.23224  3.07250  2.48004  3.39428  2.63211  4.05757  3.35837  3.37751  2.94049  2.36474  2.18088  4.88010  2.60239    188 v - - -
          2.68618  4.42225  2.77519  2.73123  3.46354  2.40513  3.72494  3.29354  2.67741  2.69355  4.24690  2.90347  2.73739  3.18146  2.89801  2.37887  2.77519  2.98518  4.58477  3.61503
          0.01949  4.34361  5.06596  0.61958  0.77255  0.64759  0.74087
    168   2.74068  5.12899  2.24671  2.39353  4.46497  3.43269  3.71706  3.92115  2.16050  3.45327  4.23520  2.93730  2.17398  2.84257  2.98661  2.71842  2.36144  3.52577  5.62833  4.23848    189 k - - -
          2.68618  4.42225  2.77519  2.73123  3.46354  2.40513  3.72494  3.29354  2.67741  2.69355  4.24690  2.90347  2.73739  3.18146  2.89801  2.37887  2.77519  2.98518  4.58477  3.61503
          0.01949  4.34361  5.06596  0.61958  0.77255  0.64759  0.74087
    169   2.71269  4.58211  3.34756  2.28305  3.76965  3.62254  3.85270  2.39259  2.22706  2.77615  3.67931  3.26170  4.00884  3.09160  3.10209  2.86614  2.94431  1.92187  5.17210  3.90763    190 v - - -
          2.68618  4.42225  2.77519  2.73123  3.46354  2.40513  3.72494  3.29354  2.67741  2.69355  4.24690  2.90347  2.73739  3.18146  2.89801  2.37887  2.77519  2.98518  4.58477  3.61503
          0.01949  4.34361  5.06596  0.61958  0.77255  0.64759  0.74087
    170   2.77274  5.21029  2.83090  1.95079  4.54466  3.46325  3.69120  4.00555  1.79282  3.50333  4.27643  2.33309  3.89530  2.80717  2.85766  2.73636  2.40307  3.59914  5.64649  4.26113    191 k - - -
          2.68618  4.42225  2.77519  2.73123  3.46354  2.40513  3.72494  3.29354  2.67741  2.69355  4.24690  2.90347  2.73739  3.18146  2.89801  2.37887  2.77519  2.98518  4.58477  3.61503
          0.27509  4.34361  1.48056  0.61958  0.77255  0.64759  0.74087
    171   3.18818  5.14794  3.37802  2.96526  4.58541  3.64710  3.90184  4.03016  0.77081  3.54972  4.50469  3.37784  4.13630  3.08468  2.49986  3.21890  3.42764  3.72747  5.55305  4.40047    192 k - - -
          2.68618  4.42225  2.77519  2.73123  3.46354  2.40513  3.72494  3.29354  2.67741  2.69355  4.24690  2.90347  2.73739  3.18146  2.89801  2.37887  2.77519  2.98518  4.58477  3.61503
          0.02509  4.09361  4.81595  0.61958  0.77255  0.89070  0.52826
    172   3.16085  5.30014  2.60470  0.74718  4.67692  3.42999  4.04367  4.17594  2.95360  3.75992  4.73036  3.08227  4.04694  3.25860  3.38102  3.12418  3.46877  3.83918  5.80649  4.53637    193 e - - -
          2.68618  4.42225  2.77519  2.73123  3.46354  2.40513  3.72494  3.29354  2.67741  2.69355  4.24690  2.90347  2.73739  3.18146  2.89801  2.37887  2.77519  2.98518  4.58477  3.61503
          0.02509  4.09361  4.81595  0.61958  0.77255  0.89070  0.52826
    173   2.74650  4.47565  3.67761  3.13985  3.69184  3.62476  3.99882  2.70277  2.73512  2.61036  3.64613  3.48462  4.08333  3.28725  2.16621  2.97918  3.02449  1.46887  5.16999  3.92736    194 v - - -
          2.68618  4.42225  2.77519  2.73123  3.46354  2.40513  3.72494  3.29354  2.67741  2.69355  4.24690  2.90347  2.73739  3.18146  2.89801  2.37887  2.77519  2.98518  4.58477  3.61503
          0.02509  4.09361  4.81595  0.61958  0.77255  0.89070  0.52826
    174   2.90911  5.27766  2.61908  1.42173  4.62307  3.41475  3.71223  4.05728  1.81581  3.56160  4.39702  2.90587  3.91742  2.85532  2.74602  2.85589  3.14912  3.68175  5.68659  4.33591    195 e - - -
          2.68618  4.42225  2.77519  2.73123  3.46354  2.40513  3.72494  3.29354  2.67741  2.69355  4.24690  2.90347  2.73739  3.18146  2.89801  2.37887  2.77519  2.98518  4.58477  3.61503
          0.02509  4.09361  4.81595  0.61958  0.77255  0.89070  0.52826
    175   2.76698  4.56869  3.46400  2.96761  3.82317  3.61109  3.93278  2.76927  1.90464  2.73419  3.73888  3.36825  4.05811  3.17653  2.91155  2.95625  3.03095  1.59168  5.25128  4.00056    196 v - - -
          2.68618  4.42225  2.77519  2.73123  3.46354  2.40513  3.72494  3.29354  2.67741  2.69355  4.24690  2.90347  2.73739  3.18146  2.89801  2.37887  2.77519  2.98518  4.58477  3.61503
          0.02509  4.09361  4.81595  0.61958  0.77255  0.89070  0.52826
    176   2.92223  5.25398  2.75209  1.78277  4.62138  3.46314  3.69158  4.03794  1.44033  3.52991  4.36591  2.95823  3.93718  2.82992  2.59690  2.87783  3.14880  3.67014  5.63791  4.32239    197 k - - -
          2.68618  4.42225  2.77519  2.73123  3.46354  2.40513  3.72494  3.29354  2.67741  2.69355  4.24690  2.90347  2.73739  3.18146  2.89801  2.37887  2.77519  2.98518  4.58477  3.61503
          0.02509  4.09361  4.81595  0.61958  0.77255  0.89070  0.52826
    177   2.78179  4.70059  3.35195  2.83541  3.97795  3.57076  3.83164  3.04902  1.54965  2.89529  3.86640  3.26109  4.01114  3.03289  2.72602  2.90706  3.03587  1.99708  5.31309  4.05394    198 k - - -
          2.68618  4.42225  2.77519  2.73123  3.46354  2.40513  3.72494  3.29354  2.67741  2.69355  4.24690  2.90347  2.73739  3.18146  2.89801  2.37887  2.77519  2.98518  4.58477  3.61503
          0.02509  4.09361  4.81595  0.61958  0.77255  0.89070  0.52826
    178   3.18818  5.14794  3.37802  2.96526  4.58541  3.64710  3.90184  4.03016  0.77081  3.54972  4.50469  3.37784  4.13630  3.08468  2.49986  3.21890  3.42764  3.72747  5.55305  4.40047    199 k - - -
          2.68618  4.42225  2.77519  2.73123  3.46354  2.40513  3.72494  3.29354  2.67741  2.69355  4.24690  2.90347  2.73739  3.18146  2.89801  2.37887  2.77519  2.98518  4.58477  3.61503
          0.02509  4.09361  4.81595  0.61958  0.77255  0.89070  0.52826
    179   2.84958  5.38743  1.78000  1.76080  4.69464  3.31420  3.70904  4.18921  1.95769  3.67326  4.47338  2.77218  3.85144  2.84639  3.08987  2.76597  3.10725  3.76340  5.81827  4.36551    200 e - - -
          2.68618  4.42225  2.77519  2.73123  3.46354  2.40513  3.72494  3.29354  2.67741  2.69355  4.24690  2.90347  2.73739  3.18146  2.89801  2.37887  2.77519  2.98518  4.58477  3.61503
          0.02509  4.09361  4.81595  0.61958  0.77255  0.89070  0.52826
    180   2.76800  4.85984  2.93834  2.64856  4.45046  1.51202  3.86915  3.88842  1.79253  3.46827  4.32443  3.10770  3.92230  3.04990  2.86354  2.81906  3.08853  3.49691  5.59651  4.33133    201 g - - -
          2.68618  4.42225  2.77519  2.73123  3.46354  2.40513  3.72494  3.29354  2.67741  2.69355  4.24690  2.90347  2.73739  3.18146  2.89801  2.37887  2.77519  2.98518  4.58477  3.61503
          0.02509  4.09361  4.81595  0.61958  0.77255  0.89070  0.52826
    181   2.73703  5.14745  2.04694  2.28544  4.49318  3.33595  3.67810  3.96090  1.89479  3.48278  4.27696  2.83650  3.83003  2.81215  2.96354  2.08794  2.99346  3.55744  5.64601  4.24216    202 k - - -
          2.68618  4.42225  2.77519  2.73123  3.46354  2.40513  3.72494  3.29354  2.67741  2.69355  4.24690  2.90347  2.73739  3.18146  2.89801  2.37887  2.77519  2.98518  4.58477  3.61503
          0.02509  4.09361  4.81595  0.61958  0.77255  0.89070  0.52826
    182   2.93263  5.25102  2.78024  1.86554  4.62341  3.47511  3.69140  4.03483  1.37658  3.52572  4.36467  2.97267  3.94535  2.83000  2.56760  2.89027  3.15667  3.67049  5.63018  4.32383    203 k - - -
          2.68618  4.42225  2.77519  2.73123  3.46354  2.40513  3.72494  3.29354  2.67741  2.69355  4.24690  2.90347  2.73739  3.18146  2.89801  2.37887  2.77519  2.98518  4.58477  3.61503
          0.02509  4.09361  4.81595  0.61958  0.77255  0.89070  0.52826
    183   2.93668  5.25005  2.79011  1.89400  4.62421  3.47938  3.69159  4.03376  1.35606  3.52438  4.36453  2.97792  3.94843  2.83035  2.55765  2.89505  3.15986  3.67073  5.62761  4.32455    204 k - - -
          2.68618  4.42225  2.77519  2.73123  3.46354  2.40513  3.72494  3.29354  2.67741  2.69355  4.24690  2.90347  2.73739  3.18146  2.89801  2.37887  2.77519  2.98518  4.58477  3.61503
          0.02509  4.09361  4.81595  0.61958  0.77255  0.89070  0.52826
    184   2.67654  4.93095  2.20922  2.39297  4.21256  3.39585  3.66869  3.57344  1.93646  3.20885  4.03567  2.92246  3.83964  2.81550  2.90111  2.68614  2.92030  2.46038  5.44516  4.09023    205 k - - -
          2.68618  4.42225  2.77519  2.73123  3.46354  2.40513  3.72494  3.29354  2.67741  2.69355  4.24690  2.90347  2.73739  3.18146  2.89801  2.37887  2.77519  2.98518  4.58477  3.61503
          0.02509  4.09361  4.81595  0.61958  0.77255  0.89070  0.52826
    185   2.77831  4.87852  3.14549  2.67796  4.34144  3.46342  3.74469  3.66419  1.38332  3.27905  4.14886  3.12406  3.93831  2.90377  2.56584  2.82727  2.19159  3.33342  5.47371  4.21385    206 k - - -
          2.68618  4.42225  2.77519  2.73123  3.46354  2.40513  3.72494  3.29354  2.67741  2.69355  4.24690  2.90347  2.73739  3.18146  2.89801  2.37887  2.77519  2.98518  4.58477  3.61503
          0.02509  4.09361  4.81595  0.61958  0.77255  0.89070  0.52826
    186   2.75287  4.44244  2.46684  3.04677  3.64679  3.73814  4.07823  1.90344  3.05556  2.49973  3.54666  3.47488  4.13858  3.36638  3.43115  3.02825  3.00372  1.70497  5.21130  3.95161    207 v - - -
          2.68618  4.42225  2.77519  2.73123  3.46354  2.40513  3.72494  3.29354  2.67741  2.69355  4.24690  2.90347  2.73739  3.18146  2.89801  2.37887  2.77519  2.98518  4.58477  3.61503
          0.02509  4.09361  4.81595  0.61958  0.77255  0.89070  0.52826
    187   2.93263  5.25102  2.78024  1.86554  4.62341  3.47511  3.69140  4.03483  1.37658  3.52572  4.36467  2.97267  3.94535  2.83000  2.56760  2.89027  3.15667  3.67049  5.63018  4.32383    208 k - - -
          2.68618  4.42225  2.77519  2.73123  3.46354  2.40513  3.72494  3.29354  2.67741  2.69355  4.24690  2.90347  2.73739  3.18146  2.89801  2.37887  2.77519  2.98518  4.58477  3.61503
          0.02509  4.09361  4.81595  0.61958  0.77255  0.89070  0.52826
    188   2.82379  4.95412  2.78107  1.49857  3.73234  3.45715  3.72479  3.57712  2.61225  3.16587  4.07082  3.00498  3.93699  2.97146  3.03169  2.84127  3.07262  3.28811  5.14802  2.38915    209 e - - -
          2.68618  4.42225  2.77519  2.73123  3.46354  2.40513  3.72494  3.29354  2.67741  2.69355  4.24690  2.90347  2.73739  3.18146  2.89801  2.37887  2.77519  2.98518  4.58477  3.61503
          0.02509  4.09361  4.81595  0.61958  0.77255  0.89070  0.52826
    189   2.93263  5.25102  2.78024  1.86554  4.62341  3.47511  3.69140  4.03483  1.37658  3.52572  4.36467  2.97267  3.94535  2.83000  2.56760  2.89027  3.15667  3.67049  5.63018  4.32383    210 k - - -
          2.68618  4.42225  2.77519  2.73123  3.46354  2.40513  3.72494  3.29354  2.67741  2.69355  4.24690  2.90347  2.73739  3.18146  2.89801  2.37887  2.77519  2.98518  4.58477  3.61503
          0.02509  4.09361  4.81595  0.61958  0.77255  0.89070  0.52826
    190   2.63516  4.24689  3.75419  3.21784  3.30161  3.63525  3.98021  2.54861  3.12074  2.39817  3.37954  3.53118  4.05416  3.42096  3.40250  2.93599  2.21244  1.84081  4.83728  2.53000    211 v - - -
          2.68618  4.42225  2.77519  2.73123  3.46354  2.40513  3.72494  3.29354  2.67741  2.69355  4.24690  2.90347  2.73739  3.18146  2.89801  2.37887  2.77519  2.98518  4.58477  3.61503
          0.02509  4.09361  4.81595  0.61958  0.77255  0.68766  0.69867
    191   2.90673  4.83361  3.45008  2.89146  4.03232  3.69015  3.84632  2.29024  1.30187  2.91344  3.91267  3.32105  4.09306  3.03764  2.65646  3.01712  3.13313  2.92379  5.35187  4.09763    212 k - - -
          2.68618  4.42225  2.77519  2.73123  3.46354  2.40513  3.72494  3.29354  2.67741  2.69355  4.24690  2.90347  2.73739  3.18146  2.89801  2.37887  2.77519  2.98518  4.58477  3.61503
          0.02234  4.20835  4.93070  0.61958  0.77255  0.79377  0.60173
    192   2.73964  5.07445  2.16080  2.37219  4.41195  3.39043  3.71744  3.84516  2.11904  3.40765  4.21236  2.91253  3.86880  2.85705  2.98579  2.72418  1.81545  3.46868  5.60037  4.22109    213 t - - -
          2.68618  4.42225  2.77519  2.73123  3.46354  2.40513  3.72494  3.29354  2.67741  2.69355  4.24690  2.90347  2.73739  3.18146  2.89801  2.37887  2.77519  2.98518  4.58477  3.61503
          0.02234  4.20835  4.93070  0.61958  0.77255  0.79377  0.60173
    193   2.77820  5.09347  2.69450  1.68778  4.22169  3.41868  3.71053  3.80514  2.53769  3.36324  4.18450  2.15787  3.88954  2.87156  3.00734  2.75954  3.02287  3.45166  5.48511  2.71397    214 e - - -
          2.68618  4.42225  2.77519  2.73123  3.46354  2.40513  3.72494  3.29354  2.67741  2.69355  4.24690  2.90347  2.73739  3.18146  2.89801  2.37887  2.77519  2.98518  4.58477  3.61503
          0.02234  4.20835  4.93070  0.61958  0.77255  0.79377  0.60173
    194   2.95552  5.33552  2.54988  1.17362  4.50244  3.42210  2.59197  4.11937  2.60336  3.62905  4.47409  2.91679  3.95784  2.96219  3.04417  2.89685  3.21290  3.74163  5.70147  4.27379    215 e - - -
          2.68618  4.42225  2.77519  2.73123  3.46354  2.40513  3.72494  3.29354  2.67741  2.69355  4.24690  2.90347  2.73739  3.18146  2.89801  2.37887  2.77519  2.98518  4.58477  3.61503
          0.02234  4.20835  4.93070  0.61958  0.77255  0.54260  0.87044
    195   3.01423  5.15565  3.18764  2.80965  4.73495  2.31053  3.92899  4.16424  0.97962  3.67457  4.52364  3.26631  4.10297  3.08401  2.72171  3.03449  3.29026  3.77328  5.74111  4.50474    216 k - - -
          2.68626  4.42233  2.77527  2.73131  3.46362  2.40521  3.72502  3.29362  2.67710  2.69363  4.24698  2.90354  2.73747  3.18090  2.89760  2.37895  2.77527  2.98526  4.58485  3.61511
          0.15629  1.97802  5.05952  0.94772  0.49041  0.65554  0.73222
    196   2.65211  4.49796  3.35306  2.83002  3.65694  3.55173  3.85367  3.06046  2.80541  2.76525  3.64631  2.53394  3.97240  3.13180  3.19133  2.07752  2.90412  1.99956  5.07586  3.04316    220 v - - -
          2.68618  4.42225  2.77519  2.73123  3.46354  2.40513  3.72494  3.29354  2.67741  2.69355  4.24690  2.90347  2.73739  3.18146  2.89801  2.37887  2.77519  2.98518  4.58477  3.61503
          0.01961  4.33718  5.05952  0.61958  0.77255  0.39259  1.12488
    197   2.81125  5.22611  2.77019  1.51976  4.59011  3.46139  3.78641  4.05899  2.59222  3.57812  4.35751  2.33909  3.93715  2.91258  3.08868  2.24895  2.38227  3.64625  5.74355  4.33906    221 e - - -
          2.68618  4.42225  2.77519  2.73123  3.46354  2.40513  3.72494  3.29354  2.67741  2.69355  4.24690  2.90347  2.73739  3.18146  2.89801  2.37887  2.77519  2.98518  4.58477  3.61503
          0.01738  4.45703  5.17937  0.61958  0.77255  0.48576  0.95510
    198   2.69503  4.69287  3.24181  2.68035  3.88048  3.57340  3.78650  2.59791  2.11992  2.92689  3.77908  2.76064  3.95933  2.45314  3.05514  2.79332  2.92537  2.48035  5.22716  2.91873    222 k - - -
          2.68618  4.42225  2.77519  2.73123  3.46354  2.40513  3.72494  3.29354  2.67741  2.69355  4.24690  2.90347  2.73739  3.18146  2.89801  2.37887  2.77519  2.98518  4.58477  3.61503
          0.01738  4.45703  5.17937  0.61958  0.77255  0.48576  0.95510
    199   2.71725  4.87522  3.13146  2.57631  4.11118  3.54516  3.74108  2.70725  2.16132  3.12602  3.95135  2.50344  3.93545  2.07811  2.94254  2.76127  2.94657  2.58019  5.37843  4.05912    223 q - - -
          2.68618  4.42225  2.77519  2.73123  3.46354  2.40513  3.72494  3.29354  2.67741  2.69355  4.24690  2.90347  2.73739  3.18146  2.89801  2.37887  2.77519  2.98518  4.58477  3.61503
          0.01738  4.45703  5.17937  0.61958  0.77255  0.48576  0.95510
    200   2.34521  4.34520  3.90988  3.33114  3.43962  3.79699  4.08335  2.19435  3.17437  2.41001  1.79766  3.65321  4.17302  3.50057  2.58154  3.07488  2.99728  2.50417  4.96250  3.76001    224 m - - -
          2.68618  4.42225  2.77519  2.73123  3.46354  2.40513  3.72494  3.29354  2.67741  2.69355  4.24690  2.90347  2.73739  3.18146  2.89801  2.37887  2.77519  2.98518  4.58477  3.61503
          0.01738  4.45703  5.17937  0.61958  0.77255  0.48576  0.95510
    201   2.88006  4.44443  4.02294  3.51253  3.47799  3.90448  4.27208  2.56420  3.39490  1.23174  3.45023  2.64886  4.30885  3.70332  3.65169  3.22241  3.13707  1.96469  5.09255  3.86307    225 l - - -
          2.68618  4.42225  2.77519  2.73123  3.46354  2.40513  3.72494  3.29354  2.67741  2.69355  4.24690  2.90347  2.73739  3.18146  2.89801  2.37887  2.77519  2.98518  4.58477  3.61503
          0.01738  4.45703  5.17937  0.61958  0.77255  0.48576  0.95510
    202   3.65845  4.91091  5.47767  4.90754  2.22756  4.97114  5.17634  1.85674  4.76653  0.77503  3.02598  5.07184  5.07764  4.71054  4.76048  4.33840  3.86799  2.56893  5.29479  4.17563    226 l - - -
          2.68618  4.42225  2.77519  2.73123  3.46354  2.40513  3.72494  3.29354  2.67741  2.69355  4.24690  2.90347  2.73739  3.18146  2.89801  2.37887  2.77519  2.98518  4.58477  3.61503
          0.01738  4.45703  5.17937  0.61958  0.77255  0.48576  0.95510
    203   2.00254  4.81466  3.06990  2.91993  4.69769  3.35599  4.28138  4.14711  3.19991  3.81865  4.67389  0.91788  4.05088  3.49942  3.59718  2.85749  3.18906  3.65551  5.98735  4.65834    227 n - - -
          2.68618  4.42225  2.77519  2.73123  3.46354  2.40513  3.72494  3.29354  2.67741  2.69355  4.24690  2.90347  2.73739  3.18146  2.89801  2.37887  2.77519  2.98518  4.58477  3.61503
          0.01738  4.45703  5.17937  0.61958  0.77255  0.48576  0.95510
    204   3.45500  4.68339  5.41442  4.90457  3.72355  4.95825  5.50974  0.94226  4.80803  1.70019  3.48601  5.07995  5.16172  4.97353  4.92938  4.35794  3.70218  1.49219  5.80498  4.66389    228 i - - -
          2.68618  4.42225  2.77519  2.73123  3.46354  2.40513  3.72494  3.29354  2.67741  2.69355  4.24690  2.90347  2.73739  3.18146  2.89801  2.37887  2.77519  2.98518  4.58477  3.61503
          0.01738  4.45703  5.17937  0.61958  0.77255  0.48576  0.95510
    205   3.71151  5.32750  4.38304  4.32874  5.21557  3.98442  5.31920  4.96298  4.44613  4.50017  5.59819  4.56199  0.22166  4.81211  4.58906  3.90484  4.20184  4.53080  6.19487  5.35497    229 P - - -
          2.68618  4.42225  2.77519  2.73123  3.46354  2.40513  3.72494  3.29354  2.67741  2.69355  4.24690  2.90347  2.73739  3.18146  2.89801  2.37887  2.77519  2.98518  4.58477  3.61503
          0.01738  4.45703  5.17937  0.61958  0.77255  0.48576  0.95510
    206   3.24460  4.54885  5.08836  4.53919  1.58289  4.54309  4.86584  1.73564  4.40038  2.05320  3.34011  4.64401  4.81906  4.52761  4.47914  3.89273  3.48342  1.41674  5.22916  3.97671    230 v - - -
          2.68618  4.42225  2.77519  2.73123  3.46354  2.40513  3.72494  3.29354  2.67741  2.69355  4.24690  2.90347  2.73739  3.18146  2.89801  2.37887  2.77519  2.98518  4.58477  3.61503
          0.01738  4.45703  5.17937  0.61958  0.77255  0.48576  0.95510
    207   2.21308  4.75389  3.26670  2.72006  4.07557  3.53872  3.84219  3.38117  1.68074  3.08786  3.93882  3.19295  3.97303  3.02426  3.03260  2.79358  2.29411  2.46258  5.38417  4.09144    231 k - - -
          2.68618  4.42225  2.77519  2.73123  3.46354  2.40513  3.72494  3.29354  2.67741  2.69355  4.24690  2.90347  2.73739  3.18146  2.89801  2.37887  2.77519  2.98518  4.58477  3.61503
          0.01738  4.45703  5.17937  0.61958  0.77255  0.48576  0.95510
    208   2.71364  4.99940  3.02261  2.49028  4.26467  3.50694  2.96478  2.82932  2.47424  3.27237  4.06898  2.39770  3.90615  2.05616  2.93341  2.28921  2.94563  3.35196  5.47853  4.12376    232 q - - -
          2.68618  4.42225  2.77519  2.73123  3.46354  2.40513  3.72494  3.29354  2.67741  2.69355  4.24690  2.90347  2.73739  3.18146  2.89801  2.37887  2.77519  2.98518  4.58477  3.61503
          0.01738  4.45703  5.17937  0.61958  0.77255  0.48576  0.95510
    209   2.94808  5.21391  3.16412  2.13540  4.53425  3.64948  3.77363  3.92264  1.25317  2.56682  4.28176  3.15130  4.05125  2.90553  2.64575  2.93996  3.16018  3.58419  5.61003  4.31231    233 k - - -
          2.68618  4.42225  2.77519  2.73123  3.46354  2.40513  3.72494  3.29354  2.67741  2.69355  4.24690  2.90347  2.73739  3.18146  2.89801  2.37887  2.77519  2.98518  4.58477  3.61503
          0.01738  4.45703  5.17937  0.61958  0.77255  0.48576  0.95510
    210   2.20496  5.33916  1.72482  2.40899  4.78323  1.97441  3.90065  4.27366  2.79593  3.78520  4.57925  2.24009  3.98791  3.04226  3.33225  2.86623  3.19966  3.82940  5.94864  4.51091    234 d - - -
          2.68618  4.42225  2.77519  2.73123  3.46354  2.40513  3.72494  3.29354  2.67741  2.69355  4.24690  2.90347  2.73739  3.18146  2.89801  2.37887  2.77519  2.98518  4.58477  3.61503
          0.01738  4.45703  5.17937  0.61958  0.77255  0.48576  0.95510
    211   3.11071  5.64474  1.54397  2.35677  5.04263  1.83441  4.00155  4.57554  3.00543  4.05999  4.88862  1.72431  4.06282  3.16144  3.59976  3.01513  3.41242  4.11352  6.20931  4.70705    235 d - - -
          2.68618  4.42225  2.77519  2.73123  3.46354  2.40513  3.72494  3.29354  2.67741  2.69355  4.24690  2.90347  2.73739  3.18146  2.89801  2.37887  2.77519  2.98518  4.58477  3.61503
          0.01738  4.45703  5.17937  0.61958  0.77255  0.48576  0.95510
    212   2.79800  5.08603  3.11465  2.56125  4.39002  3.56622  3.72505  3.81457  1.81027  2.60981  4.15829  3.07448  3.95977  1.99398  2.76405  2.22435  3.02145  3.46020  5.53227  4.20294    236 k - - -
          2.68620  4.42227  2.77522  2.73126  3.46356  2.40515  3.72497  3.29356  2.67743  2.69357  4.24692  2.90349  2.73742  3.18149  2.89803  2.37862  2.77522  2.98521  4.58479  3.61505
          0.13004  2.15155  5.17937  0.28348  1.39899  0.48576  0.95510
    213   3.89720  5.08869  5.12723  4.80981  1.09686  4.73305  3.81551  3.44099  4.62251  1.95730  4.02236  4.45830  5.01209  4.51166  4.57695  4.09353  4.11031  3.40493  3.93785  1.31525    238 f - - -
          2.68618  4.42225  2.77519  2.73123  3.46354  2.40513  3.72494  3.29354  2.67741  2.69355  4.24690  2.90347  2.73739  3.18146  2.89801  2.37887  2.77519  2.98518  4.58477  3.61503
          0.01738  4.45703  5.17937  0.61958  0.77255  0.48576  0.95510
    214   1.87577  4.59778  3.39250  2.85282  3.90699  3.54338  3.91836  3.19792  2.28014  2.94259  3.81524  3.28901  3.99626  3.14870  3.18390  2.81646  1.97712  2.33074  5.28265  4.01630    239 a - - -
          2.68618  4.42225  2.77519  2.73123  3.46354  2.40513  3.72494  3.29354  2.67741  2.69355  4.24690  2.90347  2.73739  3.18146  2.89801  2.37887  2.77519  2.98518  4.58477  3.61503
          0.01738  4.45703  5.17937  0.61958  0.77255  0.48576  0.95510
    215   3.40198  4.64790  5.34365  4.88169  3.94894  4.88995  5.61326  1.50795  4.79124  2.40418  3.71356  5.05034  5.17302  5.05806  4.96842  4.31840  3.67306  0.70314  6.01198  4.78866    240 v - - -
          2.68618  4.42225  2.77519  2.73123  3.46354  2.40513  3.72494  3.29354  2.67741  2.69355  4.24690  2.90347  2.73739  3.18146  2.89801  2.37887  2.77519  2.98518  4.58477  3.61503
          0.01738  4.45703  5.17937  0.61958  0.77255  0.48576  0.95510
    216   2.67574  4.41710  3.57527  3.02456  3.60886  3.62812  3.95987  2.92137  2.97654  2.20282  3.56979  2.75158  4.04440  3.28510  3.32834  2.26966  2.38740  1.90996  5.05354  3.81822    241 v - - -
          2.68618  4.42225  2.77519  2.73123  3.46354  2.40513  3.72494  3.29354  2.67741  2.69355  4.24690  2.90347  2.73739  3.18146  2.89801  2.37887  2.77519  2.98518  4.58477  3.61503
          0.01738  4.45703  5.17937  0.61958  0.77255  0.48576  0.95510
    217   1.47137  4.88710  2.99747  2.08938  4.46487  2.62170  3.92661  3.90459  2.76959  3.49045  4.29253  3.11743  3.94435  3.08354  3.23531  2.17156  3.02125  3.48630  5.70187  4.35786    242 a - - -
          2.68618  4.42225  2.77519  2.73123  3.46354  2.40513  3.72494  3.29354  2.67741  2.69355  4.24690  2.90347  2.73739  3.18146  2.89801  2.37887  2.77519  2.98518  4.58477  3.61503
          0.01738  4.45703  5.17937  0.61958  0.77255  0.48576  0.95510
    218   2.69882  4.24958  3.93320  3.35986  3.34634  3.75531  4.04877  2.67248  3.26635  2.04368  3.35653  3.65076  2.90065  3.52748  3.51826  3.03190  2.47842  2.02706  4.85030  2.25566    243 v - - -
          2.68618  4.42225  2.77519  2.73123  3.46354  2.40513  3.72494  3.29354  2.67741  2.69355  4.24690  2.90347  2.73739  3.18146  2.89801  2.37887  2.77519  2.98518  4.58477  3.61503
          0.01738  4.45703  5.17937  0.61958  0.77255  0.48576  0.95510
    219   3.71151  5.32750  4.38304  4.32874  5.21557  3.98442  5.31920  4.96298  4.44613  4.50017  5.59819  4.56199  0.22166  4.81211  4.58906  3.90484  4.20184  4.53080  6.19487  5.35497    244 P - - -
          2.68618  4.42225  2.77519  2.73123  3.46354  2.40513  3.72494  3.29354  2.67741  2.69355  4.24690  2.90347  2.73739  3.18146  2.89801  2.37887  2.77519  2.98518  4.58477  3.61503
          0.01738  4.45703  5.17937  0.61958  0.77255  0.48576  0.95510
    220   4.19315  5.44032  4.75453  4.62295  2.56366  4.55267  4.05212  4.14069  4.47142  3.43450  4.75512  4.51508  5.02613  4.62280  4.51871  4.25573  4.48978  4.04162  4.21812  0.36665    245 Y - - -
          2.68618  4.42225  2.77519  2.73123  3.46354  2.40513  3.72494  3.29354  2.67741  2.69355  4.24690  2.90347  2.73739  3.18146  2.89801  2.37887  2.77519  2.98518  4.58477  3.61503
          0.01738  4.45703  5.17937  0.61958  0.77255  0.48576  0.95510
    221   2.17959  4.28226  4.01873  3.47236  1.71306  3.73611  4.11085  2.72969  3.37886  2.11454  3.42162  3.71851  4.16298  3.62957  3.61466  2.38330  2.98085  2.53535  4.85914  3.59064    246 f - - -
          2.68618  4.42225  2.77519  2.73123  3.46354  2.40513  3.72494  3.29354  2.67741  2.69355  4.24690  2.90347  2.73739  3.18146  2.89801  2.37887  2.77519  2.98518  4.58477  3.61503
          0.01738  4.45703  5.17937  0.61958  0.77255  0.48576  0.95510
    222   2.62147  4.46726  3.64873  3.16689  3.93083  3.46101  4.14689  3.22706  3.10589  2.25555  3.88420  3.48528  4.02861  3.43890  3.44548  1.86465  1.47177  2.93573  5.35935  4.11718    247 t - - -
          2.68618  4.42225  2.77519  2.73123  3.46354  2.40513  3.72494  3.29354  2.67741  2.69355  4.24690  2.90347  2.73739  3.18146  2.89801  2.37887  2.77519  2.98518  4.58477  3.61503
          0.01738  4.45703  5.17937  0.61958  0.77255  0.48576  0.95510
    223   2.29247  4.93662  3.05194  2.22595  4.19427  3.50521  3.71210  3.61798  2.49706  3.20574  2.98516  3.02756  2.90758  2.32050  2.96297  2.71178  2.42252  3.28010  5.43389  4.08851    248 e - - -
          2.68618  4.42225  2.77519  2.73123  3.46354  2.40513  3.72494  3.29354  2.67741  2.69355  4.24690  2.90347  2.73739  3.18146  2.89801  2.37887  2.77519  2.98518  4.58477  3.61503
          0.01738  4.45703  5.17937  0.61958  0.77255  0.48576  0.95510
    224   2.88341  5.09293  2.22387  1.73566  4.32732  3.53178  3.87459  1.77463  2.75584  3.32069  4.18719  3.04826  4.01424  3.04318  3.24477  2.89551  3.13279  3.29427  5.62634  4.26276    249 e - - -
          2.68618  4.42225  2.77519  2.73123  3.46354  2.40513  3.72494  3.29354  2.67741  2.69355  4.24690  2.90347  2.73739  3.18146  2.89801  2.37887  2.77519  2.98518  4.58477  3.61503
          0.01738  4.45703  5.17937  0.61958  0.77255  0.48576  0.95510
    225   2.77682  5.10039  2.35065  2.45814  4.31236  3.49776  3.74983  3.81740  2.55563  3.37546  4.17636  2.99816  2.31977  2.33657  3.03580  2.76846  3.01571  3.45759  5.54444  2.36084    250 p - - -
          2.68618  4.42225  2.77519  2.73123  3.46354  2.40513  3.72494  3.29354  2.67741  2.69355  4.24690  2.90347  2.73739  3.18146  2.89801  2.37887  2.77519  2.98518  4.58477  3.61503
          0.01738  4.45703  5.17937  0.61958  0.77255  0.48576  0.95510
    226   2.24002  5.02941  1.33977  2.56913  4.33407  3.50470  3.92602  3.63117  2.81182  2.45651  4.21609  3.09475  4.01748  3.09939  3.29271  2.88025  3.12953  3.32566  5.65355  4.29008    251 d - - -
          2.68618  4.42225  2.77519  2.73123  3.46354  2.40513  3.72494  3.29354  2.67741  2.69355  4.24690  2.90347  2.73739  3.18146  2.89801  2.37887  2.77519  2.98518  4.58477  3.61503
          0.01738  4.45703  5.17937  0.61958  0.77255  0.48576  0.95510
    227   2.76432  4.23263  4.22158  3.64365  3.22251  3.86614  4.14364  2.11721  3.51040  1.48087  3.28800  3.84623  4.23109  3.73482  3.68689  2.45077  2.99806  2.41378  4.78319  2.64262    252 l - - -
          2.68618  4.42225  2.77519  2.73123  3.46354  2.40513  3.72494  3.29354  2.67741  2.69355  4.24690  2.90347  2.73739  3.18146  2.89801  2.37887  2.77519  2.98518  4.58477  3.61503
          0.01738  4.45703  5.17937  0.61958  0.77255  0.48576  0.95510
    228   2.77269  5.01150  3.13377  2.57612  4.30409  3.56036  3.73561  3.70403  1.79830  3.28216  4.09443  3.08577  3.95521  2.01172  2.81267  2.78988  2.44397  2.59754  5.48878  4.16562    253 k - - -
          2.68618  4.42225  2.77519  2.73123  3.46354  2.40513  3.72494  3.29354  2.67741  2.69355  4.24690  2.90347  2.73739  3.18146  2.89801  2.37887  2.77519  2.98518  4.58477  3.61503
          0.01738  4.45703  5.17937  0.61958  0.77255  0.48576  0.95510
    229   2.59651  4.50720  3.56851  3.20114  4.18544  1.23249  4.25858  3.58361  3.21113  2.27430  4.16218  3.48751  4.00956  3.53606  3.55005  2.08433  3.00602  3.20532  5.57796  4.32006    254 g - - -
          2.68618  4.42225  2.77519  2.73123  3.46354  2.40513  3.72494  3.29354  2.67741  2.69355  4.24690  2.90347  2.73739  3.18146  2.89801  2.37887  2.77519  2.98518  4.58477  3.61503
          0.01738  4.45703  5.17937  0.61958  0.77255  0.48576  0.95510
    230   2.99024  5.53415  1.43449  2.34648  4.84126  2.49132  2.57475  4.35517  2.77195  3.83979  4.63472  2.22270  4.00159  3.01116  3.32183  2.90825  3.25372  3.92077  5.98568  4.51818    255 d - - -
          2.68618  4.42225  2.77519  2.73123  3.46354  2.40513  3.72494  3.29354  2.67741  2.69355  4.24690  2.90347  2.73739  3.18146  2.89801  2.37887  2.77519  2.98518  4.58477  3.61503
          0.01738  4.45703  5.17937  0.61958  0.77255  0.48576  0.95510
    231   2.73532  4.49274  3.56003  2.99856  3.67337  3.68816  3.95617  1.99187  2.00254  2.69956  3.61395  3.41403  4.08043  3.25150  3.23901  2.38544  2.97438  2.18210  5.11363  3.87232    256 i - - -
          2.68618  4.42225  2.77519  2.73123  3.46354  2.40513  3.72494  3.29354  2.67741  2.69355  4.24690  2.90347  2.73739  3.18146  2.89801  2.37887  2.77519  2.98518  4.58477  3.61503
          0.01738  4.45703  5.17937  0.61958  0.77255  0.48576  0.95510
    232   1.22474  4.75932  3.23320  2.83966  4.44174  2.38303  4.03159  3.84939  2.15521  3.47031  4.29330  3.26202  3.98310  3.21189  3.20192  2.77638  3.03791  3.43367  5.69219  4.40253    257 a - - -
          2.68618  4.42225  2.77519  2.73123  3.46354  2.40513  3.72494  3.29354  2.67741  2.69355  4.24690  2.90347  2.73739  3.18146  2.89801  2.37887  2.77519  2.98518  4.58477  3.61503
          0.01738  4.45703  5.17937  0.61958  0.77255  0.48576  0.95510
    233   2.70226  4.82125  3.14544  2.59349  3.24786  3.54223  3.75136  3.44860  1.89805  2.52531  3.90499  2.62608  3.93498  2.92211  2.99459  2.12800  2.93447  3.14660  5.33096  4.01135    258 k - - -
          2.68618  4.42225  2.77519  2.73123  3.46354  2.40513  3.72494  3.29354  2.67741  2.69355  4.24690  2.90347  2.73739  3.18146  2.89801  2.37887  2.77519  2.98518  4.58477  3.61503
          0.10733  4.45703  2.40605  0.61958  0.77255  0.48576  0.95510
    234   2.67941  4.37573  3.59223  3.02126  2.67049  3.66616  3.91437  2.30965  2.30368  2.51818  2.63592  3.41570  4.04167  2.57671  3.27510  2.91650  2.91003  2.62835  4.95084  3.72062    259 k - - -
          2.68618  4.42225  2.77519  2.73123  3.46354  2.40513  3.72494  3.29354  2.67741  2.69355  4.24690  2.90347  2.73739  3.18146  2.89801  2.37887  2.77519  2.98518  4.58477  3.61503
          0.01900  4.36870  5.09104  0.61958  0.77255  0.61548  0.77736
    235   2.73341  5.11499  2.27448  2.02828  4.42662  2.50999  3.71518  3.88089  2.51634  3.42163  4.20441  2.93922  3.88393  2.84168  3.01186  2.24809  2.97781  2.62965  5.60666  4.21666    260 e - - -
          2.68618  4.42225  2.77519  2.73123  3.46354  2.40513  3.72494  3.29354  2.67741  2.69355  4.24690  2.90347  2.73739  3.18146  2.89801  2.37887  2.77519  2.98518  4.58477  3.61503
          0.01900  4.36870  5.09104  0.61958  0.77255  0.41244  1.08482
    236   2.76548  5.22422  2.92189  2.06924  4.56073  3.49639  3.69432  4.02769  1.90058  3.51601  4.27595  2.60724  3.90699  2.30966  2.85833  2.73011  2.16522  3.61208  5.65192  4.26328    261 k - - -
          2.68618  4.42225  2.77519  2.73123  3.46354  2.40513  3.72494  3.29354  2.67741  2.69355  4.24690  2.90347  2.73739  3.18146  2.89801  2.37887  2.77519  2.98518  4.58477  3.61503
          0.01738  4.45703  5.17937  0.61958  0.77255  0.48576  0.95510
    237   2.77198  5.24923  1.96816  1.97657  4.56717  3.46785  3.71687  2.90808  2.18515  3.54212  4.30353  2.39799  3.90288  2.82940  2.99343  2.73079  3.00966  3.62574  5.69242  4.28074    262 d - - -
          2.68618  4.42225  2.77519  2.73123  3.46354  2.40513  3.72494  3.29354  2.67741  2.69355  4.24690  2.90347  2.73739  3.18146  2.89801  2.37887  2.77519  2.98518  4.58477  3.61503
          0.01738  4.45703  5.17937  0.61958  0.77255  0.48576  0.95510
    238   3.23504  5.92853  1.22632  1.46941  5.20408  3.45423  4.01733  4.76077  3.07231  4.21084  5.05835  2.10278  4.09184  3.18037  3.71103  3.09016  3.52674  4.29516  6.35483  4.79603    263 d - - -
          2.68618  4.42225  2.77519  2.73123  3.46354  2.40513  3.72494  3.29354  2.67741  2.69355  4.24690  2.90347  2.73739  3.18146  2.89801  2.37887  2.77519  2.98518  4.58477  3.61503
          0.01738  4.45703  5.17937  0.61958  0.77255  0.48576  0.95510
    239   2.69612  4.92585  2.60378  2.51943  4.19228  3.50624  3.72634  3.61264  2.51196  2.57612  4.01265  3.04025  3.90797  2.87036  2.46916  2.30228  2.03025  3.27661  5.43678  4.09528    264 t - - -
          2.68618  4.42225  2.77519  2.73123  3.46354  2.40513  3.72494  3.29354  2.67741  2.69355  4.24690  2.90347  2.73739  3.18146  2.89801  2.37887  2.77519  2.98518  4.58477  3.61503
          0.01738  4.45703  5.17937  0.61958  0.77255  0.48576  0.95510
    240   2.85338  5.22355  3.11100  2.56257  4.59836  3.58205  3.72273  4.03318  1.94869  3.51686  4.30044  2.41026  3.97981  2.83698  1.88179  1.96004  3.07371  3.64061  5.63541  4.30482    265 r - - -
          2.68618  4.42225  2.77519  2.73123  3.46354  2.40513  3.72494  3.29354  2.67741  2.69355  4.24690  2.90347  2.73739  3.18146  2.89801  2.37887  2.77519  2.98518  4.58477  3.61503
          0.13946  4.45703  2.13219  0.61958  0.77255  0.48576  0.95510
    241   3.08764  5.71369  1.17632  1.85859  4.99852  3.39656  3.90000  4.52946  2.87970  3.99562  4.82372  2.84427  3.99926  2.20339  3.46675  2.96689  3.36577  4.08322  6.14129  4.62731    266 d - - -
          2.68618  4.42225  2.77519  2.73123  3.46354  2.40513  3.72494  3.29354  2.67741  2.69355  4.24690  2.90347  2.73739  3.18146  2.89801  2.37887  2.77519  2.98518  4.58477  3.61503
          0.01961  4.33718  5.05952  0.61958  0.77255  0.39259  1.12488
    242   2.74992  4.96427  3.00795  1.86690  4.12470  3.52870  3.74875  3.62188  2.55481  2.55994  4.03908  2.07929  3.94076  2.90973  3.01085  2.77283  2.98381  3.29798  5.40846  2.91960    267 e - - -
          2.68618  4.42225  2.77519  2.73123  3.46354  2.40513  3.72494  3.29354  2.67741  2.69355  4.24690  2.90347  2.73739  3.18146  2.89801  2.37887  2.77519  2.98518  4.58477  3.61503
          0.01738  4.45703  5.17937  0.61958  0.77255  0.48576  0.95510
    243   2.26268  4.69814  3.25398  2.69639  3.88425  3.58150  3.79437  3.27414  2.21801  2.93293  3.78797  3.17905  3.96972  2.47220  3.03973  2.80779  2.93843  2.46343  5.23028  2.39949    268 k - - -
          2.68618  4.42225  2.77519  2.73123  3.46354  2.40513  3.72494  3.29354  2.67741  2.69355  4.24690  2.90347  2.73739  3.18146  2.89801  2.37887  2.77519  2.98518  4.58477  3.61503
          0.01738  4.45703  5.17937  0.61958  0.77255  0.48576  0.95510
    244   2.22860  5.13531  2.55032  2.43646  4.46084  3.48805  3.68204  3.91898  2.08558  3.43170  4.19592  2.97448  3.88814  2.79270  2.07608  2.69804  2.42727  3.51802  5.58827  4.20705    269 r - - -
          2.68618  4.42225  2.77519  2.73123  3.46354  2.40513  3.72494  3.29354  2.67741  2.69355  4.24690  2.90347  2.73739  3.18146  2.89801  2.37887  2.77519  2.98518  4.58477  3.61503
          0.13737  4.45703  2.14770  0.61958  0.77255  0.48576  0.95510
    245   2.84317  4.56227  3.82201  3.47050  3.76392  1.69457  4.36110  3.06557  3.39833  1.18903  3.80755  3.74563  4.20843  3.74846  3.65939  3.08614  3.19978  2.88594  5.32034  4.07507    270 l - - -
          2.68618  4.42225  2.77519  2.73123  3.46354  2.40513  3.72494  3.29354  2.67741  2.69355  4.24690  2.90347  2.73739  3.18146  2.89801  2.37887  2.77519  2.98518  4.58477  3.61503
          0.01957  4.33923  5.06158  0.61958  0.77255  0.39380  1.12235
    246   2.24868  5.38265  2.21168  1.39715  4.72356  3.45637  3.82306  4.21050  2.67624  3.71064  4.49266  2.93627  3.96355  2.95227  3.20436  2.24146  3.15161  3.78365  5.86695  4.42909    271 e - - -
          2.68618  4.42225  2.77519  2.73123  3.46354  2.40513  3.72494  3.29354  2.67741  2.69355  4.24690  2.90347  2.73739  3.18146  2.89801  2.37887  2.77519  2.98518  4.58477  3.61503
          0.01738  4.45703  5.17937  0.61958  0.77255  0.48576  0.95510
    247   2.77871  5.28154  2.29717  2.37913  4.61432  3.46691  3.71513  4.09856  2.03744  3.58116  4.33604  2.40146  3.90349  2.41293  2.97846  1.93977  3.01658  3.66782  5.71808  4.30107    272 s - - -
          2.68618  4.42225  2.77519  2.73123  3.46354  2.40513  3.72494  3.29354  2.67741  2.69355  4.24690  2.90347  2.73739  3.18146  2.89801  2.37887  2.77519  2.98518  4.58477  3.61503
          0.01738  4.45703  5.17937  0.61958  0.77255  0.48576  0.95510
    248   2.75036  5.09330  2.99217  2.50444  4.48646  3.48801  3.74873  3.93517  1.75749  3.46251  4.24207  2.41065  3.92485  2.87101  2.90720  1.92316  2.51098  3.53519  5.62611  4.26318    273 k - - -
          2.68618  4.42225  2.77519  2.73123  3.46354  2.40513  3.72494  3.29354  2.67741  2.69355  4.24690  2.90347  2.73739  3.18146  2.89801  2.37887  2.77519  2.98518  4.58477  3.61503
          0.01738  4.45703  5.17937  0.61958  0.77255  0.48576  0.95510
    249   2.38254  5.42674  2.08271  1.39199  4.75436  3.45829  3.82603  4.24592  2.68450  3.73909  4.52112  2.92824  2.67601  2.95499  3.21744  2.84723  3.16951  3.81639  5.89142  4.44584    274 e - - -
          2.68618  4.42225  2.77519  2.73123  3.46354  2.40513  3.72494  3.29354  2.67741  2.69355  4.24690  2.90347  2.73739  3.18146  2.89801  2.37887  2.77519  2.98518  4.58477  3.61503
          0.01738  4.45703  5.17937  0.61958  0.77255  0.48576  0.95510
    250   2.36787  5.10860  2.96166  2.11123  4.43915  3.48215  3.70049  3.89317  1.82899  3.41893  4.18964  2.98227  3.89332  2.81636  2.91202  2.20731  2.43917  3.49826  5.58698  4.20843    275 k - - -
          2.68591  4.42235  2.77488  2.73133  3.46364  2.40523  3.72504  3.29364  2.67714  2.69365  4.24700  2.90357  2.73750  3.18156  2.89811  2.37869  2.77530  2.98528  4.58487  3.61513
          0.26027  1.49824  5.17937  0.67642  0.71016  0.48576  0.95510
    251   2.30001  4.52285  5.00229  4.49810  3.84445  4.51813  5.14621  0.98287  4.39851  2.45774  3.66509  4.65768  4.87437  4.64670  4.57632  3.89900  3.46734  1.46052  5.69761  4.49242    278 i - - -
          2.68618  4.42225  2.77519  2.73123  3.46354  2.40513  3.72494  3.29354  2.67741  2.69355  4.24690  2.90347  2.73739  3.18146  2.89801  2.37887  2.77519  2.98518  4.58477  3.61503
          0.01738  4.45703  5.17937  0.61958  0.77255  0.48576  0.95510
    252   2.83066  5.25874  2.98305  2.02421  4.61051  3.54289  3.71518  4.06170  1.57176  3.54223  4.31515  3.01867  3.95202  2.28849  2.76452  2.79576  2.45036  3.65635  5.66543  4.30362    279 k - - -
          2.68618  4.42225  2.77519  2.73123  3.46354  2.40513  3.72494  3.29354  2.67741  2.69355  4.24690  2.90347  2.73739  3.18146  2.89801  2.37887  2.77519  2.98518  4.58477  3.61503
          0.01738  4.45703  5.17937  0.61958  0.77255  0.48576  0.95510
    253   1.83706  4.92475  3.01081  1.86560  4.39829  3.43352  3.83945  3.82975  2.64877  3.41193  4.20886  3.07675  3.92455  2.98398  3.11583  2.00223  2.55898  3.43491  5.62151  4.27110    280 a - - -
          2.68618  4.42225  2.77519  2.73123  3.46354  2.40513  3.72494  3.29354  2.67741  2.69355  4.24690  2.90347  2.73739  3.18146  2.89801  2.37887  2.77519  2.98518  4.58477  3.61503
          0.01738  4.45703  5.17937  0.61958  0.77255  0.48576  0.95510
    254   4.11080  5.34658  5.05921  4.91484  0.39302  4.58859  4.28385  3.61005  4.82035  2.85557  4.26747  4.73813  5.05699  4.83274  4.79334  4.32441  4.42361  3.63791  4.42047  2.73971    281 F - - -
          2.68618  4.42225  2.77519  2.73123  3.46354  2.40513  3.72494  3.29354  2.67741  2.69355  4.24690  2.90347  2.73739  3.18146  2.89801  2.37887  2.77519  2.98518  4.58477  3.61503
          0.01738  4.45703  5.17937  0.61958  0.77255  0.48576  0.95510
    255   3.45692  4.70382  5.37248  4.83800  3.56365  4.89118  5.35789  1.63913  4.72421  1.13198  3.33671  5.00875  5.08603  4.83603  4.81231  4.27313  3.69544  1.33462  5.63152  4.53098    282 l - - -
          2.68618  4.42225  2.77519  2.73123  3.46354  2.40513  3.72494  3.29354  2.67741  2.69355  4.24690  2.90347  2.73739  3.18146  2.89801  2.37887  2.77519  2.98518  4.58477  3.61503
          0.01738  4.45703  5.17937  0.61958  0.77255  0.48576  0.95510
    256   2.79519  5.28229  2.88321  1.78865  4.62823  3.49869  3.03478  4.10240  2.03774  3.57456  4.33189  2.50305  3.91898  2.11130  2.86205  2.75085  3.02567  3.67565  5.69727  4.30209    283 e - - -
          2.68618  4.42225  2.77519  2.73123  3.46354  2.40513  3.72494  3.29354  2.67741  2.69355  4.24690  2.90347  2.73739  3.18146  2.89801  2.37887  2.77519  2.98518  4.58477  3.61503
          0.01738  4.45703  5.17937  0.61958  0.77255  0.48576  0.95510
    257   1.93491  4.86762  2.45885  2.56642  4.18464  3.48680  3.78108  3.58405  2.59803  3.20619  4.02244  2.67073  3.92103  2.93684  3.06104  2.73288  2.25043  2.57033  5.45425  4.12081    284 a - - -
          2.68618  4.42225  2.77519  2.73123  3.46354  2.40513  3.72494  3.29354  2.67741  2.69355  4.24690  2.90347  2.73739  3.18146  2.89801  2.37887  2.77519  2.98518  4.58477  3.61503
          0.01738  4.45703  5.17937  0.61958  0.77255  0.48576  0.95510
    258   4.11080  5.34658  5.05921  4.91484  0.39302  4.58859  4.28385  3.61005  4.82035  2.85557  4.26747  4.73813  5.05699  4.83274  4.79334  4.32441  4.42361  3.63791  4.42047  2.73971    285 F - - -
          2.68618  4.42225  2.77519  2.73123  3.46354  2.40513  3.72494  3.29354  2.67741  2.69355  4.24690  2.90347  2.73739  3.18146  2.89801  2.37887  2.77519  2.98518  4.58477  3.61503
          0.01738  4.45703  5.17937  0.61958  0.77255  0.48576  0.95510
    259   2.98943  4.48589  4.31603  3.81140  1.28233  3.99594  4.11024  2.81281  3.68906  1.92634  3.49987  3.96929  4.39965  3.89883  3.87073  2.36068  3.24987  2.68435  4.57734  3.08154    286 f - - -
          2.68618  4.42225  2.77519  2.73123  3.46354  2.40513  3.72494  3.29354  2.67741  2.69355  4.24690  2.90347  2.73739  3.18146  2.89801  2.37887  2.77519  2.98518  4.58477  3.61503
          0.01738  4.45703  5.17937  0.61958  0.77255  0.48576  0.95510
    260   2.90535  5.45171  2.12842  1.39966  4.77395  3.46526  3.80025  4.27278  2.62714  3.74598  4.51814  2.28154  3.96087  2.92231  2.52825  2.83452  3.15433  3.83417  5.88162  4.43581    287 e - - -
          2.68618  4.42225  2.77519  2.73123  3.46354  2.40513  3.72494  3.29354  2.67741  2.69355  4.24690  2.90347  2.73739  3.18146  2.89801  2.37887  2.77519  2.98518  4.58477  3.61503
          0.01738  4.45703  5.17937  0.61958  0.77255  0.48576  0.95510
    261   3.64197  5.53527  3.85259  3.40857  5.06500  4.01662  4.24909  4.54714  0.44781  3.99804  4.96310  3.79149  4.50405  3.43227  2.74458  3.66691  3.86711  4.23500  5.89812  4.82088    288 K - - -
          2.68618  4.42225  2.77519  2.73123  3.46354  2.40513  3.72494  3.29354  2.67741  2.69355  4.24690  2.90347  2.73739  3.18146  2.89801  2.37887  2.77519  2.98518  4.58477  3.61503
          0.01738  4.45703  5.17937  0.61958  0.77255  0.48576  0.95510
    262   4.19315  5.44032  4.75453  4.62295  2.56366  4.55267  4.05212  4.14069  4.47142  3.43450  4.75512  4.51508  5.02613  4.62280  4.51871  4.25573  4.48978  4.04162  4.21812  0.36665    289 Y - - -
          2.68618  4.42225  2.77519  2.73123  3.46354  2.40513  3.72494  3.29354  2.67741  2.69355  4.24690  2.90347  2.73739  3.18146  2.89801  2.37887  2.77519  2.98518  4.58477  3.61503
          0.01738  4.45703  5.17937  0.61958  0.77255  0.48576  0.95510
    263   1.07800  4.41898  4.32390  3.94217  4.07381  3.57697  4.74118  2.66212  3.86322  2.90898  3.98382  3.99042  4.25176  4.13910  4.08603  3.01721  3.13686  1.49210  5.68718  4.48683    290 a - - -
          2.68618  4.42225  2.77519  2.73123  3.46354  2.40513  3.72494  3.29354  2.67741  2.69355  4.24690  2.90347  2.73739  3.18146  2.89801  2.37887  2.77519  2.98518  4.58477  3.61503
          0.01738  4.45703  5.17937  0.61958  0.77255  0.48576  0.95510
    264   2.88886  5.05636  2.82970  2.11828  4.70087  3.43043  4.10085  4.16966  2.98393  3.76635  4.61222  3.16545  4.05788  3.28759  3.42358  0.92518  3.24814  3.73151  5.93885  4.57857    291 s - - -
          2.68618  4.42225  2.77519  2.73123  3.46354  2.40513  3.72494  3.29354  2.67741  2.69355  4.24690  2.90347  2.73739  3.18146  2.89801  2.37887  2.77519  2.98518  4.58477  3.61503
          0.01738  4.45703  5.17937  0.61958  0.77255  0.48576  0.95510
    265   3.01997  5.55861  1.99619  1.57972  4.89018  3.45555  3.90502  4.39704  2.82696  3.88611  4.68945  2.92577  4.01718  3.04795  3.38564  1.50042  3.29200  3.95958  6.03921  4.56644    292 s - - -
          2.68618  4.42225  2.77519  2.73123  3.46354  2.40513  3.72494  3.29354  2.67741  2.69355  4.24690  2.90347  2.73739  3.18146  2.89801  2.37887  2.77519  2.98518  4.58477  3.61503
          0.01738  4.45703  5.17937  0.61958  0.77255  0.48576  0.95510
    266   2.85557  5.30031  2.22635  2.42556  4.66245  3.48213  3.78806  4.13718  1.48430  3.63542  4.41438  2.97496  3.95704  2.91151  3.02757  1.97005  3.10582  3.71768  5.77888  4.37468    293 k - - -
          2.68618  4.42225  2.77519  2.73123  3.46354  2.40513  3.72494  3.29354  2.67741  2.69355  4.24690  2.90347  2.73739  3.18146  2.89801  2.37887  2.77519  2.98518  4.58477  3.61503
          0.01738  4.45703  5.17937  0.61958  0.77255  0.48576  0.95510
    267   2.27571  4.98067  3.03777  2.15043  4.25349  3.50765  3.71336  2.83443  1.87891  3.25567  4.05464  3.02436  3.90608  2.84857  2.93578  2.28998  2.94078  3.32945  5.47123  4.12195    294 k - - -
          2.68618  4.42225  2.77519  2.73123  3.46354  2.40513  3.72494  3.29354  2.67741  2.69355  4.24690  2.90347  2.73739  3.18146  2.89801  2.37887  2.77519  2.98518  4.58477  3.61503
          0.01738  4.45703  5.17937  0.61958  0.77255  0.48576  0.95510
    268   2.88712  5.39252  1.85298  1.62698  4.72336  3.45804  3.80929  4.21288  2.65454  3.70691  4.48466  2.93023  3.95757  2.93546  3.18196  2.22252  2.40968  3.78417  5.85873  4.41915    295 e - - -
          2.68618  4.42225  2.77519  2.73123  3.46354  2.40513  3.72494  3.29354  2.67741  2.69355  4.24690  2.90347  2.73739  3.18146  2.89801  2.37887  2.77519  2.98518  4.58477  3.61503
          0.01738  4.45703  5.17937  0.61958  0.77255  0.48576  0.95510
    269   3.35941  6.04952  0.80445  1.68646  5.32347  3.47241  4.10874  4.89940  3.24418  4.35949  5.25632  2.92504  4.14930  3.29078  3.92006  3.19544  3.67086  4.43656  6.49095  4.91682    296 d - - -
          2.68618  4.42225  2.77519  2.73123  3.46354  2.40513  3.72494  3.29354  2.67741  2.69355  4.24690  2.90347  2.73739  3.18146  2.89801  2.37887  2.77519  2.98518  4.58477  3.61503
          0.01738  4.45703  5.17937  0.61958  0.77255  0.48576  0.95510
    270   3.62306  4.95687  5.15495  4.62249  3.26797  4.81069  5.11893  2.45775  4.38245  1.33707  0.98245  4.86653  5.00619  4.53889  4.48163  4.20233  3.85440  2.62579  5.38099  4.28329    297 m - - -
          2.68618  4.42225  2.77519  2.73123  3.46354  2.40513  3.72494  3.29354  2.67741  2.69355  4.24690  2.90347  2.73739  3.18146  2.89801  2.37887  2.77519  2.98518  4.58477  3.61503
          0.01738  4.45703  5.17937  0.61958  0.77255  0.48576  0.95510
    271   2.17109  4.67853  3.29640  2.77118  4.05203  3.49239  3.89015  3.41026  2.22268  3.08895  3.93585  3.22323  3.96295  3.08819  3.13589  1.69617  2.94937  2.32816  5.38110  4.09547    298 s - - -
          2.68618  4.42225  2.77519  2.73123  3.46354  2.40513  3.72494  3.29354  2.67741  2.69355  4.24690  2.90347  2.73739  3.18146  2.89801  2.37887  2.77519  2.98518  4.58477  3.61503
          0.01738  4.45703  5.17937  0.61958  0.77255  0.48576  0.95510
    272   3.70041  4.95373  5.03176  4.64202  1.80383  4.62791  3.90610  3.20957  4.46536  1.47219  3.79472  4.42227  4.91142  4.42474  4.46442  3.97567  3.91739  3.19072  4.05683  1.15915    299 y - - -
          2.68618  4.42225  2.77519  2.73123  3.46354  2.40513  3.72494  3.29354  2.67741  2.69355  4.24690  2.90347  2.73739  3.18146  2.89801  2.37887  2.77519  2.98518  4.58477  3.61503
          0.01738  4.45703  5.17937  0.61958  0.77255  0.48576  0.95510
    273   3.37828  4.65522  5.27331  4.70654  3.40611  4.72476  5.10983  1.73589  4.57128  1.28313  2.18988  4.84560  4.93498  4.64234  4.62145  4.08030  3.60708  1.50453  5.40306  4.32239    300 l - - -
          2.68618  4.42225  2.77519  2.73123  3.46354  2.40513  3.72494  3.29354  2.67741  2.69355  4.24690  2.90347  2.73739  3.18146  2.89801  2.37887  2.77519  2.98518  4.58477  3.61503
          0.01738  4.45703  5.17937  0.61958  0.77255  0.48576  0.95510
    274   3.55942  5.03187  4.75867  4.43777  3.63142  4.32602  5.03791  2.87609  4.16932  2.16736  0.57899  4.63127  4.82158  4.52646  4.29698  3.95041  3.89360  2.94491  5.52265  4.32557    301 M - - -
          2.68618  4.42225  2.77519  2.73123  3.46354  2.40513  3.72494  3.29354  2.67741  2.69355  4.24690  2.90347  2.73739  3.18146  2.89801  2.37887  2.77519  2.98518  4.58477  3.61503
          0.01738  4.45703  5.17937  0.61958  0.77255  0.48576  0.95510
    275   3.09523  5.50716  2.07264  2.52061  4.87385  3.56948  3.91788  4.35355  0.99211  3.83708  4.66250  3.06792  4.09242  3.06062  3.03337  3.03156  3.34713  3.94901  5.93108  4.55824    302 k - - -
          2.68618  4.42225  2.77519  2.73123  3.46354  2.40513  3.72494  3.29354  2.67741  2.69355  4.24690  2.90347  2.73739  3.18146  2.89801  2.37887  2.77519  2.98518  4.58477  3.61503
          0.01738  4.45703  5.17937  0.61958  0.77255  0.48576  0.95510
    276   2.82881  5.29581  2.80771  1.53703  4.63051  3.49173  3.74443  4.10110  2.01128  3.59155  4.36191  2.35864  3.93797  2.86050  2.95307  2.78413  2.53476  3.68493  5.73136  4.33103    303 e - - -
          2.68618  4.42225  2.77519  2.73123  3.46354  2.40513  3.72494  3.29354  2.67741  2.69355  4.24690  2.90347  2.73739  3.18146  2.89801  2.37887  2.77519  2.98518  4.58477  3.61503
          0.01738  4.45703  5.17937  0.61958  0.77255  0.48576  0.95510
    277   3.71151  5.32750  4.38304  4.32874  5.21557  3.98442  5.31920  4.96298  4.44613  4.50017  5.59819  4.56199  0.22166  4.81211  4.58906  3.90484  4.20184  4.53080  6.19487  5.35497    304 P - - -
          2.68618  4.42225  2.77519  2.73123  3.46354  2.40513  3.72494  3.29354  2.67741  2.69355  4.24690  2.90347  2.73739  3.18146  2.89801  2.37887  2.77519  2.98518  4.58477  3.61503
          0.01738  4.45703  5.17937  0.61958  0.77255  0.48576  0.95510
    278   2.96454  5.08588  2.93028  1.03017  4.38347  3.58781  4.02393  3.48123  2.86188  3.31634  4.27796  3.19541  4.11229  3.20459  3.29553  3.00782  3.24706  2.33557  5.72815  4.37761    305 e - - -
          2.68618  4.42225  2.77519  2.73123  3.46354  2.40513  3.72494  3.29354  2.67741  2.69355  4.24690  2.90347  2.73739  3.18146  2.89801  2.37887  2.77519  2.98518  4.58477  3.61503
          0.01738  4.45703  5.17937  0.61958  0.77255  0.48576  0.95510
    279   1.98974  4.40881  3.69235  3.19599  3.83316  1.97589  4.13636  3.13876  3.15272  1.84821  3.78593  3.50363  4.02662  3.45690  3.48609  2.82033  2.37414  2.85875  5.27120  4.04600    306 l - - -
          2.68618  4.42225  2.77519  2.73123  3.46354  2.40513  3.72494  3.29354  2.67741  2.69355  4.24690  2.90347  2.73739  3.18146  2.89801  2.37887  2.77519  2.98518  4.58477  3.61503
          0.01738  4.45703  5.17937  0.61958  0.77255  0.48576  0.95510
    280   3.80763  5.06854  5.47177  4.91733  3.22842  5.09173  5.36210  2.45121  4.71741  0.58458  2.15522  5.17458  5.16444  4.72730  4.75057  4.48946  4.01763  2.70223  5.44782  4.44580    307 L - - -
          2.68618  4.42225  2.77519  2.73123  3.46354  2.40513  3.72494  3.29354  2.67741  2.69355  4.24690  2.90347  2.73739  3.18146  2.89801  2.37887  2.77519  2.98518  4.58477  3.61503
          0.01738  4.45703  5.17937  0.61958  0.77255  0.48576  0.95510
    281   2.85747  5.28374  2.70363  1.40816  4.65400  2.54802  3.82153  4.12779  2.65181  3.64417  4.42993  2.42551  3.95874  2.95287  3.15744  2.81824  2.40974  3.71046  5.80922  4.39451    308 e - - -
          2.68618  4.42225  2.77519  2.73123  3.46354  2.40513  3.72494  3.29354  2.67741  2.69355  4.24690  2.90347  2.73739  3.18146  2.89801  2.37887  2.77519  2.98518  4.58477  3.61503
          0.01738  4.45703  5.17937  0.61958  0.77255  0.48576  0.95510
    282   3.54873  5.22661  4.33604  4.32349  5.38089  0.21358  5.36529  5.16358  4.58005  4.72349  5.73093  4.50344  4.62963  4.85888  4.71402  3.74266  4.07205  4.57866  6.28223  5.51542    309 G - - -
          2.68618  4.42225  2.77519  2.73123  3.46354  2.40513  3.72494  3.29354  2.67741  2.69355  4.24690  2.90347  2.73739  3.18146  2.89801  2.37887  2.77519  2.98518  4.58477  3.61503
          0.01738  4.45703  5.17937  0.61958  0.77255  0.48576  0.95510
    283   2.72764  5.20551  2.40226  2.38749  4.53294  3.46489  2.94659  4.01035  2.44311  3.50434  4.25676  2.34844  3.87973  2.32312  2.93769  2.27737  2.43343  3.58801  5.64925  4.24198    310 s - - -
          2.68618  4.42225  2.77519  2.73123  3.46354  2.40513  3.72494  3.29354  2.67741  2.69355  4.24690  2.90347  2.73739  3.18146  2.89801  2.37887  2.77519  2.98518  4.58477  3.61503
          0.01738  4.45703  5.17937  0.61958  0.77255  0.48576  0.95510
    284   2.98557  4.58772  3.98484  3.41028  3.07300  3.93850  3.94893  3.00925  3.06986  1.72795  3.62330  3.70704  4.30194  3.51410  2.41138  3.23242  3.21003  2.84389  4.64939  1.62247    311 y - - -
          2.68618  4.42225  2.77519  2.73123  3.46354  2.40513  3.72494  3.29354  2.67741  2.69355  4.24690  2.90347  2.73739  3.18146  2.89801  2.37887  2.77519  2.98518  4.58477  3.61503
          0.01738  4.45703  5.17937  0.61958  0.77255  0.48576  0.95510
    285   2.26778  4.80157  3.14921  2.20816  4.01725  3.54848  3.76515  3.39321  2.58271  2.40279  3.88122  3.11019  3.94217  2.10689  3.02275  2.76883  2.93696  2.62607  5.32786  4.01756    312 q - - -
          2.68618  4.42225  2.77519  2.73123  3.46354  2.40513  3.72494  3.29354  2.67741  2.69355  4.24690  2.90347  2.73739  3.18146  2.89801  2.37887  2.77519  2.98518  4.58477  3.61503
          0.01738  4.45703  5.17937  0.61958  0.77255  0.48576  0.95510
    286   3.27351  4.61807  4.97597  4.49111  1.82182  4.46334  4.71154  2.24846  4.35750  2.18225  3.47111  4.56869  4.80720  4.50559  4.46039  3.84336  3.53707  1.00832  5.04779  3.62183    313 v - - -
          2.68618  4.42225  2.77519  2.73123  3.46354  2.40513  3.72494  3.29354  2.67741  2.69355  4.24690  2.90347  2.73739  3.18146  2.89801  2.37887  2.77519  2.98518  4.58477  3.61503
          0.01738  4.45703  5.17937  0.61958  0.77255  0.48576  0.95510
    287   2.74151  5.15801  2.35511  2.42216  4.51504  2.22555  3.72969  3.98247  2.10597  3.49822  4.26495  2.96538  3.89988  2.84630  2.99692  2.24913  2.43556  3.56971  5.66021  4.26379    314 k - - -
          2.68618  4.42225  2.77519  2.73123  3.46354  2.40513  3.72494  3.29354  2.67741  2.69355  4.24690  2.90347  2.73739  3.18146  2.89801  2.37887  2.77519  2.98518  4.58477  3.61503
          0.01738  4.45703  5.17937  0.61958  0.77255  0.48576  0.95510
    288   2.79911  5.30327  2.00721  1.94977  4.62923  3.46194  3.73499  4.11497  2.52682  3.60259  4.36231  2.92889  3.91287  2.30885  3.03549  2.24371  2.43293  3.68619  5.74579  4.32205    315 e - - -
          2.68618  4.42225  2.77519  2.73123  3.46354  2.40513  3.72494  3.29354  2.67741  2.69355  4.24690  2.90347  2.73739  3.18146  2.89801  2.37887  2.77519  2.98518  4.58477  3.61503
          0.01738  4.45703  5.17937  0.61958  0.77255  0.48576  0.95510
    289   3.42525  4.65008  5.41838  4.95353  3.96404  4.96630  5.68748  1.04553  4.87617  2.40274  3.71479  5.12145  5.21994  5.13260  5.04757  4.39596  3.69068  0.98940  6.04977  4.83363    316 v - - -
          2.68618  4.42225  2.77519  2.73123  3.46354  2.40513  3.72494  3.29354  2.67741  2.69355  4.24690  2.90347  2.73739  3.18146  2.89801  2.37887  2.77519  2.98518  4.58477  3.61503
          0.01738  4.45703  5.17937  0.61958  0.77255  0.48576  0.95510
    290   2.30955  5.25529  2.00568  2.10997  4.58710  3.46873  3.70129  4.06826  2.45866  3.55307  4.30633  2.93674  3.89499  2.25024  2.40182  2.71707  2.99583  3.64013  5.69086  4.27885    317 d - - -
          2.68620  4.42227  2.77522  2.73126  3.46356  2.40515  3.72497  3.29356  2.67743  2.69357  4.24692  2.90302  2.73742  3.18149  2.89803  2.37889  2.77522  2.98521  4.58479  3.61505
          0.13290  2.13018  5.17937  0.27987  1.41010  0.48576  0.95510
    291   2.72241  5.06753  2.95455  2.10095  4.35417  3.49058  3.70746  2.87283  2.47507  3.34871  4.13346  2.55232  3.89914  2.34704  2.94926  1.93938  2.95636  3.42779  5.54124  4.17061    319 s - - -
          2.68618  4.42225  2.77519  2.73123  3.46354  2.40513  3.72494  3.29354  2.67741  2.69355  4.24690  2.90347  2.73739  3.18146  2.89801  2.37887  2.77519  2.98518  4.58477  3.61503
          0.01738  4.45703  5.17937  0.61958  0.77255  0.48576  0.95510
    292   2.77731  4.32289  3.97216  2.60892  3.46097  3.85470  4.15387  1.60304  3.32193  2.44589  2.84898  3.72099  4.22221  3.59413  3.59526  3.12982  2.40238  2.08444  4.99418  3.78600    320 i - - -
          2.68618  4.42225  2.77519  2.73123  3.46354  2.40513  3.72494  3.29354  2.67741  2.69355  4.24690  2.90347  2.73739  3.18146  2.89801  2.37887  2.77519  2.98518  4.58477  3.61503
          0.01738  4.45703  5.17937  0.61958  0.77255  0.48576  0.95510
    293   2.30664  5.16350  3.03875  2.48648  4.50792  3.52512  3.69386  3.95696  1.97109  3.45844  4.22914  2.43405  2.88942  2.80524  2.04833  2.74430  2.99231  3.55914  5.60032  4.23954    321 k - - -
          2.68618  4.42225  2.77519  2.73123  3.46354  2.40513  3.72494  3.29354  2.67741  2.69355  4.24690  2.90347  2.73739  3.18146  2.89801  2.37887  2.77519  2.98518  4.58477  3.61503
          0.01738  4.45703  5.17937  0.61958  0.77255  0.48576  0.95510
    294   3.48987  4.73108  5.41178  4.87641  3.54007  4.92956  5.38963  1.38051  4.76251  1.10691  3.30700  5.05047  5.10888  4.85601  4.84104  4.31448  3.72643  1.60531  5.63299  4.54688    322 l - - -
          2.68618  4.42225  2.77519  2.73123  3.46354  2.40513  3.72494  3.29354  2.67741  2.69355  4.24690  2.90347  2.73739  3.18146  2.89801  2.37887  2.77519  2.98518  4.58477  3.61503
          0.01738  4.45703  5.17937  0.61958  0.77255  0.48576  0.95510
    295   2.91140  4.34579  4.37448  3.82506  1.77377  3.98146  4.00030  2.19479  3.69011  2.46652  3.44915  3.93817  4.34261  3.86405  3.83118  2.40563  3.14387  2.59527  4.43590  1.94061    323 f - - -
          2.68618  4.42225  2.77519  2.73123  3.46354  2.40513  3.72494  3.29354  2.67741  2.69355  4.24690  2.90347  2.73739  3.18146  2.89801  2.37887  2.77519  2.98518  4.58477  3.61503
          0.01738  4.45703  5.17937  0.61958  0.77255  0.48576  0.95510
    296   2.72678  5.11804  2.94993  2.04139  4.42074  2.70113  3.69421  3.87554  1.90729  3.40354  4.17678  2.97680  2.87593  2.81115  2.91023  2.70938  2.95891  3.48806  5.57442  2.99946    324 k - - -
          2.68618  4.42225  2.77519  2.73123  3.46354  2.40513  3.72494  3.29354  2.67741  2.69355  4.24690  2.90347  2.73739  3.18146  2.89801  2.37887  2.77519  2.98518  4.58477  3.61503
          0.01738  4.45703  5.17937  0.61958  0.77255  0.48576  0.95510
    297   2.71119  5.08043  2.99262  1.87832  4.38216  3.49282  3.68809  3.82862  1.89901  3.36564  3.30983  2.98664  3.89039  2.80610  2.89387  2.27593  2.61252  3.44820  5.54403  4.17266    325 e - - -
          2.68618  4.42225  2.77519  2.73123  3.46354  2.40513  3.72494  3.29354  2.67741  2.69355  4.24690  2.90347  2.73739  3.18146  2.89801  2.37887  2.77519  2.98518  4.58477  3.61503
          0.01738  4.45703  5.17937  0.61958  0.77255  0.48576  0.95510
    298   3.05498  5.18914  3.22365  2.88154  4.81903  1.51486  4.04111  4.26200  1.21398  3.77907  4.62473  3.33832  4.16493  3.20118  2.89045  3.08341  3.35275  3.85210  5.84806  4.60612    326 k - - -
          2.68618  4.42225  2.77519  2.73123  3.46354  2.40513  3.72494  3.29354  2.67741  2.69355  4.24690  2.90347  2.73739  3.18146  2.89801  2.37887  2.77519  2.98518  4.58477  3.61503
          0.01738  4.45703  5.17937  0.61958  0.77255  0.48576  0.95510
    299   2.91540  5.45760  1.58545  2.36289  4.78225  3.47193  3.80277  4.27902  2.03563  3.75022  4.52453  2.27285  3.96738  2.30613  3.12489  2.84430  3.16340  3.84190  5.88299  4.44174    327 d - - -
          2.68618  4.42225  2.77519  2.73123  3.46354  2.40513  3.72494  3.29354  2.67741  2.69355  4.24690  2.90347  2.73739  3.18146  2.89801  2.37887  2.77519  2.98518  4.58477  3.61503
          0.13004  4.45703  2.20420  0.61958  0.77255  0.48576  0.95510
    300   2.85830  5.18843  1.56725  2.42220  4.79810  1.80347  3.95985  4.29600  2.91522  3.82881  4.64068  2.96238  3.95890  3.12176  3.45570  2.06950  3.19450  3.81994  5.99669  4.56660    328 d - - -
          2.68623  4.42230  2.77525  2.73128  3.46359  2.40489  3.72499  3.29359  2.67746  2.69360  4.24695  2.90352  2.73745  3.18089  2.89806  2.37892  2.77525  2.98523  4.58482  3.61508
          0.14966  2.01957  5.06877  0.66609  0.72095  0.39814  1.11343
    301   2.72768  4.19136  4.21311  3.62749  2.09971  3.83304  4.10344  2.17392  2.64633  2.30685  2.51711  3.81892  4.19691  3.71005  3.66248  3.12250  2.95904  2.42513  4.73655  2.62734    331 f - - -
          2.68618  4.42225  2.77519  2.73123  3.46354  2.40513  3.72494  3.29354  2.67741  2.69355  4.24690  2.90347  2.73739  3.18146  2.89801  2.37887  2.77519  2.98518  4.58477  3.61503
          0.01738  4.45703  5.17937  0.61958  0.77255  0.48576  0.95510
    302   2.83423  4.96662  2.91862  1.78775  4.23197  3.53771  3.87525  3.52325  2.72309  3.24737  4.10742  2.37551  4.01037  3.05397  3.17210  2.87638  3.08954  1.73093  5.53759  4.20148    332 v - - -
          2.68618  4.42225  2.77519  2.73123  3.46354  2.40513  3.72494  3.29354  2.67741  2.69355  4.24690  2.90347  2.73739  3.18146  2.89801  2.37887  2.77519  2.98518  4.58477  3.61503
          0.01738  4.45703  5.17937  0.61958  0.77255  0.48576  0.95510
    303   2.29713  4.51410  4.98008  4.47491  3.86042  4.50107  5.13120  1.57530  4.37794  2.49186  3.68448  4.63731  4.86241  4.63079  4.56153  3.88040  3.45529  0.91532  5.69901  4.48830    333 v - - -
          2.68618  4.42225  2.77519  2.73123  3.46354  2.40513  3.72494  3.29354  2.67741  2.69355  4.24690  2.90347  2.73739  3.18146  2.89801  2.37887  2.77519  2.98518  4.58477  3.61503
          0.01738  4.45703  5.17937  0.61958  0.77255  0.48576  0.95510
    304   2.75898  4.88487  3.16511  2.62534  2.30023  3.57203  3.76322  3.52819  1.83073  3.13652  3.97237  3.12499  3.96887  2.39647  2.91286  2.40611  2.98862  3.22364  5.35710  4.03076    334 k - - -
          2.68618  4.42225  2.77519  2.73123  3.46354  2.40513  3.72494  3.29354  2.67741  2.69355  4.24690  2.90347  2.73739  3.18146  2.89801  2.37887  2.77519  2.98518  4.58477  3.61503
          0.01738  4.45703  5.17937  0.61958  0.77255  0.48576  0.95510
    305   2.68820  2.69782  4.23571  3.66383  3.29373  3.76686  4.15671  2.58888  3.52990  2.39710  3.33096  3.82685  4.17731  3.74819  3.69360  2.53115  2.94355  1.51586  4.81656  2.63150    335 v - - -
          2.68618  4.42225  2.77519  2.73123  3.46354  2.40513  3.72494  3.29354  2.67741  2.69355  4.24690  2.90347  2.73739  3.18146  2.89801  2.37887  2.77519  2.98518  4.58477  3.61503
          0.01738  4.45703  5.17937  0.61958  0.77255  0.48576  0.95510
    306   2.18911  4.61697  3.29657  2.29013  3.81513  3.57446  3.82777  3.17581  2.72263  2.35952  3.72871  3.21367  3.97239  3.05463  3.14041  2.34305  2.42263  2.49639  5.19088  3.91462    336 a - - -
          2.68618  4.42225  2.77519  2.73123  3.46354  2.40513  3.72494  3.29354  2.67741  2.69355  4.24690  2.90347  2.73739  3.18146  2.89801  2.37887  2.77519  2.98518  4.58477  3.61503
          0.01738  4.45703  5.17937  0.61958  0.77255  0.48576  0.95510
    307   2.41323  4.33119  4.81045  4.23017  2.50491  4.22357  4.59191  1.81203  4.07654  1.80338  3.31712  4.32732  4.54741  4.23702  4.15992  3.54738  3.21833  1.43524  5.08541  3.91429    337 v - - -
          2.68618  4.42225  2.77519  2.73123  3.46354  2.40513  3.72494  3.29354  2.67741  2.69355  4.24690  2.90347  2.73739  3.18146  2.89801  2.37887  2.77519  2.98518  4.58477  3.61503
          0.01738  4.45703  5.17937  0.61958  0.77255  0.48576  0.95510
    308   2.73830  4.71135  3.31819  2.74174  3.91129  3.61128  3.80564  3.27267  2.19522  2.39299  3.80160  3.21404  3.99502  3.01110  2.33433  2.84301  2.05834  2.54218  5.24467  3.97153    338 t - - -
          2.68618  4.42225  2.77519  2.73123  3.46354  2.40513  3.72494  3.29354  2.67741  2.69355  4.24690  2.90347  2.73739  3.18146  2.89801  2.37887  2.77519  2.98518  4.58477  3.61503
          0.01738  4.45703  5.17937  0.61958  0.77255  0.48576  0.95510
    309   3.60371  4.88368  5.34732  4.77668  1.45367  4.85083  4.97441  2.50439  4.62526  1.09254  2.17211  4.92098  4.99099  4.59252  4.63215  4.20362  3.81217  2.71401  5.13640  3.93185    339 l - - -
          2.68618  4.42225  2.77519  2.73123  3.46354  2.40513  3.72494  3.29354  2.67741  2.69355  4.24690  2.90347  2.73739  3.18146  2.89801  2.37887  2.77519  2.98518  4.58477  3.61503
          0.01738  4.45703  5.17937  0.61958  0.77255  0.48576  0.95510
    310   2.78070  4.81170  3.33599  2.78935  4.14583  3.59356  3.87133  3.38556  1.55498  3.12353  3.99759  3.24933  4.02800  3.05095  2.92463  2.87014  1.97529  2.42851  5.43265  4.15444    340 k - - -
          2.68618  4.42225  2.77519  2.73123  3.46354  2.40513  3.72494  3.29354  2.67741  2.69355  4.24690  2.90347  2.73739  3.18146  2.89801  2.37887  2.77519  2.98518  4.58477  3.61503
          0.01738  4.45703  5.17937  0.61958  0.77255  0.48576  0.95510
    311   3.33431  6.02801  0.95460  1.42999  5.30151  3.46875  4.08967  4.87336  3.20754  4.33030  5.21586  2.91874  4.13762  3.26746  3.87540  3.17389  3.64123  4.40939  6.46440  4.89284    341 d - - -
          2.68618  4.42225  2.77519  2.73123  3.46354  2.40513  3.72494  3.29354  2.67741  2.69355  4.24690  2.90347  2.73739  3.18146  2.89801  2.37887  2.77519  2.98518  4.58477  3.61503
          0.01738  4.45703  5.17937  0.61958  0.77255  0.48576  0.95510
    312   2.82210  5.02750  3.16471  2.69807  4.55428  2.55002  3.86075  3.96556  1.25509  3.51466  4.32555  3.17368  4.00971  3.00180  2.83792  2.85122  2.32745  3.57082  5.67416  4.37113    342 k - - -
          2.68618  4.42225  2.77519  2.73123  3.46354  2.40513  3.72494  3.29354  2.67741  2.69355  4.24690  2.90347  2.73739  3.18146  2.89801  2.37887  2.77519  2.98518  4.58477  3.61503
          0.01738  4.45703  5.17937  0.61958  0.77255  0.48576  0.95510
    313   3.02773  5.63099  1.97114  1.33579  4.93720  3.45811  3.88290  4.45646  2.79145  3.91972  4.71260  2.22055  4.01075  2.28738  3.35216  2.92969  3.29087  4.00660  6.05730  4.57152    343 e - - -
          2.68618  4.42225  2.77519  2.73123  3.46354  2.40513  3.72494  3.29354  2.67741  2.69355  4.24690  2.90347  2.73739  3.18146  2.89801  2.37887  2.77519  2.98518  4.58477  3.61503
          0.01738  4.45703  5.17937  0.61958  0.77255  0.48576  0.95510
    314   2.61844  4.66775  3.26495  2.92107  4.48515  3.33141  4.13977  3.91532  3.01255  3.54798  4.36477  2.20142  3.96608  3.33613  3.41919  2.05663  1.27233  3.45353  5.77033  4.47875    344 t - - -
          2.68618  4.42225  2.77519  2.73123  3.46354  2.40513  3.72494  3.29354  2.67741  2.69355  4.24690  2.90347  2.73739  3.18146  2.89801  2.37887  2.77519  2.98518  4.58477  3.61503
          0.01738  4.45703  5.17937  0.61958  0.77255  0.48576  0.95510
    315   2.74786  5.22422  2.28000  2.39158  4.55751  3.46716  3.70046  4.03467  1.83662  3.52787  4.28338  2.50730  2.84452  2.80906  2.95195  2.71005  2.44215  3.61165  5.67203  4.26443    345 k - - -
          2.68618  4.42225  2.77519  2.73123  3.46354  2.40513  3.72494  3.29354  2.67741  2.69355  4.24690  2.90347  2.73739  3.18146  2.89801  2.37887  2.77519  2.98518  4.58477  3.61503
          0.01738  4.45703  5.17937  0.61958  0.77255  0.48576  0.95510
    316   2.72940  4.45968  2.68115  3.00978  3.59491  3.68746  3.97133  2.24614  2.98962  1.68155  3.55213  3.42390  4.08214  3.29308  3.34891  2.40167  2.96854  2.64038  5.06437  3.82288    346 l - - -
          2.68618  4.42225  2.77519  2.73123  3.46354  2.40513  3.72494  3.29354  2.67741  2.69355  4.24690  2.90347  2.73739  3.18146  2.89801  2.37887  2.77519  2.98518  4.58477  3.61503
          0.01738  4.45703  5.17937  0.61958  0.77255  0.48576  0.95510
    317   2.80240  5.23662  2.83704  1.75363  4.57523  3.48616  3.74290  4.04082  2.09421  3.54569  4.31876  2.97218  2.29047  2.86114  2.96244  2.27875  3.04295  3.63204  5.69734  4.30350    347 e - - -
          2.68618  4.42225  2.77519  2.73123  3.46354  2.40513  3.72494  3.29354  2.67741  2.69355  4.24690  2.90347  2.73739  3.18146  2.89801  2.37887  2.77519  2.98518  4.58477  3.61503
          0.01738  4.45703  5.17937  0.61958  0.77255  0.48576  0.95510
    318   2.79481  4.75656  3.22699  2.78489  3.84174  3.59530  1.84962  3.36218  2.73847  3.04084  3.92107  2.45853  4.04205  3.12906  3.11817  2.89925  3.05089  1.99321  5.23584  3.88065    348 h - - -
          2.68618  4.42225  2.77519  2.73123  3.46354  2.40513  3.72494  3.29354  2.67741  2.69355  4.24690  2.90347  2.73739  3.18146  2.89801  2.37887  2.77519  2.98518  4.58477  3.61503
          0.01738  4.45703  5.17937  0.61958  0.77255  0.48576  0.95510
    319   2.68894  4.68184  3.24019  2.68293  3.87564  3.56829  3.79227  2.62724  2.32533  2.41110  3.77374  2.47299  3.95776  2.99843  3.07714  2.32446  2.42574  2.98421  5.22652  3.93885    349 s - - -
          2.68618  4.42225  2.77519  2.73123  3.46354  2.40513  3.72494  3.29354  2.67741  2.69355  4.24690  2.90347  2.73739  3.18146  2.89801  2.37887  2.77519  2.98518  4.58477  3.61503
          0.01738  4.45703  5.17937  0.61958  0.77255  0.48576  0.95510
    320   3.62207  5.73133  2.92440  0.41566  5.17823  3.77666  4.46888  4.76793  3.44149  4.30075  5.29333  3.45762  4.42097  3.69986  3.88340  3.56574  3.94462  4.40436  6.22645  5.01130    350 E - - -
          2.68618  4.42225  2.77519  2.73123  3.46354  2.40513  3.72494  3.29354  2.67741  2.69355  4.24690  2.90347  2.73739  3.18146  2.89801  2.37887  2.77519  2.98518  4.58477  3.61503
          0.01738  4.45703  5.17937  0.61958  0.77255  0.48576  0.95510
    321   2.76583  5.20523  3.03414  2.46939  4.55380  3.52546  2.77362  4.01090  1.95901  3.49241  4.25314  2.45811  3.91441  2.30622  2.38556  2.73558  2.46091  3.59967  5.61767  4.24964    351 k - - -
          2.68618  4.42225  2.77519  2.73123  3.46354  2.40513  3.72494  3.29354  2.67741  2.69355  4.24690  2.90347  2.73739  3.18146  2.89801  2.37887  2.77519  2.98518  4.58477  3.61503
          0.01738  4.45703  5.17937  0.61958  0.77255  0.48576  0.95510
    322   3.02586  4.39208  4.74686  4.17944  1.55731  4.16574  4.24665  2.04619  4.00719  2.08604  2.41140  4.21542  4.48748  4.11398  4.06083  3.48124  3.25312  2.52878  4.61069  2.35814    352 f - - -
          2.68618  4.42225  2.77519  2.73123  3.46354  2.40513  3.72494  3.29354  2.67741  2.69355  4.24690  2.90347  2.73739  3.18146  2.89801  2.37887  2.77519  2.98518  4.58477  3.61503
          0.01738  4.45703  5.17937  0.61958  0.77255  0.48576  0.95510
    323   2.50130  4.42825  3.83931  3.56659  4.59122  3.22456  4.58476  3.96333  3.57617  3.70068  4.54584  3.65482  3.99068  3.87890  3.85265  1.82254  0.86223  3.42441  5.95358  4.74965    353 t - - -
          2.68618  4.42225  2.77519  2.73123  3.46354  2.40513  3.72494  3.29354  2.67741  2.69355  4.24690  2.90347  2.73739  3.18146  2.89801  2.37887  2.77519  2.98518  4.58477  3.61503
          0.01738  4.45703  5.17937  0.61958  0.77255  0.48576  0.95510
    324   3.88882  5.19835  5.13132  4.80978  3.47621  4.72280  5.29276  2.74042  4.57946  0.38905  3.37781  5.03554  5.08050  4.79721  4.64467  4.42521  4.16754  2.92212  5.52482  4.37201    354 L - - -
          2.68618  4.42225  2.77519  2.73123  3.46354  2.40513  3.72494  3.29354  2.67741  2.69355  4.24690  2.90347  2.73739  3.18146  2.89801  2.37887  2.77519  2.98518  4.58477  3.61503
          0.01738  4.45703  5.17937  0.61958  0.77255  0.48576  0.95510
    325   2.69718  4.94885  2.48502  2.09105  3.18289  2.76750  3.71500  3.62676  2.50945  3.21401  4.01758  3.02111  3.90161  2.85653  2.98111  2.71608  2.42245  3.28886  5.43992  2.99070    355 e - - -
          2.68618  4.42225  2.77519  2.73123  3.46354  2.40513  3.72494  3.29354  2.67741  2.69355  4.24690  2.90347  2.73739  3.18146  2.89801  2.37887  2.77519  2.98518  4.58477  3.61503
          0.01738  4.45703  5.17937  0.61958  0.77255  0.48576  0.95510
    326   3.46471  4.69941  5.41217  4.88859  3.62935  4.93620  5.43956  1.13163  4.78333  1.37922  3.39550  5.05918  5.12923  4.91096  4.88058  4.32727  3.70650  1.53710  5.71007  4.59714    356 i - - -
          2.68618  4.42225  2.77519  2.73123  3.46354  2.40513  3.72494  3.29354  2.67741  2.69355  4.24690  2.90347  2.73739  3.18146  2.89801  2.37887  2.77519  2.98518  4.58477  3.61503
          0.01738  4.45703  5.17937  0.61958  0.77255  0.48576  0.95510
    327   2.67445  4.71868  3.25952  2.72636  4.06901  3.50153  3.85604  3.44112  2.21385  3.10201  3.94316  3.19194  3.95611  3.04379  3.08771  1.91372  1.92737  2.57267  5.38299  4.09010    357 s - - -
          2.68618  4.42225  2.77519  2.73123  3.46354  2.40513  3.72494  3.29354  2.67741  2.69355  4.24690  2.90347  2.73739  3.18146  2.89801  2.37887  2.77519  2.98518  4.58477  3.61503
          0.01738  4.45703  5.17937  0.61958  0.77255  0.48576  0.95510
    328   2.76961  5.23516  2.94979  2.02376  4.58017  3.50528  2.80131  4.04742  1.83442  3.52626  4.28359  2.97643  2.83769  2.32505  2.81847  2.73280  2.99712  3.62770  5.65256  4.26791    358 k - - -
          2.68618  4.42225  2.77519  2.73123  3.46354  2.40513  3.72494  3.29354  2.67741  2.69355  4.24690  2.90347  2.73739  3.18146  2.89801  2.37887  2.77519  2.98518  4.58477  3.61503
          0.01738  4.45703  5.17937  0.61958  0.77255  0.48576  0.95510
    329   2.85872  5.24530  3.09561  2.55377  4.62183  3.58129  3.72069  4.05966  1.67900  3.53575  4.31657  2.04087  3.97958  2.83320  2.21031  2.29824  3.07812  3.66214  5.64826  4.31418    359 k - - -
          2.68618  4.42225  2.77519  2.73123  3.46354  2.40513  3.72494  3.29354  2.67741  2.69355  4.24690  2.90347  2.73739  3.18146  2.89801  2.37887  2.77519  2.98518  4.58477  3.61503
          0.01738  4.45703  5.17937  0.61958  0.77255  0.48576  0.95510
    330   2.93185  5.28562  1.35976  2.46693  4.88956  2.33391  4.01477  4.39366  2.97108  3.91631  4.72567  3.01157  4.02047  3.17409  3.51769  1.73510  3.26518  3.91158  6.07825  4.63897    360 d - - -
          2.68618  4.42225  2.77519  2.73123  3.46354  2.40513  3.72494  3.29354  2.67741  2.69355  4.24690  2.90347  2.73739  3.18146  2.89801  2.37887  2.77519  2.98518  4.58477  3.61503
          0.01738  4.45703  5.17937  0.61958  0.77255  0.48576  0.95510
    331   2.68539  4.79559  3.02710  2.82333  4.75932  1.43675  4.19466  4.24564  3.11458  3.82969  4.63070  1.77517  3.98606  3.38185  3.55888  2.02370  3.10422  3.69688  6.00200  4.67154    361 g - - -
          2.68618  4.42225  2.77519  2.73123  3.46354  2.40513  3.72494  3.29354  2.67741  2.69355  4.24690  2.90347  2.73739  3.18146  2.89801  2.37887  2.77519  2.98518  4.58477  3.61503
          0.01738  4.45703  5.17937  0.61958  0.77255  0.48576  0.95510
    332   2.77652  5.11185  3.01421  2.51276  4.45960  2.67455  3.73578  3.89875  2.04938  3.42920  4.21642  3.03621  3.93853  1.99259  2.85134  2.76893  2.04866  3.51728  5.59610  4.24365    362 q - - -
          2.68618  4.42225  2.77519  2.73123  3.46354  2.40513  3.72494  3.29354  2.67741  2.69355  4.24690  2.90347  2.73739  3.18146  2.89801  2.37887  2.77519  2.98518  4.58477  3.61503
          0.01738  4.45703  5.17937  0.61958  0.77255  0.48576  0.95510
    333   4.45180  5.42486  5.35102  5.24234  1.47639  4.99189  3.67750  4.07467  5.02417  3.27147  4.60503  4.54615  5.24895  4.70731  4.84655  4.38684  4.64601  4.00661  2.22628  0.77451    363 y - - -
          2.68618  4.42225  2.77519  2.73123  3.46354  2.40513  3.72494  3.29354  2.67741  2.69355  4.24690  2.90347  2.73739  3.18146  2.89801  2.37887  2.77519  2.98518  4.58477  3.61503
          0.01738  4.45703  5.17937  0.61958  0.77255  0.48576  0.95510
    334   3.52309  4.83391  4.85328  4.43244  1.84075  4.46961  3.88061  3.15368  4.27262  2.67474  3.85307  4.29546  4.79095  4.30122  4.32184  3.80822  3.75095  2.14519  4.07080  0.97624    364 y - - -
          2.68618  4.42225  2.77519  2.73123  3.46354  2.40513  3.72494  3.29354  2.67741  2.69355  4.24690  2.90347  2.73739  3.18146  2.89801  2.37887  2.77519  2.98518  4.58477  3.61503
          0.01738  4.45703  5.17937  0.61958  0.77255  0.48576  0.95510
    335   3.40131  4.64798  5.34129  4.87951  3.94826  4.88741  5.61099  1.51503  4.78857  2.40392  3.71336  5.04812  5.17150  5.05572  4.96588  4.31589  3.67261  0.70051  6.01072  4.78719    365 v - - -
          2.68618  4.42225  2.77519  2.73123  3.46354  2.40513  3.72494  3.29354  2.67741  2.69355  4.24690  2.90347  2.73739  3.18146  2.89801  2.37887  2.77519  2.98518  4.58477  3.61503
          0.01738  4.45703  5.17937  0.61958  0.77255  0.48576  0.95510
    336   2.77900  5.17920  2.89463  1.81533  4.49016  3.49790  3.72457  3.93927  2.08260  3.46549  4.24452  2.05814  3.92225  2.84449  2.92757  2.75416  3.01331  2.67246  5.63165  4.25056    366 e - - -
          2.68618  4.42225  2.77519  2.73123  3.46354  2.40513  3.72494  3.29354  2.67741  2.69355  4.24690  2.90347  2.73739  3.18146  2.89801  2.37887  2.77519  2.98518  4.58477  3.61503
          0.01738  4.45703  5.17937  0.61958  0.77255  0.48576  0.95510
    337   3.07134  5.41252  3.12756  2.67111  4.82452  3.68351  3.79199  4.23940  1.12966  3.67827  4.49394  2.34905  4.10272  2.35600  2.55493  3.02957  3.27588  3.85816  5.74486  4.46086    367 k - - -
          2.68618  4.42225  2.77519  2.73123  3.46354  2.40513  3.72494  3.29354  2.67741  2.69355  4.24690  2.90347  2.73739  3.18146  2.89801  2.37887  2.77519  2.98518  4.58477  3.61503
          0.01738  4.45703  5.17937  0.61958  0.77255  0.48576  0.95510
    338   3.77327  5.04088  5.44210  4.88332  3.22692  5.05200  5.32430  2.45274  4.68845  0.72953  1.67962  5.13340  5.13686  4.70185  4.72388  4.44216  3.98359  2.69713  5.43027  4.42582    368 l - - -
          2.68618  4.42225  2.77519  2.73123  3.46354  2.40513  3.72494  3.29354  2.67741  2.69355  4.24690  2.90347  2.73739  3.18146  2.89801  2.37887  2.77519  2.98518  4.58477  3.61503
          0.01738  4.45703  5.17937  0.61958  0.77255  0.48576  0.95510
    339   2.71502  4.76959  3.21385  2.64999  3.97294  3.57143  3.76969  2.63665  1.91365  3.00724  3.85158  3.14331  3.95762  2.44778  2.98077  2.79168  2.41712  3.08193  5.28683  2.92363    369 k - - -
          2.68618  4.42225  2.77519  2.73123  3.46354  2.40513  3.72494  3.29354  2.67741  2.69355  4.24690  2.90347  2.73739  3.18146  2.89801  2.37887  2.77519  2.98518  4.58477  3.61503
          0.01738  4.45703  5.17937  0.61958  0.77255  0.48576  0.95510
    340   3.10823  5.31451  2.87171  2.67492  4.12451  3.60471  1.28371  4.20324  2.78415  3.70996  4.59756  1.76400  4.15461  3.20912  3.16127  3.09078  3.39101  3.83761  5.49463  3.98351    370 h - - -
          2.68618  4.42225  2.77519  2.73123  3.46354  2.40513  3.72494  3.29354  2.67741  2.69355  4.24690  2.90347  2.73739  3.18146  2.89801  2.37887  2.77519  2.98518  4.58477  3.61503
          0.01738  4.45703  5.17937  0.61958  0.77255  0.48576  0.95510
    341   2.71862  4.79691  3.16318  2.64186  3.99261  3.54533  3.78928  3.44303  2.60868  3.07431  3.91538  3.13611  3.95816  2.06548  3.03419  2.29640  2.39152  3.14423  5.31519  2.37478    371 q - - -
          2.68618  4.42225  2.77519  2.73123  3.46354  2.40513  3.72494  3.29354  2.67741  2.69355  4.24690  2.90347  2.73739  3.18146  2.89801  2.37887  2.77519  2.98518  4.58477  3.61503
          0.26505  4.45703  1.50854  0.61958  0.77255  0.48576  0.95510
    342   2.83713  4.34065  4.10356  3.53148  2.36197  3.92235  4.16647  1.99434  3.41942  1.66776  3.15707  3.81726  4.25819  2.51944  3.64857  3.20716  3.06566  2.42704  4.84194  3.60970    372 l - - -
          2.68618  4.42225  2.77519  2.73123  3.46354  2.40513  3.72494  3.29354  2.67741  2.69355  4.24690  2.90347  2.73739  3.18146  2.89801  2.37887  2.77519  2.98518  4.58477  3.61503
          0.02221  4.21419  4.93653  0.61958  0.77255  0.78826  0.60630
    343   2.84178  4.91970  3.01121  2.74525  4.56020  1.24418  3.97536  4.00800  1.87181  3.58522  4.44408  3.19739  3.99826  3.16125  2.97234  2.89793  3.17648  3.60247  5.69863  4.44308    373 g - - -
          2.68618  4.42225  2.77519  2.73123  3.46354  2.40513  3.72494  3.29354  2.67741  2.69355  4.24690  2.90347  2.73739  3.18146  2.89801  2.37887  2.77519  2.98518  4.58477  3.61503
          0.02221  4.21419  4.93653  0.61958  0.77255  0.78826  0.60630
    344   2.67346  4.73182  2.86774  2.75276  4.61615  1.14259  4.15701  4.16209  3.10753  3.76937  4.61539  2.01890  3.92576  3.38197  3.51553  2.76217  3.10429  3.64015  5.86960  4.55781    374 g - - -
          2.68628  4.42235  2.77530  2.73134  3.46364  2.40523  3.72505  3.29297  2.67751  2.69285  4.24700  2.90308  2.73750  3.18157  2.89811  2.37897  2.77530  2.98529  4.58487  3.61514
          0.34867  1.22290        *  0.69148  0.69481  0.00000        *
//
