# Supplementary material for: T346Hunter: A Novel Web-Based Tool for the Prediction of Type III, Type IV and Type VI Secretion Systems in Bacterial Genomes
Source: PLoS One. 2015 Apr 13;10(4):e0119317. doi: 10.1371/journal.pone.0119317 (PMC4395097; doi:10.1371/journal.pone.0119317)
Supplement: S1 Data — (ZIP) [file pone.0119317.s009.zip › T346Hunter_profiles/GP.YddC.fasta]

>gi|87161643|ref|YP_494180.1| hypothetical protein SAUSA300_1485 [Staphylococcus aureus subsp. aureus USA300_FPR3757] [YddC]
MSGLFNFFVLGADRPSLGGVGDWISNEVGTGIGLVVLVVGIVKWASGKYGHMVILFVVGGFLFLVSKGPE
QVFNAIAGVWKMIFGG
>gi|49483481|ref|YP_040705.1| hypothetical protein SAR1295 [Staphylococcus aureus subsp. aureus MRSA252] [YddC]
MSGLFNFLVLGADRPSLGGVGDWISNEVGTGIGLVVLVVGIVKWASGKYGHMVILFVVGGFLFLVSKGPE
QVFNAIAGVWKMIFGG
>gi|269201745|ref|YP_003281014.1| conserved hypothetical protein, transposon-related protein [Staphylococcus aureus subsp. aureus ED98] [YddC]
MEHLFNLMLVLGDAPSINPLGQWVNKEVGTAIGIIVLVIGCVKWATGKYGHMLVLFVVGGLMFLISKGPE
TVFNSVSGIWKLIFGS
>gi|269203331|ref|YP_003282600.1| conserved hypothetical protein, transposon-related protein [Staphylococcus aureus subsp. aureus ED98] [YddC]
MDNLFNFMMVLGNTPTINPLKDLVSREVGSAIGIIVLIVGCMKWAGGKYGHMVLLFVVGGFMFLVSKGPE
TVFNALSGLWKLIFGG
>gi|269203520|ref|YP_003282789.1| conserved hypothetical protein, transposon-related protein [Staphylococcus aureus subsp. aureus ED98] [YddC]
MSGLFNFFVLGADRPSLGGVGDWISNEVGTGIGLVVLVVGIVKWASGKYGHMVILFVVGGFLFLVSKGPE
QVFNAIAGVWKMIFGG
>gi|57650492|ref|YP_186421.1| hypothetical protein SACOL1581 [Staphylococcus aureus subsp. aureus COL] [YddC]
MSGLFNFFVLGADRPSLGGVGDWISNEVGTGIGLVVLVVGIVKWASGKYGHMVILFVVGGFLFLVSKGPE
QVFNAIAGVWKMIFGG
>gi|170016338|ref|YP_001727258.1| hypothetical protein LCK_p100031 [Leuconostoc citreum KM20] [YddC]
MMEAIVTNFMFQIPTGSISFTGLQSEVAGWVSAFIAMGIMYLVVRHFIKGSIGQIIVSLAVGGLVYFVVK
SPDTVLNSIGGIFKNIFG
>gi|311066983|ref|YP_003971906.1| hypothetical protein BATR1942_00075 [Bacillus atrophaeus 1942] [YddC]
MDFMNFFILGADLPTLGGVKGWASDVVIQFITIVVMFIAAKNLMKLKMGGIIFVCCIGSAVTWVIKHWSE
FSGWINALMEKL
>gi|157691363|ref|YP_001485825.1| hypothetical protein BPUM_0572 [Bacillus pumilus SAFR-032] [YddC]
MEFLDFLVLGAKAGSDLPTLGDLKSWAKQVVEQAIYIVTIFVVCKFLIKMSIGKIVGIIALASALVFAVR
NWSMVTGWGGALLKLL
>gi|16077559|ref|NP_388373.1| hypothetical protein BSU04920 [Bacillus subtilis subsp. subtilis str. 168] [YddC]
MDFMNFFILGADLPTLGGVKGWASDVVIQFITIVVMFIAAKNLMKLKMGGIIFVCCIGSAVTWVIKHWSE
FSGWINALMEKL
>gi|161508876|ref|YP_001574535.1| hypothetical protein USA300HOU_0633 [Staphylococcus aureus subsp. aureus USA300_TCH1516] [YddC]
MSGLFNFFVLGADRPSLGGVGDWISNEVGTGIGLVVLVVGIVKWASGKYGHMVILFVVGGFLFLVSKGPE
QVFNAIAGVWKMIFGG
