# Supplementary material for: T346Hunter: A Novel Web-Based Tool for the Prediction of Type III, Type IV and Type VI Secretion Systems in Bacterial Genomes
Source: PLoS One. 2015 Apr 13;10(4):e0119317. doi: 10.1371/journal.pone.0119317 (PMC4395097; doi:10.1371/journal.pone.0119317)
Supplement: S1 Data — (ZIP) [file pone.0119317.s009.zip › T346Hunter_profiles/GP.YddC.hmm]

HMMER3/f [3.1b1 | May 2013]
NAME  YddC
LENG  85
ALPH  amino
RF    no
MM    no
CONS  yes
CS    no
MAP   yes
DATE  Mon Feb 10 16:19:51 2014
NSEQ  5
EFFN  1.108398
CKSUM 2000804337
STATS LOCAL MSV       -9.3195  0.71849
STATS LOCAL VITERBI   -9.7848  0.71849
STATS LOCAL FORWARD   -3.9305  0.71849
HMM          A        C        D        E        F        G        H        I        K        L        M        N        P        Q        R        S        T        V        W        Y   
            m->m     m->i     m->d     i->m     i->i     d->m     d->d
  COMPO   2.58150  4.39263  3.29780  3.07157  2.94535  2.61141  4.06178  2.36008  2.88653  2.22079  3.29019  3.31078  3.81642  3.37655  3.40666  2.76668  2.98962  2.20233  4.16042  3.71562
          2.68621  4.42228  2.77522  2.73126  3.46357  2.40516  3.72497  3.29357  2.67744  2.69358  4.24481  2.90350  2.73742  3.18149  2.89804  2.37890  2.77522  2.98521  4.58480  3.61506
          0.60198  1.77187  1.26493  0.25524  1.49045  0.00000        *
      1   3.01086  4.55136  4.10607  3.70352  3.23108  3.87344  4.42645  2.41196  3.46871  1.81785  1.28038  3.97449  4.33436  3.84713  3.66783  3.36547  3.31721  2.42418  5.07893  3.84533      2 m - - -
          2.68618  4.42225  2.77519  2.73123  3.46354  2.40513  3.72494  3.29354  2.67741  2.69355  4.24690  2.90347  2.73739  3.18146  2.89801  2.37887  2.77519  2.98518  4.58477  3.61503
          0.02976  3.92524  4.64759  0.61958  0.77255  0.33092  1.26677
      2   2.67554  4.68440  3.07731  2.07743  3.91491  3.48339  3.78461  3.28010  2.63121  2.94288  2.15999  3.10967  3.92145  2.99011  3.04356  2.20718  2.92716  3.00465  5.26470  3.96984      3 e - - -
          2.68618  4.42225  2.77519  2.73123  3.46354  2.40513  3.72494  3.29354  2.67741  2.69355  4.24690  2.90347  2.73739  3.18146  2.89801  2.37887  2.77519  2.98518  4.58477  3.61503
          0.02148  4.24726  4.96961  0.61958  0.77255  0.48576  0.95510
      3   2.09147  5.29514  1.94725  1.86993  4.63497  2.38331  3.76244  4.11657  2.64043  3.63024  4.42450  2.85170  3.88930  2.89979  3.17399  2.77313  3.09451  3.69885  5.79869  4.36175      4 e - - -
          2.68618  4.42225  2.77519  2.73123  3.46354  2.40513  3.72494  3.29354  2.67741  2.69355  4.24690  2.90347  2.73739  3.18146  2.89801  2.37887  2.77519  2.98518  4.58477  3.61503
          0.02148  4.24726  4.96961  0.61958  0.77255  0.48576  0.95510
      4   3.33565  4.63808  5.05247  4.49578  1.66956  4.58347  4.74102  1.69974  4.35305  1.31877  3.02594  4.63441  4.78918  4.40312  4.40981  3.92933  3.55705  2.33452  4.99441  3.72590      5 l - - -
          2.68618  4.42225  2.77519  2.73123  3.46354  2.40513  3.72494  3.29354  2.67741  2.69355  4.24690  2.90347  2.73739  3.18146  2.89801  2.37887  2.77519  2.98518  4.58477  3.61503
          0.02148  4.24726  4.96961  0.61958  0.77255  0.48576  0.95510
      5   3.14180  4.48387  4.87301  4.28841  2.22223  4.36628  4.66248  2.28765  4.14457  1.38803  2.12817  4.44036  4.61729  4.23446  4.21688  3.69295  3.36520  1.76794  5.03306  3.90793      6 l - - -
          2.68618  4.42225  2.77519  2.73123  3.46354  2.40513  3.72494  3.29354  2.67741  2.69355  4.24690  2.90347  2.73739  3.18146  2.89801  2.37887  2.77519  2.98518  4.58477  3.61503
          0.02148  4.24726  4.96961  0.61958  0.77255  0.48576  0.95510
      6   2.81722  5.20866  2.00988  2.32860  4.59971  3.35517  3.79810  4.07016  2.68294  3.61171  4.41831  1.70743  3.89794  2.94497  3.20339  2.77938  2.18066  3.65719  5.78890  4.36615      7 n - - -
          2.68618  4.42225  2.77519  2.73123  3.46354  2.40513  3.72494  3.29354  2.67741  2.69355  4.24690  2.90347  2.73739  3.18146  2.89801  2.37887  2.77519  2.98518  4.58477  3.61503
          0.02148  4.24726  4.96961  0.61958  0.77255  0.48576  0.95510
      7   3.05648  4.72056  3.68483  3.36738  1.17672  3.82163  3.84229  3.26714  3.39067  2.83815  3.91865  2.14491  4.30572  3.65415  3.67072  3.22303  3.34927  3.07808  4.34530  2.70670      8 f - - -
          2.68618  4.42225  2.77519  2.73123  3.46354  2.40513  3.72494  3.29354  2.67741  2.69355  4.24690  2.90347  2.73739  3.18146  2.89801  2.37887  2.77519  2.98518  4.58477  3.61503
          0.02148  4.24726  4.96961  0.61958  0.77255  0.48576  0.95510
      8   3.55364  4.85559  4.93126  4.49759  1.07709  4.58700  4.25344  2.62513  4.33320  1.44569  3.25807  4.50884  4.84318  4.37719  4.39266  3.97536  3.78580  2.73181  4.42754  2.84167      9 f - - -
          2.68618  4.42225  2.77519  2.73123  3.46354  2.40513  3.72494  3.29354  2.67741  2.69355  4.24690  2.90347  2.73739  3.18146  2.89801  2.37887  2.77519  2.98518  4.58477  3.61503
          0.02148  4.24726  4.96961  0.61958  0.77255  0.48576  0.95510
      9   3.17952  4.47824  4.97549  4.43005  3.48466  4.53203  4.97656  1.52790  4.31157  1.99668  2.19507  4.60967  4.79583  4.48957  4.44447  3.88714  3.42187  1.23978  5.40793  4.26232     10 v - - -
          2.68618  4.42225  2.77519  2.73123  3.46354  2.40513  3.72494  3.29354  2.67741  2.69355  4.24690  2.90347  2.73739  3.18146  2.89801  2.37887  2.77519  2.98518  4.58477  3.61503
          0.02148  4.24726  4.96961  0.61958  0.77255  0.48576  0.95510
     10   3.55552  4.84950  5.08149  4.58173  1.93149  4.71482  4.66133  2.44502  4.42944  0.81081  3.02218  4.71339  4.89758  4.45310  4.48327  4.09541  3.77599  2.62346  4.83185  3.42643     11 l - - -
          2.68618  4.42225  2.77519  2.73123  3.46354  2.40513  3.72494  3.29354  2.67741  2.69355  4.24690  2.90347  2.73739  3.18146  2.89801  2.37887  2.77519  2.98518  4.58477  3.61503
          0.02148  4.24726  4.96961  0.61958  0.77255  0.48576  0.95510
     11   2.81906  4.91964  2.89751  2.69194  4.53106  1.24995  4.01370  4.04394  2.80267  3.61452  4.47750  3.15962  3.98791  2.00136  3.17313  2.87193  3.17198  3.62371  5.73913  4.43220     12 g - - -
          2.68618  4.42225  2.77519  2.73123  3.46354  2.40513  3.72494  3.29354  2.67741  2.69355  4.24690  2.90347  2.73739  3.18146  2.89801  2.37887  2.77519  2.98518  4.58477  3.61503
          0.02148  4.24726  4.96961  0.61958  0.77255  0.48576  0.95510
     12   1.28512  4.37513  4.07475  3.63217  3.73589  3.66920  4.46979  1.77015  3.54119  2.52302  3.64813  3.84385  4.23034  3.85080  3.80191  3.06673  3.08585  2.21568  5.38526  4.16542     13 a - - -
          2.68598  4.42241  2.77535  2.73139  3.46370  2.40501  3.72510  3.29370  2.67721  2.69371  4.24705  2.90362  2.73709  3.18162  2.89816  2.37876  2.77487  2.98534  4.58493  3.61519
          0.36206  1.21466  4.96961  0.98159  0.46955  0.48576  0.95510
     13   3.05974  5.40757  1.00539  2.38081  4.95678  1.97644  4.04456  4.51134  3.11315  4.03763  4.90764  2.94547  4.01515  3.23506  3.69738  2.99839  3.40436  4.04386  6.12513  4.70205     18 d - - -
          2.68618  4.42225  2.77519  2.73123  3.46354  2.40513  3.72494  3.29354  2.67741  2.69355  4.24690  2.90347  2.73739  3.18146  2.89801  2.37887  2.77519  2.98518  4.58477  3.61503
          0.02148  4.24726  4.96961  0.61958  0.77255  0.48576  0.95510
     14   2.70573  4.57584  3.41568  2.86182  3.77703  3.56458  3.83418  3.14967  2.59171  1.82078  3.72163  3.28007  3.98929  3.07922  2.24369  2.16214  2.95706  2.90389  5.15387  3.89441     19 l - - -
          2.68618  4.42225  2.77519  2.73123  3.46354  2.40513  3.72494  3.29354  2.67741  2.69355  4.24690  2.90347  2.73739  3.18146  2.89801  2.37887  2.77519  2.98518  4.58477  3.61503
          0.02148  4.24726  4.96961  0.61958  0.77255  0.48576  0.95510
     15   2.78283  4.49393  3.78250  3.37190  3.71233  3.63685  4.29151  1.88785  3.27452  2.56513  3.69190  3.67691  1.42341  3.63713  3.56080  3.04532  3.11920  2.53411  5.30530  4.05369     20 p - - -
          2.68618  4.42225  2.77519  2.73123  3.46354  2.40513  3.72494  3.29354  2.67741  2.69355  4.24690  2.90347  2.73739  3.18146  2.89801  2.37887  2.77519  2.98518  4.58477  3.61503
          0.02148  4.24726  4.96961  0.61958  0.77255  0.48576  0.95510
     16   2.38263  4.32561  3.59004  3.27239  4.39497  3.11215  4.33057  3.76858  3.28445  3.49018  4.33321  3.44291  3.84754  3.59799  3.59741  1.33419  1.46574  3.26055  5.74641  4.52204     21 s - - -
          2.68618  4.42225  2.77519  2.73123  3.46354  2.40513  3.72494  3.29354  2.67741  2.69355  4.24690  2.90347  2.73739  3.18146  2.89801  2.37887  2.77519  2.98518  4.58477  3.61503
          0.02148  4.24726  4.96961  0.61958  0.77255  0.48576  0.95510
     17   3.55552  4.84950  5.08149  4.58173  1.93149  4.71482  4.66133  2.44502  4.42944  0.81081  3.02218  4.71339  4.89758  4.45310  4.48327  4.09541  3.77599  2.62346  4.83185  3.42643     22 l - - -
          2.68618  4.42225  2.77519  2.73123  3.46354  2.40513  3.72494  3.29354  2.67741  2.69355  4.24690  2.90347  2.73739  3.18146  2.89801  2.37887  2.77519  2.98518  4.58477  3.61503
          0.02148  4.24726  4.96961  0.61958  0.77255  0.48576  0.95510
     18   2.42188  4.35854  3.55235  3.33528  4.53766  1.08542  4.44088  3.91924  3.43069  3.64303  4.49058  3.48867  3.87637  3.72438  3.72508  2.60092  1.80776  3.36976  5.86468  4.67066     23 g - - -
          2.68618  4.42225  2.77519  2.73123  3.46354  2.40513  3.72494  3.29354  2.67741  2.69355  4.24690  2.90347  2.73739  3.18146  2.89801  2.37887  2.77519  2.98518  4.58477  3.61503
          0.02148  4.24726  4.96961  0.61958  0.77255  0.48576  0.95510
     19   2.97747  5.18536  1.79503  2.51562  4.85881  1.05982  4.11189  4.40027  3.16069  3.96208  4.82990  3.04962  4.01909  3.31550  3.69490  2.97068  3.34917  3.92695  6.03946  4.68551     24 g - - -
          2.68618  4.42225  2.77519  2.73123  3.46354  2.40513  3.72494  3.29354  2.67741  2.69355  4.24690  2.90347  2.73739  3.18146  2.89801  2.37887  2.77519  2.98518  4.58477  3.61503
          0.02148  4.24726  4.96961  0.61958  0.77255  0.48576  0.95510
     20   3.26092  4.59577  4.91614  4.40760  3.42170  4.52749  5.00489  2.02607  4.25269  1.20887  3.24813  4.61620  4.81832  4.46372  4.40287  3.91250  3.51865  1.24306  5.42125  4.25978     25 l - - -
          2.68618  4.42225  2.77519  2.73123  3.46354  2.40513  3.72494  3.29354  2.67741  2.69355  4.24690  2.90347  2.73739  3.18146  2.89801  2.37887  2.77519  2.98518  4.58477  3.61503
          0.02148  4.24726  4.96961  0.61958  0.77255  0.48576  0.95510
     21   2.86267  5.18294  2.97116  2.52306  4.57046  2.46656  3.70092  3.99672  1.54683  3.48731  4.29546  3.03045  3.95308  2.11243  2.60673  2.84044  3.08854  3.61796  5.60533  4.29174     26 k - - -
          2.68618  4.42225  2.77519  2.73123  3.46354  2.40513  3.72494  3.29354  2.67741  2.69355  4.24690  2.90347  2.73739  3.18146  2.89801  2.37887  2.77519  2.98518  4.58477  3.61503
          0.02148  4.24726  4.96961  0.61958  0.77255  0.48576  0.95510
     22   2.73036  5.00275  1.96023  2.43030  4.63379  2.20693  3.89551  4.11495  2.81390  3.66641  4.47183  2.95144  3.88737  3.05579  3.32686  1.59461  3.06836  3.64948  5.84424  4.44572     27 s - - -
          2.68618  4.42225  2.77519  2.73123  3.46354  2.40513  3.72494  3.29354  2.67741  2.69355  4.24690  2.90347  2.73739  3.18146  2.89801  2.37887  2.77519  2.98518  4.58477  3.61503
          0.02148  4.24726  4.96961  0.61958  0.77255  0.48576  0.95510
     23   3.03709  4.88398  3.29768  1.91819  3.50583  3.69965  3.93084  3.49288  2.86264  3.07767  4.05305  3.39710  4.16684  3.30569  3.18160  3.13755  3.28674  3.26069  1.35041  3.51175     28 w - - -
          2.68618  4.42225  2.77519  2.73123  3.46354  2.40513  3.72494  3.29354  2.67741  2.69355  4.24690  2.90347  2.73739  3.18146  2.89801  2.37887  2.77519  2.98518  4.58477  3.61503
          0.02148  4.24726  4.96961  0.61958  0.77255  0.48576  0.95510
     24   1.71795  4.35816  4.41472  3.89131  3.63725  4.04582  4.61446  1.64222  3.79885  2.38014  3.51346  4.11625  4.46542  4.06577  4.03248  3.39605  3.18162  1.49229  5.34627  4.14076     29 v - - -
          2.68618  4.42225  2.77519  2.73123  3.46354  2.40513  3.72494  3.29354  2.67741  2.69355  4.24690  2.90347  2.73739  3.18146  2.89801  2.37887  2.77519  2.98518  4.58477  3.61503
          0.02148  4.24726  4.96961  0.61958  0.77255  0.48576  0.95510
     25   1.96590  4.71377  3.10381  2.66463  4.29699  3.34038  3.85175  3.70487  2.06463  3.31657  4.13580  3.11381  3.87554  3.01924  3.01027  1.65763  2.92517  3.31070  5.53638  4.23258     30 s - - -
          2.68618  4.42225  2.77519  2.73123  3.46354  2.40513  3.72494  3.29354  2.67741  2.69355  4.24690  2.90347  2.73739  3.18146  2.89801  2.37887  2.77519  2.98518  4.58477  3.61503
          0.02148  4.24726  4.96961  0.61958  0.77255  0.48576  0.95510
     26   2.85990  5.38080  1.92125  2.26442  4.70311  2.30405  3.75819  4.20123  2.63172  3.69135  4.48107  2.14422  3.89421  2.21921  3.16759  2.78751  3.11996  3.77135  5.84270  4.39048     31 d - - -
          2.68618  4.42225  2.77519  2.73123  3.46354  2.40513  3.72494  3.29354  2.67741  2.69355  4.24690  2.90347  2.73739  3.18146  2.89801  2.37887  2.77519  2.98518  4.58477  3.61503
          0.02148  4.24726  4.96961  0.61958  0.77255  0.48576  0.95510
     27   2.68991  4.37490  3.56037  2.34649  3.41604  3.65404  3.90768  2.77976  2.93939  2.52771  3.47082  3.41769  4.04605  3.27710  3.25896  2.93102  2.92716  1.77137  2.80433  3.62283     32 v - - -
          2.68618  4.42225  2.77519  2.73123  3.46354  2.40513  3.72494  3.29354  2.67741  2.69355  4.24690  2.90347  2.73739  3.18146  2.89801  2.37887  2.77519  2.98518  4.58477  3.61503
          0.02148  4.24726  4.96961  0.61958  0.77255  0.48576  0.95510
     28   3.11841  4.57648  4.63381  4.32422  3.85724  4.10055  5.07228  2.11178  4.19918  2.48793  3.77921  4.45044  4.65177  4.53904  4.37400  3.64048  3.47793  0.65401  5.69969  4.44872     33 V - - -
          2.68618  4.42225  2.77519  2.73123  3.46354  2.40513  3.72494  3.29354  2.67741  2.69355  4.24690  2.90347  2.73739  3.18146  2.89801  2.37887  2.77519  2.98518  4.58477  3.61503
          0.02148  4.24726  4.96961  0.61958  0.77255  0.48576  0.95510
     29   2.64446  4.71291  3.03134  2.13752  3.98628  2.56134  3.75847  2.49077  2.60914  3.02323  3.86708  3.06327  3.88816  2.94623  3.04884  2.14867  2.90036  3.06617  5.30744  3.99992     34 e - - -
          2.68618  4.42225  2.77519  2.73123  3.46354  2.40513  3.72494  3.29354  2.67741  2.69355  4.24690  2.90347  2.73739  3.18146  2.89801  2.37887  2.77519  2.98518  4.58477  3.61503
          0.02148  4.24726  4.96961  0.61958  0.77255  0.48576  0.95510
     30   2.00107  4.71766  3.09656  2.64793  4.20588  3.37410  3.83139  3.58311  2.61036  3.21850  4.05717  3.10844  3.88520  1.83374  3.01330  2.69489  2.21261  3.22693  5.47543  4.17113     35 q - - -
          2.68618  4.42225  2.77519  2.73123  3.46354  2.40513  3.72494  3.29354  2.67741  2.69355  4.24690  2.90347  2.73739  3.18146  2.89801  2.37887  2.77519  2.98518  4.58477  3.61503
          0.02148  4.24726  4.96961  0.61958  0.77255  0.48576  0.95510
     31   1.98045  4.28731  3.71538  3.27469  1.75530  2.31734  4.09806  2.99742  3.25167  2.73102  3.66454  3.52046  3.98521  3.52383  3.54099  2.78974  2.89939  2.73579  5.02897  3.72304     36 f - - -
          2.68618  4.42225  2.77519  2.73123  3.46354  2.40513  3.72494  3.29354  2.67741  2.69355  4.24690  2.90347  2.73739  3.18146  2.89801  2.37887  2.77519  2.98518  4.58477  3.61503
          0.02148  4.24726  4.96961  0.61958  0.77255  0.48576  0.95510
     32   3.33719  4.67348  4.83869  4.48202  3.65742  4.45059  5.15699  0.70542  4.31873  2.18309  3.55137  4.67824  4.86073  4.63841  4.47521  3.99724  3.63553  1.93101  5.61442  4.37535     37 i - - -
          2.68618  4.42225  2.77519  2.73123  3.46354  2.40513  3.72494  3.29354  2.67741  2.69355  4.24690  2.90347  2.73739  3.18146  2.89801  2.37887  2.77519  2.98518  4.58477  3.61503
          0.02148  4.24726  4.96961  0.61958  0.77255  0.48576  0.95510
     33   1.99572  4.43558  3.36357  2.85932  3.77425  2.46483  3.89853  3.15613  2.84214  2.85203  3.72249  3.25894  3.90974  3.16355  3.22514  2.71909  2.18039  2.86939  5.17354  2.69644     38 a - - -
          2.68618  4.42225  2.77519  2.73123  3.46354  2.40513  3.72494  3.29354  2.67741  2.69355  4.24690  2.90347  2.73739  3.18146  2.89801  2.37887  2.77519  2.98518  4.58477  3.61503
          0.02148  4.24726  4.96961  0.61958  0.77255  0.48576  0.95510
     34   3.37050  4.65922  5.12345  4.55620  3.24007  4.69028  5.03309  1.35567  4.41734  1.30551  2.05650  4.76139  4.86871  4.49431  4.49649  4.04485  3.59382  2.17820  5.30667  4.24821     39 l - - -
          2.68618  4.42225  2.77519  2.73123  3.46354  2.40513  3.72494  3.29354  2.67741  2.69355  4.24690  2.90347  2.73739  3.18146  2.89801  2.37887  2.77519  2.98518  4.58477  3.61503
          0.02148  4.24726  4.96961  0.61958  0.77255  0.48576  0.95510
     35   2.59891  4.33891  3.90549  3.57012  3.93453  2.06531  4.45203  2.77862  3.53708  2.89526  3.90887  3.72337  4.07839  3.83851  3.78602  2.86999  3.01392  1.10843  5.46241  4.24507     40 v - - -
          2.68618  4.42225  2.77519  2.73123  3.46354  2.40513  3.72494  3.29354  2.67741  2.69355  4.24690  2.90347  2.73739  3.18146  2.89801  2.37887  2.77519  2.98518  4.58477  3.61503
          0.02148  4.24726  4.96961  0.61958  0.77255  0.48576  0.95510
     36   3.01232  4.38710  4.65711  4.13119  3.66677  4.27084  4.80633  1.50816  4.02677  2.34840  3.51781  4.33848  4.63416  4.28837  4.23265  3.62506  2.34437  1.17623  5.44245  4.23706     41 v - - -
          2.68618  4.42225  2.77519  2.73123  3.46354  2.40513  3.72494  3.29354  2.67741  2.69355  4.24690  2.90347  2.73739  3.18146  2.89801  2.37887  2.77519  2.98518  4.58477  3.61503
          0.02148  4.24726  4.96961  0.61958  0.77255  0.48576  0.95510
     37   3.39424  4.69614  5.08651  4.51410  3.19189  4.68333  4.99845  1.74652  4.37069  1.25840  1.57500  4.73704  4.85434  4.44397  4.45420  4.03287  3.61365  2.29744  5.26994  4.22212     42 l - - -
          2.68618  4.42225  2.77519  2.73123  3.46354  2.40513  3.72494  3.29354  2.67741  2.69355  4.24690  2.90347  2.73739  3.18146  2.89801  2.37887  2.77519  2.98518  4.58477  3.61503
          0.02148  4.24726  4.96961  0.61958  0.77255  0.48576  0.95510
     38   3.17249  4.53622  4.58033  4.09778  1.45283  4.19061  3.85245  2.81847  3.94896  2.38779  3.53092  4.08121  4.52298  4.04362  4.03961  3.51437  3.40257  1.95603  4.11177  1.79314     43 f - - -
          2.68618  4.42225  2.77519  2.73123  3.46354  2.40513  3.72494  3.29354  2.67741  2.69355  4.24690  2.90347  2.73739  3.18146  2.89801  2.37887  2.77519  2.98518  4.58477  3.61503
          0.02148  4.24726  4.96961  0.61958  0.77255  0.48576  0.95510
     39   3.27410  4.53769  5.12713  4.59983  3.55814  4.70120  5.19299  1.46756  4.49343  1.55291  3.34442  4.78899  4.93458  4.67270  4.63058  4.07729  3.51913  1.18184  5.56766  4.42032     44 v - - -
          2.68618  4.42225  2.77519  2.73123  3.46354  2.40513  3.72494  3.29354  2.67741  2.69355  4.24690  2.90347  2.73739  3.18146  2.89801  2.37887  2.77519  2.98518  4.58477  3.61503
          0.02148  4.24726  4.96961  0.61958  0.77255  0.48576  0.95510
     40   1.79995  4.25819  3.82377  3.40625  3.92253  2.18740  4.29828  2.99534  3.37206  2.94489  3.86964  3.57095  3.94718  3.65150  3.65577  2.69986  2.87548  1.51628  5.39114  4.18570     45 v - - -
          2.68618  4.42225  2.77519  2.73123  3.46354  2.40513  3.72494  3.29354  2.67741  2.69355  4.24690  2.90347  2.73739  3.18146  2.89801  2.37887  2.77519  2.98518  4.58477  3.61503
          0.02148  4.24726  4.96961  0.61958  0.77255  0.48576  0.95510
     41   2.10366  2.70102  4.49656  3.94248  3.46764  3.97340  4.46890  1.70685  3.81926  2.35390  3.40155  4.08614  4.37457  4.03855  3.97851  3.31070  3.07267  1.54987  5.09522  3.90093     46 v - - -
          2.68618  4.42225  2.77519  2.73123  3.46354  2.40513  3.72494  3.29354  2.67741  2.69355  4.24690  2.90347  2.73739  3.18146  2.89801  2.37887  2.77519  2.98518  4.58477  3.61503
          0.02148  4.24726  4.96961  0.61958  0.77255  0.48576  0.95510
     42   2.91358  5.02521  3.39503  2.75491  4.35817  3.65738  3.70748  3.69535  1.48593  3.26278  4.11908  3.20176  4.03028  2.85397  1.88867  2.94523  3.11348  2.41438  5.43522  4.19887     47 k - - -
          2.68618  4.42225  2.77519  2.73123  3.46354  2.40513  3.72494  3.29354  2.67741  2.69355  4.24690  2.90347  2.73739  3.18146  2.89801  2.37887  2.77519  2.98518  4.58477  3.61503
          0.02148  4.24726  4.96961  0.61958  0.77255  0.48576  0.95510
     43   2.69855  4.87644  3.04014  2.51771  2.84496  3.49517  2.61446  3.53674  2.04661  3.12656  3.95575  2.36337  3.89412  2.85030  2.87045  2.72978  2.92799  3.21965  5.25946  3.87518     48 k - - -
          2.68618  4.42225  2.77519  2.73123  3.46354  2.40513  3.72494  3.29354  2.67741  2.69355  4.24690  2.90347  2.73739  3.18146  2.89801  2.37887  2.77519  2.98518  4.58477  3.61503
          0.02148  4.24726  4.96961  0.61958  0.77255  0.48576  0.95510
     44   3.30261  4.62324  4.80812  4.31827  1.78464  4.35449  4.00264  2.75590  4.14332  1.26399  3.32171  4.27073  4.63863  4.18666  4.18557  3.68716  3.52324  2.77231  2.39342  2.62472     49 l - - -
          2.68618  4.42225  2.77519  2.73123  3.46354  2.40513  3.72494  3.29354  2.67741  2.69355  4.24690  2.90347  2.73739  3.18146  2.89801  2.37887  2.77519  2.98518  4.58477  3.61503
          0.02148  4.24726  4.96961  0.61958  0.77255  0.48576  0.95510
     45   2.17524  4.34845  4.43053  3.87671  3.40438  4.08349  4.49335  1.44115  3.75341  2.11047  2.29605  4.10116  4.43939  3.99040  3.94658  3.40764  3.16928  2.03029  5.13013  3.95593     50 i - - -
          2.68618  4.42225  2.77519  2.73123  3.46354  2.40513  3.72494  3.29354  2.67741  2.69355  4.24690  2.90347  2.73739  3.18146  2.89801  2.37887  2.77519  2.98518  4.58477  3.61503
          0.02148  4.24726  4.96961  0.61958  0.77255  0.48576  0.95510
     46   2.85815  5.02042  3.12303  2.69844  4.54388  3.50130  3.80529  3.96385  1.19382  3.49834  4.33892  3.15371  3.99496  2.95575  2.62215  2.10093  3.13154  3.58259  5.61366  4.33777     51 k - - -
          2.68618  4.42225  2.77519  2.73123  3.46354  2.40513  3.72494  3.29354  2.67741  2.69355  4.24690  2.90347  2.73739  3.18146  2.89801  2.37887  2.77519  2.98518  4.58477  3.61503
          0.02148  4.24726  4.96961  0.61958  0.77255  0.48576  0.95510
     47   2.71488  4.37191  3.75815  3.22860  3.43915  1.96385  4.06856  2.69405  3.12250  1.86176  2.49021  3.56776  4.10942  3.44282  3.41718  2.98914  2.98089  2.54044  5.00760  3.78310     52 l - - -
          2.68618  4.42225  2.77519  2.73123  3.46354  2.40513  3.72494  3.29354  2.67741  2.69355  4.24690  2.90347  2.73739  3.18146  2.89801  2.37887  2.77519  2.98518  4.58477  3.61503
          0.02148  4.24726  4.96961  0.61958  0.77255  0.48576  0.95510
     48   2.78741  4.94999  3.07560  2.66492  4.48310  3.45036  3.81636  3.91195  1.49981  3.46531  4.29768  3.12654  3.95868  2.97018  2.73322  1.65826  3.07627  3.52239  5.60509  4.31090     53 k - - -
          2.68618  4.42225  2.77519  2.73123  3.46354  2.40513  3.72494  3.29354  2.67741  2.69355  4.24690  2.90347  2.73739  3.18146  2.89801  2.37887  2.77519  2.98518  4.58477  3.61503
          0.02148  4.24726  4.96961  0.61958  0.77255  0.48576  0.95510
     49   2.89867  4.30837  4.45916  3.88463  3.11724  4.04913  4.29805  1.55452  3.73116  1.97559  2.26531  4.05708  4.37519  3.92395  3.87080  3.35761  3.12963  2.27106  4.81563  2.45423     54 i - - -
          2.68618  4.42225  2.77519  2.73123  3.46354  2.40513  3.72494  3.29354  2.67741  2.69355  4.24690  2.90347  2.73739  3.18146  2.89801  2.37887  2.77519  2.98518  4.58477  3.61503
          0.02148  4.24726  4.96961  0.61958  0.77255  0.48576  0.95510
     50   3.20003  4.92110  3.94891  3.90344  5.00638  0.33063  4.98363  4.71415  4.13463  4.31406  5.30460  4.11514  4.32232  4.42982  4.31348  3.38518  3.70982  4.16962  5.98547  5.12663     55 G - - -
          2.68618  4.42225  2.77519  2.73123  3.46354  2.40513  3.72494  3.29354  2.67741  2.69355  4.24690  2.90347  2.73739  3.18146  2.89801  2.37887  2.77519  2.98518  4.58477  3.61503
          0.02148  4.24726  4.96961  0.61958  0.77255  0.48576  0.95510
     51   2.77390  5.13729  2.93690  2.45035  4.46614  2.51330  2.61806  3.91066  1.94249  3.41588  4.20609  2.97414  3.89768  2.16519  2.68894  2.75115  2.99804  3.52957  5.55470  4.20866     56 k - - -
          2.68618  4.42225  2.77519  2.73123  3.46354  2.40513  3.72494  3.29354  2.67741  2.69355  4.24690  2.90347  2.73739  3.18146  2.89801  2.37887  2.77519  2.98518  4.58477  3.61503
          0.02148  4.24726  4.96961  0.61958  0.77255  0.48576  0.95510
     52   3.29586  4.60577  4.99052  4.45767  3.37871  4.60281  5.02209  1.05029  4.29812  1.80394  2.18849  4.67001  4.84701  4.48090  4.42982  3.97404  3.53849  1.98850  5.39779  4.27141     57 i - - -
          2.68618  4.42225  2.77519  2.73123  3.46354  2.40513  3.72494  3.29354  2.67741  2.69355  4.24690  2.90347  2.73739  3.18146  2.89801  2.37887  2.77519  2.98518  4.58477  3.61503
          0.02148  4.24726  4.96961  0.61958  0.77255  0.48576  0.95510
     53   3.26819  4.52824  5.14658  4.66537  3.76741  4.72328  5.37079  1.11471  4.56879  2.23557  3.54356  4.85014  5.00284  4.82210  4.74567  4.13309  3.53339  1.09276  5.79561  4.58868     58 v - - -
          2.68618  4.42225  2.77519  2.73123  3.46354  2.40513  3.72494  3.29354  2.67741  2.69355  4.24690  2.90347  2.73739  3.18146  2.89801  2.37887  2.77519  2.98518  4.58477  3.61503
          0.02148  4.24726  4.96961  0.61958  0.77255  0.48576  0.95510
     54   2.71918  4.17419  4.23164  3.65976  2.38048  2.69660  4.18366  1.92163  3.53975  2.24257  3.25690  3.85446  4.21524  3.75787  3.71512  3.14599  2.96120  1.77233  4.83027  3.61898     59 v - - -
          2.68618  4.42225  2.77519  2.73123  3.46354  2.40513  3.72494  3.29354  2.67741  2.69355  4.24690  2.90347  2.73739  3.18146  2.89801  2.37887  2.77519  2.98518  4.58477  3.61503
          0.02148  4.24726  4.96961  0.61958  0.77255  0.48576  0.95510
     55   2.78486  4.25433  4.20406  3.63872  3.37996  3.91432  4.27612  1.87145  3.53023  1.85249  3.32428  3.88481  4.28305  3.77843  3.74717  2.30769  3.02970  1.70993  4.98828  3.79049     60 v - - -
          2.68618  4.42225  2.77519  2.73123  3.46354  2.40513  3.72494  3.29354  2.67741  2.69355  4.24690  2.90347  2.73739  3.18146  2.89801  2.37887  2.77519  2.98518  4.58477  3.61503
          0.02148  4.24726  4.96961  0.61958  0.77255  0.48576  0.95510
     56   2.88950  2.58997  4.67935  4.09239  2.30863  4.08813  4.40708  1.85420  3.92964  1.57401  3.12076  4.18607  4.40930  4.06868  4.00213  3.40726  3.12209  2.16533  4.87125  3.68302     61 l - - -
          2.68618  4.42225  2.77519  2.73123  3.46354  2.40513  3.72494  3.29354  2.67741  2.69355  4.24690  2.90347  2.73739  3.18146  2.89801  2.37887  2.77519  2.98518  4.58477  3.61503
          0.02148  4.24726  4.96961  0.61958  0.77255  0.48576  0.95510
     57   1.48719  2.38704  4.24370  3.76807  3.71742  3.44036  4.43022  2.59171  3.65704  2.68150  3.66896  3.81030  4.06668  3.89811  3.85598  2.84642  2.91928  1.79042  5.26664  4.07866     62 a - - -
          2.68618  4.42225  2.77519  2.73123  3.46354  2.40513  3.72494  3.29354  2.67741  2.69355  4.24690  2.90347  2.73739  3.18146  2.89801  2.37887  2.77519  2.98518  4.58477  3.61503
          0.02148  4.24726  4.96961  0.61958  0.77255  0.48576  0.95510
     58   3.27040  4.53185  5.12831  4.60485  3.59039  4.70699  5.21287  1.45369  4.50089  1.64977  3.37604  4.79483  4.94406  4.69115  4.64481  4.08547  3.51715  1.12088  5.59735  4.44078     63 v - - -
          2.68618  4.42225  2.77519  2.73123  3.46354  2.40513  3.72494  3.29354  2.67741  2.69355  4.24690  2.90347  2.73739  3.18146  2.89801  2.37887  2.77519  2.98518  4.58477  3.61503
          0.02148  4.24726  4.96961  0.61958  0.77255  0.48576  0.95510
     59   1.68547  4.32971  3.60383  3.43376  4.62807  0.97837  4.53893  4.02075  3.58374  3.74936  4.58854  3.53049  3.86894  3.83958  3.85944  2.58196  2.91761  3.41884  5.95196  4.77967     64 g - - -
          2.68618  4.42225  2.77519  2.73123  3.46354  2.40513  3.72494  3.29354  2.67741  2.69355  4.24690  2.90347  2.73739  3.18146  2.89801  2.37887  2.77519  2.98518  4.58477  3.61503
          0.02148  4.24726  4.96961  0.61958  0.77255  0.48576  0.95510
     60   2.39470  4.36153  3.44717  3.25580  4.63048  1.37502  4.42506  4.11893  3.43002  3.77588  4.58514  3.43124  3.84738  3.69257  3.75024  1.30945  2.90212  3.48058  5.93747  4.71876     65 s - - -
          2.68618  4.42225  2.77519  2.73123  3.46354  2.40513  3.72494  3.29354  2.67741  2.69355  4.24690  2.90347  2.73739  3.18146  2.89801  2.37887  2.77519  2.98518  4.58477  3.61503
          0.02148  4.24726  4.96961  0.61958  0.77255  0.48576  0.95510
     61   1.74798  4.34631  4.15085  3.60784  2.31308  3.88335  4.21325  2.48968  3.50551  1.67390  3.25927  3.85583  4.27169  3.74178  3.72750  3.19752  3.08434  2.38645  4.86760  3.58722     66 l - - -
          2.68618  4.42225  2.77519  2.73123  3.46354  2.40513  3.72494  3.29354  2.67741  2.69355  4.24690  2.90347  2.73739  3.18146  2.89801  2.37887  2.77519  2.98518  4.58477  3.61503
          0.02148  4.24726  4.96961  0.61958  0.77255  0.48576  0.95510
     62   3.25522  4.58960  4.91341  4.40601  3.43421  4.52450  5.00701  2.01552  4.25188  1.24782  3.26183  4.61379  4.81815  4.46704  4.40416  3.90996  3.51374  1.20726  5.42929  4.26377     67 v - - -
          2.68618  4.42225  2.77519  2.73123  3.46354  2.40513  3.72494  3.29354  2.67741  2.69355  4.24690  2.90347  2.73739  3.18146  2.89801  2.37887  2.77519  2.98518  4.58477  3.61503
          0.02148  4.24726  4.96961  0.61958  0.77255  0.48576  0.95510
     63   2.70536  4.18989  4.09545  3.52693  2.33541  3.78611  4.00748  2.55751  3.41256  2.29943  3.27701  3.73825  4.15687  3.63494  3.60740  3.07742  2.24389  1.98056  4.62360  2.37596     68 v - - -
          2.68618  4.42225  2.77519  2.73123  3.46354  2.40513  3.72494  3.29354  2.67741  2.69355  4.24690  2.90347  2.73739  3.18146  2.89801  2.37887  2.77519  2.98518  4.58477  3.61503
          0.02148  4.24726  4.96961  0.61958  0.77255  0.48576  0.95510
     64   3.42132  4.71329  4.83883  4.39807  1.33214  4.40710  3.85285  2.93439  4.21694  1.66624  3.51047  4.26038  4.69660  4.22576  4.24016  3.74696  3.64109  2.92225  2.24862  2.37905     69 f - - -
          2.68618  4.42225  2.77519  2.73123  3.46354  2.40513  3.72494  3.29354  2.67741  2.69355  4.24690  2.90347  2.73739  3.18146  2.89801  2.37887  2.77519  2.98518  4.58477  3.61503
          0.02148  4.24726  4.96961  0.61958  0.77255  0.48576  0.95510
     65   2.01945  4.35966  4.33424  3.94266  3.87254  3.72046  4.73574  2.21456  3.85440  2.60852  3.75153  4.04732  4.32583  4.14757  4.07412  3.15351  3.14331  0.98118  5.58128  4.36736     70 v - - -
          2.68618  4.42225  2.77519  2.73123  3.46354  2.40513  3.72494  3.29354  2.67741  2.69355  4.24690  2.90347  2.73739  3.18146  2.89801  2.37887  2.77519  2.98518  4.58477  3.61503
          0.02148  4.24726  4.96961  0.61958  0.77255  0.48576  0.95510
     66   2.79536  4.29370  4.23496  3.70590  3.53944  3.89179  4.40253  1.73643  3.60310  2.40937  3.46975  3.93623  4.32069  3.87337  3.83432  2.31658  3.07365  1.36626  5.16193  3.94992     71 v - - -
          2.68618  4.42225  2.77519  2.73123  3.46354  2.40513  3.72494  3.29354  2.67741  2.69355  4.24690  2.90347  2.73739  3.18146  2.89801  2.37887  2.77519  2.98518  4.58477  3.61503
          0.02148  4.24726  4.96961  0.61958  0.77255  0.48576  0.95510
     67   3.26071  5.36478  3.71292  2.98598  4.87960  3.84125  3.72725  4.20386  0.97949  3.59908  4.47553  3.36436  4.19494  2.85711  1.68884  3.24403  3.40678  3.88376  5.59749  4.46470     72 k - - -
          2.68618  4.42225  2.77519  2.73123  3.46354  2.40513  3.72494  3.29354  2.67741  2.69355  4.24690  2.90347  2.73739  3.18146  2.89801  2.37887  2.77519  2.98518  4.58477  3.61503
          0.02148  4.24726  4.96961  0.61958  0.77255  0.48576  0.95510
     68   2.68656  4.96768  2.81716  2.43547  4.35738  2.46425  2.54937  3.82374  2.54476  3.38243  4.18138  2.31921  3.86410  2.88497  3.01191  2.08249  2.95900  3.43424  5.56749  4.19633     73 s - - -
          2.68618  4.42225  2.77519  2.73123  3.46354  2.40513  3.72494  3.29354  2.67741  2.69355  4.24690  2.90347  2.73739  3.18146  2.89801  2.37887  2.77519  2.98518  4.58477  3.61503
          0.02148  4.24726  4.96961  0.61958  0.77255  0.48576  0.95510
     69   3.04256  4.72326  3.86910  3.45969  3.33757  3.73577  4.12615  3.45525  3.28550  3.02845  4.05001  3.75534  1.43414  3.68481  3.54016  3.23389  3.35486  3.22976  1.52782  3.38052     74 p - - -
          2.68618  4.42225  2.77519  2.73123  3.46354  2.40513  3.72494  3.29354  2.67741  2.69355  4.24690  2.90347  2.73739  3.18146  2.89801  2.37887  2.77519  2.98518  4.58477  3.61503
          0.02148  4.24726  4.96961  0.61958  0.77255  0.48576  0.95510
     70   2.91397  5.42901  1.82154  1.77830  4.75675  3.35576  3.80544  4.25612  2.72779  3.75657  4.56407  2.83012  3.91662  2.95075  3.28254  1.68509  3.18628  3.82806  5.91718  4.45185     75 s - - -
          2.68618  4.42225  2.77519  2.73123  3.46354  2.40513  3.72494  3.29354  2.67741  2.69355  4.24690  2.90347  2.73739  3.18146  2.89801  2.37887  2.77519  2.98518  4.58477  3.61503
          0.02148  4.24726  4.96961  0.61958  0.77255  0.48576  0.95510
     71   2.66329  4.85286  3.00788  2.06909  4.09708  3.46759  3.68113  3.50137  2.45735  3.10399  2.87442  3.00289  3.86946  2.31090  2.89787  2.69694  2.29822  3.18397  5.35614  4.02745     76 e - - -
          2.68618  4.42225  2.77519  2.73123  3.46354  2.40513  3.72494  3.29354  2.67741  2.69355  4.24690  2.90347  2.73739  3.18146  2.89801  2.37887  2.77519  2.98518  4.58477  3.61503
          0.02148  4.24726  4.96961  0.61958  0.77255  0.48576  0.95510
     72   3.12263  4.49482  4.74003  4.24711  2.15208  4.29613  4.59983  2.13858  4.12380  2.07377  3.35526  4.37852  4.65000  4.30443  4.26345  3.66851  3.38778  1.06595  4.99962  3.60862     77 v - - -
          2.68618  4.42225  2.77519  2.73123  3.46354  2.40513  3.72494  3.29354  2.67741  2.69355  4.24690  2.90347  2.73739  3.18146  2.89801  2.37887  2.77519  2.98518  4.58477  3.61503
          0.02148  4.24726  4.96961  0.61958  0.77255  0.48576  0.95510
     73   2.63418  4.23898  3.78867  3.23261  2.48346  3.64689  3.98353  2.67442  3.15250  1.94024  3.35533  3.54273  4.05417  3.42713  3.43110  2.26471  2.31204  2.47749  4.83804  3.59710     78 l - - -
          2.68618  4.42225  2.77519  2.73123  3.46354  2.40513  3.72494  3.29354  2.67741  2.69355  4.24690  2.90347  2.73739  3.18146  2.89801  2.37887  2.77519  2.98518  4.58477  3.61503
          0.02148  4.24726  4.96961  0.61958  0.77255  0.48576  0.95510
     74   2.72602  4.82752  2.81144  2.68640  4.65257  1.53498  4.11551  4.19616  3.05282  3.78645  4.62677  1.45582  3.94501  3.32439  3.48366  2.79349  3.13621  3.68638  5.89133  4.55777     79 n - - -
          2.68618  4.42225  2.77519  2.73123  3.46354  2.40513  3.72494  3.29354  2.67741  2.69355  4.24690  2.90347  2.73739  3.18146  2.89801  2.37887  2.77519  2.98518  4.58477  3.61503
          0.02148  4.24726  4.96961  0.61958  0.77255  0.48576  0.95510
     75   1.97376  4.34081  3.60402  3.11666  3.59302  3.41377  4.00349  3.09554  3.03408  2.80027  3.70021  3.42081  3.95569  3.36442  3.34945  2.02977  2.88492  2.81724  2.06386  3.75163     80 a - - -
          2.68618  4.42225  2.77519  2.73123  3.46354  2.40513  3.72494  3.29354  2.67741  2.69355  4.24690  2.90347  2.73739  3.18146  2.89801  2.37887  2.77519  2.98518  4.58477  3.61503
          0.02148  4.24726  4.96961  0.61958  0.77255  0.48576  0.95510
     76   2.77700  4.39539  3.98069  3.59978  3.70254  2.35554  4.42281  1.11881  3.52464  2.59283  3.67899  3.82931  4.23541  3.84535  3.76553  3.11047  3.11854  2.30135  5.29962  4.06895     81 i - - -
          2.68618  4.42225  2.77519  2.73123  3.46354  2.40513  3.72494  3.29354  2.67741  2.69355  4.24690  2.90347  2.73739  3.18146  2.89801  2.37887  2.77519  2.98518  4.58477  3.61503
          0.02148  4.24726  4.96961  0.61958  0.77255  0.48576  0.95510
     77   1.84380  4.57598  3.05215  2.79749  4.50115  1.61647  4.08888  3.94380  3.00205  3.56941  4.38267  2.08661  3.85776  3.28912  3.42015  2.62679  2.93722  3.43815  5.77763  4.48010     82 g - - -
          2.68618  4.42225  2.77519  2.73123  3.46354  2.40513  3.72494  3.29354  2.67741  2.69355  4.24690  2.90347  2.73739  3.18146  2.89801  2.37887  2.77519  2.98518  4.58477  3.61503
          0.02148  4.24726  4.96961  0.61958  0.77255  0.48576  0.95510
     78   1.23209  4.30595  3.64854  3.43671  4.58031  1.35108  4.51102  3.96884  3.54950  3.69405  4.52679  3.52464  3.85451  3.80720  3.83102  2.55982  2.88853  3.37801  5.91281  4.73650     83 a - - -
          2.68618  4.42225  2.77519  2.73123  3.46354  2.40513  3.72494  3.29354  2.67741  2.69355  4.24690  2.90347  2.73739  3.18146  2.89801  2.37887  2.77519  2.98518  4.58477  3.61503
          0.02148  4.24726  4.96961  0.61958  0.77255  0.48576  0.95510
     79   3.31648  4.58748  5.13547  4.59541  3.43078  4.70735  5.14719  1.51012  4.47909  1.21153  3.21370  4.79161  4.91877  4.61507  4.59343  4.07759  3.55468  1.50463  5.47348  4.36500     84 l - - -
          2.68618  4.42225  2.77519  2.73123  3.46354  2.40513  3.72494  3.29354  2.67741  2.69355  4.24690  2.90347  2.73739  3.18146  2.89801  2.37887  2.77519  2.98518  4.58477  3.61503
          0.02148  4.24726  4.96961  0.61958  0.77255  0.48576  0.95510
     80   3.00224  4.37162  4.67152  4.10168  2.06100  4.14184  4.22842  2.51803  3.93739  1.54628  2.18905  4.17555  4.44457  4.04167  4.00454  3.45692  3.22658  2.50624  2.61997  3.21125     85 l - - -
          2.68618  4.42225  2.77519  2.73123  3.46354  2.40513  3.72494  3.29354  2.67741  2.69355  4.24690  2.90347  2.73739  3.18146  2.89801  2.37887  2.77519  2.98518  4.58477  3.61503
          0.02148  4.24726  4.96961  0.61958  0.77255  0.48576  0.95510
     81   3.02463  5.35005  2.88054  1.90226  4.74209  3.56137  3.75623  4.15282  1.19330  3.62381  4.46137  3.05572  4.02590  2.89165  2.58813  2.97788  3.24347  3.78329  5.70964  4.41373     86 k - - -
          2.68618  4.42225  2.77519  2.73123  3.46354  2.40513  3.72494  3.29354  2.67741  2.69355  4.24690  2.90347  2.73739  3.18146  2.89801  2.37887  2.77519  2.98518  4.58477  3.61503
          0.02148  4.24726  4.96961  0.61958  0.77255  0.48576  0.95510
     82   2.67997  4.66317  3.22306  2.66427  3.84638  3.54321  3.74230  3.21531  2.07983  2.34832  2.71539  2.39944  3.93077  2.94655  2.91179  2.78015  2.90826  2.95343  5.18785  3.90729     87 k - - -
          2.68618  4.42225  2.77519  2.73123  3.46354  2.40513  3.72494  3.29354  2.67741  2.69355  4.24690  2.90347  2.73739  3.18146  2.89801  2.37887  2.77519  2.98518  4.58477  3.61503
          0.02148  4.24726  4.96961  0.61958  0.77255  0.48576  0.95510
     83   3.43289  4.70639  5.16120  4.63468  3.32250  4.78094  5.16971  1.25703  4.47559  1.10634  3.11639  4.85585  4.96524  4.60728  4.57920  4.16938  3.66823  2.05196  5.42937  4.32225     88 l - - -
          2.68618  4.42225  2.77519  2.73123  3.46354  2.40513  3.72494  3.29354  2.67741  2.69355  4.24690  2.90347  2.73739  3.18146  2.89801  2.37887  2.77519  2.98518  4.58477  3.61503
          0.35178  4.24726  1.26493  0.61958  0.77255  0.48576  0.95510
     84   3.32555  4.71182  4.31104  4.03552  0.92919  4.00307  3.90077  2.84269  3.94121  2.20057  3.56502  4.07867  4.46044  4.09464  4.04790  3.59281  3.62670  2.83727  4.13413  2.49451     89 f - - -
          2.68618  4.42225  2.77519  2.73123  3.46354  2.40513  3.72494  3.29354  2.67741  2.69355  4.24690  2.90347  2.73739  3.18146  2.89801  2.37887  2.77519  2.98518  4.58477  3.61503
          0.02976  3.92524  4.64759  0.61958  0.77255  0.79743  0.59872
     85   2.73096  4.50129  3.41554  3.32159  4.46317  0.65213  4.43875  4.07551  3.51005  3.72306  4.69914  3.57980  3.89413  3.83001  3.74041  2.90436  3.21629  3.59364  5.54450  4.56681     90 G - - -
          2.68620  4.42228  2.77522  2.73126  3.46356  2.40485  3.72497  3.29357  2.67743  2.69357  4.24692  2.90349  2.73742  3.18149  2.89803  2.37889  2.77522  2.98521  4.58479  3.61506
          0.24073  1.54202        *  0.27202  1.43480  0.00000        *
//
