# Supplementary material for: T346Hunter: A Novel Web-Based Tool for the Prediction of Type III, Type IV and Type VI Secretion Systems in Bacterial Genomes
Source: PLoS One. 2015 Apr 13;10(4):e0119317. doi: 10.1371/journal.pone.0119317 (PMC4395097; doi:10.1371/journal.pone.0119317)
Supplement: S1 Data — (ZIP) [file pone.0119317.s009.zip › T346Hunter_profiles/GP.YddD.fasta]

>gi|87160106|ref|YP_494179.1| hypothetical protein SAUSA300_1484 [Staphylococcus aureus subsp. aureus USA300_FPR3757] [YddD]
MDKKAYNLKRTFEQPIVMYEFTDKFRINKGFRLDFWATFLIVWFILFLLFWYLLQPVIMSIGGLMFIYFT
VAPYYITKYIVKLKQDGKKLFFFLWDFVIFVFNVQLRKVKLSYDEEVEYHDKKITFK
>gi|49483480|ref|YP_040704.1| hypothetical protein SAR1294 [Staphylococcus aureus subsp. aureus MRSA252] [YddD]
MDKKAYNLKRTFEQPIVMYEFTDKFRINKGFRLDFWATFLIVWFILFLLFWYLLQPVIMSIGGLMFIYFT
VVPYYITKYIVKLKQDGKKLFFFLWDFVIFVFNVQLRKVKLSYDEEVEYHDKKITFK
>gi|24378711|ref|NP_720666.1| hypothetical protein SMU_199c [Streptococcus mutans UA159] [YddD]
MEIERKDKEVYNYKQALEQPIWIQKITDTFSLKNAIRLSTIIWSICVAIMLLLLASLVSRFTFIPFPFLA
TLAVMASWTLGMLLSELKIEEKTVLRFTFDYLKFYLVYGRKAKTHYLNKGFLYKKK
>gi|288905850|ref|YP_003431072.1| hypothetical protein GALLO_1657 [Streptococcus gallolyticus UCN34] [YddD]
MEEEQLFDYSRGINAPYWIQEIKSPKGKRIWYFSTPMQVSFFVVLFLVLFLMLQFLSPLMSWLISHTHSI
AILLYAVVPYKIAKYYTETEPEGKKMHIFIMDWLKYWFEFSLDKRAIYQGERVETETEFVFEKTHL
>gi|269201744|ref|YP_003281013.1| conserved hypothetical protein, transposon-related protein [Staphylococcus aureus subsp. aureus ED98] [YddD]
MDKKAYNLKRTFEQPIVMYEFTGSYRWSKGIRLDWVGTLFVIELILILLYLKAGFNTLTGLIPGLTIIYF
TVLPYYMTKQLVKLKQDGKKLIFFLWDFMMYVFNIQMRNVHYAYDEEVKYHDKKIIKLK
>gi|269203330|ref|YP_003282599.1| conserved hypothetical protein, transposon-related protein [Staphylococcus aureus subsp. aureus ED98] [YddD]
MDKKAYNLKRTFEQPIVMYEFTNNARFSKGIRIDWVATFVVLELILAILYFKLGFHYIVSVISGLKIIYF
TALPYYMTKYLVKLKQDGKKLVFFLWDFITYVFNIQMRNVHYAYDEEVKYHNKKLIKLK
>gi|269203521|ref|YP_003282790.1| conserved hypothetical protein, transposon-related protein [Staphylococcus aureus subsp. aureus ED98] [YddD]
MDKKAYNLKRTFEQPIVMYEFTDKFRINKGFRLDFWATFLIVWFILFLLFWYLLQPVIMSIGGLMFIYFT
VAPYYITKYIVKLKQDGKKLFFFLWDFVIFVFNVQLRKVKLSYDEEVEYHDKKITFK
>gi|57650491|ref|YP_186420.1| hypothetical protein SACOL1580 [Staphylococcus aureus subsp. aureus COL] [YddD]
MDKKAYNLKRTFEQPIVMYEFTDKFRINKGFRLDFWATFLIVWFILFLLFWYLLQPVIMSIGGLMFIYFT
VAPYYITKYIVKLKQDGKKLFFFLWDFVIFVFNVQLRKVKLSYDEEVEYHDKKITFK
>gi|170016339|ref|YP_001727259.1| hypothetical protein LCK_p100032 [Leuconostoc citreum KM20] [YddD]
MVVSLKIYLVNMAEVYNYQKALKQDIVIRKISDEYSLPVGISLKPAIIFFASVVVIYLIFHVPLQAFYHA
NSDLGKLVYVGAYIAMPVGIVSLSNRVKPDGLGLVQYAISIATFGIKRILNRMVYYHDRVLPTGYFEESH
MADTPIIVEKSKSHD
>gi|311066984|ref|YP_003971907.1| hypothetical protein BATR1942_00080 [Bacillus atrophaeus 1942] [YddD]
MGRLVFNYRKAMREPKKIQQLTENYSLPFAVELIPAINYFIFVGLCFGFWYGVRMIFPHAFDNSYVIVIF
GIPFFLTMLVTKIKPEGKNIYLYFFDFAKYYFFIKLPQKKYCNDRKVDLSNEKQIEFRKLVKVVDYSNET
KNAYEGNTREFTVNKNGRRVGVLPNKKQFDSYAK
>gi|157691364|ref|YP_001485826.1| hypothetical protein BPUM_0573 [Bacillus pumilus SAFR-032] [YddD]
MTRMVFNYRKAMREPKKIQKITDNFSLPFAIELIPMINYFIFVAISFGFFLGVRKIFPSAFENTFLIVIF
GIPLALTIFVSKVKPEGKNIYLYFWGVFKYLIMIKFPKKKFCNDRDIRFINQKEIRFKPLKEVRNFESGN
TNEEYIQQFDFDEIR
>gi|16077560|ref|NP_388374.1| hypothetical protein BSU04930 [Bacillus subtilis subsp. subtilis str. 168] [YddD]
MGRLVFNYRKAMREPKKIQQLTENYSLPFAVELIPAINYFIFVGLCFGFWYGVRMIFPHAFDNSYVIVIF
GIPFFLTMLVTKIKPEGKNIYIYFFDFAKYYFFIKLPQKKYCNDRKIDLSNEKQIEFRKLVKVVDYSNET
KNAYEGNTQEFAVNKNGRRVGVLPNKKQFDSYAK
>gi|161508875|ref|YP_001574534.1| hypothetical protein USA300HOU_0632 [Staphylococcus aureus subsp. aureus USA300_TCH1516] [YddD]
MDKKAYNLKRTFEQPIVMYEFTDKFRINKGFRLDFWATFLIVWFILFLLFWYLLQPVIMSIGGLMFIYFT
VAPYYITKYIVKLKQDGKKLFFFLWDFVIFVFNVQLRKVKLSYDEEVEYHDKKITFK
>gi|116872198|ref|YP_848979.1| hypothetical protein lwe0778 [Listeria welshimeri serovar 6b str. SLCC5334] [YddD]
MNREKQILDYREPFNAPYMIREIAKNVNLPFVVYAQDFTIATVSFALVFSCLLFLFGMNQLVIMISIAIP
YGLIQLFNRVEPDGKRADIFLKDYLSYLVTYVMKHQVLYHEQLQTMKQEKVIYDCCTVTLLMIKEEEIPM
NTITVDQVKKEIKELIVPELIHEFEPIKAREEGFYGLFETDDEVLLMKKTLHRQYTDGLLPLTEVLKLKD
QYQPLIKQSLRKRITRLL
>gi|325979418|ref|YP_004289134.1| hypothetical protein SGGBAA2069_c22180 [Streptococcus gallolyticus subsp. gallolyticus ATCC BAA-2069] [YddD]
MEEEQLFDYGRGINAPYWIQEIKSPKGKRIWYFSTPMQVSFFVVFFLVLIVMFQLLSPLLSWLASHTHSI
SSLLYAILPYKIAKIYTETEPEGKKMHVFIADWLKYWFEFKLDKRAIYQGERVDMEKEFVFEKTHL
