# Supplementary material for: T346Hunter: A Novel Web-Based Tool for the Prediction of Type III, Type IV and Type VI Secretion Systems in Bacterial Genomes
Source: PLoS One. 2015 Apr 13;10(4):e0119317. doi: 10.1371/journal.pone.0119317 (PMC4395097; doi:10.1371/journal.pone.0119317)
Supplement: S1 Data — (ZIP) [file pone.0119317.s009.zip › T346Hunter_profiles/GP.YddD.hmm]

HMMER3/f [3.1b1 | May 2013]
NAME  YddD
LENG  156
ALPH  amino
RF    no
MM    no
CONS  yes
CS    no
MAP   yes
DATE  Mon Feb 10 16:19:51 2014
NSEQ  7
EFFN  1.650879
CKSUM 146327610
STATS LOCAL MSV      -10.4896  0.70878
STATS LOCAL VITERBI  -10.9754  0.70878
STATS LOCAL FORWARD   -4.6309  0.70878
HMM          A        C        D        E        F        G        H        I        K        L        M        N        P        Q        R        S        T        V        W        Y   
            m->m     m->i     m->d     i->m     i->i     d->m     d->d
  COMPO   2.69111  4.46643  3.05965  2.71808  2.94112  3.12844  3.81540  2.61003  2.62911  2.37999  3.49509  3.10383  3.28770  3.10836  3.05511  2.80608  2.90988  2.52987  4.69618  3.14944
          2.68648  4.42255  2.77549  2.73153  3.46383  2.40542  3.72524  3.29309  2.67730  2.69303  4.24183  2.90376  2.73769  3.18176  2.89830  2.37887  2.77549  2.98439  4.58506  3.61430
          0.88227  1.13817  1.32518  1.26095  0.33322  0.00000        *
      1   2.66679  4.43153  3.47604  2.95485  3.59202  3.59565  3.93249  2.75279  2.88734  2.57131  2.61758  2.06053  4.01886  3.23028  3.24063  2.87921  2.92499  2.03976  5.07654  3.81885     10 v - - -
          2.68618  4.42225  2.77519  2.73123  3.46354  2.40513  3.72494  3.29354  2.67741  2.69355  4.24690  2.90347  2.73739  3.18146  2.89801  2.37887  2.77519  2.98518  4.58477  3.61503
          0.02272  4.19188  4.91423  0.61958  0.77255  0.31030  1.32135
      2   2.79254  5.03551  3.11304  2.20388  4.31062  3.57240  3.74744  3.72754  2.43784  3.29609  2.20065  2.45724  3.96830  2.88659  2.03777  2.80674  3.01793  3.39057  5.49988  4.17345     11 r - - -
          2.68618  4.42225  2.77519  2.73123  3.46354  2.40513  3.72494  3.29354  2.67741  2.69355  4.24690  2.90347  2.73739  3.18146  2.89801  2.37887  2.77519  2.98518  4.58477  3.61503
          0.01675  4.49343  5.21577  0.61958  0.77255  0.48576  0.95510
      3   2.74631  5.14075  2.47046  1.67035  4.44168  2.68980  3.72314  3.89626  2.50213  3.43104  2.94002  2.97730  3.90848  2.84312  2.99220  2.72699  2.61884  3.50858  5.61045  4.22276     12 e - - -
          2.68618  4.42225  2.77519  2.73123  3.46354  2.40513  3.72494  3.29354  2.67741  2.69355  4.24690  2.90347  2.73739  3.18146  2.89801  2.37887  2.77519  2.98518  4.58477  3.61503
          0.01675  4.49343  5.21577  0.61958  0.77255  0.48576  0.95510
      4   2.30882  5.28484  3.17405  2.18785  4.66461  3.63079  3.73402  4.09046  1.52259  3.55777  4.34364  3.11243  4.01721  2.84593  1.94299  2.88018  3.11936  3.69943  5.65988  4.34312     13 k - - -
          2.68618  4.42225  2.77519  2.73123  3.46354  2.40513  3.72494  3.29354  2.67741  2.69355  4.24690  2.90347  2.73739  3.18146  2.89801  2.37887  2.77519  2.98518  4.58477  3.61503
          0.01675  4.49343  5.21577  0.61958  0.77255  0.48576  0.95510
      5   2.74621  5.03796  3.07988  2.14390  4.31452  3.54073  3.71818  3.74114  2.15169  2.61308  3.26263  3.04646  3.93098  1.85942  2.87023  2.75220  2.97306  3.39110  5.50227  4.15768     14 q - - -
          2.68618  4.42225  2.77519  2.73123  3.46354  2.40513  3.72494  3.29354  2.67741  2.69355  4.24690  2.90347  2.73739  3.18146  2.89801  2.37887  2.77519  2.98518  4.58477  3.61503
          0.01675  4.49343  5.21577  0.61958  0.77255  0.48576  0.95510
      6   2.46279  4.51333  5.09464  4.55916  3.75552  4.60464  5.10141  1.39474  4.44823  1.95733  3.59165  4.70584  4.90022  4.66061  4.58706  3.96380  3.47207  1.14844  5.58718  4.39601     15 v - - -
          2.68618  4.42225  2.77519  2.73123  3.46354  2.40513  3.72494  3.29354  2.67741  2.69355  4.24690  2.90347  2.73739  3.18146  2.89801  2.37887  2.77519  2.98518  4.58477  3.61503
          0.01675  4.49343  5.21577  0.61958  0.77255  0.48576  0.95510
      7   3.77537  5.00505  5.12166  4.75401  1.27191  4.68936  3.91416  3.27689  4.56929  1.54189  3.85467  4.47666  4.96848  4.49409  4.53965  4.04205  3.99087  3.26021  4.05183  1.46500     16 f - - -
          2.68618  4.42225  2.77519  2.73123  3.46354  2.40513  3.72494  3.29354  2.67741  2.69355  4.24690  2.90347  2.73739  3.18146  2.89801  2.37887  2.77519  2.98518  4.58477  3.61503
          0.01675  4.49343  5.21577  0.61958  0.77255  0.48576  0.95510
      8   3.29178  5.88196  1.25579  2.37716  5.20413  3.48790  4.11071  4.80379  3.20120  4.27939  5.15372  1.22179  4.15013  3.29013  3.83762  3.16124  3.60699  4.33816  6.39115  4.84568     17 n - - -
          2.68618  4.42225  2.77519  2.73123  3.46354  2.40513  3.72494  3.29354  2.67741  2.69355  4.24690  2.90347  2.73739  3.18146  2.89801  2.37887  2.77519  2.98518  4.58477  3.61503
          0.01675  4.49343  5.21577  0.61958  0.77255  0.48576  0.95510
      9   3.86276  5.16569  4.82513  4.49693  2.39951  4.62792  3.90839  3.45497  4.24481  2.08702  4.10602  4.37857  4.96776  4.38322  4.32511  4.03311  4.10032  3.41016  4.08381  0.65843     18 Y - - -
          2.68618  4.42225  2.77519  2.73123  3.46354  2.40513  3.72494  3.29354  2.67741  2.69355  4.24690  2.90347  2.73739  3.18146  2.89801  2.37887  2.77519  2.98518  4.58477  3.61503
          0.01675  4.49343  5.21577  0.61958  0.77255  0.48576  0.95510
     10   3.08024  5.37562  3.40123  2.78006  4.80954  2.69195  3.77412  4.19405  1.86649  3.62860  4.44310  3.24762  4.13093  2.22881  1.33836  3.05275  3.26788  3.82516  5.68935  4.44323     19 r - - -
          2.68618  4.42225  2.77519  2.73123  3.46354  2.40513  3.72494  3.29354  2.67741  2.69355  4.24690  2.90347  2.73739  3.18146  2.89801  2.37887  2.77519  2.98518  4.58477  3.61503
          0.01675  4.49343  5.21577  0.61958  0.77255  0.48576  0.95510
     11   3.10136  5.43153  3.33859  1.84273  4.87547  3.75584  3.77834  4.26408  1.38871  3.67988  4.49155  3.23264  4.13457  2.89278  1.75555  3.06239  3.28833  3.88477  5.72635  4.47411     20 k - - -
          2.68618  4.42225  2.77519  2.73123  3.46354  2.40513  3.72494  3.29354  2.67741  2.69355  4.24690  2.90347  2.73739  3.18146  2.89801  2.37887  2.77519  2.98518  4.58477  3.61503
          0.01675  4.49343  5.21577  0.61958  0.77255  0.48576  0.95510
     12   1.33972  4.48764  3.70648  3.29269  4.52173  2.32023  4.36845  3.94203  3.30755  3.60185  4.41239  3.51966  1.93037  3.60270  3.67025  2.67711  2.24136  3.42363  5.84476  4.61299     21 a - - -
          2.68618  4.42225  2.77519  2.73123  3.46354  2.40513  3.72494  3.29354  2.67741  2.69355  4.24690  2.90347  2.73739  3.18146  2.89801  2.37887  2.77519  2.98518  4.58477  3.61503
          0.01675  4.49343  5.21577  0.61958  0.77255  0.48576  0.95510
     13   3.47698  4.76849  5.32367  4.73288  1.60029  4.74142  5.00320  1.97081  4.57634  1.34634  1.92095  4.85984  4.91799  4.56540  4.57629  4.08598  3.69051  2.59794  5.22274  4.13481     22 l - - -
          2.68618  4.42225  2.77519  2.73123  3.46354  2.40513  3.72494  3.29354  2.67741  2.69355  4.24690  2.90347  2.73739  3.18146  2.89801  2.37887  2.77519  2.98518  4.58477  3.61503
          0.01675  4.49343  5.21577  0.61958  0.77255  0.48576  0.95510
     14   2.92719  5.34349  3.06973  2.18227  4.72469  3.61300  3.74686  4.16291  1.92907  3.61727  4.39926  1.78529  4.01782  2.85832  1.95330  2.88687  3.14164  3.75911  5.71173  4.37834     23 n - - -
          2.68618  4.42225  2.77519  2.73123  3.46354  2.40513  3.72494  3.29354  2.67741  2.69355  4.24690  2.90347  2.73739  3.18146  2.89801  2.37887  2.77519  2.98518  4.58477  3.61503
          0.01675  4.49343  5.21577  0.61958  0.77255  0.48576  0.95510
     15   1.70489  5.23629  2.82019  1.84211  4.57618  3.50669  3.81103  4.02612  2.58507  3.55865  4.35421  3.01289  3.97721  1.99142  3.04891  2.83249  3.10901  3.63622  5.73316  4.34798     24 a - - -
          2.68618  4.42225  2.77519  2.73123  3.46354  2.40513  3.72494  3.29354  2.67741  2.69355  4.24690  2.90347  2.73739  3.18146  2.89801  2.37887  2.77519  2.98518  4.58477  3.61503
          0.01675  4.49343  5.21577  0.61958  0.77255  0.48576  0.95510
     16   3.23768  5.42416  1.90712  2.74549  5.03125  3.58433  4.33031  4.59337  3.37122  4.15265  5.04395  3.28267  0.79838  3.54105  3.88984  3.22658  3.60101  4.14600  6.20167  4.87100     25 p - - -
          2.68618  4.42225  2.77519  2.73123  3.46354  2.40513  3.72494  3.29354  2.67741  2.69355  4.24690  2.90347  2.73739  3.18146  2.89801  2.37887  2.77519  2.98518  4.58477  3.61503
          0.01675  4.49343  5.21577  0.61958  0.77255  0.48576  0.95510
     17   2.85698  4.52474  3.76800  3.20207  3.40372  3.81652  3.97320  1.98748  2.07204  2.65456  3.60990  3.56432  4.19177  3.37773  3.22969  3.09505  3.08461  2.72742  4.90774  1.87996     26 y - - -
          2.68618  4.42225  2.77519  2.73123  3.46354  2.40513  3.72494  3.29354  2.67741  2.69355  4.24690  2.90347  2.73739  3.18146  2.89801  2.37887  2.77519  2.98518  4.58477  3.61503
          0.01675  4.49343  5.21577  0.61958  0.77255  0.48576  0.95510
     18   2.73799  4.30018  3.93292  3.34839  3.38425  3.78557  4.05092  2.71835  2.23912  2.43628  2.22021  3.65240  4.15579  3.50387  3.44197  3.05998  2.96872  1.87085  3.14430  3.67458     27 v - - -
          2.68618  4.42225  2.77519  2.73123  3.46354  2.40513  3.72494  3.29354  2.67741  2.69355  4.24690  2.90347  2.73739  3.18146  2.89801  2.37887  2.77519  2.98518  4.58477  3.61503
          0.01675  4.49343  5.21577  0.61958  0.77255  0.48576  0.95510
     19   3.49617  4.76563  5.31155  4.79649  3.57458  4.87342  5.34973  0.77661  4.63708  1.96780  2.46631  4.98568  5.09609  4.80508  4.74750  4.26992  3.74289  2.02942  5.65030  4.52531     28 i - - -
          2.68618  4.42225  2.77519  2.73123  3.46354  2.40513  3.72494  3.29354  2.67741  2.69355  4.24690  2.90347  2.73739  3.18146  2.89801  2.37887  2.77519  2.98518  4.58477  3.61503
          0.01675  4.49343  5.21577  0.61958  0.77255  0.48576  0.95510
     20   3.02842  5.21949  3.41236  2.79966  4.38696  3.75061  3.78411  3.95126  2.25840  3.45095  4.29378  3.26328  4.12334  1.73674  1.51148  3.03228  3.22542  3.62506  5.50138  2.90383     29 r - - -
          2.68618  4.42225  2.77519  2.73123  3.46354  2.40513  3.72494  3.29354  2.67741  2.69355  4.24690  2.90347  2.73739  3.18146  2.89801  2.37887  2.77519  2.98518  4.58477  3.61503
          0.01675  4.49343  5.21577  0.61958  0.77255  0.48576  0.95510
     21   2.98631  5.43805  2.87516  1.36914  4.80321  3.58396  3.80120  4.25689  1.78236  3.71250  4.50349  3.05045  4.03733  2.26688  2.81401  2.92962  3.21263  3.84684  5.81411  4.45177     30 e - - -
          2.68618  4.42225  2.77519  2.73123  3.46354  2.40513  3.72494  3.29354  2.67741  2.69355  4.24690  2.90347  2.73739  3.18146  2.89801  2.37887  2.77519  2.98518  4.58477  3.61503
          0.01675  4.49343  5.21577  0.61958  0.77255  0.48576  0.95510
     22   3.52182  4.78255  5.38064  4.83004  2.45728  4.86738  5.14570  0.97495  4.69406  1.47348  3.20382  4.96915  5.04423  4.73053  4.73290  4.23452  3.74775  2.25312  5.35856  4.17628     31 i - - -
          2.68618  4.42225  2.77519  2.73123  3.46354  2.40513  3.72494  3.29354  2.67741  2.69355  4.24690  2.90347  2.73739  3.18146  2.89801  2.37887  2.77519  2.98518  4.58477  3.61503
          0.01675  4.49343  5.21577  0.61958  0.77255  0.48576  0.95510
     23   1.85320  4.76002  3.25656  2.75083  4.27357  3.44560  3.91714  3.68223  2.23454  3.30332  4.12051  3.20456  3.95261  3.08680  3.14582  2.18073  1.80122  3.30874  5.54550  4.24058     32 t - - -
          2.68618  4.42225  2.77519  2.73123  3.46354  2.40513  3.72494  3.29354  2.67741  2.69355  4.24690  2.90347  2.73739  3.18146  2.89801  2.37887  2.77519  2.98518  4.58477  3.61503
          0.01675  4.49343  5.21577  0.61958  0.77255  0.48576  0.95510
     24   2.91463  5.45726  1.67991  1.95641  4.78111  3.48042  3.81311  4.27850  1.83913  3.75323  4.52473  2.93941  3.97399  2.93476  3.15795  2.30472  3.16350  3.84053  5.89001  4.44560     33 d - - -
          2.68618  4.42225  2.77519  2.73123  3.46354  2.40513  3.72494  3.29354  2.67741  2.69355  4.24690  2.90347  2.73739  3.18146  2.89801  2.37887  2.77519  2.98518  4.58477  3.61503
          0.01675  4.49343  5.21577  0.61958  0.77255  0.48576  0.95510
     25   2.89590  5.37491  2.74752  1.99275  4.70690  3.50546  3.79633  4.18311  2.17091  3.67101  4.44924  1.55860  2.82679  2.91827  3.03647  2.84225  3.13859  3.76501  5.81113  4.40086     34 n - - -
          2.68618  4.42225  2.77519  2.73123  3.46354  2.40513  3.72494  3.29354  2.67741  2.69355  4.24690  2.90347  2.73739  3.18146  2.89801  2.37887  2.77519  2.98518  4.58477  3.61503
          0.01675  4.49343  5.21577  0.61958  0.77255  0.48576  0.95510
     26   2.82074  4.32006  4.12991  3.56393  2.20856  3.88199  4.03321  2.74107  2.62997  2.46392  3.42055  3.79046  4.24838  3.67996  3.64634  3.16760  3.05228  1.82280  4.64137  2.02945     35 v - - -
          2.68618  4.42225  2.77519  2.73123  3.46354  2.40513  3.72494  3.29354  2.67741  2.69355  4.24690  2.90347  2.73739  3.18146  2.89801  2.37887  2.77519  2.98518  4.58477  3.61503
          0.01675  4.49343  5.21577  0.61958  0.77255  0.48576  0.95510
     27   2.74027  5.03567  3.01043  2.56093  4.52445  2.64941  3.82420  3.98009  2.57781  3.51745  4.29852  2.04792  3.94208  2.95406  2.47149  1.70198  3.02002  3.55976  5.68680  4.32544     36 s - - -
          2.68618  4.42225  2.77519  2.73123  3.46354  2.40513  3.72494  3.29354  2.67741  2.69355  4.24690  2.90347  2.73739  3.18146  2.89801  2.37887  2.77519  2.98518  4.58477  3.61503
          0.01675  4.49343  5.21577  0.61958  0.77255  0.48576  0.95510
     28   3.07717  4.57544  4.31411  3.73537  3.43945  4.15667  4.41359  2.11158  2.54681  1.02580  3.32756  4.03455  4.48434  3.82248  3.64368  3.46579  3.30510  2.47969  5.16762  3.99942     37 l - - -
          2.68618  4.42225  2.77519  2.73123  3.46354  2.40513  3.72494  3.29354  2.67741  2.69355  4.24690  2.90347  2.73739  3.18146  2.89801  2.37887  2.77519  2.98518  4.58477  3.61503
          0.01675  4.49343  5.21577  0.61958  0.77255  0.48576  0.95510
     29   2.90772  5.08930  3.12639  2.73504  4.57467  3.56644  3.92175  4.02487  2.55222  3.56948  4.39643  2.46958  1.32783  3.07608  2.26417  2.93533  3.18883  3.63938  5.71259  4.40645     38 p - - -
          2.68618  4.42225  2.77519  2.73123  3.46354  2.40513  3.72494  3.29354  2.67741  2.69355  4.24690  2.90347  2.73739  3.18146  2.89801  2.37887  2.77519  2.98518  4.58477  3.61503
          0.01675  4.49343  5.21577  0.61958  0.77255  0.48576  0.95510
     30   2.84498  4.29637  4.32431  3.74586  1.64052  3.97050  4.26254  2.08622  2.75261  2.28238  3.32630  3.95242  4.32587  3.83610  3.77952  3.26753  3.07887  1.93133  4.90024  3.67604     39 f - - -
          2.68618  4.42225  2.77519  2.73123  3.46354  2.40513  3.72494  3.29354  2.67741  2.69355  4.24690  2.90347  2.73739  3.18146  2.89801  2.37887  2.77519  2.98518  4.58477  3.61503
          0.01675  4.49343  5.21577  0.61958  0.77255  0.48576  0.95510
     31   1.95180  4.29873  3.89132  3.34378  3.50133  2.22298  4.10038  2.83628  3.26138  2.59019  3.50260  3.62436  4.10346  3.53544  3.53424  2.95730  2.94478  1.85700  3.07357  3.76861     40 v - - -
          2.68618  4.42225  2.77519  2.73123  3.46354  2.40513  3.72494  3.29354  2.67741  2.69355  4.24690  2.90347  2.73739  3.18146  2.89801  2.37887  2.77519  2.98518  4.58477  3.61503
          0.01675  4.49343  5.21577  0.61958  0.77255  0.48576  0.95510
     32   2.94110  4.30177  4.75670  4.17593  2.52910  4.13845  4.40640  1.73306  4.00622  2.22572  3.31433  4.23434  4.47434  4.15214  4.07092  3.45679  3.17480  1.37965  4.86074  2.64371     41 v - - -
          2.68618  4.42225  2.77519  2.73123  3.46354  2.40513  3.72494  3.29354  2.67741  2.69355  4.24690  2.90347  2.73739  3.18146  2.89801  2.37887  2.77519  2.98518  4.58477  3.61503
          0.01675  4.49343  5.21577  0.61958  0.77255  0.48576  0.95510
     33   2.71599  4.78215  3.19053  2.04717  2.97033  3.57054  3.77476  3.38612  2.61767  3.02260  3.86534  3.13931  3.96061  2.96869  2.57876  2.31952  2.94735  3.09800  5.26007  2.45708     42 e - - -
          2.68618  4.42225  2.77519  2.73123  3.46354  2.40513  3.72494  3.29354  2.67741  2.69355  4.24690  2.90347  2.73739  3.18146  2.89801  2.37887  2.77519  2.98518  4.58477  3.61503
          0.01675  4.49343  5.21577  0.61958  0.77255  0.48576  0.95510
     34   1.75855  4.38582  3.91409  3.44351  3.74255  3.55695  4.27190  2.99200  3.36548  1.36120  3.71629  3.67919  4.11870  3.66215  3.63963  2.27745  3.01337  2.75468  5.24519  4.03223     43 l - - -
          2.68618  4.42225  2.77519  2.73123  3.46354  2.40513  3.72494  3.29354  2.67741  2.69355  4.24690  2.90347  2.73739  3.18146  2.89801  2.37887  2.77519  2.98518  4.58477  3.61503
          0.01675  4.49343  5.21577  0.61958  0.77255  0.48576  0.95510
     35   2.72076  5.04611  2.56136  2.47715  4.32597  3.50918  3.71079  2.53280  2.11793  3.32064  4.10851  3.01011  3.90754  2.09810  2.93872  2.72039  2.49202  3.39833  5.52004  4.15692     44 q - - -
          2.68618  4.42225  2.77519  2.73123  3.46354  2.40513  3.72494  3.29354  2.67741  2.69355  4.24690  2.90347  2.73739  3.18146  2.89801  2.37887  2.77519  2.98518  4.58477  3.61503
          0.01675  4.49343  5.21577  0.61958  0.77255  0.48576  0.95510
     36   2.86621  5.02334  1.91533  2.61083  2.86564  3.54213  3.90868  3.72251  2.81947  3.32800  4.19695  3.13029  1.62599  3.11003  3.29411  2.89751  3.13594  3.40524  5.48654  4.07620     45 p - - -
          2.68618  4.42225  2.77519  2.73123  3.46354  2.40513  3.72494  3.29354  2.67741  2.69355  4.24690  2.90347  2.73739  3.18146  2.89801  2.37887  2.77519  2.98518  4.58477  3.61503
          0.01675  4.49343  5.21577  0.61958  0.77255  0.48576  0.95510
     37   1.88432  4.22000  4.38708  3.80280  2.07725  3.90499  4.15586  2.60701  3.65390  2.26763  2.26748  3.93631  4.26660  3.83869  3.77945  3.20466  3.02043  2.44820  3.10996  3.42806     46 a - - -
          2.68618  4.42225  2.77519  2.73123  3.46354  2.40513  3.72494  3.29354  2.67741  2.69355  4.24690  2.90347  2.73739  3.18146  2.89801  2.37887  2.77519  2.98518  4.58477  3.61503
          0.01675  4.49343  5.21577  0.61958  0.77255  0.48576  0.95510
     38   2.30878  4.44590  3.63723  3.09584  3.63847  3.68375  4.01986  1.77691  3.02313  2.66789  3.59132  3.48192  4.10010  2.62809  3.36041  2.96108  2.05040  2.63814  5.09953  3.86860     47 i - - -
          2.68618  4.42225  2.77519  2.73123  3.46354  2.40513  3.72494  3.29354  2.67741  2.69355  4.24690  2.90347  2.73739  3.18146  2.89801  2.37887  2.77519  2.98518  4.58477  3.61503
          0.01675  4.49343  5.21577  0.61958  0.77255  0.48576  0.95510
     39   2.80772  4.39223  3.94703  3.40424  3.59715  3.85049  4.22085  1.54659  3.33122  2.56940  3.54672  2.32814  4.25329  3.62320  3.62484  3.14390  2.48443  1.96769  5.12967  3.91048     48 i - - -
          2.68620  4.42227  2.77522  2.73125  3.46356  2.40515  3.72497  3.29356  2.67743  2.69357  4.24692  2.90349  2.73742  3.18149  2.89803  2.37864  2.77522  2.98521  4.58479  3.61505
          0.11779  2.24730  5.21577  0.29360  1.36875  0.48576  0.95510
     40   1.86054  4.61040  4.44412  3.95741  1.43416  4.14391  3.93764  3.06051  3.84009  2.67343  3.72081  4.03448  4.51921  3.99435  3.99465  3.46355  3.40878  2.89653  4.27166  1.77579     50 f - - -
          2.68618  4.42225  2.77519  2.73123  3.46354  2.40513  3.72494  3.29354  2.67741  2.69355  4.24690  2.90347  2.73739  3.18146  2.89801  2.37887  2.77519  2.98518  4.58477  3.61503
          0.01675  4.49343  5.21577  0.61958  0.77255  0.48576  0.95510
     41   3.01679  4.48294  4.44882  3.91144  1.45006  4.08678  4.32130  2.62122  3.77870  1.84909  3.35928  4.09105  4.46063  3.98439  3.94933  3.41076  1.97835  2.53751  4.83390  3.46676     51 f - - -
          2.68618  4.42225  2.77519  2.73123  3.46354  2.40513  3.72494  3.29354  2.67741  2.69355  4.24690  2.90347  2.73739  3.18146  2.89801  2.37887  2.77519  2.98518  4.58477  3.61503
          0.01675  4.49343  5.21577  0.61958  0.77255  0.48576  0.95510
     42   2.31028  4.54101  5.09885  4.59314  3.89134  4.60676  5.22742  1.23767  4.49729  2.50572  3.70672  4.74480  4.94273  4.74299  4.66731  3.98860  3.50502  1.09542  5.75295  4.54226     52 v - - -
          2.68618  4.42225  2.77519  2.73123  3.46354  2.40513  3.72494  3.29354  2.67741  2.69355  4.24690  2.90347  2.73739  3.18146  2.89801  2.37887  2.77519  2.98518  4.58477  3.61503
          0.01675  4.49343  5.21577  0.61958  0.77255  0.48576  0.95510
     43   2.75672  4.33973  4.09849  3.57211  2.16305  3.75182  4.20362  2.72693  3.48351  2.53618  3.52216  3.79321  4.21601  3.73220  3.71839  1.66052  3.04457  1.80823  4.93884  3.63834     53 s - - -
          2.68618  4.42225  2.77519  2.73123  3.46354  2.40513  3.72494  3.29354  2.67741  2.69355  4.24690  2.90347  2.73739  3.18146  2.89801  2.37887  2.77519  2.98518  4.58477  3.61503
          0.01675  4.49343  5.21577  0.61958  0.77255  0.48576  0.95510
     44   3.17304  4.52209  4.82120  4.30280  1.47967  4.26184  4.10712  2.76441  4.12114  2.35002  3.48624  4.25866  4.59407  4.20689  4.16325  3.58826  3.40409  1.47966  2.80900  2.83673     54 v - - -
          2.68618  4.42225  2.77519  2.73123  3.46354  2.40513  3.72494  3.29354  2.67741  2.69355  4.24690  2.90347  2.73739  3.18146  2.89801  2.37887  2.77519  2.98518  4.58477  3.61503
          0.01675  4.49343  5.21577  0.61958  0.77255  0.48576  0.95510
     45   1.68646  4.28341  3.99856  3.46051  2.20892  2.60590  4.16853  2.79048  3.38095  2.57903  3.50836  3.69872  4.12933  3.63497  3.63127  2.97873  2.96155  2.07771  5.00123  3.78605     55 a - - -
          2.68618  4.42225  2.77519  2.73123  3.46354  2.40513  3.72494  3.29354  2.67741  2.69355  4.24690  2.90347  2.73739  3.18146  2.89801  2.37887  2.77519  2.98518  4.58477  3.61503
          0.01675  4.49343  5.21577  0.61958  0.77255  0.48576  0.95510
     46   3.54637  4.78731  5.45788  4.91700  3.50869  4.97387  5.41130  1.56586  4.79878  0.94480  3.27223  5.09605  5.13683  4.86601  4.86356  4.35852  3.77939  1.66628  5.62346  4.55748     56 l - - -
          2.68618  4.42225  2.77519  2.73123  3.46354  2.40513  3.72494  3.29354  2.67741  2.69355  4.24690  2.90347  2.73739  3.18146  2.89801  2.37887  2.77519  2.98518  4.58477  3.61503
          0.01675  4.49343  5.21577  0.61958  0.77255  0.48576  0.95510
     47   2.85134  2.78817  4.64050  4.05728  3.38958  4.04734  4.42433  1.88249  3.89921  2.02598  3.36307  4.15071  4.40703  4.08223  3.99541  2.77095  3.09229  1.38256  4.97725  3.79106     57 v - - -
          2.68618  4.42225  2.77519  2.73123  3.46354  2.40513  3.72494  3.29354  2.67741  2.69355  4.24690  2.90347  2.73739  3.18146  2.89801  2.37887  2.77519  2.98518  4.58477  3.61503
          0.01675  4.49343  5.21577  0.61958  0.77255  0.48576  0.95510
     48   3.92716  5.11839  5.16369  4.84498  0.84038  4.76976  3.85995  3.43173  4.65604  2.00538  4.01022  4.49916  5.04497  4.54611  4.61027  4.13191  4.14028  3.41204  3.98126  1.69647     58 f - - -
          2.68618  4.42225  2.77519  2.73123  3.46354  2.40513  3.72494  3.29354  2.67741  2.69355  4.24690  2.90347  2.73739  3.18146  2.89801  2.37887  2.77519  2.98518  4.58477  3.61503
          0.01675  4.49343  5.21577  0.61958  0.77255  0.48576  0.95510
     49   2.69273  4.37113  3.74331  3.20149  3.56389  2.34439  4.05544  2.35055  3.13674  1.88092  3.54129  3.54284  4.09681  3.43234  3.44954  2.02271  2.95956  2.64101  5.03880  3.81561     59 l - - -
          2.68618  4.42225  2.77519  2.73123  3.46354  2.40513  3.72494  3.29354  2.67741  2.69355  4.24690  2.90347  2.73739  3.18146  2.89801  2.37887  2.77519  2.98518  4.58477  3.61503
          0.01675  4.49343  5.21577  0.61958  0.77255  0.48576  0.95510
     50   2.93525  2.26774  4.83377  4.24134  2.16202  4.15527  4.50580  1.88687  4.06276  1.86255  3.26508  4.28925  4.48628  4.19970  4.10756  3.47706  3.16928  1.84291  4.97430  3.80181     60 v - - -
          2.68618  4.42225  2.77519  2.73123  3.46354  2.40513  3.72494  3.29354  2.67741  2.69355  4.24690  2.90347  2.73739  3.18146  2.89801  2.37887  2.77519  2.98518  4.58477  3.61503
          0.01675  4.49343  5.21577  0.61958  0.77255  0.48576  0.95510
     51   3.20954  4.54809  4.97042  4.40368  1.64926  4.36565  4.41389  2.63256  4.22456  1.36763  2.38916  4.42675  4.64751  4.28162  4.24621  3.68981  3.43140  2.66103  2.70206  3.32489     61 l - - -
          2.68618  4.42225  2.77519  2.73123  3.46354  2.40513  3.72494  3.29354  2.67741  2.69355  4.24690  2.90347  2.73739  3.18146  2.89801  2.37887  2.77519  2.98518  4.58477  3.61503
          0.01675  4.49343  5.21577  0.61958  0.77255  0.48576  0.95510
     52   3.44719  4.76344  4.83578  4.39419  1.88374  4.40597  2.38267  3.26244  4.22877  1.47807  3.89149  4.24577  4.73316  4.25652  4.26786  3.73272  3.67022  3.10699  2.61968  1.81286     62 l - - -
          2.68618  4.42225  2.77519  2.73123  3.46354  2.40513  3.72494  3.29354  2.67741  2.69355  4.24690  2.90347  2.73739  3.18146  2.89801  2.37887  2.77519  2.98518  4.58477  3.61503
          0.01675  4.49343  5.21577  0.61958  0.77255  0.48576  0.95510
     53   2.72451  4.34702  3.76619  3.20307  2.22198  2.42828  3.97702  2.82319  3.13478  2.54186  3.45574  3.54892  4.11634  2.69054  3.43657  3.00100  2.95777  2.16909  4.85030  2.80830     63 v - - -
          2.68618  4.42225  2.77519  2.73123  3.46354  2.40513  3.72494  3.29354  2.67741  2.69355  4.24690  2.90347  2.73739  3.18146  2.89801  2.37887  2.77519  2.98518  4.58477  3.61503
          0.01675  4.49343  5.21577  0.61958  0.77255  0.48576  0.95510
     54   2.99658  4.47305  4.43359  3.89393  3.44533  4.09282  4.51668  2.44120  3.75979  1.18887  3.35021  4.12102  2.71514  4.00402  3.95424  3.42399  3.25610  1.70461  5.16853  3.99542     64 l - - -
          2.68618  4.42225  2.77519  2.73123  3.46354  2.40513  3.72494  3.29354  2.67741  2.69355  4.24690  2.90347  2.73739  3.18146  2.89801  2.37887  2.77519  2.98518  4.58477  3.61503
          0.01675  4.49343  5.21577  0.61958  0.77255  0.48576  0.95510
     55   3.04810  4.55257  4.28754  3.70994  1.96920  4.09398  4.22535  2.74460  3.45631  1.34752  3.34311  3.96992  4.42977  3.78680  2.20003  3.39365  3.27507  2.69272  4.83973  3.48557     65 l - - -
          2.68618  4.42225  2.77519  2.73123  3.46354  2.40513  3.72494  3.29354  2.67741  2.69355  4.24690  2.90347  2.73739  3.18146  2.89801  2.37887  2.77519  2.98518  4.58477  3.61503
          0.01675  4.49343  5.21577  0.61958  0.77255  0.48576  0.95510
     56   2.72763  4.99427  3.06347  2.52328  4.27471  2.34545  3.73058  3.70217  2.25209  3.27556  2.92999  3.04603  3.92458  2.09706  2.93145  2.34305  2.96117  3.35439  5.48735  4.14200     66 q - - -
          2.68618  4.42225  2.77519  2.73123  3.46354  2.40513  3.72494  3.29354  2.67741  2.69355  4.24690  2.90347  2.73739  3.18146  2.89801  2.37887  2.77519  2.98518  4.58477  3.61503
          0.01675  4.49343  5.21577  0.61958  0.77255  0.48576  0.95510
     57   2.22468  4.30620  4.05582  3.49076  3.42370  3.82480  4.17906  1.92828  3.39271  2.39598  2.16730  3.76522  2.42532  3.65181  3.63589  3.11772  3.01278  2.41944  4.96741  3.77051     67 i - - -
          2.68618  4.42225  2.77519  2.73123  3.46354  2.40513  3.72494  3.29354  2.67741  2.69355  4.24690  2.90347  2.73739  3.18146  2.89801  2.37887  2.77519  2.98518  4.58477  3.61503
          0.01675  4.49343  5.21577  0.61958  0.77255  0.48576  0.95510
     58   2.83899  4.37403  4.05342  3.49915  1.82556  3.88920  4.10947  2.68521  3.40672  2.03012  3.41745  2.22985  4.26156  3.65870  3.65239  3.17515  3.07611  2.14400  4.80275  3.46757     68 f - - -
          2.68618  4.42225  2.77519  2.73123  3.46354  2.40513  3.72494  3.29354  2.67741  2.69355  4.24690  2.90347  2.73739  3.18146  2.89801  2.37887  2.77519  2.98518  4.58477  3.61503
          0.01675  4.49343  5.21577  0.61958  0.77255  0.48576  0.95510
     59   2.71799  4.50195  3.49342  2.93018  3.60615  3.66657  3.89978  2.52318  2.87141  2.28637  3.58612  3.35985  2.54658  2.20485  3.24094  2.90727  2.94928  2.77164  5.04690  2.78842     69 q - - -
          2.68618  4.42225  2.77519  2.73123  3.46354  2.40513  3.72494  3.29354  2.67741  2.69355  4.24690  2.90347  2.73739  3.18146  2.89801  2.37887  2.77519  2.98518  4.58477  3.61503
          0.01675  4.49343  5.21577  0.61958  0.77255  0.48576  0.95510
     60   2.72743  4.45782  3.58502  3.02480  3.54756  3.68948  2.30418  2.94708  2.94060  1.93492  2.80811  3.42774  4.07575  3.27255  3.28275  2.19856  2.96244  2.72992  5.00683  3.74762     70 l - - -
          2.68618  4.42225  2.77519  2.73123  3.46354  2.40513  3.72494  3.29354  2.67741  2.69355  4.24690  2.90347  2.73739  3.18146  2.89801  2.37887  2.77519  2.98518  4.58477  3.61503
          0.01675  4.49343  5.21577  0.61958  0.77255  0.48576  0.95510
     61   1.67940  4.27721  3.94369  3.38936  3.46170  3.67043  4.10699  2.79308  3.29780  2.55256  3.46856  3.65523  4.11599  3.56501  3.55550  2.44722  2.94422  1.84540  3.07874  3.73808     71 a - - -
          2.68618  4.42225  2.77519  2.73123  3.46354  2.40513  3.72494  3.29354  2.67741  2.69355  4.24690  2.90347  2.73739  3.18146  2.89801  2.37887  2.77519  2.98518  4.58477  3.61503
          0.01675  4.49343  5.21577  0.61958  0.77255  0.48576  0.95510
     62   2.86713  4.30335  4.38697  3.81387  2.16351  3.99549  4.25777  1.58346  3.68112  1.92037  3.30932  2.71264  4.34730  3.88498  3.83788  3.29562  3.10030  2.35851  4.83574  3.57147     72 i - - -
          2.68618  4.42225  2.77519  2.73123  3.46354  2.40513  3.72494  3.29354  2.67741  2.69355  4.24690  2.90347  2.73739  3.18146  2.89801  2.37887  2.77519  2.98518  4.58477  3.61503
          0.01675  4.49343  5.21577  0.61958  0.77255  0.48576  0.95510
     63   2.33105  5.02496  2.44730  2.25043  4.30580  2.83391  3.72701  3.74279  2.51364  3.31016  2.49923  3.01148  3.90937  2.85874  2.99267  2.28003  2.95551  3.38397  5.51896  4.15565     73 e - - -
          2.68618  4.42225  2.77519  2.73123  3.46354  2.40513  3.72494  3.29354  2.67741  2.69355  4.24690  2.90347  2.73739  3.18146  2.89801  2.37887  2.77519  2.98518  4.58477  3.61503
          0.01675  4.49343  5.21577  0.61958  0.77255  0.48576  0.95510
     64   2.75029  5.01979  2.37396  2.49858  4.30906  2.78516  3.77344  2.34238  2.58689  3.32240  4.12644  2.19206  3.93491  2.91649  3.06710  2.32626  2.99594  3.38795  5.54423  4.18498     74 n - - -
          2.68618  4.42225  2.77519  2.73123  3.46354  2.40513  3.72494  3.29354  2.67741  2.69355  4.24690  2.90347  2.73739  3.18146  2.89801  2.37887  2.77519  2.98518  4.58477  3.61503
          0.01675  4.49343  5.21577  0.61958  0.77255  0.48576  0.95510
     65   2.71020  4.60222  3.37752  2.84636  3.80096  3.59152  2.87931  3.19938  2.79110  2.03316  3.75459  3.29104  4.01568  3.14435  3.17743  1.74839  2.57418  2.93822  5.19408  3.91723     75 s - - -
          2.68638  4.42245  2.77540  2.73143  3.46374  2.40502  3.72417  3.29311  2.67721  2.69334  4.24710  2.90367  2.73760  3.18167  2.89821  2.37882  2.77502  2.98484  4.58497  3.61523
          0.54531  1.53037  1.59022  1.25298  0.33638  0.48576  0.95510
     66   2.76428  4.28033  4.01182  3.45522  2.46472  3.80464  3.91199  2.72434  3.35341  2.40721  2.57910  3.69019  4.17417  3.58522  3.57824  2.39605  2.99780  2.53985  4.49721  1.87932     80 y - - -
          2.68618  4.42225  2.77519  2.73123  3.46354  2.40513  3.72494  3.29354  2.67741  2.69355  4.24690  2.90347  2.73739  3.18146  2.89801  2.37887  2.77519  2.98518  4.58477  3.61503
          0.02094  4.27222  4.99456  0.61958  0.77255  0.77633  0.61636
     67   2.72857  4.20775  4.16682  3.59908  2.53718  3.82876  4.15518  2.41774  3.48456  2.00272  3.27705  3.81628  4.20656  3.71387  3.68008  2.43574  2.97232  1.57516  4.82174  3.58649     81 v - - -
          2.68618  4.42225  2.77519  2.73123  3.46354  2.40513  3.72494  3.29354  2.67741  2.69355  4.24690  2.90347  2.73739  3.18146  2.89801  2.37887  2.77519  2.98518  4.58477  3.61503
          0.02094  4.27222  4.99456  0.61958  0.77255  0.77633  0.61636
     68   2.82308  4.32756  4.15562  3.62741  3.42541  2.54807  4.31502  1.44756  3.50534  1.87819  3.37297  3.88548  4.30255  3.78585  3.73332  3.22801  3.08355  2.16362  5.06049  3.84959     82 i - - -
          2.68618  4.42225  2.77519  2.73123  3.46354  2.40513  3.72494  3.29354  2.67741  2.69355  4.24690  2.90347  2.73739  3.18146  2.89801  2.37887  2.77519  2.98518  4.58477  3.61503
          0.02094  4.27222  4.99456  0.61958  0.77255  0.77633  0.61636
     69   2.15577  4.21136  4.08086  3.51123  3.27440  3.80842  4.12135  2.43737  3.39904  1.93643  3.28776  3.75875  4.18160  3.64601  3.61532  3.10103  2.95476  1.70569  4.83541  2.72212     83 v - - -
          2.68618  4.42225  2.77519  2.73123  3.46354  2.40513  3.72494  3.29354  2.67741  2.69355  4.24690  2.90347  2.73739  3.18146  2.89801  2.37887  2.77519  2.98518  4.58477  3.61503
          0.02094  4.27222  4.99456  0.61958  0.77255  0.77633  0.61636
     70   3.16950  4.52101  4.65074  4.15487  1.98749  4.22328  3.93649  1.71394  3.99827  2.28905  3.45922  4.13975  4.54408  4.08857  4.07567  3.54673  3.39689  2.63021  4.19955  1.56224     84 y - - -
          2.68618  4.42225  2.77519  2.73123  3.46354  2.40513  3.72494  3.29354  2.67741  2.69355  4.24690  2.90347  2.73739  3.18146  2.89801  2.37887  2.77519  2.98518  4.58477  3.61503
          0.02094  4.27222  4.99456  0.61958  0.77255  0.33933  1.24567
     71   2.30476  4.26393  4.45719  3.88559  2.21023  3.97483  4.35310  1.48579  3.75122  2.32404  3.35177  4.03791  4.35129  3.95451  3.89517  3.28899  2.48366  2.21563  4.96111  3.76654     85 i - - -
          2.68618  4.42225  2.77519  2.73123  3.46354  2.40513  3.72494  3.29354  2.67741  2.69355  4.24690  2.90347  2.73739  3.18146  2.89801  2.37887  2.77519  2.98518  4.58477  3.61503
          0.01675  4.49343  5.21577  0.61958  0.77255  0.48576  0.95510
     72   1.53998  4.36429  3.93030  3.40541  3.69967  2.21926  4.23210  2.24090  3.34137  2.71858  3.65863  3.67493  4.13849  3.62118  3.63480  2.96300  2.99847  2.13292  5.19532  3.98287     86 a - - -
          2.68618  4.42225  2.77519  2.73123  3.46354  2.40513  3.72494  3.29354  2.67741  2.69355  4.24690  2.90347  2.73739  3.18146  2.89801  2.37887  2.77519  2.98518  4.58477  3.61503
          0.01675  4.49343  5.21577  0.61958  0.77255  0.48576  0.95510
     73   2.44552  4.48868  4.89227  4.32100  3.44204  4.39861  4.77425  1.21166  4.18032  1.74175  2.38080  4.47360  4.69466  4.34367  4.29115  3.72854  3.37933  2.11362  5.24823  4.10536     87 i - - -
          2.68618  4.42225  2.77519  2.73123  3.46354  2.40513  3.72494  3.29354  2.67741  2.69355  4.24690  2.90347  2.73739  3.18146  2.89801  2.37887  2.77519  2.98518  4.58477  3.61503
          0.01675  4.49343  5.21577  0.61958  0.77255  0.48576  0.95510
     74   3.78015  5.38487  4.45494  4.40763  5.28530  4.04010  5.39005  5.04866  4.52927  4.57807  5.68010  4.63611  0.20449  4.89322  4.66372  3.97540  4.27312  4.61096  6.24897  5.42631     88 P - - -
          2.68618  4.42225  2.77519  2.73123  3.46354  2.40513  3.72494  3.29354  2.67741  2.69355  4.24690  2.90347  2.73739  3.18146  2.89801  2.37887  2.77519  2.98518  4.58477  3.61503
          0.01675  4.49343  5.21577  0.61958  0.77255  0.48576  0.95510
     75   3.25294  4.60190  4.78857  4.28449  2.01417  4.31459  4.04991  2.85694  4.12203  2.05833  3.55480  4.25189  4.63763  4.20258  4.18420  3.63638  3.47983  2.06294  4.31433  1.26111     89 y - - -
          2.68618  4.42225  2.77519  2.73123  3.46354  2.40513  3.72494  3.29354  2.67741  2.69355  4.24690  2.90347  2.73739  3.18146  2.89801  2.37887  2.77519  2.98518  4.58477  3.61503
          0.01675  4.49343  5.21577  0.61958  0.77255  0.48576  0.95510
     76   2.41580  4.56326  3.39401  2.84566  2.75923  2.00160  3.86748  3.10677  2.36987  2.79383  3.67141  3.29416  4.01891  3.13923  3.19886  2.86715  2.94657  2.85984  5.09846  2.94867     90 g - - -
          2.68618  4.42225  2.77519  2.73123  3.46354  2.40513  3.72494  3.29354  2.67741  2.69355  4.24690  2.90347  2.73739  3.18146  2.89801  2.37887  2.77519  2.98518  4.58477  3.61503
          0.01675  4.49343  5.21577  0.61958  0.77255  0.48576  0.95510
     77   3.68410  4.91797  5.52409  4.99480  3.42062  5.08401  5.47179  1.25301  4.84203  0.91112  3.18848  5.20303  5.20490  4.88577  4.89055  4.48996  3.91242  2.25090  5.60147  4.54693     91 l - - -
          2.68618  4.42225  2.77519  2.73123  3.46354  2.40513  3.72494  3.29354  2.67741  2.69355  4.24690  2.90347  2.73739  3.18146  2.89801  2.37887  2.77519  2.98518  4.58477  3.61503
          0.01675  4.49343  5.21577  0.61958  0.77255  0.48576  0.95510
     78   2.30846  4.37265  4.41796  3.87039  3.62806  4.03624  4.52268  1.60899  3.77158  2.51055  3.55347  4.08465  4.44584  4.02088  3.98777  3.36505  1.80284  1.71617  5.24412  4.04230     92 i - - -
          2.68618  4.42225  2.77519  2.73123  3.46354  2.40513  3.72494  3.29354  2.67741  2.69355  4.24690  2.90347  2.73739  3.18146  2.89801  2.37887  2.77519  2.98518  4.58477  3.61503
          0.01675  4.49343  5.21577  0.61958  0.77255  0.48576  0.95510
     79   2.72574  4.89217  3.14639  2.58382  4.12968  3.55493  3.74699  2.98376  1.96043  3.14280  2.90177  3.09408  3.94337  2.11682  2.94369  2.30853  2.95462  3.22217  5.39196  4.07182     93 k - - -
          2.68618  4.42225  2.77519  2.73123  3.46354  2.40513  3.72494  3.29354  2.67741  2.69355  4.24690  2.90347  2.73739  3.18146  2.89801  2.37887  2.77519  2.98518  4.58477  3.61503
          0.01675  4.49343  5.21577  0.61958  0.77255  0.48576  0.95510
     80   3.23634  4.57556  4.97928  4.40811  2.49483  4.41356  4.52548  2.05497  4.24194  0.97059  3.16453  4.47485  4.68389  4.30920  4.28125  3.73859  3.45831  2.58832  4.83939  2.57599     94 l - - -
          2.68618  4.42225  2.77519  2.73123  3.46354  2.40513  3.72494  3.29354  2.67741  2.69355  4.24690  2.90347  2.73739  3.18146  2.89801  2.37887  2.77519  2.98518  4.58477  3.61503
          0.01675  4.49343  5.21577  0.61958  0.77255  0.48576  0.95510
     81   2.73714  4.15956  4.39784  3.80745  2.12427  3.86979  4.15307  2.18933  3.65312  2.31676  3.26563  3.92330  4.23443  3.83494  3.76428  2.46132  2.96999  1.82142  4.71465  2.68944     95 v - - -
          2.68618  4.42225  2.77519  2.73123  3.46354  2.40513  3.72494  3.29354  2.67741  2.69355  4.24690  2.90347  2.73739  3.18146  2.89801  2.37887  2.77519  2.98518  4.58477  3.61503
          0.01675  4.49343  5.21577  0.61958  0.77255  0.48576  0.95510
     82   2.64939  4.67929  3.30866  2.83299  4.18943  3.44175  3.98373  3.56249  2.84382  3.23497  4.07229  1.71221  3.97167  3.18020  3.26341  2.37224  1.93347  2.52468  5.51132  4.22110     96 n - - -
          2.68618  4.42225  2.77519  2.73123  3.46354  2.40513  3.72494  3.29354  2.67741  2.69355  4.24690  2.90347  2.73739  3.18146  2.89801  2.37887  2.77519  2.98518  4.58477  3.61503
          0.01675  4.49343  5.21577  0.61958  0.77255  0.48576  0.95510
     83   3.23355  5.48962  3.55084  2.26372  4.97937  3.85906  3.80135  4.32816  1.35887  3.71885  4.55354  3.33993  4.21866  2.91877  1.35769  3.19652  3.39753  3.96999  5.73521  4.54030     97 r - - -
          2.68618  4.42225  2.77519  2.73123  3.46354  2.40513  3.72494  3.29354  2.67741  2.69355  4.24690  2.90347  2.73739  3.18146  2.89801  2.37887  2.77519  2.98518  4.58477  3.61503
          0.01675  4.49343  5.21577  0.61958  0.77255  0.48576  0.95510
     84   3.18990  4.49749  5.00830  4.46673  3.72553  4.54137  5.01633  1.62925  4.35210  1.98868  3.57327  4.62577  4.84589  4.57016  4.50008  3.89259  2.51305  1.03089  5.53028  4.33911     98 v - - -
          2.68618  4.42225  2.77519  2.73123  3.46354  2.40513  3.72494  3.29354  2.67741  2.69355  4.24690  2.90347  2.73739  3.18146  2.89801  2.37887  2.77519  2.98518  4.58477  3.61503
          0.01675  4.49343  5.21577  0.61958  0.77255  0.48576  0.95510
     85   3.13194  5.52087  2.91003  1.46987  4.91311  3.64991  3.87855  4.34652  1.25778  3.80044  4.62549  3.13236  4.12769  3.01058  2.78218  3.07183  3.35705  3.95572  5.88030  4.55637     99 k - - -
          2.68618  4.42225  2.77519  2.73123  3.46354  2.40513  3.72494  3.29354  2.67741  2.69355  4.24690  2.90347  2.73739  3.18146  2.89801  2.37887  2.77519  2.98518  4.58477  3.61503
          0.01675  4.49343  5.21577  0.61958  0.77255  0.48576  0.95510
     86   3.07529  5.11689  3.17822  2.97883  4.65802  3.60856  4.24246  4.21307  2.97976  3.75659  4.67446  3.42790  0.83848  2.36400  3.30268  3.13921  3.42988  3.82677  5.87781  4.59211    100 p - - -
          2.68618  4.42225  2.77519  2.73123  3.46354  2.40513  3.72494  3.29354  2.67741  2.69355  4.24690  2.90347  2.73739  3.18146  2.89801  2.37887  2.77519  2.98518  4.58477  3.61503
          0.01675  4.49343  5.21577  0.61958  0.77255  0.48576  0.95510
     87   3.35656  6.05628  1.02422  1.29637  5.32944  3.49155  4.11115  4.90292  3.22829  4.35675  5.24075  2.94046  4.15992  3.28824  3.89710  3.19542  3.66302  4.43677  6.49038  4.91683    101 d - - -
          2.68618  4.42225  2.77519  2.73123  3.46354  2.40513  3.72494  3.29354  2.67741  2.69355  4.24690  2.90347  2.73739  3.18146  2.89801  2.37887  2.77519  2.98518  4.58477  3.61503
          0.01675  4.49343  5.21577  0.61958  0.77255  0.48576  0.95510
     88   3.61141  5.28112  4.40483  4.39773  5.44612  0.19819  5.43184  5.24246  4.65825  4.79469  5.80551  4.57236  4.68406  4.93428  4.78382  3.80690  4.13676  4.65082  6.33353  5.58328    102 G - - -
          2.68618  4.42225  2.77519  2.73123  3.46354  2.40513  3.72494  3.29354  2.67741  2.69355  4.24690  2.90347  2.73739  3.18146  2.89801  2.37887  2.77519  2.98518  4.58477  3.61503
          0.01675  4.49343  5.21577  0.61958  0.77255  0.48576  0.95510
     89   3.23263  5.22693  3.70297  3.09820  4.40997  3.90599  3.95287  3.73567  0.88385  2.29053  4.28190  3.50406  4.29860  3.12165  2.55136  3.28561  3.43246  3.51669  5.58084  4.34841    103 k - - -
          2.68618  4.42225  2.77519  2.73123  3.46354  2.40513  3.72494  3.29354  2.67741  2.69355  4.24690  2.90347  2.73739  3.18146  2.89801  2.37887  2.77519  2.98518  4.58477  3.61503
          0.01675  4.49343  5.21577  0.61958  0.77255  0.48576  0.95510
     90   2.90597  5.28878  3.13676  2.59298  4.67685  2.62834  3.74212  4.10902  1.74487  3.57501  4.35927  2.15357  4.01421  2.85457  1.88339  2.87623  3.12155  3.71206  5.67676  4.35339    104 k - - -
          2.68618  4.42225  2.77519  2.73123  3.46354  2.40513  3.72494  3.29354  2.67741  2.69355  4.24690  2.90347  2.73739  3.18146  2.89801  2.37887  2.77519  2.98518  4.58477  3.61503
          0.01675  4.49343  5.21577  0.61958  0.77255  0.48576  0.95510
     91   1.94740  4.42748  4.71190  4.13179  3.36052  4.24459  4.59025  1.71067  3.99308  1.49266  2.47673  4.29689  4.55909  4.16239  4.11619  3.56057  3.27853  2.24382  5.10839  3.96232    105 l - - -
          2.68618  4.42225  2.77519  2.73123  3.46354  2.40513  3.72494  3.29354  2.67741  2.69355  4.24690  2.90347  2.73739  3.18146  2.89801  2.37887  2.77519  2.98518  4.58477  3.61503
          0.01675  4.49343  5.21577  0.61958  0.77255  0.48576  0.95510
     92   2.78885  4.63732  2.22579  2.89785  2.70176  3.69530  2.85078  3.17810  2.87676  2.83906  3.73565  3.33825  4.07829  3.18985  3.27281  2.93178  3.02026  2.34868  4.87467  2.31346    106 d - - -
          2.68618  4.42225  2.77519  2.73123  3.46354  2.40513  3.72494  3.29354  2.67741  2.69355  4.24690  2.90347  2.73739  3.18146  2.89801  2.37887  2.77519  2.98518  4.58477  3.61503
          0.01675  4.49343  5.21577  0.61958  0.77255  0.48576  0.95510
     93   2.90743  4.31834  4.52856  3.94065  2.58254  4.06682  4.37962  1.62217  3.79918  1.73998  3.22611  4.10275  4.40121  2.69792  3.92753  3.37006  3.13795  1.98311  4.93802  3.76800    107 i - - -
          2.68618  4.42225  2.77519  2.73123  3.46354  2.40513  3.72494  3.29354  2.67741  2.69355  4.24690  2.90347  2.73739  3.18146  2.89801  2.37887  2.77519  2.98518  4.58477  3.61503
          0.01675  4.49343  5.21577  0.61958  0.77255  0.48576  0.95510
     94   4.43078  5.44266  5.31725  5.18808  0.86996  4.98828  3.73417  4.01271  4.98471  3.20729  4.55756  4.56968  5.25773  4.71707  4.84196  4.39367  4.63477  3.96768  3.81858  1.04305    108 f - - -
          2.68618  4.42225  2.77519  2.73123  3.46354  2.40513  3.72494  3.29354  2.67741  2.69355  4.24690  2.90347  2.73739  3.18146  2.89801  2.37887  2.77519  2.98518  4.58477  3.61503
          0.01675  4.49343  5.21577  0.61958  0.77255  0.48576  0.95510
     95   2.29915  4.44039  4.80511  4.21995  2.09562  4.26450  4.57902  1.99506  4.06748  1.26335  3.18047  4.34536  4.56879  4.19842  4.15088  3.58347  3.30081  2.36322  5.03115  3.86924    109 l - - -
          2.68618  4.42225  2.77519  2.73123  3.46354  2.40513  3.72494  3.29354  2.67741  2.69355  4.24690  2.90347  2.73739  3.18146  2.89801  2.37887  2.77519  2.98518  4.58477  3.61503
          0.01675  4.49343  5.21577  0.61958  0.77255  0.48576  0.95510
     96   2.29282  4.27899  3.89184  3.31508  2.59350  3.75883  4.02559  2.24729  2.18344  2.45935  3.38217  3.62342  4.13187  3.49058  3.47965  3.02857  2.94320  2.52983  2.76229  3.62119    110 k - - -
          2.68618  4.42225  2.77519  2.73123  3.46354  2.40513  3.72494  3.29354  2.67741  2.69355  4.24690  2.90347  2.73739  3.18146  2.89801  2.37887  2.77519  2.98518  4.58477  3.61503
          0.01675  4.49343  5.21577  0.61958  0.77255  0.48576  0.95510
     97   3.05150  5.44077  0.96691  2.45968  5.03873  2.62854  4.09053  4.56144  3.11208  4.07648  4.90694  3.01723  4.08060  3.26116  3.69210  2.13951  3.39474  4.06946  6.23468  4.76287    111 d - - -
          2.68618  4.42225  2.77519  2.73123  3.46354  2.40513  3.72494  3.29354  2.67741  2.69355  4.24690  2.90347  2.73739  3.18146  2.89801  2.37887  2.77519  2.98518  4.58477  3.61503
          0.01675  4.49343  5.21577  0.61958  0.77255  0.48576  0.95510
     98   3.02255  4.37710  4.75550  4.21554  1.79541  4.12294  4.03052  2.13387  4.02534  2.43562  3.45585  4.15200  4.46790  4.11157  4.04890  3.44040  3.25140  2.25020  2.79010  1.82363    112 f - - -
          2.68618  4.42225  2.77519  2.73123  3.46354  2.40513  3.72494  3.29354  2.67741  2.69355  4.24690  2.90347  2.73739  3.18146  2.89801  2.37887  2.77519  2.98518  4.58477  3.61503
          0.01675  4.49343  5.21577  0.61958  0.77255  0.48576  0.95510
     99   1.87349  4.37423  4.54385  3.96863  2.72175  4.10294  4.45090  2.41802  3.83927  1.35848  3.26661  4.14454  4.44865  4.02494  3.98444  3.41511  3.19177  1.97704  5.01795  3.84175    113 l - - -
          2.68618  4.42225  2.77519  2.73123  3.46354  2.40513  3.72494  3.29354  2.67741  2.69355  4.24690  2.90347  2.73739  3.18146  2.89801  2.37887  2.77519  2.98518  4.58477  3.61503
          0.01675  4.49343  5.21577  0.61958  0.77255  0.48576  0.95510
    100   2.72632  4.83958  3.20019  2.65064  4.12269  3.55092  3.79721  2.79068  1.75190  3.13907  3.97228  3.14407  3.96396  2.96427  2.98350  2.01672  2.39508  3.18909  5.40133  4.09379    114 k - - -
          2.68618  4.42225  2.77519  2.73123  3.46354  2.40513  3.72494  3.29354  2.67741  2.69355  4.24690  2.90347  2.73739  3.18146  2.89801  2.37887  2.77519  2.98518  4.58477  3.61503
          0.01675  4.49343  5.21577  0.61958  0.77255  0.48576  0.95510
    101   4.43865  5.45084  5.30709  5.17731  1.29188  4.98792  3.73276  4.02763  4.97579  3.22074  4.57274  4.56662  5.25892  4.71402  4.83857  4.39449  4.64317  3.98121  3.81770  0.69771    115 y - - -
          2.68618  4.42225  2.77519  2.73123  3.46354  2.40513  3.72494  3.29354  2.67741  2.69355  4.24690  2.90347  2.73739  3.18146  2.89801  2.37887  2.77519  2.98518  4.58477  3.61503
          0.01675  4.49343  5.21577  0.61958  0.77255  0.48576  0.95510
    102   2.73460  4.18523  4.27357  3.68853  3.16410  2.74158  4.10341  2.61875  3.54768  1.62023  3.29039  3.85080  4.21058  3.75217  3.69649  3.13712  2.96687  2.10877  3.08318  2.59755    116 l - - -
          2.68618  4.42225  2.77519  2.73123  3.46354  2.40513  3.72494  3.29354  2.67741  2.69355  4.24690  2.90347  2.73739  3.18146  2.89801  2.37887  2.77519  2.98518  4.58477  3.61503
          0.01675  4.49343  5.21577  0.61958  0.77255  0.48576  0.95510
    103   3.27168  4.56518  5.15601  4.60736  1.67442  4.59430  4.94601  1.53975  4.46923  2.09028  3.37584  4.70732  4.86519  4.59640  4.54276  3.94753  3.51090  1.43161  5.30624  4.07402    117 v - - -
          2.68618  4.42225  2.77519  2.73123  3.46354  2.40513  3.72494  3.29354  2.67741  2.69355  4.24690  2.90347  2.73739  3.18146  2.89801  2.37887  2.77519  2.98518  4.58477  3.61503
          0.01675  4.49343  5.21577  0.61958  0.77255  0.48576  0.95510
    104   2.70046  4.86415  3.11705  2.23368  2.96958  3.53668  3.74312  3.50319  2.17695  3.11778  3.21577  2.60958  3.92712  2.90180  3.00406  2.74485  2.15072  3.19051  5.37291  4.04684    118 t - - -
          2.68618  4.42225  2.77519  2.73123  3.46354  2.40513  3.72494  3.29354  2.67741  2.69355  4.24690  2.90347  2.73739  3.18146  2.89801  2.37887  2.77519  2.98518  4.58477  3.61503
          0.01675  4.49343  5.21577  0.61958  0.77255  0.48576  0.95510
    105   2.74698  4.19421  4.29210  3.70525  2.54710  3.86217  4.12898  1.94459  3.56237  2.32695  3.28528  3.86992  4.22573  3.76819  2.69128  3.15561  2.97872  2.09106  4.73032  2.22153    119 i - - -
          2.68618  4.42225  2.77519  2.73123  3.46354  2.40513  3.72494  3.29354  2.67741  2.69355  4.24690  2.90347  2.73739  3.18146  2.89801  2.37887  2.77519  2.98518  4.58477  3.61503
          0.01675  4.49343  5.21577  0.61958  0.77255  0.48576  0.95510
    106   2.78512  4.69108  3.41329  2.83980  3.87799  3.67468  3.87048  2.46998  1.77171  2.87923  3.77648  3.29829  4.05595  2.55734  3.01205  2.91752  3.01176  2.04790  5.24520  3.98424    120 k - - -
          2.68618  4.42225  2.77519  2.73123  3.46354  2.40513  3.72494  3.29354  2.67741  2.69355  4.24690  2.90347  2.73739  3.18146  2.89801  2.37887  2.77519  2.98518  4.58477  3.61503
          0.01675  4.49343  5.21577  0.61958  0.77255  0.48576  0.95510
    107   3.76000  5.01141  5.53957  4.95739  2.51673  5.06005  5.26240  2.49982  4.81520  0.76636  1.76678  5.15669  5.12873  4.72937  4.80015  4.42734  3.96096  2.76652  5.34349  4.29327    121 l - - -
          2.68618  4.42225  2.77519  2.73123  3.46354  2.40513  3.72494  3.29354  2.67741  2.69355  4.24690  2.90347  2.73739  3.18146  2.89801  2.37887  2.77519  2.98518  4.58477  3.61503
          0.01675  4.49343  5.21577  0.61958  0.77255  0.48576  0.95510
    108   2.75875  5.24347  2.44746  2.41619  4.58410  3.49252  3.69695  4.06046  1.85653  3.54164  4.29294  2.41521  2.53451  2.80140  2.46821  2.71988  2.99064  3.63341  5.67342  4.27280    122 k - - -
          2.68618  4.42225  2.77519  2.73123  3.46354  2.40513  3.72494  3.29354  2.67741  2.69355  4.24690  2.90347  2.73739  3.18146  2.89801  2.37887  2.77519  2.98518  4.58477  3.61503
          0.01675  4.49343  5.21577  0.61958  0.77255  0.48576  0.95510
    109   3.12332  5.41887  3.48967  2.82229  4.86981  3.79928  2.13524  4.24716  1.43958  3.65857  4.47510  3.27868  4.15549  2.22426  1.92816  3.09091  3.29981  3.87788  5.69632  4.46656    123 k - - -
          2.68618  4.42225  2.77519  2.73123  3.46354  2.40513  3.72494  3.29354  2.67741  2.69355  4.24690  2.90347  2.73739  3.18146  2.89801  2.37887  2.77519  2.98518  4.58477  3.61503
          0.01675  4.49343  5.21577  0.61958  0.77255  0.48576  0.95510
    110   2.79458  5.01621  3.19185  2.60759  4.29110  3.59395  3.73982  3.69928  1.87760  3.26802  2.87373  3.11286  3.97556  2.06217  2.34675  2.81481  3.01484  2.72799  5.47361  4.16051    124 k - - -
          2.68618  4.42225  2.77519  2.73123  3.46354  2.40513  3.72494  3.29354  2.67741  2.69355  4.24690  2.90347  2.73739  3.18146  2.89801  2.37887  2.77519  2.98518  4.58477  3.61503
          0.01675  4.49343  5.21577  0.61958  0.77255  0.48576  0.95510
    111   2.27729  4.66775  3.52985  3.00015  3.98356  3.66951  4.01700  3.03466  1.73167  2.95205  3.87692  3.41900  4.11732  3.24966  3.12512  2.97001  3.07359  1.61619  5.37340  4.12190    125 v - - -
          2.68618  4.42225  2.77519  2.73123  3.46354  2.40513  3.72494  3.29354  2.67741  2.69355  4.24690  2.90347  2.73739  3.18146  2.89801  2.37887  2.77519  2.98518  4.58477  3.61503
          0.01675  4.49343  5.21577  0.61958  0.77255  0.48576  0.95510
    112   3.18535  4.53228  4.88915  4.33338  2.42520  4.32984  4.34092  2.09847  4.16426  1.25454  3.26060  4.36365  4.62580  4.24317  4.20860  3.65164  3.40966  2.60761  4.65194  1.85275    126 l - - -
          2.68618  4.42225  2.77519  2.73123  3.46354  2.40513  3.72494  3.29354  2.67741  2.69355  4.24690  2.90347  2.73739  3.18146  2.89801  2.37887  2.77519  2.98518  4.58477  3.61503
          0.01675  4.49343  5.21577  0.61958  0.77255  0.48576  0.95510
    113   2.76156  2.26794  4.12955  3.63310  3.21646  3.68955  4.13207  3.01539  3.50745  2.73685  3.67834  3.79241  4.20545  3.76866  3.72349  2.37759  3.07972  2.78223  4.77447  1.39912    127 y - - -
          2.68618  4.42225  2.77519  2.73123  3.46354  2.40513  3.72494  3.29354  2.67741  2.69355  4.24690  2.90347  2.73739  3.18146  2.89801  2.37887  2.77519  2.98518  4.58477  3.61503
          0.01675  4.49343  5.21577  0.61958  0.77255  0.48576  0.95510
    114   2.83180  5.11478  3.03045  2.55423  4.06753  3.57434  1.94599  3.82971  2.51709  3.37033  4.18822  2.17869  3.98688  2.40340  2.94727  2.82802  3.06197  3.48161  5.37317  2.93527    128 h - - -
          2.68618  4.42225  2.77519  2.73123  3.46354  2.40513  3.72494  3.29354  2.67741  2.69355  4.24690  2.90347  2.73739  3.18146  2.89801  2.37887  2.77519  2.98518  4.58477  3.61503
          0.01675  4.49343  5.21577  0.61958  0.77255  0.48576  0.95510
    115   3.24995  5.91433  1.13198  1.51917  5.21020  2.42013  4.04594  4.76104  3.10196  4.21932  5.06765  2.92716  4.11535  3.21030  3.73836  3.11130  3.54445  4.29811  6.36560  4.81605    129 d - - -
          2.68618  4.42225  2.77519  2.73123  3.46354  2.40513  3.72494  3.29354  2.67741  2.69355  4.24690  2.90347  2.73739  3.18146  2.89801  2.37887  2.77519  2.98518  4.58477  3.61503
          0.01675  4.49343  5.21577  0.61958  0.77255  0.48576  0.95510
    116   3.00806  5.38164  3.14070  1.87715  4.77731  3.66745  3.77331  4.19881  2.27685  3.64478  4.44430  3.14423  4.07167  1.92990  1.59442  2.96861  3.21455  3.80948  5.72572  4.42304    130 r - - -
          2.68618  4.42225  2.77519  2.73123  3.46354  2.40513  3.72494  3.29354  2.67741  2.69355  4.24690  2.90347  2.73739  3.18146  2.89801  2.37887  2.77519  2.98518  4.58477  3.61503
          0.01675  4.49343  5.21577  0.61958  0.77255  0.48576  0.95510
    117   2.71194  5.01275  2.68400  2.20533  4.28441  3.51463  3.70856  3.71632  2.12624  2.29840  4.07492  3.02049  3.90707  2.83812  2.48530  2.71844  2.94221  2.66254  5.48957  4.13385    131 k - - -
          2.68618  4.42225  2.77519  2.73123  3.46354  2.40513  3.72494  3.29354  2.67741  2.69355  4.24690  2.90347  2.73739  3.18146  2.89801  2.37887  2.77519  2.98518  4.58477  3.61503
          0.01675  4.49343  5.21577  0.61958  0.77255  0.48576  0.95510
    118   2.94288  4.42679  4.25322  3.68232  3.46431  4.06646  4.37420  1.93744  3.56258  1.86979  3.38007  3.97228  4.40946  2.20780  3.80010  3.35697  3.17682  1.56675  5.11475  3.92767    132 v - - -
          2.68618  4.42225  2.77519  2.73123  3.46354  2.40513  3.72494  3.29354  2.67741  2.69355  4.24690  2.90347  2.73739  3.18146  2.89801  2.37887  2.77519  2.98518  4.58477  3.61503
          0.01675  4.49343  5.21577  0.61958  0.77255  0.48576  0.95510
    119   2.75953  5.22709  2.05706  2.11738  4.55211  3.47986  3.71450  4.02661  2.48044  3.52613  4.28455  2.95471  2.83672  2.82474  2.60894  2.72338  2.12964  3.60910  5.67604  4.26976    133 d - - -
          2.68618  4.42225  2.77519  2.73123  3.46354  2.40513  3.72494  3.29354  2.67741  2.69355  4.24690  2.90347  2.73739  3.18146  2.89801  2.37887  2.77519  2.98518  4.58477  3.61503
          0.01675  4.49343  5.21577  0.61958  0.77255  0.48576  0.95510
    120   2.79976  4.22642  4.41668  3.82616  2.69171  3.93130  4.21528  2.56562  3.67854  1.84872  1.83579  3.96862  4.28364  3.85951  3.80123  3.22984  2.36924  2.42806  4.77894  2.75432    134 m - - -
          2.68618  4.42225  2.77519  2.73123  3.46354  2.40513  3.72494  3.29354  2.67741  2.69355  4.24690  2.90347  2.73739  3.18146  2.89801  2.37887  2.77519  2.98518  4.58477  3.61503
          0.10876  4.49343  2.38731  0.61958  0.77255  0.48576  0.95510
    121   2.70337  5.04560  2.96931  2.12925  4.34242  2.67657  3.68663  3.10132  1.86130  3.33193  4.11562  2.98032  3.88309  2.81036  2.89962  2.25708  2.93671  3.41224  5.52022  4.15424    135 k - - -
          2.68618  4.42225  2.77519  2.73123  3.46354  2.40513  3.72494  3.29354  2.67741  2.69355  4.24690  2.90347  2.73739  3.18146  2.89801  2.37887  2.77519  2.98518  4.58477  3.61503
          0.01835  4.40301  5.12536  0.61958  0.77255  0.40871  1.09215
    122   2.76579  5.16654  3.01339  2.47624  4.45949  3.52695  2.91556  3.93814  2.09559  3.44798  4.22022  2.21994  3.92366  2.05963  2.83888  2.74415  2.99264  3.54563  5.58708  2.94442    136 q - - -
          2.68618  4.42225  2.77519  2.73123  3.46354  2.40513  3.72494  3.29354  2.67741  2.69355  4.24690  2.90347  2.73739  3.18146  2.89801  2.37887  2.77519  2.98518  4.58477  3.61503
          0.01675  4.49343  5.21577  0.61958  0.77255  0.48576  0.95510
    123   2.83738  5.27312  2.32706  1.38712  2.90625  3.48993  3.77748  4.03262  2.59209  3.55375  4.33805  2.96536  3.94962  2.51830  3.09693  2.79823  3.07985  3.63754  5.71802  4.30453    137 e - - -
          2.68618  4.42225  2.77519  2.73123  3.46354  2.40513  3.72494  3.29354  2.67741  2.69355  4.24690  2.90347  2.73739  3.18146  2.89801  2.37887  2.77519  2.98518  4.58477  3.61503
          0.01675  4.49343  5.21577  0.61958  0.77255  0.48576  0.95510
    124   2.86085  5.11962  3.08654  2.12871  2.97926  3.59769  3.77417  3.81249  1.30779  3.36591  4.19189  3.10857  4.00718  2.91800  2.82861  2.86398  3.08613  3.47598  5.53230  4.18478    138 k - - -
          2.68618  4.42225  2.77519  2.73123  3.46354  2.40513  3.72494  3.29354  2.67741  2.69355  4.24690  2.90347  2.73739  3.18146  2.89801  2.37887  2.77519  2.98518  4.58477  3.61503
          0.01675  4.49343  5.21577  0.61958  0.77255  0.48576  0.95510
    125   2.79766  5.06859  3.03666  1.94313  4.34577  3.55591  3.75407  3.75641  2.15171  3.33059  4.13920  3.06441  3.96390  2.34874  2.89085  2.80359  3.02624  1.96300  5.53580  4.19655    139 e - - -
          2.68618  4.42225  2.77519  2.73123  3.46354  2.40513  3.72494  3.29354  2.67741  2.69355  4.24690  2.90347  2.73739  3.18146  2.89801  2.37887  2.77519  2.98518  4.58477  3.61503
          0.01675  4.49343  5.21577  0.61958  0.77255  0.48576  0.95510
    126   2.89535  4.34293  4.44402  3.90094  2.51919  4.00650  4.35806  1.19806  3.77179  2.33251  3.40422  4.06023  4.39650  3.98365  3.92942  2.43644  3.15044  2.28254  4.93715  3.65702    140 i - - -
          2.68618  4.42225  2.77519  2.73123  3.46354  2.40513  3.72494  3.29354  2.67741  2.69355  4.24690  2.90347  2.73739  3.18146  2.89801  2.37887  2.77519  2.98518  4.58477  3.61503
          0.01675  4.49343  5.21577  0.61958  0.77255  0.48576  0.95510
    127   2.73373  5.02498  3.04891  1.90669  4.27782  3.52736  2.79996  3.72898  2.46702  3.29334  4.08945  3.03427  3.92239  2.85179  2.58368  2.74042  2.52370  3.37753  5.48655  2.50653    141 e - - -
          2.68618  4.42225  2.77519  2.73123  3.46354  2.40513  3.72494  3.29354  2.67741  2.69355  4.24690  2.90347  2.73739  3.18146  2.89801  2.37887  2.77519  2.98518  4.58477  3.61503
          0.01675  4.49343  5.21577  0.61958  0.77255  0.48576  0.95510
    128   2.72976  4.70769  2.22634  2.71289  2.19100  3.59893  3.82358  3.25630  2.30712  2.90635  2.79531  3.19825  3.99312  3.04359  3.13040  2.83349  2.96267  2.99670  5.21558  3.90675    142 f - - -
          2.68618  4.42225  2.77519  2.73123  3.46354  2.40513  3.72494  3.29354  2.67741  2.69355  4.24690  2.90347  2.73739  3.18146  2.89801  2.37887  2.77519  2.98518  4.58477  3.61503
          0.01675  4.49343  5.21577  0.61958  0.77255  0.48576  0.95510
    129   2.24827  2.52186  3.27395  2.70590  4.04145  3.57056  3.81062  3.42966  2.03687  3.06822  3.90974  3.18506  3.97835  2.99401  2.40403  2.80773  2.45840  3.13313  5.34085  4.05173    143 k - - -
          2.68618  4.42225  2.77519  2.73123  3.46354  2.40513  3.72494  3.29354  2.67741  2.69355  4.24690  2.90347  2.73739  3.18146  2.89801  2.37887  2.77519  2.98518  4.58477  3.61503
          0.10876  4.49343  2.38731  0.61958  0.77255  0.48576  0.95510
    130   2.69208  2.60944  2.42915  2.45508  4.28185  3.47884  2.86817  3.72050  2.10174  3.28312  4.07356  2.98667  3.15832  2.81991  2.92760  2.69529  2.92581  3.36090  5.48550  4.12417    144 k - - -
          2.68618  4.42225  2.77519  2.73123  3.46354  2.40513  3.72494  3.29354  2.67741  2.69355  4.24690  2.90347  2.73739  3.18146  2.89801  2.37887  2.77519  2.98518  4.58477  3.61503
          0.01835  4.40301  5.12536  0.61958  0.77255  0.62281  0.76881
    131   2.91503  4.53422  4.14921  3.68437  3.57959  3.85606  4.46423  2.62686  3.52113  1.34318  3.50365  3.93531  4.35194  3.85876  3.75941  3.23950  1.50297  2.52209  5.29071  4.08323    145 l - - -
          2.68618  4.42225  2.77519  2.73123  3.46354  2.40513  3.72494  3.29354  2.67741  2.69355  4.24690  2.90347  2.73739  3.18146  2.89801  2.37887  2.77519  2.98518  4.58477  3.61503
          0.12969  4.40301  2.21285  0.61958  0.77255  0.62281  0.76881
    132   2.69794  4.51212  3.44090  2.94849  3.78152  3.56942  3.94708  2.96081  2.38393  2.79104  3.71375  3.35327  2.63598  3.21758  3.13233  2.88319  2.97014  1.53718  5.19848  3.95297    146 v - - -
          2.68618  4.42225  2.77519  2.73123  3.46354  2.40513  3.72494  3.29354  2.67741  2.69355  4.24690  2.90347  2.73739  3.18146  2.89801  2.37887  2.77519  2.98518  4.58477  3.61503
          0.02049  4.29382  5.01616  0.61958  0.77255  0.75384  0.63593
    133   2.68865  4.75770  3.12934  2.30999  3.98378  3.52187  3.73475  2.55143  2.10214  2.99953  3.84883  3.09227  3.91953  2.91435  2.92501  2.75946  2.04449  3.04474  5.28735  3.98856    147 t - - -
          2.68618  4.42225  2.77519  2.73123  3.46354  2.40513  3.72494  3.29354  2.67741  2.69355  4.24690  2.90347  2.73739  3.18146  2.89801  2.37887  2.77519  2.98518  4.58477  3.61503
          0.02049  4.29382  5.01616  0.61958  0.77255  0.75384  0.63593
    134   3.32307  4.58636  5.18010  4.64545  3.50635  4.73625  5.20104  1.53722  4.53316  1.31195  3.28977  4.83040  4.95460  4.68056  4.64936  4.11037  3.56397  1.31932  5.53649  4.41422    148 l - - -
          2.68618  4.42225  2.77519  2.73123  3.46354  2.40513  3.72494  3.29354  2.67741  2.69355  4.24690  2.90347  2.73739  3.18146  2.89801  2.37887  2.77519  2.98518  4.58477  3.61503
          0.02049  4.29382  5.01616  0.61958  0.77255  0.75384  0.63593
    135   2.86728  4.38556  4.13050  3.55423  3.39806  3.93921  4.24280  2.42167  3.30376  1.55307  3.32862  3.84278  4.30195  3.67191  2.77905  3.24504  3.10708  1.55320  5.03632  3.83890    149 l - - -
          2.68618  4.42225  2.77519  2.73123  3.46354  2.40513  3.72494  3.29354  2.67741  2.69355  4.24690  2.90347  2.73739  3.18146  2.89801  2.37887  2.77519  2.98518  4.58477  3.61503
          0.02049  4.29382  5.01616  0.61958  0.77255  0.75384  0.63593
    136   2.75047  5.11965  2.19338  1.95890  4.39550  3.42472  3.71048  3.84430  2.52858  3.39619  2.31141  2.50353  3.87947  2.84515  3.02423  2.72749  2.99255  3.47308  5.59261  4.20295    150 e - - -
          2.68618  4.42225  2.77519  2.73123  3.46354  2.40513  3.72494  3.29354  2.67741  2.69355  4.24690  2.90347  2.73739  3.18146  2.89801  2.37887  2.77519  2.98518  4.58477  3.61503
          0.02049  4.29382  5.01616  0.61958  0.77255  0.75384  0.63593
    137   2.71415  4.25798  3.91670  3.34629  2.64433  3.76261  3.96507  1.85812  2.43482  2.37714  3.33966  3.63070  4.13008  3.50125  3.47495  3.03905  2.94518  2.47360  4.68985  2.50427    151 i - - -
          2.68633  4.42240  2.77535  2.73063  3.46369  2.40528  3.72510  3.29369  2.67684  2.69370  4.24705  2.90312  2.73755  3.18161  2.89816  2.37873  2.77535  2.98533  4.58492  3.61518
          0.75677  0.94431  1.95282  0.68111  0.70533  0.75384  0.63593
    138   3.22067  5.36091  2.64290  0.68781  4.74653  3.47470  4.09787  4.25758  3.01596  3.83395  4.80576  3.12867  4.09539  3.31403  3.44655  3.18035  3.53022  3.91641  5.86518  4.59998    154 E - - -
          2.68618  4.42225  2.77519  2.73123  3.46354  2.40513  3.72494  3.29354  2.67741  2.69355  4.24690  2.90347  2.73739  3.18146  2.89801  2.37887  2.77519  2.98518  4.58477  3.61503
          0.02373  4.14851  4.87086  0.61958  0.77255  0.88833  0.52991
    139   2.67955  4.92061  2.73098  1.62639  4.35267  3.33234  3.75671  3.77003  2.58157  3.36427  4.18211  2.93650  3.84911  2.91172  3.04275  2.27596  2.20293  3.39061  5.57803  4.21761    155 e - - -
          2.68618  4.42225  2.77519  2.73123  3.46354  2.40513  3.72494  3.29354  2.67741  2.69355  4.24690  2.90347  2.73739  3.18146  2.89801  2.37887  2.77519  2.98518  4.58477  3.61503
          0.02373  4.14851  4.87086  0.61958  0.77255  0.62142  0.77042
    140   2.65294  4.59046  3.25196  2.73014  3.83629  2.87237  3.80986  2.09758  2.16399  2.88146  3.74736  3.18727  3.93878  3.03511  3.04612  2.22769  2.90602  2.92112  5.19736  3.92632    156 i - - -
          2.68618  4.42225  2.77519  2.73123  3.46354  2.40513  3.72494  3.29354  2.67741  2.69355  4.24690  2.90347  2.73739  3.18146  2.89801  2.37887  2.77519  2.98518  4.58477  3.61503
          0.02049  4.29382  5.01616  0.61958  0.77255  0.75384  0.63593
    141   2.81507  5.13762  2.83429  2.46942  4.52626  3.45743  3.75342  3.97578  1.95448  3.49979  4.30449  1.98888  2.13199  2.88958  2.85214  2.79937  3.06841  3.58621  5.65043  4.29637    157 k - - -
          2.68618  4.42225  2.77519  2.73123  3.46354  2.40513  3.72494  3.29354  2.67741  2.69355  4.24690  2.90347  2.73739  3.18146  2.89801  2.37887  2.77519  2.98518  4.58477  3.61503
          0.02049  4.29382  5.01616  0.61958  0.77255  0.75384  0.63593
    142   2.01830  4.33452  3.60948  3.08721  3.69677  3.43840  4.01723  3.01407  3.03246  2.75513  2.07521  3.41420  3.95782  3.33998  3.36902  2.13170  2.41449  2.74691  5.13622  3.90946    158 a - - -
          2.68618  4.42225  2.77519  2.73123  3.46354  2.40513  3.72494  3.29354  2.67741  2.69355  4.24690  2.90347  2.73739  3.18146  2.89801  2.37887  2.77519  2.98518  4.58477  3.61503
          0.02049  4.29382  5.01616  0.61958  0.77255  0.75384  0.63593
    143   2.90053  4.98492  3.10290  2.68666  3.27486  3.62711  2.49784  3.65616  2.68215  3.19449  4.09867  1.72026  4.05252  3.05661  3.08651  2.92360  3.13692  3.36470  4.78922  2.32812    159 n - - -
          2.68618  4.42225  2.77519  2.73123  3.46354  2.40513  3.72494  3.29354  2.67741  2.69355  4.24690  2.90347  2.73739  3.18146  2.89801  2.37887  2.77519  2.98518  4.58477  3.61503
          0.02049  4.29382  5.01616  0.61958  0.77255  0.75384  0.63593
    144   2.87617  5.34936  1.96593  1.64813  4.66827  3.39085  3.78968  4.14052  2.67136  3.66245  4.46373  2.86925  3.91959  2.92931  3.20400  2.81380  1.90602  3.73052  5.83372  4.39393    160 e - - -
          2.68618  4.42225  2.77519  2.73123  3.46354  2.40513  3.72494  3.29354  2.67741  2.69355  4.24690  2.90347  2.73739  3.18146  2.89801  2.37887  2.77519  2.98518  4.58477  3.61503
          0.16904  4.29382  1.95282  0.61958  0.77255  0.75384  0.63593
    145   2.66563  4.52003  3.15642  2.34132  3.74647  2.46844  3.86408  1.88879  2.78598  2.76774  3.68322  3.20524  3.95584  3.12558  3.16615  2.82395  2.92749  2.71871  5.16511  3.89889    161 i - - -
          2.68618  4.42225  2.77519  2.73123  3.46354  2.40513  3.72494  3.29354  2.67741  2.69355  4.24690  2.90347  2.73739  3.18146  2.89801  2.37887  2.77519  2.98518  4.58477  3.61503
          0.02373  4.14851  4.87086  0.61958  0.77255  0.88833  0.52991
    146   2.63439  4.62092  3.09571  2.64554  3.75973  3.43775  3.76518  3.28000  2.64245  2.94343  3.81275  2.33216  3.89585  3.00141  3.04479  2.73547  1.89275  2.99298  5.14695  2.92257    162 t - - -
          2.68618  4.42225  2.77519  2.73123  3.46354  2.40513  3.72494  3.29354  2.67741  2.69355  4.24690  2.90347  2.73739  3.18146  2.89801  2.37887  2.77519  2.98518  4.58477  3.61503
          0.02373  4.14851  4.87086  0.61958  0.77255  0.88833  0.52991
    147   2.90144  4.33792  4.40834  3.88162  3.60245  4.08129  4.61225  1.70689  3.77943  2.31826  3.46901  4.12124  4.47577  4.05757  4.01468  3.42755  2.22994  1.24700  5.33450  4.12668    163 v - - -
          2.68618  4.42225  2.77519  2.73123  3.46354  2.40513  3.72494  3.29354  2.67741  2.69355  4.24690  2.90347  2.73739  3.18146  2.89801  2.37887  2.77519  2.98518  4.58477  3.61503
          0.02373  4.14851  4.87086  0.61958  0.77255  0.88833  0.52991
    148   2.78866  5.23848  1.73377  2.29977  4.55258  3.37780  3.68155  4.03197  2.45040  3.53019  4.32262  2.85371  3.85971  2.10583  2.49511  2.73712  3.03315  3.62706  5.67403  4.26895    164 d - - -
          2.68618  4.42225  2.77519  2.73123  3.46354  2.40513  3.72494  3.29354  2.67741  2.69355  4.24690  2.90347  2.73739  3.18146  2.89801  2.37887  2.77519  2.98518  4.58477  3.61503
          0.02373  4.14851  4.87086  0.61958  0.77255  0.88833  0.52991
    149   2.92536  5.29832  2.58036  1.80755  4.60542  3.41321  3.75286  4.07650  2.47252  3.57951  4.42514  2.90765  3.93347  1.49681  2.87158  2.87102  3.17497  3.70285  5.72005  4.34526    165 q - - -
          2.68618  4.42225  2.77519  2.73123  3.46354  2.40513  3.72494  3.29354  2.67741  2.69355  4.24690  2.90347  2.73739  3.18146  2.89801  2.37887  2.77519  2.98518  4.58477  3.61503
          0.02373  4.14851  4.87086  0.61958  0.77255  0.88833  0.52991
    150   3.07081  4.46372  4.61263  4.11888  1.78495  4.19971  4.42213  2.20568  3.99413  1.99008  3.27645  4.25238  4.55594  4.16757  4.13702  3.56433  3.33354  1.36368  4.80995  3.38124    166 v - - -
          2.68618  4.42225  2.77519  2.73123  3.46354  2.40513  3.72494  3.29354  2.67741  2.69355  4.24690  2.90347  2.73739  3.18146  2.89801  2.37887  2.77519  2.98518  4.58477  3.61503
          0.02373  4.14851  4.87086  0.61958  0.77255  0.88833  0.52991
    151   2.37737  5.02429  2.40601  2.36368  4.36721  3.38166  3.65671  3.80311  1.73614  3.35238  4.14215  2.89918  3.82834  2.78528  2.88095  2.66228  2.55316  3.41964  5.53484  4.16096    167 k - - -
          2.68618  4.42225  2.77519  2.73123  3.46354  2.40513  3.72494  3.29354  2.67741  2.69355  4.24690  2.90347  2.73739  3.18146  2.89801  2.37887  2.77519  2.98518  4.58477  3.61503
          0.02373  4.14851  4.87086  0.61958  0.77255  0.88833  0.52991
    152   2.69935  4.48100  3.46189  2.90843  2.82058  3.62655  3.85920  2.80494  1.85953  2.55914  3.54290  3.32955  4.01744  3.15345  3.09574  2.89212  2.93733  2.08438  5.00880  3.71343    168 k - - -
          2.68618  4.42225  2.77519  2.73123  3.46354  2.40513  3.72494  3.29354  2.67741  2.69355  4.24690  2.90347  2.73739  3.18146  2.89801  2.37887  2.77519  2.98518  4.58477  3.61503
          0.02373  4.14851  4.87086  0.61958  0.77255  0.88833  0.52991
    153   2.97054  5.57395  1.89966  1.38844  4.86375  3.30023  3.79837  4.38885  2.77565  3.86528  4.69013  1.98235  3.89751  2.95171  3.36219  2.85715  3.24837  3.94741  6.01530  4.50871    169 e - - -
          2.68618  4.42225  2.77519  2.73123  3.46354  2.40513  3.72494  3.29354  2.67741  2.69355  4.24690  2.90347  2.73739  3.18146  2.89801  2.37887  2.77519  2.98518  4.58477  3.61503
          0.02373  4.14851  4.87086  0.61958  0.77255  0.88833  0.52991
    154   2.73562  4.70640  3.15492  2.30208  3.91644  3.54902  3.75486  1.99603  2.00334  2.89894  3.79698  3.14030  3.95405  2.95569  2.82686  2.83427  2.96338  2.90347  5.24306  3.97070    170 i - - -
          2.68618  4.42225  2.77519  2.73123  3.46354  2.40513  3.72494  3.29354  2.67741  2.69355  4.24690  2.90347  2.73739  3.18146  2.89801  2.37887  2.77519  2.98518  4.58477  3.61503
          0.02373  4.14851  4.87086  0.61958  0.77255  0.88833  0.52991
    155   2.73667  4.90187  3.05297  2.54477  4.17539  3.49294  3.67959  2.82716  1.65915  3.16479  4.00666  2.31449  3.90461  2.83387  2.68702  2.76766  2.96592  3.23520  5.38020  4.07193    171 k - - -
          2.68618  4.42225  2.77519  2.73123  3.46354  2.40513  3.72494  3.29354  2.67741  2.69355  4.24690  2.90347  2.73739  3.18146  2.89801  2.37887  2.77519  2.98518  4.58477  3.61503
          0.02373  4.14851  4.87086  0.61958  0.77255  0.88833  0.52991
    156   2.77275  5.11883  2.71721  1.61975  4.47590  2.39423  3.69765  3.92416  2.42514  3.45039  4.25556  2.91373  3.87403  2.83432  2.38188  2.74813  3.02199  3.53901  5.60898  4.24528    172 e - - -
          2.68916  4.42635  2.77570  2.72929  3.46206  2.40729  3.72496  3.29102  2.67532  2.68637  4.24756  2.90708  2.73804  3.18017  2.89667  2.38215  2.77535  2.98529  4.58887  3.61265
          0.60377  0.79131        *  3.80747  0.02245  0.00000        *
//
