# Supplementary material for: T346Hunter: A Novel Web-Based Tool for the Prediction of Type III, Type IV and Type VI Secretion Systems in Bacterial Genomes
Source: PLoS One. 2015 Apr 13;10(4):e0119317. doi: 10.1371/journal.pone.0119317 (PMC4395097; doi:10.1371/journal.pone.0119317)
Supplement: S1 Data — (ZIP) [file pone.0119317.s009.zip › T346Hunter_profiles/GP.YddE.fasta]

>gi|87162078|ref|YP_494178.1| hypothetical protein SAUSA300_1483 [Staphylococcus aureus subsp. aureus USA300_FPR3757] [YddE]
MNLKAPYAGLRDNLLLTKTGEVWAYYRVRSESISTANYDAKEESKKRMRYFLESIKGYQDFHFEMYDHDL
DLRNKFKEISKDFDDEAFNVAEYYSKETIDVLEQELQMITHNSFVMGVKIRELADDAVTLKEILKSTLSD
TAERIVSNFGFDVNLDDKILDKYKTFERDLADSFLGIGGERLTENELAYIIRKPFISNATHDVQEESSRR
AITDIYNAVIDPTRLSVLEVENDNEKFYTTTVVVDDFPLDMEYTHLFEKAQNMPFPVECHVKAKIINNEK
VKKKFDRAKINHKQQAKEKQDTGDSASEDVQDNLFVLNQMEREVTGSGVFIEWVFMFVIKSDDYRDCKRK
AKRLMKRLKETQIYAVNPLADQLQLFYQCLHGNDLFINKYWLQRTTATGIAENLFGVSQSLGTKTGFYIG
RIDKFIRSVSREEAVASSRDIILFSLLLAAKGIKGAVSDSPHVLITGQTGKGKSFLAKLLWIYTSFFKGQ
MLYWDPKSEFAEWFDRVTESKEMQEKYPLFINHLKTFKYVTLNYEDSTNYGCLDPIVFLDGIEANEMLKS
VFDEIKSFENYHHIETAIYQAISDTVEERENGKKVGSLNVIEKLQNNEDEHVKNAGDLLFEKTQNNILKL
VFSDGTNPALNIQEKATILQVKGLDMPKADDDTSSYSTSEKNGITLMLLIGKFLEKFGSRRDVQTTIFID
EGWAFSASRQGKKVGKRIKRTGRSENNSLVFITQSVKDKADDDGGNFGCHFAFDEKDEREDILKSLGLEY
SKESPENMEMLKDLKKGQCIFSDFYGRVGKMVVHCPFEEMTEAFRTQEDSASSKAEEKFAM
>gi|49483479|ref|YP_040703.1| hypothetical protein SAR1293 [Staphylococcus aureus subsp. aureus MRSA252] [YddE]
MNLKAPYAGLRDNLLLTKTGEVWAYYRVRSESISTANYDAKEESKKRMRYFLESIKGYQDFHFEMYDHDL
DLRNKFKEISKDFDDEAFNVAEYYSKETIDVLEQELQMITHNSFVMGVKIRELADDAVTLKEILKSTLSD
TAERIVSNFGFDVNLDDKILDKYKTFERDLADSFLGIGGERLTENELAYIIRKPFISNATHDVQEESSRR
AITDIYNAVIDPTRLSVLEVENDNEKFYTTTVVVDDFPLDMEYTHLFEKAQNMPFPVECHVKAKIINNEK
VKKKFDRAKINHKQQAKEKQDTGDSASEDVQDNLFVLNQMEREVTGSGVFIEWVFMFVIKSDDYRDCKRK
AKRLMKRLKETQIYAVNPLADQLQLFYQCLHGNDLFINKYWLQRTTATGIAENLFGVSQSLGTKTGFYIG
RIDKFIRSVSREEAVASSRDIILFSLLLAAKGIKGAVSDSPHVLITGQTGKGKSFLAKLLWIYTSFFKGQ
MLYWDPKSEFAEWFDRVTESKEMQEKYPLFINHLKTFKYVTLNYEDSTNYGCLDPIVFLDGIEANEMLKS
VFDEIKSFENYHHIETAIYQAISDTVEERENGKKVGSLNVIEKLQNNEDEHVKNAGDLLFEKTQNNILKL
VFSDGTNPALNIQEKATILQVKGLDMPKADDDTSSYSTSEKNGITLMLLIGKFLEKFGSRRDVQTTIFID
EGWAFSASRQGKKVGKRIKRTGRSENNSLVFITQSVKDKADDDGGNFGCHFAFDEKDEREDILKSLGLEY
SKESPENMEMLKDLKKGQCIFSDFYGRVGKMVVHCPFEEMTEAFRTQEDSASSKAEEKFAM
>gi|24378710|ref|NP_720665.1| conjugative transposon protein [Streptococcus mutans UA159] [YddE]
MLENVIDNSVLHNKILDLKDNLMLMEDGSVFALYEIPAHIMNMVDDKKKERLKHGTSYAIGNLQPYEDFD
IAMVPFPLDLENKYLQLSKDIADDDTADFAYYMLDKSYTSLYANQELYEYHYFMSIPLKSLSISIDLKKV
LKTTLDSTVRGFAKFLGQGISVLEGWEKDYSLMVEELEKQLTSLKPIRLTTKENIFINSYFYIRGLDIDR
EHQVKLVESYIDNIDDVSVSYENYNILTIHCEDRKHYIAMLPLAYEPENMSYLHLIEQIHSFNFPVEVFT
KAKFAKTKGTPFNNIRFKVRQARKFLKNTEEESFEADSVDKKSTSRSKYLVEDAEQKIDEKVPMLNYLQT
FLVFDNDLDVLKRKIDIIVDALKFCKIRLSRATADQFYLYYKNRFGTILEPQDKNFIQPVEIDGFCENLF
FIDRKIGQDIGFYLGRIDSEMDSWVADPDEALKASNKLFFLNPFQANKVGIKGKANSNPNTQLSGDTGEG
KSFAAKLIHLYSSFLKVKTLYIDPKLEMEANYKRVLKEFEEQDVYPEIQKYIRSLSFATLDSTKNENLGV
LDPLVFLPKKRAKGLIVSMIGELIKYDSHISFKTELSHQLSLFADRRARGEQVGTLTVLKELYNHSERQD
VRDTAESLIEDIKDSILGLVFSDGKNQAVDLNARNVILGVSGLDLPQDDSIVHSDLTLQQRYSLVIMYAL
GEFVIQFAERDYKEHTLEIVDEAWFLETSAVGRGIFNRMKRLNRRFNNFLYFVSQEIDDSNRGKDEKTAF
GSYFCFRNDDSTKVDSILRRLGVQPTEESRKWFDNLSLGQCLYRDSANRVERVTFDGLFPEVKELFKTVE
NDSLEAI
>gi|288905847|ref|YP_003431069.1| conjugative transposon protein [Streptococcus gallolyticus UCN34] [YddE]
MVKRLEYPIAKTDGNMALRKDGVVTAFYRVPNTPITITDTDKKKKHKITVSQVVKKLAKYKYFEVSLIPR
DYLLEEKMRDFSDDLADDSKVLGEQTLSKTVGLLTKEMEIPYEYEWIVGINIEKTIVKNNLTEAVTNQLS
EIAENIAGFLGFEVETLENWYEDYQEIESIIYRLLSPLKAKRLTNEELFYYQRYQFLTYIPHLREDVIAN
RALENVTDTVITVVEEGILKLSSIYGTSYLSILPIGRYSTIFNGFHLGELLQRLSFPVWLKMKAEFIDKS
GLNGQMGRSNNRYRNIMNEAASTDTVQQDDILMGAYSLKDLMKKVGNKEELIRFGAYVTVAASNIKQLKQ
RRQSLLSYFQDMSVSLHEAGHDTPYLFQSLLYGQDLQVTTRKWNHLVTCKGFAELMLFTNTRSGNRIGWY
IGRVDNRLTAWDNIDEAVQGSKNLVLFNATVANKEDIAGKVTKNPHLIITGATGNGKSYLAQLLFLLTSQ
QNVRILYIDPKRELREHYQKVISQPDFARRFPERKKQIENINFVTLDATLESNHGVLDPIVILEKENAQA
TAKNMLLYLLRQATQVELTQTTSLTNAITTVLERREAGETVGFNHVIELLCQDVDKKVVEVGEYFKAIIR
NSILELAFSDGNVKGLSYDERVTVLEIADLSLPKDGVEDISDHEANSICLMFALGAFCKHFGERNDDETL
EIFDEAWILMQSSEGKAVIKSMRRVGRSKYNTLCLVTQSVHDAENEEDSTGFGTIFAFYEKSERKDILKH
VGLEVTEKNLEWLDNMISGQCLYYDVYGNLNMISVHNLFEDIDPFLKPMKQTTSSVLENKYAS
>gi|269201743|ref|YP_003281012.1| conserved hypothetical protein, transposon-related protein [Staphylococcus aureus subsp. aureus ED98] [YddE]
MELKAPYAGIKNNLLLTKSGEVWAYYRIRSESISTANYDKKEASKKRMKYFLESIKGYQDFHFEMYEHDL
DLRNKFKEISQDFDDSAFDVANYYAQETIDVLEQELQMITRNSFVMGVKLRELSDDAISIKEILKSTLSD
TAERMISNFGFNVSLDEKVLSRYEVFERELADSFLSIEGERLTENELAYIVRKPFISNATHDVQEESSRR
AVTDVCNVVIDPTNMRVLKVTNENETFYTTTIVVDDFPLDMEFTHIYEKAQNMPFPVECHVKAKIIENDK
VKKKFDRAKINHKAQAREKQSAGDNASEDIQDNLFVLEQMEKEVTGSGVFMEWSCSFVIKSDDLKDCKRK
AKRLIKRLKETNIYAVNPLADQLQLYYQILHGNPLFINKYWVQRTTATGIAENLFGVSQSLGTKTGFYIG
RIDKFIRSVSREEAVASSRDIILFSLLLAAKGISGAVSDSPHVLITGQTGKGKSFLAKLLWIYTSFFKGQ
MIYWDPKSEFADWFNKITESEDMQRKYPLFVNHLKTFKYVTLDYKNPSNYGCLDPIVFLDGIEANEMLKS
VFDEIKSFENEHRVETAIYRAITETVEEREKGQQVGSLDVIKKLQNDEDEHVSQAGDLLFEKTQNNILKL
VFSDGSNPALNIQEKATILQVQGLDMPKAGDDPSGYSTGEKNGITLMLLIGKFLQKFGSRRQIQTTLFID
EGWAFSASRQGKKVAKGIKRMGRSENNSLVFITQSVKDKADEDGGNFGCHFAFDEKDEREDILKSLGLEY
SKESPENMEMLKDLKKGQCIFSDFYGRVGKMVVHCPFEEMTEAFKTQEDSASSIAEEKFAI
>gi|269203329|ref|YP_003282598.1| conserved hypothetical protein, transposon-related protein [Staphylococcus aureus subsp. aureus ED98] [YddE]
MDLKAPYAGIKNNLLLTKNGEVWAYYRIRSESISTANYDAKEASKKRMKYFLESIKGYQDFHFEMYEHDL
DLRNKFKEISKDFDDTTFDVANYYAQETIDVLEQELQMITHNSFVMGVKLRELSDDAVSIKEMVKSTLSD
TAERMISNLGFNVSLDDKVLSRYESFERELADNFLSIEGERLTENELAYIVRKPFISNATHDVQEESARR
AVTDVCNVVIDPTQMRVLKVTNENETFYTTTVVVDDFPLDMEYTHIFEKAQNMPFPVECHIKAKIVENDK
VKKKFDRAKINHKAQSREKQATGDNASEEIQDNLFVLEQMEKEVTGSGVFMEWSCLFVIKSDDLRDCKRK
AKRLVKRLKETEIYAVNPLADQLQLYYQVLHGNDLFINKYWVQRTTATGIAENLFGVSQSLGTKTGFYIG
RIDKFIRSVSREEAVASSRDIILFSLLLAAKGIKGAVSDSPHVLITGQTGKGKSFLAKLLWLYTSFFKGQ
MIYWDPKSEFADWFNKITESEEMRRKYPLFVSHLETFKYVTLDYNKSNNFGCLDPIVFLNGIEANEMLKS
VFDEIKSFENYHHIETAIHQAISDTIDERENGETVGSLSVIEKLQNHDDEAVRNAGDLLYQKTQNNILKL
VFGNGENPALNIEEKITILQVKGLDIPKADDDPSTYSTSEQNGITLMLLIGKFLQKFGSRRQIQTTIFID
EGWAFSASRQGKKVAKGIKRMGRSENNSLVFITQSVKDKADEDGGNFGCHFAFDEKDEREDILKSLDLEY
SKESPENMEMLKDLKKGQCIFSDFYGRVGKMAVHCPFEEMTEAFRTQEDSASSKAEEKFAI
>gi|269203522|ref|YP_003282791.1| conserved hypothetical protein, transposon-related protein [Staphylococcus aureus subsp. aureus ED98] [YddE]
MNLKAPYAGLRDNLLLTKTGEVWAYYRVRSESISTANYDAKEESKKRMRYFLESIKGYQDFHFEMYDHDL
DLRNKFKEISKDFDDEAFNVAEYYSKETIDVLEQELQMITHNSFVMGVKIRELADDAVTLKEILKSTLSD
TAERIVSNFGFDVNLDDKILDKYKTFERDLADSFLGIGGERLTENELAYIIRKPFISNATHDVQEESSRR
AITDIYNAVIDPTRLSVLEVENDNEKFYTTTVVVDDFPLDMEYTHLFEKAQNMPFPVECHVKAKIINNEK
VKKKFDRAKINHKQQAKEKQDTGDSASEDVQDNLFVLNQMEREVTGSGVFIEWVFMFVIKSDDYRDCKRK
AKRLMKRLKETQIYAVNPLADQLQLFYQCLHGNDLFINKYWLQRTTATGIAENLFGVSQSLGTKTGFYIG
RIDKFIRSVSREEAVASSRDIILFSLLLAAKGIKGAVSDSPHVLITGQTGKGKSFLAKLLWIYTSFFKGQ
MLYWDPKSEFAEWFDRVTESKEMQEKYPLFINHLKTFKYVTLNYEDSTNYGCLDPIVFLDGIEANEMLKS
VFDEIKSFENYHHIETAIYQAISDTVEERENGKKVGSLNVIEKLQNNEDEHVKNAGDLLFEKTQNNILKL
VFSDGTNPALNIQEKATILQVKGLDMPKADDDTSSYSTSEKNGITLMLLIGKFLEKFGSRRDVQTTIFID
EGWAFSASRQGKKVGKRIKRTGRSENNSLVFITQSVKDKADDDGGNFGCHFAFDEKDEREDILKSLGLEY
SKESPENMEMLKDLKKGQCIFSDFYGRVGKMVVHCPFEEMTEAFRTQEDSASSKAEEKFAM
>gi|57650490|ref|YP_186419.1| hypothetical protein SACOL1579 [Staphylococcus aureus subsp. aureus COL] [YddE]
MNLKAPYAGLRDNLLLTKTGEVWAYYRVRSESISTANYDAKEESKKRMRYFLESIKGYQDFHFEMYDHDL
DLRNKFKEISKDFDDEAFNVAEYYSKETIDVLEQELQMITHNSFVMGVKIRELADDAVTLKEILKSTLSD
TAERIVSNFGFDVNLDDKILDKYKTFERDLADSFLGIGGERLTENELAYIIRKPFISNATHDVQEESSRR
AITDIYNAVIDPTRLSVLEVENDNEKFYTTTVVVDDFPLDMEYTHLFEKAQNMPFPVECHVKAKIINNEK
VKKKFDRAKINHKQQAKEKQDTGDSASEDVQDNLFVLNQMEREVTGSGVFIEWVFMFVIKSDDYRDCKRK
AKRLMKRLKETQIYAVNPLADQLQLFYQCLHGNDLFINKYWLQRTTATGIAENLFGVSQSLGTKTGFYIG
RIDKFIRSVSREEAVASSRDIILFSLLLAAKGIKGAVSDSPHVLITGQTGKGKSFLAKLLWIYTSFFKGQ
MLYWDPKSEFAEWFDRVTESKEMQEKYPLFINHLKTFKYVTLNYEDSTNYGCLDPIVFLDGIEANEMLKS
VFDEIKSFENYHHIETAIYQAISDTVEERENGKKVGSLNVIEKLQNNEDEHVKNAGDLLFEKTQNNILKL
VFSDGTNPALNIQEKATILQVKGLDMPKADDDTSSYSTSEKNGITLMLLIGKFLEKFGSRRDVQTTIFID
EGWAFSASRQGKKVGKRIKRTGRSENNSLVFITQSVKDKADDDGGNFGCHFAFDEKDEREDILKSLGLEY
SKESPENMEMLKDLKKGQCIFSDFYGRVGKMVVHCPFEEMTEAFRTQEDSASSKAEEKFAM
>gi|170016343|ref|YP_001727263.1| hypothetical protein LCK_p100036 [Leuconostoc citreum KM20] [YddE]
MKLAVPFKAVKDNILLTQDNEAWAYFNIEALSISDNDEEGIAKRQTQLSLLFDRLADFEDFELRLYNRDL
DLVNRYKELQPSLATDMGETPVQMIVDEISAITATGVSQTIERFVLGIKLHNQNSGKVIKQATNAMNNFV
DELAGWFNYEKPLDEKLFDDFRTSEKQAYEKVGYLDHTRRLTTDELVHLMRNNFIQGQLHDFRKVGQERD
IFKLSDTVIDDGAVSGYVKLVNDDNVRYVAKLVLSTTPENITGFHLFRLVQNMSYPIDINLKAHYYKSEG
IYGLATRASQSLKTASNNVNERYQAEGFSSSKDDNTVEIAEVLNDHISEKRNFFSTLVTFTVSAEYIETL
HDRVANLIESFRSIDVNIVKPIGEQKRLFYYDLMGSDVSQNRYWVQLLTSEGIGELLFAVNQQVGSNIGF
YIGRGAPKTVANSTQDALDSSKRLVFFNPLITNEILDGSTSTTSPNIMITGKTGRGKSYLTKIILKIIQL
SNAKAIYFDPKQEMRKWYSAVLNDQTFKADYPDEYTLLNNVRFVTLDVSDKTNYGVLDPFIVIDVRHTMG
QTQSGEESLKATVQEIFKQIYRDYGSLIAETELDLAINKIIQKRQAGETVGMLDVIEELAQNEDEDVKHL
AKFLSGKVTRSSLSLVFSHGESEGLKLNNRITILETAGLTLPQHDKSKQDYTEFEVASMIVMTVLGVFSR
TFATRDYDEKTVEIFDEAWTFTTSDIGSRIFNEMARIGRSANNLLIPVTQSVHDVKSDNFGVLFAFDEDK
EQPDILQHVGLPVNDDNIKELGNMVMGQCFMKDIYGRVEKITVDEPLVAMQRAYQTVKAGDTAQAEKAYR
>gi|311066985|ref|YP_003971908.1| hypothetical protein BATR1942_00085 [Bacillus atrophaeus 1942] [YddE]
MQNREKVESYKKKWQHLFEEITSYEDFHLMMYPSEYELEKRFKDLETDIAADAMDVARYYNEETVRLLEQ
RLGRLTKYDFILGVKLKSSLVNISVELKDNILSFFNTATDTVVKMLGWEQNVSTSFFEKYEEVEETLANI
MASVRGERLSESEMTYINRYHFVRGLNHQTNEESEIKDVRSITNTIIDLADPSVLHLHSDQDEGYSAFIV
IDEFLHNMSESDVFYEAQSLPFPVEVQMKIQTEPKSITKPALNLKRQQLKEEQKEQQSTGDRSDVSTVTS
ATMIRHLQDEIKKEDVHVMNWLAVVVVHGKTKKECVGKAKIVKRHLKGAGITCRLPVADQLNLFYKMLPG
EKLDITDKNWIQKTTQDGVAEGLFAVNSDIGSKIGFFLGWVDRFQEHTDLESAIMSSRDFVLFHPFLANQ
YLKGSKTRSPHCLITGDTGNGKSYLAKLMFIYVSMLNIKSLYIDPKKEMRKWIQKVLNDEYIRENFPLYI
AHLEQYNYITLDHENTHNWGALDPVSFLPPMKAKELVQVIFEQVYDFKGKDDINTAFLRATSEVIDAKQK
GEQVGSLDIIRKMQSHPEKSVQKAGDYLNEVVSDSNLKLCIHDGSNPALSLEKRITILEVENMDLPDHGE
RLENYTISQLKSSAVMFALGKFCELFGMNPDEQTVEFIDEAWIFTTSQQGKKVERQMRRIGRSYNNAEYF
ISQSTKDALKEEDSGNFGVAFAFDEPNEREEVLKWMNMEVTKENKKMMESMFQGQCLFKDYYGRTSKISI
ECLFEEWQGALKTVEKKAVAYAEEKYL
>gi|157691365|ref|YP_001485827.1| hypothetical protein BPUM_0574 [Bacillus pumilus SAFR-032] [YddE]
MILTRSGDVWAYYRIKSSSIPSQNQSKIEEYKDKWTSFYEDITEYEDFHLMMYPNEFDLEGRLNVLKKDI
HEDAFDVASYYMQETVSVMDQRLGRLTKPDFIIGIKLNKTLLSMDADMKDNLVSMFDTATDTVVNMLGWE
QEISSEFFKKYIEIEDDLASTVTTVFAERLKESELKYINRYHFVRGLYHDVDEESQNGDIHSITNTVIDP
TIPGSLKLVSDQDEGYISFVVVDEYFDNMVNSDLFFEVQALPFPVEVDIKAKVEGKGMTKAALNIKHQQL
KEEQNEKHSLGDESDQSTMTSAFLVKDLQNKIKKEEVSLINWLAVVVVDGRSKKECTEKARLVVRHLKGA
GIKCRIPIADQLSLFYKMLPAQKLDLMDKNWIQKTTQNGLAECLLGVDSFVGSKIGFFLGWGDRFDKHTD
LESAIRSSRDFVLYHPFLANQQIKGSKTRSPHCLITGDTGNGKSFLAKLLFQYISFMDVKALYIDPKKEM
RKWITKIINNPQTRKDFPLYINHLEKYHFITLDHEKKENWGALDPVSFMPASKAKDLIEVIFEQIYNFKD
KDTISTAFLRAISNVLERKERGEQVGSLHIIYEMQQHKNEIVREAGDNLFESVKDSIMKLLIHDGSNPSL
SLTERMTILEIENMDLPEFGERIENFTKSQMKSSAVMFAVGKFCELFGMNADEKTAEFIDEAWIFTASPQ
GRKVERQMRRIGRSYNNAEFFISQSTKDALHDDDKGNFGVAFAFDEPSEREDVLKWMNLEPSEENQKMLG
SMFQGQCLFKDIYGRTSKISIECLFEEWMGAFETINKSEVAYAEEMYL
>gi|255767139|ref|NP_388375.2| hypothetical protein BSU04940 [Bacillus subtilis subsp. subtilis str. 168] [YddE]
MQNKEKVESYKKKWQHLFEEITSYEDFHLMMYPSEYELEKRFKDLETDIAADAMDVARYYNEETVRLLEQ
RLGRLTKYDFILGVKLKSSLVNISVELKDNILSFFNTATDTVVKMLGWEQNVSTSFFEKYEEVEETLANI
MASVRGERLSETEMTYINRYHFVRGLKHQTNEESEIKDVRSITNTIIDPTDPSVLHLHSDQDEGYSAFVV
IDEFLHNMSESDLFYEAQSLPFPVEVQMKIQTESKSITKPALNLKRQQLKEEQKEQQSTGDRSDVSTVTS
ATMIRHLQDEIKKEDVHVMNWLSVIVVHGKTKKECVGKATIVKRHLKGAGITCRLPVADQLNLFYKMLPG
EKLDITDKNWIQKTTQDGVAESLFAVNSDIGSKIGFFLGWVDRFQEHTDLESAIMSSRDFVLFHPFLANQ
QLKGSKTRSPHCLITGDTGNGKSYLAKLIFNYISMLNIKSLYIDPKKEMRKWIQRVLNDEYIRENFPLYI
AHLEKYNYITLDHENTHNWGALDPISFLPPMKAKELVQVIFEQVYDFKGKDDINTAFLRATSEVIDAKQK
GEQVGSLDIIRKMQSHPEEAVQKAGDYLNEVVSDSILKLCIHDGSNPALSLEKRITILEVENMDLPDHAE
RLENYTISQLKSSAVMFALGKFCELFGMNQDEQTVEFIDEAWIFTTSQQGKKVERQMRRIGRSYNNAEYF
ISQSTKDALKEEDSGNFGVAFAFDEPNEREEVLKWMNMEVTKDNKKMMESMFQGQCLFKDYYGRTSKISI
ECLFEEWQGALKTVEKKAVAYAEEKYL
>gi|161508874|ref|YP_001574533.1| hypothetical protein USA300HOU_0631 [Staphylococcus aureus subsp. aureus USA300_TCH1516] [YddE]
MNLKAPYAGLRDNLLLTKTGEVWAYYRVRSESISTANYDAKEESKKRMRYFLESIKGYQDFHFEMYDHDL
DLRNKFKEISKDFDDEAFNVAEYYSKETIDVLEQELQMITHNSFVMGVKIRELADDAVTLKEILKSTLSD
TAERIVSNFGFDVNLDDKILDKYKTFERDLADSFLGIGGERLTENELAYIIRKPFISNATHDVQEESSRR
AITDIYNAVIDPTRLSVLEVENDNEKFYTTTVVVDDFPLDMEYTHLFEKAQNMPFPVECHVKAKIINNEK
VKKKFDRAKINHKQQAKEKQDTGDSASEDVQDNLFVLNQMEREVTGSGVFIEWVFMFVIKSDDYRDCKRK
AKRLMKRLKETQIYAVNPLADQLQLFYQCLHGNDLFINKYWLQRTTATGIAENLFGVSQSLGTKTGFYIG
RIDKFIRSVSREEAVASSRDIILFSLLLAAKGIKGAVSDSPHVLITGQTGKGKSFLAKLLWIYTSFFKGQ
MLYWDPKSEFAEWFDRVTESKEMQEKYPLFINHLKTFKYVTLNYEDSTNYGCLDPIVFLDGIEANEMLKS
VFDEIKSFENYHHIETAIYQAISDTVEERENGKKVGSLNVIEKLQNNEDEHVKNAGDLLFEKTQNNILKL
VFSDGTNPALNIQEKATILQVKGLDMPKADDDTSSYSTSEKNGITLMLLIGKFLEKFGSRRDVQTTIFID
EGWAFSASRQGKKVGKRIKRTGRSENNSLVFITQSVKDKADDDGGNFGCHFAFDEKDEREDILKSLGLEY
SKESPENMEMLKDLKKGQCIFSDFYGRVGKMVVHCPFEEMTEAFRTQEDSASSKAEEKFAM
>gi|116872199|ref|YP_848980.1| ATPase [Listeria welshimeri serovar 6b str. SLCC5334] [YddE]
MRLKQPFHKVYRNVLITTENEVWAYFTCPSEYVIGQNKEVQEKHKRKWNQFLQSLRRFEDFELFLNPHSY
NLNERLSAFSKSFDEEAQDMGDALINRTLSELESQLRVITTEKFYIGVKLSSLSSATSLKGKAMELVDYY
AGKLLAITQYHMTVDEDFLARYRIIEAEVFQLVGAINGRRLTEKEVLQVCRYPYVRGMATSFDSDFIEKE
GYSLTDTILDPTEEQGLLKLRSLEGTNYIALLPIHKFAPNLAFNHVAELVQSLPFPVEFRLKAHFEPLKG
GKGLKGKSSRASKRLKNSAKETLSMGDAEMKSSRFNRYALTDLNNKIDLRVPVIKWLGLFGVFGQTPEEC
RSRIRTVLSLCQSRNVDVVKGLADQVFLFHQFLSGNKLGPEKNWIHYTTVEGISELMLGVENRIGDNVGI
PIGMVSELKNTRNLTPKEIAKTSRKPVFFNPSIGNQSDIADKKANSPHIAITGPTGNGKSYLAKFVFFLS
VLMKGKGLYVDPKSEFFDWIMEVINDPVYQKKYPETCTFVQQHFHQVRLDPDKKSNKGVLDPICFIPNRV
AAKDMAQDLFEELYNFTSAREKKSRLAMLEGIEVVLKKRDYGERVGLLHVVDYMLENDNEEVRDTANLIK
KSVQGSILELAFSYGENEGLNLHNKVTVLEVLGLEMPRAETLSNDYSATQRKSIMLMMCIGKFCELFGLR
DREESTVVLFDESWIFNTSKNGRAIIKSMRRVGRSFNNTLIIVTQSVKDTAEEDDTGNFGRIFAYDDKDE
REEILRHLGLEVSEENIEWLKNLPKYHCLYLDLRGRVGKMLVYCPYEELHQMLQTVKKNASADVETAFSA
>gi|325979417|ref|YP_004289133.1| conjugative transposon protein [Streptococcus gallolyticus subsp. gallolyticus ATCC BAA-2069] [YddE]
MVKRLEYPIAKTDGNMALRKDGVVTAFYRVPNTPITITDTDKKKKHKITVSQVVKKLAKYKYFEVSLIPR
DYLLEEKMRDFSEDLADDSKVLGEQTLNRTVGLLTKEMEIPYEYEWIVGINIEKTIVKNNLTEAVTNQLS
EIAENIAGFLGFEVETLENWYEDYQEIESIIYRLLSPLKAKRLTNEELFYYQRYQFLTYIPHLREDVIAN
RALENVTDTVITVVEEGILKLSSIYGTSYLSILPIGRYSTIFNGFHLGELLQRLSFPVWLKMKAEFIDKS
GLNGQMGRSNNRYRNIMNEAASTDTVQQDDILMGAYSLKDLMKKVGNKEELIRFGAYVTVAASNIKQLKQ
RRQSLLSYFQDMSVSLHEAGHDTPYLFQSLLYGQDLQVTTRKWNHLVTCKGFAELMLFTNTRSGNRIGWY
IGRVDNRLTAWDNIDEAVQGSKNLVLFNATVANKEDIAGKVTKNPHLIITGATGNGKSYLAQLLFLLTSQ
QNVRILYIDPKRELREHYQKVISQPDFARRFPERKKQIENINFVTLDATLESNHGVLDPIVILEKENAQA
TAKNMLLYLLRQATQVELTQTTSLTNAITTVLERREAGETVGFNHVIELLCQDEDKKVVEVGEYFKAIIR
NSILELAFSDGNVKGLSYDERVTVLEIADLSLPKDGVEDISDHEANSICLMFALGAFCKHFGERNDDETL
EIFDEAWILMQSSEGKAVIKSMRRVGRSKYNTLCLVTQSVHDAENEEDSTGFGTIFAFYEKSERKDILKH
VGLEVTEKNLEWLDNMISGQCLYYDVYGNLNMISVHNLFEDIDPFLKPMKQTTSSVLENKYAS
