# Supplementary material for: T346Hunter: A Novel Web-Based Tool for the Prediction of Type III, Type IV and Type VI Secretion Systems in Bacterial Genomes
Source: PLoS One. 2015 Apr 13;10(4):e0119317. doi: 10.1371/journal.pone.0119317 (PMC4395097; doi:10.1371/journal.pone.0119317)
Supplement: S1 Data — (ZIP) [file pone.0119317.s009.zip › T346Hunter_profiles/GP.YddE.hmm]

HMMER3/f [3.1b1 | May 2013]
NAME  YddE
LENG  833
ALPH  amino
RF    no
MM    no
CONS  yes
CS    no
MAP   yes
DATE  Mon Feb 10 16:19:52 2014
NSEQ  7
EFFN  1.001465
CKSUM 94834808
STATS LOCAL MSV      -12.4130  0.69608
STATS LOCAL VITERBI  -13.2288  0.69608
STATS LOCAL FORWARD   -6.6740  0.69608
HMM          A        C        D        E        F        G        H        I        K        L        M        N        P        Q        R        S        T        V        W        Y   
            m->m     m->i     m->d     i->m     i->i     d->m     d->d
  COMPO   2.63043  4.51154  2.87818  2.56215  3.22679  2.98892  3.75947  2.77613  2.59800  2.39892  3.58015  3.00493  3.60742  3.03904  2.98090  2.68642  2.83815  2.61743  4.72196  3.47232
          2.68621  4.42228  2.77523  2.73127  3.46357  2.40516  3.72498  3.29357  2.67744  2.69358  4.24568  2.90350  2.73743  3.18150  2.89804  2.37890  2.77523  2.98486  4.58480  3.61506
          0.33815  2.18433  1.74664  0.65966  0.72779  0.00000        *
      1   2.76437  4.55304  3.45635  2.93439  3.62537  3.61261  3.85197  2.88794  2.10749  2.49739  1.86493  3.33549  4.02583  3.11170  2.82584  2.94348  3.00604  2.72262  5.09481  3.85319      3 m - - -
          2.68618  4.42225  2.77519  2.73123  3.46354  2.40513  3.72494  3.29354  2.67741  2.69355  4.24690  2.90347  2.73739  3.18146  2.89801  2.37887  2.77519  2.98518  4.58477  3.61503
          0.02737  4.00794  4.73029  0.61958  0.77255  0.67608  0.71051
      2   2.89808  5.12046  3.16569  2.60558  4.52453  3.55589  3.60283  3.91071  1.71178  3.38190  4.21651  2.45883  3.94715  2.73326  1.66775  2.88539  3.09248  3.56492  5.46484  4.22475      4 r - - -
          2.68618  4.42225  2.77519  2.73123  3.46354  2.40513  3.72494  3.29354  2.67741  2.69355  4.24690  2.90347  2.73739  3.18146  2.89801  2.37887  2.77519  2.98518  4.58477  3.61503
          0.02737  4.00794  4.73029  0.61958  0.77255  0.67608  0.71051
      3   3.30980  4.73293  4.40649  4.04873  3.19186  4.15308  4.66207  2.40518  3.81513  0.72477  3.17568  4.31100  4.56628  4.15095  3.96832  3.74237  3.59854  2.47735  5.11847  3.87247      5 l - - -
          2.68618  4.42225  2.77519  2.73123  3.46354  2.40513  3.72494  3.29354  2.67741  2.69355  4.24690  2.90347  2.73739  3.18146  2.89801  2.37887  2.77519  2.98518  4.58477  3.61503
          0.02737  4.00794  4.73029  0.61958  0.77255  0.67608  0.71051
      4   2.24051  5.01533  2.76200  2.03106  4.35518  3.38604  3.64320  3.75802  1.77306  3.31689  4.13801  2.90728  3.84398  2.78466  2.70706  2.72256  2.97236  3.40244  5.49685  4.16115      6 k - - -
          2.68618  4.42225  2.77519  2.73123  3.46354  2.40513  3.72494  3.29354  2.67741  2.69355  4.24690  2.90347  2.73739  3.18146  2.89801  2.37887  2.77519  2.98518  4.58477  3.61503
          0.02737  4.00794  4.73029  0.61958  0.77255  0.67608  0.71051
      5   2.26727  4.39366  3.30996  2.77351  3.51030  3.50126  3.76315  2.88939  2.70357  2.59646  3.50394  3.20405  3.90316  2.56340  3.06920  2.76093  2.82467  2.26815  4.94600  2.86142      7 a - - -
          2.68618  4.42225  2.77519  2.73123  3.46354  2.40513  3.72494  3.29354  2.67741  2.69355  4.24690  2.90347  2.73739  3.18146  2.89801  2.37887  2.77519  2.98518  4.58477  3.61503
          0.02737  4.00794  4.73029  0.61958  0.77255  0.67608  0.71051
      6   2.94015  4.67311  3.56226  3.42212  4.40282  3.35303  4.48707  3.98479  3.49134  3.59626  4.65303  3.71437  0.61029  3.87599  3.72011  3.11226  3.39272  3.61443  5.55059  4.52588      8 P - - -
          2.68618  4.42225  2.77519  2.73123  3.46354  2.40513  3.72494  3.29354  2.67741  2.69355  4.24690  2.90347  2.73739  3.18146  2.89801  2.37887  2.77519  2.98518  4.58477  3.61503
          0.02737  4.00794  4.73029  0.61958  0.77255  0.67608  0.71051
      7   3.03341  4.42048  4.39586  3.89185  1.64065  4.07131  3.82077  2.06528  3.75419  2.12275  3.31423  3.95469  4.39386  3.88194  3.88022  3.38779  3.26122  2.53151  4.11872  2.06126      9 f - - -
          2.68618  4.42225  2.77519  2.73123  3.46354  2.40513  3.72494  3.29354  2.67741  2.69355  4.24690  2.90347  2.73739  3.18146  2.89801  2.37887  2.77519  2.98518  4.58477  3.61503
          0.02737  4.00794  4.73029  0.61958  0.77255  0.67608  0.71051
      8   1.97176  4.81700  2.96778  2.50550  4.10607  3.41532  2.79706  3.53461  1.99289  3.12829  3.96767  2.99557  3.85401  2.82283  2.69456  2.71751  2.92204  3.21239  5.33011  4.01983     10 a - - -
          2.68618  4.42225  2.77519  2.73123  3.46354  2.40513  3.72494  3.29354  2.67741  2.69355  4.24690  2.90347  2.73739  3.18146  2.89801  2.37887  2.77519  2.98518  4.58477  3.61503
          0.02737  4.00794  4.73029  0.61958  0.77255  0.67608  0.71051
      9   2.10837  4.71682  2.94602  2.54292  4.24506  2.57550  3.73758  3.63978  1.76105  3.24605  4.07584  3.00764  3.81582  2.90289  2.81997  2.64904  2.89432  3.26392  5.45530  4.15540     11 k - - -
          2.68618  4.42225  2.77519  2.73123  3.46354  2.40513  3.72494  3.29354  2.67741  2.69355  4.24690  2.90347  2.73739  3.18146  2.89801  2.37887  2.77519  2.98518  4.58477  3.61503
          0.02737  4.00794  4.73029  0.61958  0.77255  0.67608  0.71051
     10   2.78357  4.30557  4.10807  3.58505  3.47773  3.86474  4.37011  2.08455  3.46478  1.89025  3.36541  3.86324  4.28614  3.77154  3.72400  3.20466  2.38300  1.44574  5.18101  3.97155     12 v - - -
          2.68618  4.42225  2.77519  2.73123  3.46354  2.40513  3.72494  3.29354  2.67741  2.69355  4.24690  2.90347  2.73739  3.18146  2.89801  2.37887  2.77519  2.98518  4.58477  3.61503
          0.02737  4.00794  4.73029  0.61958  0.77255  0.67608  0.71051
     11   2.63825  4.94533  2.44501  2.36965  4.20721  3.39538  3.58998  3.66243  2.03283  3.21382  4.01228  2.89663  3.80200  2.72297  2.39450  2.63575  2.86713  3.30595  5.39104  3.07838     13 k - - -
          2.68618  4.42225  2.77519  2.73123  3.46354  2.40513  3.72494  3.29354  2.67741  2.69355  4.24690  2.90347  2.73739  3.18146  2.89801  2.37887  2.77519  2.98518  4.58477  3.61503
          0.02737  4.00794  4.73029  0.61958  0.77255  0.67608  0.71051
     12   2.71053  5.07199  1.83000  2.27875  4.43877  2.53229  3.67794  3.90801  2.50008  3.44407  4.24902  2.82493  3.80777  2.82107  2.39912  2.68217  2.97735  3.50992  5.61127  4.21853     14 d - - -
          2.68618  4.42225  2.77519  2.73123  3.46354  2.40513  3.72494  3.29354  2.67741  2.69355  4.24690  2.90347  2.73739  3.18146  2.89801  2.37887  2.77519  2.98518  4.58477  3.61503
          0.02737  4.00794  4.73029  0.61958  0.77255  0.67608  0.71051
     13   2.84060  4.83854  2.79125  2.69133  4.22382  3.27870  4.03769  3.96527  2.95379  3.59725  4.55305  0.93884  3.93801  3.31216  3.31178  2.90355  3.22784  3.57370  5.51432  4.16357     15 n - - -
          2.68618  4.42225  2.77519  2.73123  3.46354  2.40513  3.72494  3.29354  2.67741  2.69355  4.24690  2.90347  2.73739  3.18146  2.89801  2.37887  2.77519  2.98518  4.58477  3.61503
          0.02737  4.00794  4.73029  0.61958  0.77255  0.55294  0.85627
     14   3.13838  4.46759  4.80589  4.23964  3.23017  4.42147  4.77925  1.70546  4.12027  1.47837  2.06347  4.45653  4.66059  4.26061  4.25067  3.75745  3.36827  1.71424  5.18943  4.08879     16 l - - -
          2.68618  4.42225  2.77519  2.73123  3.46354  2.40513  3.72494  3.29354  2.67741  2.69355  4.24690  2.90347  2.73739  3.18146  2.89801  2.37887  2.77519  2.98518  4.58477  3.61503
          0.02538  4.08222  4.80456  0.61958  0.77255  0.60711  0.78729
     15   2.31817  4.40222  4.29343  3.75762  3.32598  4.05455  4.46835  1.92629  3.62726  1.28296  3.19031  4.03326  4.41208  3.89345  3.85222  3.38649  3.19003  2.07446  5.13753  3.96587     17 l - - -
          2.68618  4.42225  2.77519  2.73123  3.46354  2.40513  3.72494  3.29354  2.67741  2.69355  4.24690  2.90347  2.73739  3.18146  2.89801  2.37887  2.77519  2.98518  4.58477  3.61503
          0.02538  4.08222  4.80456  0.61958  0.77255  0.60711  0.78729
     16   3.34616  4.67037  4.88651  4.36067  3.16526  4.59670  4.93263  1.75049  4.17927  0.90069  2.98310  4.62008  4.80455  4.35293  4.31454  3.97566  3.58132  2.14220  5.25298  4.12559     18 l - - -
          2.68618  4.42225  2.77519  2.73123  3.46354  2.40513  3.72494  3.29354  2.67741  2.69355  4.24690  2.90347  2.73739  3.18146  2.89801  2.37887  2.77519  2.98518  4.58477  3.61503
          0.02538  4.08222  4.80456  0.61958  0.77255  0.60711  0.78729
     17   2.62383  4.58366  3.32948  2.85640  4.09169  3.36644  3.86791  3.42718  2.51504  3.09757  3.99696  3.23431  3.90611  3.07624  2.20231  2.74694  1.47374  3.10613  5.37169  4.12394     19 t - - -
          2.68618  4.42225  2.77519  2.73123  3.46354  2.40513  3.72494  3.29354  2.67741  2.69355  4.24690  2.90347  2.73739  3.18146  2.89801  2.37887  2.77519  2.98518  4.58477  3.61503
          0.02538  4.08222  4.80456  0.61958  0.77255  0.60711  0.78729
     18   2.81443  5.07713  3.14256  2.55462  4.44227  3.53470  3.61017  3.83904  1.65062  3.33634  4.15173  3.03779  3.91637  2.26728  2.16513  2.80662  2.48300  3.48699  5.45796  4.18267     20 k - - -
          2.68618  4.42225  2.77519  2.73123  3.46354  2.40513  3.72494  3.29354  2.67741  2.69355  4.24690  2.90347  2.73739  3.18146  2.89801  2.37887  2.77519  2.98518  4.58477  3.61503
          0.02538  4.08222  4.80456  0.61958  0.77255  0.60711  0.78729
     19   2.76739  5.21175  1.77596  1.92547  4.53745  3.30605  3.69922  4.00916  2.57566  3.53551  4.33578  2.79360  3.82851  2.83953  3.10313  2.37483  2.47300  3.60360  5.71235  4.28275     21 d - - -
          2.68618  4.42225  2.77519  2.73123  3.46354  2.40513  3.72494  3.29354  2.67741  2.69355  4.24690  2.90347  2.73739  3.18146  2.89801  2.37887  2.77519  2.98518  4.58477  3.61503
          0.02538  4.08222  4.80456  0.61958  0.77255  0.60711  0.78729
     20   2.61374  4.70240  2.74151  2.60000  4.49013  1.58147  4.00250  4.01945  2.92770  3.62276  4.46644  1.73875  3.84219  3.21358  3.34911  2.68677  3.01878  3.53096  5.74243  4.41299     22 g - - -
          2.68618  4.42225  2.77519  2.73123  3.46354  2.40513  3.72494  3.29354  2.67741  2.69355  4.24690  2.90347  2.73739  3.18146  2.89801  2.37887  2.77519  2.98518  4.58477  3.61503
          0.02538  4.08222  4.80456  0.61958  0.77255  0.60711  0.78729
     21   2.74105  5.07134  2.28307  1.55365  4.35294  3.34586  3.70234  3.72559  2.55977  3.35214  4.18281  2.84980  3.84257  2.85217  3.05873  2.71955  2.99644  2.62281  5.58387  4.19028     23 e - - -
          2.68618  4.42225  2.77519  2.73123  3.46354  2.40513  3.72494  3.29354  2.67741  2.69355  4.24690  2.90347  2.73739  3.18146  2.89801  2.37887  2.77519  2.98518  4.58477  3.61503
          0.02538  4.08222  4.80456  0.61958  0.77255  0.60711  0.78729
     22   2.06250  4.28690  4.14485  3.74838  3.77384  3.60856  4.57695  2.18437  3.66105  2.51865  3.66055  3.89188  4.20930  3.96788  3.89852  3.03586  3.04529  1.12009  5.46710  4.24789     24 v - - -
          2.68618  4.42225  2.77519  2.73123  3.46354  2.40513  3.72494  3.29354  2.67741  2.69355  4.24690  2.90347  2.73739  3.18146  2.89801  2.37887  2.77519  2.98518  4.58477  3.61503
          0.02538  4.08222  4.80456  0.61958  0.77255  0.60711  0.78729
     23   2.75047  4.42071  3.79934  3.34177  3.09215  3.58745  3.94564  2.96772  3.10377  2.59904  3.64480  3.58859  4.09497  3.50635  3.34124  2.98532  2.26953  2.77127  1.56178  3.18907     25 w - - -
          2.68618  4.42225  2.77519  2.73123  3.46354  2.40513  3.72494  3.29354  2.67741  2.69355  4.24690  2.90347  2.73739  3.18146  2.89801  2.37887  2.77519  2.98518  4.58477  3.61503
          0.02538  4.08222  4.80456  0.61958  0.77255  0.60711  0.78729
     24   0.74909  4.30987  3.68786  3.49489  4.27323  3.12767  4.49040  3.43105  3.51689  3.30248  4.31535  3.58753  3.88727  3.83959  3.74932  2.66047  2.95267  3.04861  5.67911  4.50456     26 a - - -
          2.68618  4.42225  2.77519  2.73123  3.46354  2.40513  3.72494  3.29354  2.67741  2.69355  4.24690  2.90347  2.73739  3.18146  2.89801  2.37887  2.77519  2.98518  4.58477  3.61503
          0.02538  4.08222  4.80456  0.61958  0.77255  0.60711  0.78729
     25   3.71922  4.95003  4.65674  4.35628  1.54926  4.44063  3.50223  3.41415  4.20223  2.73541  4.01089  4.11004  4.75223  4.17187  4.23808  3.81598  3.94246  3.33924  3.63991  0.90849     27 y - - -
          2.68618  4.42225  2.77519  2.73123  3.46354  2.40513  3.72494  3.29354  2.67741  2.69355  4.24690  2.90347  2.73739  3.18146  2.89801  2.37887  2.77519  2.98518  4.58477  3.61503
          0.02538  4.08222  4.80456  0.61958  0.77255  0.60711  0.78729
     26   3.73818  4.94648  4.71432  4.42249  1.25163  4.46479  3.49752  3.41290  4.26298  2.72707  4.00352  4.13315  4.76857  4.20245  4.27516  3.83874  3.95819  3.34113  3.62748  1.09773     28 y - - -
          2.68618  4.42225  2.77519  2.73123  3.46354  2.40513  3.72494  3.29354  2.67741  2.69355  4.24690  2.90347  2.73739  3.18146  2.89801  2.37887  2.77519  2.98518  4.58477  3.61503
          0.02538  4.08222  4.80456  0.61958  0.77255  0.60711  0.78729
     27   2.71587  4.88083  3.07476  2.57512  4.29417  3.43684  3.68392  3.70019  2.27264  3.26424  4.09386  2.41976  3.88589  2.83340  1.74666  2.74890  2.42650  3.34837  5.43470  4.14573     29 r - - -
          2.68618  4.42225  2.77519  2.73123  3.46354  2.40513  3.72494  3.29354  2.67741  2.69355  4.24690  2.90347  2.73739  3.18146  2.89801  2.37887  2.77519  2.98518  4.58477  3.61503
          0.02538  4.08222  4.80456  0.61958  0.77255  0.60711  0.78729
     28   2.93376  2.87515  4.71294  4.17719  3.52874  4.20983  4.74197  1.43480  4.05773  2.22750  3.39631  4.32766  4.56634  4.28592  4.21719  3.56732  3.19780  1.29579  5.29981  4.10043     30 v - - -
          2.68618  4.42225  2.77519  2.73123  3.46354  2.40513  3.72494  3.29354  2.67741  2.69355  4.24690  2.90347  2.73739  3.18146  2.89801  2.37887  2.77519  2.98518  4.58477  3.61503
          0.02538  4.08222  4.80456  0.61958  0.77255  0.60711  0.78729
     29   2.73635  5.06614  2.90084  2.08128  4.39794  3.44342  3.61727  3.82528  2.05192  3.34134  4.14103  2.93893  2.44001  2.74338  2.27347  2.71949  2.95970  3.45610  5.49113  4.15916     31 k - - -
          2.68618  4.42225  2.77519  2.73123  3.46354  2.40513  3.72494  3.29354  2.67741  2.69355  4.24690  2.90347  2.73739  3.18146  2.89801  2.37887  2.77519  2.98518  4.58477  3.61503
          0.02538  4.08222  4.80456  0.61958  0.77255  0.60711  0.78729
     30   1.92722  4.45623  3.05972  2.74840  4.31209  3.11847  3.97962  3.74206  2.87065  3.38285  4.20246  2.32837  3.77115  3.18331  3.27394  1.55019  2.82619  3.26944  5.60444  4.31480     32 s - - -
          2.68618  4.42225  2.77519  2.73123  3.46354  2.40513  3.72494  3.29354  2.67741  2.69355  4.24690  2.90347  2.73739  3.18146  2.89801  2.37887  2.77519  2.98518  4.58477  3.61503
          0.02538  4.08222  4.80456  0.61958  0.77255  0.60711  0.78729
     31   2.61818  4.70928  2.96902  1.96804  3.97339  3.41057  3.69904  3.33520  2.51892  2.48247  3.84488  3.00597  3.84604  2.87886  2.94936  2.41541  2.42364  3.03674  5.28173  3.96971     33 e - - -
          2.68618  4.42225  2.77519  2.73123  3.46354  2.40513  3.72494  3.29354  2.67741  2.69355  4.24690  2.90347  2.73739  3.18146  2.89801  2.37887  2.77519  2.98518  4.58477  3.61503
          0.02538  4.08222  4.80456  0.61958  0.77255  0.60711  0.78729
     32   2.55732  4.51984  3.14993  2.69698  3.72737  3.36056  3.79024  3.28028  2.69630  2.93698  3.80573  3.13095  2.81749  3.04188  3.09253  1.77620  2.85517  2.97561  5.12741  2.82528     34 s - - -
          2.68618  4.42225  2.77519  2.73123  3.46354  2.40513  3.72494  3.29354  2.67741  2.69355  4.24690  2.90347  2.73739  3.18146  2.89801  2.37887  2.77519  2.98518  4.58477  3.61503
          0.02538  4.08222  4.80456  0.61958  0.77255  0.60711  0.78729
     33   3.15625  4.46637  4.87894  4.39448  3.58342  4.50282  5.10093  1.03706  4.27342  2.06167  3.38668  4.60480  4.81558  4.53580  4.46216  3.90269  3.42592  1.41811  5.58179  4.37965     35 i - - -
          2.68618  4.42225  2.77519  2.73123  3.46354  2.40513  3.72494  3.29354  2.67741  2.69355  4.24690  2.90347  2.73739  3.18146  2.89801  2.37887  2.77519  2.98518  4.58477  3.61503
          0.02538  4.08222  4.80456  0.61958  0.77255  0.60711  0.78729
     34   2.48495  4.36272  3.35229  2.84127  3.75272  3.34120  3.87204  2.49721  2.80598  2.80464  3.68376  3.22566  3.07041  3.13436  3.18185  1.93461  2.31193  2.78411  5.15337  3.90181     36 s - - -
          2.68618  4.42225  2.77519  2.73123  3.46354  2.40513  3.72494  3.29354  2.67741  2.69355  4.24690  2.90347  2.73739  3.18146  2.89801  2.37887  2.77519  2.98518  4.58477  3.61503
          0.02538  4.08222  4.80456  0.61958  0.77255  0.41674  1.07644
     35   2.60298  4.57184  2.66100  2.62648  3.77135  2.88811  3.73154  2.66430  2.61422  2.82003  2.93108  3.10589  3.88261  2.94709  3.04025  2.47971  2.50158  2.87588  5.13504  3.85139     37 s - - -
          2.68618  4.42225  2.77519  2.73123  3.46354  2.40513  3.72494  3.29354  2.67741  2.69355  4.24690  2.90347  2.73739  3.18146  2.89801  2.37887  2.77519  2.98518  4.58477  3.61503
          0.02274  4.19067  4.91302  0.61958  0.77255  0.48576  0.95510
     36   2.30848  4.90227  2.89219  2.45650  4.28923  3.38559  3.70959  3.71662  2.47485  3.29186  4.09751  2.45201  3.84939  1.92912  2.91495  2.67650  2.44381  3.34579  5.49663  4.15050     38 q - - -
          2.68618  4.42225  2.77519  2.73123  3.46354  2.40513  3.72494  3.29354  2.67741  2.69355  4.24690  2.90347  2.73739  3.18146  2.89801  2.37887  2.77519  2.98518  4.58477  3.61503
          0.02274  4.19067  4.91302  0.61958  0.77255  0.48576  0.95510
     37   3.02424  5.53468  1.54435  2.22620  4.85978  3.31285  3.88876  4.42885  2.91471  3.93453  4.78994  1.38540  3.94532  3.06206  3.50447  2.92321  3.32914  3.98810  6.05664  4.55310     39 n - - -
          2.68618  4.42225  2.77519  2.73123  3.46354  2.40513  3.72494  3.29354  2.67741  2.69355  4.24690  2.90347  2.73739  3.18146  2.89801  2.37887  2.77519  2.98518  4.58477  3.61503
          0.02274  4.19067  4.91302  0.61958  0.77255  0.48576  0.95510
     38   2.66771  5.01243  2.96651  2.13887  4.31391  3.44589  3.61619  3.75232  1.97770  3.28647  4.07053  2.93973  3.83740  2.49594  2.54138  2.65956  2.49924  3.38097  5.45903  3.21359     40 k - - -
          2.68618  4.42225  2.77519  2.73123  3.46354  2.40513  3.72494  3.29354  2.67741  2.69355  4.24690  2.90347  2.73739  3.18146  2.89801  2.37887  2.77519  2.98518  4.58477  3.61503
          0.02274  4.19067  4.91302  0.61958  0.77255  0.48576  0.95510
     39   2.96937  5.54567  1.65724  1.36431  4.85137  3.31999  3.81598  4.36788  2.78808  3.85425  4.67713  2.77997  3.91317  2.96892  3.37074  2.42832  3.24849  3.92986  6.00960  4.51167     41 e - - -
          2.68618  4.42225  2.77519  2.73123  3.46354  2.40513  3.72494  3.29354  2.67741  2.69355  4.24690  2.90347  2.73739  3.18146  2.89801  2.37887  2.77519  2.98518  4.58477  3.61503
          0.02274  4.19067  4.91302  0.61958  0.77255  0.48576  0.95510
     40   2.27878  4.70613  3.11654  2.60339  4.08363  2.69221  3.75158  3.44692  1.77160  3.09863  3.93457  3.07722  3.86912  2.92354  2.91905  2.68734  2.88701  2.58865  5.35903  4.05895     42 k - - -
          2.68618  4.42225  2.77519  2.73123  3.46354  2.40513  3.72494  3.29354  2.67741  2.69355  4.24690  2.90347  2.73739  3.18146  2.89801  2.37887  2.77519  2.98518  4.58477  3.61503
          0.02274  4.19067  4.91302  0.61958  0.77255  0.48576  0.95510
     41   2.68134  4.57451  3.31666  2.74888  3.75198  3.57328  3.77562  2.30619  2.02127  2.75204  3.65648  3.20459  3.95639  2.55595  2.92905  2.81908  2.90910  2.37511  5.12952  3.87022     43 k - - -
          2.68618  4.42225  2.77519  2.73123  3.46354  2.40513  3.72494  3.29354  2.67741  2.69355  4.24690  2.90347  2.73739  3.18146  2.89801  2.37887  2.77519  2.98518  4.58477  3.61503
          0.02274  4.19067  4.91302  0.61958  0.77255  0.48576  0.95510
     42   2.30187  5.16531  2.68377  1.48976  4.50383  3.40859  3.71302  3.93403  2.09664  3.47329  4.28201  2.90994  3.88948  2.84982  2.89179  2.76822  3.04717  3.55415  5.64414  4.26962     44 e - - -
          2.68618  4.42225  2.77519  2.73123  3.46354  2.40513  3.72494  3.29354  2.67741  2.69355  4.24690  2.90347  2.73739  3.18146  2.89801  2.37887  2.77519  2.98518  4.58477  3.61503
          0.02274  4.19067  4.91302  0.61958  0.77255  0.48576  0.95510
     43   2.81132  5.18712  2.77733  1.92056  4.54195  3.44286  3.68586  3.98324  1.58819  3.48686  4.28704  2.93677  3.89889  2.81437  2.74558  2.29675  3.04704  3.59498  5.62544  4.26960     45 k - - -
          2.68618  4.42225  2.77519  2.73123  3.46354  2.40513  3.72494  3.29354  2.67741  2.69355  4.24690  2.90347  2.73739  3.18146  2.89801  2.37887  2.77519  2.98518  4.58477  3.61503
          0.02274  4.19067  4.91302  0.61958  0.77255  0.48576  0.95510
     44   2.71000  4.76758  3.16633  2.61835  3.71875  3.53242  2.46478  3.39460  2.46332  3.00505  3.86122  3.09967  3.92392  2.90188  2.39944  2.41085  2.93730  3.10650  5.08696  2.55267     46 r - - -
          2.68618  4.42225  2.77519  2.73123  3.46354  2.40513  3.72494  3.29354  2.67741  2.69355  4.24690  2.90347  2.73739  3.18146  2.89801  2.37887  2.77519  2.98518  4.58477  3.61503
          0.02274  4.19067  4.91302  0.61958  0.77255  0.48576  0.95510
     45   3.09308  5.28821  3.24044  2.73966  4.70855  3.67072  3.71069  4.09933  1.08114  3.53772  4.40230  3.18726  4.07994  2.23241  2.29585  3.06964  3.28034  3.76245  5.58864  4.37152     47 k - - -
          2.68618  4.42225  2.77519  2.73123  3.46354  2.40513  3.72494  3.29354  2.67741  2.69355  4.24690  2.90347  2.73739  3.18146  2.89801  2.37887  2.77519  2.98518  4.58477  3.61503
          0.02274  4.19067  4.91302  0.61958  0.77255  0.48576  0.95510
     46   2.64448  4.91637  2.69020  2.43332  4.18902  3.44352  3.63325  2.93382  1.93821  3.18452  3.98478  2.95645  3.83703  2.76749  2.47055  2.65649  2.47648  3.26422  5.39475  4.05080     48 k - - -
          2.68618  4.42225  2.77519  2.73123  3.46354  2.40513  3.72494  3.29354  2.67741  2.69355  4.24690  2.90347  2.73739  3.18146  2.89801  2.37887  2.77519  2.98518  4.58477  3.61503
          0.02274  4.19067  4.91302  0.61958  0.77255  0.48576  0.95510
     47   2.87295  5.15433  3.21035  2.60329  4.53841  3.58728  3.64156  3.93379  1.52689  3.41144  4.22350  3.08329  3.96285  2.29332  2.09877  2.85827  2.49865  3.57434  5.51411  4.24447     49 k - - -
          2.68618  4.42225  2.77519  2.73123  3.46354  2.40513  3.72494  3.29354  2.67741  2.69355  4.24690  2.90347  2.73739  3.18146  2.89801  2.37887  2.77519  2.98518  4.58477  3.61503
          0.02274  4.19067  4.91302  0.61958  0.77255  0.48576  0.95510
     48   2.85971  4.28327  4.39822  3.81465  3.07813  3.99537  4.25021  2.41146  3.66168  1.65210  2.52953  3.99832  4.31988  3.85156  3.80457  3.29859  3.08858  2.01582  2.21012  3.55492     50 l - - -
          2.68618  4.42225  2.77519  2.73123  3.46354  2.40513  3.72494  3.29354  2.67741  2.69355  4.24690  2.90347  2.73739  3.18146  2.89801  2.37887  2.77519  2.98518  4.58477  3.61503
          0.02274  4.19067  4.91302  0.61958  0.77255  0.48576  0.95510
     49   2.66435  4.98749  2.93235  2.41841  4.31818  3.42415  3.64174  3.75753  2.35790  3.29919  4.08709  2.53028  3.83879  2.37523  2.44636  2.05127  2.60671  3.38256  5.47800  4.12370     51 s - - -
          2.68618  4.42225  2.77519  2.73123  3.46354  2.40513  3.72494  3.29354  2.67741  2.69355  4.24690  2.90347  2.73739  3.18146  2.89801  2.37887  2.77519  2.98518  4.58477  3.61503
          0.02274  4.19067  4.91302  0.61958  0.77255  0.48576  0.95510
     50   2.65344  4.69568  3.13627  2.58737  3.76325  3.50358  2.91291  3.29592  2.51937  2.49173  3.78087  3.07716  3.89291  2.21580  2.93278  2.48267  2.88295  3.01368  5.12294  3.04249     52 q - - -
          2.68618  4.42225  2.77519  2.73123  3.46354  2.40513  3.72494  3.29354  2.67741  2.69355  4.24690  2.90347  2.73739  3.18146  2.89801  2.37887  2.77519  2.98518  4.58477  3.61503
          0.02274  4.19067  4.91302  0.61958  0.77255  0.48576  0.95510
     51   3.22743  4.56806  4.85014  4.29782  1.79128  4.43068  4.60340  2.27767  4.16150  1.23726  3.03274  4.45841  4.67619  4.25755  4.25722  3.76884  3.45517  1.92613  4.92088  3.62985     53 l - - -
          2.68618  4.42225  2.77519  2.73123  3.46354  2.40513  3.72494  3.29354  2.67741  2.69355  4.24690  2.90347  2.73739  3.18146  2.89801  2.37887  2.77519  2.98518  4.58477  3.61503
          0.02274  4.19067  4.91302  0.61958  0.77255  0.48576  0.95510
     52   2.95899  4.34848  4.52160  3.96439  1.90509  4.08090  4.13578  2.48327  3.81928  1.52349  3.16384  4.07110  4.39830  3.95577  3.92743  3.39203  3.18655  2.03307  4.52260  2.61607     54 l - - -
          2.68618  4.42225  2.77519  2.73123  3.46354  2.40513  3.72494  3.29354  2.67741  2.69355  4.24690  2.90347  2.73739  3.18146  2.89801  2.37887  2.77519  2.98518  4.58477  3.61503
          0.02274  4.19067  4.91302  0.61958  0.77255  0.48576  0.95510
     53   2.81580  5.34845  2.12304  1.60393  4.66723  3.36496  3.70050  4.15984  2.14011  3.63685  4.41599  2.82333  3.86378  2.36279  3.02492  2.74507  3.06411  3.72881  5.77471  4.33578     55 e - - -
          2.68618  4.42225  2.77519  2.73123  3.46354  2.40513  3.72494  3.29354  2.67741  2.69355  4.24690  2.90347  2.73739  3.18146  2.89801  2.37887  2.77519  2.98518  4.58477  3.61503
          0.02274  4.19067  4.91302  0.61958  0.77255  0.48576  0.95510
     54   2.68289  5.13925  2.52748  2.06222  4.46609  3.40105  3.62087  3.93470  2.09710  3.43150  4.19434  2.87526  3.82188  2.73197  2.42102  2.10024  2.91633  3.52204  5.57675  4.18135     56 e - - -
          2.68618  4.42225  2.77519  2.73123  3.46354  2.40513  3.72494  3.29354  2.67741  2.69355  4.24690  2.90347  2.73739  3.18146  2.89801  2.37887  2.77519  2.98518  4.58477  3.61503
          0.02274  4.19067  4.91302  0.61958  0.77255  0.48576  0.95510
     55   3.39415  4.67897  5.08243  4.55426  3.28032  4.72175  5.09871  1.34850  4.39249  1.07302  3.07918  4.78371  4.91301  4.53421  4.50470  4.10574  3.62924  2.05059  5.37790  4.26669     57 l - - -
          2.68618  4.42225  2.77519  2.73123  3.46354  2.40513  3.72494  3.29354  2.67741  2.69355  4.24690  2.90347  2.73739  3.18146  2.89801  2.37887  2.77519  2.98518  4.58477  3.61503
          0.02274  4.19067  4.91302  0.61958  0.77255  0.48576  0.95510
     56   2.00886  4.80625  3.12063  2.57269  4.14000  3.46024  3.69945  3.53369  2.12506  3.13673  3.96355  3.05791  3.88225  2.85660  2.38218  2.71664  2.22331  3.20611  5.36473  4.06554     58 a - - -
          2.68618  4.42225  2.77519  2.73123  3.46354  2.40513  3.72494  3.29354  2.67741  2.69355  4.24690  2.90347  2.73739  3.18146  2.89801  2.37887  2.77519  2.98518  4.58477  3.61503
          0.02274  4.19067  4.91302  0.61958  0.77255  0.48576  0.95510
     57   2.66872  5.13715  2.39683  2.14669  4.46315  2.84669  3.61654  3.93667  2.11201  3.43273  4.19099  2.86424  3.81208  2.72599  2.48391  2.29346  2.90357  3.51916  5.57894  4.17591     59 k - - -
          2.68618  4.42225  2.77519  2.73123  3.46354  2.40513  3.72494  3.29354  2.67741  2.69355  4.24690  2.90347  2.73739  3.18146  2.89801  2.37887  2.77519  2.98518  4.58477  3.61503
          0.02274  4.19067  4.91302  0.61958  0.77255  0.48576  0.95510
     58   3.92553  5.07993  4.87673  4.62761  1.29114  4.60496  3.54635  3.57896  4.45678  2.86058  4.15744  4.24779  4.89941  4.34098  4.42785  3.98841  4.14169  3.51304  3.66014  0.93191     60 y - - -
          2.68618  4.42225  2.77519  2.73123  3.46354  2.40513  3.72494  3.29354  2.67741  2.69355  4.24690  2.90347  2.73739  3.18146  2.89801  2.37887  2.77519  2.98518  4.58477  3.61503
          0.02274  4.19067  4.91302  0.61958  0.77255  0.48576  0.95510
     59   2.88478  5.31335  2.67152  1.42810  4.65403  3.44262  3.70430  4.10607  2.02030  3.58439  4.39072  2.91325  3.92046  2.36736  2.76710  2.82782  3.11802  3.71044  5.70677  4.33792     61 e - - -
          2.68618  4.42225  2.77519  2.73123  3.46354  2.40513  3.72494  3.29354  2.67741  2.69355  4.24690  2.90347  2.73739  3.18146  2.89801  2.37887  2.77519  2.98518  4.58477  3.61503
          0.02274  4.19067  4.91302  0.61958  0.77255  0.48576  0.95510
     60   2.95960  5.20459  1.18149  2.42164  3.87367  3.43749  3.82216  3.90485  2.84522  3.46359  4.37631  2.96786  3.98857  3.07990  3.34903  2.92720  3.23358  3.58123  5.31184  2.61252     62 d - - -
          2.68618  4.42225  2.77519  2.73123  3.46354  2.40513  3.72494  3.29354  2.67741  2.69355  4.24690  2.90347  2.73739  3.18146  2.89801  2.37887  2.77519  2.98518  4.58477  3.61503
          0.02274  4.19067  4.91302  0.61958  0.77255  0.48576  0.95510
     61   3.69439  5.00569  4.67889  4.46429  0.60633  4.28678  4.06155  3.19187  4.36667  2.49264  3.88065  4.39435  4.74597  4.44883  4.40694  3.94011  3.99961  3.20423  4.23585  2.57105     63 F - - -
          2.68618  4.42225  2.77519  2.73123  3.46354  2.40513  3.72494  3.29354  2.67741  2.69355  4.24690  2.90347  2.73739  3.18146  2.89801  2.37887  2.77519  2.98518  4.58477  3.61503
          0.02274  4.19067  4.91302  0.61958  0.77255  0.48576  0.95510
     62   2.92997  5.28049  2.59283  1.47368  4.42559  3.42756  1.95598  4.05325  2.56137  3.56938  4.41442  2.92717  3.94941  2.94312  2.98768  2.88103  3.18303  3.68429  5.63541  4.21421     64 e - - -
          2.68618  4.42225  2.77519  2.73123  3.46354  2.40513  3.72494  3.29354  2.67741  2.69355  4.24690  2.90347  2.73739  3.18146  2.89801  2.37887  2.77519  2.98518  4.58477  3.61503
          0.02274  4.19067  4.91302  0.61958  0.77255  0.48576  0.95510
     63   3.29327  4.62322  4.92327  4.36643  2.42726  4.52534  4.76485  2.23935  4.23603  0.95899  2.98973  4.56174  4.74295  4.32235  4.33356  3.86924  3.51917  1.91268  5.06909  3.87048     65 l - - -
          2.68618  4.42225  2.77519  2.73123  3.46354  2.40513  3.72494  3.29354  2.67741  2.69355  4.24690  2.90347  2.73739  3.18146  2.89801  2.37887  2.77519  2.98518  4.58477  3.61503
          0.02274  4.19067  4.91302  0.61958  0.77255  0.48576  0.95510
     64   2.61513  4.51154  3.25542  2.39515  2.98490  3.52236  3.75030  3.05464  2.64713  2.73243  2.61610  3.16010  3.90857  2.99252  2.58022  2.40266  2.84683  2.80279  5.06292  3.79306     66 e - - -
          2.68618  4.42225  2.77519  2.73123  3.46354  2.40513  3.72494  3.29354  2.67741  2.69355  4.24690  2.90347  2.73739  3.18146  2.89801  2.37887  2.77519  2.98518  4.58477  3.61503
          0.02274  4.19067  4.91302  0.61958  0.77255  0.48576  0.95510
     65   3.43942  4.77783  4.95053  4.39841  3.11631  4.64716  4.93290  2.30172  4.20237  0.95668  1.68076  4.66401  4.82761  4.33896  4.31597  4.01171  3.66189  2.46776  5.22195  4.14961     67 l - - -
          2.68618  4.42225  2.77519  2.73123  3.46354  2.40513  3.72494  3.29354  2.67741  2.69355  4.24690  2.90347  2.73739  3.18146  2.89801  2.37887  2.77519  2.98518  4.58477  3.61503
          0.02274  4.19067  4.91302  0.61958  0.77255  0.48576  0.95510
     66   2.80995  4.46818  3.64105  3.14942  2.94407  3.73486  3.80558  2.36936  3.05750  2.61297  3.58503  2.69557  4.13142  3.37644  3.35869  3.02911  3.05082  2.71182  4.51605  1.64347     68 y - - -
          2.68618  4.42225  2.77519  2.73123  3.46354  2.40513  3.72494  3.29354  2.67741  2.69355  4.24690  2.90347  2.73739  3.18146  2.89801  2.37887  2.77519  2.98518  4.58477  3.61503
          0.02274  4.19067  4.91302  0.61958  0.77255  0.48576  0.95510
     67   2.84209  5.21860  2.07246  2.30433  4.62272  3.32068  3.82156  4.11649  2.74409  3.65560  4.47738  2.25160  1.67807  2.98069  3.27153  2.80017  3.13690  3.69902  5.82575  4.39582     69 p - - -
          2.68618  4.42225  2.77519  2.73123  3.46354  2.40513  3.72494  3.29354  2.67741  2.69355  4.24690  2.90347  2.73739  3.18146  2.89801  2.37887  2.77519  2.98518  4.58477  3.61503
          0.02274  4.19067  4.91302  0.61958  0.77255  0.48576  0.95510
     68   2.74077  5.02572  3.00460  2.48678  4.33421  3.47891  2.47273  3.78563  2.28752  3.31765  4.12161  2.64433  3.88815  2.78605  1.99897  2.31927  2.96839  3.42470  5.46711  4.13442     70 r - - -
          2.68618  4.42225  2.77519  2.73123  3.46354  2.40513  3.72494  3.29354  2.67741  2.69355  4.24690  2.90347  2.73739  3.18146  2.89801  2.37887  2.77519  2.98518  4.58477  3.61503
          0.02274  4.19067  4.91302  0.61958  0.77255  0.48576  0.95510
     69   2.96856  5.53967  1.42362  1.64813  4.84792  3.31899  3.81802  4.36367  2.79306  3.85194  4.67566  2.78062  3.91333  2.97169  3.37689  2.28674  3.24867  3.92641  6.00913  4.51185     71 d - - -
          2.68618  4.42225  2.77519  2.73123  3.46354  2.40513  3.72494  3.29354  2.67741  2.69355  4.24690  2.90347  2.73739  3.18146  2.89801  2.37887  2.77519  2.98518  4.58477  3.61503
          0.02274  4.19067  4.91302  0.61958  0.77255  0.48576  0.95510
     70   3.36109  4.69761  4.62046  4.17068  1.99235  4.32013  3.78401  2.93730  4.01925  1.56965  3.55268  4.12733  4.62387  4.08725  4.10981  3.64994  3.58315  2.89465  3.99519  1.33139     72 y - - -
          2.68618  4.42225  2.77519  2.73123  3.46354  2.40513  3.72494  3.29354  2.67741  2.69355  4.24690  2.90347  2.73739  3.18146  2.89801  2.37887  2.77519  2.98518  4.58477  3.61503
          0.02274  4.19067  4.91302  0.61958  0.77255  0.48576  0.95510
     71   2.79962  5.25913  1.73864  1.95055  4.54530  3.36369  3.71432  4.01947  2.56973  2.72185  4.33835  2.37083  3.86479  2.84986  3.09039  2.74472  3.05097  3.62083  5.71474  4.28729     73 d - - -
          2.68618  4.42225  2.77519  2.73123  3.46354  2.40513  3.72494  3.29354  2.67741  2.69355  4.24690  2.90347  2.73739  3.18146  2.89801  2.37887  2.77519  2.98518  4.58477  3.61503
          0.02274  4.19067  4.91302  0.61958  0.77255  0.48576  0.95510
     72   3.53320  4.90786  4.70004  4.35307  3.28978  4.38289  4.91067  2.52210  4.11849  0.56319  3.23385  4.59830  4.77089  4.40874  4.23759  4.00967  3.81694  2.63987  5.27180  4.06471     74 L - - -
          2.68618  4.42225  2.77519  2.73123  3.46354  2.40513  3.72494  3.29354  2.67741  2.69355  4.24690  2.90347  2.73739  3.18146  2.89801  2.37887  2.77519  2.98518  4.58477  3.61503
          0.02274  4.19067  4.91302  0.61958  0.77255  0.48576  0.95510
     73   2.68861  4.99769  2.88827  1.77608  4.29045  3.43316  3.65153  3.71837  2.38367  3.27818  4.07717  2.51997  3.85093  2.78376  2.45878  2.68580  2.92227  2.72319  5.47056  4.11619     75 e - - -
          2.68618  4.42225  2.77519  2.73123  3.46354  2.40513  3.72494  3.29354  2.67741  2.69355  4.24690  2.90347  2.73739  3.18146  2.89801  2.37887  2.77519  2.98518  4.58477  3.61503
          0.02274  4.19067  4.91302  0.61958  0.77255  0.48576  0.95510
     74   2.80594  5.27625  2.58182  1.76035  4.60214  2.84386  3.70004  4.07686  2.10419  3.57192  4.35983  2.04854  3.87089  2.82830  2.96375  2.74949  3.05269  3.66448  5.71922  4.30622     76 e - - -
          2.68618  4.42225  2.77519  2.73123  3.46354  2.40513  3.72494  3.29354  2.67741  2.69355  4.24690  2.90347  2.73739  3.18146  2.89801  2.37887  2.77519  2.98518  4.58477  3.61503
          0.02274  4.19067  4.91302  0.61958  0.77255  0.48576  0.95510
     75   3.24241  5.32888  3.72367  2.97825  4.84115  3.82382  3.69880  4.16038  1.41641  3.55938  4.43913  3.34910  4.17377  2.82991  1.17753  3.22923  3.38532  3.84574  5.56041  4.43343     77 r - - -
          2.68618  4.42225  2.77519  2.73123  3.46354  2.40513  3.72494  3.29354  2.67741  2.69355  4.24690  2.90347  2.73739  3.18146  2.89801  2.37887  2.77519  2.98518  4.58477  3.61503
          0.02274  4.19067  4.91302  0.61958  0.77255  0.48576  0.95510
     76   2.98753  4.37328  4.55131  3.99250  1.93169  4.10483  4.13719  2.53024  3.84482  1.52175  2.44363  4.09351  4.41337  3.96796  3.94434  3.41567  3.21239  2.50359  4.50570  2.39274     78 l - - -
          2.68618  4.42225  2.77519  2.73123  3.46354  2.40513  3.72494  3.29354  2.67741  2.69355  4.24690  2.90347  2.73739  3.18146  2.89801  2.37887  2.77519  2.98518  4.58477  3.61503
          0.02274  4.19067  4.91302  0.61958  0.77255  0.48576  0.95510
     77   2.82463  5.13509  3.08881  2.54017  4.51881  3.53284  3.64792  3.93366  1.52043  3.41984  4.22280  2.64436  3.93038  2.76948  2.14302  2.37307  3.03835  3.56054  5.53310  4.23547     79 k - - -
          2.68618  4.42225  2.77519  2.73123  3.46354  2.40513  3.72494  3.29354  2.67741  2.69355  4.24690  2.90347  2.73739  3.18146  2.89801  2.37887  2.77519  2.98518  4.58477  3.61503
          0.02274  4.19067  4.91302  0.61958  0.77255  0.48576  0.95510
     78   2.33712  5.12614  1.96555  1.80855  4.43430  3.37462  3.69478  3.86323  2.52520  3.42709  4.22345  2.86794  3.84914  2.82814  3.03070  2.70283  2.98299  2.94011  5.62123  4.21919     80 e - - -
          2.68618  4.42225  2.77519  2.73123  3.46354  2.40513  3.72494  3.29354  2.67741  2.69355  4.24690  2.90347  2.73739  3.18146  2.89801  2.37887  2.77519  2.98518  4.58477  3.61503
          0.02274  4.19067  4.91302  0.61958  0.77255  0.48576  0.95510
     79   3.36396  4.66611  5.04583  4.48558  1.93441  4.61034  4.77205  1.92126  4.34755  1.04271  2.95184  4.65243  4.79343  4.38514  4.40717  3.95702  3.58155  2.38328  5.00802  3.77635     81 l - - -
          2.68618  4.42225  2.77519  2.73123  3.46354  2.40513  3.72494  3.29354  2.67741  2.69355  4.24690  2.90347  2.73739  3.18146  2.89801  2.37887  2.77519  2.98518  4.58477  3.61503
          0.02274  4.19067  4.91302  0.61958  0.77255  0.48576  0.95510
     80   2.75413  5.14437  2.75823  2.05029  4.46618  3.41988  3.66694  3.91673  2.17551  3.43268  4.22320  2.90673  3.86606  2.34251  2.82463  1.83784  2.99031  3.52950  5.59090  4.21752     82 s - - -
          2.68618  4.42225  2.77519  2.73123  3.46354  2.40513  3.72494  3.29354  2.67741  2.69355  4.24690  2.90347  2.73739  3.18146  2.89801  2.37887  2.77519  2.98518  4.58477  3.61503
          0.02274  4.19067  4.91302  0.61958  0.77255  0.48576  0.95510
     81   2.70792  5.05928  2.87285  2.11291  4.38682  3.43148  3.64841  3.82459  1.76593  3.35528  4.14462  2.93315  2.93157  2.77307  2.77795  2.69316  2.46633  3.44610  5.52310  4.16490     83 k - - -
          2.68618  4.42225  2.77519  2.73123  3.46354  2.40513  3.72494  3.29354  2.67741  2.69355  4.24690  2.90347  2.73739  3.18146  2.89801  2.37887  2.77519  2.98518  4.58477  3.61503
          0.02274  4.19067  4.91302  0.61958  0.77255  0.48576  0.95510
     82   2.85880  5.19444  1.28550  2.32822  4.71386  3.28083  3.90887  4.23061  2.90053  3.78649  4.62764  2.87794  3.91161  3.08440  3.44925  1.81344  3.19436  3.77998  5.94027  4.49299     84 d - - -
          2.68618  4.42225  2.77519  2.73123  3.46354  2.40513  3.72494  3.29354  2.67741  2.69355  4.24690  2.90347  2.73739  3.18146  2.89801  2.37887  2.77519  2.98518  4.58477  3.61503
          0.02274  4.19067  4.91302  0.61958  0.77255  0.48576  0.95510
     83   3.31415  4.61696  5.03190  4.46958  2.00106  4.57325  4.77686  1.65790  4.33121  1.18362  2.97899  4.62888  4.77112  4.38264  4.39274  3.91892  3.53483  2.29629  5.03637  3.82209     85 l - - -
          2.68618  4.42225  2.77519  2.73123  3.46354  2.40513  3.72494  3.29354  2.67741  2.69355  4.24690  2.90347  2.73739  3.18146  2.89801  2.37887  2.77519  2.98518  4.58477  3.61503
          0.02274  4.19067  4.91302  0.61958  0.77255  0.48576  0.95510
     84   1.70575  5.05113  1.96186  2.36005  4.36864  3.36079  3.02807  3.84278  2.61247  3.41265  4.22906  2.90207  3.87010  2.90521  3.10680  2.73496  3.01578  3.46839  5.60347  4.20955     86 a - - -
          2.68618  4.42225  2.77519  2.73123  3.46354  2.40513  3.72494  3.29354  2.67741  2.69355  4.24690  2.90347  2.73739  3.18146  2.89801  2.37887  2.77519  2.98518  4.58477  3.61503
          0.02274  4.19067  4.91302  0.61958  0.77255  0.48576  0.95510
     85   2.29383  5.19214  1.94296  1.84325  4.51824  3.35887  3.70870  3.97900  2.55352  3.51089  4.30172  2.84850  3.85320  2.84167  3.06954  2.71743  2.44665  3.57701  5.68793  4.27059     87 e - - -
          2.68618  4.42225  2.77519  2.73123  3.46354  2.40513  3.72494  3.29354  2.67741  2.69355  4.24690  2.90347  2.73739  3.18146  2.89801  2.37887  2.77519  2.98518  4.58477  3.61503
          0.02274  4.19067  4.91302  0.61958  0.77255  0.48576  0.95510
     86   3.11168  5.74023  1.13875  1.53966  5.02135  3.31368  3.89818  4.56479  2.96547  4.04644  4.91539  2.77069  3.96016  3.07050  3.59529  2.97279  3.40947  4.12096  6.18853  4.65294     88 d - - -
          2.68618  4.42225  2.77519  2.73123  3.46354  2.40513  3.72494  3.29354  2.67741  2.69355  4.24690  2.90347  2.73739  3.18146  2.89801  2.37887  2.77519  2.98518  4.58477  3.61503
          0.02274  4.19067  4.91302  0.61958  0.77255  0.48576  0.95510
     87   1.44720  4.31360  3.57064  3.08566  3.78878  3.33037  4.04533  3.07082  3.02867  2.82808  2.67377  3.38604  3.90433  3.34939  3.36206  2.19929  2.84084  2.78195  5.22534  3.99332     89 a - - -
          2.68618  4.42225  2.77519  2.73123  3.46354  2.40513  3.72494  3.29354  2.67741  2.69355  4.24690  2.90347  2.73739  3.18146  2.89801  2.37887  2.77519  2.98518  4.58477  3.61503
          0.02274  4.19067  4.91302  0.61958  0.77255  0.48576  0.95510
     88   2.62010  4.52097  3.25193  2.69472  2.70415  2.84765  3.74849  3.06687  2.31659  2.74116  2.89228  3.15850  3.90997  2.58022  3.03301  2.75589  2.85150  2.81434  5.06745  3.79549     90 k - - -
          2.68618  4.42225  2.77519  2.73123  3.46354  2.40513  3.72494  3.29354  2.67741  2.69355  4.24690  2.90347  2.73739  3.18146  2.89801  2.37887  2.77519  2.98518  4.58477  3.61503
          0.02274  4.19067  4.91302  0.61958  0.77255  0.48576  0.95510
     89   2.79199  5.24324  1.73257  1.95425  4.53851  3.36185  3.71522  4.00369  2.57266  3.53402  4.32972  2.39564  3.86278  2.85081  3.09474  2.74003  3.04470  2.75196  5.71065  4.28543     91 d - - -
          2.68618  4.42225  2.77519  2.73123  3.46354  2.40513  3.72494  3.29354  2.67741  2.69355  4.24690  2.90347  2.73739  3.18146  2.89801  2.37887  2.77519  2.98518  4.58477  3.61503
          0.02274  4.19067  4.91302  0.61958  0.77255  0.48576  0.95510
     90   2.86624  4.30251  4.33603  3.76957  3.35894  4.03123  4.39514  2.15874  3.65340  1.82873  2.59420  4.01146  4.37548  3.89098  3.85702  3.34024  2.46151  1.46207  5.05378  3.87638     92 v - - -
          2.68618  4.42225  2.77519  2.73123  3.46354  2.40513  3.72494  3.29354  2.67741  2.69355  4.24690  2.90347  2.73739  3.18146  2.89801  2.37887  2.77519  2.98518  4.58477  3.61503
          0.02274  4.19067  4.91302  0.61958  0.77255  0.48576  0.95510
     91   1.40100  4.32425  3.44085  3.11462  4.40133  1.83915  4.23362  3.81839  3.18999  3.48666  4.30397  3.34247  2.47993  3.47701  3.54325  2.51716  2.82055  3.28629  5.72328  4.49496     93 a - - -
          2.68618  4.42225  2.77519  2.73123  3.46354  2.40513  3.72494  3.29354  2.67741  2.69355  4.24690  2.90347  2.73739  3.18146  2.89801  2.37887  2.77519  2.98518  4.58477  3.61503
          0.02274  4.19067  4.91302  0.61958  0.77255  0.48576  0.95510
     92   2.65274  5.03730  2.47561  1.92376  4.33690  3.40224  3.62680  3.78807  2.39336  3.32462  4.10173  2.89249  3.81749  2.74708  2.46649  2.41464  2.88790  2.78677  5.50393  4.12196     94 e - - -
          2.68618  4.42225  2.77519  2.73123  3.46354  2.40513  3.72494  3.29354  2.67741  2.69355  4.24690  2.90347  2.73739  3.18146  2.89801  2.37887  2.77519  2.98518  4.58477  3.61503
          0.02274  4.19067  4.91302  0.61958  0.77255  0.48576  0.95510
     93   2.31746  4.67568  3.16621  2.69487  3.61818  3.52680  3.75119  3.27468  2.61200  2.90945  3.80366  3.15793  3.95337  2.12398  2.98595  2.81401  2.96021  3.01037  5.03990  2.15898     95 q - - -
          2.68618  4.42225  2.77519  2.73123  3.46354  2.40513  3.72494  3.29354  2.67741  2.69355  4.24690  2.90347  2.73739  3.18146  2.89801  2.37887  2.77519  2.98518  4.58477  3.61503
          0.02274  4.19067  4.91302  0.61958  0.77255  0.48576  0.95510
     94   2.69891  4.23368  3.93596  3.36469  3.17495  3.75849  4.00787  2.56502  3.24816  1.96819  2.60891  3.64844  4.12401  3.51456  3.48962  3.03962  2.45041  2.41051  4.74406  2.14833     96 l - - -
          2.68618  4.42225  2.77519  2.73123  3.46354  2.40513  3.72494  3.29354  2.67741  2.69355  4.24690  2.90347  2.73739  3.18146  2.89801  2.37887  2.77519  2.98518  4.58477  3.61503
          0.02274  4.19067  4.91302  0.61958  0.77255  0.48576  0.95510
     95   2.62266  4.24808  3.67008  3.10342  3.37051  3.64235  3.92265  2.04345  3.02587  2.13373  2.91064  2.77328  4.02232  3.31919  3.33050  2.51746  2.85792  2.44222  4.85727  3.63705     97 i - - -
          2.68618  4.42225  2.77519  2.73123  3.46354  2.40513  3.72494  3.29354  2.67741  2.69355  4.24690  2.90347  2.73739  3.18146  2.89801  2.37887  2.77519  2.98518  4.58477  3.61503
          0.02274  4.19067  4.91302  0.61958  0.77255  0.48576  0.95510
     96   2.68860  5.05751  2.85057  2.09418  4.35822  3.42358  3.63544  3.80303  2.12625  3.33582  4.12051  2.20741  3.83951  2.49748  2.81516  2.67126  2.92007  2.76828  5.50946  4.14057     98 e - - -
          2.68618  4.42225  2.77519  2.73123  3.46354  2.40513  3.72494  3.29354  2.67741  2.69355  4.24690  2.90347  2.73739  3.18146  2.89801  2.37887  2.77519  2.98518  4.58477  3.61503
          0.02274  4.19067  4.91302  0.61958  0.77255  0.48576  0.95510
     97   2.80022  5.28098  2.18240  1.63572  4.60277  3.38536  3.69192  4.08067  2.47161  3.57164  4.35601  2.85406  3.86775  2.81746  2.09821  2.74272  3.04448  3.66570  5.71299  4.29903     99 e - - -
          2.68618  4.42225  2.77519  2.73123  3.46354  2.40513  3.72494  3.29354  2.67741  2.69355  4.24690  2.90347  2.73739  3.18146  2.89801  2.37887  2.77519  2.98518  4.58477  3.61503
          0.02274  4.19067  4.91302  0.61958  0.77255  0.48576  0.95510
     98   2.73137  4.80356  2.86548  2.09361  4.27253  3.36967  3.90975  3.57210  2.73905  3.28139  4.16946  3.08941  3.93326  3.10579  3.13809  2.79973  1.34222  3.24421  5.56910  4.25821    100 t - - -
          2.68618  4.42225  2.77519  2.73123  3.46354  2.40513  3.72494  3.29354  2.67741  2.69355  4.24690  2.90347  2.73739  3.18146  2.89801  2.37887  2.77519  2.98518  4.58477  3.61503
          0.02274  4.19067  4.91302  0.61958  0.77255  0.48576  0.95510
     99   3.23572  4.50111  5.07294  4.55162  3.58538  4.66982  5.18155  1.35852  4.44888  1.75464  3.37232  4.74962  4.91326  4.65301  4.60463  4.04805  3.48399  1.15654  5.58661  4.42100    101 v - - -
          2.68618  4.42225  2.77519  2.73123  3.46354  2.40513  3.72494  3.29354  2.67741  2.69355  4.24690  2.90347  2.73739  3.18146  2.89801  2.37887  2.77519  2.98518  4.58477  3.61503
          0.02274  4.19067  4.91302  0.61958  0.77255  0.48576  0.95510
    100   2.66241  4.99677  2.40365  2.38326  4.39299  2.70038  3.69242  3.84907  2.48175  3.39066  4.17624  2.91429  3.83171  2.82350  2.45032  1.85451  2.92613  3.44811  5.57082  4.19279    102 s - - -
          2.68618  4.42225  2.77519  2.73123  3.46354  2.40513  3.72494  3.29354  2.67741  2.69355  4.24690  2.90347  2.73739  3.18146  2.89801  2.37887  2.77519  2.98518  4.58477  3.61503
          0.02274  4.19067  4.91302  0.61958  0.77255  0.48576  0.95510
    101   2.27936  4.37008  3.56629  2.54638  3.52728  3.66289  3.96740  2.59986  2.97603  1.90250  3.46365  3.43101  4.05729  3.29578  3.31666  2.93595  2.92447  1.96678  5.02869  3.79738    103 l - - -
          2.68618  4.42225  2.77519  2.73123  3.46354  2.40513  3.72494  3.29354  2.67741  2.69355  4.24690  2.90347  2.73739  3.18146  2.89801  2.37887  2.77519  2.98518  4.58477  3.61503
          0.02274  4.19067  4.91302  0.61958  0.77255  0.48576  0.95510
    102   3.44725  4.73573  5.12583  4.55579  3.15380  4.75263  5.05852  1.80462  4.41429  0.86192  2.44696  4.79985  4.89106  4.46954  4.49470  4.10971  3.66354  2.30225  5.28339  4.25492    104 l - - -
          2.68618  4.42225  2.77519  2.73123  3.46354  2.40513  3.72494  3.29354  2.67741  2.69355  4.24690  2.90347  2.73739  3.18146  2.89801  2.37887  2.77519  2.98518  4.58477  3.61503
          0.02274  4.19067  4.91302  0.61958  0.77255  0.48576  0.95510
    103   2.81938  5.24792  2.22444  1.53056  4.56921  3.35355  3.74917  4.02479  2.62318  3.56701  4.37489  2.84363  3.87814  2.89226  3.14366  2.76857  2.06172  3.62867  5.75028  4.32553    105 e - - -
          2.68618  4.42225  2.77519  2.73123  3.46354  2.40513  3.72494  3.29354  2.67741  2.69355  4.24690  2.90347  2.73739  3.18146  2.89801  2.37887  2.77519  2.98518  4.58477  3.61503
          0.02274  4.19067  4.91302  0.61958  0.77255  0.48576  0.95510
    104   2.29614  4.98877  2.93177  2.45425  4.34059  3.43399  3.67072  3.76969  2.07130  3.31655  4.11708  2.97044  3.86546  1.94201  2.77008  2.33452  2.94432  3.40103  5.49567  4.15608    106 q - - -
          2.68618  4.42225  2.77519  2.73123  3.46354  2.40513  3.72494  3.29354  2.67741  2.69355  4.24690  2.90347  2.73739  3.18146  2.89801  2.37887  2.77519  2.98518  4.58477  3.61503
          0.02274  4.19067  4.91302  0.61958  0.77255  0.48576  0.95510
    105   2.73684  5.09970  2.93472  1.92354  4.43199  3.46360  3.63463  3.86825  2.27898  3.37793  4.16598  2.95320  3.87029  2.37970  2.10674  2.71665  2.47475  3.48785  5.52497  4.17954    107 e - - -
          2.68618  4.42225  2.77519  2.73123  3.46354  2.40513  3.72494  3.29354  2.67741  2.69355  4.24690  2.90347  2.73739  3.18146  2.89801  2.37887  2.77519  2.98518  4.58477  3.61503
          0.02274  4.19067  4.91302  0.61958  0.77255  0.48576  0.95510
    106   2.76657  4.33491  3.95486  3.41372  3.30719  2.77420  4.14918  2.54091  3.28254  1.36547  2.57022  3.71336  4.18426  3.57800  3.53279  3.09934  3.02031  2.43417  4.94646  3.74606    108 l - - -
          2.68618  4.42225  2.77519  2.73123  3.46354  2.40513  3.72494  3.29354  2.67741  2.69355  4.24690  2.90347  2.73739  3.18146  2.89801  2.37887  2.77519  2.98518  4.58477  3.61503
          0.02274  4.19067  4.91302  0.61958  0.77255  0.48576  0.95510
    107   2.66132  4.94184  2.94855  2.15700  4.22347  2.53607  3.64159  3.65055  2.37751  3.21678  4.01676  2.95255  3.84313  2.44584  2.45658  2.66896  2.89262  2.72057  5.42050  4.07483    109 e - - -
          2.68618  4.42225  2.77519  2.73123  3.46354  2.40513  3.72494  3.29354  2.67741  2.69355  4.24690  2.90347  2.73739  3.18146  2.89801  2.37887  2.77519  2.98518  4.58477  3.61503
          0.02274  4.19067  4.91302  0.61958  0.77255  0.48576  0.95510
    108   2.62173  4.31496  3.55094  2.97994  3.45172  3.60889  3.87157  2.37737  2.89150  2.49551  2.84065  3.36996  3.99028  3.21522  2.41804  2.43745  2.85590  2.24165  4.91334  3.68538    110 v - - -
          2.68618  4.42225  2.77519  2.73123  3.46354  2.40513  3.72494  3.29354  2.67741  2.69355  4.24690  2.90347  2.73739  3.18146  2.89801  2.37887  2.77519  2.98518  4.58477  3.61503
          0.02274  4.19067  4.91302  0.61958  0.77255  0.48576  0.95510
    109   2.67752  4.36913  3.57521  3.01846  3.44610  3.65719  3.91716  2.10273  2.91528  1.93419  3.39355  3.41242  3.02217  2.63965  3.24092  2.92023  2.91148  2.54972  4.95338  3.72745    111 l - - -
          2.68618  4.42225  2.77519  2.73123  3.46354  2.40513  3.72494  3.29354  2.67741  2.69355  4.24690  2.90347  2.73739  3.18146  2.89801  2.37887  2.77519  2.98518  4.58477  3.61503
          0.02274  4.19067  4.91302  0.61958  0.77255  0.48576  0.95510
    110   2.68772  4.47141  3.51392  3.08185  3.40002  3.51846  3.95449  3.04457  2.99078  2.75960  3.73875  3.42425  4.03303  3.35727  3.30318  2.88108  1.35841  2.80968  4.92324  2.58770    112 t - - -
          2.68618  4.42225  2.77519  2.73123  3.46354  2.40513  3.72494  3.29354  2.67741  2.69355  4.24690  2.90347  2.73739  3.18146  2.89801  2.37887  2.77519  2.98518  4.58477  3.61503
          0.02274  4.19067  4.91302  0.61958  0.77255  0.48576  0.95510
    111   2.65344  4.88028  3.00430  2.18762  4.13716  3.45625  2.99920  2.86722  1.98245  3.13992  3.95081  2.97774  3.84983  2.78924  2.81792  2.67604  2.51056  3.22190  5.36268  4.03038    113 k - - -
          2.68618  4.42225  2.77519  2.73123  3.46354  2.40513  3.72494  3.29354  2.67741  2.69355  4.24690  2.90347  2.73739  3.18146  2.89801  2.37887  2.77519  2.98518  4.58477  3.61503
          0.02274  4.19067  4.91302  0.61958  0.77255  0.48576  0.95510
    112   2.70270  4.96789  2.79786  1.87769  4.17740  3.41916  3.68277  3.65908  2.49468  3.23837  4.05372  2.51543  3.18088  2.83634  2.96104  2.70681  2.94272  3.31802  5.43011  2.51110    114 e - - -
          2.68618  4.42225  2.77519  2.73123  3.46354  2.40513  3.72494  3.29354  2.67741  2.69355  4.24690  2.90347  2.73739  3.18146  2.89801  2.37887  2.77519  2.98518  4.58477  3.61503
          0.02274  4.19067  4.91302  0.61958  0.77255  0.48576  0.95510
    113   2.69765  5.17724  2.16426  2.05130  4.50574  3.39130  3.62931  3.98144  2.12023  3.47094  4.23197  2.86095  3.82382  2.74056  2.43015  2.34065  2.93341  3.56090  5.61184  4.20595    115 e - - -
          2.68618  4.42225  2.77519  2.73123  3.46354  2.40513  3.72494  3.29354  2.67741  2.69355  4.24690  2.90347  2.73739  3.18146  2.89801  2.37887  2.77519  2.98518  4.58477  3.61503
          0.02274  4.19067  4.91302  0.61958  0.77255  0.48576  0.95510
    114   3.78941  4.98185  4.89845  4.60500  0.82603  4.54021  3.62198  3.39380  4.40495  2.66866  3.96376  4.26834  4.84362  4.33012  4.38003  3.93659  4.01115  3.35370  2.39444  2.02217    116 f - - -
          2.68618  4.42225  2.77519  2.73123  3.46354  2.40513  3.72494  3.29354  2.67741  2.69355  4.24690  2.90347  2.73739  3.18146  2.89801  2.37887  2.77519  2.98518  4.58477  3.61503
          0.02274  4.19067  4.91302  0.61958  0.77255  0.48576  0.95510
    115   2.91015  4.29578  4.50967  3.95190  3.28985  4.11579  4.43672  1.45949  3.81606  2.14452  3.29266  4.13395  4.44885  4.03458  3.97618  3.43669  3.15047  1.51395  4.98819  2.78693    117 i - - -
          2.68618  4.42225  2.77519  2.73123  3.46354  2.40513  3.72494  3.29354  2.67741  2.69355  4.24690  2.90347  2.73739  3.18146  2.89801  2.37887  2.77519  2.98518  4.58477  3.61503
          0.02274  4.19067  4.91302  0.61958  0.77255  0.48576  0.95510
    116   3.24611  4.54383  5.01762  4.45201  3.26990  4.56785  4.93734  1.59636  4.32878  1.26297  2.43130  4.64134  4.78144  4.42950  4.42172  3.91552  3.47443  1.73209  5.27264  4.19085    118 l - - -
          2.68618  4.42225  2.77519  2.73123  3.46354  2.40513  3.72494  3.29354  2.67741  2.69355  4.24690  2.90347  2.73739  3.18146  2.89801  2.37887  2.77519  2.98518  4.58477  3.61503
          0.02274  4.19067  4.91302  0.61958  0.77255  0.48576  0.95510
    117   3.11072  4.84216  3.84859  3.79409  4.90704  0.37243  4.88280  4.59608  4.01795  4.20550  5.19233  4.01440  4.24231  4.31753  4.20760  3.29360  3.61644  4.06265  5.90593  5.02380    119 G - - -
          2.68618  4.42225  2.77519  2.73123  3.46354  2.40513  3.72494  3.29354  2.67741  2.69355  4.24690  2.90347  2.73739  3.18146  2.89801  2.37887  2.77519  2.98518  4.58477  3.61503
          0.02274  4.19067  4.91302  0.61958  0.77255  0.48576  0.95510
    118   3.22501  4.49698  5.06559  4.58057  3.72020  4.65481  5.28518  1.18602  4.47992  2.19829  3.50360  4.77207  4.94297  4.73546  4.66124  4.05925  3.49053  1.07813  5.73176  4.52517    120 v - - -
          2.68618  4.42225  2.77519  2.73123  3.46354  2.40513  3.72494  3.29354  2.67741  2.69355  4.24690  2.90347  2.73739  3.18146  2.89801  2.37887  2.77519  2.98518  4.58477  3.61503
          0.02274  4.19067  4.91302  0.61958  0.77255  0.48576  0.95510
    119   2.98961  5.21963  2.99558  2.62052  4.63599  3.55299  3.74776  4.07479  1.13086  3.56053  4.40950  2.38948  4.02018  2.89219  2.50124  2.97090  3.21968  3.71077  5.62595  4.34922    121 k - - -
          2.68618  4.42225  2.77519  2.73123  3.46354  2.40513  3.72494  3.29354  2.67741  2.69355  4.24690  2.90347  2.73739  3.18146  2.89801  2.37887  2.77519  2.98518  4.58477  3.61503
          0.02274  4.19067  4.91302  0.61958  0.77255  0.48576  0.95510
    120   3.42098  4.70937  5.08481  4.55392  3.24239  4.73248  5.09055  1.51771  4.38755  0.94339  3.03972  4.79028  4.91395  4.51770  4.49470  4.11604  3.65340  2.12142  5.35336  4.25284    122 l - - -
          2.68618  4.42225  2.77519  2.73123  3.46354  2.40513  3.72494  3.29354  2.67741  2.69355  4.24690  2.90347  2.73739  3.18146  2.89801  2.37887  2.77519  2.98518  4.58477  3.61503
          0.02274  4.19067  4.91302  0.61958  0.77255  0.48576  0.95510
    121   2.68672  5.11443  2.89964  2.11434  4.44829  3.43255  2.87747  3.90498  2.03755  3.39997  4.16645  2.62112  3.83313  2.71872  2.40706  2.34175  2.91312  3.50108  5.53867  4.16587    123 k - - -
          2.68618  4.42225  2.77519  2.73123  3.46354  2.40513  3.72494  3.29354  2.67741  2.69355  4.24690  2.90347  2.73739  3.18146  2.89801  2.37887  2.77519  2.98518  4.58477  3.61503
          0.22388  4.19067  1.68496  0.61958  0.77255  0.48576  0.95510
    122   2.69791  4.95499  2.77208  2.40641  4.35957  3.34763  3.66110  3.79887  1.80105  3.34360  4.16069  2.32303  3.83061  2.80684  2.72318  2.19765  2.95892  3.42192  5.50513  4.16935    124 k - - -
          2.68618  4.42225  2.77519  2.73123  3.46354  2.40513  3.72494  3.29354  2.67741  2.69355  4.24690  2.90347  2.73739  3.18146  2.89801  2.37887  2.77519  2.98518  4.58477  3.61503
          0.16530  3.99453  2.01034  0.61958  0.77255  0.52518  0.89513
    123   2.56474  4.68217  2.80042  2.09341  4.14842  3.25822  3.74528  3.53564  2.58070  3.17679  4.01539  2.95365  3.79162  2.92492  3.00986  2.13460  2.04987  3.17857  5.42654  4.10460    125 t - - -
          2.68618  4.42225  2.77519  2.73123  3.46354  2.40513  3.72494  3.29354  2.67741  2.69355  4.24690  2.90347  2.73739  3.18146  2.89801  2.37887  2.77519  2.98518  4.58477  3.61503
          0.02831  3.97444  4.69679  0.61958  0.77255  0.53263  0.88445
    124   2.75352  4.29535  3.99101  3.45273  3.31112  3.80482  4.17845  1.99584  3.32242  1.49839  3.26545  3.74221  4.19902  3.61848  3.57031  2.50015  3.01054  2.21642  4.95878  3.73854    126 l - - -
          2.68618  4.42225  2.77519  2.73123  3.46354  2.40513  3.72494  3.29354  2.67741  2.69355  4.24690  2.90347  2.73739  3.18146  2.89801  2.37887  2.77519  2.98518  4.58477  3.61503
          0.02538  4.08226  4.80461  0.61958  0.77255  0.60706  0.78735
    125   2.32607  4.33273  4.26903  3.74727  3.46914  3.96625  4.48120  2.06582  3.63327  1.67035  3.34659  3.99839  4.37404  3.91239  3.86898  3.31190  3.12848  1.43487  5.21201  4.01574    127 v - - -
          2.68618  4.42225  2.77519  2.73123  3.46354  2.40513  3.72494  3.29354  2.67741  2.69355  4.24690  2.90347  2.73739  3.18146  2.89801  2.37887  2.77519  2.98518  4.58477  3.61503
          0.02538  4.08226  4.80461  0.61958  0.77255  0.41676  1.07640
    126   2.71382  5.19114  2.34930  2.29800  4.51437  3.38151  3.64677  3.99172  2.12555  3.48710  4.25355  2.40628  3.82957  2.34779  2.91615  2.13223  2.95371  3.57350  5.63471  4.22277    128 k - - -
          2.68618  4.42225  2.77519  2.73123  3.46354  2.40513  3.72494  3.29354  2.67741  2.69355  4.24690  2.90347  2.73739  3.18146  2.89801  2.37887  2.77519  2.98518  4.58477  3.61503
          0.02274  4.19067  4.91302  0.61958  0.77255  0.48576  0.95510
    127   2.61987  4.74937  2.63131  2.49582  3.97762  3.44941  3.67973  2.78036  2.50497  3.00778  3.24823  2.26887  3.85117  2.84832  2.95893  2.36779  2.85577  3.06840  5.27666  3.95535    129 n - - -
          2.68618  4.42225  2.77519  2.73123  3.46354  2.40513  3.72494  3.29354  2.67741  2.69355  4.24690  2.90347  2.73739  3.18146  2.89801  2.37887  2.77519  2.98518  4.58477  3.61503
          0.12772  4.19067  2.25602  0.61958  0.77255  0.48576  0.95510
    128   1.79014  4.63551  2.41523  2.55289  4.31395  3.19486  3.86947  3.73207  2.76549  3.36134  4.18182  3.01047  3.79447  3.05074  3.22202  1.74628  2.87999  3.30429  5.59026  4.26088    130 s - - -
          2.68618  4.42225  2.77519  2.73123  3.46354  2.40513  3.72494  3.29354  2.67741  2.69355  4.24690  2.90347  2.73739  3.18146  2.89801  2.37887  2.77519  2.98518  4.58477  3.61503
          0.02523  4.08818  4.81052  0.61958  0.77255  0.60113  0.79450
    129   2.09275  4.21281  3.63180  3.16798  3.80520  2.39731  4.10037  2.97415  3.12830  2.84448  3.74694  3.40633  3.85328  3.42336  3.44539  2.61710  2.22664  1.80722  5.24862  4.03229    131 v - - -
          2.68618  4.42225  2.77519  2.73123  3.46354  2.40513  3.72494  3.29354  2.67741  2.69355  4.24690  2.90347  2.73739  3.18146  2.89801  2.37887  2.77519  2.98518  4.58477  3.61503
          0.02523  4.08818  4.81052  0.61958  0.77255  0.41984  1.07047
    130   2.68928  5.16307  2.46013  2.03171  4.48344  3.38090  3.63430  3.95972  2.11737  3.45866  4.22135  2.44369  3.81871  2.74774  2.91048  2.32054  2.53363  3.54252  5.60948  4.19851    132 e - - -
          2.68618  4.42225  2.77519  2.73123  3.46354  2.40513  3.72494  3.29354  2.67741  2.69355  4.24690  2.90347  2.73739  3.18146  2.89801  2.37887  2.77519  2.98518  4.58477  3.61503
          0.02274  4.19067  4.91302  0.61958  0.77255  0.48576  0.95510
    131   3.32461  4.65416  4.93624  4.37232  3.19536  4.58486  4.91993  2.17827  4.23017  0.92619  2.49695  4.61612  4.78733  4.34952  4.35050  3.93231  3.55124  1.84954  5.25400  4.18730    133 l - - -
          2.68618  4.42225  2.77519  2.73123  3.46354  2.40513  3.72494  3.29354  2.67741  2.69355  4.24690  2.90347  2.73739  3.18146  2.89801  2.37887  2.77519  2.98518  4.58477  3.61503
          0.02274  4.19067  4.91302  0.61958  0.77255  0.48576  0.95510
    132   2.73306  4.72040  3.28012  2.72461  3.98224  3.55930  3.77422  2.55835  1.57766  2.93766  3.84312  3.18376  3.96738  2.96235  2.78446  2.83250  2.46291  2.92399  5.29177  4.02331    134 k - - -
          2.68618  4.42225  2.77519  2.73123  3.46354  2.40513  3.72494  3.29354  2.67741  2.69355  4.24690  2.90347  2.73739  3.18146  2.89801  2.37887  2.77519  2.98518  4.58477  3.61503
          0.02274  4.19067  4.91302  0.61958  0.77255  0.48576  0.95510
    133   2.84761  5.39237  1.86782  1.70558  4.70341  2.62675  3.72940  4.20256  2.15266  3.68452  4.47217  2.80646  3.87246  2.86124  3.13059  2.76903  3.10379  3.77022  5.83075  4.37481    135 e - - -
          2.68618  4.42225  2.77519  2.73123  3.46354  2.40513  3.72494  3.29354  2.67741  2.69355  4.24690  2.90347  2.73739  3.18146  2.89801  2.37887  2.77519  2.98518  4.58477  3.61503
          0.02274  4.19067  4.91302  0.61958  0.77255  0.48576  0.95510
    134   2.32716  4.89063  2.98082  2.45148  4.15684  3.44750  3.64963  2.95271  2.14882  3.15883  3.96819  2.32384  3.84793  2.40805  2.83215  2.67402  2.88525  3.23776  5.37972  4.04352    136 k - - -
          2.68618  4.42225  2.77519  2.73123  3.46354  2.40513  3.72494  3.29354  2.67741  2.69355  4.24690  2.90347  2.73739  3.18146  2.89801  2.37887  2.77519  2.98518  4.58477  3.61503
          0.02274  4.19067  4.91302  0.61958  0.77255  0.48576  0.95510
    135   2.00689  4.33098  4.40510  3.84868  3.44361  4.10263  4.50424  1.77206  3.74630  1.73071  3.32657  4.09305  4.44832  3.98723  3.95900  3.42085  3.15819  1.67602  5.16503  3.98048    137 v - - -
          2.68618  4.42225  2.77519  2.73123  3.46354  2.40513  3.72494  3.29354  2.67741  2.69355  4.24690  2.90347  2.73739  3.18146  2.89801  2.37887  2.77519  2.98518  4.58477  3.61503
          0.02274  4.19067  4.91302  0.61958  0.77255  0.48576  0.95510
    136   2.64279  4.33269  3.56781  2.99825  3.45921  3.63289  3.89482  2.70963  2.51740  2.15292  2.80135  3.39065  4.01147  3.23414  3.24074  2.88818  2.14700  2.29458  4.93688  3.71093    138 t - - -
          2.68618  4.42225  2.77519  2.73123  3.46354  2.40513  3.72494  3.29354  2.67741  2.69355  4.24690  2.90347  2.73739  3.18146  2.89801  2.37887  2.77519  2.98518  4.58477  3.61503
          0.02274  4.19067  4.91302  0.61958  0.77255  0.48576  0.95510
    137   2.79111  5.14698  2.56044  1.99830  4.54401  3.34258  3.77447  4.01482  2.62684  3.55497  4.36581  1.96169  3.88078  2.92400  3.11672  1.77040  3.07139  3.60915  5.73095  4.32664    139 s - - -
          2.68618  4.42225  2.77519  2.73123  3.46354  2.40513  3.72494  3.29354  2.67741  2.69355  4.24690  2.90347  2.73739  3.18146  2.89801  2.37887  2.77519  2.98518  4.58477  3.61503
          0.02274  4.19067  4.91302  0.61958  0.77255  0.48576  0.95510
    138   2.27099  4.26430  3.61670  3.04717  2.74312  3.62468  3.89233  2.71009  2.98195  2.15007  2.91861  3.41663  4.00141  2.71224  3.30037  2.88155  2.48608  2.50859  4.85489  3.63425    140 l - - -
          2.68618  4.42225  2.77519  2.73123  3.46354  2.40513  3.72494  3.29354  2.67741  2.69355  4.24690  2.90347  2.73739  3.18146  2.89801  2.37887  2.77519  2.98518  4.58477  3.61503
          0.02274  4.19067  4.91302  0.61958  0.77255  0.48576  0.95510
    139   3.17790  4.51807  4.87344  4.29045  2.09371  4.40058  4.67703  2.28838  4.15207  1.23072  2.29926  4.46115  4.63345  4.23070  4.22804  3.72846  3.39860  1.98771  5.02313  3.89946    141 l - - -
          2.68618  4.42225  2.77519  2.73123  3.46354  2.40513  3.72494  3.29354  2.67741  2.69355  4.24690  2.90347  2.73739  3.18146  2.89801  2.37887  2.77519  2.98518  4.58477  3.61503
          0.02274  4.19067  4.91302  0.61958  0.77255  0.48576  0.95510
    140   2.83991  5.27894  1.84540  2.27041  4.67979  3.31591  3.79691  4.18164  2.71507  3.69684  4.50459  1.88825  3.88382  2.94622  3.25710  1.93424  3.12823  3.74704  5.85827  4.40944    142 d - - -
          2.68618  4.42225  2.77519  2.73123  3.46354  2.40513  3.72494  3.29354  2.67741  2.69355  4.24690  2.90347  2.73739  3.18146  2.89801  2.37887  2.77519  2.98518  4.58477  3.61503
          0.02274  4.19067  4.91302  0.61958  0.77255  0.48576  0.95510
    141   2.67628  5.04763  2.42795  2.07948  4.32863  3.39620  3.64812  3.78240  2.44408  3.32808  4.11435  2.45248  3.82813  2.77607  2.93464  2.65852  2.26847  3.40661  5.51692  3.14448    143 e - - -
          2.68618  4.42225  2.77519  2.73123  3.46354  2.40513  3.72494  3.29354  2.67741  2.69355  4.24690  2.90347  2.73739  3.18146  2.89801  2.37887  2.77519  2.98518  4.58477  3.61503
          0.02274  4.19067  4.91302  0.61958  0.77255  0.48576  0.95510
    142   2.08296  4.14002  3.93588  3.35996  2.62952  3.69559  3.98738  2.21311  3.26104  2.29866  3.24196  3.62172  4.06986  3.50522  3.48904  2.97681  2.47320  2.34608  4.73131  2.84122    144 a - - -
          2.68618  4.42225  2.77519  2.73123  3.46354  2.40513  3.72494  3.29354  2.67741  2.69355  4.24690  2.90347  2.73739  3.18146  2.89801  2.37887  2.77519  2.98518  4.58477  3.61503
          0.02274  4.19067  4.91302  0.61958  0.77255  0.48576  0.95510
    143   1.49138  4.25924  3.81033  3.35063  3.89847  3.30453  4.25815  2.86527  3.29019  2.87105  3.82339  3.54472  3.94285  3.58735  3.59022  2.70053  1.95403  2.06112  5.38138  4.17092    145 a - - -
          2.68618  4.42225  2.77519  2.73123  3.46354  2.40513  3.72494  3.29354  2.67741  2.69355  4.24690  2.90347  2.73739  3.18146  2.89801  2.37887  2.77519  2.98518  4.58477  3.61503
          0.02274  4.19067  4.91302  0.61958  0.77255  0.48576  0.95510
    144   3.01029  5.60864  1.41461  1.57858  4.91374  2.48751  3.84059  4.44021  2.84565  3.91977  4.75272  2.77234  3.92536  2.99880  3.44715  2.89443  3.29562  3.99588  6.07301  4.56057    146 d - - -
          2.68618  4.42225  2.77519  2.73123  3.46354  2.40513  3.72494  3.29354  2.67741  2.69355  4.24690  2.90347  2.73739  3.18146  2.89801  2.37887  2.77519  2.98518  4.58477  3.61503
          0.02274  4.19067  4.91302  0.61958  0.77255  0.48576  0.95510
    145   2.70027  5.08748  2.90929  2.10906  4.41285  3.44176  3.62271  3.85864  2.06269  3.36961  4.14791  2.49763  3.84629  2.73907  2.39657  2.67854  2.27453  3.47036  5.52090  4.15986    147 k - - -
          2.68618  4.42225  2.77519  2.73123  3.46354  2.40513  3.72494  3.29354  2.67741  2.69355  4.24690  2.90347  2.73739  3.18146  2.89801  2.37887  2.77519  2.98518  4.58477  3.61503
          0.02274  4.19067  4.91302  0.61958  0.77255  0.48576  0.95510
    146   3.25612  4.52982  5.06802  4.53324  3.46540  4.65514  5.11532  1.41856  4.42182  1.41180  3.25311  4.73220  4.88309  4.58690  4.55512  4.02518  3.49797  1.39359  5.48248  4.35126    148 v - - -
          2.68618  4.42225  2.77519  2.73123  3.46354  2.40513  3.72494  3.29354  2.67741  2.69355  4.24690  2.90347  2.73739  3.18146  2.89801  2.37887  2.77519  2.98518  4.58477  3.61503
          0.02274  4.19067  4.91302  0.61958  0.77255  0.48576  0.95510
    147   1.91809  4.33871  4.22580  3.70795  3.56670  3.89878  4.46314  2.14825  3.60536  1.98207  3.46076  3.95310  4.34208  3.88907  3.85329  3.24747  3.11087  1.39536  5.25095  4.04433    149 v - - -
          2.68618  4.42225  2.77519  2.73123  3.46354  2.40513  3.72494  3.29354  2.67741  2.69355  4.24690  2.90347  2.73739  3.18146  2.89801  2.37887  2.77519  2.98518  4.58477  3.61503
          0.02274  4.19067  4.91302  0.61958  0.77255  0.48576  0.95510
    148   2.25683  4.86301  2.89544  2.46513  4.31830  2.25410  3.72931  3.75752  2.14839  3.32580  4.12306  2.60869  3.83381  2.87226  2.96921  2.29293  2.90375  3.36441  5.52643  4.17708    150 k - - -
          2.68618  4.42225  2.77519  2.73123  3.46354  2.40513  3.72494  3.29354  2.67741  2.69355  4.24690  2.90347  2.73739  3.18146  2.89801  2.37887  2.77519  2.98518  4.58477  3.61503
          0.02274  4.19067  4.91302  0.61958  0.77255  0.48576  0.95510
    149   2.63933  4.10552  4.11168  3.52847  2.56442  3.74111  4.00079  2.20898  3.40115  2.22527  2.35601  2.95888  4.10563  3.61456  3.57257  3.03018  2.87093  2.34260  3.15366  3.37239    151 i - - -
          2.68618  4.42225  2.77519  2.73123  3.46354  2.40513  3.72494  3.29354  2.67741  2.69355  4.24690  2.90347  2.73739  3.18146  2.89801  2.37887  2.77519  2.98518  4.58477  3.61503
          0.02274  4.19067  4.91302  0.61958  0.77255  0.48576  0.95510
    150   2.95055  4.39904  4.37370  3.82423  2.05832  4.05437  4.31134  2.40782  3.69571  1.31743  3.12825  4.03934  4.39189  3.89559  3.87017  3.37238  2.51685  2.37276  4.83495  3.55055    152 l - - -
          2.68618  4.42225  2.77519  2.73123  3.46354  2.40513  3.72494  3.29354  2.67741  2.69355  4.24690  2.90347  2.73739  3.18146  2.89801  2.37887  2.77519  2.98518  4.58477  3.61503
          0.02274  4.19067  4.91302  0.61958  0.77255  0.48576  0.95510
    151   2.77554  5.02976  2.64676  2.42733  4.50649  1.62463  3.82563  3.98348  2.64543  3.53789  4.36382  2.30602  3.89841  2.38044  3.08579  2.77681  3.07942  3.57624  5.70734  4.33466    153 g - - -
          2.68618  4.42225  2.77519  2.73123  3.46354  2.40513  3.72494  3.29354  2.67741  2.69355  4.24690  2.90347  2.73739  3.18146  2.89801  2.37887  2.77519  2.98518  4.58477  3.61503
          0.02274  4.19067  4.91302  0.61958  0.77255  0.48576  0.95510
    152   3.97902  5.07652  5.00934  4.78810  1.29145  4.65413  3.50814  3.66705  4.59225  2.95825  4.22584  4.27705  4.93095  4.39479  4.49844  4.02796  4.18423  3.57560  1.92833  1.22931    154 y - - -
          2.68618  4.42225  2.77519  2.73123  3.46354  2.40513  3.72494  3.29354  2.67741  2.69355  4.24690  2.90347  2.73739  3.18146  2.89801  2.37887  2.77519  2.98518  4.58477  3.61503
          0.02274  4.19067  4.91302  0.61958  0.77255  0.48576  0.95510
    153   2.90788  5.44794  2.03579  1.30752  4.72312  3.34462  2.75354  4.24385  2.67084  3.73296  4.54070  2.80270  3.89666  2.91137  3.21348  2.82020  3.17076  3.82043  5.87637  4.40807    155 e - - -
          2.68618  4.42225  2.77519  2.73123  3.46354  2.40513  3.72494  3.29354  2.67741  2.69355  4.24690  2.90347  2.73739  3.18146  2.89801  2.37887  2.77519  2.98518  4.58477  3.61503
          0.02274  4.19067  4.91302  0.61958  0.77255  0.48576  0.95510
    154   2.66604  4.60130  3.26327  2.69674  3.77948  3.54631  3.74778  3.11584  2.21738  2.78731  2.94769  3.16252  3.93093  2.29171  2.91559  2.78560  2.89410  2.19499  5.14131  3.87439    156 v - - -
          2.68618  4.42225  2.77519  2.73123  3.46354  2.40513  3.72494  3.29354  2.67741  2.69355  4.24690  2.90347  2.73739  3.18146  2.89801  2.37887  2.77519  2.98518  4.58477  3.61503
          0.02274  4.19067  4.91302  0.61958  0.77255  0.48576  0.95510
    155   2.71851  5.09555  2.68694  1.88193  4.43731  3.37332  3.69337  3.89331  2.49826  3.43058  4.22125  2.11000  2.86776  2.82577  2.98455  2.69466  2.49077  3.50006  5.61060  4.21866    157 e - - -
          2.68618  4.42225  2.77519  2.73123  3.46354  2.40513  3.72494  3.29354  2.67741  2.69355  4.24690  2.90347  2.73739  3.18146  2.89801  2.37887  2.77519  2.98518  4.58477  3.61503
          0.02274  4.19067  4.91302  0.61958  0.77255  0.48576  0.95510
    156   2.96313  4.34906  4.53572  3.97887  3.44512  4.19557  4.59760  1.82195  3.86629  1.61043  3.31461  4.20454  4.52198  4.09738  4.05790  3.52005  2.50662  1.44386  5.20510  4.02732    158 v - - -
          2.68618  4.42225  2.77519  2.73123  3.46354  2.40513  3.72494  3.29354  2.67741  2.69355  4.24690  2.90347  2.73739  3.18146  2.89801  2.37887  2.77519  2.98518  4.58477  3.61503
          0.02274  4.19067  4.91302  0.61958  0.77255  0.48576  0.95510
    157   2.71030  4.94157  1.76770  2.41767  4.24708  3.37377  3.75993  3.67492  2.62133  2.60652  4.13055  2.94618  3.87287  2.92362  3.10227  2.05277  2.98269  3.32911  5.52178  4.14595    159 d - - -
          2.68618  4.42225  2.77519  2.73123  3.46354  2.40513  3.72494  3.29354  2.67741  2.69355  4.24690  2.90347  2.73739  3.18146  2.89801  2.37887  2.77519  2.98518  4.58477  3.61503
          0.02274  4.19067  4.91302  0.61958  0.77255  0.48576  0.95510
    158   2.78698  5.24276  2.18412  1.54041  4.56950  3.35300  3.72026  4.04392  2.57600  3.56208  4.35347  2.83697  3.86029  2.85446  3.09788  2.41456  2.44371  3.63360  5.73154  4.30401    160 e - - -
          2.68618  4.42225  2.77519  2.73123  3.46354  2.40513  3.72494  3.29354  2.67741  2.69355  4.24690  2.90347  2.73739  3.18146  2.89801  2.37887  2.77519  2.98518  4.58477  3.61503
          0.02274  4.19067  4.91302  0.61958  0.77255  0.48576  0.95510
    159   2.74853  5.25200  2.25723  2.08331  4.57348  3.37111  3.66652  4.05837  1.90305  3.54646  4.31556  2.38945  3.83960  2.78514  2.96989  2.27766  2.99212  3.63323  5.69078  4.26548    161 k - - -
          2.68618  4.42225  2.77519  2.73123  3.46354  2.40513  3.72494  3.29354  2.67741  2.69355  4.24690  2.90347  2.73739  3.18146  2.89801  2.37887  2.77519  2.98518  4.58477  3.61503
          0.02274  4.19067  4.91302  0.61958  0.77255  0.48576  0.95510
    160   3.02496  4.38396  4.66021  4.11224  1.68424  4.14369  4.09961  2.13462  3.94651  1.65676  3.16392  4.14702  4.45006  4.04011  4.00867  3.46202  3.24983  2.50819  2.86743  2.94078    162 l - - -
          2.68618  4.42225  2.77519  2.73123  3.46354  2.40513  3.72494  3.29354  2.67741  2.69355  4.24690  2.90347  2.73739  3.18146  2.89801  2.37887  2.77519  2.98518  4.58477  3.61503
          0.02274  4.19067  4.91302  0.61958  0.77255  0.48576  0.95510
    161   3.36210  4.67907  4.70531  4.25564  1.38039  4.34481  3.82180  2.88637  4.09721  1.56154  3.48761  4.18025  4.63985  4.13782  4.15866  3.67827  3.58302  2.86327  4.02098  1.90330    163 f - - -
          2.68618  4.42225  2.77519  2.73123  3.46354  2.40513  3.72494  3.29354  2.67741  2.69355  4.24690  2.90347  2.73739  3.18146  2.89801  2.37887  2.77519  2.98518  4.58477  3.61503
          0.02274  4.19067  4.91302  0.61958  0.77255  0.48576  0.95510
    162   2.35056  5.33790  1.84878  1.69337  4.64748  3.35390  3.71873  4.13542  2.28981  3.63066  4.41805  2.81713  3.86632  2.84981  3.10170  2.75308  3.07612  3.71307  5.78476  4.34068    164 e - - -
          2.68618  4.42225  2.77519  2.73123  3.46354  2.40513  3.72494  3.29354  2.67741  2.69355  4.24690  2.90347  2.73739  3.18146  2.89801  2.37887  2.77519  2.98518  4.58477  3.61503
          0.02274  4.19067  4.91302  0.61958  0.77255  0.48576  0.95510
    163   2.79004  5.21294  2.02880  2.38585  4.55986  3.44388  3.65872  4.01462  1.67448  3.49865  4.28416  2.92181  3.88247  2.77821  2.32474  2.74881  3.01952  3.61305  5.62247  4.25638    165 k - - -
          2.68618  4.42225  2.77519  2.73123  3.46354  2.40513  3.72494  3.29354  2.67741  2.69355  4.24690  2.90347  2.73739  3.18146  2.89801  2.37887  2.77519  2.98518  4.58477  3.61503
          0.02274  4.19067  4.91302  0.61958  0.77255  0.48576  0.95510
    164   3.89916  5.07759  4.82112  4.56007  1.56944  4.57873  3.55373  3.56886  4.39500  2.85832  4.15409  4.22723  4.88135  4.31200  4.39081  3.96382  4.11903  3.50097  3.67437  0.78617    166 y - - -
          2.68618  4.42225  2.77519  2.73123  3.46354  2.40513  3.72494  3.29354  2.67741  2.69355  4.24690  2.90347  2.73739  3.18146  2.89801  2.37887  2.77519  2.98518  4.58477  3.61503
          0.02274  4.19067  4.91302  0.61958  0.77255  0.48576  0.95510
    165   2.74922  5.07819  3.06272  2.15948  4.41135  3.50388  3.62333  3.17800  1.99253  3.34313  4.13629  2.99515  3.88713  2.35600  1.98992  2.73666  2.96384  3.46522  5.48512  4.16382    167 r - - -
          2.68618  4.42225  2.77519  2.73123  3.46354  2.40513  3.72494  3.29354  2.67741  2.69355  4.24690  2.90347  2.73739  3.18146  2.89801  2.37887  2.77519  2.98518  4.58477  3.61503
          0.02274  4.19067  4.91302  0.61958  0.77255  0.48576  0.95510
    166   2.67651  4.71391  3.05753  1.82709  3.96382  3.48572  3.77787  2.62887  2.60619  2.94326  3.83715  3.09152  3.91796  2.96606  3.02997  2.76235  2.15960  2.90208  5.31402  4.00945    168 e - - -
          2.68618  4.42225  2.77519  2.73123  3.46354  2.40513  3.72494  3.29354  2.67741  2.69355  4.24690  2.90347  2.73739  3.18146  2.89801  2.37887  2.77519  2.98518  4.58477  3.61503
          0.02274  4.19067  4.91302  0.61958  0.77255  0.48576  0.95510
    167   2.73643  4.18490  4.24865  3.67938  2.66874  3.87144  4.21918  1.63179  3.56140  2.21876  3.25838  3.88033  4.24009  3.78342  3.74207  2.53970  2.97952  1.83533  4.86537  3.65257    169 i - - -
          2.68618  4.42225  2.77519  2.73123  3.46354  2.40513  3.72494  3.29354  2.67741  2.69355  4.24690  2.90347  2.73739  3.18146  2.89801  2.37887  2.77519  2.98518  4.58477  3.61503
          0.02274  4.19067  4.91302  0.61958  0.77255  0.48576  0.95510
    168   3.26896  5.40853  2.67466  0.64455  4.80133  3.51083  4.14194  4.32195  3.06658  3.89251  4.86589  3.16681  4.13453  3.35934  3.49933  3.22603  3.57992  3.97751  5.91133  4.65071    170 E - - -
          2.68618  4.42225  2.77519  2.73123  3.46354  2.40513  3.72494  3.29354  2.67741  2.69355  4.24690  2.90347  2.73739  3.18146  2.89801  2.37887  2.77519  2.98518  4.58477  3.61503
          0.02274  4.19067  4.91302  0.61958  0.77255  0.48576  0.95510
    169   2.35113  5.10227  2.56667  2.07738  4.42430  3.39784  3.60964  3.89194  2.09739  3.39590  4.15607  2.87492  3.80913  2.71934  2.49897  2.31279  2.88734  3.48185  5.54771  4.15253    171 e - - -
          2.68618  4.42225  2.77519  2.73123  3.46354  2.40513  3.72494  3.29354  2.67741  2.69355  4.24690  2.90347  2.73739  3.18146  2.89801  2.37887  2.77519  2.98518  4.58477  3.61503
          0.02274  4.19067  4.91302  0.61958  0.77255  0.48576  0.95510
    170   2.65513  5.00688  2.29345  2.12016  4.28868  3.40593  3.63674  2.97253  2.41891  3.28398  4.07115  2.90031  3.82319  2.38921  2.90135  2.64510  2.47454  3.35981  5.48022  4.10453    172 e - - -
          2.68618  4.42225  2.77519  2.73123  3.46354  2.40513  3.72494  3.29354  2.67741  2.69355  4.24690  2.90347  2.73739  3.18146  2.89801  2.37887  2.77519  2.98518  4.58477  3.61503
          0.02274  4.19067  4.91302  0.61958  0.77255  0.48576  0.95510
    171   2.35720  4.36737  4.55258  3.99572  3.40947  4.20506  4.60648  1.75884  3.88397  1.43915  3.27140  4.22005  4.52790  4.10342  4.06964  3.53091  3.22450  1.68033  5.19418  4.02751    173 l - - -
          2.68618  4.42225  2.77519  2.73123  3.46354  2.40513  3.72494  3.29354  2.67741  2.69355  4.24690  2.90347  2.73739  3.18146  2.89801  2.37887  2.77519  2.98518  4.58477  3.61503
          0.02274  4.19067  4.91302  0.61958  0.77255  0.48576  0.95510
    172   1.79179  4.38282  3.91759  3.39962  2.30523  3.79180  3.84357  2.82329  3.31738  2.48649  3.49205  3.64788  4.18772  3.55998  3.57138  3.09121  3.06605  2.64097  4.39649  1.95815    174 a - - -
          2.68618  4.42225  2.77519  2.73123  3.46354  2.40513  3.72494  3.29354  2.67741  2.69355  4.24690  2.90347  2.73739  3.18146  2.89801  2.37887  2.77519  2.98518  4.58477  3.61503
          0.02274  4.19067  4.91302  0.61958  0.77255  0.48576  0.95510
    173   2.68866  5.18238  2.39603  2.03318  4.51064  3.38333  3.62599  3.99154  2.39016  3.47829  4.23492  2.42841  3.81651  2.38630  2.46800  2.40729  2.92544  3.56548  5.61830  4.20505    175 e - - -
          2.68618  4.42225  2.77519  2.73123  3.46354  2.40513  3.72494  3.29354  2.67741  2.69355  4.24690  2.90347  2.73739  3.18146  2.89801  2.37887  2.77519  2.98518  4.58477  3.61503
          0.02274  4.19067  4.91302  0.61958  0.77255  0.48576  0.95510
    174   2.62535  4.36972  3.46731  2.90369  3.52370  3.58491  3.84321  2.40899  2.40045  2.02063  3.47657  3.31437  3.97199  3.15411  3.15546  2.47546  2.57363  2.59992  4.96430  3.72746    176 l - - -
          2.68618  4.42225  2.77519  2.73123  3.46354  2.40513  3.72494  3.29354  2.67741  2.69355  4.24690  2.90347  2.73739  3.18146  2.89801  2.37887  2.77519  2.98518  4.58477  3.61503
          0.02274  4.19067  4.91302  0.61958  0.77255  0.48576  0.95510
    175   3.08175  4.43167  4.77513  4.19751  2.52049  4.31167  4.62550  2.19626  4.06315  1.50562  2.36891  4.36748  4.57810  4.18631  4.16424  3.63698  3.30935  1.47843  5.04149  3.90105    177 v - - -
          2.68618  4.42225  2.77519  2.73123  3.46354  2.40513  3.72494  3.29354  2.67741  2.69355  4.24690  2.90347  2.73739  3.18146  2.89801  2.37887  2.77519  2.98518  4.58477  3.61503
          0.02274  4.19067  4.91302  0.61958  0.77255  0.48576  0.95510
    176   2.05137  4.39059  3.39199  2.90006  3.94114  2.12328  3.95783  3.31265  2.88342  2.45329  3.85850  3.25707  3.84929  3.20313  3.26640  2.17285  2.44339  2.97021  5.31329  4.06083    178 a - - -
          2.68618  4.42225  2.77519  2.73123  3.46354  2.40513  3.72494  3.29354  2.67741  2.69355  4.24690  2.90347  2.73739  3.18146  2.89801  2.37887  2.77519  2.98518  4.58477  3.61503
          0.02274  4.19067  4.91302  0.61958  0.77255  0.48576  0.95510
    177   2.23756  4.55532  3.18812  2.65974  3.88180  2.79983  3.77835  3.27599  2.65295  2.93331  3.77942  3.11708  2.95467  2.98575  3.07772  2.28127  2.53568  2.97188  5.22816  2.95457    179 a - - -
          2.68618  4.42225  2.77519  2.73123  3.46354  2.40513  3.72494  3.29354  2.67741  2.69355  4.24690  2.90347  2.73739  3.18146  2.89801  2.37887  2.77519  2.98518  4.58477  3.61503
          0.02274  4.19067  4.91302  0.61958  0.77255  0.48576  0.95510
    178   3.25684  4.53123  5.06643  4.53106  3.46027  4.65377  5.11165  1.43258  4.41921  1.39669  3.24811  4.73040  4.88128  4.58297  4.55189  4.02340  3.49844  1.39737  5.47786  4.34792    180 l - - -
          2.68618  4.42225  2.77519  2.73123  3.46354  2.40513  3.72494  3.29354  2.67741  2.69355  4.24690  2.90347  2.73739  3.18146  2.89801  2.37887  2.77519  2.98518  4.58477  3.61503
          0.02274  4.19067  4.91302  0.61958  0.77255  0.48576  0.95510
    179   2.63349  5.03247  2.48914  2.35118  3.51539  2.89006  3.60839  3.79168  2.12458  3.31916  4.08861  2.53541  3.80696  2.72331  2.46523  2.61604  2.86576  3.40139  5.49062  4.10767    181 k - - -
          2.68618  4.42225  2.77519  2.73123  3.46354  2.40513  3.72494  3.29354  2.67741  2.69355  4.24690  2.90347  2.73739  3.18146  2.89801  2.37887  2.77519  2.98518  4.58477  3.61503
          0.02274  4.19067  4.91302  0.61958  0.77255  0.48576  0.95510
    180   1.89993  4.61296  3.05406  2.69491  4.16770  1.80949  2.71212  3.62326  2.75898  3.25528  4.09298  3.12669  3.86157  3.10638  3.16364  2.66394  2.91265  3.23828  5.47710  4.16685    182 g - - -
          2.68618  4.42225  2.77519  2.73123  3.46354  2.40513  3.72494  3.29354  2.67741  2.69355  4.24690  2.90347  2.73739  3.18146  2.89801  2.37887  2.77519  2.98518  4.58477  3.61503
          0.02274  4.19067  4.91302  0.61958  0.77255  0.48576  0.95510
    181   2.74840  5.11271  2.94311  1.77980  4.45108  3.47047  3.63522  3.88468  2.00265  3.39024  4.17866  2.95885  3.87650  2.75445  2.30446  2.72666  2.47480  3.50336  5.53170  4.18992    183 e - - -
          2.68618  4.42225  2.77519  2.73123  3.46354  2.40513  3.72494  3.29354  2.67741  2.69355  4.24690  2.90347  2.73739  3.18146  2.89801  2.37887  2.77519  2.98518  4.58477  3.61503
          0.02274  4.19067  4.91302  0.61958  0.77255  0.48576  0.95510
    182   3.40295  5.19539  3.92960  3.38833  4.63319  3.81347  4.10825  4.20801  2.43656  3.66609  4.66806  3.71821  4.30978  3.32165  0.58517  3.47822  3.65303  3.92056  5.59213  4.50278    184 R - - -
          2.68620  4.42227  2.77521  2.73125  3.46356  2.40514  3.72496  3.29356  2.67742  2.69357  4.24691  2.90348  2.73741  3.18148  2.89768  2.37888  2.77521  2.98520  4.58479  3.61505
          0.13379  2.13814  4.91302  0.32725  1.27619  0.48576  0.95510
    183   3.53320  4.90786  4.70004  4.35307  3.28978  4.38289  4.91067  2.52210  4.11849  0.56319  3.23385  4.59830  4.77089  4.40874  4.23759  4.00967  3.81694  2.63987  5.27180  4.06471    186 L - - -
          2.68618  4.42225  2.77519  2.73123  3.46354  2.40513  3.72494  3.29354  2.67741  2.69355  4.24690  2.90347  2.73739  3.18146  2.89801  2.37887  2.77519  2.98518  4.58477  3.61503
          0.02274  4.19067  4.91302  0.61958  0.77255  0.48576  0.95510
    184   2.57827  4.60638  3.15437  2.73538  4.16533  3.32482  3.88152  3.54511  2.32649  3.19864  4.04277  3.15636  3.87563  3.07733  3.02810  2.18225  1.52420  3.18200  5.45241  4.17357    187 t - - -
          2.68618  4.42225  2.77519  2.73123  3.46354  2.40513  3.72494  3.29354  2.67741  2.69355  4.24690  2.90347  2.73739  3.18146  2.89801  2.37887  2.77519  2.98518  4.58477  3.61503
          0.02274  4.19067  4.91302  0.61958  0.77255  0.48576  0.95510
    185   2.80788  5.18942  2.55835  1.42806  4.54416  3.36102  3.75472  3.99643  2.59137  3.54178  4.35329  2.33854  3.88405  2.90005  3.07760  2.77029  2.42631  3.60235  5.72084  4.31567    188 e - - -
          2.68618  4.42225  2.77519  2.73123  3.46354  2.40513  3.72494  3.29354  2.67741  2.69355  4.24690  2.90347  2.73739  3.18146  2.89801  2.37887  2.77519  2.98518  4.58477  3.61503
          0.02274  4.19067  4.91302  0.61958  0.77255  0.48576  0.95510
    186   2.70617  5.19440  2.29382  2.02617  4.51556  3.37535  3.64378  3.99622  2.15061  3.49045  4.25363  2.46438  3.82349  2.75829  2.93554  2.24405  2.68199  3.57450  5.63853  4.22071    189 e - - -
          2.68618  4.42225  2.77519  2.73123  3.46354  2.40513  3.72494  3.29354  2.67741  2.69355  4.24690  2.90347  2.73739  3.18146  2.89801  2.37887  2.77519  2.98518  4.58477  3.61503
          0.02274  4.19067  4.91302  0.61958  0.77255  0.48576  0.95510
    187   3.26896  5.40853  2.67466  0.64455  4.80133  3.51083  4.14194  4.32195  3.06658  3.89251  4.86589  3.16681  4.13453  3.35934  3.49933  3.22603  3.57992  3.97751  5.91133  4.65071    190 E - - -
          2.68618  4.42225  2.77519  2.73123  3.46354  2.40513  3.72494  3.29354  2.67741  2.69355  4.24690  2.90347  2.73739  3.18146  2.89801  2.37887  2.77519  2.98518  4.58477  3.61503
          0.02274  4.19067  4.91302  0.61958  0.77255  0.48576  0.95510
    188   3.32360  4.65388  4.93749  4.37033  3.17911  4.57935  4.90658  2.19810  4.22907  0.95285  2.28136  4.61166  4.77905  4.33997  4.34415  3.92446  3.54833  1.90791  5.23572  4.17429    191 l - - -
          2.68618  4.42225  2.77519  2.73123  3.46354  2.40513  3.72494  3.29354  2.67741  2.69355  4.24690  2.90347  2.73739  3.18146  2.89801  2.37887  2.77519  2.98518  4.58477  3.61503
          0.02274  4.19067  4.91302  0.61958  0.77255  0.48576  0.95510
    189   2.31277  4.22342  3.70232  3.13176  2.74566  3.64389  3.92760  2.62996  2.71494  2.13846  3.32891  3.47483  4.02255  3.33943  3.35294  2.90896  2.42427  2.12905  4.83561  3.62041    192 v - - -
          2.68618  4.42225  2.77519  2.73123  3.46354  2.40513  3.72494  3.29354  2.67741  2.69355  4.24690  2.90347  2.73739  3.18146  2.89801  2.37887  2.77519  2.98518  4.58477  3.61503
          0.02274  4.19067  4.91302  0.61958  0.77255  0.48576  0.95510
    190   2.98266  4.85914  3.37912  2.92021  2.87476  3.74933  2.62747  3.47170  2.74688  3.00838  3.97360  3.32810  4.14492  2.48912  3.07312  3.04968  3.20763  3.23107  4.44472  1.52352    193 y - - -
          2.68618  4.42225  2.77519  2.73123  3.46354  2.40513  3.72494  3.29354  2.67741  2.69355  4.24690  2.90347  2.73739  3.18146  2.89801  2.37887  2.77519  2.98518  4.58477  3.61503
          0.02274  4.19067  4.91302  0.61958  0.77255  0.48576  0.95510
    191   2.90123  4.28690  4.52617  3.95246  3.21556  4.09783  4.40269  1.53360  3.81372  1.73696  3.18390  4.12416  4.41797  4.00306  3.95295  3.41148  3.13482  1.80851  4.92965  2.75421    194 i - - -
          2.68618  4.42225  2.77519  2.73123  3.46354  2.40513  3.72494  3.29354  2.67741  2.69355  4.24690  2.90347  2.73739  3.18146  2.89801  2.37887  2.77519  2.98518  4.58477  3.61503
          0.02274  4.19067  4.91302  0.61958  0.77255  0.48576  0.95510
    192   2.60782  3.24847  3.43977  2.87505  3.50446  3.56992  3.82455  2.49570  2.81606  2.56594  2.80465  2.46923  3.95416  2.64355  3.17581  2.81566  2.84175  2.62263  4.94317  3.70273    195 n - - -
          2.68618  4.42225  2.77519  2.73123  3.46354  2.40513  3.72494  3.29354  2.67741  2.69355  4.24690  2.90347  2.73739  3.18146  2.89801  2.37887  2.77519  2.98518  4.58477  3.61503
          0.02274  4.19067  4.91302  0.61958  0.77255  0.48576  0.95510
    193   3.40295  5.19539  3.92960  3.38833  4.63319  3.81347  4.10825  4.20801  2.43656  3.66609  4.66806  3.71821  4.30978  3.32165  0.58517  3.47822  3.65303  3.92056  5.59213  4.50278    196 R - - -
          2.68618  4.42225  2.77519  2.73123  3.46354  2.40513  3.72494  3.29354  2.67741  2.69355  4.24690  2.90347  2.73739  3.18146  2.89801  2.37887  2.77519  2.98518  4.58477  3.61503
          0.02274  4.19067  4.91302  0.61958  0.77255  0.48576  0.95510
    194   2.81301  4.83484  3.08089  2.65670  3.62528  3.55560  3.72065  3.46620  2.17369  3.07046  3.95414  2.48573  3.98461  2.98479  2.87058  2.87278  3.04682  3.18670  5.03711  1.80177    197 y - - -
          2.68618  4.42225  2.77519  2.73123  3.46354  2.40513  3.72494  3.29354  2.67741  2.69355  4.24690  2.90347  2.73739  3.18146  2.89801  2.37887  2.77519  2.98518  4.58477  3.61503
          0.02274  4.19067  4.91302  0.61958  0.77255  0.48576  0.95510
    195   2.72359  5.07186  2.80763  2.38637  4.35716  3.42195  2.52555  3.82892  2.39937  3.36293  4.15833  2.43846  2.53762  2.37738  2.83929  2.70635  2.96088  3.45429  5.52368  4.15011    198 q - - -
          2.68618  4.42225  2.77519  2.73123  3.46354  2.40513  3.72494  3.29354  2.67741  2.69355  4.24690  2.90347  2.73739  3.18146  2.89801  2.37887  2.77519  2.98518  4.58477  3.61503
          0.02274  4.19067  4.91302  0.61958  0.77255  0.48576  0.95510
    196   3.83162  5.02546  4.83029  4.55609  0.81007  4.55719  3.58863  3.44984  4.38902  2.74108  4.03981  4.23858  4.85987  4.31209  4.38170  3.94166  4.05349  3.39836  3.71236  1.60279    199 f - - -
          2.68618  4.42225  2.77519  2.73123  3.46354  2.40513  3.72494  3.29354  2.67741  2.69355  4.24690  2.90347  2.73739  3.18146  2.89801  2.37887  2.77519  2.98518  4.58477  3.61503
          0.02274  4.19067  4.91302  0.61958  0.77255  0.48576  0.95510
    197   3.23619  4.50200  5.07261  4.55036  3.57821  4.66837  5.17675  1.36130  4.44719  1.73271  3.36535  4.74808  4.91095  4.64883  4.60140  4.04597  3.48404  1.16879  5.57965  4.41613    200 v - - -
          2.68618  4.42225  2.77519  2.73123  3.46354  2.40513  3.72494  3.29354  2.67741  2.69355  4.24690  2.90347  2.73739  3.18146  2.89801  2.37887  2.77519  2.98518  4.58477  3.61503
          0.02274  4.19067  4.91302  0.61958  0.77255  0.48576  0.95510
    198   2.72841  4.95969  3.08788  2.53916  4.31675  3.48382  3.66845  3.72981  2.28309  3.27733  4.08874  3.03359  3.89517  2.35480  1.84589  2.37276  2.47305  3.37679  5.45115  4.14480    201 r - - -
          2.68618  4.42225  2.77519  2.73123  3.46354  2.40513  3.72494  3.29354  2.67741  2.69355  4.24690  2.90347  2.73739  3.18146  2.89801  2.37887  2.77519  2.98518  4.58477  3.61503
          0.02274  4.19067  4.91302  0.61958  0.77255  0.48576  0.95510
    199   2.69045  4.72649  2.95751  2.62474  3.82740  1.68640  3.81948  3.51352  2.73080  3.14244  4.00941  2.50724  3.91907  3.06678  3.14481  2.76799  2.98552  3.19267  5.22598  2.76497    202 g - - -
          2.68618  4.42225  2.77519  2.73123  3.46354  2.40513  3.72494  3.29354  2.67741  2.69355  4.24690  2.90347  2.73739  3.18146  2.89801  2.37887  2.77519  2.98518  4.58477  3.61503
          0.02274  4.19067  4.91302  0.61958  0.77255  0.48576  0.95510
    200   2.34670  4.27806  3.80933  3.23642  3.31655  3.73930  4.01498  2.22244  3.14351  1.81084  2.68553  3.57542  4.10185  2.71962  3.42660  3.00801  2.92578  2.41968  4.87883  3.68099    203 l - - -
          2.68618  4.42225  2.77519  2.73123  3.46354  2.40513  3.72494  3.29354  2.67741  2.69355  4.24690  2.90347  2.73739  3.18146  2.89801  2.37887  2.77519  2.98518  4.58477  3.61503
          0.02274  4.19067  4.91302  0.61958  0.77255  0.48576  0.95510
    201   2.32220  4.60555  3.15528  2.60105  3.79913  3.48743  3.71302  3.18635  2.40919  2.45853  3.69792  2.82253  3.06289  2.91894  3.00029  2.71016  2.50903  2.91278  5.14938  3.26404    204 a - - -
          2.68618  4.42225  2.77519  2.73123  3.46354  2.40513  3.72494  3.29354  2.67741  2.69355  4.24690  2.90347  2.73739  3.18146  2.89801  2.37887  2.77519  2.98518  4.58477  3.61503
          0.02274  4.19067  4.91302  0.61958  0.77255  0.48576  0.95510
    202   2.76917  4.75643  3.13504  2.79763  3.84956  3.44616  1.38196  3.59253  2.66473  3.20806  4.12305  3.22270  3.98910  3.14960  2.98488  2.86042  2.38171  3.27610  5.24182  3.82877    205 h - - -
          2.68618  4.42225  2.77519  2.73123  3.46354  2.40513  3.72494  3.29354  2.67741  2.69355  4.24690  2.90347  2.73739  3.18146  2.89801  2.37887  2.77519  2.98518  4.58477  3.61503
          0.02274  4.19067  4.91302  0.61958  0.77255  0.48576  0.95510
    203   2.70315  5.04296  1.92241  2.35451  4.32213  3.39491  3.67779  3.77335  2.48475  2.70120  4.13215  2.89784  3.84619  2.37515  2.96830  2.32839  2.94733  3.40690  5.52852  4.14608    206 d - - -
          2.68618  4.42225  2.77519  2.73123  3.46354  2.40513  3.72494  3.29354  2.67741  2.69355  4.24690  2.90347  2.73739  3.18146  2.89801  2.37887  2.77519  2.98518  4.58477  3.61503
          0.02274  4.19067  4.91302  0.61958  0.77255  0.48576  0.95510
    204   2.63454  4.24284  3.74514  3.17781  2.32600  3.65374  3.95178  2.63604  3.06937  2.38931  3.34252  3.50768  4.04332  3.37171  2.71647  2.93061  2.41691  2.00095  4.84215  3.61064    207 v - - -
          2.68618  4.42225  2.77519  2.73123  3.46354  2.40513  3.72494  3.29354  2.67741  2.69355  4.24690  2.90347  2.73739  3.18146  2.89801  2.37887  2.77519  2.98518  4.58477  3.61503
          0.02274  4.19067  4.91302  0.61958  0.77255  0.48576  0.95510
    205   2.73387  5.24337  2.10502  2.01093  4.57014  3.37720  3.65159  4.05564  2.43130  3.53703  4.30021  2.38671  3.83361  2.39560  2.44102  2.67987  2.97424  3.62652  5.67438  4.25246    208 e - - -
          2.68618  4.42225  2.77519  2.73123  3.46354  2.40513  3.72494  3.29354  2.67741  2.69355  4.24690  2.90347  2.73739  3.18146  2.89801  2.37887  2.77519  2.98518  4.58477  3.61503
          0.02274  4.19067  4.91302  0.61958  0.77255  0.48576  0.95510
    206   2.80435  5.32084  2.14108  1.60685  4.63594  3.35963  3.70349  4.12557  2.13865  3.61428  4.39546  2.82261  3.85986  2.83045  3.05530  2.30928  3.05489  3.70011  5.76207  4.32328    209 e - - -
          2.68618  4.42225  2.77519  2.73123  3.46354  2.40513  3.72494  3.29354  2.67741  2.69355  4.24690  2.90347  2.73739  3.18146  2.89801  2.37887  2.77519  2.98518  4.58477  3.61503
          0.02274  4.19067  4.91302  0.61958  0.77255  0.48576  0.95510
    207   2.76484  5.05773  2.25724  1.67125  4.32939  3.39639  3.74089  3.66917  2.60033  3.32837  4.16445  2.90537  3.88304  2.89419  3.09618  2.75519  3.01752  2.21421  5.57872  4.19660    210 e - - -
          2.68618  4.42225  2.77519  2.73123  3.46354  2.40513  3.72494  3.29354  2.67741  2.69355  4.24690  2.90347  2.73739  3.18146  2.89801  2.37887  2.77519  2.98518  4.58477  3.61503
          0.02274  4.19067  4.91302  0.61958  0.77255  0.48576  0.95510
    208   2.57606  4.29258  3.56123  3.02323  2.78308  2.75291  3.91073  2.38985  2.97513  2.56610  3.47504  3.38237  3.96530  3.27167  3.30779  1.93430  2.84541  2.59606  4.93166  3.67976    211 s - - -
          2.68618  4.42225  2.77519  2.73123  3.46354  2.40513  3.72494  3.29354  2.67741  2.69355  4.24690  2.90347  2.73739  3.18146  2.89801  2.37887  2.77519  2.98518  4.58477  3.61503
          0.02274  4.19067  4.91302  0.61958  0.77255  0.48576  0.95510
    209   2.31645  4.83027  2.97329  2.17226  4.08342  3.43852  3.66565  2.88535  2.45834  3.09959  3.91767  2.97762  3.84534  2.24546  2.91048  2.37276  2.87159  3.16826  5.34409  4.01102    212 e - - -
          2.68618  4.42225  2.77519  2.73123  3.46354  2.40513  3.72494  3.29354  2.67741  2.69355  4.24690  2.90347  2.73739  3.18146  2.89801  2.37887  2.77519  2.98518  4.58477  3.61503
          0.02274  4.19067  4.91302  0.61958  0.77255  0.48576  0.95510
    210   2.67922  4.96152  2.92453  1.93004  4.23722  3.44281  3.64868  2.88675  2.38265  3.23018  4.03421  2.30829  3.85153  2.78445  2.46523  2.68419  2.91015  3.31204  5.43347  4.08623    213 e - - -
          2.68618  4.42225  2.77519  2.73123  3.46354  2.40513  3.72494  3.29354  2.67741  2.69355  4.24690  2.90347  2.73739  3.18146  2.89801  2.37887  2.77519  2.98518  4.58477  3.61503
          0.02274  4.19067  4.91302  0.61958  0.77255  0.48576  0.95510
    211   2.99700  5.19747  3.35723  2.73960  4.64886  2.92593  3.67746  4.01730  1.54012  3.47368  4.31083  3.18197  4.04046  2.80554  1.48720  2.98821  3.18733  3.66978  5.54155  4.32643    214 r - - -
          2.68618  4.42225  2.77519  2.73123  3.46354  2.40513  3.72494  3.29354  2.67741  2.69355  4.24690  2.90347  2.73739  3.18146  2.89801  2.37887  2.77519  2.98518  4.58477  3.61503
          0.02274  4.19067  4.91302  0.61958  0.77255  0.48576  0.95510
    212   1.97496  5.36029  1.54342  1.91394  4.68984  3.33197  3.79335  4.16078  2.72517  3.69287  4.51167  2.81630  3.89701  2.94431  3.27732  2.81689  3.16359  3.75042  5.87246  4.41799    215 d - - -
          2.68618  4.42225  2.77519  2.73123  3.46354  2.40513  3.72494  3.29354  2.67741  2.69355  4.24690  2.90347  2.73739  3.18146  2.89801  2.37887  2.77519  2.98518  4.58477  3.61503
          0.02274  4.19067  4.91302  0.61958  0.77255  0.48576  0.95510
    213   2.80954  4.25760  4.27260  3.71379  3.39609  2.91272  4.34369  1.54143  3.60068  1.93855  3.32558  3.94965  4.32701  3.84963  3.80979  3.27299  3.05694  1.73551  5.03412  3.83682    216 i - - -
          2.68618  4.42225  2.77519  2.73123  3.46354  2.40513  3.72494  3.29354  2.67741  2.69355  4.24690  2.90347  2.73739  3.18146  2.89801  2.37887  2.77519  2.98518  4.58477  3.61503
          0.02274  4.19067  4.91302  0.61958  0.77255  0.48576  0.95510
    214   2.61927  4.64850  3.13399  2.28277  3.00655  3.48752  3.17128  3.23769  2.54226  2.88541  3.73287  3.06888  3.87484  2.89509  2.54275  2.70564  2.51475  2.95794  5.15767  3.08413    217 e - - -
          2.68618  4.42225  2.77519  2.73123  3.46354  2.40513  3.72494  3.29354  2.67741  2.69355  4.24690  2.90347  2.73739  3.18146  2.89801  2.37887  2.77519  2.98518  4.58477  3.61503
          0.02274  4.19067  4.91302  0.61958  0.77255  0.48576  0.95510
    215   2.74944  5.19207  2.26782  2.30039  4.52609  3.36804  3.69058  4.00044  2.13351  3.51191  4.29460  2.38548  3.84896  2.81804  2.99880  1.84233  3.00076  3.58991  5.67284  4.26041    218 s - - -
          2.68618  4.42225  2.77519  2.73123  3.46354  2.40513  3.72494  3.29354  2.67741  2.69355  4.24690  2.90347  2.73739  3.18146  2.89801  2.37887  2.77519  2.98518  4.58477  3.61503
          0.02274  4.19067  4.91302  0.61958  0.77255  0.48576  0.95510
    216   3.27915  4.55197  5.08249  4.54720  3.43994  4.67524  5.12766  1.29458  4.43279  1.38155  3.22432  4.75121  4.89454  4.58960  4.56246  4.04677  3.51987  1.56080  5.47674  4.35450    219 i - - -
          2.68618  4.42225  2.77519  2.73123  3.46354  2.40513  3.72494  3.29354  2.67741  2.69355  4.24690  2.90347  2.73739  3.18146  2.89801  2.37887  2.77519  2.98518  4.58477  3.61503
          0.02274  4.19067  4.91302  0.61958  0.77255  0.48576  0.95510
    217   2.56491  4.43124  3.35669  2.88278  3.68777  3.40648  3.89597  3.14714  2.84496  2.84866  3.73492  3.26950  3.91522  3.18615  3.20771  2.25259  1.63382  2.86436  5.11361  2.88523    220 t - - -
          2.68618  4.42225  2.77519  2.73123  3.46354  2.40513  3.72494  3.29354  2.67741  2.69355  4.24690  2.90347  2.73739  3.18146  2.89801  2.37887  2.77519  2.98518  4.58477  3.61503
          0.02274  4.19067  4.91302  0.61958  0.77255  0.48576  0.95510
    218   3.03996  5.57239  1.32009  2.21437  4.89171  3.31014  3.89200  4.46284  2.93034  3.96271  4.82056  1.60309  3.94744  3.06564  3.53061  2.93173  3.34528  4.01854  6.08612  4.57303    221 d - - -
          2.68618  4.42225  2.77519  2.73123  3.46354  2.40513  3.72494  3.29354  2.67741  2.69355  4.24690  2.90347  2.73739  3.18146  2.89801  2.37887  2.77519  2.98518  4.58477  3.61503
          0.02274  4.19067  4.91302  0.61958  0.77255  0.48576  0.95510
    219   1.91508  4.26912  3.70118  3.39936  4.26885  3.12260  4.39195  3.39165  3.37322  3.27788  4.20291  3.51302  3.86291  3.69344  3.64700  2.58174  1.05753  2.99127  5.68915  4.48784    222 t - - -
          2.68618  4.42225  2.77519  2.73123  3.46354  2.40513  3.72494  3.29354  2.67741  2.69355  4.24690  2.90347  2.73739  3.18146  2.89801  2.37887  2.77519  2.98518  4.58477  3.61503
          0.02274  4.19067  4.91302  0.61958  0.77255  0.48576  0.95510
    220   3.21796  4.49448  5.04762  4.56311  3.72326  4.63907  5.27122  1.30719  4.46136  2.20728  3.50932  4.75577  4.93312  4.72080  4.64560  4.04305  3.48463  0.98282  5.72838  4.51862    223 v - - -
          2.68618  4.42225  2.77519  2.73123  3.46354  2.40513  3.72494  3.29354  2.67741  2.69355  4.24690  2.90347  2.73739  3.18146  2.89801  2.37887  2.77519  2.98518  4.58477  3.61503
          0.02274  4.19067  4.91302  0.61958  0.77255  0.48576  0.95510
    221   3.32634  4.61481  5.01250  4.51167  3.42183  4.66988  5.11493  0.97602  4.34322  1.59073  3.24465  4.73520  4.91147  4.56515  4.49128  4.06823  3.57587  1.86275  5.47418  4.29398    224 i - - -
          2.68618  4.42225  2.77519  2.73123  3.46354  2.40513  3.72494  3.29354  2.67741  2.69355  4.24690  2.90347  2.73739  3.18146  2.89801  2.37887  2.77519  2.98518  4.58477  3.61503
          0.02274  4.19067  4.91302  0.61958  0.77255  0.48576  0.95510
    222   2.87823  5.17599  1.10848  2.35810  4.66473  3.30593  3.92642  4.06999  2.91234  3.70553  4.57823  2.90625  3.93137  3.10624  3.44844  2.85356  2.37089  3.66973  5.91131  4.48506    225 d - - -
          2.68618  4.42225  2.77519  2.73123  3.46354  2.40513  3.72494  3.29354  2.67741  2.69355  4.24690  2.90347  2.73739  3.18146  2.89801  2.37887  2.77519  2.98518  4.58477  3.61503
          0.02274  4.19067  4.91302  0.61958  0.77255  0.48576  0.95510
    223   2.63826  4.68403  2.52998  2.58285  3.93133  3.45393  3.76270  3.23255  2.61973  2.67456  3.82260  3.07522  2.17704  2.95436  3.05904  2.72287  2.89367  2.48983  5.28228  3.97164    226 p - - -
          2.68618  4.42225  2.77519  2.73123  3.46354  2.40513  3.72494  3.29354  2.67741  2.69355  4.24690  2.90347  2.73739  3.18146  2.89801  2.37887  2.77519  2.98518  4.58477  3.61503
          0.02274  4.19067  4.91302  0.61958  0.77255  0.48576  0.95510
    224   2.15908  4.27533  3.62855  3.16944  3.95698  2.39884  4.14058  3.20485  3.13611  3.00980  3.89025  3.40996  3.86299  3.43632  3.46750  2.61094  1.58148  2.24907  5.37135  4.15056    227 t - - -
          2.68618  4.42225  2.77519  2.73123  3.46354  2.40513  3.72494  3.29354  2.67741  2.69355  4.24690  2.90347  2.73739  3.18146  2.89801  2.37887  2.77519  2.98518  4.58477  3.61503
          0.02274  4.19067  4.91302  0.61958  0.77255  0.48576  0.95510
    225   2.31502  5.01039  2.46662  1.92931  4.30245  3.40726  3.62420  3.19665  2.39102  3.29258  4.07296  2.90023  3.81640  2.74599  2.52613  2.63187  2.87746  3.36961  5.47964  4.10287    228 e - - -
          2.68618  4.42225  2.77519  2.73123  3.46354  2.40513  3.72494  3.29354  2.67741  2.69355  4.24690  2.90347  2.73739  3.18146  2.89801  2.37887  2.77519  2.98518  4.58477  3.61503
          0.02274  4.19067  4.91302  0.61958  0.77255  0.48576  0.95510
    226   2.64639  4.66415  3.11196  2.03742  3.87253  3.49136  3.74556  3.17508  2.58746  2.50040  3.75902  3.09214  2.66126  2.94177  3.01169  2.73871  2.88680  2.46604  5.22851  3.93201    229 e - - -
          2.68618  4.42225  2.77519  2.73123  3.46354  2.40513  3.72494  3.29354  2.67741  2.69355  4.24690  2.90347  2.73739  3.18146  2.89801  2.37887  2.77519  2.98518  4.58477  3.61503
          0.02274  4.19067  4.91302  0.61958  0.77255  0.48576  0.95510
    227   2.59232  4.72486  2.91974  2.59821  4.37862  2.19260  3.88073  3.82977  2.70580  3.42108  4.23665  3.05774  3.85052  2.41984  3.12923  1.59481  2.93977  3.39836  5.62136  4.29512    230 s - - -
          2.68621  4.42228  2.77523  2.73127  3.46357  2.40477  3.72498  3.29357  2.67744  2.69358  4.24693  2.90350  2.73743  3.18150  2.89804  2.37890  2.77523  2.98522  4.58480  3.61506
          0.24454  1.56264  4.91302  0.23099  1.57867  0.48576  0.95510
    228   2.66034  4.13101  4.10641  3.52623  3.20486  3.77244  4.07422  2.10552  3.40531  1.99611  3.22055  3.74459  4.13749  3.63498  3.59517  2.69294  2.89460  1.77678  4.75115  2.77243    232 v - - -
          2.68618  4.42225  2.77519  2.73123  3.46354  2.40513  3.72494  3.29354  2.67741  2.69355  4.24690  2.90347  2.73739  3.18146  2.89801  2.37887  2.77519  2.98518  4.58477  3.61503
          0.02274  4.19067  4.91302  0.61958  0.77255  0.48576  0.95510
    229   3.30921  4.67142  4.85444  4.34938  3.26464  4.50604  4.94067  2.15037  4.17181  0.87069  3.09050  4.58238  4.78495  4.36875  4.31560  3.89633  3.56556  1.78659  5.31656  4.17786    233 l - - -
          2.68618  4.42225  2.77519  2.73123  3.46354  2.40513  3.72494  3.29354  2.67741  2.69355  4.24690  2.90347  2.73739  3.18146  2.89801  2.37887  2.77519  2.98518  4.58477  3.61503
          0.02274  4.19067  4.91302  0.61958  0.77255  0.48576  0.95510
    230   2.89550  5.23206  2.94871  2.15967  4.58117  3.53167  2.72261  4.01647  1.38729  3.49068  4.30389  3.01479  3.95393  2.79803  2.52809  2.86124  3.10702  3.64486  5.58769  4.27773    234 k - - -
          2.68618  4.42225  2.77519  2.73123  3.46354  2.40513  3.72494  3.29354  2.67741  2.69355  4.24690  2.90347  2.73739  3.18146  2.89801  2.37887  2.77519  2.98518  4.58477  3.61503
          0.02274  4.19067  4.91302  0.61958  0.77255  0.48576  0.95510
    231   3.32255  4.68807  4.85381  4.35198  3.25147  4.50918  4.94175  2.16939  4.16907  0.83813  3.07874  4.58680  4.78809  4.36666  4.31152  3.90267  3.57969  1.85862  5.31082  4.17200    235 l - - -
          2.68618  4.42225  2.77519  2.73123  3.46354  2.40513  3.72494  3.29354  2.67741  2.69355  4.24690  2.90347  2.73739  3.18146  2.89801  2.37887  2.77519  2.98518  4.58477  3.61503
          0.02274  4.19067  4.91302  0.61958  0.77255  0.48576  0.95510
    232   2.64585  4.81948  3.02762  2.23491  4.06214  3.46007  2.91704  3.47390  2.42596  3.07858  3.89966  2.99898  3.85610  2.81735  2.49042  2.35170  2.87643  2.42249  5.31905  3.99617    236 e - - -
          2.68618  4.42225  2.77519  2.73123  3.46354  2.40513  3.72494  3.29354  2.67741  2.69355  4.24690  2.90347  2.73739  3.18146  2.89801  2.37887  2.77519  2.98518  4.58477  3.61503
          0.02274  4.19067  4.91302  0.61958  0.77255  0.48576  0.95510
    233   2.57457  4.65993  2.90351  2.69262  4.44845  3.20082  4.02122  3.97323  2.91099  3.58384  4.41236  1.90752  3.86112  3.22454  3.32182  1.32523  2.97972  3.48321  5.72914  4.38493    237 s - - -
          2.68618  4.42225  2.77519  2.73123  3.46354  2.40513  3.72494  3.29354  2.67741  2.69355  4.24690  2.90347  2.73739  3.18146  2.89801  2.37887  2.77519  2.98518  4.58477  3.61503
          0.02274  4.19067  4.91302  0.61958  0.77255  0.48576  0.95510
    234   2.76611  4.70574  1.77193  2.71516  3.79336  3.60113  3.89167  2.38332  2.78307  2.28657  3.71435  3.20921  4.02283  3.10661  3.21292  2.89177  3.01189  2.66451  5.28682  3.96864    238 d - - -
          2.68618  4.42225  2.77519  2.73123  3.46354  2.40513  3.72494  3.29354  2.67741  2.69355  4.24690  2.90347  2.73739  3.18146  2.89801  2.37887  2.77519  2.98518  4.58477  3.61503
          0.02274  4.19067  4.91302  0.61958  0.77255  0.48576  0.95510
    235   2.70819  5.16949  2.29886  2.04683  4.47240  3.38099  3.64816  3.95025  2.43994  3.45751  4.22840  2.46909  3.82825  2.16291  2.94010  2.66686  2.94787  3.54169  5.61391  3.09283    239 e - - -
          2.68618  4.42225  2.77519  2.73123  3.46354  2.40513  3.72494  3.29354  2.67741  2.69355  4.24690  2.90347  2.73739  3.18146  2.89801  2.37887  2.77519  2.98518  4.58477  3.61503
          0.02274  4.19067  4.91302  0.61958  0.77255  0.48576  0.95510
    236   2.94184  5.51695  1.73110  1.88801  4.82253  2.08370  3.79667  4.33757  2.75104  3.81963  4.63257  2.20738  3.90273  2.94461  3.32839  2.84180  3.21568  3.89902  5.97437  4.48359    240 d - - -
          2.68618  4.42225  2.77519  2.73123  3.46354  2.40513  3.72494  3.29354  2.67741  2.69355  4.24690  2.90347  2.73739  3.18146  2.89801  2.37887  2.77519  2.98518  4.58477  3.61503
          0.02274  4.19067  4.91302  0.61958  0.77255  0.48576  0.95510
    237   2.66024  4.83998  2.98572  2.02058  4.10497  3.45159  3.68095  3.47739  2.19155  3.10991  3.93673  2.99683  3.86367  2.83586  2.88136  2.69615  2.19986  2.62274  5.36034  4.03427    241 e - - -
          2.68618  4.42225  2.77519  2.73123  3.46354  2.40513  3.72494  3.29354  2.67741  2.69355  4.24690  2.90347  2.73739  3.18146  2.89801  2.37887  2.77519  2.98518  4.58477  3.61503
          0.02274  4.19067  4.91302  0.61958  0.77255  0.48576  0.95510
    238   2.61218  4.73394  3.05037  2.52333  3.14129  2.52182  3.69520  3.41593  2.50698  3.03761  3.86558  2.59013  3.85154  2.86567  2.50082  2.33093  2.85940  3.10092  5.29005  3.96968    242 s - - -
          2.68618  4.42225  2.77519  2.73123  3.46354  2.40513  3.72494  3.29354  2.67741  2.69355  4.24690  2.90347  2.73739  3.18146  2.89801  2.37887  2.77519  2.98518  4.58477  3.61503
          0.02274  4.19067  4.91302  0.61958  0.77255  0.48576  0.95510
    239   3.73965  5.09807  4.32484  4.12430  2.38150  4.21402  3.81632  3.70905  3.97393  3.07762  4.35216  4.13832  4.68511  4.20033  4.08719  3.83977  4.03051  3.59591  4.03375  0.56581    243 Y - - -
          2.68618  4.42225  2.77519  2.73123  3.46354  2.40513  3.72494  3.29354  2.67741  2.69355  4.24690  2.90347  2.73739  3.18146  2.89801  2.37887  2.77519  2.98518  4.58477  3.61503
          0.02274  4.19067  4.91302  0.61958  0.77255  0.48576  0.95510
    240   2.68731  4.20212  4.00861  3.44082  3.35580  3.77825  4.12619  1.90230  3.34445  2.03623  3.31949  3.71419  4.15951  3.60397  3.58705  2.50618  2.49072  1.89505  4.90540  3.70262    244 v - - -
          2.68618  4.42225  2.77519  2.73123  3.46354  2.40513  3.72494  3.29354  2.67741  2.69355  4.24690  2.90347  2.73739  3.18146  2.89801  2.37887  2.77519  2.98518  4.58477  3.61503
          0.02274  4.19067  4.91302  0.61958  0.77255  0.48576  0.95510
    241   1.27713  4.24613  3.65503  3.28582  4.32765  3.06123  4.30255  3.69093  3.28590  3.41179  4.24254  3.42605  3.79512  3.57456  3.60261  1.71407  2.17434  3.18325  5.68359  4.47772    245 a - - -
          2.68618  4.42225  2.77519  2.73123  3.46354  2.40513  3.72494  3.29354  2.67741  2.69355  4.24690  2.90347  2.73739  3.18146  2.89801  2.37887  2.77519  2.98518  4.58477  3.61503
          0.02274  4.19067  4.91302  0.61958  0.77255  0.48576  0.95510
    242   2.64957  4.21398  3.82354  3.24886  2.41475  3.70306  3.97977  2.23077  2.59033  2.05129  3.27800  3.56434  4.07198  3.42722  3.41580  2.97471  2.48885  2.38340  4.81379  3.60038    246 l - - -
          2.68618  4.42225  2.77519  2.73123  3.46354  2.40513  3.72494  3.29354  2.67741  2.69355  4.24690  2.90347  2.73739  3.18146  2.89801  2.37887  2.77519  2.98518  4.58477  3.61503
          0.02274  4.19067  4.91302  0.61958  0.77255  0.48576  0.95510
    243   3.26457  4.56245  4.99018  4.44848  3.38198  4.60896  5.03088  1.79634  4.32510  1.18133  3.17665  4.66660  4.83935  4.48649  4.46302  3.97160  3.50429  1.39692  5.40476  4.28496    247 l - - -
          2.68618  4.42225  2.77519  2.73123  3.46354  2.40513  3.72494  3.29354  2.67741  2.69355  4.24690  2.90347  2.73739  3.18146  2.89801  2.37887  2.77519  2.98518  4.58477  3.61503
          0.02274  4.19067  4.91302  0.61958  0.77255  0.48576  0.95510
    244   2.64984  4.36253  3.84123  3.44318  3.78102  3.51005  4.33777  2.62379  3.36854  2.67203  3.73871  3.67755  2.13889  3.70030  3.64141  2.92889  3.02101  1.27202  5.34742  4.11637    248 v - - -
          2.68618  4.42225  2.77519  2.73123  3.46354  2.40513  3.72494  3.29354  2.67741  2.69355  4.24690  2.90347  2.73739  3.18146  2.89801  2.37887  2.77519  2.98518  4.58477  3.61503
          0.02274  4.19067  4.91302  0.61958  0.77255  0.48576  0.95510
    245   3.25301  4.51764  5.08724  4.56370  3.55003  4.68292  5.18302  1.19066  4.45817  1.68380  3.33437  4.76327  4.91786  4.64976  4.60673  4.06120  3.49959  1.36819  5.56761  4.41402    249 i - - -
          2.68618  4.42225  2.77519  2.73123  3.46354  2.40513  3.72494  3.29354  2.67741  2.69355  4.24690  2.90347  2.73739  3.18146  2.89801  2.37887  2.77519  2.98518  4.58477  3.61503
          0.02274  4.19067  4.91302  0.61958  0.77255  0.48576  0.95510
    246   2.77368  5.19931  1.74172  2.29084  4.53342  2.62443  2.82562  4.01944  2.58442  3.54165  4.33551  2.84887  3.85962  2.86433  3.10232  2.25730  3.03642  3.61062  5.70956  4.28689    250 d - - -
          2.68618  4.42225  2.77519  2.73123  3.46354  2.40513  3.72494  3.29354  2.67741  2.69355  4.24690  2.90347  2.73739  3.18146  2.89801  2.37887  2.77519  2.98518  4.58477  3.61503
          0.02274  4.19067  4.91302  0.61958  0.77255  0.48576  0.95510
    247   2.67618  5.13455  2.46113  1.93091  4.46111  3.40074  3.61669  3.92999  2.11104  3.42661  4.18778  2.87448  3.81846  2.72676  2.44228  2.64098  2.47973  3.51654  5.57168  4.17576    251 e - - -
          2.68618  4.42225  2.77519  2.73123  3.46354  2.40513  3.72494  3.29354  2.67741  2.69355  4.24690  2.90347  2.73739  3.18146  2.89801  2.37887  2.77519  2.98518  4.58477  3.61503
          0.02274  4.19067  4.91302  0.61958  0.77255  0.48576  0.95510
    248   2.99207  4.46080  4.19281  3.69553  1.53389  3.97094  3.78775  2.87989  3.58082  2.48306  3.54127  3.82804  4.33914  3.76667  3.76610  3.28163  2.41785  2.72269  4.15922  1.86046    252 f - - -
          2.68618  4.42225  2.77519  2.73123  3.46354  2.40513  3.72494  3.29354  2.67741  2.69355  4.24690  2.90347  2.73739  3.18146  2.89801  2.37887  2.77519  2.98518  4.58477  3.61503
          0.02274  4.19067  4.91302  0.61958  0.77255  0.48576  0.95510
    249   2.25821  4.34910  3.45521  2.90786  3.01232  3.51535  3.86101  2.89490  2.86562  2.24631  3.50820  3.30540  2.54232  3.17552  3.22587  2.38367  2.83912  2.65758  4.98101  3.73462    253 l - - -
          2.68618  4.42225  2.77519  2.73123  3.46354  2.40513  3.72494  3.29354  2.67741  2.69355  4.24690  2.90347  2.73739  3.18146  2.89801  2.37887  2.77519  2.98518  4.58477  3.61503
          0.02274  4.19067  4.91302  0.61958  0.77255  0.48576  0.95510
    250   2.63523  4.97540  2.61701  2.11644  4.25504  3.41096  2.92269  3.69850  2.40006  2.78897  4.03806  2.90877  3.07406  2.75134  2.87903  2.63055  2.49480  3.33132  5.44944  4.07892    254 e - - -
          2.68618  4.42225  2.77519  2.73123  3.46354  2.40513  3.72494  3.29354  2.67741  2.69355  4.24690  2.90347  2.73739  3.18146  2.89801  2.37887  2.77519  2.98518  4.58477  3.61503
          0.02274  4.19067  4.91302  0.61958  0.77255  0.48576  0.95510
    251   2.73704  4.97175  2.32722  2.40483  4.22554  3.39997  3.74714  2.77145  2.60354  3.26812  4.10962  1.68553  3.88393  2.91122  3.08239  2.74674  2.99535  3.28927  5.50344  4.12738    255 n - - -
          2.68618  4.42225  2.77519  2.73123  3.46354  2.40513  3.72494  3.29354  2.67741  2.69355  4.24690  2.90347  2.73739  3.18146  2.89801  2.37887  2.77519  2.98518  4.58477  3.61503
          0.02274  4.19067  4.91302  0.61958  0.77255  0.48576  0.95510
    252   3.25449  4.57716  4.97064  4.38700  2.38350  4.49760  4.77415  1.88527  4.24949  1.34029  1.74180  4.56458  4.70249  4.30367  4.31251  3.83141  3.47204  2.37693  5.07609  3.98038    256 l - - -
          2.68618  4.42225  2.77519  2.73123  3.46354  2.40513  3.72494  3.29354  2.67741  2.69355  4.24690  2.90347  2.73739  3.18146  2.89801  2.37887  2.77519  2.98518  4.58477  3.61503
          0.02274  4.19067  4.91302  0.61958  0.77255  0.48576  0.95510
    253   2.30130  4.79702  2.98263  2.21399  4.10381  3.40643  3.68377  3.51797  2.49113  3.12454  3.93761  2.54272  3.83378  2.83689  2.95172  2.29792  2.44296  2.81278  5.36586  4.03139    257 e - - -
          2.68618  4.42225  2.77519  2.73123  3.46354  2.40513  3.72494  3.29354  2.67741  2.69355  4.24690  2.90347  2.73739  3.18146  2.89801  2.37887  2.77519  2.98518  4.58477  3.61503
          0.02274  4.19067  4.91302  0.61958  0.77255  0.48576  0.95510
    254   2.63620  4.67949  3.06067  2.23739  3.03651  2.43573  3.70453  3.27715  2.57279  2.92174  3.77067  2.72782  3.87892  2.90848  3.01223  2.71487  2.87106  2.99403  5.16801  3.07915    258 e - - -
          2.68618  4.42225  2.77519  2.73123  3.46354  2.40513  3.72494  3.29354  2.67741  2.69355  4.24690  2.90347  2.73739  3.18146  2.89801  2.37887  2.77519  2.98518  4.58477  3.61503
          0.02274  4.19067  4.91302  0.61958  0.77255  0.48576  0.95510
    255   2.57227  4.43366  3.31632  2.81938  2.35483  3.44176  3.84898  3.08768  2.81112  2.78262  3.66148  2.64392  3.91025  3.13006  3.19459  2.09981  2.43708  2.81812  5.07681  3.78830    259 s - - -
          2.68618  4.42225  2.77519  2.73123  3.46354  2.40513  3.72494  3.29354  2.67741  2.69355  4.24690  2.90347  2.73739  3.18146  2.89801  2.37887  2.77519  2.98518  4.58477  3.61503
          0.02274  4.19067  4.91302  0.61958  0.77255  0.48576  0.95510
    256   2.96807  5.33376  1.76692  2.34141  4.34525  3.39086  1.52120  4.14544  2.76811  3.66374  4.52442  2.90209  3.95857  3.02634  3.26999  2.90712  3.24406  3.76441  5.64282  4.15616    260 h - - -
          2.68618  4.42225  2.77519  2.73123  3.46354  2.40513  3.72494  3.29354  2.67741  2.69355  4.24690  2.90347  2.73739  3.18146  2.89801  2.37887  2.77519  2.98518  4.58477  3.61503
          0.02274  4.19067  4.91302  0.61958  0.77255  0.48576  0.95510
    257   3.28045  4.63662  4.85250  4.34308  3.29603  4.49634  4.93770  2.10960  4.17460  0.95200  3.12134  4.57139  4.77796  4.37388  4.32169  3.88167  3.53610  1.63270  5.32999  4.18753    261 l - - -
          2.68618  4.42225  2.77519  2.73123  3.46354  2.40513  3.72494  3.29354  2.67741  2.69355  4.24690  2.90347  2.73739  3.18146  2.89801  2.37887  2.77519  2.98518  4.58477  3.61503
          0.02274  4.19067  4.91302  0.61958  0.77255  0.48576  0.95510
    258   2.11526  4.26948  3.71711  3.28814  1.62032  2.55238  4.07358  2.93964  3.26309  2.67270  3.62386  3.52537  3.98594  3.53251  3.54066  2.79962  2.89806  2.69023  4.94786  3.61315    262 f - - -
          2.68618  4.42225  2.77519  2.73123  3.46354  2.40513  3.72494  3.29354  2.67741  2.69355  4.24690  2.90347  2.73739  3.18146  2.89801  2.37887  2.77519  2.98518  4.58477  3.61503
          0.02274  4.19067  4.91302  0.61958  0.77255  0.48576  0.95510
    259   2.65838  4.76338  3.07803  1.84883  3.21280  3.48860  3.67320  3.38063  2.49320  2.99462  3.84105  3.04140  3.88137  2.86750  2.48686  2.71419  2.88850  3.08609  5.16617  2.95951    263 e - - -
          2.68618  4.42225  2.77519  2.73123  3.46354  2.40513  3.72494  3.29354  2.67741  2.69355  4.24690  2.90347  2.73739  3.18146  2.89801  2.37887  2.77519  2.98518  4.58477  3.61503
          0.02274  4.19067  4.91302  0.61958  0.77255  0.48576  0.95510
    260   2.77150  4.84181  3.03885  2.01196  4.04519  3.52814  3.73789  3.39454  2.14385  1.88678  3.91114  3.08502  3.94663  2.91814  2.80394  2.82845  2.99938  3.12573  5.33193  4.03988    264 l - - -
          2.68618  4.42225  2.77519  2.73123  3.46354  2.40513  3.72494  3.29354  2.67741  2.69355  4.24690  2.90347  2.73739  3.18146  2.89801  2.37887  2.77519  2.98518  4.58477  3.61503
          0.02274  4.19067  4.91302  0.61958  0.77255  0.48576  0.95510
    261   1.95509  4.33977  4.24266  3.72378  3.56147  3.91440  4.47269  2.13753  3.62015  1.95701  3.45417  3.96762  4.35289  3.90222  3.86534  3.26258  3.11723  1.38130  5.25072  4.04515    265 v - - -
          2.68618  4.42225  2.77519  2.73123  3.46354  2.40513  3.72494  3.29354  2.67741  2.69355  4.24690  2.90347  2.73739  3.18146  2.89801  2.37887  2.77519  2.98518  4.58477  3.61503
          0.02274  4.19067  4.91302  0.61958  0.77255  0.48576  0.95510
    262   3.18147  5.14993  3.16015  2.93319  4.35978  3.60809  4.08957  4.05352  2.73427  3.52212  4.55364  3.39100  4.17410  0.75828  3.00651  3.22160  3.48415  3.76676  5.57923  4.30071    266 q - - -
          2.68618  4.42225  2.77519  2.73123  3.46354  2.40513  3.72494  3.29354  2.67741  2.69355  4.24690  2.90347  2.73739  3.18146  2.89801  2.37887  2.77519  2.98518  4.58477  3.61503
          0.02274  4.19067  4.91302  0.61958  0.77255  0.48576  0.95510
    263   2.35522  4.84618  2.96754  2.50273  4.30242  3.36662  3.72632  3.73688  2.47414  3.30662  4.10759  2.15473  3.84306  2.87001  2.41846  1.97959  2.90473  3.34951  5.50229  4.16585    267 s - - -
          2.68618  4.42225  2.77519  2.73123  3.46354  2.40513  3.72494  3.29354  2.67741  2.69355  4.24690  2.90347  2.73739  3.18146  2.89801  2.37887  2.77519  2.98518  4.58477  3.61503
          0.02274  4.19067  4.91302  0.61958  0.77255  0.48576  0.95510
    264   3.46228  4.79308  4.98452  4.43182  3.11209  4.67818  4.96151  2.29970  4.23703  0.86286  1.87245  4.69841  4.84759  4.36238  4.34484  4.04485  3.68326  2.47458  5.23136  4.16702    268 l - - -
          2.68618  4.42225  2.77519  2.73123  3.46354  2.40513  3.72494  3.29354  2.67741  2.69355  4.24690  2.90347  2.73739  3.18146  2.89801  2.37887  2.77519  2.98518  4.58477  3.61503
          0.02274  4.19067  4.91302  0.61958  0.77255  0.48576  0.95510
    265   2.42912  4.40370  3.32296  3.07250  4.42522  3.11578  4.23853  3.89540  3.16926  3.55438  4.39418  3.33423  1.42552  3.48838  3.50798  1.59704  2.89584  3.36657  5.74302  4.48776    269 p - - -
          2.68618  4.42225  2.77519  2.73123  3.46354  2.40513  3.72494  3.29354  2.67741  2.69355  4.24690  2.90347  2.73739  3.18146  2.89801  2.37887  2.77519  2.98518  4.58477  3.61503
          0.02274  4.19067  4.91302  0.61958  0.77255  0.48576  0.95510
    266   3.84239  5.03062  4.83921  4.56799  0.82382  4.56371  3.58267  3.46487  4.40006  2.75554  4.05312  4.24044  4.86487  4.31669  4.38872  3.94758  4.06331  3.41131  3.70481  1.55928    270 f - - -
          2.68618  4.42225  2.77519  2.73123  3.46354  2.40513  3.72494  3.29354  2.67741  2.69355  4.24690  2.90347  2.73739  3.18146  2.89801  2.37887  2.77519  2.98518  4.58477  3.61503
          0.02274  4.19067  4.91302  0.61958  0.77255  0.48576  0.95510
    267   3.23206  4.92300  3.87528  3.76864  4.71710  3.59314  4.80912  4.35854  3.85606  3.94452  5.01564  4.03786  0.40367  4.23441  4.05479  3.41206  3.70053  3.96483  5.80295  4.84574    271 P - - -
          2.68618  4.42225  2.77519  2.73123  3.46354  2.40513  3.72494  3.29354  2.67741  2.69355  4.24690  2.90347  2.73739  3.18146  2.89801  2.37887  2.77519  2.98518  4.58477  3.61503
          0.02274  4.19067  4.91302  0.61958  0.77255  0.48576  0.95510
    268   3.19845  4.49487  4.98170  4.50180  3.71559  4.57862  5.21920  1.50544  4.39173  2.21209  3.51263  4.69803  4.89559  4.66283  4.58335  3.98359  3.47059  0.87728  5.70626  4.48864    272 v - - -
          2.68618  4.42225  2.77519  2.73123  3.46354  2.40513  3.72494  3.29354  2.67741  2.69355  4.24690  2.90347  2.73739  3.18146  2.89801  2.37887  2.77519  2.98518  4.58477  3.61503
          0.02274  4.19067  4.91302  0.61958  0.77255  0.48576  0.95510
    269   2.74686  5.09225  2.26444  1.53193  4.29408  3.40148  3.69451  3.81191  2.52315  3.36446  4.17421  2.89571  3.86510  2.84166  3.01113  2.72500  2.99051  3.44915  3.27000  4.12056    273 e - - -
          2.68618  4.42225  2.77519  2.73123  3.46354  2.40513  3.72494  3.29354  2.67741  2.69355  4.24690  2.90347  2.73739  3.18146  2.89801  2.37887  2.77519  2.98518  4.58477  3.61503
          0.02274  4.19067  4.91302  0.61958  0.77255  0.48576  0.95510
    270   2.84407  3.02640  4.65827  4.07518  2.59878  4.07044  4.42863  1.82784  3.91924  1.80103  3.18609  4.17153  4.39883  4.07902  4.00244  3.39139  3.07965  1.59391  4.92701  3.75188    274 v - - -
          2.68618  4.42225  2.77519  2.73123  3.46354  2.40513  3.72494  3.29354  2.67741  2.69355  4.24690  2.90347  2.73739  3.18146  2.89801  2.37887  2.77519  2.98518  4.58477  3.61503
          0.02274  4.19067  4.91302  0.61958  0.77255  0.48576  0.95510
    271   2.67375  5.13904  2.58832  2.34505  4.47827  3.41492  2.97177  3.94706  2.06548  3.43107  4.18730  2.47385  3.81933  2.35228  2.42147  2.63827  2.90254  3.52811  5.56286  4.17410    275 k - - -
          2.68618  4.42225  2.77519  2.73123  3.46354  2.40513  3.72494  3.29354  2.67741  2.69355  4.24690  2.90347  2.73739  3.18146  2.89801  2.37887  2.77519  2.98518  4.58477  3.61503
          0.02274  4.19067  4.91302  0.61958  0.77255  0.48576  0.95510
    272   3.25718  4.57300  4.96076  4.38802  3.20639  4.54073  4.87899  1.90956  4.26164  1.22893  1.92724  4.59534  4.75002  4.35629  4.35911  3.88082  3.48134  1.86056  5.21683  4.14816    276 l - - -
          2.68618  4.42225  2.77519  2.73123  3.46354  2.40513  3.72494  3.29354  2.67741  2.69355  4.24690  2.90347  2.73739  3.18146  2.89801  2.37887  2.77519  2.98518  4.58477  3.61503
          0.02274  4.19067  4.91302  0.61958  0.77255  0.48576  0.95510
    273   3.29654  5.24504  3.49191  3.06867  4.70585  3.73682  3.98088  4.15893  0.67173  3.65991  4.61563  3.47441  4.22403  3.16245  2.54959  3.32447  3.53150  3.85300  5.63720  4.50242    277 K - - -
          2.68618  4.42225  2.77519  2.73123  3.46354  2.40513  3.72494  3.29354  2.67741  2.69355  4.24690  2.90347  2.73739  3.18146  2.89801  2.37887  2.77519  2.98518  4.58477  3.61503
          0.02274  4.19067  4.91302  0.61958  0.77255  0.48576  0.95510
    274   1.22044  4.35225  3.94576  3.51447  3.75468  3.55208  4.39097  2.00474  3.42736  2.56695  3.67763  3.73339  4.13865  3.74838  3.70119  2.95491  3.02603  2.30132  5.37592  4.14847    278 a - - -
          2.68618  4.42225  2.77519  2.73123  3.46354  2.40513  3.72494  3.29354  2.67741  2.69355  4.24690  2.90347  2.73739  3.18146  2.89801  2.37887  2.77519  2.98518  4.58477  3.61503
          0.02274  4.19067  4.91302  0.61958  0.77255  0.48576  0.95510
    275   2.80157  5.19447  2.90052  2.10936  4.54167  3.48148  2.37158  3.98398  1.84757  3.46423  4.25379  2.95822  3.89742  2.31617  2.62056  2.76646  3.02085  3.59374  5.58127  4.23960    279 k - - -
          2.68618  4.42225  2.77519  2.73123  3.46354  2.40513  3.72494  3.29354  2.67741  2.69355  4.24690  2.90347  2.73739  3.18146  2.89801  2.37887  2.77519  2.98518  4.58477  3.61503
          0.02274  4.19067  4.91302  0.61958  0.77255  0.48576  0.95510
    276   2.67325  4.12259  4.19294  3.61098  2.22426  3.79064  4.06223  2.15598  3.48121  2.19170  3.18663  3.78978  4.15170  3.68588  3.64045  3.08494  2.41871  2.08636  4.66741  2.70084    280 v - - -
          2.68618  4.42225  2.77519  2.73123  3.46354  2.40513  3.72494  3.29354  2.67741  2.69355  4.24690  2.90347  2.73739  3.18146  2.89801  2.37887  2.77519  2.98518  4.58477  3.61503
          0.02274  4.19067  4.91302  0.61958  0.77255  0.48576  0.95510
    277   2.69187  4.54371  3.26355  1.92736  3.57532  3.58024  3.80883  2.19873  2.73970  2.68138  3.61610  3.22580  3.97807  3.08625  3.12401  2.84504  2.92616  2.73270  5.02790  2.85667    281 e - - -
          2.68618  4.42225  2.77519  2.73123  3.46354  2.40513  3.72494  3.29354  2.67741  2.69355  4.24690  2.90347  2.73739  3.18146  2.89801  2.37887  2.77519  2.98518  4.58477  3.61503
          0.32281  4.19067  1.34419  0.61958  0.77255  0.48576  0.95510
    278   2.68840  5.05632  2.09049  2.23560  4.38387  3.27687  3.62851  3.83929  2.02361  3.38119  4.19046  2.78442  2.76474  2.77124  2.91151  2.65611  2.94538  3.45523  5.55814  4.16684    282 k - - -
          2.68621  4.42228  2.77523  2.73126  3.46357  2.40516  3.72498  3.29357  2.67719  2.69333  4.24693  2.90350  2.73743  3.18150  2.89804  2.37890  2.77523  2.98522  4.58480  3.61506
          0.54652  1.94415  1.28038  0.65856  0.72898  0.34520  1.23128
    279   2.45034  4.55822  2.81705  2.53101  4.30376  2.06057  3.83769  3.75205  2.71690  3.35463  4.16825  2.33069  2.96759  3.02016  3.15546  2.23594  2.82402  3.29655  5.56593  4.24486    285 g - - -
          2.68618  4.42225  2.77519  2.73123  3.46354  2.40513  3.72494  3.29354  2.67741  2.69355  4.24690  2.90347  2.73739  3.18146  2.89801  2.37887  2.77519  2.98518  4.58477  3.61503
          0.02852  3.96733  4.68968  0.61958  0.77255  0.36747  1.17924
    280   2.70535  5.02622  2.83184  2.42281  4.44138  2.71543  3.69788  3.88931  1.70001  3.41886  4.21091  2.48592  3.85888  2.82929  2.84689  2.26649  2.96499  3.49019  5.58252  4.22375    286 k - - -
          2.68618  4.42225  2.77519  2.73123  3.46354  2.40513  3.72494  3.29354  2.67741  2.69355  4.24690  2.90347  2.73739  3.18146  2.89801  2.37887  2.77519  2.98518  4.58477  3.61503
          0.02274  4.19067  4.91302  0.61958  0.77255  0.48576  0.95510
    281   2.73552  5.12608  2.69838  1.82184  4.46812  2.87951  3.68647  3.92593  2.14446  3.45030  4.23930  2.88804  3.85403  2.81605  2.93046  1.99275  2.98464  3.52983  5.61871  4.23037    287 e - - -
          2.68618  4.42225  2.77519  2.73123  3.46354  2.40513  3.72494  3.29354  2.67741  2.69355  4.24690  2.90347  2.73739  3.18146  2.89801  2.37887  2.77519  2.98518  4.58477  3.61503
          0.02274  4.19067  4.91302  0.61958  0.77255  0.48576  0.95510
    282   2.63456  4.47486  3.34449  2.79365  3.65480  2.14222  3.80636  2.49126  2.36831  2.68710  3.05389  3.23317  3.94568  3.06742  3.06398  2.79996  2.87454  2.72667  5.06359  3.80913    288 g - - -
          2.68618  4.42225  2.77519  2.73123  3.46354  2.40513  3.72494  3.29354  2.67741  2.69355  4.24690  2.90347  2.73739  3.18146  2.89801  2.37887  2.77519  2.98518  4.58477  3.61503
          0.02274  4.19067  4.91302  0.61958  0.77255  0.48576  0.95510
    283   2.91903  4.33527  4.41631  3.85538  3.40780  4.11311  4.49436  1.78927  3.74574  1.61521  3.28945  4.09852  4.44896  3.98231  3.95101  3.42841  2.20016  1.72654  5.13849  3.96068    289 l - - -
          2.68618  4.42225  2.77519  2.73123  3.46354  2.40513  3.72494  3.29354  2.67741  2.69355  4.24690  2.90347  2.73739  3.18146  2.89801  2.37887  2.77519  2.98518  4.58477  3.61503
          0.02274  4.19067  4.91302  0.61958  0.77255  0.48576  0.95510
    284   2.79693  5.01102  3.03447  2.54295  4.15122  3.52037  3.67248  3.72102  1.50319  3.27016  4.10226  2.49630  3.93105  2.83244  2.65544  2.80545  3.01935  3.38948  5.36278  2.90375    290 k - - -
          2.68618  4.42225  2.77519  2.73123  3.46354  2.40513  3.72494  3.29354  2.67741  2.69355  4.24690  2.90347  2.73739  3.18146  2.89801  2.37887  2.77519  2.98518  4.58477  3.61503
          0.02274  4.19067  4.91302  0.61958  0.77255  0.48576  0.95510
    285   2.29661  4.73510  2.98292  2.57983  4.29137  1.87198  3.81407  3.71378  2.22071  3.31213  4.12669  3.04943  2.76923  2.97823  3.02799  2.65526  2.91038  3.31780  5.53058  4.21256    291 g - - -
          2.68618  4.42225  2.77519  2.73123  3.46354  2.40513  3.72494  3.29354  2.67741  2.69355  4.24690  2.90347  2.73739  3.18146  2.89801  2.37887  2.77519  2.98518  4.58477  3.61503
          0.02274  4.19067  4.91302  0.61958  0.77255  0.48576  0.95510
    286   2.13064  4.84845  3.10057  2.55305  4.10895  3.49991  3.67916  3.49717  1.90129  2.56396  3.93641  3.04892  3.89669  2.42084  2.73815  2.74515  2.93059  3.18933  5.33931  4.03832    292 k - - -
          2.68618  4.42225  2.77519  2.73123  3.46354  2.40513  3.72494  3.29354  2.67741  2.69355  4.24690  2.90347  2.73739  3.18146  2.89801  2.37887  2.77519  2.98518  4.58477  3.61503
          0.02274  4.19067  4.91302  0.61958  0.77255  0.48576  0.95510
    287   2.26089  4.16177  3.93042  3.35507  2.70889  3.70355  4.00793  2.54285  3.25737  1.84578  2.65463  3.62631  4.07833  3.50475  3.49157  2.53229  2.87002  2.36653  4.76820  3.56448    293 l - - -
          2.68618  4.42225  2.77519  2.73123  3.46354  2.40513  3.72494  3.29354  2.67741  2.69355  4.24690  2.90347  2.73739  3.18146  2.89801  2.37887  2.77519  2.98518  4.58477  3.61503
          0.02274  4.19067  4.91302  0.61958  0.77255  0.48576  0.95510
    288   2.68055  5.03839  2.32265  2.35228  4.45463  2.65875  3.71411  3.91920  2.54047  3.45499  4.23938  2.16407  3.83322  2.84691  3.04045  2.28250  2.42260  3.50481  5.63385  4.23929    294 n - - -
          2.68618  4.42225  2.77519  2.73123  3.46354  2.40513  3.72494  3.29354  2.67741  2.69355  4.24690  2.90347  2.73739  3.18146  2.89801  2.37887  2.77519  2.98518  4.58477  3.61503
          0.02274  4.19067  4.91302  0.61958  0.77255  0.48576  0.95510
    289   2.86481  4.65359  3.64312  3.02574  3.67305  3.75431  3.89879  2.52051  2.55364  2.10679  3.59473  3.42864  4.12203  3.14377  1.57401  3.04388  3.08578  2.74475  5.15376  3.91046    295 r - - -
          2.68618  4.42225  2.77519  2.73123  3.46354  2.40513  3.72494  3.29354  2.67741  2.69355  4.24690  2.90347  2.73739  3.18146  2.89801  2.37887  2.77519  2.98518  4.58477  3.61503
          0.02274  4.19067  4.91302  0.61958  0.77255  0.48576  0.95510
    290   1.66716  4.70010  3.09200  2.64978  4.25072  3.33954  3.82201  3.64731  1.93177  3.26643  4.09285  3.09916  3.86552  2.99238  2.94887  2.22010  2.91544  3.26832  5.49117  4.19380    296 a - - -
          2.68618  4.42225  2.77519  2.73123  3.46354  2.40513  3.72494  3.29354  2.67741  2.69355  4.24690  2.90347  2.73739  3.18146  2.89801  2.37887  2.77519  2.98518  4.58477  3.61503
          0.02274  4.19067  4.91302  0.61958  0.77255  0.48576  0.95510
    291   2.71051  5.07150  2.96370  2.42797  4.39792  3.46001  3.08089  3.83865  2.05149  3.35197  4.13585  2.50779  3.85809  2.74226  2.30868  2.07266  2.93455  3.45797  5.50148  4.15364    297 k - - -
          2.68618  4.42225  2.77519  2.73123  3.46354  2.40513  3.72494  3.29354  2.67741  2.69355  4.24690  2.90347  2.73739  3.18146  2.89801  2.37887  2.77519  2.98518  4.58477  3.61503
          0.02274  4.19067  4.91302  0.61958  0.77255  0.48576  0.95510
    292   2.71731  4.97247  2.99761  2.47736  4.25484  3.47784  3.65283  2.95361  2.06992  3.23490  4.04694  2.52103  3.87930  1.93205  2.71631  2.72558  2.94232  3.33145  5.42703  4.09979    298 q - - -
          2.68618  4.42225  2.77519  2.73123  3.46354  2.40513  3.72494  3.29354  2.67741  2.69355  4.24690  2.90347  2.73739  3.18146  2.89801  2.37887  2.77519  2.98518  4.58477  3.61503
          0.02274  4.19067  4.91302  0.61958  0.77255  0.48576  0.95510
    293   2.75147  5.08842  2.97147  2.46218  4.44139  3.47296  3.64565  3.87719  2.26486  3.38527  4.17817  2.53219  3.88414  2.13721  2.01157  2.31497  2.97791  3.49763  5.52510  4.19122    299 r - - -
          2.68618  4.42225  2.77519  2.73123  3.46354  2.40513  3.72494  3.29354  2.67741  2.69355  4.24690  2.90347  2.73739  3.18146  2.89801  2.37887  2.77519  2.98518  4.58477  3.61503
          0.02274  4.19067  4.91302  0.61958  0.77255  0.48576  0.95510
    294   2.94268  4.50600  3.91194  3.39426  2.69388  3.89012  2.79099  2.93793  3.21684  1.41210  3.54827  3.65555  4.25309  3.53166  3.46337  3.18486  3.17081  2.77884  4.30887  2.22356    300 l - - -
          2.68618  4.42225  2.77519  2.73123  3.46354  2.40513  3.72494  3.29354  2.67741  2.69355  4.24690  2.90347  2.73739  3.18146  2.89801  2.37887  2.77519  2.98518  4.58477  3.61503
          0.02274  4.19067  4.91302  0.61958  0.77255  0.48576  0.95510
    295   3.20386  5.30957  3.62545  2.93304  4.80418  3.78989  3.70434  4.14064  0.99168  3.55194  4.42821  3.32015  4.15324  2.83663  1.78670  3.19125  3.35906  3.82054  5.56288  4.41782    301 k - - -
          2.68618  4.42225  2.77519  2.73123  3.46354  2.40513  3.72494  3.29354  2.67741  2.69355  4.24690  2.90347  2.73739  3.18146  2.89801  2.37887  2.77519  2.98518  4.58477  3.61503
          0.02274  4.19067  4.91302  0.61958  0.77255  0.48576  0.95510
    296   2.75488  5.18100  2.65632  1.85437  4.49680  3.38780  3.68117  3.96033  2.46434  3.47672  4.26390  2.09991  3.85564  2.40453  2.94180  2.71493  2.45855  3.56257  5.64027  4.24095    302 e - - -
          2.68618  4.42225  2.77519  2.73123  3.46354  2.40513  3.72494  3.29354  2.67741  2.69355  4.24690  2.90347  2.73739  3.18146  2.89801  2.37887  2.77519  2.98518  4.58477  3.61503
          0.02274  4.19067  4.91302  0.61958  0.77255  0.48576  0.95510
    297   2.30086  4.82909  2.96583  2.02502  4.08121  3.43682  3.66754  2.85473  2.46541  3.09845  3.91706  2.97625  3.84525  2.48301  2.92008  2.35656  2.87215  3.16612  5.34446  4.01081    303 e - - -
          2.68618  4.42225  2.77519  2.73123  3.46354  2.40513  3.72494  3.29354  2.67741  2.69355  4.24690  2.90347  2.73739  3.18146  2.89801  2.37887  2.77519  2.98518  4.58477  3.61503
          0.02274  4.19067  4.91302  0.61958  0.77255  0.48576  0.95510
    298   2.05352  4.62064  3.15401  2.62369  3.88924  3.44711  3.74605  3.27067  2.58128  2.92487  2.94606  3.09793  3.87616  2.26773  2.99596  2.31772  2.85987  2.98052  5.22521  3.93523    304 a - - -
          2.68618  4.42225  2.77519  2.73123  3.46354  2.40513  3.72494  3.29354  2.67741  2.69355  4.24690  2.90347  2.73739  3.18146  2.89801  2.37887  2.77519  2.98518  4.58477  3.61503
          0.02274  4.19067  4.91302  0.61958  0.77255  0.48576  0.95510
    299   2.93254  5.21205  2.86235  2.52947  4.60394  3.49687  3.74675  4.05968  1.47738  3.55756  4.39398  1.77495  3.97900  2.89077  2.62814  2.90738  3.17371  3.68422  5.64609  4.33152    305 k - - -
          2.68618  4.42225  2.77519  2.73123  3.46354  2.40513  3.72494  3.29354  2.67741  2.69355  4.24690  2.90347  2.73739  3.18146  2.89801  2.37887  2.77519  2.98518  4.58477  3.61503
          0.02274  4.19067  4.91302  0.61958  0.77255  0.48576  0.95510
    300   2.99706  5.45605  2.36227  1.09727  4.77825  3.34932  3.84993  4.29427  2.76115  3.81091  4.66090  2.19099  3.94732  3.01518  3.26797  2.91223  3.28263  3.88233  5.94412  4.49053    306 e - - -
          2.68618  4.42225  2.77519  2.73123  3.46354  2.40513  3.72494  3.29354  2.67741  2.69355  4.24690  2.90347  2.73739  3.18146  2.89801  2.37887  2.77519  2.98518  4.58477  3.61503
          0.02274  4.19067  4.91302  0.61958  0.77255  0.48576  0.95510
    301   2.31139  4.77663  3.07017  2.52244  4.03677  3.46073  3.67953  3.42512  2.04395  3.05041  3.87940  3.02481  3.86273  2.43576  2.86562  2.68961  2.49535  2.60941  5.30586  3.99309    307 k - - -
          2.68618  4.42225  2.77519  2.73123  3.46354  2.40513  3.72494  3.29354  2.67741  2.69355  4.24690  2.90347  2.73739  3.18146  2.89801  2.37887  2.77519  2.98518  4.58477  3.61503
          0.02274  4.19067  4.91302  0.61958  0.77255  0.48576  0.95510
    302   2.32588  4.88187  2.97322  2.45385  4.13004  3.44734  3.12371  3.56169  2.41190  2.67665  3.96058  2.52432  3.85038  2.17079  2.84916  2.67820  2.88788  3.22957  5.36608  4.02637    308 q - - -
          2.68618  4.42225  2.77519  2.73123  3.46354  2.40513  3.72494  3.29354  2.67741  2.69355  4.24690  2.90347  2.73739  3.18146  2.89801  2.37887  2.77519  2.98518  4.58477  3.61503
          0.02274  4.19067  4.91302  0.61958  0.77255  0.48576  0.95510
    303   2.85794  5.30469  2.07007  1.90104  4.65029  3.33336  3.78349  4.13386  2.69504  3.65813  4.47081  2.82915  3.88936  2.93283  3.23313  1.52332  3.13380  3.72062  5.83208  4.38930    309 s - - -
          2.68618  4.42225  2.77519  2.73123  3.46354  2.40513  3.72494  3.29354  2.67741  2.69355  4.24690  2.90347  2.73739  3.18146  2.89801  2.37887  2.77519  2.98518  4.58477  3.61503
          0.02274  4.19067  4.91302  0.61958  0.77255  0.48576  0.95510
    304   2.65861  4.44389  3.45784  2.88492  3.58400  3.59357  3.84035  2.88990  2.72980  2.33963  2.84199  3.30431  3.98248  3.12196  2.54387  2.84959  1.93222  2.67827  5.02567  3.78670    310 t - - -
          2.68618  4.42225  2.77519  2.73123  3.46354  2.40513  3.72494  3.29354  2.67741  2.69355  4.24690  2.90347  2.73739  3.18146  2.89801  2.37887  2.77519  2.98518  4.58477  3.61503
          0.02274  4.19067  4.91302  0.61958  0.77255  0.48576  0.95510
    305   2.75165  4.93585  2.24921  2.44045  4.08611  1.75122  3.77822  3.67528  2.68723  3.27857  4.12468  2.96723  3.89987  2.97334  3.16555  2.77116  3.02318  3.33987  5.41833  2.81722    311 g - - -
          2.68618  4.42225  2.77519  2.73123  3.46354  2.40513  3.72494  3.29354  2.67741  2.69355  4.24690  2.90347  2.73739  3.18146  2.89801  2.37887  2.77519  2.98518  4.58477  3.61503
          0.02274  4.19067  4.91302  0.61958  0.77255  0.48576  0.95510
    306   2.83073  5.26030  1.48227  2.28328  4.59031  3.35005  3.75908  4.06183  2.63194  3.59220  4.40368  2.84527  3.88334  2.32521  3.14775  2.77825  2.45497  3.66000  5.76917  4.34107    312 d - - -
          2.68618  4.42225  2.77519  2.73123  3.46354  2.40513  3.72494  3.29354  2.67741  2.69355  4.24690  2.90347  2.73739  3.18146  2.89801  2.37887  2.77519  2.98518  4.58477  3.61503
          0.02274  4.19067  4.91302  0.61958  0.77255  0.48576  0.95510
    307   2.04692  4.71464  3.08055  2.33305  3.98227  3.44512  3.70145  3.37425  2.50526  3.00999  3.84354  3.04031  3.85975  2.87523  2.49164  2.37184  2.86163  2.59538  5.27851  3.97074    313 a - - -
          2.68618  4.42225  2.77519  2.73123  3.46354  2.40513  3.72494  3.29354  2.67741  2.69355  4.24690  2.90347  2.73739  3.18146  2.89801  2.37887  2.77519  2.98518  4.58477  3.61503
          0.02274  4.19067  4.91302  0.61958  0.77255  0.48576  0.95510
    308   2.34735  5.06744  2.73140  1.83217  4.40236  3.38454  3.68485  3.85294  2.47272  3.39430  4.18666  2.89744  3.84687  2.38081  2.94678  2.08825  2.95924  3.46715  5.57750  4.19547    314 e - - -
          2.68622  4.42229  2.77523  2.73127  3.46297  2.40495  3.72498  3.29358  2.67744  2.69358  4.24693  2.90350  2.73743  3.18150  2.89804  2.37890  2.77523  2.98522  4.58481  3.61507
          0.13379  2.13814  4.91302  0.66063  0.72676  0.48576  0.95510
    309   2.65315  4.95632  2.24787  2.38739  4.23655  3.40790  3.65378  3.67456  2.44389  3.24267  3.12491  2.92155  3.83126  2.41383  2.91904  2.08227  2.89266  3.31732  5.45202  4.08683    317 s - - -
          2.68618  4.42225  2.77519  2.73123  3.46354  2.40513  3.72494  3.29354  2.67741  2.69355  4.24690  2.90347  2.73739  3.18146  2.89801  2.37887  2.77519  2.98518  4.58477  3.61503
          0.02274  4.19067  4.91302  0.61958  0.77255  0.48576  0.95510
    310   2.65320  5.07380  2.44821  2.11547  4.38010  3.39727  3.61810  3.84119  2.14122  3.36164  4.12995  2.87858  3.81168  2.49413  2.86656  2.29989  2.88743  2.81323  5.52845  4.13721    318 e - - -
          2.68618  4.42225  2.77519  2.73123  3.46354  2.40513  3.72494  3.29354  2.67741  2.69355  4.24690  2.90347  2.73739  3.18146  2.89801  2.37887  2.77519  2.98518  4.58477  3.61503
          0.02274  4.19067  4.91302  0.61958  0.77255  0.48576  0.95510
    311   2.78054  5.04997  1.73765  2.39221  4.62108  3.27294  3.90980  4.12357  2.86904  3.69596  4.52885  2.92240  3.89482  3.08545  3.38911  1.38515  3.12377  3.67415  5.85743  4.44137    319 s - - -
          2.68618  4.42225  2.77519  2.73123  3.46354  2.40513  3.72494  3.29354  2.67741  2.69355  4.24690  2.90347  2.73739  3.18146  2.89801  2.37887  2.77519  2.98518  4.58477  3.61503
          0.02274  4.19067  4.91302  0.61958  0.77255  0.48576  0.95510
    312   2.61000  4.43551  3.36164  2.80413  3.62735  3.53634  3.81271  2.49497  2.35765  2.67490  3.56306  3.23947  3.93732  3.08331  3.12158  2.42195  2.23585  2.36591  5.04151  3.78895    320 t - - -
          2.68618  4.42225  2.77519  2.73123  3.46354  2.40513  3.72494  3.29354  2.67741  2.69355  4.24690  2.90347  2.73739  3.18146  2.89801  2.37887  2.77519  2.98518  4.58477  3.61503
          0.02274  4.19067  4.91302  0.61958  0.77255  0.48576  0.95510
    313   2.61668  4.70121  2.62646  2.53347  3.90762  3.47227  3.68204  3.29984  2.50631  2.54316  3.22675  3.03601  3.86051  2.52748  2.57024  2.68554  2.84761  2.57491  5.22381  3.91645    321 k - - -
          2.68618  4.42225  2.77519  2.73123  3.46354  2.40513  3.72494  3.29354  2.67741  2.69355  4.24690  2.90347  2.73739  3.18146  2.89801  2.37887  2.77519  2.98518  4.58477  3.61503
          0.02274  4.19067  4.91302  0.61958  0.77255  0.48576  0.95510
    314   2.62654  4.53484  2.36693  2.69466  2.96645  3.52269  3.77215  3.03125  2.68585  2.71671  2.90482  3.16297  3.91879  3.01182  3.09938  2.76179  2.25453  2.78979  5.09043  3.80783    322 t - - -
          2.68618  4.42225  2.77519  2.73123  3.46354  2.40513  3.72494  3.29354  2.67741  2.69355  4.24690  2.90347  2.73739  3.18146  2.89801  2.37887  2.77519  2.98518  4.58477  3.61503
          0.02274  4.19067  4.91302  0.61958  0.77255  0.48576  0.95510
    315   2.56643  4.69766  2.85085  2.61122  4.51484  2.40375  3.96486  3.98927  2.85501  3.57571  4.38296  1.65964  3.83956  3.14449  3.30192  1.85348  2.95383  3.49465  5.75876  4.42039    323 n - - -
          2.68618  4.42225  2.77519  2.73123  3.46354  2.40513  3.72494  3.29354  2.67741  2.69355  4.24690  2.90347  2.73739  3.18146  2.89801  2.37887  2.77519  2.98518  4.58477  3.61503
          0.02274  4.19067  4.91302  0.61958  0.77255  0.48576  0.95510
    316   1.81772  4.50067  3.33891  2.79063  3.77811  3.47593  3.82226  3.09554  2.66853  2.41559  3.69305  3.21876  3.91937  3.06088  2.54093  2.75166  2.39753  2.83181  5.15807  3.90050    324 a - - -
          2.68618  4.42225  2.77519  2.73123  3.46354  2.40513  3.72494  3.29354  2.67741  2.69355  4.24690  2.90347  2.73739  3.18146  2.89801  2.37887  2.77519  2.98518  4.58477  3.61503
          0.02274  4.19067  4.91302  0.61958  0.77255  0.48576  0.95510
    317   2.71655  4.20235  4.08167  3.51895  2.25268  3.78820  3.96794  2.56741  3.40559  2.29180  3.28219  3.72781  4.15797  3.62635  3.60290  3.08038  2.41658  2.05369  4.55471  2.20982    325 v - - -
          2.68618  4.42225  2.77519  2.73123  3.46354  2.40513  3.72494  3.29354  2.67741  2.69355  4.24690  2.90347  2.73739  3.18146  2.89801  2.37887  2.77519  2.98518  4.58477  3.61503
          0.02274  4.19067  4.91302  0.61958  0.77255  0.48576  0.95510
    318   2.30852  4.41978  3.35495  2.40915  3.58121  3.54785  3.80052  2.90903  2.75805  2.40995  2.84132  3.23519  3.93546  3.07969  3.14253  2.42000  2.84319  2.37249  5.00289  3.75127    326 a - - -
          2.68618  4.42225  2.77519  2.73123  3.46354  2.40513  3.72494  3.29354  2.67741  2.69355  4.24690  2.90347  2.73739  3.18146  2.89801  2.37887  2.77519  2.98518  4.58477  3.61503
          0.02274  4.19067  4.91302  0.61958  0.77255  0.48576  0.95510
    319   3.31614  4.59540  5.08379  4.54157  3.35891  4.68541  5.10343  1.41955  4.41898  1.16944  3.14111  4.75541  4.88915  4.55186  4.53746  4.05417  3.55246  1.72619  5.42166  4.32258    327 l - - -
          2.68618  4.42225  2.77519  2.73123  3.46354  2.40513  3.72494  3.29354  2.67741  2.69355  4.24690  2.90347  2.73739  3.18146  2.89801  2.37887  2.77519  2.98518  4.58477  3.61503
          0.02274  4.19067  4.91302  0.61958  0.77255  0.48576  0.95510
    320   2.31722  4.99566  3.00182  2.45358  4.32323  3.45604  3.63566  3.75165  1.91084  3.29009  4.08275  2.56426  3.85658  2.76111  2.33035  2.68746  2.50929  3.38472  5.46238  4.12465    328 k - - -
          2.68618  4.42225  2.77519  2.73123  3.46354  2.40513  3.72494  3.29354  2.67741  2.69355  4.24690  2.90347  2.73739  3.18146  2.89801  2.37887  2.77519  2.98518  4.58477  3.61503
          0.02274  4.19067  4.91302  0.61958  0.77255  0.48576  0.95510
    321   2.83946  5.37682  1.68185  1.91445  4.67848  3.35351  2.73187  4.17967  2.57843  3.66315  4.45010  2.81104  3.87063  2.38524  3.10605  2.76354  3.09297  3.75122  5.80760  4.35601    329 d - - -
          2.68618  4.42225  2.77519  2.73123  3.46354  2.40513  3.72494  3.29354  2.67741  2.69355  4.24690  2.90347  2.73739  3.18146  2.89801  2.37887  2.77519  2.98518  4.58477  3.61503
          0.02274  4.19067  4.91302  0.61958  0.77255  0.48576  0.95510
    322   3.31645  4.64654  4.93310  4.36706  3.18879  4.57482  4.90655  2.18588  4.22640  0.95439  2.37067  4.60747  4.77781  4.34148  4.34372  3.92028  3.54216  1.85777  5.24129  4.17619    330 l - - -
          2.68618  4.42225  2.77519  2.73123  3.46354  2.40513  3.72494  3.29354  2.67741  2.69355  4.24690  2.90347  2.73739  3.18146  2.89801  2.37887  2.77519  2.98518  4.58477  3.61503
          0.02274  4.19067  4.91302  0.61958  0.77255  0.48576  0.95510
    323   2.64050  4.81378  3.01752  2.23321  4.04571  3.45825  3.66132  3.45478  2.44053  2.59385  3.05843  2.59075  3.85304  2.25326  2.87935  2.67930  2.87072  3.14159  5.31253  3.98726    331 e - - -
          2.68618  4.42225  2.77519  2.73123  3.46354  2.40513  3.72494  3.29354  2.67741  2.69355  4.24690  2.90347  2.73739  3.18146  2.89801  2.37887  2.77519  2.98518  4.58477  3.61503
          0.02274  4.19067  4.91302  0.61958  0.77255  0.48576  0.95510
    324   2.74544  5.20439  2.30227  2.32793  4.53505  3.40387  3.65270  4.00454  2.08573  3.49527  4.26927  1.95233  3.85028  2.77028  2.44366  2.70097  2.98168  3.59250  5.63404  4.23838    332 n - - -
          2.68618  4.42225  2.77519  2.73123  3.46354  2.40513  3.72494  3.29354  2.67741  2.69355  4.24690  2.90347  2.73739  3.18146  2.89801  2.37887  2.77519  2.98518  4.58477  3.61503
          0.02274  4.19067  4.91302  0.61958  0.77255  0.48576  0.95510
    325   2.85442  5.37786  2.08477  1.71064  4.69620  3.36835  3.72232  4.18479  1.70768  3.66517  4.45579  2.82842  3.88188  2.85295  3.03724  2.77981  3.10532  3.75935  5.80333  4.36668    333 k - - -
          2.68618  4.42225  2.77519  2.73123  3.46354  2.40513  3.72494  3.29354  2.67741  2.69355  4.24690  2.90347  2.73739  3.18146  2.89801  2.37887  2.77519  2.98518  4.58477  3.61503
          0.02274  4.19067  4.91302  0.61958  0.77255  0.48576  0.95510
    326   2.75312  4.26652  4.01420  3.46022  3.31558  3.83443  2.92982  1.66680  3.32107  2.29128  3.33157  3.74278  4.20725  3.61795  3.56025  3.13244  2.99425  1.72227  4.89915  3.65173    334 i - - -
          2.68618  4.42225  2.77519  2.73123  3.46354  2.40513  3.72494  3.29354  2.67741  2.69355  4.24690  2.90347  2.73739  3.18146  2.89801  2.37887  2.77519  2.98518  4.58477  3.61503
          0.02274  4.19067  4.91302  0.61958  0.77255  0.48576  0.95510
    327   2.63278  4.88851  2.54940  2.42161  4.15917  2.82841  3.64954  2.88391  2.01659  3.16749  3.97165  2.94775  3.83167  2.79000  2.89915  2.64986  2.52241  3.23555  5.39238  4.04346    335 k - - -
          2.68618  4.42225  2.77519  2.73123  3.46354  2.40513  3.72494  3.29354  2.67741  2.69355  4.24690  2.90347  2.73739  3.18146  2.89801  2.37887  2.77519  2.98518  4.58477  3.61503
          0.12126  4.19067  2.31204  0.61958  0.77255  0.48576  0.95510
    328   2.66774  4.96804  2.78185  2.39159  4.38198  2.69780  3.67824  3.82782  1.88989  3.36936  4.16670  2.40051  3.82580  2.81494  2.85533  2.22755  2.93241  3.43418  5.54428  4.18612    336 k - - -
          2.68618  4.42225  2.77519  2.73123  3.46354  2.40513  3.72494  3.29354  2.67741  2.69355  4.24690  2.90347  2.73739  3.18146  2.89801  2.37887  2.77519  2.98518  4.58477  3.61503
          0.02507  4.09448  4.81683  0.61958  0.77255  0.42320  1.06406
    329   2.70348  4.99907  2.87955  1.75657  4.28509  3.43873  3.65995  3.70979  2.10547  2.71354  4.07804  2.94625  3.86024  2.79573  2.82123  2.36628  2.93667  3.35738  5.46992  4.11965    337 e - - -
          2.68618  4.42225  2.77519  2.73123  3.46354  2.40513  3.72494  3.29354  2.67741  2.69355  4.24690  2.90347  2.73739  3.18146  2.89801  2.37887  2.77519  2.98518  4.58477  3.61503
          0.02274  4.19067  4.91302  0.61958  0.77255  0.48576  0.95510
    330   2.70468  5.19121  2.33045  1.90221  4.52024  2.81082  3.63326  3.99802  2.09512  3.48517  4.24620  2.85685  3.82562  2.74488  2.47051  2.65962  2.94126  3.57523  5.62470  4.21565    338 e - - -
          2.68618  4.42225  2.77519  2.73123  3.46354  2.40513  3.72494  3.29354  2.67741  2.69355  4.24690  2.90347  2.73739  3.18146  2.89801  2.37887  2.77519  2.98518  4.58477  3.61503
          0.02274  4.19067  4.91302  0.61958  0.77255  0.48576  0.95510
    331   2.72225  4.64698  3.23801  2.31698  3.86696  3.55697  3.79245  3.11172  2.54195  2.86615  3.76580  3.19218  3.96946  3.00952  2.39235  2.84337  2.95915  1.73658  5.21552  3.95093    339 v - - -
          2.68618  4.42225  2.77519  2.73123  3.46354  2.40513  3.72494  3.29354  2.67741  2.69355  4.24690  2.90347  2.73739  3.18146  2.89801  2.37887  2.77519  2.98518  4.58477  3.61503
          0.23104  4.19067  1.65465  0.61958  0.77255  0.48576  0.95510
    332   2.61929  4.85521  2.76593  2.37673  4.17740  3.32349  2.74155  3.64601  2.44645  3.22196  4.03604  2.36621  2.86656  2.80821  2.89249  2.34594  2.88226  3.28490  5.41342  4.05340    340 s - - -
          2.68618  4.42225  2.77519  2.73123  3.46354  2.40513  3.72494  3.29354  2.67741  2.69355  4.24690  2.90347  2.73739  3.18146  2.89801  2.37887  2.77519  2.98518  4.58477  3.61503
          0.02794  3.98756  4.70991  0.61958  0.77255  0.37490  1.16270
    333   3.15448  4.49867  4.80809  4.25230  2.00923  4.37361  4.60784  2.20509  4.11796  1.38149  3.08076  4.41316  4.63843  4.23853  4.22343  3.70937  3.38600  1.59530  4.97161  3.70825    341 l - - -
          2.68618  4.42225  2.77519  2.73123  3.46354  2.40513  3.72494  3.29354  2.67741  2.69355  4.24690  2.90347  2.73739  3.18146  2.89801  2.37887  2.77519  2.98518  4.58477  3.61503
          0.02274  4.19067  4.91302  0.61958  0.77255  0.48576  0.95510
    334   3.18736  4.51290  4.90515  4.33654  2.39810  4.44269  4.73621  1.29589  4.19982  1.67134  2.33762  4.50463  4.68156  4.30101  4.28761  3.77990  3.41424  2.17709  5.08623  3.92513    342 i - - -
          2.68618  4.42225  2.77519  2.73123  3.46354  2.40513  3.72494  3.29354  2.67741  2.69355  4.24690  2.90347  2.73739  3.18146  2.89801  2.37887  2.77519  2.98518  4.58477  3.61503
          0.02274  4.19067  4.91302  0.61958  0.77255  0.48576  0.95510
    335   2.71433  5.13331  2.86440  2.12898  4.46919  3.43428  3.62553  3.92305  2.05970  3.41935  4.19267  2.25345  3.84726  2.73932  2.35794  2.30724  2.94231  3.52260  5.55875  4.18874    343 k - - -
          2.68618  4.42225  2.77519  2.73123  3.46354  2.40513  3.72494  3.29354  2.67741  2.69355  4.24690  2.90347  2.73739  3.18146  2.89801  2.37887  2.77519  2.98518  4.58477  3.61503
          0.02274  4.19067  4.91302  0.61958  0.77255  0.48576  0.95510
    336   2.89884  4.39128  4.15598  3.63427  2.17895  3.89455  3.86248  2.79653  3.49371  2.39170  3.45180  3.79686  4.27620  3.71545  3.68610  3.20723  2.40973  2.64454  1.76869  2.75357    344 w - - -
          2.68618  4.42225  2.77519  2.73123  3.46354  2.40513  3.72494  3.29354  2.67741  2.69355  4.24690  2.90347  2.73739  3.18146  2.89801  2.37887  2.77519  2.98518  4.58477  3.61503
          0.02274  4.19067  4.91302  0.61958  0.77255  0.48576  0.95510
    337   2.71932  4.31522  3.95341  3.44846  3.42535  2.73037  4.20821  2.49358  3.33463  1.37138  3.38023  3.71840  4.16635  3.63342  3.58727  3.05001  3.00763  2.02366  5.04079  3.82579    345 l - - -
          2.68618  4.42225  2.77519  2.73123  3.46354  2.40513  3.72494  3.29354  2.67741  2.69355  4.24690  2.90347  2.73739  3.18146  2.89801  2.37887  2.77519  2.98518  4.58477  3.61503
          0.02274  4.19067  4.91302  0.61958  0.77255  0.48576  0.95510
    338   1.85426  4.25165  3.62239  3.08708  2.80749  2.74140  3.96219  2.86041  3.03699  2.60769  3.50638  3.40928  3.94189  3.32464  3.35898  2.51147  2.82348  2.20548  4.98677  3.76194    346 a - - -
          2.68618  4.42225  2.77519  2.73123  3.46354  2.40513  3.72494  3.29354  2.67741  2.69355  4.24690  2.90347  2.73739  3.18146  2.89801  2.37887  2.77519  2.98518  4.58477  3.61503
          0.02274  4.19067  4.91302  0.61958  0.77255  0.48576  0.95510
    339   2.67079  4.15194  4.08009  3.49887  3.21150  3.77631  4.07763  2.43637  3.38289  1.95376  2.67313  3.73390  4.13780  3.61495  3.58287  3.06359  2.42610  1.84789  4.77104  2.81569    347 v - - -
          2.68618  4.42225  2.77519  2.73123  3.46354  2.40513  3.72494  3.29354  2.67741  2.69355  4.24690  2.90347  2.73739  3.18146  2.89801  2.37887  2.77519  2.98518  4.58477  3.61503
          0.02274  4.19067  4.91302  0.61958  0.77255  0.48576  0.95510
    340   3.08902  4.43636  4.76045  4.21483  1.76542  4.31959  4.59100  1.93133  4.08655  1.91104  3.19850  4.36672  4.61524  4.24029  4.20986  3.65888  3.32948  1.47272  4.99694  3.69945    348 v - - -
          2.68618  4.42225  2.77519  2.73123  3.46354  2.40513  3.72494  3.29354  2.67741  2.69355  4.24690  2.90347  2.73739  3.18146  2.89801  2.37887  2.77519  2.98518  4.58477  3.61503
          0.02274  4.19067  4.91302  0.61958  0.77255  0.48576  0.95510
    341   2.47400  4.25799  3.73113  3.28318  3.81684  2.51974  4.18851  2.90198  3.23216  2.83583  3.76444  3.50709  3.93847  3.53173  3.53061  2.71244  1.86837  1.63294  5.28503  4.07047    349 v - - -
          2.68618  4.42225  2.77519  2.73123  3.46354  2.40513  3.72494  3.29354  2.67741  2.69355  4.24690  2.90347  2.73739  3.18146  2.89801  2.37887  2.77519  2.98518  4.58477  3.61503
          0.02274  4.19067  4.91302  0.61958  0.77255  0.48576  0.95510
    342   3.19193  4.49542  4.96048  4.48283  3.71277  4.55769  5.20283  1.54853  4.36960  2.21329  3.51382  4.67946  4.88294  4.64466  4.56314  3.96359  3.46627  0.86068  5.69910  4.47865    350 v - - -
          2.68618  4.42225  2.77519  2.73123  3.46354  2.40513  3.72494  3.29354  2.67741  2.69355  4.24690  2.90347  2.73739  3.18146  2.89801  2.37887  2.77519  2.98518  4.58477  3.61503
          0.02274  4.19067  4.91302  0.61958  0.77255  0.48576  0.95510
    343   2.32231  4.85514  2.68380  2.43123  3.20827  3.43169  2.93919  3.52859  2.20864  3.12080  3.92803  2.95548  3.82981  2.78886  2.90394  2.32563  2.85467  3.19530  5.35103  4.00598    351 k - - -
          2.68618  4.42225  2.77519  2.73123  3.46354  2.40513  3.72494  3.29354  2.67741  2.69355  4.24690  2.90347  2.73739  3.18146  2.89801  2.37887  2.77519  2.98518  4.58477  3.61503
          0.02274  4.19067  4.91302  0.61958  0.77255  0.48576  0.95510
    344   1.47198  4.25379  3.56169  3.27978  4.49316  1.53390  4.36357  3.92278  3.36791  3.59863  4.40496  3.41145  3.78089  3.63023  3.68669  1.96783  2.79854  3.32367  5.82288  4.61953    352 a - - -
          2.68618  4.42225  2.77519  2.73123  3.46354  2.40513  3.72494  3.29354  2.67741  2.69355  4.24690  2.90347  2.73739  3.18146  2.89801  2.37887  2.77519  2.98518  4.58477  3.61503
          0.02274  4.19067  4.91302  0.61958  0.77255  0.48576  0.95510
    345   2.67132  5.15285  2.46050  2.06087  4.48606  3.39603  3.61034  3.96182  2.08396  3.44795  4.20228  2.86579  3.81259  2.38814  2.55987  2.31005  2.90426  3.53827  5.58492  4.18229    353 e - - -
          2.68618  4.42225  2.77519  2.73123  3.46354  2.40513  3.72494  3.29354  2.67741  2.69355  4.24690  2.90347  2.73739  3.18146  2.89801  2.37887  2.77519  2.98518  4.58477  3.61503
          0.02274  4.19067  4.91302  0.61958  0.77255  0.48576  0.95510
    346   2.64505  4.88877  2.51354  2.41608  4.15020  3.41308  3.66852  3.58602  2.47983  3.17562  3.98461  2.51596  3.83777  2.81629  2.95291  2.42727  2.18991  3.24556  5.39992  3.05427    354 t - - -
          2.68618  4.42225  2.77519  2.73123  3.46354  2.40513  3.72494  3.29354  2.67741  2.69355  4.24690  2.90347  2.73739  3.18146  2.89801  2.37887  2.77519  2.98518  4.58477  3.61503
          0.02274  4.19067  4.91302  0.61958  0.77255  0.48576  0.95510
    347   2.64246  4.47716  3.34253  2.78406  3.61230  3.56009  3.78275  2.21149  2.13596  2.68179  3.57286  3.22605  3.07214  3.05100  3.03710  2.80587  2.87335  2.74538  5.02083  3.01931    355 k - - -
          2.68618  4.42225  2.77519  2.73123  3.46354  2.40513  3.72494  3.29354  2.67741  2.69355  4.24690  2.90347  2.73739  3.18146  2.89801  2.37887  2.77519  2.98518  4.58477  3.61503
          0.02274  4.19067  4.91302  0.61958  0.77255  0.48576  0.95510
    348   2.91732  5.25002  3.07295  1.87364  4.65030  3.57137  3.65574  4.05440  1.50004  3.50616  4.31693  3.05326  3.97104  2.77554  2.10013  2.88302  3.11824  3.67936  5.58692  4.30585    356 k - - -
          2.68618  4.42225  2.77519  2.73123  3.46354  2.40513  3.72494  3.29354  2.67741  2.69355  4.24690  2.90347  2.73739  3.18146  2.89801  2.37887  2.77519  2.98518  4.58477  3.61503
          0.02274  4.19067  4.91302  0.61958  0.77255  0.48576  0.95510
    349   2.78313  5.27503  2.20947  1.61859  4.58498  3.36370  3.69549  4.06671  2.52621  3.56713  4.34920  2.83089  3.85437  2.35341  3.04097  2.72466  2.45634  3.65044  5.72342  4.29327    357 e - - -
          2.68618  4.42225  2.77519  2.73123  3.46354  2.40513  3.72494  3.29354  2.67741  2.69355  4.24690  2.90347  2.73739  3.18146  2.89801  2.37887  2.77519  2.98518  4.58477  3.61503
          0.02274  4.19067  4.91302  0.61958  0.77255  0.48576  0.95510
    350   2.85953  1.61995  4.45802  3.96773  3.39374  3.84487  4.50903  2.38817  3.75886  1.50069  3.38557  4.08331  4.34285  4.03902  3.91830  3.26064  3.18247  2.27619  5.12150  3.88529    358 l - - -
          2.68618  4.42225  2.77519  2.73123  3.46354  2.40513  3.72494  3.29354  2.67741  2.69355  4.24690  2.90347  2.73739  3.18146  2.89801  2.37887  2.77519  2.98518  4.58477  3.61503
          0.02274  4.19067  4.91302  0.61958  0.77255  0.48576  0.95510
    351   2.70639  4.90461  3.10970  2.52955  4.17891  3.50337  2.86844  3.58513  1.86375  3.16071  3.97923  3.02989  3.88731  2.79430  2.33990  2.73195  2.61974  2.67044  5.36589  4.05935    359 k - - -
          2.68618  4.42225  2.77519  2.73123  3.46354  2.40513  3.72494  3.29354  2.67741  2.69355  4.24690  2.90347  2.73739  3.18146  2.89801  2.37887  2.77519  2.98518  4.58477  3.61503
          0.02274  4.19067  4.91302  0.61958  0.77255  0.48576  0.95510
    352   2.67751  5.14926  2.36627  2.13527  4.47242  2.75460  3.62463  3.94766  2.39051  3.44499  4.20502  2.85807  3.81458  2.37447  2.51323  2.32258  2.91419  3.52999  5.59342  4.18614    360 e - - -
          2.68618  4.42225  2.77519  2.73123  3.46354  2.40513  3.72494  3.29354  2.67741  2.69355  4.24690  2.90347  2.73739  3.18146  2.89801  2.37887  2.77519  2.98518  4.58477  3.61503
          0.02274  4.19067  4.91302  0.61958  0.77255  0.48576  0.95510
    353   3.23476  5.33348  3.71203  2.96586  4.84747  3.81995  3.69419  4.16635  1.28320  3.56230  4.43877  3.34046  4.16834  2.82380  1.30581  3.21914  3.37765  3.84876  5.56249  4.43285    361 k - - -
          2.68618  4.42225  2.77519  2.73123  3.46354  2.40513  3.72494  3.29354  2.67741  2.69355  4.24690  2.90347  2.73739  3.18146  2.89801  2.37887  2.77519  2.98518  4.58477  3.61503
          0.02274  4.19067  4.91302  0.61958  0.77255  0.48576  0.95510
    354   1.86582  4.34507  3.60343  3.04262  3.53510  3.61893  3.94819  2.30005  2.93860  2.53077  3.47958  3.42252  4.02758  3.27819  2.65508  2.89386  2.89703  2.11938  5.01396  3.78470    362 a - - -
          2.68618  4.42225  2.77519  2.73123  3.46354  2.40513  3.72494  3.29354  2.67741  2.69355  4.24690  2.90347  2.73739  3.18146  2.89801  2.37887  2.77519  2.98518  4.58477  3.61503
          0.02274  4.19067  4.91302  0.61958  0.77255  0.48576  0.95510
    355   2.33900  5.06064  3.08580  2.50672  4.40093  3.50979  3.63171  3.81812  1.87291  3.33287  4.13118  3.01106  3.89561  2.35560  2.06605  2.74887  2.69471  3.45428  5.47815  4.16521    363 k - - -
          2.68618  4.42225  2.77519  2.73123  3.46354  2.40513  3.72494  3.29354  2.67741  2.69355  4.24690  2.90347  2.73739  3.18146  2.89801  2.37887  2.77519  2.98518  4.58477  3.61503
          0.02274  4.19067  4.91302  0.61958  0.77255  0.48576  0.95510
    356   2.61301  4.57637  3.19744  2.63887  3.77170  3.49726  3.72859  2.64248  2.58936  2.55982  3.67722  2.62297  3.88958  2.94415  2.61109  2.38295  2.48692  2.88004  5.13064  3.85044    364 s - - -
          2.68618  4.42225  2.77519  2.73123  3.46354  2.40513  3.72494  3.29354  2.67741  2.69355  4.24690  2.90347  2.73739  3.18146  2.89801  2.37887  2.77519  2.98518  4.58477  3.61503
          0.02274  4.19067  4.91302  0.61958  0.77255  0.48576  0.95510
    357   3.22356  4.57091  4.83893  4.32978  3.38185  4.47107  4.93965  2.02015  4.17329  1.19764  3.21303  4.54804  4.76790  4.39222  4.33152  3.85315  3.48180  1.30954  5.37437  4.20986    365 l - - -
          2.68618  4.42225  2.77519  2.73123  3.46354  2.40513  3.72494  3.29354  2.67741  2.69355  4.24690  2.90347  2.73739  3.18146  2.89801  2.37887  2.77519  2.98518  4.58477  3.61503
          0.02274  4.19067  4.91302  0.61958  0.77255  0.48576  0.95510
    358   2.76381  4.26633  4.05829  3.47962  3.28235  3.86483  4.15734  2.05785  2.64613  1.67180  2.64878  3.76757  4.21189  3.62280  3.59572  3.14814  2.99497  2.06598  4.90311  3.72143    366 l - - -
          2.68618  4.42225  2.77519  2.73123  3.46354  2.40513  3.72494  3.29354  2.67741  2.69355  4.24690  2.90347  2.73739  3.18146  2.89801  2.37887  2.77519  2.98518  4.58477  3.61503
          0.02274  4.19067  4.91302  0.61958  0.77255  0.48576  0.95510
    359   2.76163  5.11565  2.96978  2.12486  4.46207  3.48182  3.63733  3.89348  2.01021  3.39483  4.18565  2.97298  3.88612  2.75705  2.06095  2.06826  2.98265  3.51352  5.53091  4.19745    367 k - - -
          2.68618  4.42225  2.77519  2.73123  3.46354  2.40513  3.72494  3.29354  2.67741  2.69355  4.24690  2.90347  2.73739  3.18146  2.89801  2.37887  2.77519  2.98518  4.58477  3.61503
          0.02274  4.19067  4.91302  0.61958  0.77255  0.48576  0.95510
    360   2.65369  4.62925  3.21108  2.64879  3.69968  3.52496  2.62105  3.20850  2.54765  2.47847  3.71979  3.12336  3.91032  2.93745  2.55413  2.37193  2.88236  2.94002  5.07531  2.95896    368 s - - -
          2.68618  4.42225  2.77519  2.73123  3.46354  2.40513  3.72494  3.29354  2.67741  2.69355  4.24690  2.90347  2.73739  3.18146  2.89801  2.37887  2.77519  2.98518  4.58477  3.61503
          0.02274  4.19067  4.91302  0.61958  0.77255  0.48576  0.95510
    361   2.93490  2.94308  4.59057  4.02517  1.99872  4.07716  4.31616  2.36711  3.87033  1.34056  3.11028  4.14033  4.40860  4.01551  3.97116  3.40246  3.17394  2.31539  4.74684  3.44398    369 l - - -
          2.68618  4.42225  2.77519  2.73123  3.46354  2.40513  3.72494  3.29354  2.67741  2.69355  4.24690  2.90347  2.73739  3.18146  2.89801  2.37887  2.77519  2.98518  4.58477  3.61503
          0.02274  4.19067  4.91302  0.61958  0.77255  0.48576  0.95510
    362   3.06460  5.29411  3.42277  2.76214  4.75435  3.70894  3.65741  4.10999  1.38693  3.52474  4.36253  3.19830  4.06724  1.93286  1.86295  3.03792  3.23218  3.76188  5.56057  4.36150    370 k - - -
          2.68618  4.42225  2.77519  2.73123  3.46354  2.40513  3.72494  3.29354  2.67741  2.69355  4.24690  2.90347  2.73739  3.18146  2.89801  2.37887  2.77519  2.98518  4.58477  3.61503
          0.02274  4.19067  4.91302  0.61958  0.77255  0.48576  0.95510
    363   2.81145  5.26297  2.09001  1.97351  4.61697  2.26217  3.75211  4.10036  2.63795  3.61593  4.41381  2.83213  3.87005  2.89260  3.17163  1.94266  3.08110  3.68157  5.78635  4.35034    371 s - - -
          2.68618  4.42225  2.77519  2.73123  3.46354  2.40513  3.72494  3.29354  2.67741  2.69355  4.24690  2.90347  2.73739  3.18146  2.89801  2.37887  2.77519  2.98518  4.58477  3.61503
          0.02274  4.19067  4.91302  0.61958  0.77255  0.48576  0.95510
    364   2.09808  4.31848  3.54017  2.97218  3.46580  3.59817  3.87355  2.36332  2.89308  2.50870  2.78913  3.36354  3.98544  3.21280  2.70570  2.85450  2.48549  2.54045  4.92567  3.69702    372 a - - -
          2.68618  4.42225  2.77519  2.73123  3.46354  2.40513  3.72494  3.29354  2.67741  2.69355  4.24690  2.90347  2.73739  3.18146  2.89801  2.37887  2.77519  2.98518  4.58477  3.61503
          0.02274  4.19067  4.91302  0.61958  0.77255  0.48576  0.95510
    365   2.75892  5.22377  2.17419  2.27934  4.55969  2.34886  3.69930  4.04118  2.53483  3.54768  4.32874  2.38894  3.84786  2.40218  3.05170  2.28372  3.01372  3.62285  5.70822  4.28298    373 d - - -
          2.68618  4.42225  2.77519  2.73123  3.46354  2.40513  3.72494  3.29354  2.67741  2.69355  4.24690  2.90347  2.73739  3.18146  2.89801  2.37887  2.77519  2.98518  4.58477  3.61503
          0.02274  4.19067  4.91302  0.61958  0.77255  0.48576  0.95510
    366   3.22412  4.49643  5.06401  4.57899  3.72119  4.65340  5.28403  1.20384  4.47837  2.20016  3.50481  4.77056  4.94211  4.73438  4.66005  4.05776  3.48973  1.06220  5.73186  4.52482    374 v - - -
          2.68618  4.42225  2.77519  2.73123  3.46354  2.40513  3.72494  3.29354  2.67741  2.69355  4.24690  2.90347  2.73739  3.18146  2.89801  2.37887  2.77519  2.98518  4.58477  3.61503
          0.02274  4.19067  4.91302  0.61958  0.77255  0.48576  0.95510
    367   2.63907  4.99083  2.50635  2.36512  4.27642  3.40667  3.62685  3.72372  2.22775  3.27318  4.05606  2.49651  3.81616  2.75146  2.88273  2.32169  2.47638  3.35152  5.46495  3.22163    375 k - - -
          2.68618  4.42225  2.77519  2.73123  3.46354  2.40513  3.72494  3.29354  2.67741  2.69355  4.24690  2.90347  2.73739  3.18146  2.89801  2.37887  2.77519  2.98518  4.58477  3.61503
          0.02274  4.19067  4.91302  0.61958  0.77255  0.48576  0.95510
    368   2.36211  2.54432  4.45234  3.88163  3.35499  3.97986  4.37649  1.82410  3.75210  1.94254  3.29664  4.04079  4.34107  3.96226  3.90202  3.29821  3.03611  1.71809  4.98008  3.79159    376 v - - -
          2.68618  4.42225  2.77519  2.73123  3.46354  2.40513  3.72494  3.29354  2.67741  2.69355  4.24690  2.90347  2.73739  3.18146  2.89801  2.37887  2.77519  2.98518  4.58477  3.61503
          0.02274  4.19067  4.91302  0.61958  0.77255  0.48576  0.95510
    369   2.73548  4.62677  3.37831  2.80490  3.76911  3.58809  2.86473  3.17832  2.47038  2.84893  3.74155  3.23682  3.98255  3.00111  2.11722  2.86445  2.96420  1.89014  5.11893  3.83945    377 v - - -
          2.68618  4.42225  2.77519  2.73123  3.46354  2.40513  3.72494  3.29354  2.67741  2.69355  4.24690  2.90347  2.73739  3.18146  2.89801  2.37887  2.77519  2.98518  4.58477  3.61503
          0.02274  4.19067  4.91302  0.61958  0.77255  0.48576  0.95510
    370   2.65849  4.87249  3.01107  2.19193  4.12553  3.46155  3.65121  3.05470  1.92774  2.62569  3.94349  2.59668  3.85549  2.79724  2.81861  2.68423  2.88657  3.20525  5.35688  4.02760    378 k - - -
          2.68618  4.42225  2.77519  2.73123  3.46354  2.40513  3.72494  3.29354  2.67741  2.69355  4.24690  2.90347  2.73739  3.18146  2.89801  2.37887  2.77519  2.98518  4.58477  3.61503
          0.02274  4.19067  4.91302  0.61958  0.77255  0.48576  0.95510
    371   1.87984  4.34701  3.38278  3.09988  4.43239  2.28344  4.24718  3.84666  3.20320  3.51901  4.34257  3.33832  1.42492  3.49335  3.55158  2.53758  2.84603  3.31288  5.75075  4.52190    379 p - - -
          2.68618  4.42225  2.77519  2.73123  3.46354  2.40513  3.72494  3.29354  2.67741  2.69355  4.24690  2.90347  2.73739  3.18146  2.89801  2.37887  2.77519  2.98518  4.58477  3.61503
          0.02274  4.19067  4.91302  0.61958  0.77255  0.48576  0.95510
    372   2.78985  4.24664  4.23606  3.67278  3.35383  2.87591  4.29508  1.75435  3.55926  1.72847  3.28861  3.91061  4.29329  3.80343  3.76687  3.23606  3.03450  1.78871  4.98472  3.79183    380 l - - -
          2.68618  4.42225  2.77519  2.73123  3.46354  2.40513  3.72494  3.29354  2.67741  2.69355  4.24690  2.90347  2.73739  3.18146  2.89801  2.37887  2.77519  2.98518  4.58477  3.61503
          0.02274  4.19067  4.91302  0.61958  0.77255  0.48576  0.95510
    373   1.46470  4.57739  3.10397  2.72556  4.11776  2.49097  2.75886  3.56239  2.77003  3.20478  4.04679  3.14764  3.86243  3.11833  3.16877  2.66168  2.89954  3.18880  5.43992  4.13876    381 a - - -
          2.68618  4.42225  2.77519  2.73123  3.46354  2.40513  3.72494  3.29354  2.67741  2.69355  4.24690  2.90347  2.73739  3.18146  2.89801  2.37887  2.77519  2.98518  4.58477  3.61503
          0.02274  4.19067  4.91302  0.61958  0.77255  0.48576  0.95510
    374   3.13307  5.74891  0.99230  1.75593  5.03156  3.31480  3.91626  4.57606  2.99982  4.06537  4.94582  2.77647  3.96981  3.09352  3.63430  2.99249  3.43566  4.13610  6.20544  4.67078    382 d - - -
          2.68618  4.42225  2.77519  2.73123  3.46354  2.40513  3.72494  3.29354  2.67741  2.69355  4.24690  2.90347  2.73739  3.18146  2.89801  2.37887  2.77519  2.98518  4.58477  3.61503
          0.02274  4.19067  4.91302  0.61958  0.77255  0.48576  0.95510
    375   2.76525  4.87096  3.01018  2.65927  4.30356  3.42158  3.84603  3.70627  2.51448  3.29739  4.19554  3.12215  3.94969  1.35097  2.85013  2.81924  2.38186  3.37020  5.53932  4.23095    383 q - - -
          2.68618  4.42225  2.77519  2.73123  3.46354  2.40513  3.72494  3.29354  2.67741  2.69355  4.24690  2.90347  2.73739  3.18146  2.89801  2.37887  2.77519  2.98518  4.58477  3.61503
          0.02274  4.19067  4.91302  0.61958  0.77255  0.48576  0.95510
    376   2.65967  4.43534  3.44722  2.89115  3.58133  3.59496  3.85243  2.85822  2.34646  1.85912  3.51904  3.31030  3.01113  3.13971  3.10083  2.85631  2.89732  2.30409  5.02671  3.78642    384 l - - -
          2.68618  4.42225  2.77519  2.73123  3.46354  2.40513  3.72494  3.29354  2.67741  2.69355  4.24690  2.90347  2.73739  3.18146  2.89801  2.37887  2.77519  2.98518  4.58477  3.61503
          0.02274  4.19067  4.91302  0.61958  0.77255  0.48576  0.95510
    377   2.62531  4.71849  3.08630  2.53199  3.10285  3.47383  3.67596  3.33332  2.49644  2.96305  3.79945  2.58327  3.86320  2.52014  2.51756  2.46463  2.85598  3.03844  5.20868  3.06630    385 s - - -
          2.68618  4.42225  2.77519  2.73123  3.46354  2.40513  3.72494  3.29354  2.67741  2.69355  4.24690  2.90347  2.73739  3.18146  2.89801  2.37887  2.77519  2.98518  4.58477  3.61503
          0.02274  4.19067  4.91302  0.61958  0.77255  0.48576  0.95510
    378   3.53320  4.90786  4.70004  4.35307  3.28978  4.38289  4.91067  2.52210  4.11849  0.56319  3.23385  4.59830  4.77089  4.40874  4.23759  4.00967  3.81694  2.63987  5.27180  4.06471    386 L - - -
          2.68618  4.42225  2.77519  2.73123  3.46354  2.40513  3.72494  3.29354  2.67741  2.69355  4.24690  2.90347  2.73739  3.18146  2.89801  2.37887  2.77519  2.98518  4.58477  3.61503
          0.02274  4.19067  4.91302  0.61958  0.77255  0.48576  0.95510
    379   3.69439  5.00569  4.67889  4.46429  0.60633  4.28678  4.06155  3.19187  4.36667  2.49264  3.88065  4.39435  4.74597  4.44883  4.40694  3.94011  3.99961  3.20423  4.23585  2.57105    387 F - - -
          2.68618  4.42225  2.77519  2.73123  3.46354  2.40513  3.72494  3.29354  2.67741  2.69355  4.24690  2.90347  2.73739  3.18146  2.89801  2.37887  2.77519  2.98518  4.58477  3.61503
          0.02274  4.19067  4.91302  0.61958  0.77255  0.48576  0.95510
    380   2.98176  4.85891  3.37665  2.91840  2.87980  3.74793  2.69960  3.47135  2.74398  3.00855  3.97329  3.32680  4.14388  2.45813  3.06986  3.04889  3.20673  3.23058  4.44897  1.51444    388 y - - -
          2.68618  4.42225  2.77519  2.73123  3.46354  2.40513  3.72494  3.29354  2.67741  2.69355  4.24690  2.90347  2.73739  3.18146  2.89801  2.37887  2.77519  2.98518  4.58477  3.61503
          0.02274  4.19067  4.91302  0.61958  0.77255  0.48576  0.95510
    381   2.70521  4.96042  3.00619  2.47504  4.21750  3.47487  3.64708  3.66625  1.91144  3.22550  4.03487  2.98882  3.87334  2.15836  2.72704  2.34648  2.93060  3.32389  5.40392  3.03202    389 k - - -
          2.68618  4.42225  2.77519  2.73123  3.46354  2.40513  3.72494  3.29354  2.67741  2.69355  4.24690  2.90347  2.73739  3.18146  2.89801  2.37887  2.77519  2.98518  4.58477  3.61503
          0.02274  4.19067  4.91302  0.61958  0.77255  0.48576  0.95510
    382   2.63289  3.17158  2.94456  3.28920  2.70282  3.69665  3.98128  2.56306  3.20350  2.02114  2.40383  3.58463  4.06622  3.45711  3.45686  2.97047  2.86568  2.38255  4.77425  3.56441    390 l - - -
          2.68618  4.42225  2.77519  2.73123  3.46354  2.40513  3.72494  3.29354  2.67741  2.69355  4.24690  2.90347  2.73739  3.18146  2.89801  2.37887  2.77519  2.98518  4.58477  3.61503
          0.02274  4.19067  4.91302  0.61958  0.77255  0.48576  0.95510
    383   3.53320  4.90786  4.70004  4.35307  3.28978  4.38289  4.91067  2.52210  4.11849  0.56319  3.23385  4.59830  4.77089  4.40874  4.23759  4.00967  3.81694  2.63987  5.27180  4.06471    391 L - - -
          2.68618  4.42225  2.77519  2.73123  3.46354  2.40513  3.72494  3.29354  2.67741  2.69355  4.24690  2.90347  2.73739  3.18146  2.89801  2.37887  2.77519  2.98518  4.58477  3.61503
          0.02274  4.19067  4.91302  0.61958  0.77255  0.48576  0.95510
    384   2.61633  4.50937  3.25735  2.70319  3.63406  3.52208  3.04477  3.06009  2.66410  2.73746  2.88741  3.16428  2.70959  3.00200  3.06558  2.41735  2.84975  2.80695  5.03397  2.97894    392 s - - -
          2.68618  4.42225  2.77519  2.73123  3.46354  2.40513  3.72494  3.29354  2.67741  2.69355  4.24690  2.90347  2.73739  3.18146  2.89801  2.37887  2.77519  2.98518  4.58477  3.61503
          0.02274  4.19067  4.91302  0.61958  0.77255  0.48576  0.95510
    385   1.97413  4.33374  3.49465  3.35277  4.59827  0.89458  4.49421  3.99335  3.53065  3.72583  4.58095  3.48501  3.85280  3.79603  3.80826  2.58333  2.92055  3.40639  5.91331  4.73763    393 g - - -
          2.68618  4.42225  2.77519  2.73123  3.46354  2.40513  3.72494  3.29354  2.67741  2.69355  4.24690  2.90347  2.73739  3.18146  2.89801  2.37887  2.77519  2.98518  4.58477  3.61503
          0.02274  4.19067  4.91302  0.61958  0.77255  0.48576  0.95510
    386   2.77467  5.22326  2.61612  1.98827  4.54471  3.38116  3.69028  4.01698  2.48076  3.52305  4.30931  2.10737  3.86030  2.13676  2.96272  2.27812  3.02113  3.61054  5.67871  4.27046    394 e - - -
          2.68618  4.42225  2.77519  2.73123  3.46354  2.40513  3.72494  3.29354  2.67741  2.69355  4.24690  2.90347  2.73739  3.18146  2.89801  2.37887  2.77519  2.98518  4.58477  3.61503
          0.02274  4.19067  4.91302  0.61958  0.77255  0.48576  0.95510
    387   2.93191  5.38935  1.51668  2.30474  4.71789  3.38213  3.78770  4.20730  1.62907  3.71004  4.53292  2.86800  3.92722  2.93451  3.08291  2.85966  3.19448  3.79854  5.83780  4.41884    395 d - - -
          2.68618  4.42225  2.77519  2.73123  3.46354  2.40513  3.72494  3.29354  2.67741  2.69355  4.24690  2.90347  2.73739  3.18146  2.89801  2.37887  2.77519  2.98518  4.58477  3.61503
          0.02274  4.19067  4.91302  0.61958  0.77255  0.48576  0.95510
    388   3.30921  4.67142  4.85444  4.34938  3.26464  4.50604  4.94067  2.15037  4.17181  0.87069  3.09050  4.58238  4.78495  4.36875  4.31560  3.89633  3.56556  1.78659  5.31656  4.17786    396 l - - -
          2.68618  4.42225  2.77519  2.73123  3.46354  2.40513  3.72494  3.29354  2.67741  2.69355  4.24690  2.90347  2.73739  3.18146  2.89801  2.37887  2.77519  2.98518  4.58477  3.61503
          0.02274  4.19067  4.91302  0.61958  0.77255  0.48576  0.95510
    389   2.65223  4.95523  2.23843  2.38153  3.23263  2.81863  3.65573  3.67553  2.45717  3.24432  4.04151  2.91708  3.82979  2.41537  2.93887  2.30288  2.89269  3.31755  5.45099  4.08250    397 d - - -
          2.68618  4.42225  2.77519  2.73123  3.46354  2.40513  3.72494  3.29354  2.67741  2.69355  4.24690  2.90347  2.73739  3.18146  2.89801  2.37887  2.77519  2.98518  4.58477  3.61503
          0.02274  4.19067  4.91302  0.61958  0.77255  0.48576  0.95510
    390   2.65461  4.30590  3.63860  3.07274  3.41482  3.66382  3.93529  2.04166  2.99215  2.20209  3.37043  3.44858  3.07986  2.67861  3.31175  2.92466  2.88880  2.15176  4.91685  3.69646    398 i - - -
          2.68618  4.42225  2.77519  2.73123  3.46354  2.40513  3.72494  3.29354  2.67741  2.69355  4.24690  2.90347  2.73739  3.18146  2.89801  2.37887  2.77519  2.98518  4.58477  3.61503
          0.02274  4.19067  4.91302  0.61958  0.77255  0.48576  0.95510
    391   2.64674  4.83238  2.95348  2.19211  4.09534  3.43407  3.68196  3.49588  2.47803  3.11162  3.26223  2.24555  3.85312  2.83834  2.92687  2.68169  2.16998  3.17378  5.35969  4.02712    399 t - - -
          2.68623  4.42230  2.77475  2.73128  3.46359  2.40517  3.72499  3.29359  2.67745  2.69360  4.24694  2.90351  2.73744  3.18151  2.89805  2.37891  2.77496  2.98523  4.58482  3.61508
          0.33815  1.27454  4.91302  0.18874  1.76029  0.48576  0.95510
    392   3.22228  5.32970  3.68504  2.95083  4.83956  3.81048  3.69367  4.16256  1.13478  3.56069  4.43509  3.33055  4.16136  2.82304  1.50204  3.20613  3.36814  3.84269  5.56327  4.42829    401 k - - -
          2.68618  4.42225  2.77519  2.73123  3.46354  2.40513  3.72494  3.29354  2.67741  2.69355  4.24690  2.90347  2.73739  3.18146  2.89801  2.37887  2.77519  2.98518  4.58477  3.61503
          0.02274  4.19067  4.91302  0.61958  0.77255  0.48576  0.95510
    393   2.76997  4.92039  2.97269  2.53773  3.91725  3.49947  3.69581  3.59075  2.11049  3.17470  4.02421  1.96691  3.92788  2.89237  2.83135  2.79716  3.00335  3.27947  5.24035  2.41968    402 n - - -
          2.68618  4.42225  2.77519  2.73123  3.46354  2.40513  3.72494  3.29354  2.67741  2.69355  4.24690  2.90347  2.73739  3.18146  2.89801  2.37887  2.77519  2.98518  4.58477  3.61503
          0.02274  4.19067  4.91302  0.61958  0.77255  0.48576  0.95510
    394   3.91967  5.17022  4.61246  4.40573  3.06758  4.11708  4.35057  3.97167  4.12963  3.30597  4.58817  4.49471  4.66331  4.49988  4.19753  4.12004  4.23889  3.87003  0.43163  3.05504    403 W - - -
          2.68618  4.42225  2.77519  2.73123  3.46354  2.40513  3.72494  3.29354  2.67741  2.69355  4.24690  2.90347  2.73739  3.18146  2.89801  2.37887  2.77519  2.98518  4.58477  3.61503
          0.02274  4.19067  4.91302  0.61958  0.77255  0.48576  0.95510
    395   2.79769  4.28500  4.10244  3.54541  3.41799  3.92239  4.26002  1.57514  3.44064  2.01501  3.35718  2.84961  4.28386  3.71812  3.68973  3.21948  3.03941  1.77916  5.03179  3.81867    404 i - - -
          2.68618  4.42225  2.77519  2.73123  3.46354  2.40513  3.72494  3.29354  2.67741  2.69355  4.24690  2.90347  2.73739  3.18146  2.89801  2.37887  2.77519  2.98518  4.58477  3.61503
          0.02274  4.19067  4.91302  0.61958  0.77255  0.48576  0.95510
    396   2.93493  5.14416  2.95398  2.58185  4.12126  3.54352  2.21491  3.91099  2.34551  3.40808  4.27762  3.07684  3.99962  1.53932  2.66549  2.92437  3.16545  3.57738  5.36834  3.95568    405 q - - -
          2.68618  4.42225  2.77519  2.73123  3.46354  2.40513  3.72494  3.29354  2.67741  2.69355  4.24690  2.90347  2.73739  3.18146  2.89801  2.37887  2.77519  2.98518  4.58477  3.61503
          0.02274  4.19067  4.91302  0.61958  0.77255  0.48576  0.95510
    397   2.73869  4.67791  3.34503  2.74522  3.82009  3.59221  3.72484  3.24483  1.93226  2.10743  3.75936  3.19398  3.96632  2.93938  2.36279  2.84574  2.95502  2.98851  5.14099  2.97717    406 k - - -
          2.68618  4.42225  2.77519  2.73123  3.46354  2.40513  3.72494  3.29354  2.67741  2.69355  4.24690  2.90347  2.73739  3.18146  2.89801  2.37887  2.77519  2.98518  4.58477  3.61503
          0.02274  4.19067  4.91302  0.61958  0.77255  0.48576  0.95510
    398   2.76269  4.36237  3.99158  3.46684  3.54397  3.77424  4.29059  2.34211  3.35542  1.96137  3.45303  3.76158  4.22652  3.66860  3.63535  3.10858  1.64561  1.87198  5.18499  3.97150    407 t - - -
          2.68618  4.42225  2.77519  2.73123  3.46354  2.40513  3.72494  3.29354  2.67741  2.69355  4.24690  2.90347  2.73739  3.18146  2.89801  2.37887  2.77519  2.98518  4.58477  3.61503
          0.02274  4.19067  4.91302  0.61958  0.77255  0.48576  0.95510
    399   2.61974  4.46139  3.75060  3.53312  4.28976  3.28637  4.52098  3.45810  3.48261  3.30973  4.34888  3.67947  4.01959  3.86350  3.71712  2.82581  0.72804  3.11644  5.69753  4.51014    408 t - - -
          2.68618  4.42225  2.77519  2.73123  3.46354  2.40513  3.72494  3.29354  2.67741  2.69355  4.24690  2.90347  2.73739  3.18146  2.89801  2.37887  2.77519  2.98518  4.58477  3.61503
          0.02274  4.19067  4.91302  0.61958  0.77255  0.48576  0.95510
    400   2.23884  3.11416  3.38690  2.84093  3.68798  3.44375  3.85158  3.03953  2.79499  2.74939  3.62537  3.24791  3.90260  2.31057  3.17398  2.30659  2.83021  2.37752  5.09368  3.84333    409 a - - -
          2.68618  4.42225  2.77519  2.73123  3.46354  2.40513  3.72494  3.29354  2.67741  2.69355  4.24690  2.90347  2.73739  3.18146  2.89801  2.37887  2.77519  2.98518  4.58477  3.61503
          0.02274  4.19067  4.91302  0.61958  0.77255  0.48576  0.95510
    401   2.74756  5.25135  2.21819  1.77809  4.56984  3.36915  3.66737  4.05468  2.14230  3.54478  4.31417  2.51897  3.83863  2.78640  2.98121  2.69224  2.53205  3.63031  5.69121  4.26435    410 e - - -
          2.68618  4.42225  2.77519  2.73123  3.46354  2.40513  3.72494  3.29354  2.67741  2.69355  4.24690  2.90347  2.73739  3.18146  2.89801  2.37887  2.77519  2.98518  4.58477  3.61503
          0.02274  4.19067  4.91302  0.61958  0.77255  0.48576  0.95510
    402   3.11072  4.84216  3.84859  3.79409  4.90704  0.37243  4.88280  4.59608  4.01795  4.20550  5.19233  4.01440  4.24231  4.31753  4.20760  3.29360  3.61644  4.06265  5.90593  5.02380    411 G - - -
          2.68618  4.42225  2.77519  2.73123  3.46354  2.40513  3.72494  3.29354  2.67741  2.69355  4.24690  2.90347  2.73739  3.18146  2.89801  2.37887  2.77519  2.98518  4.58477  3.61503
          0.02274  4.19067  4.91302  0.61958  0.77255  0.48576  0.95510
    403   3.15638  4.46043  4.95239  4.39363  2.50111  4.47178  4.83363  1.33004  4.26877  1.66366  3.15648  4.55098  4.72257  4.39718  4.36723  3.81714  3.39039  1.65246  5.21235  4.05024    412 i - - -
          2.68618  4.42225  2.77519  2.73123  3.46354  2.40513  3.72494  3.29354  2.67741  2.69355  4.24690  2.90347  2.73739  3.18146  2.89801  2.37887  2.77519  2.98518  4.58477  3.61503
          0.02274  4.19067  4.91302  0.61958  0.77255  0.48576  0.95510
    404   1.12081  4.24338  3.59851  3.30441  4.46006  2.16511  4.36616  3.88255  3.37445  3.56512  4.37579  3.42425  3.78210  3.63876  3.68720  1.94546  2.79426  3.29782  5.79762  4.59755    413 a - - -
          2.68618  4.42225  2.77519  2.73123  3.46354  2.40513  3.72494  3.29354  2.67741  2.69355  4.24690  2.90347  2.73739  3.18146  2.89801  2.37887  2.77519  2.98518  4.58477  3.61503
          0.02274  4.19067  4.91302  0.61958  0.77255  0.48576  0.95510
    405   3.26896  5.40853  2.67466  0.64455  4.80133  3.51083  4.14194  4.32195  3.06658  3.89251  4.86589  3.16681  4.13453  3.35934  3.49933  3.22603  3.57992  3.97751  5.91133  4.65071    414 E - - -
          2.68618  4.42225  2.77519  2.73123  3.46354  2.40513  3.72494  3.29354  2.67741  2.69355  4.24690  2.90347  2.73739  3.18146  2.89801  2.37887  2.77519  2.98518  4.58477  3.61503
          0.02274  4.19067  4.91302  0.61958  0.77255  0.48576  0.95510
    406   2.54955  3.33131  3.55386  3.01907  3.52751  3.02781  3.91848  2.88141  2.95824  1.75166  3.50112  2.75027  3.94292  3.26530  3.28744  2.53208  2.83044  2.63717  4.97509  3.74640    415 l - - -
          2.68618  4.42225  2.77519  2.73123  3.46354  2.40513  3.72494  3.29354  2.67741  2.69355  4.24690  2.90347  2.73739  3.18146  2.89801  2.37887  2.77519  2.98518  4.58477  3.61503
          0.02274  4.19067  4.91302  0.61958  0.77255  0.48576  0.95510
    407   3.46228  4.79308  4.98452  4.43183  3.11209  4.67818  4.96151  2.29970  4.23703  0.86286  1.87246  4.69841  4.84759  4.36238  4.34484  4.04485  3.68326  2.47458  5.23136  4.16702    416 l - - -
          2.68618  4.42225  2.77519  2.73123  3.46354  2.40513  3.72494  3.29354  2.67741  2.69355  4.24690  2.90347  2.73739  3.18146  2.89801  2.37887  2.77519  2.98518  4.58477  3.61503
          0.02274  4.19067  4.91302  0.61958  0.77255  0.48576  0.95510
    408   3.47643  4.78570  4.93543  4.45527  1.47761  4.58357  4.41938  2.47955  4.30040  1.10018  3.08666  4.54397  4.80802  4.34870  4.36797  3.95830  3.70193  2.61500  4.61131  3.11441    417 l - - -
          2.68618  4.42225  2.77519  2.73123  3.46354  2.40513  3.72494  3.29354  2.67741  2.69355  4.24690  2.90347  2.73739  3.18146  2.89801  2.37887  2.77519  2.98518  4.58477  3.61503
          0.02274  4.19067  4.91302  0.61958  0.77255  0.48576  0.95510
    409   1.71690  4.30903  3.54932  3.10569  2.67449  1.90059  4.06254  3.14152  3.09961  2.87392  3.77745  3.39252  3.90021  3.39235  3.43428  2.67982  2.84722  2.83802  5.19676  3.92576    418 a - - -
          2.68618  4.42225  2.77519  2.73123  3.46354  2.40513  3.72494  3.29354  2.67741  2.69355  4.24690  2.90347  2.73739  3.18146  2.89801  2.37887  2.77519  2.98518  4.58477  3.61503
          0.02274  4.19067  4.91302  0.61958  0.77255  0.48576  0.95510
    410   2.77684  4.35410  4.28384  3.87043  3.79706  3.76310  4.66913  2.15319  3.75415  2.52357  3.67705  4.02027  4.33313  4.07321  3.98157  3.18481  2.36829  0.99221  5.51232  4.29295    419 v - - -
          2.68618  4.42225  2.77519  2.73123  3.46354  2.40513  3.72494  3.29354  2.67741  2.69355  4.24690  2.90347  2.73739  3.18146  2.89801  2.37887  2.77519  2.98518  4.58477  3.61503
          0.02274  4.19067  4.91302  0.61958  0.77255  0.48576  0.95510
    411   2.88697  5.41423  2.11913  1.90970  4.72603  3.33548  3.76841  4.22627  2.68106  3.72153  4.52582  1.64356  3.88876  2.91130  3.23258  2.31955  3.15397  3.79984  5.88042  4.41586    420 n - - -
          2.68618  4.42225  2.77519  2.73123  3.46354  2.40513  3.72494  3.29354  2.67741  2.69355  4.24690  2.90347  2.73739  3.18146  2.89801  2.37887  2.77519  2.98518  4.58477  3.61503
          0.02274  4.19067  4.91302  0.61958  0.77255  0.48576  0.95510
    412   2.65422  4.92442  2.86923  2.43754  4.31941  3.37710  3.70354  3.76040  2.47305  3.32225  4.12045  2.48935  3.84237  2.10440  2.92219  2.07411  2.44472  3.37841  5.51660  4.16178    421 s - - -
          2.68618  4.42225  2.77519  2.73123  3.46354  2.40513  3.72494  3.29354  2.67741  2.69355  4.24690  2.90347  2.73739  3.18146  2.89801  2.37887  2.77519  2.98518  4.58477  3.61503
          0.02274  4.19067  4.91302  0.61958  0.77255  0.48576  0.95510
    413   2.63569  4.97496  2.50688  2.38279  3.47038  3.41758  3.62138  3.70399  2.37942  3.25435  4.03890  2.91686  3.81848  2.39447  2.22773  2.35689  2.86795  3.33556  5.44308  4.07436    422 r - - -
          2.68618  4.42225  2.77519  2.73123  3.46354  2.40513  3.72494  3.29354  2.67741  2.69355  4.24690  2.90347  2.73739  3.18146  2.89801  2.37887  2.77519  2.98518  4.58477  3.61503
          0.02274  4.19067  4.91302  0.61958  0.77255  0.48576  0.95510
    414   2.81781  4.25577  4.30559  3.74462  3.40556  3.98235  4.36473  1.63452  3.63080  1.97699  3.33483  3.97490  4.34413  3.87746  3.83606  2.59434  3.06448  1.58213  5.04558  3.84657    423 v - - -
          2.68618  4.42225  2.77519  2.73123  3.46354  2.40513  3.72494  3.29354  2.67741  2.69355  4.24690  2.90347  2.73739  3.18146  2.89801  2.37887  2.77519  2.98518  4.58477  3.61503
          0.02274  4.19067  4.91302  0.61958  0.77255  0.48576  0.95510
    415   3.11072  4.84216  3.84859  3.79409  4.90704  0.37243  4.88280  4.59608  4.01795  4.20550  5.19233  4.01440  4.24231  4.31753  4.20760  3.29360  3.61644  4.06265  5.90593  5.02380    424 G - - -
          2.68618  4.42225  2.77519  2.73123  3.46354  2.40513  3.72494  3.29354  2.67741  2.69355  4.24690  2.90347  2.73739  3.18146  2.89801  2.37887  2.77519  2.98518  4.58477  3.61503
          0.02274  4.19067  4.91302  0.61958  0.77255  0.48576  0.95510
    416   2.68612  5.00759  2.27771  2.37155  4.44594  3.33088  3.74378  3.90522  2.58529  3.45538  4.24940  2.39191  3.84240  2.88482  3.08193  1.77113  2.47787  3.49459  5.64285  4.25429    425 s - - -
          2.68618  4.42225  2.77519  2.73123  3.46354  2.40513  3.72494  3.29354  2.67741  2.69355  4.24690  2.90347  2.73739  3.18146  2.89801  2.37887  2.77519  2.98518  4.58477  3.61503
          0.02274  4.19067  4.91302  0.61958  0.77255  0.48576  0.95510
    417   2.93383  5.22111  3.15903  2.61380  4.63017  3.59548  3.66133  4.02974  1.49461  3.48641  4.30533  2.09118  3.98960  2.78446  2.02791  2.90920  3.13272  3.66419  5.56361  4.30047    426 k - - -
          2.68618  4.42225  2.77519  2.73123  3.46354  2.40513  3.72494  3.29354  2.67741  2.69355  4.24690  2.90347  2.73739  3.18146  2.89801  2.37887  2.77519  2.98518  4.58477  3.61503
          0.02274  4.19067  4.91302  0.61958  0.77255  0.48576  0.95510
    418   3.01518  4.39152  4.65213  4.13521  3.64313  4.26914  4.82768  1.13782  4.02425  2.27698  3.48143  4.34551  4.63547  4.29231  4.23151  3.63157  2.56635  1.51180  5.45682  4.25588    427 i - - -
          2.68618  4.42225  2.77519  2.73123  3.46354  2.40513  3.72494  3.29354  2.67741  2.69355  4.24690  2.90347  2.73739  3.18146  2.89801  2.37887  2.77519  2.98518  4.58477  3.61503
          0.02274  4.19067  4.91302  0.61958  0.77255  0.48576  0.95510
    419   3.11072  4.84216  3.84859  3.79409  4.90704  0.37243  4.88280  4.59608  4.01795  4.20550  5.19233  4.01440  4.24231  4.31753  4.20760  3.29360  3.61644  4.06265  5.90593  5.02380    428 G - - -
          2.68618  4.42225  2.77519  2.73123  3.46354  2.40513  3.72494  3.29354  2.67741  2.69355  4.24690  2.90347  2.73739  3.18146  2.89801  2.37887  2.77519  2.98518  4.58477  3.61503
          0.02274  4.19067  4.91302  0.61958  0.77255  0.48576  0.95510
    420   3.20295  4.53763  4.68819  4.20300  1.28313  4.23868  3.88008  2.19333  4.03159  2.18568  3.40114  4.14768  4.54872  4.09487  4.08620  3.56749  3.42797  2.70926  2.68838  2.49942    429 f - - -
          2.68618  4.42225  2.77519  2.73123  3.46354  2.40513  3.72494  3.29354  2.67741  2.69355  4.24690  2.90347  2.73739  3.18146  2.89801  2.37887  2.77519  2.98518  4.58477  3.61503
          0.02274  4.19067  4.91302  0.61958  0.77255  0.48576  0.95510
    421   3.12589  4.60550  4.16082  3.69215  1.71104  4.03968  3.69568  3.09267  3.59565  2.64141  3.71165  3.82151  2.80120  3.77357  3.79921  3.35246  3.36207  2.93050  4.02490  1.40620    430 y - - -
          2.68618  4.42225  2.77519  2.73123  3.46354  2.40513  3.72494  3.29354  2.67741  2.69355  4.24690  2.90347  2.73739  3.18146  2.89801  2.37887  2.77519  2.98518  4.58477  3.61503
          0.02274  4.19067  4.91302  0.61958  0.77255  0.48576  0.95510
    422   3.35147  4.63546  5.05243  4.53621  3.36001  4.69639  5.11043  1.10279  4.37501  1.35883  3.16871  4.76024  4.91271  4.55635  4.50577  4.08573  3.59367  1.93231  5.43177  4.28660    431 i - - -
          2.68618  4.42225  2.77519  2.73123  3.46354  2.40513  3.72494  3.29354  2.67741  2.69355  4.24690  2.90347  2.73739  3.18146  2.89801  2.37887  2.77519  2.98518  4.58477  3.61503
          0.02274  4.19067  4.91302  0.61958  0.77255  0.48576  0.95510
    423   3.11072  4.84216  3.84859  3.79409  4.90704  0.37243  4.88280  4.59608  4.01795  4.20550  5.19233  4.01440  4.24231  4.31753  4.20760  3.29360  3.61644  4.06265  5.90593  5.02380    432 G - - -
          2.68618  4.42225  2.77519  2.73123  3.46354  2.40513  3.72494  3.29354  2.67741  2.69355  4.24690  2.90347  2.73739  3.18146  2.89801  2.37887  2.77519  2.98518  4.58477  3.61503
          0.02274  4.19067  4.91302  0.61958  0.77255  0.48576  0.95510
    424   2.76592  4.50835  3.61454  3.00436  3.44334  3.68301  3.81495  2.98571  2.61844  2.59909  2.79416  3.38665  4.05376  3.14131  1.84434  2.95889  2.98730  2.78578  2.70012  3.58341    433 r - - -
          2.68618  4.42225  2.77519  2.73123  3.46354  2.40513  3.72494  3.29354  2.67741  2.69355  4.24690  2.90347  2.73739  3.18146  2.89801  2.37887  2.77519  2.98518  4.58477  3.61503
          0.02274  4.19067  4.91302  0.61958  0.77255  0.48576  0.95510
    425   2.71636  4.28500  4.03703  3.52798  3.55841  2.37167  4.30178  1.98084  3.44036  2.45086  3.49422  3.78391  4.21094  3.72748  3.70090  3.08802  3.01153  1.40786  5.15169  3.93427    434 v - - -
          2.68618  4.42225  2.77519  2.73123  3.46354  2.40513  3.72494  3.29354  2.67741  2.69355  4.24690  2.90347  2.73739  3.18146  2.89801  2.37887  2.77519  2.98518  4.58477  3.61503
          0.02274  4.19067  4.91302  0.61958  0.77255  0.48576  0.95510
    426   2.17577  5.02214  1.40470  2.37947  4.59684  3.27413  3.86735  4.05017  2.80007  3.62770  4.44665  2.90975  3.87340  3.03148  3.31959  2.22271  3.07130  3.60988  5.82111  4.41503    435 d - - -
          2.68618  4.42225  2.77519  2.73123  3.46354  2.40513  3.72494  3.29354  2.67741  2.69355  4.24690  2.90347  2.73739  3.18146  2.89801  2.37887  2.77519  2.98518  4.58477  3.61503
          0.02274  4.19067  4.91302  0.61958  0.77255  0.48576  0.95510
    427   2.72181  5.13575  2.90843  2.13027  4.47805  3.44948  3.62013  3.92775  2.04629  3.41845  4.19218  2.48765  2.94820  2.73247  2.12824  2.69200  2.94612  3.52823  5.55085  4.18991    436 k - - -
          2.68618  4.42225  2.77519  2.73123  3.46354  2.40513  3.72494  3.29354  2.67741  2.69355  4.24690  2.90347  2.73739  3.18146  2.89801  2.37887  2.77519  2.98518  4.58477  3.61503
          0.02274  4.19067  4.91302  0.61958  0.77255  0.48576  0.95510
    428   2.69927  4.46707  3.49483  2.91164  2.18804  3.62854  3.80587  2.95037  2.27889  2.26998  3.53873  3.32024  4.00371  3.11368  2.49879  2.88764  2.92436  2.73559  4.93753  3.64725    437 f - - -
          2.68618  4.42225  2.77519  2.73123  3.46354  2.40513  3.72494  3.29354  2.67741  2.69355  4.24690  2.90347  2.73739  3.18146  2.89801  2.37887  2.77519  2.98518  4.58477  3.61503
          0.02274  4.19067  4.91302  0.61958  0.77255  0.48576  0.95510
    429   2.62177  4.78300  2.73259  2.48103  4.01302  3.45405  3.66007  2.89305  2.21219  2.60964  3.85749  2.99481  3.84566  2.44771  2.90856  2.66622  2.47102  3.10484  5.29149  3.96708    438 k - - -
          2.68618  4.42225  2.77519  2.73123  3.46354  2.40513  3.72494  3.29354  2.67741  2.69355  4.24690  2.90347  2.73739  3.18146  2.89801  2.37887  2.77519  2.98518  4.58477  3.61503
          0.02274  4.19067  4.91302  0.61958  0.77255  0.48576  0.95510
    430   2.64727  4.96034  2.95381  2.14282  4.24541  3.43510  3.62455  3.67857  2.19041  3.23437  4.02484  2.55698  3.83057  2.75178  2.48029  2.64856  2.49564  2.75296  5.42862  4.07498    439 e - - -
          2.68618  4.42225  2.77519  2.73123  3.46354  2.40513  3.72494  3.29354  2.67741  2.69355  4.24690  2.90347  2.73739  3.18146  2.89801  2.37887  2.77519  2.98518  4.58477  3.61503
          0.02274  4.19067  4.91302  0.61958  0.77255  0.48576  0.95510
    431   1.88561  4.59025  3.14759  2.66759  4.03438  3.34464  2.48338  3.44269  2.65958  3.08573  3.92199  3.11390  3.85098  3.01202  3.07494  2.27817  2.39487  3.10006  5.35015  4.05522    440 a - - -
          2.68618  4.42225  2.77519  2.73123  3.46354  2.40513  3.72494  3.29354  2.67741  2.69355  4.24690  2.90347  2.73739  3.18146  2.89801  2.37887  2.77519  2.98518  4.58477  3.61503
          0.02274  4.19067  4.91302  0.61958  0.77255  0.48576  0.95510
    432   2.61721  4.49825  3.28861  2.72504  3.66713  3.52546  3.75926  3.04871  2.64716  2.73146  3.60336  2.65029  3.91534  3.00749  2.60252  2.76219  2.25433  2.46027  3.38455  3.78847    441 t - - -
          2.68618  4.42225  2.77519  2.73123  3.46354  2.40513  3.72494  3.29354  2.67741  2.69355  4.24690  2.90347  2.73739  3.18146  2.89801  2.37887  2.77519  2.98518  4.58477  3.61503
          0.02274  4.19067  4.91302  0.61958  0.77255  0.48576  0.95510
    433   2.86615  5.31337  1.53786  2.26026  4.71839  3.30951  3.81572  4.22586  2.75640  3.73983  4.55406  2.28127  3.89244  2.96930  3.30872  1.90348  3.15992  3.78734  5.90094  4.44237    442 d - - -
          2.68618  4.42225  2.77519  2.73123  3.46354  2.40513  3.72494  3.29354  2.67741  2.69355  4.24690  2.90347  2.73739  3.18146  2.89801  2.37887  2.77519  2.98518  4.58477  3.61503
          0.02274  4.19067  4.91302  0.61958  0.77255  0.48576  0.95510
    434   2.66054  4.58975  3.25993  2.71482  3.79735  3.52287  3.76116  3.16140  2.55411  1.96330  3.71038  2.62141  3.92878  2.98431  2.50678  2.78289  2.43674  2.90100  5.15044  3.88286    443 l - - -
          2.68618  4.42225  2.77519  2.73123  3.46354  2.40513  3.72494  3.29354  2.67741  2.69355  4.24690  2.90347  2.73739  3.18146  2.89801  2.37887  2.77519  2.98518  4.58477  3.61503
          0.02274  4.19067  4.91302  0.61958  0.77255  0.48576  0.95510
    435   2.66431  4.86976  2.94805  1.83699  4.12071  3.44744  3.67354  2.84196  2.45030  3.12185  3.94931  2.97802  3.85891  2.41706  2.89318  2.69178  2.50411  3.18801  5.37409  4.03950    444 e - - -
          2.68623  4.42230  2.77496  2.73128  3.46359  2.40518  3.72499  3.29359  2.67721  2.69360  4.24695  2.90352  2.73719  3.18151  2.89806  2.37892  2.77525  2.98523  4.58482  3.61508
          0.23777  1.58835  4.91302  0.47008  0.98070  0.48576  0.95510
    436   2.89479  5.41516  1.97374  1.46471  4.73676  3.33135  3.78028  4.23634  2.70297  3.73609  4.54456  2.80288  3.89284  2.92580  3.25766  2.00420  3.16624  3.80906  5.89610  4.42938    447 e - - -
          2.68618  4.42225  2.77519  2.73123  3.46354  2.40513  3.72494  3.29354  2.67741  2.69355  4.24690  2.90347  2.73739  3.18146  2.89801  2.37887  2.77519  2.98518  4.58477  3.61503
          0.02274  4.19067  4.91302  0.61958  0.77255  0.48576  0.95510
    437   1.19050  4.35188  3.92777  3.50112  3.77049  3.52817  4.38476  2.06508  3.41473  2.58940  3.69645  3.71766  4.12326  3.73786  3.69002  2.93383  3.01833  2.33128  5.38505  4.15600    448 a - - -
          2.68618  4.42225  2.77519  2.73123  3.46354  2.40513  3.72494  3.29354  2.67741  2.69355  4.24690  2.90347  2.73739  3.18146  2.89801  2.37887  2.77519  2.98518  4.58477  3.61503
          0.02274  4.19067  4.91302  0.61958  0.77255  0.48576  0.95510
    438   2.41841  4.36231  4.67829  4.13141  3.53219  4.30208  4.74577  1.50377  4.02527  1.85312  3.38565  4.33874  4.61990  4.25526  4.20841  3.63988  3.26091  1.37372  5.32202  4.13592    449 v - - -
          2.68618  4.42225  2.77519  2.73123  3.46354  2.40513  3.72494  3.29354  2.67741  2.69355  4.24690  2.90347  2.73739  3.18146  2.89801  2.37887  2.77519  2.98518  4.58477  3.61503
          0.02274  4.19067  4.91302  0.61958  0.77255  0.48576  0.95510
    439   2.36310  4.99174  2.52452  2.37838  4.28488  3.41931  3.61083  3.73017  2.13258  3.27120  3.12702  2.91295  3.81406  2.40532  2.57527  2.62400  2.86237  3.35458  5.45413  4.08515    450 k - - -
          2.68618  4.42225  2.77519  2.73123  3.46354  2.40513  3.72494  3.29354  2.67741  2.69355  4.24690  2.90347  2.73739  3.18146  2.89801  2.37887  2.77519  2.98518  4.58477  3.61503
          0.02274  4.19067  4.91302  0.61958  0.77255  0.48576  0.95510
    440   2.33323  4.30497  3.47348  3.15317  4.44413  2.24197  4.26270  3.87292  3.21683  3.53707  4.34643  3.35578  3.78998  3.50717  3.56044  1.20849  2.15488  3.31124  5.76200  4.53625    451 s - - -
          2.68618  4.42225  2.77519  2.73123  3.46354  2.40513  3.72494  3.29354  2.67741  2.69355  4.24690  2.90347  2.73739  3.18146  2.89801  2.37887  2.77519  2.98518  4.58477  3.61503
          0.02274  4.19067  4.91302  0.61958  0.77255  0.48576  0.95510
    441   2.50346  4.42163  3.51951  3.36311  4.41421  3.14740  4.45710  3.98679  3.45942  3.68613  4.59256  3.52612  3.91499  3.78482  3.72616  0.69589  3.00967  3.44930  5.76262  4.50337    452 s - - -
          2.68618  4.42225  2.77519  2.73123  3.46354  2.40513  3.72494  3.29354  2.67741  2.69355  4.24690  2.90347  2.73739  3.18146  2.89801  2.37887  2.77519  2.98518  4.58477  3.61503
          0.02274  4.19067  4.91302  0.61958  0.77255  0.48576  0.95510
    442   3.24079  5.33067  3.72166  2.97520  4.84379  3.82321  3.69732  4.16260  1.38307  3.56045  4.43927  3.34693  4.17247  2.82795  1.20645  3.22683  3.38347  3.84716  5.56105  4.43357    453 r - - -
          2.68618  4.42225  2.77519  2.73123  3.46354  2.40513  3.72494  3.29354  2.67741  2.69355  4.24690  2.90347  2.73739  3.18146  2.89801  2.37887  2.77519  2.98518  4.58477  3.61503
          0.02274  4.19067  4.91302  0.61958  0.77255  0.48576  0.95510
    443   2.75456  5.22776  1.87037  2.31402  4.55750  3.39622  3.65924  4.03150  2.11109  3.51913  4.29273  2.40975  3.85100  2.77744  2.39369  2.70562  2.99277  3.61521  5.65691  4.25358    454 d - - -
          2.68618  4.42225  2.77519  2.73123  3.46354  2.40513  3.72494  3.29354  2.67741  2.69355  4.24690  2.90347  2.73739  3.18146  2.89801  2.37887  2.77519  2.98518  4.58477  3.61503
          0.02274  4.19067  4.91302  0.61958  0.77255  0.48576  0.95510
    444   2.84600  4.29258  4.30058  3.72597  2.21929  3.96945  4.24074  2.09181  3.60521  1.49706  3.10854  3.94526  3.01531  3.80278  3.77922  3.26870  3.07724  2.33854  4.81904  3.59985    455 l - - -
          2.68618  4.42225  2.77519  2.73123  3.46354  2.40513  3.72494  3.29354  2.67741  2.69355  4.24690  2.90347  2.73739  3.18146  2.89801  2.37887  2.77519  2.98518  4.58477  3.61503
          0.02274  4.19067  4.91302  0.61958  0.77255  0.48576  0.95510
    445   3.19193  4.49542  4.96048  4.48283  3.71277  4.55769  5.20283  1.54853  4.36960  2.21329  3.51382  4.67946  4.88294  4.64466  4.56314  3.96359  3.46627  0.86068  5.69910  4.47865    456 v - - -
          2.68618  4.42225  2.77519  2.73123  3.46354  2.40513  3.72494  3.29354  2.67741  2.69355  4.24690  2.90347  2.73739  3.18146  2.89801  2.37887  2.77519  2.98518  4.58477  3.61503
          0.02274  4.19067  4.91302  0.61958  0.77255  0.48576  0.95510
    446   3.48631  4.79309  4.97876  4.48293  1.78767  4.62540  4.54591  2.43268  4.33126  0.91804  3.02590  4.60736  4.82943  4.37499  4.39836  4.00035  3.70926  2.58929  4.73707  3.29970    457 l - - -
          2.68618  4.42225  2.77519  2.73123  3.46354  2.40513  3.72494  3.29354  2.67741  2.69355  4.24690  2.90347  2.73739  3.18146  2.89801  2.37887  2.77519  2.98518  4.58477  3.61503
          0.02274  4.19067  4.91302  0.61958  0.77255  0.48576  0.95510
    447   3.79897  5.01056  4.80151  4.51920  0.77922  4.53670  3.60984  3.40085  4.35491  2.69251  3.99665  4.23385  4.84472  4.29863  4.36020  3.92422  4.02423  3.35707  3.73874  1.72579    458 f - - -
          2.68618  4.42225  2.77519  2.73123  3.46354  2.40513  3.72494  3.29354  2.67741  2.69355  4.24690  2.90347  2.73739  3.18146  2.89801  2.37887  2.77519  2.98518  4.58477  3.61503
          0.02274  4.19067  4.91302  0.61958  0.77255  0.48576  0.95510
    448   2.75221  5.01500  2.74299  2.43122  4.26973  3.38578  2.40657  3.85312  2.54519  3.40680  4.22882  1.78120  3.88914  2.91318  2.98216  2.32081  3.02403  3.47650  5.51870  4.11608    459 n - - -
          2.68618  4.42225  2.77519  2.73123  3.46354  2.40513  3.72494  3.29354  2.67741  2.69355  4.24690  2.90347  2.73739  3.18146  2.89801  2.37887  2.77519  2.98518  4.58477  3.61503
          0.02274  4.19067  4.91302  0.61958  0.77255  0.48576  0.95510
    449   2.09609  4.42066  3.45903  3.02266  3.86440  3.36490  4.04991  3.09813  2.96625  2.31962  3.81010  3.36215  1.67707  3.32249  3.30664  2.73630  2.90860  2.82930  5.31434  4.06080    460 p - - -
          2.68618  4.42225  2.77519  2.73123  3.46354  2.40513  3.72494  3.29354  2.67741  2.69355  4.24690  2.90347  2.73739  3.18146  2.89801  2.37887  2.77519  2.98518  4.58477  3.61503
          0.02274  4.19067  4.91302  0.61958  0.77255  0.48576  0.95510
    450   2.63710  4.20429  3.86773  3.31143  2.35358  3.66916  3.99918  2.60097  3.21840  1.82012  3.29917  3.59367  4.07026  3.48202  3.47137  2.49306  2.42363  2.41747  4.78684  3.54042    461 l - - -
          2.68618  4.42225  2.77519  2.73123  3.46354  2.40513  3.72494  3.29354  2.67741  2.69355  4.24690  2.90347  2.73739  3.18146  2.89801  2.37887  2.77519  2.98518  4.58477  3.61503
          0.02274  4.19067  4.91302  0.61958  0.77255  0.48576  0.95510
    451   3.29080  4.56857  5.07587  4.53530  3.39327  4.66965  5.10136  1.42806  4.41744  1.23868  3.17752  4.74258  4.88263  4.55996  4.54014  4.03789  3.52887  1.60375  5.43766  4.32848    462 l - - -
          2.68618  4.42225  2.77519  2.73123  3.46354  2.40513  3.72494  3.29354  2.67741  2.69355  4.24690  2.90347  2.73739  3.18146  2.89801  2.37887  2.77519  2.98518  4.58477  3.61503
          0.02274  4.19067  4.91302  0.61958  0.77255  0.48576  0.95510
    452   1.15189  4.24199  3.64587  3.30719  4.34896  2.26454  4.33073  3.70787  3.32906  3.43435  4.26647  3.43577  3.79667  3.60945  3.63895  2.49782  2.08252  3.19316  5.70693  4.50655    463 a - - -
          2.68618  4.42225  2.77519  2.73123  3.46354  2.40513  3.72494  3.29354  2.67741  2.69355  4.24690  2.90347  2.73739  3.18146  2.89801  2.37887  2.77519  2.98518  4.58477  3.61503
          0.02274  4.19067  4.91302  0.61958  0.77255  0.48576  0.95510
    453   2.10238  4.69301  2.87732  2.70585  4.45165  3.22754  4.05536  3.88456  2.94893  3.56538  4.43097  1.17597  3.89493  3.26867  3.34723  2.71674  3.03345  3.43878  5.74835  4.40973    464 n - - -
          2.68618  4.42225  2.77519  2.73123  3.46354  2.40513  3.72494  3.29354  2.67741  2.69355  4.24690  2.90347  2.73739  3.18146  2.89801  2.37887  2.77519  2.98518  4.58477  3.61503
          0.02274  4.19067  4.91302  0.61958  0.77255  0.48576  0.95510
    454   2.88554  5.26708  2.86743  2.07569  4.63567  3.50378  3.67282  4.06497  1.72349  3.53083  4.33634  2.97977  3.93873  1.82075  2.57943  2.84169  3.10242  3.67909  5.63321  4.30848    465 k - - -
          2.68618  4.42225  2.77519  2.73123  3.46354  2.40513  3.72494  3.29354  2.67741  2.69355  4.24690  2.90347  2.73739  3.18146  2.89801  2.37887  2.77519  2.98518  4.58477  3.61503
          0.02274  4.19067  4.91302  0.61958  0.77255  0.48576  0.95510
    455   2.62215  4.77386  3.01765  2.21329  4.00014  2.90898  3.66560  2.81052  2.47624  3.02777  3.85208  2.99520  3.84665  2.41274  2.92867  2.36934  2.85450  3.10020  5.28552  3.42104    466 e - - -
          2.68618  4.42225  2.77519  2.73123  3.46354  2.40513  3.72494  3.29354  2.67741  2.69355  4.24690  2.90347  2.73739  3.18146  2.89801  2.37887  2.77519  2.98518  4.58477  3.61503
          0.32281  4.19067  1.34419  0.61958  0.77255  0.48576  0.95510
    456   2.73686  4.81680  1.75131  2.43949  3.89234  3.35405  3.77383  3.23522  2.69419  2.20404  3.93602  2.96007  3.87297  2.98949  3.14620  2.78437  3.01298  2.99869  5.31571  3.93081    467 d - - -
          2.68618  4.42225  2.77519  2.73123  3.46354  2.40513  3.72494  3.29354  2.67741  2.69355  4.24690  2.90347  2.73739  3.18146  2.89801  2.37887  2.77519  2.98518  4.58477  3.61503
          0.03058  3.89845  4.62079  0.61958  0.77255  0.34520  1.23128
    457   2.84229  4.44262  2.75973  3.25909  3.51441  3.87141  4.19093  1.47582  3.24152  1.98022  3.43797  3.65238  4.24924  3.53939  3.57165  3.17131  3.08548  2.17463  5.14812  3.90419    468 i - - -
          2.68618  4.42225  2.77519  2.73123  3.46354  2.40513  3.72494  3.29354  2.67741  2.69355  4.24690  2.90347  2.73739  3.18146  2.89801  2.37887  2.77519  2.98518  4.58477  3.61503
          0.02274  4.19067  4.91302  0.61958  0.77255  0.48576  0.95510
    458   1.90959  4.78946  3.02864  2.59922  4.33022  2.57010  3.79412  3.73612  1.69167  3.32968  4.14868  3.06679  3.87252  2.95208  2.89239  2.69502  2.94380  3.34852  5.53143  4.22456    469 k - - -
          2.68618  4.42225  2.77519  2.73123  3.46354  2.40513  3.72494  3.29354  2.67741  2.69355  4.24690  2.90347  2.73739  3.18146  2.89801  2.37887  2.77519  2.98518  4.58477  3.61503
          0.02274  4.19067  4.91302  0.61958  0.77255  0.48576  0.95510
    459   2.69490  4.91144  2.10893  2.44753  4.60886  1.51689  3.93030  4.08756  2.88362  3.65962  4.47832  2.95495  3.86905  3.10629  3.39080  2.13185  3.05747  3.61486  5.84570  4.45940    470 g - - -
          2.68618  4.42225  2.77519  2.73123  3.46354  2.40513  3.72494  3.29354  2.67741  2.69355  4.24690  2.90347  2.73739  3.18146  2.89801  2.37887  2.77519  2.98518  4.58477  3.61503
          0.02274  4.19067  4.91302  0.61958  0.77255  0.48576  0.95510
    460   2.24797  4.73868  3.07066  2.57375  4.21140  3.36000  3.75525  3.61946  1.91243  3.22388  4.03719  3.04860  3.84397  2.91194  2.93048  2.04134  2.38083  3.24838  5.44805  4.13333    471 k - - -
          2.68618  4.42225  2.77519  2.73123  3.46354  2.40513  3.72494  3.29354  2.67741  2.69355  4.24690  2.90347  2.73739  3.18146  2.89801  2.37887  2.77519  2.98518  4.58477  3.61503
          0.02274  4.19067  4.91302  0.61958  0.77255  0.48576  0.95510
    461   2.66674  4.67527  3.21279  2.69672  4.00425  3.47243  3.78271  3.30531  1.74999  3.01436  3.88218  3.15103  3.92146  2.97522  2.86495  2.30461  2.93096  2.16481  5.30570  4.02734    472 k - - -
          2.68618  4.42225  2.77519  2.73123  3.46354  2.40513  3.72494  3.29354  2.67741  2.69355  4.24690  2.90347  2.73739  3.18146  2.89801  2.37887  2.77519  2.98518  4.58477  3.61503
          0.02274  4.19067  4.91302  0.61958  0.77255  0.48576  0.95510
    462   1.88323  4.25491  3.63410  3.27317  4.28470  3.08103  4.28953  3.62171  3.26953  3.36278  4.20564  3.42605  3.80776  3.56684  3.58210  2.02225  1.27247  3.14311  5.65056  4.44254    473 t - - -
          2.68618  4.42225  2.77519  2.73123  3.46354  2.40513  3.72494  3.29354  2.67741  2.69355  4.24690  2.90347  2.73739  3.18146  2.89801  2.37887  2.77519  2.98518  4.58477  3.61503
          0.02274  4.19067  4.91302  0.61958  0.77255  0.48576  0.95510
    463   2.67371  5.10259  2.50025  2.35406  4.42985  3.41380  3.61527  3.89018  2.08338  3.39425  4.16059  2.51026  3.82380  2.72703  2.21971  2.64551  2.47961  3.48622  5.54328  4.16049    474 k - - -
          2.68618  4.42225  2.77519  2.73123  3.46354  2.40513  3.72494  3.29354  2.67741  2.69355  4.24690  2.90347  2.73739  3.18146  2.89801  2.37887  2.77519  2.98518  4.58477  3.61503
          0.02274  4.19067  4.91302  0.61958  0.77255  0.48576  0.95510
    464   2.53720  4.58511  2.98551  2.78296  4.43350  3.17410  4.08210  3.96406  2.98477  3.59022  4.42331  2.31989  3.85790  3.30126  3.37411  1.10988  2.96391  3.45932  5.73230  4.40208    475 s - - -
          2.68618  4.42225  2.77519  2.73123  3.46354  2.40513  3.72494  3.29354  2.67741  2.69355  4.24690  2.90347  2.73739  3.18146  2.89801  2.37887  2.77519  2.98518  4.58477  3.61503
          0.02274  4.19067  4.91302  0.61958  0.77255  0.48576  0.95510
    465   3.23206  4.92300  3.87528  3.76864  4.71710  3.59314  4.80912  4.35854  3.85606  3.94452  5.01564  4.03786  0.40367  4.23441  4.05479  3.41206  3.70053  3.96483  5.80295  4.84574    476 P - - -
          2.68618  4.42225  2.77519  2.73123  3.46354  2.40513  3.72494  3.29354  2.67741  2.69355  4.24690  2.90347  2.73739  3.18146  2.89801  2.37887  2.77519  2.98518  4.58477  3.61503
          0.02274  4.19067  4.91302  0.61958  0.77255  0.48576  0.95510
    466   2.94093  5.08288  2.81323  2.58531  3.86479  3.47903  1.37489  3.93068  2.61658  3.46092  4.35715  2.30792  4.01482  3.06983  2.97282  2.94482  3.22033  3.58812  5.25513  3.75073    477 h - - -
          2.68618  4.42225  2.77519  2.73123  3.46354  2.40513  3.72494  3.29354  2.67741  2.69355  4.24690  2.90347  2.73739  3.18146  2.89801  2.37887  2.77519  2.98518  4.58477  3.61503
          0.02274  4.19067  4.91302  0.61958  0.77255  0.48576  0.95510
    467   2.96362  2.47193  4.75688  4.19774  3.43393  4.24404  4.67274  1.48863  4.06468  1.84135  3.31749  4.33631  4.56580  4.25873  4.18992  3.58224  3.20911  1.59995  5.18638  4.00674    478 i - - -
          2.68618  4.42225  2.77519  2.73123  3.46354  2.40513  3.72494  3.29354  2.67741  2.69355  4.24690  2.90347  2.73739  3.18146  2.89801  2.37887  2.77519  2.98518  4.58477  3.61503
          0.02274  4.19067  4.91302  0.61958  0.77255  0.48576  0.95510
    468   2.41837  4.39208  4.52301  3.94903  3.23906  4.17593  4.50967  1.89760  3.82443  1.31564  2.42396  4.17595  4.47599  4.01187  3.98823  3.48893  3.22214  2.16984  5.05216  3.91868    479 l - - -
          2.68618  4.42225  2.77519  2.73123  3.46354  2.40513  3.72494  3.29354  2.67741  2.69355  4.24690  2.90347  2.73739  3.18146  2.89801  2.37887  2.77519  2.98518  4.58477  3.61503
          0.02274  4.19067  4.91302  0.61958  0.77255  0.48576  0.95510
    469   3.28817  4.63438  4.76564  4.40320  3.61005  4.39417  5.08386  0.75233  4.23818  2.14312  3.50846  4.60619  4.80569  4.56103  4.40026  3.93106  3.58601  1.90881  5.55845  4.31690    480 i - - -
          2.68618  4.42225  2.77519  2.73123  3.46354  2.40513  3.72494  3.29354  2.67741  2.69355  4.24690  2.90347  2.73739  3.18146  2.89801  2.37887  2.77519  2.98518  4.58477  3.61503
          0.02274  4.19067  4.91302  0.61958  0.77255  0.48576  0.95510
    470   2.61974  4.46139  3.75060  3.53312  4.28976  3.28637  4.52098  3.45810  3.48261  3.30973  4.34888  3.67947  4.01959  3.86350  3.71712  2.82581  0.72804  3.11644  5.69753  4.51014    481 t - - -
          2.68618  4.42225  2.77519  2.73123  3.46354  2.40513  3.72494  3.29354  2.67741  2.69355  4.24690  2.90347  2.73739  3.18146  2.89801  2.37887  2.77519  2.98518  4.58477  3.61503
          0.02274  4.19067  4.91302  0.61958  0.77255  0.48576  0.95510
    471   3.11072  4.84216  3.84859  3.79409  4.90704  0.37243  4.88280  4.59608  4.01795  4.20550  5.19233  4.01440  4.24231  4.31753  4.20760  3.29360  3.61644  4.06265  5.90593  5.02380    482 G - - -
          2.68618  4.42225  2.77519  2.73123  3.46354  2.40513  3.72494  3.29354  2.67741  2.69355  4.24690  2.90347  2.73739  3.18146  2.89801  2.37887  2.77519  2.98518  4.58477  3.61503
          0.02274  4.19067  4.91302  0.61958  0.77255  0.48576  0.95510
    472   2.33024  5.13155  2.17008  2.31624  4.45125  3.38725  3.63621  3.91999  2.11422  3.42865  4.19661  2.86603  3.01075  2.41265  2.89602  2.65074  2.92375  3.51190  5.58620  4.18484    483 k - - -
          2.68618  4.42225  2.77519  2.73123  3.46354  2.40513  3.72494  3.29354  2.67741  2.69355  4.24690  2.90347  2.73739  3.18146  2.89801  2.37887  2.77519  2.98518  4.58477  3.61503
          0.02274  4.19067  4.91302  0.61958  0.77255  0.48576  0.95510
    473   2.61974  4.46139  3.75060  3.53312  4.28976  3.28637  4.52098  3.45810  3.48261  3.30973  4.34888  3.67947  4.01959  3.86350  3.71712  2.82581  0.72804  3.11644  5.69753  4.51014    484 t - - -
          2.68618  4.42225  2.77519  2.73123  3.46354  2.40513  3.72494  3.29354  2.67741  2.69355  4.24690  2.90347  2.73739  3.18146  2.89801  2.37887  2.77519  2.98518  4.58477  3.61503
          0.02274  4.19067  4.91302  0.61958  0.77255  0.48576  0.95510
    474   3.11072  4.84216  3.84859  3.79409  4.90704  0.37243  4.88280  4.59608  4.01795  4.20550  5.19233  4.01440  4.24231  4.31753  4.20760  3.29360  3.61644  4.06265  5.90593  5.02380    485 G - - -
          2.68618  4.42225  2.77519  2.73123  3.46354  2.40513  3.72494  3.29354  2.67741  2.69355  4.24690  2.90347  2.73739  3.18146  2.89801  2.37887  2.77519  2.98518  4.58477  3.61503
          0.02274  4.19067  4.91302  0.61958  0.77255  0.48576  0.95510
    475   2.90283  5.18353  3.04274  2.56836  4.56693  3.55178  3.68060  3.98221  1.91014  3.46555  4.28708  1.65928  3.97105  2.81091  2.07849  2.88270  3.11594  3.61896  5.56614  4.28100    486 n - - -
          2.68618  4.42225  2.77519  2.73123  3.46354  2.40513  3.72494  3.29354  2.67741  2.69355  4.24690  2.90347  2.73739  3.18146  2.89801  2.37887  2.77519  2.98518  4.58477  3.61503
          0.02274  4.19067  4.91302  0.61958  0.77255  0.48576  0.95510
    476   3.11072  4.84216  3.84859  3.79409  4.90704  0.37243  4.88280  4.59608  4.01795  4.20550  5.19233  4.01440  4.24231  4.31753  4.20760  3.29360  3.61644  4.06265  5.90593  5.02380    487 G - - -
          2.68618  4.42225  2.77519  2.73123  3.46354  2.40513  3.72494  3.29354  2.67741  2.69355  4.24690  2.90347  2.73739  3.18146  2.89801  2.37887  2.77519  2.98518  4.58477  3.61503
          0.02274  4.19067  4.91302  0.61958  0.77255  0.48576  0.95510
    477   3.29654  5.24504  3.49191  3.06867  4.70585  3.73682  3.98088  4.15893  0.67173  3.65991  4.61563  3.47441  4.22403  3.16245  2.54959  3.32447  3.53150  3.85300  5.63720  4.50242    488 K - - -
          2.68618  4.42225  2.77519  2.73123  3.46354  2.40513  3.72494  3.29354  2.67741  2.69355  4.24690  2.90347  2.73739  3.18146  2.89801  2.37887  2.77519  2.98518  4.58477  3.61503
          0.02274  4.19067  4.91302  0.61958  0.77255  0.48576  0.95510
    478   2.50346  4.42163  3.51951  3.36311  4.41421  3.14740  4.45710  3.98679  3.45942  3.68613  4.59256  3.52612  3.91499  3.78482  3.72616  0.69589  3.00967  3.44930  5.76262  4.50337    489 s - - -
          2.68618  4.42225  2.77519  2.73123  3.46354  2.40513  3.72494  3.29354  2.67741  2.69355  4.24690  2.90347  2.73739  3.18146  2.89801  2.37887  2.77519  2.98518  4.58477  3.61503
          0.02274  4.19067  4.91302  0.61958  0.77255  0.48576  0.95510
    479   3.91838  5.08028  4.85839  4.60532  1.41282  4.59706  3.54816  3.57767  4.43661  2.86151  4.15815  4.24096  4.89406  4.33150  4.41608  3.98095  4.13566  3.51099  3.66408  0.85810    490 y - - -
          2.68618  4.42225  2.77519  2.73123  3.46354  2.40513  3.72494  3.29354  2.67741  2.69355  4.24690  2.90347  2.73739  3.18146  2.89801  2.37887  2.77519  2.98518  4.58477  3.61503
          0.02274  4.19067  4.91302  0.61958  0.77255  0.48576  0.95510
    480   3.53320  4.90786  4.70004  4.35307  3.28978  4.38289  4.91067  2.52210  4.11849  0.56319  3.23385  4.59830  4.77089  4.40874  4.23759  4.00967  3.81694  2.63987  5.27180  4.06471    491 L - - -
          2.68618  4.42225  2.77519  2.73123  3.46354  2.40513  3.72494  3.29354  2.67741  2.69355  4.24690  2.90347  2.73739  3.18146  2.89801  2.37887  2.77519  2.98518  4.58477  3.61503
          0.02274  4.19067  4.91302  0.61958  0.77255  0.48576  0.95510
    481   0.96694  4.23944  3.75402  3.45072  4.30522  3.08930  4.42529  3.45439  3.43175  3.32926  4.23650  3.52551  3.84284  3.73212  3.70007  2.54945  2.08189  3.02566  5.71877  4.52694    492 a - - -
          2.68618  4.42225  2.77519  2.73123  3.46354  2.40513  3.72494  3.29354  2.67741  2.69355  4.24690  2.90347  2.73739  3.18146  2.89801  2.37887  2.77519  2.98518  4.58477  3.61503
          0.02274  4.19067  4.91302  0.61958  0.77255  0.48576  0.95510
    482   3.09612  5.28862  3.24295  2.74282  4.70925  3.67220  3.71186  4.09993  1.07138  3.53827  4.40386  3.18958  4.08180  2.25580  2.29442  3.07295  3.28325  3.76372  5.58876  4.37262    493 k - - -
          2.68618  4.42225  2.77519  2.73123  3.46354  2.40513  3.72494  3.29354  2.67741  2.69355  4.24690  2.90347  2.73739  3.18146  2.89801  2.37887  2.77519  2.98518  4.58477  3.61503
          0.02274  4.19067  4.91302  0.61958  0.77255  0.48576  0.95510
    483   3.40196  4.69543  5.09542  4.53211  2.37172  4.67320  4.88521  1.84196  4.39894  0.91302  2.93484  4.72332  4.83645  4.43012  4.45949  4.02463  3.61864  2.35641  5.10768  3.94211    494 l - - -
          2.68618  4.42225  2.77519  2.73123  3.46354  2.40513  3.72494  3.29354  2.67741  2.69355  4.24690  2.90347  2.73739  3.18146  2.89801  2.37887  2.77519  2.98518  4.58477  3.61503
          0.02274  4.19067  4.91302  0.61958  0.77255  0.48576  0.95510
    484   3.27124  4.56391  5.03985  4.47679  3.27808  4.60319  4.97645  1.59097  4.35595  1.18558  2.63817  4.67401  4.80857  4.45563  4.45174  3.95402  3.49965  1.73874  5.30067  4.22285    495 l - - -
          2.68618  4.42225  2.77519  2.73123  3.46354  2.40513  3.72494  3.29354  2.67741  2.69355  4.24690  2.90347  2.73739  3.18146  2.89801  2.37887  2.77519  2.98518  4.58477  3.61503
          0.02274  4.19067  4.91302  0.61958  0.77255  0.48576  0.95510
    485   3.42151  4.71189  4.79009  4.35911  1.16319  4.38593  3.78999  2.94848  4.17935  1.80089  3.52752  4.21718  4.67704  4.19007  4.20914  3.72695  3.64131  2.93149  2.66340  2.30167    496 f - - -
          2.68618  4.42225  2.77519  2.73123  3.46354  2.40513  3.72494  3.29354  2.67741  2.69355  4.24690  2.90347  2.73739  3.18146  2.89801  2.37887  2.77519  2.98518  4.58477  3.61503
          0.02274  4.19067  4.91302  0.61958  0.77255  0.48576  0.95510
    486   2.61441  4.37913  3.41956  2.85357  2.88738  3.57123  3.80984  2.35117  2.39954  2.27076  3.47486  2.95279  3.95140  2.77279  3.14489  2.81390  2.84521  2.64888  4.94533  3.69869    497 l - - -
          2.68618  4.42225  2.77519  2.73123  3.46354  2.40513  3.72494  3.29354  2.67741  2.69355  4.24690  2.90347  2.73739  3.18146  2.89801  2.37887  2.77519  2.98518  4.58477  3.61503
          0.02274  4.19067  4.91302  0.61958  0.77255  0.48576  0.95510
    487   2.99871  4.41608  4.41687  3.86715  2.89227  4.10549  4.17050  2.02504  3.71105  1.50431  3.20483  4.04290  4.42300  3.90933  3.86972  3.41610  3.22783  2.38977  4.60733  1.87114    498 l - - -
          2.68618  4.42225  2.77519  2.73123  3.46354  2.40513  3.72494  3.29354  2.67741  2.69355  4.24690  2.90347  2.73739  3.18146  2.89801  2.37887  2.77519  2.98518  4.58477  3.61503
          0.02274  4.19067  4.91302  0.61958  0.77255  0.48576  0.95510
    488   2.62874  4.24800  3.85387  3.31455  3.50030  3.62833  4.11312  1.80246  3.23239  2.48500  3.45543  3.60500  4.08410  3.51998  3.51582  2.44266  2.09430  2.10804  5.02382  3.81042    499 i - - -
          2.68618  4.42225  2.77519  2.73123  3.46354  2.40513  3.72494  3.29354  2.67741  2.69355  4.24690  2.90347  2.73739  3.18146  2.89801  2.37887  2.77519  2.98518  4.58477  3.61503
          0.02274  4.19067  4.91302  0.61958  0.77255  0.48576  0.95510
    489   2.59102  4.60508  3.15819  2.70218  4.01034  3.37464  3.83869  3.38880  2.65937  3.05635  3.92065  3.14349  3.88272  2.43696  3.04952  1.59438  2.89591  2.50196  5.34271  4.04772    500 s - - -
          2.68618  4.42225  2.77519  2.73123  3.46354  2.40513  3.72494  3.29354  2.67741  2.69355  4.24690  2.90347  2.73739  3.18146  2.89801  2.37887  2.77519  2.98518  4.58477  3.61503
          0.02274  4.19067  4.91302  0.61958  0.77255  0.48576  0.95510
    490   2.87078  4.36671  4.14996  3.57531  2.28184  3.95801  4.19772  2.51487  3.45924  1.47547  2.46445  3.85887  4.28273  2.77007  3.67929  3.24432  3.09718  2.48663  4.84388  3.62811    501 l - - -
          2.68618  4.42225  2.77519  2.73123  3.46354  2.40513  3.72494  3.29354  2.67741  2.69355  4.24690  2.90347  2.73739  3.18146  2.89801  2.37887  2.77519  2.98518  4.58477  3.61503
          0.02274  4.19067  4.91302  0.61958  0.77255  0.48576  0.95510
    491   2.62878  4.26693  3.64619  3.07738  2.79147  3.64091  3.90164  2.70687  3.00265  2.09294  2.49621  3.43970  4.01589  2.71453  3.31270  2.45628  2.86111  2.51417  4.83638  3.60565    502 l - - -
          2.68618  4.42225  2.77519  2.73123  3.46354  2.40513  3.72494  3.29354  2.67741  2.69355  4.24690  2.90347  2.73739  3.18146  2.89801  2.37887  2.77519  2.98518  4.58477  3.61503
          0.02274  4.19067  4.91302  0.61958  0.77255  0.48576  0.95510
    492   2.85010  5.32080  2.24079  2.28932  4.64482  3.37507  3.73094  4.12872  1.88390  3.62539  4.42470  1.70495  3.88894  2.86657  3.01569  2.78688  3.10373  3.71598  5.76852  4.34724    503 n - - -
          2.68618  4.42225  2.77519  2.73123  3.46354  2.40513  3.72494  3.29354  2.67741  2.69355  4.24690  2.90347  2.73739  3.18146  2.89801  2.37887  2.77519  2.98518  4.58477  3.61503
          0.02274  4.19067  4.91302  0.61958  0.77255  0.48576  0.95510
    493   2.17645  4.25336  3.82126  3.29289  3.54535  2.33813  4.11804  2.12447  3.22589  2.53411  3.49699  3.58167  4.06150  3.51067  3.51898  2.90773  2.90328  1.82565  5.06107  3.84620    504 v - - -
          2.68618  4.42225  2.77519  2.73123  3.46354  2.40513  3.72494  3.29354  2.67741  2.69355  4.24690  2.90347  2.73739  3.18146  2.89801  2.37887  2.77519  2.98518  4.58477  3.61503
          0.02274  4.19067  4.91302  0.61958  0.77255  0.48576  0.95510
    494   3.11624  5.31358  3.49629  2.81515  4.79012  3.74340  3.66422  4.13163  1.18039  3.53760  4.38548  3.23552  4.09679  2.29424  1.83744  3.09051  3.27482  3.79225  5.56250  4.38461    505 k - - -
          2.68618  4.42225  2.77519  2.73123  3.46354  2.40513  3.72494  3.29354  2.67741  2.69355  4.24690  2.90347  2.73739  3.18146  2.89801  2.37887  2.77519  2.98518  4.58477  3.61503
          0.02274  4.19067  4.91302  0.61958  0.77255  0.48576  0.95510
    495   2.03958  4.30129  3.52925  2.97768  3.51512  2.83009  3.89306  2.41187  2.92673  2.58109  2.83957  3.35147  3.95049  3.22930  3.27007  2.36506  2.83240  2.60298  4.96375  3.73343    506 a - - -
          2.68618  4.42225  2.77519  2.73123  3.46354  2.40513  3.72494  3.29354  2.67741  2.69355  4.24690  2.90347  2.73739  3.18146  2.89801  2.37887  2.77519  2.98518  4.58477  3.61503
          0.02274  4.19067  4.91302  0.61958  0.77255  0.48576  0.95510
    496   3.45518  4.75409  5.06280  4.53428  3.20020  4.73446  5.07014  1.76675  4.35461  0.80892  3.00229  4.78292  4.91179  4.48662  4.46270  4.12091  3.68637  2.21787  5.32380  4.22371    507 l - - -
          2.68618  4.42225  2.77519  2.73123  3.46354  2.40513  3.72494  3.29354  2.67741  2.69355  4.24690  2.90347  2.73739  3.18146  2.89801  2.37887  2.77519  2.98518  4.58477  3.61503
          0.02274  4.19067  4.91302  0.61958  0.77255  0.48576  0.95510
    497   3.73965  5.09807  4.32484  4.12430  2.38150  4.21402  3.81632  3.70905  3.97393  3.07762  4.35216  4.13832  4.68511  4.20033  4.08719  3.83977  4.03051  3.59591  4.03375  0.56581    508 Y - - -
          2.68618  4.42225  2.77519  2.73123  3.46354  2.40513  3.72494  3.29354  2.67741  2.69355  4.24690  2.90347  2.73739  3.18146  2.89801  2.37887  2.77519  2.98518  4.58477  3.61503
          0.02274  4.19067  4.91302  0.61958  0.77255  0.48576  0.95510
    498   2.82307  4.20531  4.54401  3.96209  2.41553  3.98539  4.21329  1.62112  3.79892  1.99415  3.12483  4.05038  4.31775  3.94438  3.88102  3.29734  3.05376  1.95719  3.14874  3.37857    509 i - - -
          2.68618  4.42225  2.77519  2.73123  3.46354  2.40513  3.72494  3.29354  2.67741  2.69355  4.24690  2.90347  2.73739  3.18146  2.89801  2.37887  2.77519  2.98518  4.58477  3.61503
          0.02274  4.19067  4.91302  0.61958  0.77255  0.48576  0.95510
    499   3.36732  5.50697  0.55108  2.59372  4.93511  3.48443  4.25769  4.60348  3.40877  4.15853  5.15535  3.16189  4.16029  3.50537  3.95955  3.30152  3.71653  4.21218  6.03725  4.77044    510 D - - -
          2.68618  4.42225  2.77519  2.73123  3.46354  2.40513  3.72494  3.29354  2.67741  2.69355  4.24690  2.90347  2.73739  3.18146  2.89801  2.37887  2.77519  2.98518  4.58477  3.61503
          0.02274  4.19067  4.91302  0.61958  0.77255  0.48576  0.95510
    500   3.23206  4.92300  3.87528  3.76864  4.71710  3.59314  4.80912  4.35854  3.85606  3.94452  5.01564  4.03786  0.40367  4.23441  4.05479  3.41206  3.70053  3.96483  5.80295  4.84574    511 P - - -
          2.68618  4.42225  2.77519  2.73123  3.46354  2.40513  3.72494  3.29354  2.67741  2.69355  4.24690  2.90347  2.73739  3.18146  2.89801  2.37887  2.77519  2.98518  4.58477  3.61503
          0.02274  4.19067  4.91302  0.61958  0.77255  0.48576  0.95510
    501   3.29654  5.24504  3.49191  3.06867  4.70585  3.73682  3.98088  4.15893  0.67173  3.65991  4.61563  3.47441  4.22403  3.16245  2.54959  3.32447  3.53150  3.85300  5.63720  4.50242    512 K - - -
          2.68618  4.42225  2.77519  2.73123  3.46354  2.40513  3.72494  3.29354  2.67741  2.69355  4.24690  2.90347  2.73739  3.18146  2.89801  2.37887  2.77519  2.98518  4.58477  3.61503
          0.02274  4.19067  4.91302  0.61958  0.77255  0.48576  0.95510
    502   2.81308  5.13129  3.10297  2.53296  4.50007  3.53593  3.63679  3.91495  1.75690  3.40235  4.20251  3.03092  3.92352  2.31194  2.15152  2.09813  3.02324  3.54373  5.51886  4.21871    513 k - - -
          2.68618  4.42225  2.77519  2.73123  3.46354  2.40513  3.72494  3.29354  2.67741  2.69355  4.24690  2.90347  2.73739  3.18146  2.89801  2.37887  2.77519  2.98518  4.58477  3.61503
          0.02274  4.19067  4.91302  0.61958  0.77255  0.48576  0.95510
    503   3.26896  5.40853  2.67466  0.64455  4.80133  3.51083  4.14194  4.32195  3.06658  3.89251  4.86589  3.16681  4.13453  3.35934  3.49933  3.22603  3.57992  3.97751  5.91133  4.65071    514 E - - -
          2.68618  4.42225  2.77519  2.73123  3.46354  2.40513  3.72494  3.29354  2.67741  2.69355  4.24690  2.90347  2.73739  3.18146  2.89801  2.37887  2.77519  2.98518  4.58477  3.61503
          0.02274  4.19067  4.91302  0.61958  0.77255  0.48576  0.95510
    504   3.30363  4.64156  4.89803  4.33121  1.97755  4.50147  4.66118  2.36360  4.19022  1.32463  1.67897  4.51825  4.70864  4.25964  4.27537  3.83522  3.52071  2.50244  4.94941  3.71973    515 l - - -
          2.68618  4.42225  2.77519  2.73123  3.46354  2.40513  3.72494  3.29354  2.67741  2.69355  4.24690  2.90347  2.73739  3.18146  2.89801  2.37887  2.77519  2.98518  4.58477  3.61503
          0.02274  4.19067  4.91302  0.61958  0.77255  0.48576  0.95510
    505   2.31300  4.59037  3.37791  2.82468  2.84967  3.54393  3.80644  3.15262  2.59024  2.80368  3.73188  3.25034  3.97091  3.05719  1.67825  2.82796  2.94696  2.90806  5.10556  3.79163    516 r - - -
          2.68618  4.42225  2.77519  2.73123  3.46354  2.40513  3.72494  3.29354  2.67741  2.69355  4.24690  2.90347  2.73739  3.18146  2.89801  2.37887  2.77519  2.98518  4.58477  3.61503
          0.02274  4.19067  4.91302  0.61958  0.77255  0.48576  0.95510
    506   2.85222  5.36982  2.13064  1.72789  4.68941  3.37178  3.71991  4.17577  1.67009  3.65686  4.44760  2.83267  3.88234  2.85019  3.02134  2.77920  3.10212  3.75202  5.79459  4.36181    517 k - - -
          2.68618  4.42225  2.77519  2.73123  3.46354  2.40513  3.72494  3.29354  2.67741  2.69355  4.24690  2.90347  2.73739  3.18146  2.89801  2.37887  2.77519  2.98518  4.58477  3.61503
          0.02274  4.19067  4.91302  0.61958  0.77255  0.48576  0.95510
    507   3.42360  4.93447  4.10339  3.69410  2.38832  4.11137  2.39795  3.56641  3.34968  2.99625  4.11960  3.84493  4.50742  3.75205  3.54192  3.53214  3.65997  3.39883  1.13956  2.33320    518 w - - -
          2.68618  4.42225  2.77519  2.73123  3.46354  2.40513  3.72494  3.29354  2.67741  2.69355  4.24690  2.90347  2.73739  3.18146  2.89801  2.37887  2.77519  2.98518  4.58477  3.61503
          0.02274  4.19067  4.91302  0.61958  0.77255  0.48576  0.95510
    508   3.05680  4.43077  4.53534  4.01892  2.15422  4.13261  3.96370  1.61302  3.87046  2.18785  3.35508  4.06494  4.45734  3.99369  3.97427  3.45083  3.28570  2.49676  4.27316  1.81566    519 i - - -
          2.68618  4.42225  2.77519  2.73123  3.46354  2.40513  3.72494  3.29354  2.67741  2.69355  4.24690  2.90347  2.73739  3.18146  2.89801  2.37887  2.77519  2.98518  4.58477  3.61503
          0.02274  4.19067  4.91302  0.61958  0.77255  0.48576  0.95510
    509   2.62897  4.90397  2.56656  2.41021  4.17801  3.41882  3.64269  3.60692  2.42587  3.18499  3.14078  2.93850  3.82589  2.15525  2.89503  2.31395  2.60055  3.25838  5.40312  4.04908    520 q - - -
          2.68618  4.42225  2.77519  2.73123  3.46354  2.40513  3.72494  3.29354  2.67741  2.69355  4.24690  2.90347  2.73739  3.18146  2.89801  2.37887  2.77519  2.98518  4.58477  3.61503
          0.02274  4.19067  4.91302  0.61958  0.77255  0.48576  0.95510
    510   2.34405  5.12778  3.04495  2.17921  4.48529  3.51461  3.63608  3.90427  1.69723  3.39861  4.19508  3.00589  3.90821  2.75554  2.07932  2.77366  3.00672  3.53025  5.52405  4.21018    521 k - - -
          2.68618  4.42225  2.77519  2.73123  3.46354  2.40513  3.72494  3.29354  2.67741  2.69355  4.24690  2.90347  2.73739  3.18146  2.89801  2.37887  2.77519  2.98518  4.58477  3.61503
          0.02274  4.19067  4.91302  0.61958  0.77255  0.48576  0.95510
    511   3.17949  4.49635  4.92278  4.45021  3.70832  4.51831  5.17427  1.61369  4.33088  2.21668  3.51721  4.64633  4.85956  4.61339  4.52730  3.92664  3.45835  0.83927  5.68674  4.46063    522 v - - -
          2.68618  4.42225  2.77519  2.73123  3.46354  2.40513  3.72494  3.29354  2.67741  2.69355  4.24690  2.90347  2.73739  3.18146  2.89801  2.37887  2.77519  2.98518  4.58477  3.61503
          0.02274  4.19067  4.91302  0.61958  0.77255  0.48576  0.95510
    512   3.02985  4.41909  4.57477  4.02762  3.39560  4.24544  4.65026  1.42545  3.88883  1.47556  3.24878  4.25970  4.56521  4.12702  4.07340  3.58072  2.57624  1.95504  5.22530  4.06173    523 i - - -
          2.68618  4.42225  2.77519  2.73123  3.46354  2.40513  3.72494  3.29354  2.67741  2.69355  4.24690  2.90347  2.73739  3.18146  2.89801  2.37887  2.77519  2.98518  4.58477  3.61503
          0.02274  4.19067  4.91302  0.61958  0.77255  0.48576  0.95510
    513   2.84324  5.21787  2.49360  1.98359  4.60652  3.33985  3.79807  4.08512  2.66857  3.62095  4.44149  1.51647  3.89846  2.95301  3.16215  2.25797  3.12720  3.67740  5.79148  4.37499    524 n - - -
          2.68618  4.42225  2.77519  2.73123  3.46354  2.40513  3.72494  3.29354  2.67741  2.69355  4.24690  2.90347  2.73739  3.18146  2.89801  2.37887  2.77519  2.98518  4.58477  3.61503
          0.02274  4.19067  4.91302  0.61958  0.77255  0.48576  0.95510
    514   2.86095  5.37497  1.53974  2.23825  4.69321  3.34046  3.75369  4.19301  2.64447  3.68826  4.48684  2.43776  3.88117  2.33679  3.18425  2.32034  3.12525  3.76686  5.84346  4.38772    525 d - - -
          2.68618  4.42225  2.77519  2.73123  3.46354  2.40513  3.72494  3.29354  2.67741  2.69355  4.24690  2.90347  2.73739  3.18146  2.89801  2.37887  2.77519  2.98518  4.58477  3.61503
          0.02274  4.19067  4.91302  0.61958  0.77255  0.48576  0.95510
    515   2.77239  5.16611  2.77899  2.05577  4.49157  3.43462  3.66383  3.93915  2.08382  3.44623  4.23771  2.91688  2.22623  2.33446  2.77550  2.73894  3.00432  3.55183  5.59524  4.22887    526 e - - -
          2.68618  4.42225  2.77519  2.73123  3.46354  2.40513  3.72494  3.29354  2.67741  2.69355  4.24690  2.90347  2.73739  3.18146  2.89801  2.37887  2.77519  2.98518  4.58477  3.61503
          0.02274  4.19067  4.91302  0.61958  0.77255  0.48576  0.95510
    516   2.62629  4.87795  2.54746  2.19170  4.12893  3.42808  3.64164  3.55437  2.43445  3.14239  3.94681  2.94526  3.82811  2.54288  2.90440  2.64460  2.47454  2.74779  5.37021  3.10521    527 e - - -
          2.68618  4.42225  2.77519  2.73123  3.46354  2.40513  3.72494  3.29354  2.67741  2.69355  4.24690  2.90347  2.73739  3.18146  2.89801  2.37887  2.77519  2.98518  4.58477  3.61503
          0.02274  4.19067  4.91302  0.61958  0.77255  0.48576  0.95510
    517   2.68721  4.12027  4.26970  3.68272  2.17392  3.81470  4.08926  2.10836  3.54169  2.11024  2.62356  3.83743  4.16918  3.73046  3.67709  3.11182  2.58026  2.29846  4.66302  2.75750    528 i - - -
          2.68618  4.42225  2.77519  2.73123  3.46354  2.40513  3.72494  3.29354  2.67741  2.69355  4.24690  2.90347  2.73739  3.18146  2.89801  2.37887  2.77519  2.98518  4.58477  3.61503
          0.02274  4.19067  4.91302  0.61958  0.77255  0.48576  0.95510
    518   2.37398  5.13130  3.16419  2.57383  4.50359  3.56361  3.64098  3.90617  1.86524  3.39413  4.20261  3.06153  3.94471  2.06566  1.92194  2.82896  3.04676  3.54483  5.50849  4.22583    529 k - - -
          2.68618  4.42225  2.77519  2.73123  3.46354  2.40513  3.72494  3.29354  2.67741  2.69355  4.24690  2.90347  2.73739  3.18146  2.89801  2.37887  2.77519  2.98518  4.58477  3.61503
          0.02274  4.19067  4.91302  0.61958  0.77255  0.48576  0.95510
    519   2.33488  5.11961  2.95426  1.91128  4.46334  3.47459  3.63358  3.89673  1.86370  3.39780  4.18540  2.96241  3.87882  2.75175  2.27414  2.72984  2.97414  3.51355  5.53465  4.19491    530 k - - -
          2.68618  4.42225  2.77519  2.73123  3.46354  2.40513  3.72494  3.29354  2.67741  2.69355  4.24690  2.90347  2.73739  3.18146  2.89801  2.37887  2.77519  2.98518  4.58477  3.61503
          0.02274  4.19067  4.91302  0.61958  0.77255  0.48576  0.95510
    520   2.73511  5.20008  2.14146  2.33451  4.53711  3.40978  3.64076  4.00647  1.88481  3.49075  4.25995  2.41788  3.84615  2.75475  2.39020  2.69123  2.96870  3.59066  5.62329  4.23056    531 k - - -
          2.68618  4.42225  2.77519  2.73123  3.46354  2.40513  3.72494  3.29354  2.67741  2.69355  4.24690  2.90347  2.73739  3.18146  2.89801  2.37887  2.77519  2.98518  4.58477  3.61503
          0.02274  4.19067  4.91302  0.61958  0.77255  0.48576  0.95510
    521   3.92333  5.07483  4.88838  4.64046  1.12687  4.60737  3.54768  3.57025  4.46800  2.85158  4.14807  4.25240  4.90041  4.34634  4.43366  3.99042  4.13900  3.50561  3.66046  1.06675    532 y - - -
          2.68618  4.42225  2.77519  2.73123  3.46354  2.40513  3.72494  3.29354  2.67741  2.69355  4.24690  2.90347  2.73739  3.18146  2.89801  2.37887  2.77519  2.98518  4.58477  3.61503
          0.02274  4.19067  4.91302  0.61958  0.77255  0.48576  0.95510
    522   3.23206  4.92300  3.87528  3.76864  4.71710  3.59314  4.80912  4.35854  3.85606  3.94452  5.01564  4.03786  0.40367  4.23441  4.05479  3.41206  3.70053  3.96483  5.80295  4.84574    533 P - - -
          2.68618  4.42225  2.77519  2.73123  3.46354  2.40513  3.72494  3.29354  2.67741  2.69355  4.24690  2.90347  2.73739  3.18146  2.89801  2.37887  2.77519  2.98518  4.58477  3.61503
          0.02274  4.19067  4.91302  0.61958  0.77255  0.48576  0.95510
    523   2.77478  5.04049  2.22757  1.81267  4.26269  3.40998  3.74168  3.65793  2.60152  2.02690  4.12086  2.91753  3.89146  2.90234  3.08711  2.76958  3.02297  3.33868  5.53382  4.15995    534 e - - -
          2.68618  4.42225  2.77519  2.73123  3.46354  2.40513  3.72494  3.29354  2.67741  2.69355  4.24690  2.90347  2.73739  3.18146  2.89801  2.37887  2.77519  2.98518  4.58477  3.61503
          0.02274  4.19067  4.91302  0.61958  0.77255  0.48576  0.95510
    524   2.62293  4.55012  3.22367  2.32555  3.01438  3.51786  3.73403  3.10439  2.62271  2.77451  3.64165  3.13908  3.90443  2.97093  2.58644  2.74696  2.48956  2.84634  5.06635  2.67113    535 e - - -
          2.68618  4.42225  2.77519  2.73123  3.46354  2.40513  3.72494  3.29354  2.67741  2.69355  4.24690  2.90347  2.73739  3.18146  2.89801  2.37887  2.77519  2.98518  4.58477  3.61503
          0.02274  4.19067  4.91302  0.61958  0.77255  0.48576  0.95510
    525   2.62719  3.12267  3.88978  3.31101  3.25467  3.69049  3.97286  1.85489  2.63088  2.33789  3.27280  3.59116  4.06460  3.46031  3.41390  2.97044  2.86100  2.35928  4.76154  2.79920    536 i - - -
          2.68618  4.42225  2.77519  2.73123  3.46354  2.40513  3.72494  3.29354  2.67741  2.69355  4.24690  2.90347  2.73739  3.18146  2.89801  2.37887  2.77519  2.98518  4.58477  3.61503
          0.02274  4.19067  4.91302  0.61958  0.77255  0.48576  0.95510
    526   2.24873  4.84647  2.95577  2.49111  4.23010  3.39305  3.71356  3.64407  2.14919  3.23604  4.04730  2.30041  3.85108  2.86270  2.90585  2.67375  2.12476  3.28500  5.45375  4.12113    537 t - - -
          2.68618  4.42225  2.77519  2.73123  3.46354  2.40513  3.72494  3.29354  2.67741  2.69355  4.24690  2.90347  2.73739  3.18146  2.89801  2.37887  2.77519  2.98518  4.58477  3.61503
          0.02274  4.19067  4.91302  0.61958  0.77255  0.48576  0.95510
    527   2.73690  4.56632  3.39737  2.85238  2.65007  3.63378  2.20772  3.08149  2.75557  2.27738  3.63536  3.28012  4.01441  2.55754  3.11871  2.88230  2.96610  2.85955  4.74486  3.28675    538 h - - -
          2.68618  4.42225  2.77519  2.73123  3.46354  2.40513  3.72494  3.29354  2.67741  2.69355  4.24690  2.90347  2.73739  3.18146  2.89801  2.37887  2.77519  2.98518  4.58477  3.61503
          0.02274  4.19067  4.91302  0.61958  0.77255  0.48576  0.95510
    528   3.32321  4.61412  5.04876  4.50185  3.31663  4.66554  5.06281  1.70387  4.37585  1.02247  3.10044  4.72541  4.86814  4.50350  4.49559  4.02964  3.55755  1.70434  5.38251  4.29201    539 l - - -
          2.68618  4.42225  2.77519  2.73123  3.46354  2.40513  3.72494  3.29354  2.67741  2.69355  4.24690  2.90347  2.73739  3.18146  2.89801  2.37887  2.77519  2.98518  4.58477  3.61503
          0.02274  4.19067  4.91302  0.61958  0.77255  0.48576  0.95510
    529   2.81462  5.28759  2.64332  1.62940  4.62015  3.40770  3.68215  4.08965  2.10569  3.56940  4.35460  2.35870  3.87880  2.35967  2.85373  2.75755  3.05231  3.67680  5.69984  4.30242    540 e - - -
          2.68618  4.42225  2.77519  2.73123  3.46354  2.40513  3.72494  3.29354  2.67741  2.69355  4.24690  2.90347  2.73739  3.18146  2.89801  2.37887  2.77519  2.98518  4.58477  3.61503
          0.02274  4.19067  4.91302  0.61958  0.77255  0.48576  0.95510
    530   2.74340  5.10764  2.87304  2.41330  4.44403  3.44666  3.65062  3.88508  1.99366  3.39849  4.18855  2.13309  3.87077  2.21212  2.72508  2.72151  2.53255  3.50200  5.54883  4.19569    541 k - - -
          2.68619  4.42227  2.77521  2.73125  3.46355  2.40514  3.72426  3.29356  2.67742  2.69356  4.24691  2.90348  2.73741  3.18148  2.89802  2.37888  2.77521  2.98520  4.58478  3.61505
          0.12126  2.23637  4.91302  0.34457  1.23279  0.48576  0.95510
    531   2.85917  4.25562  4.45102  3.89013  2.03381  3.98307  4.07255  2.07443  3.74298  2.12087  3.22494  3.98656  4.32141  3.89569  3.85280  3.29152  3.08983  1.97363  4.49322  2.16582    543 v - - -
          2.68618  4.42225  2.77519  2.73123  3.46354  2.40513  3.72494  3.29354  2.67741  2.69355  4.24690  2.90347  2.73739  3.18146  2.89801  2.37887  2.77519  2.98518  4.58477  3.61503
          0.02274  4.19067  4.91302  0.61958  0.77255  0.48576  0.95510
    532   2.81556  5.15008  3.04737  2.50865  4.49677  3.52579  2.52070  3.92889  1.94849  3.41507  4.21428  2.13212  3.91978  2.75928  2.15504  2.79353  3.02667  3.55553  5.52699  4.21405    544 k - - -
          2.68618  4.42225  2.77519  2.73123  3.46354  2.40513  3.72494  3.29354  2.67741  2.69355  4.24690  2.90347  2.73739  3.18146  2.89801  2.37887  2.77519  2.98518  4.58477  3.61503
          0.02274  4.19067  4.91302  0.61958  0.77255  0.48576  0.95510
    533   3.23157  4.70781  4.15668  3.69717  1.40929  4.11096  3.65173  3.20139  3.57826  2.69541  3.79405  3.82817  4.45837  2.61202  3.78796  3.41987  3.45760  3.04983  3.96205  1.58108    545 f - - -
          2.68618  4.42225  2.77519  2.73123  3.46354  2.40513  3.72494  3.29354  2.67741  2.69355  4.24690  2.90347  2.73739  3.18146  2.89801  2.37887  2.77519  2.98518  4.58477  3.61503
          0.02274  4.19067  4.91302  0.61958  0.77255  0.48576  0.95510
    534   3.21391  4.49415  5.03444  4.55057  3.72238  4.62744  5.26072  1.36077  4.44742  2.20920  3.51049  4.74415  4.92580  4.70920  4.63334  4.03138  3.48152  0.94900  5.72423  4.51287    546 v - - -
          2.68618  4.42225  2.77519  2.73123  3.46354  2.40513  3.72494  3.29354  2.67741  2.69355  4.24690  2.90347  2.73739  3.18146  2.89801  2.37887  2.77519  2.98518  4.58477  3.61503
          0.02274  4.19067  4.91302  0.61958  0.77255  0.48576  0.95510
    535   2.66191  4.61295  3.40246  2.93955  4.15284  3.40032  3.94572  3.49046  2.59932  3.16376  4.06449  3.30410  3.95569  3.15915  2.28186  2.79133  1.28061  3.16254  5.43672  4.19297    547 t - - -
          2.68618  4.42225  2.77519  2.73123  3.46354  2.40513  3.72494  3.29354  2.67741  2.69355  4.24690  2.90347  2.73739  3.18146  2.89801  2.37887  2.77519  2.98518  4.58477  3.61503
          0.02274  4.19067  4.91302  0.61958  0.77255  0.48576  0.95510
    536   3.53320  4.90786  4.70004  4.35307  3.28978  4.38289  4.91067  2.52210  4.11849  0.56319  3.23385  4.59830  4.77089  4.40874  4.23759  4.00967  3.81694  2.63987  5.27180  4.06471    548 L - - -
          2.68618  4.42225  2.77519  2.73123  3.46354  2.40513  3.72494  3.29354  2.67741  2.69355  4.24690  2.90347  2.73739  3.18146  2.89801  2.37887  2.77519  2.98518  4.58477  3.61503
          0.02274  4.19067  4.91302  0.61958  0.77255  0.48576  0.95510
    537   3.07994  5.60759  0.97934  2.21464  4.92710  3.30602  3.92488  4.51640  3.00130  4.02159  4.89810  2.19702  3.96289  3.10770  3.61738  2.96550  3.39612  4.06981  6.13504  4.61094    549 d - - -
          2.68618  4.42225  2.77519  2.73123  3.46354  2.40513  3.72494  3.29354  2.67741  2.69355  4.24690  2.90347  2.73739  3.18146  2.89801  2.37887  2.77519  2.98518  4.58477  3.61503
          0.02274  4.19067  4.91302  0.61958  0.77255  0.48576  0.95510
    538   2.29213  4.47949  3.28418  2.73333  3.61889  3.52272  2.65279  3.02623  2.69515  2.71241  3.58791  3.18592  3.08126  3.02888  3.09029  2.76213  2.84804  2.39287  5.02522  3.03374    550 a - - -
          2.68618  4.42225  2.77519  2.73123  3.46354  2.40513  3.72494  3.29354  2.67741  2.69355  4.24690  2.90347  2.73739  3.18146  2.89801  2.37887  2.77519  2.98518  4.58477  3.61503
          0.02274  4.19067  4.91302  0.61958  0.77255  0.48576  0.95510
    539   2.77019  5.22106  2.19308  1.62844  4.54957  3.35566  3.71015  4.02327  2.55635  3.54122  4.32924  2.84122  3.85432  2.84212  3.07478  2.26468  2.46942  3.61316  5.71014  4.28665    551 e - - -
          2.68618  4.42225  2.77519  2.73123  3.46354  2.40513  3.72494  3.29354  2.67741  2.69355  4.24690  2.90347  2.73739  3.18146  2.89801  2.37887  2.77519  2.98518  4.58477  3.61503
          0.02274  4.19067  4.91302  0.61958  0.77255  0.48576  0.95510
    540   2.71001  5.11391  2.08675  2.33566  4.41101  3.39902  3.65459  3.86962  1.98482  2.74800  4.18268  2.42691  3.84027  2.77936  2.90197  2.68118  2.94823  3.48183  5.56840  4.17757    552 k - - -
          2.68618  4.42225  2.77519  2.73123  3.46354  2.40513  3.72494  3.29354  2.67741  2.69355  4.24690  2.90347  2.73739  3.18146  2.89801  2.37887  2.77519  2.98518  4.58477  3.61503
          0.02274  4.19067  4.91302  0.61958  0.77255  0.48576  0.95510
    541   2.71419  5.05375  2.86965  2.11201  4.38937  3.43052  3.65741  3.82516  1.72811  3.35864  4.15102  2.93913  3.85950  2.78438  2.78097  2.35546  2.46150  3.44778  5.52759  4.17248    553 k - - -
          2.68618  4.42225  2.77519  2.73123  3.46354  2.40513  3.72494  3.29354  2.67741  2.69355  4.24690  2.90347  2.73739  3.18146  2.89801  2.37887  2.77519  2.98518  4.58477  3.61503
          0.02274  4.19067  4.91302  0.61958  0.77255  0.48576  0.95510
    542   2.66041  4.88277  2.89386  2.23686  4.18250  3.41125  2.86122  3.61134  2.48072  3.20058  4.01427  2.96552  3.85169  2.84251  2.93052  2.05814  2.17275  3.26781  5.42324  4.07977    554 s - - -
          2.68618  4.42225  2.77519  2.73123  3.46354  2.40513  3.72494  3.29354  2.67741  2.69355  4.24690  2.90347  2.73739  3.18146  2.89801  2.37887  2.77519  2.98518  4.58477  3.61503
          0.02274  4.19067  4.91302  0.61958  0.77255  0.48576  0.95510
    543   3.02589  5.01150  2.94091  2.86491  4.42961  3.42927  4.23169  4.22299  3.17043  3.83579  4.79850  0.69790  4.10187  3.51527  3.52730  3.08720  3.42443  3.81162  5.69840  4.36305    555 n - - -
          2.68618  4.42225  2.77519  2.73123  3.46354  2.40513  3.72494  3.29354  2.67741  2.69355  4.24690  2.90347  2.73739  3.18146  2.89801  2.37887  2.77519  2.98518  4.58477  3.61503
          0.02274  4.19067  4.91302  0.61958  0.77255  0.48576  0.95510
    544   2.89257  4.63621  3.61308  3.06193  2.82003  3.77450  2.72455  3.18905  2.35821  2.79540  3.74807  3.42415  4.14239  3.25841  3.18663  3.03663  3.11607  2.96713  2.50532  1.97419    556 y - - -
          2.68618  4.42225  2.77519  2.73123  3.46354  2.40513  3.72494  3.29354  2.67741  2.69355  4.24690  2.90347  2.73739  3.18146  2.89801  2.37887  2.77519  2.98518  4.58477  3.61503
          0.02274  4.19067  4.91302  0.61958  0.77255  0.48576  0.95510
    545   3.11072  4.84216  3.84859  3.79409  4.90704  0.37243  4.88280  4.59608  4.01795  4.20550  5.19233  4.01440  4.24231  4.31753  4.20760  3.29360  3.61644  4.06265  5.90593  5.02380    557 G - - -
          2.68618  4.42225  2.77519  2.73123  3.46354  2.40513  3.72494  3.29354  2.67741  2.69355  4.24690  2.90347  2.73739  3.18146  2.89801  2.37887  2.77519  2.98518  4.58477  3.61503
          0.02274  4.19067  4.91302  0.61958  0.77255  0.48576  0.95510
    546   1.86485  2.87218  4.30543  3.81638  3.64769  3.56589  4.45845  2.34306  3.70221  2.55896  3.58298  3.88504  4.14722  3.94427  3.89497  2.96203  2.95856  1.35195  5.23822  4.04547    558 v - - -
          2.68618  4.42225  2.77519  2.73123  3.46354  2.40513  3.72494  3.29354  2.67741  2.69355  4.24690  2.90347  2.73739  3.18146  2.89801  2.37887  2.77519  2.98518  4.58477  3.61503
          0.02274  4.19067  4.91302  0.61958  0.77255  0.48576  0.95510
    547   3.53320  4.90786  4.70004  4.35307  3.28978  4.38289  4.91067  2.52210  4.11849  0.56319  3.23385  4.59830  4.77089  4.40874  4.23759  4.00967  3.81694  2.63987  5.27180  4.06471    559 L - - -
          2.68618  4.42225  2.77519  2.73123  3.46354  2.40513  3.72494  3.29354  2.67741  2.69355  4.24690  2.90347  2.73739  3.18146  2.89801  2.37887  2.77519  2.98518  4.58477  3.61503
          0.02274  4.19067  4.91302  0.61958  0.77255  0.48576  0.95510
    548   3.36732  5.50697  0.55108  2.59372  4.93511  3.48443  4.25769  4.60348  3.40877  4.15853  5.15535  3.16189  4.16029  3.50537  3.95955  3.30152  3.71653  4.21218  6.03725  4.77044    560 D - - -
          2.68618  4.42225  2.77519  2.73123  3.46354  2.40513  3.72494  3.29354  2.67741  2.69355  4.24690  2.90347  2.73739  3.18146  2.89801  2.37887  2.77519  2.98518  4.58477  3.61503
          0.02274  4.19067  4.91302  0.61958  0.77255  0.48576  0.95510
    549   3.23206  4.92300  3.87528  3.76864  4.71710  3.59314  4.80912  4.35854  3.85606  3.94452  5.01564  4.03786  0.40367  4.23441  4.05479  3.41206  3.70053  3.96483  5.80295  4.84574    561 P - - -
          2.68618  4.42225  2.77519  2.73123  3.46354  2.40513  3.72494  3.29354  2.67741  2.69355  4.24690  2.90347  2.73739  3.18146  2.89801  2.37887  2.77519  2.98518  4.58477  3.61503
          0.02274  4.19067  4.91302  0.61958  0.77255  0.48576  0.95510
    550   3.14484  4.45121  4.92549  4.38177  2.49171  4.46540  4.84488  1.22538  4.26286  1.93811  3.24103  4.54177  4.73483  4.41944  4.38208  3.81747  3.38606  1.56154  5.24611  4.03704    562 i - - -
          2.68618  4.42225  2.77519  2.73123  3.46354  2.40513  3.72494  3.29354  2.67741  2.69355  4.24690  2.90347  2.73739  3.18146  2.89801  2.37887  2.77519  2.98518  4.58477  3.61503
          0.02274  4.19067  4.91302  0.61958  0.77255  0.48576  0.95510
    551   2.63939  3.00420  4.12996  3.57258  3.37055  3.70561  4.18399  2.01998  3.46210  2.37195  3.34571  3.77040  4.14114  3.70287  3.66805  2.20595  2.91310  1.69860  4.91707  3.71887    563 v - - -
          2.68618  4.42225  2.77519  2.73123  3.46354  2.40513  3.72494  3.29354  2.67741  2.69355  4.24690  2.90347  2.73739  3.18146  2.89801  2.37887  2.77519  2.98518  4.58477  3.61503
          0.02274  4.19067  4.91302  0.61958  0.77255  0.48576  0.95510
    552   3.12086  4.46473  4.78830  4.24164  1.58499  4.34655  4.58905  1.81737  4.11117  1.84900  3.15898  4.39068  4.63076  4.24908  4.22539  3.68584  3.35845  1.76341  4.96845  3.66601    564 f - - -
          2.68618  4.42225  2.77519  2.73123  3.46354  2.40513  3.72494  3.29354  2.67741  2.69355  4.24690  2.90347  2.73739  3.18146  2.89801  2.37887  2.77519  2.98518  4.58477  3.61503
          0.02274  4.19067  4.91302  0.61958  0.77255  0.48576  0.95510
    553   3.39685  4.68307  5.11609  4.54883  3.19074  4.71603  5.04470  1.53337  4.41114  1.02067  2.47853  4.77494  4.87358  4.47809  4.49270  4.07290  3.61724  2.20573  5.29291  4.24924    565 l - - -
          2.68618  4.42225  2.77519  2.73123  3.46354  2.40513  3.72494  3.29354  2.67741  2.69355  4.24690  2.90347  2.73739  3.18146  2.89801  2.37887  2.77519  2.98518  4.58477  3.61503
          0.02274  4.19067  4.91302  0.61958  0.77255  0.48576  0.95510
    554   2.92315  5.43849  1.69817  1.87560  4.75142  3.33269  3.79872  4.24974  2.73801  3.75470  4.57294  2.80438  1.96107  2.94935  3.29709  2.83767  3.19704  3.82828  5.91780  4.45057    566 d - - -
          2.68640  4.42247  2.77542  2.73146  3.46376  2.40493  3.72439  3.29376  2.67763  2.69377  4.24580  2.90338  2.73762  3.18078  2.89789  2.37889  2.77481  2.98503  4.58499  3.61525
          0.24454  1.56264  4.91302  1.59809  0.22600  0.48576  0.95510
    555   2.43356  5.05263  2.89073  2.10655  4.37105  2.87330  3.61519  3.82367  2.09317  3.34356  4.11562  2.90655  2.99363  2.73031  2.44852  2.63919  2.88933  3.43199  5.50621  4.13187    578 k - - -
          2.68618  4.42225  2.77519  2.73123  3.46354  2.40513  3.72494  3.29354  2.67741  2.69355  4.24690  2.90347  2.73739  3.18146  2.89801  2.37887  2.77519  2.98518  4.58477  3.61503
          0.02274  4.19067  4.91302  0.61958  0.77255  0.48576  0.95510
    556   2.62740  4.41775  3.38948  2.14995  3.57349  3.57693  3.82885  2.47892  2.79093  2.60172  2.82322  3.26829  3.96111  3.11319  3.17039  2.54893  2.86149  2.30107  5.01162  3.76252    579 e - - -
          2.68618  4.42225  2.77519  2.73123  3.46354  2.40513  3.72494  3.29354  2.67741  2.69355  4.24690  2.90347  2.73739  3.18146  2.89801  2.37887  2.77519  2.98518  4.58477  3.61503
          0.02274  4.19067  4.91302  0.61958  0.77255  0.48576  0.95510
    557   2.34543  5.09234  2.78844  2.10595  4.41711  3.40113  3.64535  3.87334  1.95027  3.39421  4.17231  2.46230  3.83446  2.76619  2.86096  2.29369  2.93076  3.47873  5.55919  4.17580    580 k - - -
          2.68618  4.42225  2.77519  2.73123  3.46354  2.40513  3.72494  3.29354  2.67741  2.69355  4.24690  2.90347  2.73739  3.18146  2.89801  2.37887  2.77519  2.98518  4.58477  3.61503
          0.02274  4.19067  4.91302  0.61958  0.77255  0.48576  0.95510
    558   1.17947  4.39099  3.80691  3.39786  3.74487  3.47364  4.30285  2.75158  3.29498  2.04355  3.71215  3.63668  4.07656  3.64446  3.57341  2.88678  3.01494  2.55534  5.34083  4.09337    581 a - - -
          2.68618  4.42225  2.77519  2.73123  3.46354  2.40513  3.72494  3.29354  2.67741  2.69355  4.24690  2.90347  2.73739  3.18146  2.89801  2.37887  2.77519  2.98518  4.58477  3.61503
          0.02274  4.19067  4.91302  0.61958  0.77255  0.48576  0.95510
    559   2.93278  5.25321  2.98693  2.54363  4.64182  3.55174  3.67946  4.05994  1.33856  3.52150  4.34074  2.48664  3.97630  2.29875  2.47459  2.89809  3.14218  3.68768  5.60687  4.31660    582 k - - -
          2.68618  4.42225  2.77519  2.73123  3.46354  2.40513  3.72494  3.29354  2.67741  2.69355  4.24690  2.90347  2.73739  3.18146  2.89801  2.37887  2.77519  2.98518  4.58477  3.61503
          0.02274  4.19067  4.91302  0.61958  0.77255  0.48576  0.95510
    560   1.94132  5.33363  1.86061  1.67718  4.65868  3.33881  3.76951  4.13112  2.67649  3.65716  4.46637  2.82020  3.88602  2.91454  3.21952  2.79268  3.12853  3.72008  5.83215  4.38461    583 e - - -
          2.68618  4.42225  2.77519  2.73123  3.46354  2.40513  3.72494  3.29354  2.67741  2.69355  4.24690  2.90347  2.73739  3.18146  2.89801  2.37887  2.77519  2.98518  4.58477  3.61503
          0.02274  4.19067  4.91302  0.61958  0.77255  0.48576  0.95510
    561   2.85175  4.37711  4.10999  3.54978  3.29756  3.92237  4.26707  2.41226  3.41826  1.58973  2.18878  3.84666  4.28434  3.69330  3.65898  3.22584  2.07997  2.33624  5.00932  3.83754    584 l - - -
          2.68618  4.42225  2.77519  2.73123  3.46354  2.40513  3.72494  3.29354  2.67741  2.69355  4.24690  2.90347  2.73739  3.18146  2.89801  2.37887  2.77519  2.98518  4.58477  3.61503
          0.02274  4.19067  4.91302  0.61958  0.77255  0.48576  0.95510
    562   2.01859  4.33366  4.40624  3.85565  3.50715  4.11136  4.53798  1.83014  3.75743  1.94916  3.38816  4.10412  4.46581  4.01059  3.98105  3.43406  3.16544  1.42192  5.22230  4.02679    585 v - - -
          2.68618  4.42225  2.77519  2.73123  3.46354  2.40513  3.72494  3.29354  2.67741  2.69355  4.24690  2.90347  2.73739  3.18146  2.89801  2.37887  2.77519  2.98518  4.58477  3.61503
          0.02274  4.19067  4.91302  0.61958  0.77255  0.48576  0.95510
    563   2.91312  5.26847  2.91151  2.22329  4.64376  3.52690  3.67699  4.06325  1.69530  3.52756  4.34086  3.00612  3.95781  1.71596  2.53162  2.87193  3.12553  3.68561  5.62490  4.31694    586 k - - -
          2.68618  4.42225  2.77519  2.73123  3.46354  2.40513  3.72494  3.29354  2.67741  2.69355  4.24690  2.90347  2.73739  3.18146  2.89801  2.37887  2.77519  2.98518  4.58477  3.61503
          0.02274  4.19067  4.91302  0.61958  0.77255  0.48576  0.95510
    564   2.69169  5.04707  2.36865  2.05364  4.33443  3.39006  3.66838  3.77984  2.48072  3.33552  4.12876  2.45193  3.83696  2.80173  2.97435  2.34519  2.93443  2.46273  5.53354  4.14945    587 e - - -
          2.68618  4.42225  2.77519  2.73123  3.46354  2.40513  3.72494  3.29354  2.67741  2.69355  4.24690  2.90347  2.73739  3.18146  2.89801  2.37887  2.77519  2.98518  4.58477  3.61503
          0.02274  4.19067  4.91302  0.61958  0.77255  0.48576  0.95510
    565   3.21790  4.51213  5.00204  4.44428  3.34197  4.55991  4.95636  1.32759  4.32494  1.55697  2.41547  4.63221  4.78798  4.45398  4.43379  3.91067  3.45103  1.68044  5.32271  4.21842    588 i - - -
          2.68618  4.42225  2.77519  2.73123  3.46354  2.40513  3.72494  3.29354  2.67741  2.69355  4.24690  2.90347  2.73739  3.18146  2.89801  2.37887  2.77519  2.98518  4.58477  3.61503
          0.02274  4.19067  4.91302  0.61958  0.77255  0.48576  0.95510
    566   3.50539  4.82078  4.83263  4.40878  1.06635  4.51101  4.16402  2.62641  4.24512  1.55033  3.27939  4.42113  4.78702  4.30934  4.31858  3.90145  3.74218  2.71329  4.34848  2.74583    589 f - - -
          2.68618  4.42225  2.77519  2.73123  3.46354  2.40513  3.72494  3.29354  2.67741  2.69355  4.24690  2.90347  2.73739  3.18146  2.89801  2.37887  2.77519  2.98518  4.58477  3.61503
          0.02274  4.19067  4.91302  0.61958  0.77255  0.48576  0.95510
    567   2.72133  5.14584  2.35921  1.70895  4.44576  3.39415  3.65776  3.90356  2.11683  2.75368  4.20947  2.87165  3.84132  2.78132  2.91802  2.68633  2.95994  3.51087  5.59553  4.19860    590 e - - -
          2.68618  4.42225  2.77519  2.73123  3.46354  2.40513  3.72494  3.29354  2.67741  2.69355  4.24690  2.90347  2.73739  3.18146  2.89801  2.37887  2.77519  2.98518  4.58477  3.61503
          0.02274  4.19067  4.91302  0.61958  0.77255  0.48576  0.95510
    568   2.75170  5.05540  2.81445  1.89766  4.23655  3.44383  3.67505  3.76492  2.42200  3.31178  4.12945  2.94260  3.88149  1.89382  2.85155  2.74065  2.98550  3.41482  5.45656  2.99670    591 q - - -
          2.68618  4.42225  2.77519  2.73123  3.46354  2.40513  3.72494  3.29354  2.67741  2.69355  4.24690  2.90347  2.73739  3.18146  2.89801  2.37887  2.77519  2.98518  4.58477  3.61503
          0.02274  4.19067  4.91302  0.61958  0.77255  0.48576  0.95510
    569   3.27597  4.54830  5.08219  4.54749  3.44716  4.67424  5.12958  1.29204  4.43381  1.39860  3.23175  4.75067  4.89489  4.59272  4.56448  4.04598  3.51705  1.54221  5.48150  4.35719    592 i - - -
          2.68618  4.42225  2.77519  2.73123  3.46354  2.40513  3.72494  3.29354  2.67741  2.69355  4.24690  2.90347  2.73739  3.18146  2.89801  2.37887  2.77519  2.98518  4.58477  3.61503
          0.02274  4.19067  4.91302  0.61958  0.77255  0.48576  0.95510
    570   2.84890  4.55801  3.61609  3.08025  3.07655  3.74502  3.78511  3.01473  2.35032  2.20546  3.63128  3.44357  4.12481  3.25807  3.08424  3.03636  3.07550  2.81884  4.62246  1.66490    593 y - - -
          2.68618  4.42225  2.77519  2.73123  3.46354  2.40513  3.72494  3.29354  2.67741  2.69355  4.24690  2.90347  2.73739  3.18146  2.89801  2.37887  2.77519  2.98518  4.58477  3.61503
          0.02274  4.19067  4.91302  0.61958  0.77255  0.48576  0.95510
    571   2.71084  5.13860  2.31465  2.33018  4.47600  3.38664  3.65881  3.94516  2.42420  3.45467  4.23012  2.23708  3.83751  2.77961  2.12182  2.33603  2.95465  3.53727  5.60946  4.21255    594 r - - -
          2.68618  4.42225  2.77519  2.73123  3.46354  2.40513  3.72494  3.29354  2.67741  2.69355  4.24690  2.90347  2.73739  3.18146  2.89801  2.37887  2.77519  2.98518  4.58477  3.61503
          0.02274  4.19067  4.91302  0.61958  0.77255  0.48576  0.95510
    572   2.75973  4.76331  2.41060  2.60035  1.85891  3.51158  3.75612  3.33004  2.72722  2.94066  3.85539  3.09549  3.95889  2.47600  3.15964  2.83316  3.00519  3.07239  5.03069  3.58155    595 f - - -
          2.68618  4.42225  2.77519  2.73123  3.46354  2.40513  3.72494  3.29354  2.67741  2.69355  4.24690  2.90347  2.73739  3.18146  2.89801  2.37887  2.77519  2.98518  4.58477  3.61503
          0.02274  4.19067  4.91302  0.61958  0.77255  0.48576  0.95510
    573   2.32483  4.85625  2.98663  2.21305  4.10822  3.44713  3.65374  3.52383  2.00574  3.11966  3.93327  2.97567  3.84646  2.80184  2.86385  2.67112  2.50669  3.19642  5.35174  3.07579    596 k - - -
          2.68618  4.42225  2.77519  2.73123  3.46354  2.40513  3.72494  3.29354  2.67741  2.69355  4.24690  2.90347  2.73739  3.18146  2.89801  2.37887  2.77519  2.98518  4.58477  3.61503
          0.02274  4.19067  4.91302  0.61958  0.77255  0.48576  0.95510
    574   2.65802  4.96097  2.42276  2.39198  4.42272  2.18899  3.74283  3.88023  2.57867  3.43207  4.22331  2.45362  3.83406  2.88314  3.07169  2.26567  2.42269  3.46670  5.62224  4.24132    597 g - - -
          2.68618  4.42225  2.77519  2.73123  3.46354  2.40513  3.72494  3.29354  2.67741  2.69355  4.24690  2.90347  2.73739  3.18146  2.89801  2.37887  2.77519  2.98518  4.58477  3.61503
          0.02274  4.19067  4.91302  0.61958  0.77255  0.48576  0.95510
    575   2.34367  4.88613  2.99439  2.45668  4.14881  3.44984  3.64764  3.57318  1.98044  3.15536  3.96423  2.97460  3.84813  2.42493  2.82304  2.32708  2.88333  3.23762  5.37200  3.17742    598 k - - -
          2.68618  4.42225  2.77519  2.73123  3.46354  2.40513  3.72494  3.29354  2.67741  2.69355  4.24690  2.90347  2.73739  3.18146  2.89801  2.37887  2.77519  2.98518  4.58477  3.61503
          0.02274  4.19067  4.91302  0.61958  0.77255  0.48576  0.95510
    576   2.62907  4.81632  2.36849  2.46671  4.04286  3.44969  3.02110  3.46372  2.44565  2.60845  3.88977  2.98358  3.84415  2.80970  2.53149  2.66504  2.86043  2.67586  5.31166  3.97718    599 d - - -
          2.68618  4.42225  2.77519  2.73123  3.46354  2.40513  3.72494  3.29354  2.67741  2.69355  4.24690  2.90347  2.73739  3.18146  2.89801  2.37887  2.77519  2.98518  4.58477  3.61503
          0.02274  4.19067  4.91302  0.61958  0.77255  0.48576  0.95510
    577   2.65116  4.98627  2.44772  1.92455  4.26064  3.40920  2.99187  2.93575  2.42223  3.26113  4.05118  2.90681  3.82410  2.76702  2.90299  2.64546  2.60976  3.33759  5.46157  4.08986    600 e - - -
          2.68618  4.42225  2.77519  2.73123  3.46354  2.40513  3.72494  3.29354  2.67741  2.69355  4.24690  2.90347  2.73739  3.18146  2.89801  2.37887  2.77519  2.98518  4.58477  3.61503
          0.02274  4.19067  4.91302  0.61958  0.77255  0.48576  0.95510
    578   2.29035  4.32245  3.75537  3.19234  3.45941  3.73793  4.02502  1.78132  2.54606  2.09317  3.40237  3.54956  4.11518  3.39638  3.34329  3.01546  2.94848  2.30989  4.98475  3.76820    601 i - - -
          2.68618  4.42225  2.77519  2.73123  3.46354  2.40513  3.72494  3.29354  2.67741  2.69355  4.24690  2.90347  2.73739  3.18146  2.89801  2.37887  2.77519  2.98518  4.58477  3.61503
          0.02274  4.19067  4.91302  0.61958  0.77255  0.48576  0.95510
    579   2.70039  5.11637  2.75699  1.86288  4.43683  3.39678  3.64747  3.89681  2.13253  3.41390  4.19079  2.43223  3.83472  2.76795  2.87893  2.41783  2.48773  3.49894  5.57679  4.18694    602 e - - -
          2.68618  4.42225  2.77519  2.73123  3.46354  2.40513  3.72494  3.29354  2.67741  2.69355  4.24690  2.90347  2.73739  3.18146  2.89801  2.37887  2.77519  2.98518  4.58477  3.61503
          0.02274  4.19067  4.91302  0.61958  0.77255  0.48576  0.95510
    580   2.58634  4.64259  3.08401  2.67835  4.17009  3.32590  3.85891  3.57363  2.65791  3.20865  4.04960  3.11896  3.86864  2.42699  3.04695  2.23322  1.59050  3.20874  5.45721  4.16218    603 t - - -
          2.68625  4.42232  2.77526  2.73130  3.46361  2.40520  3.72501  3.29361  2.67748  2.69337  4.24696  2.90353  2.73746  3.18153  2.89777  2.37894  2.77469  2.98525  4.58484  3.61510
          0.23777  1.58835  4.91302  0.67101  0.71578  0.48576  0.95510
    581   1.49750  4.72137  2.88932  2.11432  4.28115  3.29577  3.86936  3.67845  2.73167  3.31623  4.14849  3.04878  3.86058  3.05131  3.17034  2.19825  2.94214  3.29395  5.56071  4.23862    606 a - - -
          2.68618  4.42225  2.77519  2.73123  3.46354  2.40513  3.72494  3.29354  2.67741  2.69355  4.24690  2.90347  2.73739  3.18146  2.89801  2.37887  2.77519  2.98518  4.58477  3.61503
          0.02274  4.19067  4.91302  0.61958  0.77255  0.48576  0.95510
    582   3.29386  4.60565  5.03627  4.45126  2.05819  4.54370  4.80814  1.94269  4.31114  1.13167  2.30595  4.62096  4.73323  4.34202  4.35705  3.88118  3.50915  2.41404  5.07605  3.98224    607 l - - -
          2.68618  4.42225  2.77519  2.73123  3.46354  2.40513  3.72494  3.29354  2.67741  2.69355  4.24690  2.90347  2.73739  3.18146  2.89801  2.37887  2.77519  2.98518  4.58477  3.61503
          0.02274  4.19067  4.91302  0.61958  0.77255  0.48576  0.95510
    583   2.63994  4.48603  2.67922  2.75519  3.58364  3.54526  3.79382  2.97641  2.74692  1.92200  3.57531  3.20811  3.94274  3.06906  3.14074  2.79873  2.46091  2.74298  5.01682  2.99979    608 l - - -
          2.68618  4.42225  2.77519  2.73123  3.46354  2.40513  3.72494  3.29354  2.67741  2.69355  4.24690  2.90347  2.73739  3.18146  2.89801  2.37887  2.77519  2.98518  4.58477  3.61503
          0.02274  4.19067  4.91302  0.61958  0.77255  0.48576  0.95510
    584   2.70736  5.04204  2.97252  2.16509  4.35064  3.46447  3.62741  3.78422  2.28885  2.70404  4.10289  2.51537  3.86031  2.41283  2.14313  2.69716  2.93047  3.41602  5.47611  4.13322    609 r - - -
          2.68618  4.42225  2.77519  2.73123  3.46354  2.40513  3.72494  3.29354  2.67741  2.69355  4.24690  2.90347  2.73739  3.18146  2.89801  2.37887  2.77519  2.98518  4.58477  3.61503
          0.02274  4.19067  4.91302  0.61958  0.77255  0.48576  0.95510
    585   0.87611  4.26632  3.63279  3.41208  4.48843  2.18680  4.46564  3.85034  3.50184  3.59665  4.44256  3.49788  3.82438  3.76911  3.77675  2.53390  2.85462  3.29354  5.83275  4.65585    610 a - - -
          2.68618  4.42225  2.77519  2.73123  3.46354  2.40513  3.72494  3.29354  2.67741  2.69355  4.24690  2.90347  2.73739  3.18146  2.89801  2.37887  2.77519  2.98518  4.58477  3.61503
          0.02274  4.19067  4.91302  0.61958  0.77255  0.48576  0.95510
    586   2.94645  4.41533  4.41171  3.95600  3.64143  4.05061  4.70778  1.06176  3.81355  2.29088  3.50891  4.16924  4.50370  4.13369  4.03134  3.44497  2.42335  1.88072  5.43070  4.21719    611 i - - -
          2.68618  4.42225  2.77519  2.73123  3.46354  2.40513  3.72494  3.29354  2.67741  2.69355  4.24690  2.90347  2.73739  3.18146  2.89801  2.37887  2.77519  2.98518  4.58477  3.61503
          0.02274  4.19067  4.91302  0.61958  0.77255  0.48576  0.95510
    587   2.68241  4.97479  2.75417  2.08903  4.36517  3.35995  3.72381  3.80900  2.53731  3.37201  4.17280  2.40458  3.84719  2.86669  3.01198  1.84150  2.44243  3.42331  5.57093  4.20044    612 s - - -
          2.68618  4.42225  2.77519  2.73123  3.46354  2.40513  3.72494  3.29354  2.67741  2.69355  4.24690  2.90347  2.73739  3.18146  2.89801  2.37887  2.77519  2.98518  4.58477  3.61503
          0.02274  4.19067  4.91302  0.61958  0.77255  0.48576  0.95510
    588   2.64999  5.05973  2.48939  2.08311  4.36296  3.39791  3.61954  3.82074  2.12054  3.34713  4.11775  2.61035  3.81178  2.73592  2.87182  2.62780  2.49633  2.85762  5.51867  4.12976    613 e - - -
          2.68618  4.42225  2.77519  2.73123  3.46354  2.40513  3.72494  3.29354  2.67741  2.69355  4.24690  2.90347  2.73739  3.18146  2.89801  2.37887  2.77519  2.98518  4.58477  3.61503
          0.02274  4.19067  4.91302  0.61958  0.77255  0.48576  0.95510
    589   2.99762  4.37983  4.62257  4.10397  3.66440  4.24720  4.80717  1.60790  3.99842  2.32367  3.50747  4.31829  4.61918  4.27024  4.21308  3.60708  2.56239  1.07335  5.45779  4.25015    614 v - - -
          2.68618  4.42225  2.77519  2.73123  3.46354  2.40513  3.72494  3.29354  2.67741  2.69355  4.24690  2.90347  2.73739  3.18146  2.89801  2.37887  2.77519  2.98518  4.58477  3.61503
          0.02274  4.19067  4.91302  0.61958  0.77255  0.48576  0.95510
    590   3.29653  4.57412  5.07920  4.53860  3.38786  4.67460  5.10448  1.40741  4.41987  1.23258  3.17147  4.74717  4.88554  4.56074  4.54184  4.04325  3.53434  1.63631  5.43669  4.32932    615 l - - -
          2.68618  4.42225  2.77519  2.73123  3.46354  2.40513  3.72494  3.29354  2.67741  2.69355  4.24690  2.90347  2.73739  3.18146  2.89801  2.37887  2.77519  2.98518  4.58477  3.61503
          0.02274  4.19067  4.91302  0.61958  0.77255  0.48576  0.95510
    591   2.81439  5.34682  2.12471  1.61529  4.66569  3.36502  3.69974  4.15826  2.15864  3.63534  4.41417  2.82344  3.86322  2.31954  3.02388  2.74392  3.06259  3.72720  5.77323  4.33445    616 e - - -
          2.68618  4.42225  2.77519  2.73123  3.46354  2.40513  3.72494  3.29354  2.67741  2.69355  4.24690  2.90347  2.73739  3.18146  2.89801  2.37887  2.77519  2.98518  4.58477  3.61503
          0.02274  4.19067  4.91302  0.61958  0.77255  0.48576  0.95510
    592   2.34502  5.12833  3.05683  2.19924  4.48732  3.51991  3.63672  3.90429  1.72594  3.39813  4.19596  3.01179  3.91225  2.75649  2.00693  2.77980  3.01126  3.53176  5.52243  4.21201    617 k - - -
          2.68618  4.42225  2.77519  2.73123  3.46354  2.40513  3.72494  3.29354  2.67741  2.69355  4.24690  2.90347  2.73739  3.18146  2.89801  2.37887  2.77519  2.98518  4.58477  3.61503
          0.02274  4.19067  4.91302  0.61958  0.77255  0.48576  0.95510
    593   3.24393  5.32645  3.72518  2.98152  4.83751  3.82421  3.70066  4.15746  1.45227  3.55799  4.43882  3.35146  4.17512  2.83235  1.14845  3.23171  3.38724  3.84373  5.55963  4.43306    618 r - - -
          2.68618  4.42225  2.77519  2.73123  3.46354  2.40513  3.72494  3.29354  2.67741  2.69355  4.24690  2.90347  2.73739  3.18146  2.89801  2.37887  2.77519  2.98518  4.58477  3.61503
          0.02274  4.19067  4.91302  0.61958  0.77255  0.48576  0.95510
    594   2.90391  5.46118  2.02325  1.52772  4.76179  3.34426  3.76087  4.26730  2.65157  3.74748  4.54976  2.79995  3.89324  1.93047  3.19018  2.81405  3.16558  3.83604  5.89335  4.42639    619 e - - -
          2.68618  4.42225  2.77519  2.73123  3.46354  2.40513  3.72494  3.29354  2.67741  2.69355  4.24690  2.90347  2.73739  3.18146  2.89801  2.37887  2.77519  2.98518  4.58477  3.61503
          0.02274  4.19067  4.91302  0.61958  0.77255  0.48576  0.95510
    595   2.06889  4.86194  3.03028  2.48328  4.11613  3.46425  3.65357  3.53481  2.11302  3.12488  3.94058  2.59888  3.85887  2.80201  2.54351  2.68880  2.88876  3.20884  5.34752  3.12922    620 a - - -
          2.68618  4.42225  2.77519  2.73123  3.46354  2.40513  3.72494  3.29354  2.67741  2.69355  4.24690  2.90347  2.73739  3.18146  2.89801  2.37887  2.77519  2.98518  4.58477  3.61503
          0.02274  4.19067  4.91302  0.61958  0.77255  0.48576  0.95510
    596   3.11072  4.84216  3.84859  3.79409  4.90704  0.37243  4.88280  4.59608  4.01795  4.20550  5.19233  4.01440  4.24231  4.31753  4.20760  3.29360  3.61644  4.06265  5.90593  5.02380    621 G - - -
          2.68618  4.42225  2.77519  2.73123  3.46354  2.40513  3.72494  3.29354  2.67741  2.69355  4.24690  2.90347  2.73739  3.18146  2.89801  2.37887  2.77519  2.98518  4.58477  3.61503
          0.02274  4.19067  4.91302  0.61958  0.77255  0.48576  0.95510
    597   2.98351  5.37431  2.56414  1.14855  4.71279  3.43165  3.79015  4.16052  2.09258  3.66905  4.51358  2.92286  3.96534  2.94028  2.90846  2.91910  3.23511  3.77965  5.79704  4.42464    622 e - - -
          2.68618  4.42225  2.77519  2.73123  3.46354  2.40513  3.72494  3.29354  2.67741  2.69355  4.24690  2.90347  2.73739  3.18146  2.89801  2.37887  2.77519  2.98518  4.58477  3.61503
          0.02274  4.19067  4.91302  0.61958  0.77255  0.48576  0.95510
    598   2.79729  5.06974  3.12465  2.54838  4.41394  3.53709  3.64379  3.82081  1.95476  3.33547  4.14470  3.04285  3.92315  2.12415  2.19064  2.79336  2.14095  3.46712  5.47727  4.18222    623 k - - -
          2.68618  4.42225  2.77519  2.73123  3.46354  2.40513  3.72494  3.29354  2.67741  2.69355  4.24690  2.90347  2.73739  3.18146  2.89801  2.37887  2.77519  2.98518  4.58477  3.61503
          0.02274  4.19067  4.91302  0.61958  0.77255  0.48576  0.95510
    599   3.06883  4.53720  4.55782  4.24224  3.80580  4.04427  4.99664  2.09215  4.11569  2.44412  3.73284  4.37829  4.59549  4.45773  4.29625  3.57710  3.42784  0.69973  5.64022  4.38714    624 v - - -
          2.68618  4.42225  2.77519  2.73123  3.46354  2.40513  3.72494  3.29354  2.67741  2.69355  4.24690  2.90347  2.73739  3.18146  2.89801  2.37887  2.77519  2.98518  4.58477  3.61503
          0.02274  4.19067  4.91302  0.61958  0.77255  0.48576  0.95510
    600   3.11072  4.84216  3.84859  3.79409  4.90704  0.37243  4.88280  4.59608  4.01795  4.20550  5.19233  4.01440  4.24231  4.31753  4.20760  3.29360  3.61644  4.06265  5.90593  5.02380    625 G - - -
          2.68618  4.42225  2.77519  2.73123  3.46354  2.40513  3.72494  3.29354  2.67741  2.69355  4.24690  2.90347  2.73739  3.18146  2.89801  2.37887  2.77519  2.98518  4.58477  3.61503
          0.02274  4.19067  4.91302  0.61958  0.77255  0.48576  0.95510
    601   2.68504  4.25080  3.86543  3.29839  2.62654  3.72850  4.00566  2.59196  3.20995  1.97612  2.61971  3.60543  4.10283  3.47305  3.47478  2.00649  2.92286  2.43794  4.79364  3.54575    626 l - - -
          2.68618  4.42225  2.77519  2.73123  3.46354  2.40513  3.72494  3.29354  2.67741  2.69355  4.24690  2.90347  2.73739  3.18146  2.89801  2.37887  2.77519  2.98518  4.58477  3.61503
          0.02274  4.19067  4.91302  0.61958  0.77255  0.48576  0.95510
    602   2.84561  4.56432  3.51380  3.15024  3.46777  3.66847  4.07033  2.85568  3.03221  1.19288  3.60803  2.55945  4.15330  3.44388  3.31479  3.06675  3.13321  2.71003  5.05409  3.70919    627 l - - -
          2.68618  4.42225  2.77519  2.73123  3.46354  2.40513  3.72494  3.29354  2.67741  2.69355  4.24690  2.90347  2.73739  3.18146  2.89801  2.37887  2.77519  2.98518  4.58477  3.61503
          0.02274  4.19067  4.91302  0.61958  0.77255  0.48576  0.95510
    603   2.88969  5.37800  1.72001  2.25054  4.59841  3.35116  2.00832  4.17404  2.66662  3.67681  4.49059  2.32926  3.89799  2.91729  3.19782  2.81469  3.15401  3.76287  5.79423  4.32636    628 d - - -
          2.68618  4.42225  2.77519  2.73123  3.46354  2.40513  3.72494  3.29354  2.67741  2.69355  4.24690  2.90347  2.73739  3.18146  2.89801  2.37887  2.77519  2.98518  4.58477  3.61503
          0.02274  4.19067  4.91302  0.61958  0.77255  0.48576  0.95510
    604   3.21391  4.49415  5.03444  4.55057  3.72238  4.62744  5.26072  1.36077  4.44742  2.20920  3.51049  4.74415  4.92580  4.70920  4.63334  4.03138  3.48152  0.94900  5.72423  4.51287    629 v - - -
          2.68618  4.42225  2.77519  2.73123  3.46354  2.40513  3.72494  3.29354  2.67741  2.69355  4.24690  2.90347  2.73739  3.18146  2.89801  2.37887  2.77519  2.98518  4.58477  3.61503
          0.02274  4.19067  4.91302  0.61958  0.77255  0.48576  0.95510
    605   3.23390  4.52341  5.02157  4.54390  3.66148  4.61732  5.24411  0.93084  4.42628  2.12347  3.45417  4.74025  4.91883  4.68280  4.60511  4.02676  3.50370  1.44234  5.68650  4.48525    630 i - - -
          2.68618  4.42225  2.77519  2.73123  3.46354  2.40513  3.72494  3.29354  2.67741  2.69355  4.24690  2.90347  2.73739  3.18146  2.89801  2.37887  2.77519  2.98518  4.58477  3.61503
          0.02274  4.19067  4.91302  0.61958  0.77255  0.48576  0.95510
    606   2.69392  5.11891  2.39478  1.69427  4.41391  3.39740  3.63920  3.88607  2.40674  3.40339  4.17889  2.87595  3.82970  2.75923  2.44578  2.66262  2.93012  3.48973  5.56270  3.35686    631 e - - -
          2.68618  4.42225  2.77519  2.73123  3.46354  2.40513  3.72494  3.29354  2.67741  2.69355  4.24690  2.90347  2.73739  3.18146  2.89801  2.37887  2.77519  2.98518  4.58477  3.61503
          0.02274  4.19067  4.91302  0.61958  0.77255  0.48576  0.95510
    607   2.68316  4.86847  3.03272  2.03268  4.08365  3.48001  3.66133  3.51859  1.91735  2.61729  3.93949  3.00871  3.87495  2.81652  2.79680  2.71383  2.90948  3.20258  5.32991  3.09809    632 k - - -
          2.68618  4.42225  2.77519  2.73123  3.46354  2.40513  3.72494  3.29354  2.67741  2.69355  4.24690  2.90347  2.73739  3.18146  2.89801  2.37887  2.77519  2.98518  4.58477  3.61503
          0.02274  4.19067  4.91302  0.61958  0.77255  0.48576  0.95510
    608   3.43740  4.77659  4.94712  4.39514  3.11681  4.64426  4.93027  2.30188  4.19885  0.96497  1.66656  4.66074  4.82581  4.33672  4.31309  4.00870  3.66005  2.46703  5.22120  4.14796    633 l - - -
          2.68618  4.42225  2.77519  2.73123  3.46354  2.40513  3.72494  3.29354  2.67741  2.69355  4.24690  2.90347  2.73739  3.18146  2.89801  2.37887  2.77519  2.98518  4.58477  3.61503
          0.02274  4.19067  4.91302  0.61958  0.77255  0.48576  0.95510
    609   2.23743  3.14227  3.40252  2.85146  3.64079  3.51764  3.84460  2.95398  2.76287  2.31721  3.58122  3.26914  3.94310  2.07489  3.12564  2.78626  2.86535  2.71504  5.06429  3.81385    634 q - - -
          2.68618  4.42225  2.77519  2.73123  3.46354  2.40513  3.72494  3.29354  2.67741  2.69355  4.24690  2.90347  2.73739  3.18146  2.89801  2.37887  2.77519  2.98518  4.58477  3.61503
          0.02274  4.19067  4.91302  0.61958  0.77255  0.48576  0.95510
    610   2.77562  5.20824  2.63584  2.02718  4.53140  3.38756  3.69081  3.99940  2.46938  3.50882  4.29793  2.43095  3.86417  1.86317  2.94074  2.28015  3.02136  3.59763  5.66557  4.26468    635 q - - -
          2.68618  4.42225  2.77519  2.73123  3.46354  2.40513  3.72494  3.29354  2.67741  2.69355  4.24690  2.90347  2.73739  3.18146  2.89801  2.37887  2.77519  2.98518  4.58477  3.61503
          0.02274  4.19067  4.91302  0.61958  0.77255  0.48576  0.95510
    611   2.86325  5.33564  2.06554  2.26351  4.56703  3.35710  2.36317  4.13020  2.63146  3.63640  4.44519  1.72761  3.89045  2.89918  3.15227  2.79589  3.12424  3.72203  5.75844  4.30178    636 n - - -
          2.68618  4.42225  2.77519  2.73123  3.46354  2.40513  3.72494  3.29354  2.67741  2.69355  4.24690  2.90347  2.73739  3.18146  2.89801  2.37887  2.77519  2.98518  4.58477  3.61503
          0.02274  4.19067  4.91302  0.61958  0.77255  0.48576  0.95510
    612   2.81190  5.32980  2.14625  1.53776  4.64185  3.35783  3.70886  4.13191  2.27704  3.62181  4.40508  2.82024  2.80750  2.83723  3.07176  2.74406  3.06340  3.70725  5.77121  4.33024    637 e - - -
          2.68618  4.42225  2.77519  2.73123  3.46354  2.40513  3.72494  3.29354  2.67741  2.69355  4.24690  2.90347  2.73739  3.18146  2.89801  2.37887  2.77519  2.98518  4.58477  3.61503
          0.02274  4.19067  4.91302  0.61958  0.77255  0.48576  0.95510
    613   3.04063  5.67964  1.35788  1.78605  4.96164  3.31113  3.84654  4.50001  2.86636  3.96846  4.80680  1.93786  3.93123  3.00632  3.47845  2.91227  3.32635  4.05040  6.11809  4.58750    638 d - - -
          2.68618  4.42225  2.77519  2.73123  3.46354  2.40513  3.72494  3.29354  2.67741  2.69355  4.24690  2.90347  2.73739  3.18146  2.89801  2.37887  2.77519  2.98518  4.58477  3.61503
          0.02274  4.19067  4.91302  0.61958  0.77255  0.48576  0.95510
    614   2.95825  5.34635  2.63715  1.29286  4.69519  3.45100  3.75832  4.13674  1.85072  3.63292  4.46605  2.93868  3.95912  2.90060  2.80832  2.89948  3.19984  3.75423  5.75237  4.39460    639 e - - -
          2.68618  4.42225  2.77519  2.73123  3.46354  2.40513  3.72494  3.29354  2.67741  2.69355  4.24690  2.90347  2.73739  3.18146  2.89801  2.37887  2.77519  2.98518  4.58477  3.61503
          0.02274  4.19067  4.91302  0.61958  0.77255  0.48576  0.95510
    615   2.46420  5.03853  2.48134  2.12361  4.34077  3.40203  3.00694  3.24376  2.12868  3.32477  4.09300  2.88673  3.80516  2.72253  2.85031  2.44652  2.86561  3.40633  5.49626  4.11057    640 e - - -
          2.68618  4.42225  2.77519  2.73123  3.46354  2.40513  3.72494  3.29354  2.67741  2.69355  4.24690  2.90347  2.73739  3.18146  2.89801  2.37887  2.77519  2.98518  4.58477  3.61503
          0.02274  4.19067  4.91302  0.61958  0.77255  0.48576  0.95510
    616   3.06883  4.53720  4.55782  4.24224  3.80580  4.04427  4.99664  2.09215  4.11569  2.44412  3.73284  4.37829  4.59549  4.45773  4.29625  3.57710  3.42784  0.69973  5.64022  4.38714    641 v - - -
          2.68618  4.42225  2.77519  2.73123  3.46354  2.40513  3.72494  3.29354  2.67741  2.69355  4.24690  2.90347  2.73739  3.18146  2.89801  2.37887  2.77519  2.98518  4.58477  3.61503
          0.02274  4.19067  4.91302  0.61958  0.77255  0.48576  0.95510
    617   2.84796  5.07718  3.23953  2.61886  4.42248  3.58819  3.64726  3.81151  1.68020  3.32423  4.14631  3.09542  3.95952  2.31259  1.93879  2.84972  3.04860  2.71992  5.45993  4.19235    642 k - - -
          2.68618  4.42225  2.77519  2.73123  3.46354  2.40513  3.72494  3.29354  2.67741  2.69355  4.24690  2.90347  2.73739  3.18146  2.89801  2.37887  2.77519  2.98518  4.58477  3.61503
          0.02274  4.19067  4.91302  0.61958  0.77255  0.48576  0.95510
    618   2.74959  5.26591  2.25665  1.84653  4.58801  3.37112  2.80709  4.07666  2.11818  3.55852  4.32470  2.43015  3.83843  2.78015  2.96362  2.69176  2.99232  3.64692  5.69767  4.26940    643 e - - -
          2.68618  4.42225  2.77519  2.73123  3.46354  2.40513  3.72494  3.29354  2.67741  2.69355  4.24690  2.90347  2.73739  3.18146  2.89801  2.37887  2.77519  2.98518  4.58477  3.61503
          0.02274  4.19067  4.91302  0.61958  0.77255  0.48576  0.95510
    619   1.77087  4.28894  3.84013  3.30474  3.55915  3.62470  4.14588  2.48572  3.22742  2.09368  3.49277  3.60569  4.09455  3.52262  3.52609  2.94677  2.42031  1.96906  5.10070  3.88666    644 a - - -
          2.68618  4.42225  2.77519  2.73123  3.46354  2.40513  3.72494  3.29354  2.67741  2.69355  4.24690  2.90347  2.73739  3.18146  2.89801  2.37887  2.77519  2.98518  4.58477  3.61503
          0.02274  4.19067  4.91302  0.61958  0.77255  0.48576  0.95510
    620   1.45465  4.28322  3.56582  3.36339  4.53872  1.21520  4.45740  3.92314  3.48859  3.65109  4.48897  3.47297  3.82157  3.75077  3.77495  2.53299  2.86135  3.34155  5.86950  4.68805    645 g - - -
          2.68618  4.42225  2.77519  2.73123  3.46354  2.40513  3.72494  3.29354  2.67741  2.69355  4.24690  2.90347  2.73739  3.18146  2.89801  2.37887  2.77519  2.98518  4.58477  3.61503
          0.02274  4.19067  4.91302  0.61958  0.77255  0.48576  0.95510
    621   2.89382  5.46711  1.60300  1.89024  4.77238  3.34128  3.75303  4.28057  2.15930  3.75405  4.54961  2.29547  3.88673  2.88959  3.18806  2.80261  3.15453  3.84215  5.89674  4.42542    646 d - - -
          2.68618  4.42225  2.77519  2.73123  3.46354  2.40513  3.72494  3.29354  2.67741  2.69355  4.24690  2.90347  2.73739  3.18146  2.89801  2.37887  2.77519  2.98518  4.58477  3.61503
          0.02274  4.19067  4.91302  0.61958  0.77255  0.48576  0.95510
    622   2.92759  4.41690  4.09371  3.56994  2.10926  3.92363  3.77878  2.86252  3.46313  1.81487  3.50416  2.95279  4.28032  3.66889  3.67408  3.21540  3.15715  2.69147  4.20438  1.82062    647 l - - -
          2.68618  4.42225  2.77519  2.73123  3.46354  2.40513  3.72494  3.29354  2.67741  2.69355  4.24690  2.90347  2.73739  3.18146  2.89801  2.37887  2.77519  2.98518  4.58477  3.61503
          0.02274  4.19067  4.91302  0.61958  0.77255  0.48576  0.95510
    623   3.40629  4.70045  5.09313  4.53032  2.33577  4.67382  4.87663  1.88343  4.39679  0.90336  2.93230  4.72130  4.83637  4.42683  4.45727  4.02506  3.62260  2.37049  5.09709  3.92422    648 l - - -
          2.68618  4.42225  2.77519  2.73123  3.46354  2.40513  3.72494  3.29354  2.67741  2.69355  4.24690  2.90347  2.73739  3.18146  2.89801  2.37887  2.77519  2.98518  4.58477  3.61503
          0.02274  4.19067  4.91302  0.61958  0.77255  0.48576  0.95510
    624   2.65091  4.76139  3.04261  2.53242  2.75170  3.46136  3.69402  3.41119  1.97338  3.03357  3.87023  2.54212  3.87356  2.87269  2.91418  2.33073  2.88984  3.10649  5.26350  3.93241    649 k - - -
          2.68618  4.42225  2.77519  2.73123  3.46354  2.40513  3.72494  3.29354  2.67741  2.69355  4.24690  2.90347  2.73739  3.18146  2.89801  2.37887  2.77519  2.98518  4.58477  3.61503
          0.02274  4.19067  4.91302  0.61958  0.77255  0.48576  0.95510
    625   2.31497  5.11121  2.70570  1.69610  4.44875  2.66748  3.68868  3.89981  2.14765  3.43269  4.22501  2.89285  3.85559  2.82010  2.93310  2.70839  2.98308  3.50977  5.60728  4.22263    650 e - - -
          2.68618  4.42225  2.77519  2.73123  3.46354  2.40513  3.72494  3.29354  2.67741  2.69355  4.24690  2.90347  2.73739  3.18146  2.89801  2.37887  2.77519  2.98518  4.58477  3.61503
          0.02274  4.19067  4.91302  0.61958  0.77255  0.48576  0.95510
    626   2.63537  4.52414  3.30202  2.74738  3.73263  3.53216  3.79231  2.53380  2.05760  2.75951  3.64833  3.19968  3.93480  3.02976  3.03267  2.21460  2.87737  2.35451  5.12132  3.85645    651 k - - -
          2.68618  4.42225  2.77519  2.73123  3.46354  2.40513  3.72494  3.29354  2.67741  2.69355  4.24690  2.90347  2.73739  3.18146  2.89801  2.37887  2.77519  2.98518  4.58477  3.61503
          0.02274  4.19067  4.91302  0.61958  0.77255  0.48576  0.95510
    627   2.99534  4.37992  4.61624  4.09810  3.66505  4.24153  4.80356  1.62202  3.99234  2.32500  3.50847  4.31301  4.61552  4.26510  4.20798  3.60163  2.56138  1.06752  5.45743  4.24955    652 v - - -
          2.68618  4.42225  2.77519  2.73123  3.46354  2.40513  3.72494  3.29354  2.67741  2.69355  4.24690  2.90347  2.73739  3.18146  2.89801  2.37887  2.77519  2.98518  4.58477  3.61503
          0.02274  4.19067  4.91302  0.61958  0.77255  0.48576  0.95510
    628   2.71100  5.03062  3.01604  2.46038  4.35703  3.47283  3.62984  3.78529  2.09791  3.31182  4.10395  2.97587  3.86693  2.14111  2.30884  2.32362  2.47492  3.41712  5.47246  4.13909    653 k - - -
          2.68618  4.42225  2.77519  2.73123  3.46354  2.40513  3.72494  3.29354  2.67741  2.69355  4.24690  2.90347  2.73739  3.18146  2.89801  2.37887  2.77519  2.98518  4.58477  3.61503
          0.02274  4.19067  4.91302  0.61958  0.77255  0.48576  0.95510
    629   2.75320  5.21556  2.01816  2.29213  4.55120  2.70248  3.68761  4.03130  2.49659  3.53404  4.31287  2.09482  3.84768  2.81279  2.44907  2.70569  3.00382  3.61387  5.68786  4.26993    654 d - - -
          2.68618  4.42225  2.77519  2.73123  3.46354  2.40513  3.72494  3.29354  2.67741  2.69355  4.24690  2.90347  2.73739  3.18146  2.89801  2.37887  2.77519  2.98518  4.58477  3.61503
          0.02274  4.19067  4.91302  0.61958  0.77255  0.48576  0.95510
    630   2.53025  4.57135  3.00221  2.80197  4.43113  3.16883  4.09504  3.96359  3.00055  3.59287  4.42697  2.38646  3.85743  3.31768  3.38525  1.08214  2.96128  3.45563  5.73353  4.40573    655 s - - -
          2.68618  4.42225  2.77519  2.73123  3.46354  2.40513  3.72494  3.29354  2.67741  2.69355  4.24690  2.90347  2.73739  3.18146  2.89801  2.37887  2.77519  2.98518  4.58477  3.61503
          0.02274  4.19067  4.91302  0.61958  0.77255  0.48576  0.95510
    631   2.61681  4.33673  3.53548  3.10291  3.60124  3.51025  4.02947  1.51002  3.05118  2.65917  3.59966  2.93854  4.01260  3.38561  3.35786  2.31500  2.91905  2.53876  5.08182  3.83082    656 i - - -
          2.68618  4.42225  2.77519  2.73123  3.46354  2.40513  3.72494  3.29354  2.67741  2.69355  4.24690  2.90347  2.73739  3.18146  2.89801  2.37887  2.77519  2.98518  4.58477  3.61503
          0.02274  4.19067  4.91302  0.61958  0.77255  0.48576  0.95510
    632   3.49610  4.82601  4.99369  4.45245  3.11800  4.70528  4.99105  2.29359  4.23974  0.71078  2.42733  4.72526  4.87492  4.38315  4.35155  4.08422  3.72037  2.46830  5.25208  4.17381    657 l - - -
          2.68618  4.42225  2.77519  2.73123  3.46354  2.40513  3.72494  3.29354  2.67741  2.69355  4.24690  2.90347  2.73739  3.18146  2.89801  2.37887  2.77519  2.98518  4.58477  3.61503
          0.02274  4.19067  4.91302  0.61958  0.77255  0.48576  0.95510
    633   2.80519  5.19290  2.75264  1.82071  4.54357  3.43344  3.68597  3.98922  1.67278  3.49292  4.29073  2.92478  3.89270  2.81411  2.77407  2.29402  3.04250  3.59786  5.63351  4.26988    658 k - - -
          2.68618  4.42225  2.77519  2.73123  3.46354  2.40513  3.72494  3.29354  2.67741  2.69355  4.24690  2.90347  2.73739  3.18146  2.89801  2.37887  2.77519  2.98518  4.58477  3.61503
          0.02274  4.19067  4.91302  0.61958  0.77255  0.48576  0.95510
    634   3.53320  4.90786  4.70004  4.35307  3.28978  4.38289  4.91067  2.52210  4.11849  0.56319  3.23385  4.59830  4.77089  4.40874  4.23759  4.00967  3.81694  2.63987  5.27180  4.06471    659 L - - -
          2.68618  4.42225  2.77519  2.73123  3.46354  2.40513  3.72494  3.29354  2.67741  2.69355  4.24690  2.90347  2.73739  3.18146  2.89801  2.37887  2.77519  2.98518  4.58477  3.61503
          0.02274  4.19067  4.91302  0.61958  0.77255  0.48576  0.95510
    635   1.94021  2.88170  4.22744  3.68034  3.44087  3.75610  4.29999  2.26321  3.56807  2.12897  3.39132  3.86153  4.20683  3.81057  3.77144  3.09451  2.97075  1.60594  5.02543  3.82879    660 v - - -
          2.68618  4.42225  2.77519  2.73123  3.46354  2.40513  3.72494  3.29354  2.67741  2.69355  4.24690  2.90347  2.73739  3.18146  2.89801  2.37887  2.77519  2.98518  4.58477  3.61503
          0.02274  4.19067  4.91302  0.61958  0.77255  0.48576  0.95510
    636   3.28639  4.61869  4.83226  4.34053  1.36314  4.43592  4.42786  1.67827  4.19796  1.82647  3.19104  4.43686  4.71458  4.30152  4.29262  3.79996  3.52581  2.31166  4.69159  3.21405    661 f - - -
          2.68618  4.42225  2.77519  2.73123  3.46354  2.40513  3.72494  3.29354  2.67741  2.69355  4.24690  2.90347  2.73739  3.18146  2.89801  2.37887  2.77519  2.98518  4.58477  3.61503
          0.02274  4.19067  4.91302  0.61958  0.77255  0.48576  0.95510
    637   2.68016  4.74272  3.01829  2.69150  3.97373  3.35731  2.29244  3.72531  2.69828  3.31933  4.18151  3.13510  3.91930  3.10310  3.07202  1.40630  3.01144  3.35096  5.33783  3.92083    662 s - - -
          2.68618  4.42225  2.77519  2.73123  3.46354  2.40513  3.72494  3.29354  2.67741  2.69355  4.24690  2.90347  2.73739  3.18146  2.89801  2.37887  2.77519  2.98518  4.58477  3.61503
          0.02274  4.19067  4.91302  0.61958  0.77255  0.48576  0.95510
    638   2.80920  5.10731  1.60353  2.39446  3.84317  3.43881  2.74711  3.81893  2.60480  3.35455  4.20000  2.93435  3.91218  2.90797  3.08928  2.78581  3.05513  3.47322  5.23725  2.82273    663 d - - -
          2.68618  4.42225  2.77519  2.73123  3.46354  2.40513  3.72494  3.29354  2.67741  2.69355  4.24690  2.90347  2.73739  3.18146  2.89801  2.37887  2.77519  2.98518  4.58477  3.61503
          0.02274  4.19067  4.91302  0.61958  0.77255  0.48576  0.95510
    639   3.11072  4.84216  3.84859  3.79409  4.90704  0.37243  4.88280  4.59608  4.01795  4.20550  5.19233  4.01440  4.24231  4.31753  4.20760  3.29360  3.61644  4.06265  5.90593  5.02380    664 G - - -
          2.68618  4.42225  2.77519  2.73123  3.46354  2.40513  3.72494  3.29354  2.67741  2.69355  4.24690  2.90347  2.73739  3.18146  2.89801  2.37887  2.77519  2.98518  4.58477  3.61503
          0.02274  4.19067  4.91302  0.61958  0.77255  0.48576  0.95510
    640   2.70775  5.05885  2.69768  1.80984  4.42626  3.36389  3.70759  3.88046  2.51965  3.42465  4.21798  2.41098  3.84676  2.84341  3.00504  2.06545  2.50288  3.48595  5.60939  4.22212    665 e - - -
          2.68618  4.42225  2.77519  2.73123  3.46354  2.40513  3.72494  3.29354  2.67741  2.69355  4.24690  2.90347  2.73739  3.18146  2.89801  2.37887  2.77519  2.98518  4.58477  3.61503
          0.02274  4.19067  4.91302  0.61958  0.77255  0.48576  0.95510
    641   2.55603  4.58574  3.09518  2.71733  4.12553  3.29638  3.91032  3.50428  2.77459  3.19964  4.05052  1.63750  3.86535  3.11622  3.18092  2.16461  2.90122  2.45468  5.45513  4.14613    666 n - - -
          2.68618  4.42225  2.77519  2.73123  3.46354  2.40513  3.72494  3.29354  2.67741  2.69355  4.24690  2.90347  2.73739  3.18146  2.89801  2.37887  2.77519  2.98518  4.58477  3.61503
          0.02274  4.19067  4.91302  0.61958  0.77255  0.48576  0.95510
    642   2.81213  5.18539  2.69175  1.78261  4.51918  3.41744  3.70903  3.96482  2.08050  3.48625  4.29283  2.91339  2.13720  2.84466  2.86399  2.77723  3.05595  3.58178  5.64503  4.27387    667 e - - -
          2.68618  4.42225  2.77519  2.73123  3.46354  2.40513  3.72494  3.29354  2.67741  2.69355  4.24690  2.90347  2.73739  3.18146  2.89801  2.37887  2.77519  2.98518  4.58477  3.61503
          0.02274  4.19067  4.91302  0.61958  0.77255  0.48576  0.95510
    643   1.49742  4.25129  3.55934  3.29298  4.50342  1.43033  4.37920  3.93110  3.39038  3.61117  4.41878  3.41745  3.78213  3.65003  3.70382  2.07288  2.80168  3.32798  5.83498  4.63406    668 g - - -
          2.68618  4.42225  2.77519  2.73123  3.46354  2.40513  3.72494  3.29354  2.67741  2.69355  4.24690  2.90347  2.73739  3.18146  2.89801  2.37887  2.77519  2.98518  4.58477  3.61503
          0.02274  4.19067  4.91302  0.61958  0.77255  0.48576  0.95510
    644   3.53320  4.90786  4.70004  4.35307  3.28978  4.38289  4.91067  2.52210  4.11849  0.56319  3.23385  4.59830  4.77089  4.40874  4.23759  4.00967  3.81694  2.63987  5.27180  4.06471    669 L - - -
          2.68618  4.42225  2.77519  2.73123  3.46354  2.40513  3.72494  3.29354  2.67741  2.69355  4.24690  2.90347  2.73739  3.18146  2.89801  2.37887  2.77519  2.98518  4.58477  3.61503
          0.02274  4.19067  4.91302  0.61958  0.77255  0.48576  0.95510
    645   2.72863  5.00698  2.79946  2.44509  4.43548  3.38267  3.73848  3.88611  2.08592  3.43124  4.23808  2.11238  3.87737  2.88197  2.89131  1.78407  3.00062  3.49289  5.59930  4.24486    670 s - - -
          2.68618  4.42225  2.77519  2.73123  3.46354  2.40513  3.72494  3.29354  2.67741  2.69355  4.24690  2.90347  2.73739  3.18146  2.89801  2.37887  2.77519  2.98518  4.58477  3.61503
          0.02274  4.19067  4.91302  0.61958  0.77255  0.48576  0.95510
    646   3.05934  4.46026  4.52956  3.96971  3.00616  4.20109  4.35719  2.02597  3.81128  1.11581  3.09510  4.16669  4.49282  3.99635  3.95930  3.51672  3.28615  2.36890  4.79875  2.59552    671 l - - -
          2.68618  4.42225  2.77519  2.73123  3.46354  2.40513  3.72494  3.29354  2.67741  2.69355  4.24690  2.90347  2.73739  3.18146  2.89801  2.37887  2.77519  2.98518  4.58477  3.61503
          0.02274  4.19067  4.91302  0.61958  0.77255  0.48576  0.95510
    647   2.70377  5.19832  2.31713  2.01522  4.51905  3.37643  2.90937  4.00132  2.42386  3.49238  4.25344  2.40937  3.82169  2.40387  2.92685  2.65659  2.62445  3.57754  5.63763  4.21899    672 e - - -
          2.68618  4.42225  2.77519  2.73123  3.46354  2.40513  3.72494  3.29354  2.67741  2.69355  4.24690  2.90347  2.73739  3.18146  2.89801  2.37887  2.77519  2.98518  4.58477  3.61503
          0.02274  4.19067  4.91302  0.61958  0.77255  0.48576  0.95510
    648   2.87186  5.34124  2.55184  1.60157  4.66861  3.39525  3.72434  4.14097  2.07571  3.62827  4.43008  1.98784  3.90114  2.85816  2.93607  2.80633  3.11851  3.73226  5.76402  4.35692    673 e - - -
          2.68618  4.42225  2.77519  2.73123  3.46354  2.40513  3.72494  3.29354  2.67741  2.69355  4.24690  2.90347  2.73739  3.18146  2.89801  2.37887  2.77519  2.98518  4.58477  3.61503
          0.02274  4.19067  4.91302  0.61958  0.77255  0.48576  0.95510
    649   3.24295  5.32812  3.72425  2.97935  4.84003  3.82398  3.69939  4.15947  1.42841  3.55894  4.43904  3.34989  4.17422  2.83068  1.16758  3.23007  3.38597  3.84513  5.56016  4.43333    674 r - - -
          2.68618  4.42225  2.77519  2.73123  3.46354  2.40513  3.72494  3.29354  2.67741  2.69355  4.24690  2.90347  2.73739  3.18146  2.89801  2.37887  2.77519  2.98518  4.58477  3.61503
          0.02274  4.19067  4.91302  0.61958  0.77255  0.48576  0.95510
    650   2.42922  4.32802  4.61813  4.06433  3.49194  4.22937  4.65472  1.46693  3.95430  2.19336  2.78389  4.26513  4.55576  4.17969  4.13212  3.56021  3.21149  1.39933  5.24206  4.05705    675 v - - -
          2.68618  4.42225  2.77519  2.73123  3.46354  2.40513  3.72494  3.29354  2.67741  2.69355  4.24690  2.90347  2.73739  3.18146  2.89801  2.37887  2.77519  2.98518  4.58477  3.61503
          0.02274  4.19067  4.91302  0.61958  0.77255  0.48576  0.95510
    651   2.61974  4.46139  3.75060  3.53312  4.28976  3.28637  4.52098  3.45810  3.48261  3.30973  4.34888  3.67947  4.01959  3.86350  3.71712  2.82581  0.72804  3.11644  5.69753  4.51014    676 t - - -
          2.68618  4.42225  2.77519  2.73123  3.46354  2.40513  3.72494  3.29354  2.67741  2.69355  4.24690  2.90347  2.73739  3.18146  2.89801  2.37887  2.77519  2.98518  4.58477  3.61503
          0.02274  4.19067  4.91302  0.61958  0.77255  0.48576  0.95510
    652   3.23054  4.50461  5.06299  4.57893  3.70347  4.65322  5.28109  1.05135  4.47504  2.17405  3.48751  4.77156  4.94145  4.72827  4.65451  4.05870  3.49639  1.22867  5.72168  4.51873    677 i - - -
          2.68618  4.42225  2.77519  2.73123  3.46354  2.40513  3.72494  3.29354  2.67741  2.69355  4.24690  2.90347  2.73739  3.18146  2.89801  2.37887  2.77519  2.98518  4.58477  3.61503
          0.02274  4.19067  4.91302  0.61958  0.77255  0.48576  0.95510
    653   3.53320  4.90786  4.70004  4.35307  3.28978  4.38289  4.91067  2.52210  4.11849  0.56319  3.23385  4.59830  4.77089  4.40874  4.23759  4.00967  3.81694  2.63987  5.27180  4.06471    678 L - - -
          2.68618  4.42225  2.77519  2.73123  3.46354  2.40513  3.72494  3.29354  2.67741  2.69355  4.24690  2.90347  2.73739  3.18146  2.89801  2.37887  2.77519  2.98518  4.58477  3.61503
          0.02274  4.19067  4.91302  0.61958  0.77255  0.48576  0.95510
    654   2.98370  5.40809  2.47004  1.12487  4.70497  3.39644  3.80819  4.19558  2.61091  3.69582  4.54924  2.88279  3.95410  2.36175  3.05342  2.90998  3.24667  3.80961  5.83971  4.42920    679 e - - -
          2.68618  4.42225  2.77519  2.73123  3.46354  2.40513  3.72494  3.29354  2.67741  2.69355  4.24690  2.90347  2.73739  3.18146  2.89801  2.37887  2.77519  2.98518  4.58477  3.61503
          0.02274  4.19067  4.91302  0.61958  0.77255  0.48576  0.95510
    655   2.99603  4.37124  4.63112  4.10706  3.64702  4.25515  4.79353  1.48570  4.00271  2.31564  3.49373  4.31948  4.61775  4.26761  4.21225  3.61051  2.47373  1.18203  5.43273  4.22730    680 v - - -
          2.68618  4.42225  2.77519  2.73123  3.46354  2.40513  3.72494  3.29354  2.67741  2.69355  4.24690  2.90347  2.73739  3.18146  2.89801  2.37887  2.77519  2.98518  4.58477  3.61503
          0.02274  4.19067  4.91302  0.61958  0.77255  0.48576  0.95510
    656   2.04937  4.87224  2.96401  2.00749  4.13310  3.45421  3.67776  3.52143  2.17535  2.64471  3.96058  2.98985  3.86747  2.83030  2.86095  2.70527  2.91084  3.20149  5.37703  4.04888    681 e - - -
          2.68618  4.42225  2.77519  2.73123  3.46354  2.40513  3.72494  3.29354  2.67741  2.69355  4.24690  2.90347  2.73739  3.18146  2.89801  2.37887  2.77519  2.98518  4.58477  3.61503
          0.02274  4.19067  4.91302  0.61958  0.77255  0.48576  0.95510
    657   2.88240  5.30274  1.96155  2.27125  4.74388  1.73854  3.84858  4.25140  2.81262  3.77154  4.59541  1.95673  3.90318  3.00965  3.36859  2.82420  3.18818  3.80915  5.93514  4.47934    682 g - - -
          2.68618  4.42225  2.77519  2.73123  3.46354  2.40513  3.72494  3.29354  2.67741  2.69355  4.24690  2.90347  2.73739  3.18146  2.89801  2.37887  2.77519  2.98518  4.58477  3.61503
          0.02274  4.19067  4.91302  0.61958  0.77255  0.48576  0.95510
    658   3.46955  4.79851  4.99294  4.44063  3.11148  4.68714  4.96996  2.29888  4.24535  0.83304  1.94894  4.70797  4.85380  4.36889  4.35208  4.05488  3.69031  2.47588  5.23483  4.17184    683 l - - -
          2.68618  4.42225  2.77519  2.73123  3.46354  2.40513  3.72494  3.29354  2.67741  2.69355  4.24690  2.90347  2.73739  3.18146  2.89801  2.37887  2.77519  2.98518  4.58477  3.61503
          0.02274  4.19067  4.91302  0.61958  0.77255  0.48576  0.95510
    659   2.79698  5.25266  1.71349  1.97249  4.58246  3.34841  3.73020  4.05849  2.59741  3.57734  4.37145  2.83407  3.86396  2.86667  3.12430  2.27874  2.44025  3.64726  5.74843  4.31772    684 d - - -
          2.68618  4.42225  2.77519  2.73123  3.46354  2.40513  3.72494  3.29354  2.67741  2.69355  4.24690  2.90347  2.73739  3.18146  2.89801  2.37887  2.77519  2.98518  4.58477  3.61503
          0.02274  4.19067  4.91302  0.61958  0.77255  0.48576  0.95510
    660   3.46594  4.79577  4.98895  4.43640  3.11173  4.68277  4.96582  2.29930  4.24144  0.84785  1.90978  4.70333  4.85073  4.36573  4.34864  4.04994  3.68679  2.47531  5.23307  4.16951    685 l - - -
          2.68618  4.42225  2.77519  2.73123  3.46354  2.40513  3.72494  3.29354  2.67741  2.69355  4.24690  2.90347  2.73739  3.18146  2.89801  2.37887  2.77519  2.98518  4.58477  3.61503
          0.02274  4.19067  4.91302  0.61958  0.77255  0.48576  0.95510
    661   3.23206  4.92300  3.87528  3.76864  4.71710  3.59314  4.80912  4.35854  3.85606  3.94452  5.01564  4.03786  0.40367  4.23441  4.05479  3.41206  3.70053  3.96483  5.80295  4.84574    686 P - - -
          2.68618  4.42225  2.77519  2.73123  3.46354  2.40513  3.72494  3.29354  2.67741  2.69355  4.24690  2.90347  2.73739  3.18146  2.89801  2.37887  2.77519  2.98518  4.58477  3.61503
          0.02274  4.19067  4.91302  0.61958  0.77255  0.48576  0.95510
    662   2.71139  5.18234  2.40138  2.16253  4.52731  3.41975  3.61848  3.99534  1.86781  3.47177  4.23298  2.88891  3.83664  2.33970  2.39361  2.67007  2.94040  3.57507  5.59683  4.20958    687 k - - -
          2.68618  4.42225  2.77519  2.73123  3.46354  2.40513  3.72494  3.29354  2.67741  2.69355  4.24690  2.90347  2.73739  3.18146  2.89801  2.37887  2.77519  2.98518  4.58477  3.61503
          0.12772  4.19067  2.25602  0.61958  0.77255  0.48576  0.95510
    663   1.98020  4.48581  3.32197  2.82356  2.81029  3.51454  2.29647  3.05670  2.77572  2.71742  3.64102  3.23998  3.94836  3.11692  3.14368  2.79982  2.90568  2.81471  4.81832  3.39231    688 a - - -
          2.68618  4.42225  2.77519  2.73123  3.46354  2.40513  3.72494  3.29354  2.67741  2.69355  4.24690  2.90347  2.73739  3.18146  2.89801  2.37887  2.77519  2.98518  4.58477  3.61503
          0.02523  4.08818  4.81052  0.61958  0.77255  0.60113  0.79450
    664   2.49436  5.31844  1.69810  1.87174  4.65060  2.39569  3.73803  4.13821  2.66304  3.65198  4.46250  2.76775  3.84591  2.88558  3.21595  2.76041  3.10618  3.71909  5.82384  4.36783    689 d - - -
          2.68618  4.42225  2.77519  2.73123  3.46354  2.40513  3.72494  3.29354  2.67741  2.69355  4.24690  2.90347  2.73739  3.18146  2.89801  2.37887  2.77519  2.98518  4.58477  3.61503
          0.02523  4.08818  4.81052  0.61958  0.77255  0.41984  1.07047
    665   2.77586  5.27428  1.94560  1.81185  4.58902  3.36659  3.68715  4.07100  2.13298  3.56668  4.34464  2.83245  3.85110  2.81137  3.01569  2.71740  2.50625  3.65117  5.71780  4.28886    690 e - - -
          2.68618  4.42225  2.77519  2.73123  3.46354  2.40513  3.72494  3.29354  2.67741  2.69355  4.24690  2.90347  2.73739  3.18146  2.89801  2.37887  2.77519  2.98518  4.58477  3.61503
          0.02274  4.19067  4.91302  0.61958  0.77255  0.48576  0.95510
    666   2.63463  4.92020  2.55522  2.41177  4.21242  2.81611  3.64542  3.64632  2.41627  2.72584  4.01226  2.93888  3.82763  2.77981  2.27867  2.30749  2.87332  3.28984  5.42430  4.06893    691 r - - -
          2.68618  4.42225  2.77519  2.73123  3.46354  2.40513  3.72494  3.29354  2.67741  2.69355  4.24690  2.90347  2.73739  3.18146  2.89801  2.37887  2.77519  2.98518  4.58477  3.61503
          0.02274  4.19067  4.91302  0.61958  0.77255  0.48576  0.95510
    667   2.61509  4.35202  3.47061  2.90471  3.50487  3.58493  3.84485  2.52996  2.42978  2.23345  3.46019  3.31590  3.96902  3.16192  3.19555  2.46135  2.49125  2.25854  4.94974  3.71238    692 l - - -
          2.68618  4.42225  2.77519  2.73123  3.46354  2.40513  3.72494  3.29354  2.67741  2.69355  4.24690  2.90347  2.73739  3.18146  2.89801  2.37887  2.77519  2.98518  4.58477  3.61503
          0.02274  4.19067  4.91302  0.61958  0.77255  0.48576  0.95510
    668   2.79841  5.26546  2.56690  1.60491  4.58500  3.37356  3.70370  4.06277  2.51140  3.56426  4.35285  2.38091  3.86655  2.32866  3.00244  2.33469  3.04771  3.65181  5.71793  4.29979    693 e - - -
          2.68618  4.42225  2.77519  2.73123  3.46354  2.40513  3.72494  3.29354  2.67741  2.69355  4.24690  2.90347  2.73739  3.18146  2.89801  2.37887  2.77519  2.98518  4.58477  3.61503
          0.02274  4.19067  4.91302  0.61958  0.77255  0.48576  0.95510
    669   2.91535  5.40482  1.43519  2.23384  4.78294  3.30865  3.82828  4.30146  2.79361  3.80552  4.62703  1.95613  3.90474  2.98472  3.36186  2.29714  3.20879  3.85956  5.96195  4.48385    694 d - - -
          2.68618  4.42225  2.77519  2.73123  3.46354  2.40513  3.72494  3.29354  2.67741  2.69355  4.24690  2.90347  2.73739  3.18146  2.89801  2.37887  2.77519  2.98518  4.58477  3.61503
          0.02274  4.19067  4.91302  0.61958  0.77255  0.48576  0.95510
    670   3.25543  4.61597  4.54331  4.07718  2.04168  4.23805  3.79313  2.20047  3.93346  2.37258  3.56376  4.06931  4.55859  4.02989  4.04227  3.56265  3.48213  2.76928  4.03398  1.19448    695 y - - -
          2.68618  4.42225  2.77519  2.73123  3.46354  2.40513  3.72494  3.29354  2.67741  2.69355  4.24690  2.90347  2.73739  3.18146  2.89801  2.37887  2.77519  2.98518  4.58477  3.61503
          0.02274  4.19067  4.91302  0.61958  0.77255  0.48576  0.95510
    671   2.35592  4.29830  3.53886  3.21914  4.34205  3.08629  4.28091  3.70987  3.23033  3.43477  4.28130  3.40092  3.81637  3.54730  3.54559  1.39460  1.49620  3.21327  5.69548  4.46802    696 s - - -
          2.68618  4.42225  2.77519  2.73123  3.46354  2.40513  3.72494  3.29354  2.67741  2.69355  4.24690  2.90347  2.73739  3.18146  2.89801  2.37887  2.77519  2.98518  4.58477  3.61503
          0.02274  4.19067  4.91302  0.61958  0.77255  0.48576  0.95510
    672   2.34153  4.92845  2.52216  2.13367  4.19723  3.41886  3.63480  2.92203  2.24331  3.20083  3.99613  2.92662  3.82275  2.76788  2.89216  2.63817  2.52836  3.27265  5.41457  4.05491    697 e - - -
          2.68618  4.42225  2.77519  2.73123  3.46354  2.40513  3.72494  3.29354  2.67741  2.69355  4.24690  2.90347  2.73739  3.18146  2.89801  2.37887  2.77519  2.98518  4.58477  3.61503
          0.02274  4.19067  4.91302  0.61958  0.77255  0.48576  0.95510
    673   2.60962  4.49805  3.27614  2.74742  2.82698  3.49295  2.93342  3.09786  2.71795  2.77446  3.65109  3.19103  3.91614  3.05176  3.11292  1.94586  2.45685  2.83671  5.02648  3.70595    698 s - - -
          2.68618  4.42225  2.77519  2.73123  3.46354  2.40513  3.72494  3.29354  2.67741  2.69355  4.24690  2.90347  2.73739  3.18146  2.89801  2.37887  2.77519  2.98518  4.58477  3.61503
          0.02274  4.19067  4.91302  0.61958  0.77255  0.48576  0.95510
    674   2.93535  5.35344  2.54723  1.48031  4.66178  3.41173  3.76863  4.14114  2.52358  3.63680  4.47217  2.89601  3.93845  1.75497  2.94931  2.87159  3.18759  3.75355  5.77575  4.38107    699 e - - -
          2.68618  4.42225  2.77519  2.73123  3.46354  2.40513  3.72494  3.29354  2.67741  2.69355  4.24690  2.90347  2.73739  3.18146  2.89801  2.37887  2.77519  2.98518  4.58477  3.61503
          0.02274  4.19067  4.91302  0.61958  0.77255  0.48576  0.95510
    675   2.30067  4.42756  3.38303  2.81205  3.58104  3.56427  3.79578  2.92078  2.40354  2.28911  3.04097  3.24684  3.94507  3.07476  2.63454  2.80402  2.85411  2.33138  4.99791  3.75122    700 l - - -
          2.68618  4.42225  2.77519  2.73123  3.46354  2.40513  3.72494  3.29354  2.67741  2.69355  4.24690  2.90347  2.73739  3.18146  2.89801  2.37887  2.77519  2.98518  4.58477  3.61503
          0.02274  4.19067  4.91302  0.61958  0.77255  0.48576  0.95510
    676   2.27953  5.03642  2.88233  2.47543  4.44365  3.42932  3.71142  3.86819  1.65742  3.41023  4.21981  2.12065  3.89471  2.84893  2.75974  2.75544  3.01077  3.48860  5.57068  4.23558    701 k - - -
          2.68618  4.42225  2.77519  2.73123  3.46354  2.40513  3.72494  3.29354  2.67741  2.69355  4.24690  2.90347  2.73739  3.18146  2.89801  2.37887  2.77519  2.98518  4.58477  3.61503
          0.02274  4.19067  4.91302  0.61958  0.77255  0.48576  0.95510
    677   2.36934  4.33310  3.40637  3.20883  4.55645  2.23823  4.37080  4.04390  3.36441  3.70661  4.52343  3.39261  3.81642  3.63981  3.68235  0.93170  2.87200  3.42706  5.86771  4.64341    702 s - - -
          2.68618  4.42225  2.77519  2.73123  3.46354  2.40513  3.72494  3.29354  2.67741  2.69355  4.24690  2.90347  2.73739  3.18146  2.89801  2.37887  2.77519  2.98518  4.58477  3.61503
          0.02274  4.19067  4.91302  0.61958  0.77255  0.48576  0.95510
    678   2.71640  4.25957  3.98908  3.43775  3.36705  3.77326  4.15367  1.65041  3.32497  2.27052  2.60548  3.71861  4.17278  3.60567  3.57357  2.23002  2.97193  2.23936  4.95217  3.74519    703 i - - -
          2.68618  4.42225  2.77519  2.73123  3.46354  2.40513  3.72494  3.29354  2.67741  2.69355  4.24690  2.90347  2.73739  3.18146  2.89801  2.37887  2.77519  2.98518  4.58477  3.61503
          0.02274  4.19067  4.91302  0.61958  0.77255  0.48576  0.95510
    679   2.05795  3.02508  4.06440  3.49107  3.28144  3.71780  4.09000  2.09186  3.38160  2.30777  2.67742  3.71465  4.11247  3.61811  3.58781  3.01747  2.46589  2.22759  4.81332  3.61847    704 a - - -
          2.68618  4.42225  2.77519  2.73123  3.46354  2.40513  3.72494  3.29354  2.67741  2.69355  4.24690  2.90347  2.73739  3.18146  2.89801  2.37887  2.77519  2.98518  4.58477  3.61503
          0.02274  4.19067  4.91302  0.61958  0.77255  0.48576  0.95510
    680   3.21947  4.56639  4.83730  4.32875  3.39020  4.46900  4.94079  2.01279  4.17288  1.22316  3.22216  4.54636  4.76761  4.39429  4.33239  3.85127  3.47818  1.28414  5.37946  4.21240    705 l - - -
          2.68618  4.42225  2.77519  2.73123  3.46354  2.40513  3.72494  3.29354  2.67741  2.69355  4.24690  2.90347  2.73739  3.18146  2.89801  2.37887  2.77519  2.98518  4.58477  3.61503
          0.02274  4.19067  4.91302  0.61958  0.77255  0.48576  0.95510
    681   3.25304  4.75733  4.41049  4.04019  3.39185  4.08336  4.70183  2.60154  3.78791  1.94807  0.87613  4.27469  4.55579  4.15412  3.95330  3.62983  3.56999  2.64259  5.26787  4.05298    706 m - - -
          2.68618  4.42225  2.77519  2.73123  3.46354  2.40513  3.72494  3.29354  2.67741  2.69355  4.24690  2.90347  2.73739  3.18146  2.89801  2.37887  2.77519  2.98518  4.58477  3.61503
          0.02274  4.19067  4.91302  0.61958  0.77255  0.48576  0.95510
    682   2.85529  4.29987  4.32234  3.74593  1.91593  3.97987  4.25787  2.40781  3.62056  1.69567  2.51348  3.96238  4.31063  3.81652  3.79069  3.28063  2.45655  2.34740  4.83066  3.62087    707 l - - -
          2.68618  4.42225  2.77519  2.73123  3.46354  2.40513  3.72494  3.29354  2.67741  2.69355  4.24690  2.90347  2.73739  3.18146  2.89801  2.37887  2.77519  2.98518  4.58477  3.61503
          0.02274  4.19067  4.91302  0.61958  0.77255  0.48576  0.95510
    683   1.74153  2.96963  4.12753  3.58132  3.44054  3.69089  4.24057  2.35578  3.47571  2.07051  3.39601  3.78250  4.15396  3.72655  3.69775  3.02705  2.94165  1.86242  5.00833  3.81035    708 a - - -
          2.68618  4.42225  2.77519  2.73123  3.46354  2.40513  3.72494  3.29354  2.67741  2.69355  4.24690  2.90347  2.73739  3.18146  2.89801  2.37887  2.77519  2.98518  4.58477  3.61503
          0.02274  4.19067  4.91302  0.61958  0.77255  0.48576  0.95510
    684   3.32406  4.60568  5.08074  4.53667  3.34011  4.68562  5.09511  1.48744  4.41250  1.11229  3.12192  4.75342  4.88614  4.54018  4.52902  4.05332  3.55928  1.74862  5.40782  4.31403    709 l - - -
          2.68618  4.42225  2.77519  2.73123  3.46354  2.40513  3.72494  3.29354  2.67741  2.69355  4.24690  2.90347  2.73739  3.18146  2.89801  2.37887  2.77519  2.98518  4.58477  3.61503
          0.02274  4.19067  4.91302  0.61958  0.77255  0.48576  0.95510
    685   3.11072  4.84216  3.84859  3.79409  4.90704  0.37243  4.88280  4.59608  4.01795  4.20550  5.19233  4.01440  4.24231  4.31753  4.20760  3.29360  3.61644  4.06265  5.90593  5.02380    710 G - - -
          2.68618  4.42225  2.77519  2.73123  3.46354  2.40513  3.72494  3.29354  2.67741  2.69355  4.24690  2.90347  2.73739  3.18146  2.89801  2.37887  2.77519  2.98518  4.58477  3.61503
          0.02274  4.19067  4.91302  0.61958  0.77255  0.48576  0.95510
    686   2.26432  4.71311  3.23818  2.71310  4.07275  3.48866  3.79598  3.27658  1.55564  3.03774  3.92461  3.16624  3.93894  2.97685  2.82972  2.78378  2.95610  2.42953  5.36205  4.08587    711 k - - -
          2.68618  4.42225  2.77519  2.73123  3.46354  2.40513  3.72494  3.29354  2.67741  2.69355  4.24690  2.90347  2.73739  3.18146  2.89801  2.37887  2.77519  2.98518  4.58477  3.61503
          0.02274  4.19067  4.91302  0.61958  0.77255  0.48576  0.95510
    687   3.69439  5.00569  4.67889  4.46429  0.60633  4.28678  4.06155  3.19187  4.36667  2.49264  3.88065  4.39435  4.74597  4.44883  4.40694  3.94011  3.99961  3.20423  4.23585  2.57105    712 F - - -
          2.68618  4.42225  2.77519  2.73123  3.46354  2.40513  3.72494  3.29354  2.67741  2.69355  4.24690  2.90347  2.73739  3.18146  2.89801  2.37887  2.77519  2.98518  4.58477  3.61503
          0.02274  4.19067  4.91302  0.61958  0.77255  0.48576  0.95510
    688   2.49514  1.68697  3.98856  3.50147  3.57768  3.38851  4.20873  2.80107  3.35807  2.18355  3.60004  3.63740  3.98372  3.65462  3.58572  2.19598  2.86531  2.55375  5.09097  3.86323    713 c - - -
          2.68618  4.42225  2.77519  2.73123  3.46354  2.40513  3.72494  3.29354  2.67741  2.69355  4.24690  2.90347  2.73739  3.18146  2.89801  2.37887  2.77519  2.98518  4.58477  3.61503
          0.02274  4.19067  4.91302  0.61958  0.77255  0.48576  0.95510
    689   2.88149  5.23711  2.94465  1.53492  4.61147  3.52362  3.66554  4.03155  1.91062  3.50128  4.30825  3.00534  3.94446  2.78829  2.12841  2.84506  3.09425  3.65221  5.60272  4.29253    714 e - - -
          2.68618  4.42225  2.77519  2.73123  3.46354  2.40513  3.72494  3.29354  2.67741  2.69355  4.24690  2.90347  2.73739  3.18146  2.89801  2.37887  2.77519  2.98518  4.58477  3.61503
          0.02274  4.19067  4.91302  0.61958  0.77255  0.48576  0.95510
    690   2.68112  4.59547  3.27567  2.72204  3.76357  3.55070  2.92313  3.14852  2.24103  1.96266  3.69067  3.17801  3.94095  2.97831  2.88074  2.80527  2.44864  2.89518  5.11969  3.85040    715 l - - -
          2.68618  4.42225  2.77519  2.73123  3.46354  2.40513  3.72494  3.29354  2.67741  2.69355  4.24690  2.90347  2.73739  3.18146  2.89801  2.37887  2.77519  2.98518  4.58477  3.61503
          0.02274  4.19067  4.91302  0.61958  0.77255  0.48576  0.95510
    691   3.69439  5.00569  4.67889  4.46429  0.60633  4.28678  4.06155  3.19187  4.36667  2.49264  3.88065  4.39435  4.74597  4.44883  4.40694  3.94011  3.99961  3.20423  4.23585  2.57105    716 F - - -
          2.68618  4.42225  2.77519  2.73123  3.46354  2.40513  3.72494  3.29354  2.67741  2.69355  4.24690  2.90347  2.73739  3.18146  2.89801  2.37887  2.77519  2.98518  4.58477  3.61503
          0.02274  4.19067  4.91302  0.61958  0.77255  0.48576  0.95510
    692   1.78153  4.30715  3.52523  3.35874  4.57552  0.99080  4.47965  3.96366  3.51500  3.69513  4.54100  3.47831  3.83615  3.77748  3.79612  2.55630  2.89023  3.37630  5.89863  4.72030    717 g - - -
          2.68618  4.42225  2.77519  2.73123  3.46354  2.40513  3.72494  3.29354  2.67741  2.69355  4.24690  2.90347  2.73739  3.18146  2.89801  2.37887  2.77519  2.98518  4.58477  3.61503
          0.02274  4.19067  4.91302  0.61958  0.77255  0.48576  0.95510
    693   2.61384  4.46463  3.30180  2.39212  3.63247  3.53291  3.78320  2.97869  2.70945  2.35902  2.58270  3.20147  3.92474  3.04404  3.09976  2.44306  2.44223  2.73682  5.03993  3.78160    718 l - - -
          2.68618  4.42225  2.77519  2.73123  3.46354  2.40513  3.72494  3.29354  2.67741  2.69355  4.24690  2.90347  2.73739  3.18146  2.89801  2.37887  2.77519  2.98518  4.58477  3.61503
          0.02274  4.19067  4.91302  0.61958  0.77255  0.48576  0.95510
    694   2.95794  5.11368  3.18631  2.72216  4.52166  3.57551  3.75335  3.99162  2.19950  3.48785  4.34232  2.09915  4.02905  2.90434  1.31630  2.96743  3.19305  3.63641  5.54618  4.28335    719 r - - -
          2.68621  4.42228  2.77466  2.73127  3.46357  2.40516  3.72498  3.29357  2.67744  2.69358  4.24693  2.90350  2.73743  3.18150  2.89804  2.37890  2.77523  2.98522  4.58480  3.61506
          0.24454  1.56264  4.91302  0.23099  1.57867  0.48576  0.95510
    695   2.42666  4.90345  2.98795  2.44090  4.16904  3.44534  3.63704  3.59723  2.37940  3.17199  3.97469  2.55049  3.33920  2.57449  2.22706  2.66088  2.87524  3.25506  5.38260  3.09307    721 r - - -
          2.68618  4.42225  2.77519  2.73123  3.46354  2.40513  3.72494  3.29354  2.67741  2.69355  4.24690  2.90347  2.73739  3.18146  2.89801  2.37887  2.77519  2.98518  4.58477  3.61503
          0.02274  4.19067  4.91302  0.61958  0.77255  0.48576  0.95510
    696   3.13684  5.74811  0.97102  1.79342  5.03174  3.31544  3.92011  4.57621  3.00631  4.06767  4.95046  2.77854  3.97189  3.09841  3.64102  2.99639  3.44040  4.13737  6.20694  4.67345    722 d - - -
          2.68618  4.42225  2.77519  2.73123  3.46354  2.40513  3.72494  3.29354  2.67741  2.69355  4.24690  2.90347  2.73739  3.18146  2.89801  2.37887  2.77519  2.98518  4.58477  3.61503
          0.02274  4.19067  4.91302  0.61958  0.77255  0.48576  0.95510
    697   2.80269  5.20399  2.15044  1.42166  4.49605  3.36991  3.73839  3.90593  2.60225  3.49142  4.30887  2.85790  3.87775  2.88146  3.11649  2.76096  3.05932  2.76707  5.69628  4.28081    723 e - - -
          2.68618  4.42225  2.77519  2.73123  3.46354  2.40513  3.72494  3.29354  2.67741  2.69355  4.24690  2.90347  2.73739  3.18146  2.89801  2.37887  2.77519  2.98518  4.58477  3.61503
          0.02274  4.19067  4.91302  0.61958  0.77255  0.48576  0.95510
    698   2.76692  5.17814  2.82622  2.08478  4.51906  3.44523  3.64765  3.96830  1.86297  3.45979  4.24349  2.92384  3.87358  2.06885  2.71788  2.34452  2.99471  3.57184  5.59310  4.23033    724 k - - -
          2.68618  4.42225  2.77519  2.73123  3.46354  2.40513  3.72494  3.29354  2.67741  2.69355  4.24690  2.90347  2.73739  3.18146  2.89801  2.37887  2.77519  2.98518  4.58477  3.61503
          0.02274  4.19067  4.91302  0.61958  0.77255  0.48576  0.95510
    699   2.61974  4.46139  3.75060  3.53312  4.28976  3.28637  4.52098  3.45810  3.48261  3.30973  4.34888  3.67947  4.01959  3.86350  3.71712  2.82581  0.72804  3.11644  5.69753  4.51014    725 t - - -
          2.68618  4.42225  2.77519  2.73123  3.46354  2.40513  3.72494  3.29354  2.67741  2.69355  4.24690  2.90347  2.73739  3.18146  2.89801  2.37887  2.77519  2.98518  4.58477  3.61503
          0.02274  4.19067  4.91302  0.61958  0.77255  0.48576  0.95510
    700   2.42296  4.29088  4.16448  3.62912  3.53728  3.86068  4.36742  2.17343  3.52934  2.01810  3.44818  3.88219  4.28869  3.80805  3.77805  3.19249  2.49416  1.35817  5.16499  3.96048    726 v - - -
          2.68618  4.42225  2.77519  2.73123  3.46354  2.40513  3.72494  3.29354  2.67741  2.69355  4.24690  2.90347  2.73739  3.18146  2.89801  2.37887  2.77519  2.98518  4.58477  3.61503
          0.02274  4.19067  4.91302  0.61958  0.77255  0.48576  0.95510
    701   2.74476  4.64268  3.25333  1.66568  3.83410  3.62157  3.90551  2.36618  2.76058  2.70678  3.71086  3.25223  4.03139  3.11773  3.16736  2.89521  2.98954  2.20628  5.29961  4.01227    727 e - - -
          2.68618  4.42225  2.77519  2.73123  3.46354  2.40513  3.72494  3.29354  2.67741  2.69355  4.24690  2.90347  2.73739  3.18146  2.89801  2.37887  2.77519  2.98518  4.58477  3.61503
          0.02274  4.19067  4.91302  0.61958  0.77255  0.48576  0.95510
    702   3.27073  4.58212  4.96152  4.40919  1.75598  4.51378  4.67612  1.57423  4.26925  1.44423  3.03828  4.55345  4.73667  4.34523  4.34441  3.85755  3.49542  2.25036  4.95757  3.66861    728 l - - -
          2.68618  4.42225  2.77519  2.73123  3.46354  2.40513  3.72494  3.29354  2.67741  2.69355  4.24690  2.90347  2.73739  3.18146  2.89801  2.37887  2.77519  2.98518  4.58477  3.61503
          0.02274  4.19067  4.91302  0.61958  0.77255  0.48576  0.95510
    703   3.25893  4.58533  4.85981  4.35538  1.60084  4.44561  4.51985  1.44082  4.21527  1.81732  3.17618  4.46755  4.71866  4.32540  4.31070  3.80768  3.49776  2.21946  4.80193  3.37187    729 i - - -
          2.68618  4.42225  2.77519  2.73123  3.46354  2.40513  3.72494  3.29354  2.67741  2.69355  4.24690  2.90347  2.73739  3.18146  2.89801  2.37887  2.77519  2.98518  4.58477  3.61503
          0.02274  4.19067  4.91302  0.61958  0.77255  0.48576  0.95510
    704   3.36732  5.50697  0.55108  2.59372  4.93511  3.48443  4.25769  4.60348  3.40877  4.15853  5.15535  3.16189  4.16029  3.50537  3.95955  3.30152  3.71653  4.21218  6.03725  4.77044    730 D - - -
          2.68618  4.42225  2.77519  2.73123  3.46354  2.40513  3.72494  3.29354  2.67741  2.69355  4.24690  2.90347  2.73739  3.18146  2.89801  2.37887  2.77519  2.98518  4.58477  3.61503
          0.02274  4.19067  4.91302  0.61958  0.77255  0.48576  0.95510
    705   3.26896  5.40853  2.67466  0.64455  4.80133  3.51083  4.14194  4.32195  3.06658  3.89251  4.86589  3.16681  4.13453  3.35934  3.49933  3.22603  3.57992  3.97751  5.91133  4.65071    731 E - - -
          2.68618  4.42225  2.77519  2.73123  3.46354  2.40513  3.72494  3.29354  2.67741  2.69355  4.24690  2.90347  2.73739  3.18146  2.89801  2.37887  2.77519  2.98518  4.58477  3.61503
          0.02274  4.19067  4.91302  0.61958  0.77255  0.48576  0.95510
    706   1.08718  4.24090  3.60448  3.31272  4.45783  2.25944  4.37117  3.87863  3.38187  3.56347  4.37516  3.42824  3.78261  3.64595  3.69197  1.94460  2.79440  3.29494  5.79710  4.59826    732 a - - -
          2.68618  4.42225  2.77519  2.73123  3.46354  2.40513  3.72494  3.29354  2.67741  2.69355  4.24690  2.90347  2.73739  3.18146  2.89801  2.37887  2.77519  2.98518  4.58477  3.61503
          0.02274  4.19067  4.91302  0.61958  0.77255  0.48576  0.95510
    707   3.91967  5.17022  4.61246  4.40573  3.06758  4.11708  4.35057  3.97167  4.12963  3.30597  4.58817  4.49471  4.66331  4.49988  4.19753  4.12004  4.23889  3.87003  0.43163  3.05504    733 W - - -
          2.68618  4.42225  2.77519  2.73123  3.46354  2.40513  3.72494  3.29354  2.67741  2.69355  4.24690  2.90347  2.73739  3.18146  2.89801  2.37887  2.77519  2.98518  4.58477  3.61503
          0.02274  4.19067  4.91302  0.61958  0.77255  0.48576  0.95510
    708   2.28223  4.30621  4.15199  3.65992  3.62813  3.78800  4.43183  1.31352  3.56040  2.44345  3.52933  3.88695  4.27436  3.85357  3.80812  3.15176  2.38259  2.01678  5.26617  4.05988    734 i - - -
          2.68618  4.42225  2.77519  2.73123  3.46354  2.40513  3.72494  3.29354  2.67741  2.69355  4.24690  2.90347  2.73739  3.18146  2.89801  2.37887  2.77519  2.98518  4.58477  3.61503
          0.02274  4.19067  4.91302  0.61958  0.77255  0.48576  0.95510
    709   3.50539  4.82078  4.83263  4.40878  1.06635  4.51101  4.16402  2.62641  4.24512  1.55033  3.27939  4.42113  4.78702  4.30934  4.31858  3.90145  3.74218  2.71329  4.34848  2.74583    735 f - - -
          2.68618  4.42225  2.77519  2.73123  3.46354  2.40513  3.72494  3.29354  2.67741  2.69355  4.24690  2.90347  2.73739  3.18146  2.89801  2.37887  2.77519  2.98518  4.58477  3.61503
          0.02274  4.19067  4.91302  0.61958  0.77255  0.48576  0.95510
    710   2.56879  4.51744  3.23534  2.72102  3.83610  3.41618  3.81153  3.20629  2.69273  2.88904  2.87977  2.61660  3.88149  3.03766  3.09447  2.34032  1.90898  2.91606  5.20159  3.92752    736 t - - -
          2.68618  4.42225  2.77519  2.73123  3.46354  2.40513  3.72494  3.29354  2.67741  2.69355  4.24690  2.90347  2.73739  3.18146  2.89801  2.37887  2.77519  2.98518  4.58477  3.61503
          0.02274  4.19067  4.91302  0.61958  0.77255  0.48576  0.95510
    711   1.96898  4.57554  3.16950  2.73366  4.09262  3.32909  3.88013  3.44930  2.70256  3.12067  3.97682  3.15784  3.87031  2.45087  3.08968  2.67160  1.72232  3.10552  5.41073  4.12988    737 t - - -
          2.68618  4.42225  2.77519  2.73123  3.46354  2.40513  3.72494  3.29354  2.67741  2.69355  4.24690  2.90347  2.73739  3.18146  2.89801  2.37887  2.77519  2.98518  4.58477  3.61503
          0.02274  4.19067  4.91302  0.61958  0.77255  0.48576  0.95510
    712   2.50346  4.42163  3.51951  3.36311  4.41421  3.14740  4.45710  3.98679  3.45942  3.68613  4.59256  3.52612  3.91499  3.78482  3.72616  0.69589  3.00967  3.44930  5.76262  4.50337    738 s - - -
          2.68618  4.42225  2.77519  2.73123  3.46354  2.40513  3.72494  3.29354  2.67741  2.69355  4.24690  2.90347  2.73739  3.18146  2.89801  2.37887  2.77519  2.98518  4.58477  3.61503
          0.02274  4.19067  4.91302  0.61958  0.77255  0.48576  0.95510
    713   2.65167  5.10882  2.45811  2.33300  4.43771  3.40193  3.60246  3.90698  2.10839  3.40349  4.15988  2.87724  3.23453  2.36374  2.48351  2.31406  2.88330  3.49207  5.54805  4.15377    739 k - - -
          2.68618  4.42225  2.77519  2.73123  3.46354  2.40513  3.72494  3.29354  2.67741  2.69355  4.24690  2.90347  2.73739  3.18146  2.89801  2.37887  2.77519  2.98518  4.58477  3.61503
          0.02274  4.19067  4.91302  0.61958  0.77255  0.48576  0.95510
    714   2.69438  4.98117  2.86635  2.12542  4.25034  3.43435  3.66105  2.87239  2.41406  3.24750  4.05506  2.51703  3.85587  1.98137  2.85722  2.69570  2.92783  3.32923  5.45400  4.10086    740 q - - -
          2.68618  4.42225  2.77519  2.73123  3.46354  2.40513  3.72494  3.29354  2.67741  2.69355  4.24690  2.90347  2.73739  3.18146  2.89801  2.37887  2.77519  2.98518  4.58477  3.61503
          0.02274  4.19067  4.91302  0.61958  0.77255  0.48576  0.95510
    715   3.11072  4.84216  3.84859  3.79409  4.90704  0.37243  4.88280  4.59608  4.01795  4.20550  5.19233  4.01440  4.24231  4.31753  4.20760  3.29360  3.61644  4.06265  5.90593  5.02380    741 G - - -
          2.68618  4.42225  2.77519  2.73123  3.46354  2.40513  3.72494  3.29354  2.67741  2.69355  4.24690  2.90347  2.73739  3.18146  2.89801  2.37887  2.77519  2.98518  4.58477  3.61503
          0.02274  4.19067  4.91302  0.61958  0.77255  0.48576  0.95510
    716   2.93316  5.15764  3.29237  2.68543  4.58599  3.61889  3.66786  3.96863  1.41810  3.44058  4.26824  3.14198  4.00498  2.79500  1.83366  2.34960  3.13273  3.61543  5.52720  4.28727    742 k - - -
          2.68618  4.42225  2.77519  2.73123  3.46354  2.40513  3.72494  3.29354  2.67741  2.69355  4.24690  2.90347  2.73739  3.18146  2.89801  2.37887  2.77519  2.98518  4.58477  3.61503
          0.02274  4.19067  4.91302  0.61958  0.77255  0.48576  0.95510
    717   2.03414  5.03331  3.22397  2.64467  4.42753  3.56105  3.68087  3.80980  1.55684  3.33771  4.16638  3.11209  3.96305  2.81690  2.08589  2.85253  3.05791  3.46657  5.47958  4.21647    743 k - - -
          2.68618  4.42225  2.77519  2.73123  3.46354  2.40513  3.72494  3.29354  2.67741  2.69355  4.24690  2.90347  2.73739  3.18146  2.89801  2.37887  2.77519  2.98518  4.58477  3.61503
          0.02274  4.19067  4.91302  0.61958  0.77255  0.48576  0.95510
    718   3.21795  4.49448  5.04760  4.56310  3.72325  4.63905  5.27121  1.30727  4.46134  2.20729  3.50932  4.75575  4.93311  4.72078  4.64559  4.04304  3.48462  0.98277  5.72837  4.51861    744 v - - -
          2.68618  4.42225  2.77519  2.73123  3.46354  2.40513  3.72494  3.29354  2.67741  2.69355  4.24690  2.90347  2.73739  3.18146  2.89801  2.37887  2.77519  2.98518  4.58477  3.61503
          0.02274  4.19067  4.91302  0.61958  0.77255  0.48576  0.95510
    719   2.63076  4.39445  3.38737  2.23382  2.80909  2.92183  3.83975  2.16447  2.83558  2.58284  3.49455  3.28612  3.96778  3.14869  3.20398  2.83242  2.86753  2.61946  4.97046  3.71363    745 i - - -
          2.68618  4.42225  2.77519  2.73123  3.46354  2.40513  3.72494  3.29354  2.67741  2.69355  4.24690  2.90347  2.73739  3.18146  2.89801  2.37887  2.77519  2.98518  4.58477  3.61503
          0.02274  4.19067  4.91302  0.61958  0.77255  0.48576  0.95510
    720   2.99770  5.25195  3.29125  2.69135  4.68841  3.65172  3.66084  4.06665  1.39880  3.50449  4.33311  2.45144  4.02925  2.78338  1.76079  2.97360  3.18240  3.70979  5.56048  4.33057    746 k - - -
          2.68618  4.42225  2.77519  2.73123  3.46354  2.40513  3.72494  3.29354  2.67741  2.69355  4.24690  2.90347  2.73739  3.18146  2.89801  2.37887  2.77519  2.98518  4.58477  3.61503
          0.02274  4.19067  4.91302  0.61958  0.77255  0.48576  0.95510
    721   2.72583  5.10369  2.87330  2.09469  4.43335  3.44106  3.64041  3.87881  2.31999  3.39067  4.17550  2.93094  3.85949  2.15502  2.38575  2.06627  2.95536  3.49263  5.54184  4.18259    747 s - - -
          2.68618  4.42225  2.77519  2.73123  3.46354  2.40513  3.72494  3.29354  2.67741  2.69355  4.24690  2.90347  2.73739  3.18146  2.89801  2.37887  2.77519  2.98518  4.58477  3.61503
          0.02274  4.19067  4.91302  0.61958  0.77255  0.48576  0.95510
    722   3.25619  4.63664  4.74648  4.21208  3.23592  4.43988  4.81031  1.87298  4.02476  1.66143  1.28712  4.46369  4.71087  4.23909  4.18154  3.80225  3.50022  2.23323  5.24269  4.11336    748 m - - -
          2.68618  4.42225  2.77519  2.73123  3.46354  2.40513  3.72494  3.29354  2.67741  2.69355  4.24690  2.90347  2.73739  3.18146  2.89801  2.37887  2.77519  2.98518  4.58477  3.61503
          0.02274  4.19067  4.91302  0.61958  0.77255  0.48576  0.95510
    723   2.33801  5.07694  3.35514  2.74491  4.50088  3.62542  3.69408  3.86108  1.83890  3.37307  4.21853  3.18421  4.02048  2.83261  1.40691  2.94740  3.13789  3.52928  5.49150  4.26707    749 r - - -
          2.68618  4.42225  2.77519  2.73123  3.46354  2.40513  3.72494  3.29354  2.67741  2.69355  4.24690  2.90347  2.73739  3.18146  2.89801  2.37887  2.77519  2.98518  4.58477  3.61503
          0.02274  4.19067  4.91302  0.61958  0.77255  0.48576  0.95510
    724   3.40295  5.19539  3.92960  3.38833  4.63319  3.81347  4.10825  4.20801  2.43656  3.66609  4.66806  3.71821  4.30978  3.32165  0.58517  3.47822  3.65303  3.92056  5.59213  4.50278    750 R - - -
          2.68618  4.42225  2.77519  2.73123  3.46354  2.40513  3.72494  3.29354  2.67741  2.69355  4.24690  2.90347  2.73739  3.18146  2.89801  2.37887  2.77519  2.98518  4.58477  3.61503
          0.02274  4.19067  4.91302  0.61958  0.77255  0.48576  0.95510
    725   3.02323  4.38265  4.69289  4.17141  3.65351  4.30452  4.84938  1.27511  4.06567  2.29806  3.49171  4.37703  4.65763  4.32740  4.26802  3.66420  2.57200  1.30955  5.46309  4.25975    751 i - - -
          2.68618  4.42225  2.77519  2.73123  3.46354  2.40513  3.72494  3.29354  2.67741  2.69355  4.24690  2.90347  2.73739  3.18146  2.89801  2.37887  2.77519  2.98518  4.58477  3.61503
          0.02274  4.19067  4.91302  0.61958  0.77255  0.48576  0.95510
    726   3.11072  4.84216  3.84859  3.79409  4.90704  0.37243  4.88280  4.59608  4.01795  4.20550  5.19233  4.01440  4.24231  4.31753  4.20760  3.29360  3.61644  4.06265  5.90593  5.02380    752 G - - -
          2.68618  4.42225  2.77519  2.73123  3.46354  2.40513  3.72494  3.29354  2.67741  2.69355  4.24690  2.90347  2.73739  3.18146  2.89801  2.37887  2.77519  2.98518  4.58477  3.61503
          0.02274  4.19067  4.91302  0.61958  0.77255  0.48576  0.95510
    727   3.40295  5.19539  3.92960  3.38833  4.63319  3.81347  4.10825  4.20801  2.43656  3.66609  4.66806  3.71821  4.30978  3.32165  0.58517  3.47822  3.65303  3.92056  5.59213  4.50278    753 R - - -
          2.68618  4.42225  2.77519  2.73123  3.46354  2.40513  3.72494  3.29354  2.67741  2.69355  4.24690  2.90347  2.73739  3.18146  2.89801  2.37887  2.77519  2.98518  4.58477  3.61503
          0.02274  4.19067  4.91302  0.61958  0.77255  0.48576  0.95510
    728   2.50346  4.42163  3.51951  3.36311  4.41421  3.14740  4.45710  3.98679  3.45942  3.68613  4.59256  3.52612  3.91499  3.78482  3.72616  0.69589  3.00967  3.44930  5.76262  4.50337    754 s - - -
          2.68618  4.42225  2.77519  2.73123  3.46354  2.40513  3.72494  3.29354  2.67741  2.69355  4.24690  2.90347  2.73739  3.18146  2.89801  2.37887  2.77519  2.98518  4.58477  3.61503
          0.02274  4.19067  4.91302  0.61958  0.77255  0.48576  0.95510
    729   2.29311  4.56501  3.19478  2.35882  2.99840  3.51031  3.73143  3.12247  2.30351  2.79195  3.65636  3.12510  3.89966  2.96187  3.02922  2.74136  2.85483  2.86155  5.08706  2.67841    755 a - - -
          2.68618  4.42225  2.77519  2.73123  3.46354  2.40513  3.72494  3.29354  2.67741  2.69355  4.24690  2.90347  2.73739  3.18146  2.89801  2.37887  2.77519  2.98518  4.58477  3.61503
          0.02274  4.19067  4.91302  0.61958  0.77255  0.48576  0.95510
    730   2.90492  4.91505  3.00326  2.71806  3.31173  3.54640  3.77619  3.63042  2.79758  3.20154  4.14687  1.32967  4.05095  3.16328  3.17853  2.95064  3.18247  3.34426  4.83553  2.43961    756 n - - -
          2.68618  4.42225  2.77519  2.73123  3.46354  2.40513  3.72494  3.29354  2.67741  2.69355  4.24690  2.90347  2.73739  3.18146  2.89801  2.37887  2.77519  2.98518  4.58477  3.61503
          0.02274  4.19067  4.91302  0.61958  0.77255  0.48576  0.95510
    731   3.02589  5.01150  2.94091  2.86491  4.42961  3.42927  4.23169  4.22299  3.17043  3.83579  4.79850  0.69790  4.10187  3.51527  3.52730  3.08720  3.42443  3.81162  5.69840  4.36305    757 n - - -
          2.68618  4.42225  2.77519  2.73123  3.46354  2.40513  3.72494  3.29354  2.67741  2.69355  4.24690  2.90347  2.73739  3.18146  2.89801  2.37887  2.77519  2.98518  4.58477  3.61503
          0.02274  4.19067  4.91302  0.61958  0.77255  0.48576  0.95510
    732   1.89004  4.33627  3.50749  3.00229  3.78221  3.34940  3.98670  3.07413  2.95579  2.29365  3.72230  3.33741  3.89629  3.27516  3.30851  2.26786  1.99218  2.78422  5.20135  3.96459    758 a - - -
          2.68618  4.42225  2.77519  2.73123  3.46354  2.40513  3.72494  3.29354  2.67741  2.69355  4.24690  2.90347  2.73739  3.18146  2.89801  2.37887  2.77519  2.98518  4.58477  3.61503
          0.02274  4.19067  4.91302  0.61958  0.77255  0.48576  0.95510
    733   2.90607  4.73500  3.22482  2.02074  3.70137  3.67774  4.00220  2.93238  2.85932  1.36656  3.64887  3.34814  4.12499  3.26192  3.20084  3.06107  3.15583  2.80179  5.25574  3.98102    759 l - - -
          2.68618  4.42225  2.77519  2.73123  3.46354  2.40513  3.72494  3.29354  2.67741  2.69355  4.24690  2.90347  2.73739  3.18146  2.89801  2.37887  2.77519  2.98518  4.58477  3.61503
          0.02274  4.19067  4.91302  0.61958  0.77255  0.48576  0.95510
    734   2.67333  2.99965  4.41535  3.82244  2.71638  3.83294  4.14276  1.81769  3.65858  2.15777  3.15161  3.91488  4.18988  3.82873  3.74820  3.13920  2.90677  1.94006  4.68176  2.72235    760 i - - -
          2.68618  4.42225  2.77519  2.73123  3.46354  2.40513  3.72494  3.29354  2.67741  2.69355  4.24690  2.90347  2.73739  3.18146  2.89801  2.37887  2.77519  2.98518  4.58477  3.61503
          0.02274  4.19067  4.91302  0.61958  0.77255  0.48576  0.95510
    735   2.82126  4.28271  4.23279  3.66269  1.95567  3.93001  4.18518  2.09564  3.54555  1.75088  3.14973  3.88973  2.93314  3.75551  3.73326  3.22733  3.05432  2.34177  4.78018  3.52425    761 l - - -
          2.68618  4.42225  2.77519  2.73123  3.46354  2.40513  3.72494  3.29354  2.67741  2.69355  4.24690  2.90347  2.73739  3.18146  2.89801  2.37887  2.77519  2.98518  4.58477  3.61503
          0.02274  4.19067  4.91302  0.61958  0.77255  0.48576  0.95510
    736   3.22412  4.49643  5.06401  4.57899  3.72119  4.65340  5.28403  1.20384  4.47837  2.20016  3.50481  4.77056  4.94211  4.73438  4.66005  4.05776  3.48973  1.06220  5.73186  4.52482    762 v - - -
          2.68618  4.42225  2.77519  2.73123  3.46354  2.40513  3.72494  3.29354  2.67741  2.69355  4.24690  2.90347  2.73739  3.18146  2.89801  2.37887  2.77519  2.98518  4.58477  3.61503
          0.02274  4.19067  4.91302  0.61958  0.77255  0.48576  0.95510
    737   2.35966  4.29322  3.55226  3.24121  4.32277  3.09036  4.29293  3.67790  3.24764  3.41539  4.26936  3.41423  3.82230  3.56726  3.55446  1.70593  1.23286  3.19258  5.68474  4.45952    763 t - - -
          2.68618  4.42225  2.77519  2.73123  3.46354  2.40513  3.72494  3.29354  2.67741  2.69355  4.24690  2.90347  2.73739  3.18146  2.89801  2.37887  2.77519  2.98518  4.58477  3.61503
          0.02274  4.19067  4.91302  0.61958  0.77255  0.48576  0.95510
    738   3.18147  5.14993  3.16015  2.93319  4.35978  3.60809  4.08957  4.05352  2.73427  3.52212  4.55364  3.39100  4.17410  0.75828  3.00651  3.22160  3.48415  3.76676  5.57923  4.30071    764 q - - -
          2.68618  4.42225  2.77519  2.73123  3.46354  2.40513  3.72494  3.29354  2.67741  2.69355  4.24690  2.90347  2.73739  3.18146  2.89801  2.37887  2.77519  2.98518  4.58477  3.61503
          0.02274  4.19067  4.91302  0.61958  0.77255  0.48576  0.95510
    739   2.50346  4.42163  3.51951  3.36311  4.41421  3.14740  4.45710  3.98679  3.45942  3.68613  4.59256  3.52612  3.91499  3.78482  3.72616  0.69589  3.00967  3.44930  5.76262  4.50337    765 s - - -
          2.68618  4.42225  2.77519  2.73123  3.46354  2.40513  3.72494  3.29354  2.67741  2.69355  4.24690  2.90347  2.73739  3.18146  2.89801  2.37887  2.77519  2.98518  4.58477  3.61503
          0.02274  4.19067  4.91302  0.61958  0.77255  0.48576  0.95510
    740   2.72564  4.33498  4.18784  3.75877  3.78132  3.68840  4.56922  2.23752  3.64924  2.55123  3.67421  3.92512  4.26264  3.96481  3.88929  3.10025  2.03699  1.13577  5.45293  4.23581    766 v - - -
          2.68618  4.42225  2.77519  2.73123  3.46354  2.40513  3.72494  3.29354  2.67741  2.69355  4.24690  2.90347  2.73739  3.18146  2.89801  2.37887  2.77519  2.98518  4.58477  3.61503
          0.02274  4.19067  4.91302  0.61958  0.77255  0.48576  0.95510
    741   3.02473  5.20976  3.20788  2.70790  4.43303  3.64163  2.14610  3.99894  1.27993  3.46859  4.32677  3.16612  4.05173  2.85835  2.38523  3.01253  3.22296  3.66499  5.47545  4.18189    767 k - - -
          2.68618  4.42225  2.77519  2.73123  3.46354  2.40513  3.72494  3.29354  2.67741  2.69355  4.24690  2.90347  2.73739  3.18146  2.89801  2.37887  2.77519  2.98518  4.58477  3.61503
          0.02274  4.19067  4.91302  0.61958  0.77255  0.48576  0.95510
    742   3.36732  5.50697  0.55108  2.59372  4.93511  3.48443  4.25769  4.60348  3.40877  4.15853  5.15535  3.16189  4.16029  3.50537  3.95955  3.30152  3.71653  4.21218  6.03725  4.77044    768 D - - -
          2.68618  4.42225  2.77519  2.73123  3.46354  2.40513  3.72494  3.29354  2.67741  2.69355  4.24690  2.90347  2.73739  3.18146  2.89801  2.37887  2.77519  2.98518  4.58477  3.61503
          0.02274  4.19067  4.91302  0.61958  0.77255  0.48576  0.95510
    743   1.77957  4.48105  3.33165  2.80560  3.82035  3.43989  3.85968  3.07358  2.35146  2.84846  3.73083  3.22627  3.91132  3.09773  3.11420  2.73025  2.41716  2.33516  5.20472  3.94455    769 a - - -
          2.68618  4.42225  2.77519  2.73123  3.46354  2.40513  3.72494  3.29354  2.67741  2.69355  4.24690  2.90347  2.73739  3.18146  2.89801  2.37887  2.77519  2.98518  4.58477  3.61503
          0.02274  4.19067  4.91302  0.61958  0.77255  0.48576  0.95510
    744   2.09824  4.76701  3.05309  2.22839  3.99946  3.48241  3.70303  3.36693  2.16089  2.30726  3.85895  3.04632  3.88897  2.87782  2.88026  2.73330  2.90618  3.07526  5.28951  3.98614    770 a - - -
          2.68618  4.42225  2.77519  2.73123  3.46354  2.40513  3.72494  3.29354  2.67741  2.69355  4.24690  2.90347  2.73739  3.18146  2.89801  2.37887  2.77519  2.98518  4.58477  3.61503
          0.02274  4.19067  4.91302  0.61958  0.77255  0.48576  0.95510
    745   2.70281  5.20072  2.35756  2.04287  4.52450  3.37757  3.07850  4.00737  2.11396  3.49558  4.25519  2.42963  3.82115  2.74924  2.91704  2.28481  2.94172  3.58158  5.63817  4.21979    771 e - - -
          2.68618  4.42225  2.77519  2.73123  3.46354  2.40513  3.72494  3.29354  2.67741  2.69355  4.24690  2.90347  2.73739  3.18146  2.89801  2.37887  2.77519  2.98518  4.58477  3.61503
          0.02274  4.19067  4.91302  0.61958  0.77255  0.48576  0.95510
    746   3.08877  5.71252  1.38395  1.29150  4.99627  3.31588  3.88335  4.53579  2.93104  4.01610  4.87553  2.77225  3.95267  3.05164  3.55096  2.95498  3.38226  4.09212  6.15829  4.62954    772 e - - -
          2.68618  4.42225  2.77519  2.73123  3.46354  2.40513  3.72494  3.29354  2.67741  2.69355  4.24690  2.90347  2.73739  3.18146  2.89801  2.37887  2.77519  2.98518  4.58477  3.61503
          0.23777  4.19067  1.62720  0.61958  0.77255  0.48576  0.95510
    747   2.94375  5.50410  1.55733  1.41417  4.79058  3.21971  3.76289  4.30583  2.77728  3.81229  4.66784  2.68551  3.84049  2.92999  3.36906  2.82813  3.23215  3.88264  5.96367  4.46473    773 e - - -
          2.68618  4.42225  2.77519  2.73123  3.46354  2.40513  3.72494  3.29354  2.67741  2.69355  4.24690  2.90347  2.73739  3.18146  2.89801  2.37887  2.77519  2.98518  4.58477  3.61503
          0.02812  3.98102  4.70337  0.61958  0.77255  0.53644  0.87907
    748   3.22888  5.37353  0.65815  2.49082  4.78200  3.38216  4.13457  4.42090  3.26124  3.99364  4.98126  3.05590  4.05018  3.37749  3.80224  3.17091  3.57362  4.03929  5.90831  4.62658    774 D - - -
          2.68618  4.42225  2.77519  2.73123  3.46354  2.40513  3.72494  3.29354  2.67741  2.69355  4.24690  2.90347  2.73739  3.18146  2.89801  2.37887  2.77519  2.98518  4.58477  3.61503
          0.02538  4.08226  4.80461  0.61958  0.77255  0.60706  0.78735
    749   2.51702  4.61917  3.01920  2.58886  4.18625  2.59662  3.79057  3.60288  2.28805  3.21657  4.03531  3.04054  3.79979  2.96365  3.01243  1.84182  2.33537  3.21296  5.44892  4.14315    775 s - - -
          2.68618  4.42225  2.77519  2.73123  3.46354  2.40513  3.72494  3.29354  2.67741  2.69355  4.24690  2.90347  2.73739  3.18146  2.89801  2.37887  2.77519  2.98518  4.58477  3.61503
          0.02538  4.08226  4.80461  0.61958  0.77255  0.60706  0.78735
    750   2.33869  4.27727  3.37970  3.16364  4.39409  1.19426  4.29012  3.76273  3.26276  3.49367  4.35215  3.35343  3.77694  3.56802  3.56581  2.51305  2.03305  3.24171  5.72371  4.51722    776 g - - -
          2.68618  4.42225  2.77519  2.73123  3.46354  2.40513  3.72494  3.29354  2.67741  2.69355  4.24690  2.90347  2.73739  3.18146  2.89801  2.37887  2.77519  2.98518  4.58477  3.61503
          0.02538  4.08226  4.80461  0.61958  0.77255  0.41676  1.07640
    751   2.73386  4.84340  2.74795  2.62941  4.60222  2.29820  4.06602  4.15816  2.99491  3.74898  4.59822  1.11009  3.92597  3.27592  3.42329  2.79187  3.13390  3.66717  5.84038  4.49904    777 n - - -
          2.68618  4.42225  2.77519  2.73123  3.46354  2.40513  3.72494  3.29354  2.67741  2.69355  4.24690  2.90347  2.73739  3.18146  2.89801  2.37887  2.77519  2.98518  4.58477  3.61503
          0.02274  4.19067  4.91302  0.61958  0.77255  0.48576  0.95510
    752   3.69439  5.00569  4.67889  4.46429  0.60633  4.28678  4.06155  3.19187  4.36667  2.49264  3.88065  4.39435  4.74597  4.44883  4.40694  3.94011  3.99961  3.20423  4.23585  2.57105    778 F - - -
          2.68618  4.42225  2.77519  2.73123  3.46354  2.40513  3.72494  3.29354  2.67741  2.69355  4.24690  2.90347  2.73739  3.18146  2.89801  2.37887  2.77519  2.98518  4.58477  3.61503
          0.02274  4.19067  4.91302  0.61958  0.77255  0.48576  0.95510
    753   3.11072  4.84216  3.84859  3.79409  4.90704  0.37243  4.88280  4.59608  4.01795  4.20550  5.19233  4.01440  4.24231  4.31753  4.20760  3.29360  3.61644  4.06265  5.90593  5.02380    779 G - - -
          2.68618  4.42225  2.77519  2.73123  3.46354  2.40513  3.72494  3.29354  2.67741  2.69355  4.24690  2.90347  2.73739  3.18146  2.89801  2.37887  2.77519  2.98518  4.58477  3.61503
          0.02274  4.19067  4.91302  0.61958  0.77255  0.48576  0.95510
    754   2.59162  3.10201  3.79844  3.23715  3.44312  3.58216  4.01250  2.63210  3.10892  2.48537  3.41650  3.53182  4.02573  3.42197  2.71684  2.88739  2.39521  1.69405  4.93156  3.72154    780 v - - -
          2.68618  4.42225  2.77519  2.73123  3.46354  2.40513  3.72494  3.29354  2.67741  2.69355  4.24690  2.90347  2.73739  3.18146  2.89801  2.37887  2.77519  2.98518  4.58477  3.61503
          0.02274  4.19067  4.91302  0.61958  0.77255  0.48576  0.95510
    755   2.08987  4.26645  3.71162  3.15023  3.35703  3.66924  3.06400  2.01940  3.05006  2.08342  3.35048  3.49620  4.05150  3.35631  3.34349  2.94206  2.88831  2.43209  4.86469  3.63410    781 i - - -
          2.68618  4.42225  2.77519  2.73123  3.46354  2.40513  3.72494  3.29354  2.67741  2.69355  4.24690  2.90347  2.73739  3.18146  2.89801  2.37887  2.77519  2.98518  4.58477  3.61503
          0.02274  4.19067  4.91302  0.61958  0.77255  0.48576  0.95510
    756   3.69439  5.00569  4.67889  4.46429  0.60633  4.28678  4.06155  3.19187  4.36667  2.49264  3.88065  4.39435  4.74597  4.44883  4.40694  3.94011  3.99961  3.20423  4.23585  2.57105    782 F - - -
          2.68618  4.42225  2.77519  2.73123  3.46354  2.40513  3.72494  3.29354  2.67741  2.69355  4.24690  2.90347  2.73739  3.18146  2.89801  2.37887  2.77519  2.98518  4.58477  3.61503
          0.02274  4.19067  4.91302  0.61958  0.77255  0.48576  0.95510
    757   0.63745  4.38394  3.81817  3.63891  4.40128  3.19738  4.61854  3.57702  3.66436  3.44271  4.44867  3.69765  3.96784  3.97756  3.88374  2.73630  3.03645  3.17414  5.79508  4.63603    783 A - - -
          2.68618  4.42225  2.77519  2.73123  3.46354  2.40513  3.72494  3.29354  2.67741  2.69355  4.24690  2.90347  2.73739  3.18146  2.89801  2.37887  2.77519  2.98518  4.58477  3.61503
          0.02274  4.19067  4.91302  0.61958  0.77255  0.48576  0.95510
    758   3.83162  5.02546  4.83029  4.55609  0.81007  4.55719  3.58863  3.44984  4.38902  2.74108  4.03981  4.23858  4.85987  4.31209  4.38170  3.94166  4.05349  3.39836  3.71236  1.60279    784 f - - -
          2.68618  4.42225  2.77519  2.73123  3.46354  2.40513  3.72494  3.29354  2.67741  2.69355  4.24690  2.90347  2.73739  3.18146  2.89801  2.37887  2.77519  2.98518  4.58477  3.61503
          0.02274  4.19067  4.91302  0.61958  0.77255  0.48576  0.95510
    759   2.95960  5.20459  1.18149  2.42164  3.87367  3.43749  3.82216  3.90485  2.84522  3.46359  4.37631  2.96786  3.98857  3.07990  3.34903  2.92720  3.23358  3.58123  5.31184  2.61252    785 d - - -
          2.68618  4.42225  2.77519  2.73123  3.46354  2.40513  3.72494  3.29354  2.67741  2.69355  4.24690  2.90347  2.73739  3.18146  2.89801  2.37887  2.77519  2.98518  4.58477  3.61503
          0.02274  4.19067  4.91302  0.61958  0.77255  0.48576  0.95510
    760   3.07135  5.64736  1.85245  1.01812  4.94019  3.32670  3.88128  4.46751  2.90410  3.96319  4.82167  2.79252  3.95416  3.04942  3.50093  2.94962  3.36243  4.03598  6.10358  4.59923    786 e - - -
          2.68618  4.42225  2.77519  2.73123  3.46354  2.40513  3.72494  3.29354  2.67741  2.69355  4.24690  2.90347  2.73739  3.18146  2.89801  2.37887  2.77519  2.98518  4.58477  3.61503
          0.02274  4.19067  4.91302  0.61958  0.77255  0.48576  0.95510
    761   2.76872  5.18432  2.23655  2.33693  4.52495  3.39121  3.69446  3.98941  1.68152  3.50245  4.29244  2.88489  2.50069  2.82323  2.92436  2.73007  3.01663  3.58719  5.65591  4.26247    787 k - - -
          2.68618  4.42225  2.77519  2.73123  3.46354  2.40513  3.72494  3.29354  2.67741  2.69355  4.24690  2.90347  2.73739  3.18146  2.89801  2.37887  2.77519  2.98518  4.58477  3.61503
          0.02274  4.19067  4.91302  0.61958  0.77255  0.48576  0.95510
    762   2.77528  5.25555  1.94826  2.27548  4.58382  3.36091  3.69831  4.06750  2.13888  3.56727  4.34845  2.34024  3.85329  2.82545  3.03508  2.07831  3.02738  3.64768  5.72124  4.29400    788 d - - -
          2.68618  4.42225  2.77519  2.73123  3.46354  2.40513  3.72494  3.29354  2.67741  2.69355  4.24690  2.90347  2.73739  3.18146  2.89801  2.37887  2.77519  2.98518  4.58477  3.61503
          0.02274  4.19067  4.91302  0.61958  0.77255  0.48576  0.95510
    763   3.26896  5.40853  2.67466  0.64455  4.80133  3.51083  4.14194  4.32195  3.06658  3.89251  4.86589  3.16681  4.13453  3.35934  3.49933  3.22603  3.57992  3.97751  5.91133  4.65071    789 E - - -
          2.68618  4.42225  2.77519  2.73123  3.46354  2.40513  3.72494  3.29354  2.67741  2.69355  4.24690  2.90347  2.73739  3.18146  2.89801  2.37887  2.77519  2.98518  4.58477  3.61503
          0.02274  4.19067  4.91302  0.61958  0.77255  0.48576  0.95510
    764   3.14451  5.24045  3.51380  2.89278  4.65038  3.74266  3.72110  4.05491  2.00627  3.48830  4.37532  3.29401  4.12918  2.21839  1.10220  3.14423  3.32094  3.74111  5.53042  4.34625    790 r - - -
          2.68618  4.42225  2.77519  2.73123  3.46354  2.40513  3.72494  3.29354  2.67741  2.69355  4.24690  2.90347  2.73739  3.18146  2.89801  2.37887  2.77519  2.98518  4.58477  3.61503
          0.02274  4.19067  4.91302  0.61958  0.77255  0.48576  0.95510
    765   2.81671  5.22404  2.65706  1.47615  4.55778  3.40888  3.70648  4.01184  2.08617  3.52232  4.32350  2.89581  2.81234  2.83913  2.88388  2.77325  3.06077  3.61882  5.67381  4.29052    791 e - - -
          2.68618  4.42225  2.77519  2.73123  3.46354  2.40513  3.72494  3.29354  2.67741  2.69355  4.24690  2.90347  2.73739  3.18146  2.89801  2.37887  2.77519  2.98518  4.58477  3.61503
          0.02274  4.19067  4.91302  0.61958  0.77255  0.48576  0.95510
    766   3.10778  5.73681  1.17174  1.49934  5.01813  3.31382  3.89537  4.56114  2.95951  4.04207  4.90919  2.77043  3.95869  3.06692  3.58801  2.96954  3.40480  4.11700  6.18426  4.64929    792 d - - -
          2.68618  4.42225  2.77519  2.73123  3.46354  2.40513  3.72494  3.29354  2.67741  2.69355  4.24690  2.90347  2.73739  3.18146  2.89801  2.37887  2.77519  2.98518  4.58477  3.61503
          0.02274  4.19067  4.91302  0.61958  0.77255  0.48576  0.95510
    767   3.23151  4.50754  5.05792  4.57451  3.69672  4.64903  5.27627  1.02217  4.46882  2.16533  3.48169  4.76783  4.93866  4.72200  4.64808  4.05496  3.49779  1.27084  5.71647  4.51433    793 i - - -
          2.68618  4.42225  2.77519  2.73123  3.46354  2.40513  3.72494  3.29354  2.67741  2.69355  4.24690  2.90347  2.73739  3.18146  2.89801  2.37887  2.77519  2.98518  4.58477  3.61503
          0.02274  4.19067  4.91302  0.61958  0.77255  0.48576  0.95510
    768   3.53320  4.90786  4.70004  4.35307  3.28978  4.38289  4.91067  2.52210  4.11849  0.56319  3.23385  4.59830  4.77089  4.40874  4.23759  4.00967  3.81694  2.63987  5.27180  4.06471    794 L - - -
          2.68618  4.42225  2.77519  2.73123  3.46354  2.40513  3.72494  3.29354  2.67741  2.69355  4.24690  2.90347  2.73739  3.18146  2.89801  2.37887  2.77519  2.98518  4.58477  3.61503
          0.02274  4.19067  4.91302  0.61958  0.77255  0.48576  0.95510
    769   3.10416  5.30919  3.47677  2.80209  4.78166  3.73495  3.66288  4.12666  1.20396  3.53480  4.38039  3.22644  4.08985  2.22592  1.86346  3.07815  3.26500  3.78523  5.56235  4.37935    795 k - - -
          2.68618  4.42225  2.77519  2.73123  3.46354  2.40513  3.72494  3.29354  2.67741  2.69355  4.24690  2.90347  2.73739  3.18146  2.89801  2.37887  2.77519  2.98518  4.58477  3.61503
          0.02274  4.19067  4.91302  0.61958  0.77255  0.48576  0.95510
    770   2.83243  4.64832  3.45985  2.95622  3.01222  3.67224  1.92821  3.25251  2.80091  2.86191  3.79821  3.34652  4.08155  3.19950  3.12939  2.43485  3.07553  3.01142  2.52854  3.00171    796 h - - -
          2.68618  4.42225  2.77519  2.73123  3.46354  2.40513  3.72494  3.29354  2.67741  2.69355  4.24690  2.90347  2.73739  3.18146  2.89801  2.37887  2.77519  2.98518  4.58477  3.61503
          0.02274  4.19067  4.91302  0.61958  0.77255  0.48576  0.95510
    771   3.19841  4.53996  4.83563  4.27052  3.24548  4.45456  4.80727  2.12899  4.13443  1.31534  2.07395  4.49056  4.69826  4.28148  4.26449  3.79290  3.42961  1.54234  5.21431  4.11393    797 l - - -
          2.68618  4.42225  2.77519  2.73123  3.46354  2.40513  3.72494  3.29354  2.67741  2.69355  4.24690  2.90347  2.73739  3.18146  2.89801  2.37887  2.77519  2.98518  4.58477  3.61503
          0.02274  4.19067  4.91302  0.61958  0.77255  0.48576  0.95510
    772   2.66601  4.73759  2.82964  2.70653  4.59247  1.25778  4.11431  4.13326  3.05692  3.73702  4.58129  1.88989  3.90862  3.33324  3.47204  2.74814  3.08799  3.62077  5.84372  4.52442    798 g - - -
          2.68618  4.42225  2.77519  2.73123  3.46354  2.40513  3.72494  3.29354  2.67741  2.69355  4.24690  2.90347  2.73739  3.18146  2.89801  2.37887  2.77519  2.98518  4.58477  3.61503
          0.02274  4.19067  4.91302  0.61958  0.77255  0.48576  0.95510
    773   3.48841  4.81522  5.00417  4.45585  3.11303  4.70583  4.98872  2.29578  4.25444  0.75318  2.21638  4.72658  4.86938  4.38215  4.36175  4.07851  3.70994  2.47481  5.24576  4.17989    799 l - - -
          2.68618  4.42225  2.77519  2.73123  3.46354  2.40513  3.72494  3.29354  2.67741  2.69355  4.24690  2.90347  2.73739  3.18146  2.89801  2.37887  2.77519  2.98518  4.58477  3.61503
          0.02274  4.19067  4.91302  0.61958  0.77255  0.48576  0.95510
    774   2.92284  5.23966  2.55007  1.11021  4.64114  3.37986  3.87037  4.10898  2.73734  3.65908  4.51195  2.94054  2.59714  3.03635  3.20960  2.88605  3.21236  3.71862  5.81126  4.43326    800 e - - -
          2.68618  4.42225  2.77519  2.73123  3.46354  2.40513  3.72494  3.29354  2.67741  2.69355  4.24690  2.90347  2.73739  3.18146  2.89801  2.37887  2.77519  2.98518  4.58477  3.61503
          0.02274  4.19067  4.91302  0.61958  0.77255  0.48576  0.95510
    775   2.68150  4.27468  3.81463  3.29502  3.29677  3.68148  4.02379  2.58098  3.19466  2.41903  3.40565  3.59348  3.20962  3.49227  3.46137  2.99189  2.94199  1.43532  4.84034  2.79733    801 v - - -
          2.68618  4.42225  2.77519  2.73123  3.46354  2.40513  3.72494  3.29354  2.67741  2.69355  4.24690  2.90347  2.73739  3.18146  2.89801  2.37887  2.77519  2.98518  4.58477  3.61503
          0.02274  4.19067  4.91302  0.61958  0.77255  0.48576  0.95510
    776   2.48730  4.53918  3.12269  2.76050  4.30688  3.20848  3.97134  3.73183  2.83612  3.36670  4.18601  2.38492  3.82769  3.16564  3.24457  1.65435  1.87757  3.28757  5.59418  4.30049    802 s - - -
          2.68618  4.42225  2.77519  2.73123  3.46354  2.40513  3.72494  3.29354  2.67741  2.69355  4.24690  2.90347  2.73739  3.18146  2.89801  2.37887  2.77519  2.98518  4.58477  3.61503
          0.02274  4.19067  4.91302  0.61958  0.77255  0.48576  0.95510
    777   2.86637  5.40093  2.05739  1.56013  4.71547  3.36103  3.73196  4.20841  1.86651  3.68832  4.48105  2.81955  3.88402  2.86459  3.07829  2.78747  3.12009  3.78052  5.82820  4.38293    803 e - - -
          2.68618  4.42225  2.77519  2.73123  3.46354  2.40513  3.72494  3.29354  2.67741  2.69355  4.24690  2.90347  2.73739  3.18146  2.89801  2.37887  2.77519  2.98518  4.58477  3.61503
          0.02274  4.19067  4.91302  0.61958  0.77255  0.48576  0.95510
    778   2.91690  5.48321  1.82207  1.42887  4.78679  3.34331  3.76660  4.29177  2.17748  3.76932  4.57310  2.79761  3.89731  2.90696  3.19896  2.82337  3.17957  3.85791  5.91315  4.44304    804 e - - -
          2.68623  4.42230  2.77524  2.73103  3.46358  2.40517  3.72499  3.29359  2.67745  2.69359  4.24694  2.90351  2.73720  3.18151  2.89805  2.37874  2.77524  2.98523  4.58482  3.61508
          0.11527  2.28742  4.91302  0.89018  0.52862  0.48576  0.95510
    779   3.02589  5.01150  2.94091  2.86491  4.42961  3.42927  4.23169  4.22299  3.17043  3.83579  4.79850  0.69790  4.10187  3.51527  3.52730  3.08720  3.42443  3.81162  5.69840  4.36305    808 n - - -
          2.68618  4.42225  2.77519  2.73123  3.46354  2.40513  3.72494  3.29354  2.67741  2.69355  4.24690  2.90347  2.73739  3.18146  2.89801  2.37887  2.77519  2.98518  4.58477  3.61503
          0.02274  4.19067  4.91302  0.61958  0.77255  0.48576  0.95510
    780   2.65896  4.33208  3.60654  3.02968  3.42694  3.65300  3.89644  2.08088  2.44595  2.12301  2.80447  3.41336  4.02382  2.83603  3.21029  2.91027  2.88813  2.54000  4.91491  3.69642    809 i - - -
          2.68618  4.42225  2.77519  2.73123  3.46354  2.40513  3.72494  3.29354  2.67741  2.69355  4.24690  2.90347  2.73739  3.18146  2.89801  2.37887  2.77519  2.98518  4.58477  3.61503
          0.02274  4.19067  4.91302  0.61958  0.77255  0.48576  0.95510
    781   2.95201  5.32118  2.73841  1.55827  4.68641  3.48350  3.73321  4.11641  1.52655  3.60077  4.42907  2.97157  3.96530  2.86952  2.68982  2.90009  3.18263  3.73673  5.70750  4.37376    810 k - - -
          2.68618  4.42225  2.77519  2.73123  3.46354  2.40513  3.72494  3.29354  2.67741  2.69355  4.24690  2.90347  2.73739  3.18146  2.89801  2.37887  2.77519  2.98518  4.58477  3.61503
          0.02274  4.19067  4.91302  0.61958  0.77255  0.48576  0.95510
    782   2.69002  4.35958  3.59790  2.50900  3.33265  3.66199  3.88470  2.78917  2.91833  2.43178  2.14480  3.42658  4.04220  3.26963  3.22300  2.93508  2.92193  2.60271  2.65080  3.55197    811 m - - -
          2.68618  4.42225  2.77519  2.73123  3.46354  2.40513  3.72494  3.29354  2.67741  2.69355  4.24690  2.90347  2.73739  3.18146  2.89801  2.37887  2.77519  2.98518  4.58477  3.61503
          0.02274  4.19067  4.91302  0.61958  0.77255  0.48576  0.95510
    783   3.48841  4.81522  5.00417  4.45585  3.11303  4.70583  4.98872  2.29578  4.25444  0.75318  2.21638  4.72658  4.86938  4.38215  4.36175  4.07851  3.70994  2.47481  5.24576  4.17989    812 l - - -
          2.68618  4.42225  2.77519  2.73123  3.46354  2.40513  3.72494  3.29354  2.67741  2.69355  4.24690  2.90347  2.73739  3.18146  2.89801  2.37887  2.77519  2.98518  4.58477  3.61503
          0.02274  4.19067  4.91302  0.61958  0.77255  0.48576  0.95510
    784   2.80315  5.31021  2.14948  1.94588  4.62705  2.32694  3.70289  4.11374  1.91879  3.60441  4.38677  2.82796  3.86121  2.83015  3.04143  2.73896  3.05313  3.69103  5.75295  4.31893    813 k - - -
          2.68618  4.42225  2.77519  2.73123  3.46354  2.40513  3.72494  3.29354  2.67741  2.69355  4.24690  2.90347  2.73739  3.18146  2.89801  2.37887  2.77519  2.98518  4.58477  3.61503
          0.02274  4.19067  4.91302  0.61958  0.77255  0.48576  0.95510
    785   2.82130  5.22304  2.08443  2.29262  4.64521  3.31299  3.80497  4.14341  2.71913  3.66945  4.47982  1.66188  3.88282  2.95725  3.25179  1.98258  3.11523  3.71184  5.83463  4.39653    814 n - - -
          2.68618  4.42225  2.77519  2.73123  3.46354  2.40513  3.72494  3.29354  2.67741  2.69355  4.24690  2.90347  2.73739  3.18146  2.89801  2.37887  2.77519  2.98518  4.58477  3.61503
          0.02274  4.19067  4.91302  0.61958  0.77255  0.48576  0.95510
    786   3.39048  4.75159  4.85505  4.30963  3.13266  4.57104  4.86519  2.30668  4.10245  1.15736  1.41650  4.57725  4.78240  4.27883  4.23466  3.93527  3.61877  2.44808  5.20626  4.10558    815 l - - -
          2.68618  4.42225  2.77519  2.73123  3.46354  2.40513  3.72494  3.29354  2.67741  2.69355  4.24690  2.90347  2.73739  3.18146  2.89801  2.37887  2.77519  2.98518  4.58477  3.61503
          0.02274  4.19067  4.91302  0.61958  0.77255  0.48576  0.95510
    787   2.62393  4.21735  3.73887  3.16774  2.44716  3.66093  3.93931  2.27680  2.63308  2.37094  3.31046  3.50126  3.09328  3.36560  3.37006  2.92813  2.85755  2.11941  4.81930  3.60188    816 v - - -
          2.68618  4.42225  2.77519  2.73123  3.46354  2.40513  3.72494  3.29354  2.67741  2.69355  4.24690  2.90347  2.73739  3.18146  2.89801  2.37887  2.77519  2.98518  4.58477  3.61503
          0.02274  4.19067  4.91302  0.61958  0.77255  0.48576  0.95510
    788   2.69267  4.91210  3.05290  2.49947  4.18901  3.48102  3.65238  3.60130  1.89735  3.17466  3.01489  3.00716  3.87468  2.19974  2.72540  2.35101  2.91834  3.26975  5.38358  4.06498    817 k - - -
          2.68618  4.42225  2.77519  2.73123  3.46354  2.40513  3.72494  3.29354  2.67741  2.69355  4.24690  2.90347  2.73739  3.18146  2.89801  2.37887  2.77519  2.98518  4.58477  3.61503
          0.02274  4.19067  4.91302  0.61958  0.77255  0.48576  0.95510
    789   2.78405  4.64656  3.32623  3.03913  3.53239  1.14049  4.02160  3.54075  3.09170  3.17675  4.12307  3.40518  4.04847  3.43537  3.42343  2.92371  3.13910  3.23279  5.02381  2.44053    818 g - - -
          2.68618  4.42225  2.77519  2.73123  3.46354  2.40513  3.72494  3.29354  2.67741  2.69355  4.24690  2.90347  2.73739  3.18146  2.89801  2.37887  2.77519  2.98518  4.58477  3.61503
          0.02274  4.19067  4.91302  0.61958  0.77255  0.48576  0.95510
    790   2.95410  5.15484  2.94815  2.59196  4.14148  3.54636  2.71311  3.92854  2.34960  3.42207  4.29825  3.08519  4.00986  1.33166  2.66313  2.94326  3.18651  3.59645  5.38367  3.97546    819 q - - -
          2.68618  4.42225  2.77519  2.73123  3.46354  2.40513  3.72494  3.29354  2.67741  2.69355  4.24690  2.90347  2.73739  3.18146  2.89801  2.37887  2.77519  2.98518  4.58477  3.61503
          0.02274  4.19067  4.91302  0.61958  0.77255  0.48576  0.95510
    791   3.00586  0.47368  4.57946  4.40020  4.33455  3.55070  4.97904  3.54518  4.23467  3.43935  4.57493  4.30511  4.28070  4.56788  4.29801  3.27639  3.50004  3.26454  5.66754  4.61645    820 C - - -
          2.68618  4.42225  2.77519  2.73123  3.46354  2.40513  3.72494  3.29354  2.67741  2.69355  4.24690  2.90347  2.73739  3.18146  2.89801  2.37887  2.77519  2.98518  4.58477  3.61503
          0.02274  4.19067  4.91302  0.61958  0.77255  0.48576  0.95510
    792   3.40705  4.70177  5.09066  4.52818  2.30507  4.67204  4.86891  1.90483  4.39430  0.90260  2.93162  4.71814  4.83493  4.42393  4.45462  4.02305  3.62321  2.37799  5.08886  3.91038    821 l - - -
          2.68618  4.42225  2.77519  2.73123  3.46354  2.40513  3.72494  3.29354  2.67741  2.69355  4.24690  2.90347  2.73739  3.18146  2.89801  2.37887  2.77519  2.98518  4.58477  3.61503
          0.02274  4.19067  4.91302  0.61958  0.77255  0.48576  0.95510
    793   3.19767  4.55905  4.55946  4.07590  1.48714  4.20261  3.81811  2.85353  3.92649  2.27943  2.45694  4.06704  4.52086  4.01588  4.02100  3.52342  3.42246  2.77963  4.06784  1.67337    822 f - - -
          2.68618  4.42225  2.77519  2.73123  3.46354  2.40513  3.72494  3.29354  2.67741  2.69355  4.24690  2.90347  2.73739  3.18146  2.89801  2.37887  2.77519  2.98518  4.58477  3.61503
          0.02274  4.19067  4.91302  0.61958  0.77255  0.48576  0.95510
    794   2.68123  4.69591  3.19167  2.63505  3.82952  3.52504  3.70750  3.28818  1.79430  2.50854  3.78826  3.11239  3.91559  2.91168  2.84770  2.41758  2.90934  3.01242  5.16321  2.97704    823 k - - -
          2.68618  4.42225  2.77519  2.73123  3.46354  2.40513  3.72494  3.29354  2.67741  2.69355  4.24690  2.90347  2.73739  3.18146  2.89801  2.37887  2.77519  2.98518  4.58477  3.61503
          0.02274  4.19067  4.91302  0.61958  0.77255  0.48576  0.95510
    795   3.36732  5.50697  0.55108  2.59372  4.93511  3.48443  4.25769  4.60348  3.40877  4.15853  5.15535  3.16189  4.16029  3.50537  3.95955  3.30152  3.71653  4.21218  6.03725  4.77044    824 D - - -
          2.68618  4.42225  2.77519  2.73123  3.46354  2.40513  3.72494  3.29354  2.67741  2.69355  4.24690  2.90347  2.73739  3.18146  2.89801  2.37887  2.77519  2.98518  4.58477  3.61503
          0.02274  4.19067  4.91302  0.61958  0.77255  0.48576  0.95510
    796   2.82093  4.20843  4.51683  3.93257  2.52971  3.98901  4.24998  1.82073  3.77995  1.75193  3.11646  4.04660  4.31895  3.93353  3.87636  3.29858  3.05128  1.92421  4.73368  2.65927    825 l - - -
          2.68618  4.42225  2.77519  2.73123  3.46354  2.40513  3.72494  3.29354  2.67741  2.69355  4.24690  2.90347  2.73739  3.18146  2.89801  2.37887  2.77519  2.98518  4.58477  3.61503
          0.02274  4.19067  4.91302  0.61958  0.77255  0.48576  0.95510
    797   3.11208  4.82038  3.73966  3.25721  2.82084  3.86016  3.74082  3.41000  2.81570  2.94146  3.97449  3.56441  4.27132  3.37179  2.31867  3.23449  3.34828  3.20696  4.40257  1.15813    826 y - - -
          2.68618  4.42225  2.77519  2.73123  3.46354  2.40513  3.72494  3.29354  2.67741  2.69355  4.24690  2.90347  2.73739  3.18146  2.89801  2.37887  2.77519  2.98518  4.58477  3.61503
          0.02274  4.19067  4.91302  0.61958  0.77255  0.48576  0.95510
    798   3.11072  4.84216  3.84859  3.79409  4.90704  0.37243  4.88280  4.59608  4.01795  4.20550  5.19233  4.01440  4.24231  4.31753  4.20760  3.29360  3.61644  4.06265  5.90593  5.02380    827 G - - -
          2.68618  4.42225  2.77519  2.73123  3.46354  2.40513  3.72494  3.29354  2.67741  2.69355  4.24690  2.90347  2.73739  3.18146  2.89801  2.37887  2.77519  2.98518  4.58477  3.61503
          0.02274  4.19067  4.91302  0.61958  0.77255  0.48576  0.95510
    799   3.00191  5.11753  3.28017  2.79334  4.53723  3.60916  3.76497  4.00586  2.16516  3.49690  4.36299  2.41842  4.06046  2.91944  1.14990  3.01812  3.23354  3.65820  5.53953  4.29713    828 r - - -
          2.68618  4.42225  2.77519  2.73123  3.46354  2.40513  3.72494  3.29354  2.67741  2.69355  4.24690  2.90347  2.73739  3.18146  2.89801  2.37887  2.77519  2.98518  4.58477  3.61503
          0.02274  4.19067  4.91302  0.61958  0.77255  0.48576  0.95510
    800   2.85291  4.34642  4.25274  3.72353  3.53733  3.96049  4.46330  2.12145  3.60653  1.94226  3.42984  3.97940  4.37385  3.89576  3.84942  3.29936  2.16102  1.34588  5.23013  4.02533    829 v - - -
          2.68618  4.42225  2.77519  2.73123  3.46354  2.40513  3.72494  3.29354  2.67741  2.69355  4.24690  2.90347  2.73739  3.18146  2.89801  2.37887  2.77519  2.98518  4.58477  3.61503
          0.02274  4.19067  4.91302  0.61958  0.77255  0.48576  0.95510
    801   2.74282  5.09608  2.60510  1.98612  4.51100  2.23977  3.75503  3.97692  2.60608  3.51576  4.31539  2.35701  3.86018  2.89850  3.10556  2.02294  3.02224  3.56616  5.69783  4.29783    830 e - - -
          2.68618  4.42225  2.77519  2.73123  3.46354  2.40513  3.72494  3.29354  2.67741  2.69355  4.24690  2.90347  2.73739  3.18146  2.89801  2.37887  2.77519  2.98518  4.58477  3.61503
          0.02274  4.19067  4.91302  0.61958  0.77255  0.48576  0.95510
    802   2.90308  4.92161  3.39067  2.81067  4.13277  3.64988  3.76878  3.43839  1.22956  3.01555  2.81925  3.24819  4.04792  2.94003  2.53195  2.96971  3.12132  3.20214  5.36919  4.11869    831 k - - -
          2.68618  4.42225  2.77519  2.73123  3.46354  2.40513  3.72494  3.29354  2.67741  2.69355  4.24690  2.90347  2.73739  3.18146  2.89801  2.37887  2.77519  2.98518  4.58477  3.61503
          0.02274  4.19067  4.91302  0.61958  0.77255  0.48576  0.95510
    803   3.25168  4.57494  4.90825  4.37053  3.32583  4.53601  4.93825  1.17076  4.21101  1.75744  2.03462  4.59036  4.78497  4.39581  4.34798  3.90039  3.49281  2.00390  5.33176  4.20702    832 i - - -
          2.68618  4.42225  2.77519  2.73123  3.46354  2.40513  3.72494  3.29354  2.67741  2.69355  4.24690  2.90347  2.73739  3.18146  2.89801  2.37887  2.77519  2.98518  4.58477  3.61503
          0.02274  4.19067  4.91302  0.61958  0.77255  0.48576  0.95510
    804   2.56122  4.33255  3.56743  3.03764  3.64188  3.47081  3.97909  2.83700  2.97554  2.26297  3.59047  3.38893  3.96066  3.29389  3.31766  1.82816  2.34843  2.23644  5.10133  3.86623    833 s - - -
          2.68618  4.42225  2.77519  2.73123  3.46354  2.40513  3.72494  3.29354  2.67741  2.69355  4.24690  2.90347  2.73739  3.18146  2.89801  2.37887  2.77519  2.98518  4.58477  3.61503
          0.02274  4.19067  4.91302  0.61958  0.77255  0.48576  0.95510
    805   3.21391  4.49415  5.03444  4.55057  3.72238  4.62744  5.26072  1.36077  4.44742  2.20920  3.51049  4.74415  4.92580  4.70920  4.63334  4.03138  3.48152  0.94900  5.72423  4.51287    834 v - - -
          2.68618  4.42225  2.77519  2.73123  3.46354  2.40513  3.72494  3.29354  2.67741  2.69355  4.24690  2.90347  2.73739  3.18146  2.89801  2.37887  2.77519  2.98518  4.58477  3.61503
          0.02274  4.19067  4.91302  0.61958  0.77255  0.48576  0.95510
    806   2.71524  5.11898  2.30598  1.88940  4.34343  3.39327  2.47333  3.86712  2.46538  3.39638  4.18430  2.87374  3.84118  2.79185  2.95874  2.68460  2.95498  3.48214  5.54071  3.09339    835 e - - -
          2.68618  4.42225  2.77519  2.73123  3.46354  2.40513  3.72494  3.29354  2.67741  2.69355  4.24690  2.90347  2.73739  3.18146  2.89801  2.37887  2.77519  2.98518  4.58477  3.61503
          0.02274  4.19067  4.91302  0.61958  0.77255  0.48576  0.95510
    807   2.64617  1.91145  3.05126  2.20775  3.97386  3.40289  3.85137  3.34491  2.71204  3.03435  3.90156  2.49441  3.91002  3.07320  3.10389  2.75359  2.93918  3.04345  5.32058  4.03106    836 c - - -
          2.68618  4.42225  2.77519  2.73123  3.46354  2.40513  3.72494  3.29354  2.67741  2.69355  4.24690  2.90347  2.73739  3.18146  2.89801  2.37887  2.77519  2.98518  4.58477  3.61503
          0.02274  4.19067  4.91302  0.61958  0.77255  0.48576  0.95510
    808   2.83866  4.55213  3.72895  3.31333  3.56369  3.66560  4.21610  2.84496  3.18521  1.43148  3.56897  3.64641  1.76942  3.56605  3.46520  3.07851  3.15370  2.72949  5.18915  3.93151    837 l - - -
          2.68618  4.42225  2.77519  2.73123  3.46354  2.40513  3.72494  3.29354  2.67741  2.69355  4.24690  2.90347  2.73739  3.18146  2.89801  2.37887  2.77519  2.98518  4.58477  3.61503
          0.02274  4.19067  4.91302  0.61958  0.77255  0.48576  0.95510
    809   3.46930  4.76214  4.73515  4.32091  1.14398  4.39919  3.74226  3.01708  4.15893  1.85432  3.62161  4.18824  4.69399  4.17449  4.20816  3.73947  3.68918  2.98341  3.91729  1.82024    838 f - - -
          2.68618  4.42225  2.77519  2.73123  3.46354  2.40513  3.72494  3.29354  2.67741  2.69355  4.24690  2.90347  2.73739  3.18146  2.89801  2.37887  2.77519  2.98518  4.58477  3.61503
          0.02274  4.19067  4.91302  0.61958  0.77255  0.48576  0.95510
    810   2.81105  4.91825  2.83957  1.29584  4.19782  3.46266  3.87254  3.32860  2.69878  3.13863  4.09341  3.07074  3.97291  3.05454  3.12411  2.86086  3.08790  2.38519  5.54507  4.20162    839 e - - -
          2.68618  4.42225  2.77519  2.73123  3.46354  2.40513  3.72494  3.29354  2.67741  2.69355  4.24690  2.90347  2.73739  3.18146  2.89801  2.37887  2.77519  2.98518  4.58477  3.61503
          0.02274  4.19067  4.91302  0.61958  0.77255  0.48576  0.95510
    811   2.28762  5.39236  1.99557  1.33978  4.71410  3.33426  3.78524  4.19244  2.70886  3.71244  4.52697  2.80999  3.89588  2.93290  3.26033  2.81647  3.16580  3.77619  5.88339  4.42334    840 e - - -
          2.68618  4.42225  2.77519  2.73123  3.46354  2.40513  3.72494  3.29354  2.67741  2.69355  4.24690  2.90347  2.73739  3.18146  2.89801  2.37887  2.77519  2.98518  4.58477  3.61503
          0.02274  4.19067  4.91302  0.61958  0.77255  0.48576  0.95510
    812   2.91475  4.31013  4.54409  3.95502  3.06562  4.07408  4.33953  2.03095  3.79632  1.58250  2.07693  4.11129  4.37968  3.95070  3.90493  3.38290  3.14069  2.36844  2.58078  3.62661    841 l - - -
          2.68618  4.42225  2.77519  2.73123  3.46354  2.40513  3.72494  3.29354  2.67741  2.69355  4.24690  2.90347  2.73739  3.18146  2.89801  2.37887  2.77519  2.98518  4.58477  3.61503
          0.02274  4.19067  4.91302  0.61958  0.77255  0.48576  0.95510
    813   2.63415  4.96411  2.52332  2.38361  4.24107  3.41745  2.98057  3.68426  2.38925  3.23995  3.36120  2.91781  3.81877  2.13820  2.86039  2.63229  2.53089  3.32017  5.43646  4.06999    842 q - - -
          2.68618  4.42225  2.77519  2.73123  3.46354  2.40513  3.72494  3.29354  2.67741  2.69355  4.24690  2.90347  2.73739  3.18146  2.89801  2.37887  2.77519  2.98518  4.58477  3.61503
          0.02274  4.19067  4.91302  0.61958  0.77255  0.48576  0.95510
    814   2.68757  5.07945  2.85376  2.13061  4.40084  2.50103  3.63075  3.85244  2.34915  3.37042  4.14792  2.90894  2.98933  2.39636  2.39279  2.66563  2.92012  3.46201  5.53092  4.15825    843 e - - -
          2.68618  4.42225  2.77519  2.73123  3.46354  2.40513  3.72494  3.29354  2.67741  2.69355  4.24690  2.90347  2.73739  3.18146  2.89801  2.37887  2.77519  2.98518  4.58477  3.61503
          0.02274  4.19067  4.91302  0.61958  0.77255  0.48576  0.95510
    815   1.60215  4.29914  3.94155  3.39498  2.59948  3.74020  4.11752  2.54020  3.30707  2.19589  2.63146  3.68383  4.15136  3.57071  3.56921  3.04639  2.98199  2.40375  4.90288  3.65993    844 a - - -
          2.68618  4.42225  2.77519  2.73123  3.46354  2.40513  3.72494  3.29354  2.67741  2.69355  4.24690  2.90347  2.73739  3.18146  2.89801  2.37887  2.77519  2.98518  4.58477  3.61503
          0.02274  4.19067  4.91302  0.61958  0.77255  0.48576  0.95510
    816   3.27195  4.61295  4.66822  4.18453  1.78773  4.30134  3.92849  2.75626  4.03091  1.26369  3.35206  4.17820  4.59410  4.10081  4.11045  3.62889  3.49375  2.75190  4.16053  2.01500    845 l - - -
          2.68618  4.42225  2.77519  2.73123  3.46354  2.40513  3.72494  3.29354  2.67741  2.69355  4.24690  2.90347  2.73739  3.18146  2.89801  2.37887  2.77519  2.98518  4.58477  3.61503
          0.02274  4.19067  4.91302  0.61958  0.77255  0.48576  0.95510
    817   2.90645  5.24247  3.15205  2.30043  4.65159  3.58709  3.63902  4.05291  1.60986  3.49543  4.30051  3.06617  3.96876  1.98422  2.07829  2.87380  3.10207  3.67508  5.56869  4.29436    846 k - - -
          2.68618  4.42225  2.77519  2.73123  3.46354  2.40513  3.72494  3.29354  2.67741  2.69355  4.24690  2.90347  2.73739  3.18146  2.89801  2.37887  2.77519  2.98518  4.58477  3.61503
          0.02274  4.19067  4.91302  0.61958  0.77255  0.48576  0.95510
    818   2.45371  4.37820  3.47917  3.16110  4.25708  3.17706  4.23571  3.57320  3.15537  3.31025  4.20417  3.40329  2.51849  3.50283  3.47110  2.62723  1.10888  3.15644  5.61942  4.39437    847 t - - -
          2.68618  4.42225  2.77519  2.73123  3.46354  2.40513  3.72494  3.29354  2.67741  2.69355  4.24690  2.90347  2.73739  3.18146  2.89801  2.37887  2.77519  2.98518  4.58477  3.61503
          0.02274  4.19067  4.91302  0.61958  0.77255  0.48576  0.95510
    819   2.77753  4.29101  4.03322  3.46208  3.32831  3.87322  4.17510  2.13966  3.34519  2.15309  2.60918  3.76376  4.22576  2.85075  3.59391  3.15892  3.01200  1.53606  4.95057  3.76037    848 v - - -
          2.68618  4.42225  2.77519  2.73123  3.46354  2.40513  3.72494  3.29354  2.67741  2.69355  4.24690  2.90347  2.73739  3.18146  2.89801  2.37887  2.77519  2.98518  4.58477  3.61503
          0.02274  4.19067  4.91302  0.61958  0.77255  0.48576  0.95510
    820   2.87804  5.30194  2.69357  1.78006  4.65319  3.44564  3.70048  4.10405  1.55174  3.58170  4.38533  2.52854  3.91948  2.82936  2.74812  2.82351  3.11112  3.70615  5.69925  4.33413    849 k - - -
          2.68618  4.42225  2.77519  2.73123  3.46354  2.40513  3.72494  3.29354  2.67741  2.69355  4.24690  2.90347  2.73739  3.18146  2.89801  2.37887  2.77519  2.98518  4.58477  3.61503
          0.02274  4.19067  4.91302  0.61958  0.77255  0.48576  0.95510
    821   2.31685  5.14739  2.39627  2.34120  4.47316  3.40483  3.64855  3.93337  1.74730  3.44113  4.21818  2.88615  3.84356  2.36633  2.84652  2.68570  2.95687  3.53206  5.59411  4.20588    850 k - - -
          2.68618  4.42225  2.77519  2.73123  3.46354  2.40513  3.72494  3.29354  2.67741  2.69355  4.24690  2.90347  2.73739  3.18146  2.89801  2.37887  2.77519  2.98518  4.58477  3.61503
          0.02274  4.19067  4.91302  0.61958  0.77255  0.48576  0.95510
    822   2.62746  4.90421  2.90025  2.43569  4.30686  2.69924  3.69068  3.74786  2.13609  3.30768  4.09925  2.50567  3.82854  2.82593  2.92070  2.12464  2.44578  3.36138  5.50299  4.14705    851 s - - -
          2.68618  4.42225  2.77519  2.73123  3.46354  2.40513  3.72494  3.29354  2.67741  2.69355  4.24690  2.90347  2.73739  3.18146  2.89801  2.37887  2.77519  2.98518  4.58477  3.61503
          0.02274  4.19067  4.91302  0.61958  0.77255  0.48576  0.95510
    823   1.79378  5.00769  2.26803  2.14991  4.35089  3.36667  3.72195  3.77808  2.56284  3.35894  4.16584  2.90593  3.85183  2.86722  3.05590  2.69895  2.45396  3.40693  5.57171  4.19343    852 a - - -
          2.68618  4.42225  2.77519  2.73123  3.46354  2.40513  3.72494  3.29354  2.67741  2.69355  4.24690  2.90347  2.73739  3.18146  2.89801  2.37887  2.77519  2.98518  4.58477  3.61503
          0.02274  4.19067  4.91302  0.61958  0.77255  0.48576  0.95510
    824   2.43950  4.28213  3.65520  3.19955  3.91682  3.26229  4.15558  3.08631  3.15155  2.95157  3.85719  3.44004  3.89285  3.46112  3.47313  1.57663  2.21349  1.93151  5.35281  4.12850    853 s - - -
          2.68618  4.42225  2.77519  2.73123  3.46354  2.40513  3.72494  3.29354  2.67741  2.69355  4.24690  2.90347  2.73739  3.18146  2.89801  2.37887  2.77519  2.98518  4.58477  3.61503
          0.02274  4.19067  4.91302  0.61958  0.77255  0.48576  0.95510
    825   1.08883  4.23937  3.64881  3.37197  4.42446  3.03201  4.40320  3.79302  3.41282  3.53072  4.36888  3.46310  3.79916  3.69301  3.70094  1.59463  2.81029  3.24486  5.78525  4.58221    854 a - - -
          2.68618  4.42225  2.77519  2.73123  3.46354  2.40513  3.72494  3.29354  2.67741  2.69355  4.24690  2.90347  2.73739  3.18146  2.89801  2.37887  2.77519  2.98518  4.58477  3.61503
          0.02274  4.19067  4.91302  0.61958  0.77255  0.48576  0.95510
    826   2.63592  4.85428  2.57746  2.44368  4.08703  3.44132  3.65040  3.51702  2.20289  3.11288  3.92585  2.96577  3.84033  2.42610  2.89405  2.66208  2.86763  2.69848  5.34198  2.76286    855 k - - -
          2.68618  4.42225  2.77519  2.73123  3.46354  2.40513  3.72494  3.29354  2.67741  2.69355  4.24690  2.90347  2.73739  3.18146  2.89801  2.37887  2.77519  2.98518  4.58477  3.61503
          0.02274  4.19067  4.91302  0.61958  0.77255  0.48576  0.95510
    827   1.50266  4.34606  3.99708  3.48859  3.59104  3.70525  4.31882  2.37123  3.39355  2.00320  3.50082  3.75778  4.19779  3.69587  3.67336  3.05691  3.03524  1.89084  5.22647  4.01258    856 a - - -
          2.68618  4.42225  2.77519  2.73123  3.46354  2.40513  3.72494  3.29354  2.67741  2.69355  4.24690  2.90347  2.73739  3.18146  2.89801  2.37887  2.77519  2.98518  4.58477  3.61503
          0.02274  4.19067  4.91302  0.61958  0.77255  0.48576  0.95510
    828   3.26896  5.40853  2.67466  0.64455  4.80133  3.51083  4.14194  4.32195  3.06658  3.89251  4.86589  3.16681  4.13453  3.35934  3.49933  3.22603  3.57992  3.97751  5.91133  4.65071    857 E - - -
          2.68618  4.42225  2.77519  2.73123  3.46354  2.40513  3.72494  3.29354  2.67741  2.69355  4.24690  2.90347  2.73739  3.18146  2.89801  2.37887  2.77519  2.98518  4.58477  3.61503
          0.02274  4.19067  4.91302  0.61958  0.77255  0.48576  0.95510
    829   2.75223  5.17542  2.70640  1.69855  4.49940  3.40275  3.66883  3.95764  2.08572  3.46814  4.25286  2.41805  3.85776  2.79310  2.87353  2.71404  2.50784  3.55961  5.62344  4.23416    858 e - - -
          2.68618  4.42225  2.77519  2.73123  3.46354  2.40513  3.72494  3.29354  2.67741  2.69355  4.24690  2.90347  2.73739  3.18146  2.89801  2.37887  2.77519  2.98518  4.58477  3.61503
          0.02274  4.19067  4.91302  0.61958  0.77255  0.48576  0.95510
    830   2.01515  4.73383  3.20134  2.65402  4.01713  3.50072  3.74290  3.33323  1.70018  2.99722  3.16222  3.12411  3.92020  2.92144  2.80690  2.76666  2.93280  3.05056  5.30502  4.02299    859 k - - -
          2.68618  4.42225  2.77519  2.73123  3.46354  2.40513  3.72494  3.29354  2.67741  2.69355  4.24690  2.90347  2.73739  3.18146  2.89801  2.37887  2.77519  2.98518  4.58477  3.61503
          0.02274  4.19067  4.91302  0.61958  0.77255  0.48576  0.95510
    831   3.92376  5.08034  4.87115  4.62088  1.33454  4.60273  3.54675  3.57913  4.45072  2.86135  4.15817  4.24569  4.89793  4.33813  4.42437  3.98631  4.14024  3.51294  3.66116  0.90348    860 y - - -
          2.68618  4.42225  2.77519  2.73123  3.46354  2.40513  3.72494  3.29354  2.67741  2.69355  4.24690  2.90347  2.73739  3.18146  2.89801  2.37887  2.77519  2.98518  4.58477  3.61503
          0.02274  4.19067  4.91302  0.61958  0.77255  0.48576  0.95510
    832   2.00825  4.50281  3.31968  2.77452  3.76420  3.47681  3.80712  3.12015  2.65613  2.16189  3.68628  3.20648  3.91473  3.04758  2.49600  2.36407  2.86842  2.85346  5.13992  3.88013    861 a - - -
          2.68618  4.42225  2.77519  2.73123  3.46354  2.40513  3.72494  3.29354  2.67741  2.69355  4.24690  2.90347  2.73739  3.18146  2.89801  2.37887  2.77519  2.98518  4.58477  3.61503
          0.34564  4.19067  1.28339  0.61958  0.77255  0.48576  0.95510
    833   2.00339  4.23478  3.39689  2.91899  3.65561  3.25112  3.89889  2.90554  2.85305  2.67456  2.67200  3.24800  3.80431  3.19264  3.18977  2.10899  2.74550  2.63496  5.09876  3.85748    862 a - - -
          2.68618  4.42225  2.77519  2.73123  3.46354  2.40513  3.72494  3.29354  2.67741  2.69355  4.24690  2.90347  2.73739  3.18146  2.89801  2.37887  2.77519  2.98518  4.58477  3.61503
          0.02116  3.86619        *  0.61958  0.77255  0.00000        *
//
