# Supplementary material for: T346Hunter: A Novel Web-Based Tool for the Prediction of Type III, Type IV and Type VI Secretion Systems in Bacterial Genomes
Source: PLoS One. 2015 Apr 13;10(4):e0119317. doi: 10.1371/journal.pone.0119317 (PMC4395097; doi:10.1371/journal.pone.0119317)
Supplement: S1 Data — (ZIP) [file pone.0119317.s009.zip › T346Hunter_profiles/GP.YddG.fasta]

>gi|87160603|ref|YP_494176.1| hypothetical protein SAUSA300_1481 [Staphylococcus aureus subsp. aureus USA300_FPR3757] [YddG]
MKHKSVYLLCFLILPILLLTSVSAYAVSNPVGEPSHAVKPKIEKYDLSHYRSIYSEKGDWNPFGQEEISR
QINNVSDFFFSMTKILAGVTDYAIENLFQLDVINDFADKIGDFVGDIYQKLLSNLALTLFIIVCFNAFII
FSVQGNAREALKRAFLIMCLIGFGVGILANAGNIIRGTNNIGKDLNNIIMNSTSSIDGNIDYIHENSGMN
HIRNQLFDMTIYRTYLVMNYGTVDEKEIKAKGKDRIDNILKLDYDKKSEKELDDIVKDEVEKKNNKYMTQ
GYVFQKLAISVIGFIITLFMSIVFLSISFAKLIFSTFALFLFLFLVFSWIVSFIPGFELSVFSAFAKTLG
YIILSACMTFLFVIVGLCIKLANSFIEPDSQNAYFLNSIFIIVILFVMYKKRAQIINFVSRGNISFSPSA
IGAGVMNRTQERFNKIRHEQAQNKKAKRENQRDEPAPPLQNDNDLRRRQQDKPMPLFINKDNQKNGNKRR
EQQESMNGNDVKSASVESNANNYSKQPQKASQQEHQVRETRQRKDIQRSPQVVNQPLNNENHSINRKEQK
SVQTAYDTDVQKRQIQNATQNQQSRQSGNRNQPITRNSQSKDRLKEQKDINKHGK
>gi|49483477|ref|YP_040701.1| hypothetical protein SAR1291 [Staphylococcus aureus subsp. aureus MRSA252] [YddG]
MKHKSVYLLCFLILPILLLTSVSAYAVSNPVGEPSHAVKPKIEKYDLSHYRSIYSEKGDWNPFGQEEISR
QINNVSDFFFSMTKILAGVTDYAIENLFQLDVINDFADKIGDFVGDIYQKLLSNLAITLFIIVCFNAFII
FSVQGNAREALKRAFLIMCLIGFGVGILANAGNIIRGTNNIGKDLNNIIMNSTSSIDGNIDYIHENSGMN
HIRNQLFDMTIYRTYLVMNYGTVDEKEIKAKGKDRIDNILKLDYDKKSEKELDDIVKDEVEKKNNKYMTQ
GYVFQKLAISVIGFIITLFMSIVFLSISFAKLIFSTFALFLFLFLVFSWIVSFIPGFELSVFSAFAKTLG
YIILSACMTFLFVIVGLCIKLANSFIDPDSQNAYFLNSIFIIVILFVMYKKRAQIINFVSRGNISFSPSA
IGAGVMNRTQERFNKIRHEQAQNKKAKRENQRDEPAPPLQNDNDLRRRQQYKPMPLFINKENQKNGNKRR
EQQESMNGNDVKSASVESNANNYSKQPQKASQQEHQVRETRQRKDIQRSPQVVNQPLNNENHSINRKEQK
SVQTAYDTDVQKRQIQNATQNQQSRQSGNRNQPITRNSQSKDRLKEQKDINKHGK
>gi|24378709|ref|NP_720664.1| hypothetical protein SMU_197c [Streptococcus mutans UA159] [YddG]
MHYLKRFFCLGLPFLLLISFVQPITADSIASNGSSLNGNSQADIGPDNSQYQTPAQKEIQGVQAKSKQKE
AKKEKKVADTLTADEDYQKASKADDRLQKYYKKENPSEVEMQKAIKDYNTIEKFLHDKSNEKKYKDSTKW
QSLSANFESYNTKISAVKDGVKAITEAQKKYEKAMTSKDPADLAILTSYFYGEDGWFGVKDIFPKAVNSL
IQGIFFLGKMIYLLVVIILEAVFSTNFYAFLDKAVELSGNAFNHIMDAYGVYIFMATGLLGVLEFARKGK
IPLKLFQFFLIWLVALFLYQPSNFNTDVDHSEITASYNLSKVVKIVDVVSSELSGQAIKGLGLLDGQKQN
SQSSAPVSTADGFQALRKTIFKEMVLEPFYSLNFSADFIQNSTSDDLDTAVNKLISTKGTSDNVKNFAES
KDYKGQTTLNWSAIGVKFLVALAALAKAIILGGALVILGLVSVVFKYLVLIIIAMSMLLFFVALLPKLDY
VLGNTLKKIVQYAFVGGLGLFGVTLFIWINSLIGVAADSFSGGVYYWSALLEGIIWFLIYLFRGSIASLF
SKGGMRLHDLTSAAQFRLNKFYRPSHFEADREGLKRQLERSQVKEMLPVNQRQPSRFRTLLRASRAGTEQ
LYDRLRYGVGSNPQKRYIQQNRAERRRNFKQMLQDRKEALQDHAANLMTFAQPRAFIHDLAGDEDTPIQR
HVSERSQRQVERLSRKQVDEQAYMEDLRAMKRLKGQRSFKDMSAKQERRAVKNFKQEVYLRKHGVIDMDT
VRRDRINRHLDRVENRRERLRRTQLRQQEKIKQSLFQT
>gi|288905846|ref|YP_003431068.1| hypothetical protein GALLO_1653 [Streptococcus gallolyticus UCN34] [YddG]
MNLDTTSILVNLYNKVSGVPIFDLRAYIEPTAKLNLSAVWKILTMIFVNGPFIILDLIVGFISLILRFFE
NFDLYDAYKNTVYDTSKSLWNGLTGSGNYNNSLLYLVIAVTAFTLFVGYVFSKGDIGRRLLHLFAVIMLG
LGYFGTMQNTSGGIYVLDTIHNVANSASATISNMSIVNPENSDNTIDSGISVADNYIARTSYAAYLYVNT
GRLDGKYLNNQTGETEDFDDSKVLGSVIDGEFQEVKPSERDADRKQGGYLDDIGHGADDGEEKNRWVSAV
FDYLFIKCIYVILKIVEAIILGLPLLLIQIMSFVAQLLVIVLMVVFPLALIVSLAPKMQDVIFNVIKLML
GSAFFPVLTGFLTLMVFYIEAVINVFVSDGFTNLEDKLVISFSTFQPLFELVISTAMQGIVFRIIWKNKE
KALSYILGQNQARSLNRIAEGITNMPNQVRESGDNMYERASDMATMGMIATGAGAGLALTAKDGLEKAFS
KFKPDYGEVTPDSADNSDYDDQFEDMGNPSYSDNDSTVEDVDFKEVDPNMADVPLYDEGEPSIEDDSVDY
DGVYQESLPDDSLDDNENVSIEDFEQDLSHEEVIDYHQQADNAQSDKAIEDYSTDNFSKDSAIEEVEVPQ
TESPLTTSDELPNDYRTYRKQAKVDKLEDELSHYQSSDDLGQLEIGQSAFKRGLAKTTTKNRQYRMNKKR
MSAIEQRLAELRGE
>gi|269201738|ref|YP_003281007.1| conserved hypothetical protein, transposon-related protein [Staphylococcus aureus subsp. aureus ED98] [YddG]
MKRKSLYLLCFLILPFFLITGATADAVANPVGKPTNAVDAKIEKYKVDDKADGDIDLERYRIWFQKDEDW
NPFGKDEVAETVNNVTNFFFEIDKLIVSITDYAVENLYQLDVLNDFADKVGQFVGDIYQKLLSNIVMTLF
IVICLNAFIVFSVKGNMHEALKRVFLIFCLIGFGVGVLANASFVIKGTNNVGKGLNNVIMNSTSSINGDI
DYVNENSGINKIRNQYFDMALYKPYLIMNYGTVNEDKIKNKGKNRIDNILDVKVKDEKTEKEVKDKIDKE
VKSYNNTAMKQTHVFGQLGIAMFTLIITIALSIIFLSISFAKVIFSAFALILFLFLAFSWLISFIPGFEI
SVFKALARTLGYIILSACMTFLFVVIGFSIDIANAFVKPESQQAYFLNVIFLMIILFVLYKKRSEIIDFV
TRGNLSLSPQKLGADVMRKGQDEFNKRRQKRAEDKKNKRKNQLDNPEPPMINDNPNKPNRNQQSDPIVSM
NHSKEIKRRNQQEEMHGAPNVGVASYVSRSGVDPKGYTKSKQIAQDDGMHRDIKHKKDIKRNPQTESFNP
TYLSQPPKELSRHSQSFNKDIQSSYDKDIEKRRIQTGEDKPYQPRSHENEPTFKRNSQTKHVHDRLKNQK
DINKHGK
>gi|269203322|ref|YP_003282591.1| conserved hypothetical protein, transposon-related protein [Staphylococcus aureus subsp. aureus ED98] [YddG]
MKRKSLYLLCFLILPLCLVMGATAYAVANPVGQPTNAVNAKIEKYKVDNKADGDIDLDRYRALFHKESDW
NPFGKDEVAETVNNVTNFFFEINKLIVSITDYGIENLYQLDVLDDFADKIGQFVGDIYQKLLSNIVMTLF
IIICLNAFIIYSVKGNMAEALKRGFLIFCLIGFGVGVLANASFIIKGTNNVGKGLNNVIMNSTSAINGNV
DYVNENSGINKIRNQYFDMTLYKPYLIMNYGTVNEEAIKKKDNKRINDILDIKVKDKDTQGKRDDRVKDE
VTKHDNSAMKQSRVFAQLGIAMFTLIITISVSVIFLAISFAKVIFSAFALFLFLFLVFSWLLSFLPNLEL
SVFKALARTLGYIILSTCVSFLFVVIGLSIDIADAVIKPESQQAYFLNVIFLMIVLFVLYKKRREIIDFV
TRGNLSLSPQTIGEETIKKGQDEWNKRRKKQSEDKQQKRENQRDKPMPVFIVNQDDNNKPKRNQQQEVSH
STTPNQNIKRRNQQEEMHMSSNSDGPNTSSRHDLQKSKQSQEDQGLQREVKRNTEIKRNPQQDMSNYSNL
SRPPKEISRTSQTPNELSSNTREVQSSYDKDIEKRRIQNHQTHQNQHHSNTNGDQYRRSAQHNNKNEAEK
RLKEQKDISKHGK
>gi|269203524|ref|YP_003282793.1| conserved hypothetical protein, transposon-related protein [Staphylococcus aureus subsp. aureus ED98] [YddG]
MKHKSVYLLCFLILPILLLTSVSAYAVSNPVGEPSHAVKPKIEKYDLSHYRSIYSEKGDWNPFGQEEISR
QINNVSDFFFSMTKILAGVTDYAIENLFQLDVINDFADKIGDFVGDIYQKLLSNLALTLFIIVCFNAFII
FSVQGNAREALKRAFLIMCLIGFGVGILANAGNIIRGTNNIGKDLNNIIMNSTSSIDGNIDYIHENSGMN
HIRNQLFDMTIYRTYLVMNYGTVDEKEIKAKGKDRIDNILKLDYDKKSEKELDDIVKDEVEKKNNKYMTQ
GYVFQKLAISVIGFIITLFMSIVFLSISFAKLIFSTFALFLFLFLVFSWIVSFIPGFELSVFSAFAKTLG
YIILSACMTFLFVIVGLCIKLANSFIEPDSQNAYFLNSIFIIVILFVMYKKRAQIINFVSRGNISFSPSA
IGAGVMNRTQERFNKIRHEQAQNKKAKRENQRDEPAPPLQNDNDLRRRQQDKPMPLFINKDNQKNGNKRR
EQQESMNGNDVKSASVESNANNYSKQPQKASQQEHQVRETRQRKDIQRSPQVVNQPLNNENHSINRKEQK
SVQTAYNTDVQKRQIQNATQNQQSRQSGNRNQPITRNSQSKDRLKEQKDINKHGK
>gi|57650488|ref|YP_186417.1| hypothetical protein SACOL1577 [Staphylococcus aureus subsp. aureus COL] [YddG]
MKHKSVYLLCFLILPILLLTSVSAYAVSNPVGEPSHAVKPKIEKYDLSHYRSIYSEKGDWNPFGQEEISR
QINNVSDFFFSMTKILAGVTDYAIENLFQLDVINDFADKIGDFVGDIYQKLLSNLAITLFIIVCFNAFII
FSVQGNAREALKRAFLIMCLIGFGVGILANAGNIIRGTNNIGKDLNNIIMNSTSSIDGNIDYIHENSGMN
HIRNQLFDMTIYRTYLVMNYGTVDEKEIKAKGKDRIDNILKQDFSKKGQDEIDKIVKNEVEKKDNKYMTQ
GYVFQKLAISVIGFIITVFMSIVFLSISFAKLIFSTFALFLFLFLVFSWIVSFIPGFELSVFSAFAKTLG
YIILSACMTFLFVIVGLCIKLANSFIEPDSQNAYFLNSIFIIVILFVMYKKRAQIINFVSRGNISFSPSA
IGAGVMNRTQERFNKIRHEQAQNKKAKRENQRDEPAPPLQNDNDLRRRQQDKPMPLFINKDNQKNGNKRR
EQQESMNGNDVKSASVESNANDYSKQPQKASQQEHQVRETRQRKDIQRSPQVVNQPLNNENHSINRKEQK
SVQTAYDTDVQKRQIQNATQNQQSRQSGNRNQPITRNSQSKDRLKEQKDINKHGK
>gi|170016345|ref|YP_001727265.1| peptide ABC transporter permease [Leuconostoc citreum KM20] [YddG]
MMIEMMKGKHMQIKFCRKLIILASFLFVLGFAQTQVSADDSSSSSSTLVNQDMLNAIDDASKQADKAVDE
VTSDAEKKSGDTNTTDTSFKASDAQNINKLNDSLFSWQPYSEKIGVTDLANNTGMGLAKFFWYLNTLIYQ
INDELLSALSNDGNLSKAFTQAQNAVSGKVKSIFDQGKLLFGGLAIIVLAITGFMHFASGRTSSAVRMVV
NFVSILLVATLWYGNGNELFNQINEASDAGQAQMLKVIGNSNDNVKPGDTLRVGYFERSIERPYFLMNYG
QATADAVSKKGYSPYQLISTNAQRDDEKVQTQVTQLKKKFPTMGKNNSFNKAGMSLVAIMVSVVNAIPYD
AVALFNIFVMVIELALYLLSPFVLVMALFPQFSRNGYKIVGTTIMWGIAKIGAGFLIVLVGALQTFTDSF
IPATNFGSYAVNALLFFFLVFIVYKYRGKLFEFVGVSYSRIEGQMPQAMRLSNLREKGRSIKQSSVGQKI
SQMGPMQRMSQRRDVRDEMKNKQADEKRQQNLSRVRDQLLGKEQAKTQKLSDKNKKPLTVDEFKKPMDSK
KSDDTKQSAVEKDGVHLPKSNFEAKQTNSRVNNPKSKDNGSDSQKEVAKKREAIKRQLYGAPATQSQPKT
LNKVPDNHNNFEQPKTPKRQEIANDQKKTVDCDKIARELLAERDKQKEQKQKLRDEKVSQLKNKFGKDNS
>gi|311066987|ref|YP_003971910.1| hypothetical protein BATR1942_00095 [Bacillus atrophaeus 1942] [YddG]
MKKKRILIVSAIVLLFLTVASAVTVFSADGDTTTQPKVEKAGGVELKVKRFPISRYQANNEASDDLIKGA
FVGLTNVTFSFAGNIVRVVDAGMDILYNLQPIDEFANSITNVSKSVYKTLKKNFGEALFIFTCGYVVYLF
CVRGSAKEAMRRSILFICVMVIGGLWMSNAGYYMKALNALSVEAQGKLLTAGNGLVGIVQDEGNFADSSA
IEKGKEIEGTVAVMRNLYFDMALMKPFLIVNFGETSEAKINEKGDSKSKLSRVDKLLSYKLSKEGEKEKL
DYIESVEIKKYENESMTAGSAFTQLGESFIAVVSSIVIGIPFLALAFFNFLLQIIALVIVFFVPFAFILA
YVPQLAYSGFVTLGRLGSVYLLKAMLGVIVLFVYVICFMVDTLIPPNGFGKYLLNVTVLALILWIGFVKR
DAIIKFVTAGKVVSVDNNMLENMRQNVVQPAWENAKKIGGTLGNGGCVFTDFAKNFRGRKDGSADSVDGA
PSGSGGNAPSGAAMGYDNTHAISRTPQKETANGIASHNSRSLKRNPQTLSKEQENQKEAFANAKENKQQS
HLDRLRKDGINSPMLKDALNVGNEDLPKRAPILQDKKDESARTDQKEYVEQLLKQPDNQQQIDDASLQHE
EETISNRAPVLQENEKDTERTDQKAYVYEEQNQNPEIDQQQDFEIQKDDSVSKSEPVAQEKIAEIIRSDQ
KVMTKQPEPQLSFESPQSTKVENQPIANNERKIRPSEPAKVLSDGIRVEKKQTDALAESKAALRERQSSA
QTIKRTEQNINTLEQVSLSDITRRTSSKVEDRLRRDERTTL
>gi|157691366|ref|YP_001485828.1| hypothetical protein BPUM_0575 [Bacillus pumilus SAFR-032] [YddG]
MKKRNLIITFLALVMLVSSVTLVFADDKEGDKTVKPKIEKVGGVDLEISRFPLEHYQAHNQAEDGMIKGA
IVSLSNVMLGTTQIIVLVVDKAMDLFMSAEPINNFSDAITSVSKDMYNVLKKSFGEIIFVFLIGFLVYLF
FIRGNFKEGMRRFALFFLVMIVAGLWVNKAGYWVESLNALSIEGQGKLITVGNKLVDSFSGKTDSSLSMD
DVKKGQELKGTTAVLRNFYFDAALKSPYLVTNYGTPNEKKILKKGDGEGGLDRIDTLLSFKLNSEGQSAK
KKFINDKEVKEYKNQSIAEGSIYAQLGYSFIGLLAAISLGVPFFLIPFLNFLIQIIVLAIALFLPMAFIL
SYVPQFAYSGFVSLGRMLALFVMKAMLTFVLIFVYAICVITNKTIPPTNLGMYFLNVAAISAILIVSFLK
RDKIIKFVTAGKVQSVDANLLENTRKQVVQPSWEGAKKVSSGIGEWKKKRDAANASAEQSLGDNKRSAPH
NQSVGDSKIDRTSQNNPIKGDAAAKKELERKRQLAASNQLAEENKDNTDASNVMPKVDVERSEQLTKDQL
KEEGDSNTSASNVMPKVDVERSEQLAKDQLKEEGDSNSASNVMPKVDVERSEQLAKDQLKEEGDSNTSAS
NVIPKVDVERNEQLAKDQLKEEGDNNTNAASNAIPKVDVERSDQIKEHIAEEEKTNSPKGSTSIHEVDVE
RSDQGISEKTLTEENISNQNSVSPVPNTNVARNEQRQSEEKVSASVPKTENETVKTSDTQAKTKRVIQQP
KHVKIELDQIESRQSKNGRGDRS
>gi|16077563|ref|NP_388377.1| hypothetical protein BSU04960 [Bacillus subtilis subsp. subtilis str. 168] [YddG]
MVVMKKKRILIVSAIVLLFLTVASAVTVFSADGDTTTQPKVEKAGGVELKVKRFPISRYQANNEASDDLI
KGAFVGLTNVTFSFAGNIVRVVDTGMDILYNLQPIDEFANSITNVSKTVYKTLKKNFGEALFIFTCAYVV
YLFCVRGSVKEAMRRSILFICVMVIGGLWMSNAGYYMKVLNALSVEAQGKLLTAGNGLVGIVQDEGNFAD
SSAIEKGKEMEGTVAVMRNLYFDIALMKPFLIVNFDETSEKKINEEDTDKGGLNRIDKLLSYKLSEDGEK
DKKDYIKETEIDDYKNESMTSGNVFNQLGESFIAVVASIVIGIPFLALAFFNFLLQVVALVIVFFVPFAF
ILAYVPQLAYSGFVTLGRLGSVYLLKAMLGVIVLFVYVTCFIVDKLIPPNGFGMYLLNVAVLASILWIGF
HKRDAIIKFVTAGKVVSVDNNMMENMRQNIVQPAWEQAKKIGGVWGNGGGVFTDFTKHFGGRKDGSNADG
VTGAPSGGGNSPSGTAMGYDNTHAISRTPQKETANGIANHNSRSLKRNPQTLSKEQEKQKQKEAFANAKE
NKQQSHLARLRKDGINSPMLKDALNEGNEDLSKRAPILQDKKDESARTDQKEYVEQLLKQPNNQQQTDDA
SLQHEEESTSNRAPVLQENEKDTERTDQKAYIYDEQNQNLETDQQQDFEVQKDDSVSNSEPVAQEKTAEI
KRSDQKVMMNQPEPQLGFESPQSTKVENQPIANNERKIRPSEPAKVHSDGIRVDEKQAVAPAENKTVSRE
KQPSSQTIKRTEQSVNSFDQVSLNEIARRSSSKVEDRLRRDERTR
>gi|161508872|ref|YP_001574531.1| hypothetical protein USA300HOU_0629 [Staphylococcus aureus subsp. aureus USA300_TCH1516] [YddG]
MKHKSVYLLCFLILPILLLTSVSAYAVSNPVGEPSHAVKPKIEKYDLSHYRSIYSEKGDWNPFGQEEISR
QINNVSDFFFSMTKILAGVTDYAIENLFQLDVINDFADKIGDFVGDIYQKLLSNLALTLFIIVCFNAFII
FSVQGNAREALKRAFLIMCLIGFGVGILANAGNIIRGTNNIGKDLNNIIMNSTSSIDGNIDYIHENSGMN
HIRNQLFDMTIYRTYLVMNYGTVDEKEIKAKGKDRIDNILKLDYDKKSEKELDDIVKDEVEKKNNKYMTQ
GYVFQKLAISVIGFIITLFMSIVFLSISFAKLIFSTFALFLFLFLVFSWIVSFIPGFELSVFSAFAKTLG
YIILSACMTFLFVIVGLCIKLANSFIEPDSQNAYFLNSIFIIVILFVMYKKRAQIINFVSRGNISFSPSA
IGAGVMNRTQERFNKIRHEQAQNKKAKRENQRDEPAPPLQNDNDLRRRQQDKPMPLFINKDNQKNGNKRR
EQQESMNGNDVKSASVESNANNYSKQPQKASQQEHQVRETRQRKDIQRSPQVVNQPLNNENHSINRKEQK
SVQTAYDTDVQKRQIQNATQNQQSRQSGNRNQPITRNSQSKDRLKEQKDINKHGK
>gi|116872200|ref|YP_848981.1| hypothetical protein lwe0780 [Listeria welshimeri serovar 6b str. SLCC5334] [YddG]
MLKDVFDIDSFQSFFEKGGWFSINENLQSVLNALINLAFGLIKYMVLALDYVIEQLFNLNLLDGILPDLF
STAGSIYNQLFNVLGILLFTFVIVISVKDFFEKGISKALIRFGIFTLIYAGSMAFFSDGAAKVQEVNTIS
QNVQGQLVDLTSSSLNSSNQSTTEKLIGSEQQLDGTSNIRNLIFDEFIIKPYALLNFGKTDITKEQFELY
LVKNGETFDKEKTKEIEKKIKQDSEKNSYLTSDRMTEKVAVLLNTFVMLFVIGIAVLLIGVANILIQLLI
YGIIFLFPSLLFLALIPNMHHLIKNGFMMLGTLFASKVGIGFCFGLLFSIINLLDSFFVVTNIVTMLVGL
FVKVLLGLFIWKNKGQIVRSLTKGKTELRDFKFPKRAANNRQQEIEQREDQQNRLAEQTYKTQTAENDYL
RSGVELDRAYRQNDFQDNLLVQAGNEANSPESTSFDAGDTESVNPEVESIKSKDSNSSDEKEERLSDSEP
DIEPVVGTSTVDQETSLPLEEMDDGLIYQQPSYEEFEQRQIDQIEENEANRTESPRVTHESQDQPVPVEL
VEAKQLAKEMGELRKEIYEEVEISEESAYEDL
>gi|325979416|ref|YP_004289132.1| hypothetical protein SGGBAA2069_c22160 [Streptococcus gallolyticus subsp. gallolyticus ATCC BAA-2069] [YddG]
MSSEDTTSILVNLYNKISGVSIFDLKAYIEPTASLNISAVWKILTEIFVNGPFMILDLIVGFISLILRFF
ESFDLYDVYKNTVYDTSKNLWNGLAGSGNYNNSLLYLVIAVTAFSIFIGYTFSKGDVGRRLLHLFAVIML
GLGYFGTMQNTSGGIYVLDTIHNVATSASTTISNMSIVNPENDDNTISSETSVADNYIARTAYAAYIYVN
TGRLDGKYMNNQTGATEDFDDSKVLGSVVDGKFQKADMSERTDDTGYLNELGHNGDKGKEKNRWVSAVSD
YIVIKFLYVILKIVEAIILGLPLILIQLMSFVAQLLVIFLMIAFPLALIVSLAPRLQDVIFNTIKLMLGA
SFFPVLTGFLTLMVFYIEAIINVFVSDGFNSLSEQDLVSFSDFQPVFELVISTVVQAIVFVAIWKNKEKV
LTFILGHNQANSVARLADGVVNAPSQFRDTGGNMYERASDMATMGMLATGAGAGLALTAKDGLEKAFSKF
KPDYGEVTPDSADNPDYDDQFEDMGNPSYSEDDSTVEDVDFTEVEPDMADVPLYDEGEPSIEDDSVDYDG
VYQESLPDDSLDDNENVSIEDFEQDLSSEEAIDYHQQADNAQSDKAIEDYSTDNFSKDSAIEEVEVPQTE
SPLTTSDELPNDYRTYRKQAKVDKLEDELSHYQSSDDLGQLETGQSAFKRGLAKTTTKNRQYRMNKKRMS
DIEQRLAELRGE
