# Supplementary material for: T346Hunter: A Novel Web-Based Tool for the Prediction of Type III, Type IV and Type VI Secretion Systems in Bacterial Genomes
Source: PLoS One. 2015 Apr 13;10(4):e0119317. doi: 10.1371/journal.pone.0119317 (PMC4395097; doi:10.1371/journal.pone.0119317)
Supplement: S1 Data — (ZIP) [file pone.0119317.s009.zip › T346Hunter_profiles/GP.YddG.hmm]

HMMER3/f [3.1b1 | May 2013]
NAME  YddG
LENG  715
ALPH  amino
RF    no
MM    no
CONS  yes
CS    no
MAP   yes
DATE  Mon Feb 10 16:19:53 2014
NSEQ  7
EFFN  2.443848
CKSUM 1203282035
STATS LOCAL MSV      -12.2770  0.69656
STATS LOCAL VITERBI  -12.8832  0.69656
STATS LOCAL FORWARD   -6.5991  0.69656
HMM          A        C        D        E        F        G        H        I        K        L        M        N        P        Q        R        S        T        V        W        Y   
            m->m     m->i     m->d     i->m     i->i     d->m     d->d
  COMPO   2.57570  4.70848  2.88275  2.62876  3.20830  3.01081  3.94557  2.76662  2.56139  2.45351  3.61782  2.88741  3.56499  2.94688  3.04623  2.58513  2.85847  2.60227  5.04188  3.59564
          2.68685  4.42292  2.77587  2.73124  3.46421  2.40532  3.72382  3.29188  2.67682  2.69422  4.22844  2.90414  2.73807  3.18109  2.89868  2.37954  2.77587  2.98480  4.58544  3.61571
          0.83899  1.13178  1.40490  1.78354  0.18397  0.00000        *
      1   3.06931  4.96337  3.66979  3.08784  4.10300  3.84460  3.97999  3.40080  1.42329  2.95246  1.59258  3.49568  4.24269  3.18198  2.73890  3.18406  3.29066  3.21138  5.43637  4.20972     14 k - - -
          2.68618  4.42225  2.77519  2.73123  3.46354  2.40513  3.72494  3.29354  2.67741  2.69355  4.24690  2.90347  2.73739  3.18146  2.89801  2.37887  2.77519  2.98518  4.58477  3.61503
          0.01674  4.49416  5.21650  0.61958  0.77255  0.91800  0.50969
      2   2.94047  4.97697  3.38025  2.83075  2.26891  3.73193  2.51516  3.60757  1.44841  3.17616  4.06653  3.29126  4.11850  3.06796  2.89722  2.99413  3.16057  3.33024  5.05172  3.56640     15 k - - -
          2.68618  4.42225  2.77519  2.73123  3.46354  2.40513  3.72494  3.29354  2.67741  2.69355  4.24690  2.90347  2.73739  3.18146  2.89801  2.37887  2.77519  2.98518  4.58477  3.61503
          0.01674  4.49416  5.21650  0.61958  0.77255  0.91800  0.50969
      3   3.00974  2.14911  3.76815  3.20273  4.43433  3.72182  4.09801  3.74646  0.96252  3.42237  4.32774  3.56432  4.22418  3.29630  2.84804  3.12484  3.30572  3.43881  5.62266  4.41672     16 k - - -
          2.68618  4.42225  2.77519  2.73123  3.46354  2.40513  3.72494  3.29354  2.67741  2.69355  4.24690  2.90347  2.73739  3.18146  2.89801  2.37887  2.77519  2.98518  4.58477  3.61503
          0.01674  4.49416  5.21650  0.61958  0.77255  0.91800  0.50969
      4   3.12841  5.36338  3.51757  2.86727  4.83138  3.79882  3.79969  4.20111  1.50362  3.63717  4.46537  3.31130  4.17163  2.92120  1.39229  2.20472  3.31536  3.84184  5.69098  4.47253     17 r - - -
          2.68618  4.42225  2.77519  2.73123  3.46354  2.40513  3.72494  3.29354  2.67741  2.69355  4.24690  2.90347  2.73739  3.18146  2.89801  2.37887  2.77519  2.98518  4.58477  3.61503
          0.01674  4.49416  5.21650  0.61958  0.77255  0.91800  0.50969
      5   2.88213  5.16623  3.22988  2.64096  4.50310  3.63602  3.74522  3.91204  1.77992  3.43235  4.23670  2.29916  4.01832  2.87010  1.86029  2.87833  3.09512  2.51210  5.57794  4.27440     18 k - - -
          2.68618  4.42225  2.77519  2.73123  3.46354  2.40513  3.72494  3.29354  2.67741  2.69355  4.24690  2.90347  2.73739  3.18146  2.89801  2.37887  2.77519  2.98518  4.58477  3.61503
          0.01674  4.49416  5.21650  0.61958  0.77255  0.91800  0.50969
      6   3.20179  4.55291  4.89920  4.32979  3.15857  4.39330  4.58468  1.61691  4.15825  1.16189  3.20915  4.44395  4.67502  4.28366  4.23601  3.71917  3.42832  2.43106  4.95875  2.35734     19 l - - -
          2.68618  4.42225  2.77519  2.73123  3.46354  2.40513  3.72494  3.29354  2.67741  2.69355  4.24690  2.90347  2.73739  3.18146  2.89801  2.37887  2.77519  2.98518  4.58477  3.61503
          0.01674  4.49416  5.21650  0.61958  0.77255  0.91800  0.50969
      7   3.67321  4.90715  5.51806  4.99062  3.43433  5.07738  5.47288  1.19525  4.83896  0.96008  3.20315  5.19669  5.20365  4.89030  4.89124  4.48356  3.90286  2.22645  5.61049  4.55040     20 l - - -
          2.68618  4.42225  2.77519  2.73123  3.46354  2.40513  3.72494  3.29354  2.67741  2.69355  4.24690  2.90347  2.73739  3.18146  2.89801  2.37887  2.77519  2.98518  4.58477  3.61503
          0.01674  4.49416  5.21650  0.61958  0.77255  0.91800  0.50969
      8   3.58567  4.82359  5.43746  4.93714  3.57901  5.01664  5.48965  0.81455  4.78554  1.50484  3.36476  5.13397  5.19878  4.93119  4.88475  4.43325  3.82981  2.01809  5.71221  4.58049     21 i - - -
          2.68618  4.42225  2.77519  2.73123  3.46354  2.40513  3.72494  3.29354  2.67741  2.69355  4.24690  2.90347  2.73739  3.18146  2.89801  2.37887  2.77519  2.98518  4.58477  3.61503
          0.01674  4.49416  5.21650  0.61958  0.77255  0.91800  0.50969
      9   2.84948  2.61355  4.56057  3.98977  3.43264  4.00348  4.43496  2.31087  3.84430  1.76221  3.39475  4.11127  4.39214  4.04551  3.97330  3.32909  2.21444  1.54343  5.03019  3.84473     22 v - - -
          2.68618  4.42225  2.77519  2.73123  3.46354  2.40513  3.72494  3.29354  2.67741  2.69355  4.24690  2.90347  2.73739  3.18146  2.89801  2.37887  2.77519  2.98518  4.58477  3.61503
          0.01674  4.49416  5.21650  0.61958  0.77255  0.91800  0.50969
     10   1.80681  4.38488  3.88428  3.41587  1.76151  3.50271  4.22679  3.15039  3.37410  2.87934  3.79776  3.64194  4.08400  3.64525  3.66294  1.77172  2.99421  2.87486  5.17095  3.87577     23 f - - -
          2.68618  4.42225  2.77519  2.73123  3.46354  2.40513  3.72494  3.29354  2.67741  2.69355  4.24690  2.90347  2.73739  3.18146  2.89801  2.37887  2.77519  2.98518  4.58477  3.61503
          0.01674  4.49416  5.21650  0.61958  0.77255  0.91800  0.50969
     11   1.70607  4.41066  3.81753  3.33969  3.81993  3.51240  4.23007  3.09728  3.27843  1.60812  3.78739  3.60568  4.08085  3.58164  3.58237  1.92302  2.99414  2.83516  5.29171  4.07029     24 l - - -
          2.68618  4.42225  2.77519  2.73123  3.46354  2.40513  3.72494  3.29354  2.67741  2.69355  4.24690  2.90347  2.73739  3.18146  2.89801  2.37887  2.77519  2.98518  4.58477  3.61503
          0.01674  4.49416  5.21650  0.61958  0.77255  0.91800  0.50969
     12   2.12346  4.39855  4.68620  4.13257  2.13095  4.18133  4.55795  1.30993  3.99686  2.21937  3.37313  4.26696  4.53895  4.18155  4.12356  3.51298  3.25360  2.16241  5.08075  3.84945     25 i - - -
          2.68618  4.42225  2.77519  2.73123  3.46354  2.40513  3.72494  3.29354  2.67741  2.69355  4.24690  2.90347  2.73739  3.18146  2.89801  2.37887  2.77519  2.98518  4.58477  3.61503
          0.01674  4.49416  5.21650  0.61958  0.77255  0.91800  0.50969
     13   3.52351  4.81868  5.28502  4.77311  3.47176  4.82634  5.29128  2.20779  4.61283  0.85547  3.26798  4.95969  5.05963  4.74216  4.70623  4.22597  3.77298  1.43711  5.56269  4.45759     26 l - - -
          2.68618  4.42225  2.77519  2.73123  3.46354  2.40513  3.72494  3.29354  2.67741  2.69355  4.24690  2.90347  2.73739  3.18146  2.89801  2.37887  2.77519  2.98518  4.58477  3.61503
          0.01674  4.49416  5.21650  0.61958  0.77255  0.91800  0.50969
     14   2.90470  4.33148  4.48378  3.90374  2.15230  4.04170  4.34524  2.50342  3.76712  1.52876  3.23821  4.07156  2.64056  3.95058  3.90538  3.34684  3.13898  1.86736  4.90476  3.70081     27 l - - -
          2.68618  4.42225  2.77519  2.73123  3.46354  2.40513  3.72494  3.29354  2.67741  2.69355  4.24690  2.90347  2.73739  3.18146  2.89801  2.37887  2.77519  2.98518  4.58477  3.61503
          0.01674  4.49416  5.21650  0.61958  0.77255  0.91800  0.50969
     15   3.40805  4.68129  5.31839  4.75131  3.42253  4.75861  5.14413  1.68311  4.61462  1.28461  2.12192  4.88547  4.96469  4.67803  4.65774  4.11574  3.63644  1.55363  5.42596  4.34868     28 l - - -
          2.68618  4.42225  2.77519  2.73123  3.46354  2.40513  3.72494  3.29354  2.67741  2.69355  4.24690  2.90347  2.73739  3.18146  2.89801  2.37887  2.77519  2.98518  4.58477  3.61503
          0.01674  4.49416  5.21650  0.61958  0.77255  0.91800  0.50969
     16   3.83283  5.07630  5.45129  4.96166  1.66909  5.01843  4.87249  2.61020  4.80286  0.73404  3.13784  5.03839  5.14739  4.73454  4.79163  4.41663  4.04503  2.84133  4.96553  3.54833     29 l - - -
          2.68618  4.42225  2.77519  2.73123  3.46354  2.40513  3.72494  3.29354  2.67741  2.69355  4.24690  2.90347  2.73739  3.18146  2.89801  2.37887  2.77519  2.98518  4.58477  3.61503
          0.01674  4.49416  5.21650  0.61958  0.77255  0.91800  0.50969
     17   2.84736  4.39290  4.22597  3.71081  3.51841  2.25055  4.38387  2.55170  3.59607  1.34397  3.47100  3.93385  4.32379  3.86153  3.81438  3.21673  3.13188  1.82771  5.13472  3.93554     30 l - - -
          2.68618  4.42225  2.77519  2.73123  3.46354  2.40513  3.72494  3.29354  2.67741  2.69355  4.24690  2.90347  2.73739  3.18146  2.89801  2.37887  2.77519  2.98518  4.58477  3.61503
          0.01674  4.49416  5.21650  0.61958  0.77255  0.91800  0.50969
     18   2.71538  4.29311  3.94243  3.38226  2.27295  3.74262  4.08456  2.74107  3.29524  1.98682  3.41569  3.66768  4.14865  3.55771  3.55356  2.25220  1.99266  2.54371  4.89511  3.66099     31 l - - -
          2.68618  4.42225  2.77519  2.73123  3.46354  2.40513  3.72494  3.29354  2.67741  2.69355  4.24690  2.90347  2.73739  3.18146  2.89801  2.37887  2.77519  2.98518  4.58477  3.61503
          0.01674  4.49416  5.21650  0.61958  0.77255  0.91800  0.50969
     19   1.76711  4.38071  3.89070  3.39687  3.94756  3.42938  4.28761  3.19641  3.34557  3.00944  3.90027  3.61736  4.04244  3.62821  3.65546  1.97420  2.08858  1.75927  5.39039  4.17922     32 v - - -
          2.68618  4.42225  2.77519  2.73123  3.46354  2.40513  3.72494  3.29354  2.67741  2.69355  4.24690  2.90347  2.73739  3.18146  2.89801  2.37887  2.77519  2.98518  4.58477  3.61503
          0.01674  4.49416  5.21650  0.61958  0.77255  0.91800  0.50969
     20   1.86327  4.67844  3.30320  2.78207  4.03328  3.50711  3.90306  3.40196  2.75966  3.07539  3.92459  3.23557  3.97502  2.16408  3.17669  2.16116  2.95694  2.27149  5.37319  4.08747     33 a - - -
          2.68618  4.42225  2.77519  2.73123  3.46354  2.40513  3.72494  3.29354  2.67741  2.69355  4.24690  2.90347  2.73739  3.18146  2.89801  2.37887  2.77519  2.98518  4.58477  3.61503
          0.01674  4.49416  5.21650  0.61958  0.77255  0.91800  0.50969
     21   2.57389  4.41826  3.86840  3.40966  4.09624  3.39280  4.34461  3.31079  3.36040  3.14586  4.03925  3.61923  4.03985  3.65876  3.67447  1.68081  1.44552  2.05644  5.52726  4.31077     34 t - - -
          2.68618  4.42225  2.77519  2.73123  3.46354  2.40513  3.72494  3.29354  2.67741  2.69355  4.24690  2.90347  2.73739  3.18146  2.89801  2.37887  2.77519  2.98518  4.58477  3.61503
          0.01674  4.49416  5.21650  0.61958  0.77255  0.91800  0.50969
     22   1.91782  4.72665  3.24940  2.72249  3.99916  3.54524  3.84956  3.38373  2.68680  2.28490  3.88923  3.19741  3.97691  2.18366  3.10415  2.20419  2.96241  3.09131  5.33418  4.04214     35 a - - -
          2.68618  4.42225  2.77519  2.73123  3.46354  2.40513  3.72494  3.29354  2.67741  2.69355  4.24690  2.90347  2.73739  3.18146  2.89801  2.37887  2.77519  2.98518  4.58477  3.61503
          0.01674  4.49416  5.21650  0.61958  0.77255  0.91800  0.50969
     23   1.99653  4.49750  4.64057  4.26929  4.05726  3.90216  5.01522  2.28705  4.17837  2.76654  3.92162  4.30478  4.52125  4.45422  4.36808  3.34870  3.31606  0.79312  5.80023  4.59148     36 v - - -
          2.68618  4.42225  2.77519  2.73123  3.46354  2.40513  3.72494  3.29354  2.67741  2.69355  4.24690  2.90347  2.73739  3.18146  2.89801  2.37887  2.77519  2.98518  4.58477  3.61503
          0.01674  4.49416  5.21650  0.61958  0.77255  0.91800  0.50969
     24   2.74714  4.37197  3.81322  3.26078  2.35385  3.74290  3.98677  2.87173  3.19374  2.58626  3.50594  3.58569  4.14079  3.46773  3.48904  2.13233  1.99580  2.65905  4.80140  2.46987     37 t - - -
          2.68618  4.42225  2.77519  2.73123  3.46354  2.40513  3.72494  3.29354  2.67741  2.69355  4.24690  2.90347  2.73739  3.18146  2.89801  2.37887  2.77519  2.98518  4.58477  3.61503
          0.01674  4.49416  5.21650  0.61958  0.77255  0.51067  0.91653
     25   1.36910  4.45724  4.48992  3.95237  3.65133  4.02219  4.57548  2.48151  3.83624  2.49386  2.21172  4.13384  4.46957  4.07776  4.03486  3.36657  3.23786  1.63691  5.28218  4.09546     38 a - - -
          2.68618  4.42225  2.77519  2.73123  3.46354  2.40513  3.72494  3.29354  2.67741  2.69355  4.24690  2.90347  2.73739  3.18146  2.89801  2.37887  2.77519  2.98518  4.58477  3.61503
          0.01414  4.66131  5.38365  0.61958  0.77255  0.69388  0.69241
     26   2.79063  4.71799  1.92130  2.84274  2.34875  3.65605  3.94291  3.27093  2.86950  2.97009  3.84761  3.31108  4.07694  3.18641  3.28893  2.14104  3.03906  2.34946  5.27203  3.96629     39 d - - -
          2.68618  4.42225  2.77519  2.73123  3.46354  2.40513  3.72494  3.29354  2.67741  2.69355  4.24690  2.90347  2.73739  3.18146  2.89801  2.37887  2.77519  2.98518  4.58477  3.61503
          0.01414  4.66131  5.38365  0.61958  0.77255  0.69388  0.69241
     27   3.14513  5.46205  1.38245  2.64316  5.12384  3.54373  4.26074  4.67182  3.29076  4.20756  5.04736  3.18575  4.20812  3.44210  3.85351  1.05091  3.51084  4.16678  6.33949  4.88551     40 s - - -
          2.68618  4.42225  2.77519  2.73123  3.46354  2.40513  3.72494  3.29354  2.67741  2.69355  4.24690  2.90347  2.73739  3.18146  2.89801  2.37887  2.77519  2.98518  4.58477  3.61503
          0.01414  4.66131  5.38365  0.61958  0.77255  0.69388  0.69241
     28   2.04965  5.27604  2.95341  1.94710  4.61256  3.54070  3.76362  4.08780  2.06510  3.58183  4.33606  2.39470  3.95801  2.87093  3.00196  2.13564  3.04236  3.66564  5.72583  4.32231     41 e - - -
          2.68618  4.42225  2.77519  2.73123  3.46354  2.40513  3.72494  3.29354  2.67741  2.69355  4.24690  2.90347  2.73739  3.18146  2.89801  2.37887  2.77519  2.98518  4.58477  3.61503
          0.01414  4.66131  5.38365  0.61958  0.77255  0.69388  0.69241
     29   3.08581  5.64668  1.37806  1.88321  4.97305  3.55880  3.97175  4.48237  2.86782  3.95901  4.74756  3.02071  2.56695  3.10588  3.42171  2.04929  3.34952  4.03833  6.10375  4.63301     42 d - - -
          2.68618  4.42225  2.77519  2.73123  3.46354  2.40513  3.72494  3.29354  2.67741  2.69355  4.24690  2.90347  2.73739  3.18146  2.89801  2.37887  2.77519  2.98518  4.58477  3.61503
          0.01414  4.66131  5.38365  0.61958  0.77255  0.69388  0.69241
     30   2.63033  4.54004  3.90574  3.45322  4.37185  1.47971  4.44608  3.74240  3.43207  3.45207  4.29738  3.66562  4.09236  3.72312  3.77145  1.86635  1.92496  2.22402  5.75163  4.53200     43 g - - -
          2.68618  4.42225  2.77519  2.73123  3.46354  2.40513  3.72494  3.29354  2.67741  2.69355  4.24690  2.90347  2.73739  3.18146  2.89801  2.37887  2.77519  2.98518  4.58477  3.61503
          0.01414  4.66131  5.38365  0.61958  0.77255  0.69388  0.69241
     31   2.87353  5.19283  1.54799  2.60851  4.76744  2.42411  3.99868  4.24291  2.85010  3.77486  4.55608  3.13202  4.04920  3.13701  3.35347  2.01485  2.10497  3.78380  5.94379  4.54798     44 d - - -
          2.68618  4.42225  2.77519  2.73123  3.46354  2.40513  3.72494  3.29354  2.67741  2.69355  4.24690  2.90347  2.73739  3.18146  2.89801  2.37887  2.77519  2.98518  4.58477  3.61503
          0.01414  4.66131  5.38365  0.61958  0.77255  0.69388  0.69241
     32   2.82450  5.22096  3.00533  2.08269  4.56393  3.56092  3.79481  4.02025  2.05880  3.53947  4.31153  3.06179  3.98450  2.91176  2.99792  1.71402  2.13205  3.62010  5.70124  4.32064     45 s - - -
          2.68618  4.42225  2.77519  2.73123  3.46354  2.40513  3.72494  3.29354  2.67741  2.69355  4.24690  2.90347  2.73739  3.18146  2.89801  2.37887  2.77519  2.98518  4.58477  3.61503
          0.01414  4.66131  5.38365  0.61958  0.77255  0.69388  0.69241
     33   2.71854  4.52500  3.70563  3.18102  3.87368  3.60730  4.14289  2.15514  3.13917  2.93676  3.82421  3.53441  2.64698  3.44832  3.49238  2.07526  1.63154  2.92460  5.30238  4.06753     46 t - - -
          2.68618  4.42225  2.77519  2.73123  3.46354  2.40513  3.72494  3.29354  2.67741  2.69355  4.24690  2.90347  2.73739  3.18146  2.89801  2.37887  2.77519  2.98518  4.58477  3.61503
          0.01414  4.66131  5.38365  0.61958  0.77255  0.69388  0.69241
     34   2.78084  4.39035  4.04123  3.49177  3.60165  3.78169  4.24041  2.78646  3.40432  1.93745  3.57819  3.76618  4.23065  3.67751  3.67094  2.32418  1.60528  2.01823  5.10827  3.90166     47 t - - -
          2.68618  4.42225  2.77519  2.73123  3.46354  2.40513  3.72494  3.29354  2.67741  2.69355  4.24690  2.90347  2.73739  3.18146  2.89801  2.37887  2.77519  2.98518  4.58477  3.61503
          0.01414  4.66131  5.38365  0.61958  0.77255  0.69388  0.69241
     35   2.80946  4.89665  3.28477  2.71554  4.11229  3.65158  2.74066  3.50980  2.10738  2.30299  3.97447  3.21069  4.03623  2.13094  2.99113  2.87342  3.03551  2.31246  5.39931  4.09981     48 k - - -
          2.68618  4.42225  2.77519  2.73123  3.46354  2.40513  3.72494  3.29354  2.67741  2.69355  4.24690  2.90347  2.73739  3.18146  2.89801  2.37887  2.77519  2.98518  4.58477  3.61503
          0.01414  4.66131  5.38365  0.61958  0.77255  0.69388  0.69241
     36   2.09795  4.70128  3.45839  2.98719  4.19520  3.53282  4.10676  3.53914  2.99963  3.24420  4.09697  2.18781  1.76125  3.32604  3.40636  2.85822  3.05696  2.15606  5.54879  4.27451     49 p - - -
          2.68618  4.42225  2.77519  2.73123  3.46354  2.40513  3.72494  3.29354  2.67741  2.69355  4.24690  2.90347  2.73739  3.18146  2.89801  2.37887  2.77519  2.98518  4.58477  3.61503
          0.01414  4.66131  5.38365  0.61958  0.77255  0.69388  0.69241
     37   2.83656  4.89499  3.31753  2.75952  4.11461  3.67495  3.86782  3.45845  1.63558  2.24518  3.98132  2.32202  4.06573  3.04743  3.00258  2.91004  3.06524  2.44560  5.41377  4.12023     50 k - - -
          2.68618  4.42225  2.77519  2.73123  3.46354  2.40513  3.72494  3.29354  2.67741  2.69355  4.24690  2.90347  2.73739  3.18146  2.89801  2.37887  2.77519  2.98518  4.58477  3.61503
          0.01414  4.66131  5.38365  0.61958  0.77255  0.69388  0.69241
     38   2.77551  4.50235  3.63995  3.06945  3.63358  3.74738  3.98866  2.32168  2.35833  2.70428  3.60240  3.47584  4.12571  2.36529  3.32276  2.99503  3.00594  2.01007  5.07603  2.50476     51 v - - -
          2.68618  4.42225  2.77519  2.73123  3.46354  2.40513  3.72494  3.29354  2.67741  2.69355  4.24690  2.90347  2.73739  3.18146  2.89801  2.37887  2.77519  2.98518  4.58477  3.61503
          0.01414  4.66131  5.38365  0.61958  0.77255  0.37466  1.16322
     39   2.88100  5.37534  2.21619  1.62665  4.70089  3.58256  3.82753  4.18302  2.60270  3.67300  2.89375  2.25017  2.80818  2.93666  3.10558  2.83769  3.11860  3.75670  5.81647  4.40010     52 e - - -
          2.68618  4.42225  2.77519  2.73123  3.46354  2.40513  3.72494  3.29354  2.67741  2.69355  4.24690  2.90347  2.73739  3.18146  2.89801  2.37887  2.77519  2.98518  4.58477  3.61503
          0.01268  4.77027  5.49262  0.61958  0.77255  0.48576  0.95510
     40   3.15708  5.00933  3.84846  3.22326  4.02627  4.01502  4.12457  3.30485  1.08822  2.14550  2.40004  3.64385  4.37313  3.33601  2.98512  3.29956  3.36784  3.17302  5.48085  4.26464     53 k - - -
          2.68618  4.42225  2.77519  2.73123  3.46354  2.40513  3.72494  3.29354  2.67741  2.69355  4.24690  2.90347  2.73739  3.18146  2.89801  2.37887  2.77519  2.98518  4.58477  3.61503
          0.01268  4.77027  5.49262  0.61958  0.77255  0.48576  0.95510
     41   2.03615  4.38504  4.39290  3.81307  3.51868  4.06166  4.38405  1.64430  2.60404  1.93747  3.49275  4.03553  4.42248  3.92770  3.88133  3.35484  3.16290  1.91394  5.07388  3.87988     54 i - - -
          2.68618  4.42225  2.77519  2.73123  3.46354  2.40513  3.72494  3.29354  2.67741  2.69355  4.24690  2.90347  2.73739  3.18146  2.89801  2.37887  2.77519  2.98518  4.58477  3.61503
          0.01268  4.77027  5.49262  0.61958  0.77255  0.48576  0.95510
     42   3.11126  5.67929  2.09605  1.98639  5.00529  1.74212  4.00103  4.51497  2.87795  3.98604  4.76564  2.13319  4.13882  3.12973  3.42607  2.09022  3.37011  4.06777  6.12538  4.65832     55 g - - -
          2.68618  4.42225  2.77519  2.73123  3.46354  2.40513  3.72494  3.29354  2.67741  2.69355  4.24690  2.90347  2.73739  3.18146  2.89801  2.37887  2.77519  2.98518  4.58477  3.61503
          0.01268  4.77027  5.49262  0.61958  0.77255  0.48576  0.95510
     43   2.03658  4.80235  3.49740  3.00407  4.28668  1.41367  4.12021  3.64379  2.25424  3.32567  4.17146  3.42655  4.12376  3.32403  3.35296  2.91789  3.11891  2.39621  5.61258  4.33581     56 g - - -
          2.68618  4.42225  2.77519  2.73123  3.46354  2.40513  3.72494  3.29354  2.67741  2.69355  4.24690  2.90347  2.73739  3.18146  2.89801  2.37887  2.77519  2.98518  4.58477  3.61503
          0.01268  4.77027  5.49262  0.61958  0.77255  0.48576  0.95510
     44   3.09662  4.44210  4.97916  4.40040  2.39596  4.30472  4.55414  1.85845  4.21852  2.38360  3.46903  4.41998  4.63888  4.34906  4.25815  3.62775  3.33066  1.14709  4.97476  2.53608     57 v - - -
          2.68618  4.42225  2.77519  2.73123  3.46354  2.40513  3.72494  3.29354  2.67741  2.69355  4.24690  2.90347  2.73739  3.18146  2.89801  2.37887  2.77519  2.98518  4.58477  3.61503
          0.01268  4.77027  5.49262  0.61958  0.77255  0.48576  0.95510
     45   3.40901  6.07286  0.97568  1.65904  5.37586  3.64980  4.21208  4.92682  3.25884  4.38307  5.22600  3.10040  4.28402  3.37412  3.89122  2.03756  3.70272  4.46060  6.52901  4.97953     58 d - - -
          2.68618  4.42225  2.77519  2.73123  3.46354  2.40513  3.72494  3.29354  2.67741  2.69355  4.24690  2.90347  2.73739  3.18146  2.89801  2.37887  2.77519  2.98518  4.58477  3.61503
          0.01268  4.77027  5.49262  0.61958  0.77255  0.48576  0.95510
     46   3.24501  4.71480  2.44595  3.92511  3.62963  4.35913  4.69674  1.53085  3.89899  1.16320  3.51152  4.24789  4.69692  4.12991  4.14714  3.68089  3.48265  2.43299  5.39737  4.21607     59 l - - -
          2.68618  4.42225  2.77519  2.73123  3.46354  2.40513  3.72494  3.29354  2.67741  2.69355  4.24690  2.90347  2.73739  3.18146  2.89801  2.37887  2.77519  2.98518  4.58477  3.61503
          0.01268  4.77027  5.49262  0.61958  0.77255  0.48576  0.95510
     47   2.20702  5.24431  2.44917  2.10327  2.77807  3.57586  3.77647  4.02653  1.96217  3.53741  4.29492  3.05510  3.97574  2.88457  3.01782  2.30538  3.03660  3.61944  5.69546  4.30091     60 k - - -
          2.68618  4.42225  2.77519  2.73123  3.46354  2.40513  3.72494  3.29354  2.67741  2.69355  4.24690  2.90347  2.73739  3.18146  2.89801  2.37887  2.77519  2.98518  4.58477  3.61503
          0.01268  4.77027  5.49262  0.61958  0.77255  0.48576  0.95510
     48   2.80291  4.82032  2.39618  2.76939  4.01660  3.67053  2.81425  2.56913  2.76486  3.06217  3.91221  3.26162  4.06464  3.10101  3.20132  1.90806  3.03709  2.22221  5.36299  4.06674     61 s - - -
          2.68618  4.42225  2.77519  2.73123  3.46354  2.40513  3.72494  3.29354  2.67741  2.69355  4.24690  2.90347  2.73739  3.18146  2.89801  2.37887  2.77519  2.98518  4.58477  3.61503
          0.01268  4.77027  5.49262  0.61958  0.77255  0.48576  0.95510
     49   2.84035  4.58686  3.66658  3.10121  2.63797  3.79954  4.01040  3.09157  1.74981  2.11608  3.68634  3.51206  4.17874  3.35588  3.38834  2.36266  3.07135  2.86552  5.05928  2.71197     62 k - - -
          2.68618  4.42225  2.77519  2.73123  3.46354  2.40513  3.72494  3.29354  2.67741  2.69355  4.24690  2.90347  2.73739  3.18146  2.89801  2.37887  2.77519  2.98518  4.58477  3.61503
          0.01268  4.77027  5.49262  0.61958  0.77255  0.48576  0.95510
     50   3.62858  5.76865  4.15220  3.31857  5.35800  4.19891  3.99636  4.63506  1.59385  3.96612  4.83441  3.68206  4.51876  1.63390  1.09713  3.58984  3.74481  4.30605  5.92409  4.81998     63 r - - -
          2.68618  4.42225  2.77519  2.73123  3.46354  2.40513  3.72494  3.29354  2.67741  2.69355  4.24690  2.90347  2.73739  3.18146  2.89801  2.37887  2.77519  2.98518  4.58477  3.61503
          0.01268  4.77027  5.49262  0.61958  0.77255  0.48576  0.95510
     51   1.45192  4.52667  4.15292  3.70191  1.64884  3.61784  4.47406  3.39048  3.65560  3.11798  4.03098  3.86168  4.24155  3.91221  3.92180  1.72360  3.15672  3.09243  5.39611  4.10569     64 a - - -
          2.68618  4.42225  2.77519  2.73123  3.46354  2.40513  3.72494  3.29354  2.67741  2.69355  4.24690  2.90347  2.73739  3.18146  2.89801  2.37887  2.77519  2.98518  4.58477  3.61503
          0.01268  4.77027  5.49262  0.61958  0.77255  0.48576  0.95510
     52   2.84567  4.55789  2.50390  3.15256  2.60634  3.81645  4.03276  2.39727  3.11436  2.75116  3.65859  3.55061  2.02131  3.40994  3.46463  3.06731  3.07803  2.82720  5.01812  2.47132     65 p - - -
          2.68618  4.42225  2.77519  2.73123  3.46354  2.40513  3.72494  3.29354  2.67741  2.69355  4.24690  2.90347  2.73739  3.18146  2.89801  2.37887  2.77519  2.98518  4.58477  3.61503
          0.01268  4.77027  5.49262  0.61958  0.77255  0.48576  0.95510
     53   2.88159  4.30921  4.50449  3.91375  2.46112  4.00977  4.28085  1.57083  2.46631  1.95311  3.37802  4.04649  4.36932  3.94707  3.87690  3.30790  3.11285  2.52035  4.84767  2.60441     66 i - - -
          2.68618  4.42225  2.77519  2.73123  3.46354  2.40513  3.72494  3.29354  2.67741  2.69355  4.24690  2.90347  2.73739  3.18146  2.89801  2.37887  2.77519  2.98518  4.58477  3.61503
          0.01268  4.77027  5.49262  0.61958  0.77255  0.48576  0.95510
     54   2.07006  5.23412  2.99397  1.33915  4.80340  3.57433  4.06825  4.26314  2.90713  3.81107  4.60102  3.21094  4.11911  3.21051  3.39403  1.61793  3.24971  3.81710  5.98696  4.60212     67 e - - -
          2.68618  4.42225  2.77519  2.73123  3.46354  2.40513  3.72494  3.29354  2.67741  2.69355  4.24690  2.90347  2.73739  3.18146  2.89801  2.37887  2.77519  2.98518  4.58477  3.61503
          0.01268  4.77027  5.49262  0.61958  0.77255  0.48576  0.95510
     55   2.83232  5.25602  3.11317  2.14903  4.58114  3.60834  2.73615  4.03915  2.09404  3.54379  4.30580  3.08863  2.63789  2.88888  2.15724  2.80899  3.05963  2.56095  5.69240  4.31509     68 k - - -
          2.68618  4.42225  2.77519  2.73123  3.46354  2.40513  3.72494  3.29354  2.67741  2.69355  4.24690  2.90347  2.73739  3.18146  2.89801  2.37887  2.77519  2.98518  4.58477  3.61503
          0.01268  4.77027  5.49262  0.61958  0.77255  0.48576  0.95510
     56   2.83587  5.18952  2.30146  2.55751  4.47541  2.67920  3.82263  3.92609  2.16671  3.47438  4.25735  3.09615  4.01086  2.94757  3.07901  2.82715  2.28744  3.55260  5.66352  2.10196     69 y - - -
          2.68618  4.42225  2.77519  2.73123  3.46354  2.40513  3.72494  3.29354  2.67741  2.69355  4.24690  2.90347  2.73739  3.18146  2.89801  2.37887  2.77519  2.98518  4.58477  3.61503
          0.01268  4.77027  5.49262  0.61958  0.77255  0.48576  0.95510
     57   2.13997  5.37235  2.92682  1.96666  4.73128  2.09837  3.89874  4.20300  2.68295  3.71044  4.48314  3.09876  4.06363  1.73775  3.17206  2.90218  3.18692  3.78575  5.86620  4.46186     70 q - - -
          2.68618  4.42225  2.77519  2.73123  3.46354  2.40513  3.72494  3.29354  2.67741  2.69355  4.24690  2.90347  2.73739  3.18146  2.89801  2.37887  2.77519  2.98518  4.58477  3.61503
          0.01268  4.77027  5.49262  0.61958  0.77255  0.48576  0.95510
     58   1.75310  4.70344  2.60992  2.89227  3.90251  3.68965  3.96242  3.27968  2.87598  2.96244  3.82816  3.35313  4.09511  3.20182  3.28773  2.20383  3.03706  2.26917  3.04383  4.01650     71 a - - -
          2.68618  4.42225  2.77519  2.73123  3.46354  2.40513  3.72494  3.29354  2.67741  2.69355  4.24690  2.90347  2.73739  3.18146  2.89801  2.37887  2.77519  2.98518  4.58477  3.61503
          0.01268  4.77027  5.49262  0.61958  0.77255  0.48576  0.95510
     59   2.82963  4.44887  3.88217  3.31277  2.57694  3.84797  2.74960  2.92716  3.24364  2.03701  3.55746  2.34449  4.22309  3.52245  3.54508  3.10805  2.26468  2.71682  2.98705  3.67085     72 l - - -
          2.68618  4.42225  2.77519  2.73123  3.46354  2.40513  3.72494  3.29354  2.67741  2.69355  4.24690  2.90347  2.73739  3.18146  2.89801  2.37887  2.77519  2.98518  4.58477  3.61503
          0.01268  4.77027  5.49262  0.61958  0.77255  0.48576  0.95510
     60   2.97163  5.06024  3.22069  3.10774  5.05200  3.54222  4.52684  4.64465  3.47873  4.22853  5.05017  0.89033  4.25990  3.74094  3.89779  1.50230  3.42054  4.05026  6.31791  4.96066     73 n - - -
          2.68618  4.42225  2.77519  2.73123  3.46354  2.40513  3.72494  3.29354  2.67741  2.69355  4.24690  2.90347  2.73739  3.18146  2.89801  2.37887  2.77519  2.98518  4.58477  3.61503
          0.16326  4.77027  1.95086  0.61958  0.77255  0.48576  0.95510
     61   2.79702  5.25837  2.19972  1.85778  4.57523  3.52586  3.75443  2.78406  2.52177  3.55135  4.31090  2.99979  2.77330  2.26530  3.01717  2.76283  3.03244  3.63402  5.70542  4.30097     74 e - - -
          2.68618  4.42225  2.77519  2.73123  3.46354  2.40513  3.72494  3.29354  2.67741  2.69355  4.24690  2.90347  2.73739  3.18146  2.89801  2.37887  2.77519  2.98518  4.58477  3.61503
          0.01472  4.62173  5.34408  0.61958  0.77255  0.75529  0.63464
     62   1.17669  4.59880  3.59990  3.15844  2.48658  3.59688  4.14462  3.32070  3.17133  3.03244  3.93623  2.38268  4.13047  3.47506  3.53121  2.94165  3.08511  3.04159  5.27034  3.93424     75 a - - -
          2.68618  4.42225  2.77519  2.73123  3.46354  2.40513  3.72494  3.29354  2.67741  2.69355  4.24690  2.90347  2.73739  3.18146  2.89801  2.37887  2.77519  2.98518  4.58477  3.61503
          0.01472  4.62173  5.34408  0.61958  0.77255  0.75529  0.63464
     63   2.98093  5.35019  2.75298  1.20485  4.87267  2.36064  4.02219  4.35965  2.90306  3.87946  4.67732  3.09298  4.08365  3.16847  3.41597  1.85400  3.28584  3.90545  6.04023  4.62059     76 e - - -
          2.68618  4.42225  2.77519  2.73123  3.46354  2.40513  3.72494  3.29354  2.67741  2.69355  4.24690  2.90347  2.73739  3.18146  2.89801  2.37887  2.77519  2.98518  4.58477  3.61503
          0.01472  4.62173  5.34408  0.61958  0.77255  0.75529  0.63464
     64   2.97951  5.52660  1.53674  2.43666  4.85502  3.54576  3.86875  4.35287  1.95632  3.82041  4.59092  2.24099  4.03626  2.24874  3.18325  2.90892  3.22639  3.91249  5.94994  4.50897     77 d - - -
          2.68618  4.42225  2.77519  2.73123  3.46354  2.40513  3.72494  3.29354  2.67741  2.69355  4.24690  2.90347  2.73739  3.18146  2.89801  2.37887  2.77519  2.98518  4.58477  3.61503
          0.14431  4.62173  2.08306  0.61958  0.77255  0.75529  0.63464
     65   2.95299  5.51157  1.75310  1.86194  4.83153  2.32904  3.83991  4.33464  1.90674  3.80648  4.58362  2.93581  3.99081  2.96568  3.21969  2.87579  3.20598  3.89340  5.94364  4.48809     78 d - - -
          2.68618  4.42225  2.77519  2.73123  3.46354  2.40513  3.72494  3.29354  2.67741  2.69355  4.24690  2.90347  2.73739  3.18146  2.89801  2.37887  2.77519  2.98518  4.58477  3.61503
          0.01674  4.49416  5.21650  0.61958  0.77255  0.91800  0.50969
     66   2.72366  4.55124  3.42230  2.27081  3.69660  3.64786  3.89875  3.04338  2.83745  1.95460  2.55776  3.32418  4.03830  3.16981  3.22057  2.14360  2.95853  2.81450  5.12274  3.86890     79 l - - -
          2.68611  4.42281  2.77437  2.73179  3.46272  2.40521  3.72551  3.29410  2.67734  2.69411  4.24746  2.90324  2.73796  3.18202  2.89857  2.37849  2.77298  2.98575  4.58533  3.61559
          0.21160  1.68584  5.21650  2.30881  0.10467  0.28733  1.38734
     67   3.25245  4.72534  2.42552  3.88666  3.78845  4.37179  4.74559  0.96447  3.89439  1.95150  3.67984  4.23408  4.73027  4.15351  4.17543  3.70773  3.49816  2.26246  5.52775  4.30663     93 i - - -
          2.68618  4.42225  2.77519  2.73123  3.46354  2.40513  3.72494  3.29354  2.67741  2.69355  4.24690  2.90347  2.73739  3.18146  2.89801  2.37887  2.77519  2.98518  4.58477  3.61503
          0.01268  4.77027  5.49262  0.61958  0.77255  0.48576  0.95510
     68   2.18253  5.26434  3.13674  2.61008  4.63867  3.62697  3.83577  4.09131  1.62786  3.59735  4.36777  3.13700  4.04092  2.33806  2.95259  1.83757  3.11515  3.68581  5.74306  4.37777     94 k - - -
          2.68618  4.42225  2.77519  2.73123  3.46354  2.40513  3.72494  3.29354  2.67741  2.69355  4.24690  2.90347  2.73739  3.18146  2.89801  2.37887  2.77519  2.98518  4.58477  3.61503
          0.01268  4.77027  5.49262  0.61958  0.77255  0.48576  0.95510
     69   2.14182  5.16425  3.14172  2.61102  4.55811  1.95679  3.84614  4.01045  2.58318  3.54139  4.31365  3.13409  4.01551  2.23606  2.40968  2.27389  3.07121  3.60723  5.71087  4.34327     95 g - - -
          2.68618  4.42225  2.77519  2.73123  3.46354  2.40513  3.72494  3.29354  2.67741  2.69355  4.24690  2.90347  2.73739  3.18146  2.89801  2.37887  2.77519  2.98518  4.58477  3.61503
          0.01268  4.77027  5.49262  0.61958  0.77255  0.48576  0.95510
     70   1.70797  4.84459  3.33710  2.83562  4.12915  3.65585  3.97875  3.48949  2.82901  3.16774  4.01934  2.34565  4.09640  2.44410  3.25164  2.92126  3.08626  1.90191  5.46649  4.17342     96 a - - -
          2.68618  4.42225  2.77519  2.73123  3.46354  2.40513  3.72494  3.29354  2.67741  2.69355  4.24690  2.90347  2.73739  3.18146  2.89801  2.37887  2.77519  2.98518  4.58477  3.61503
          0.01268  4.77027  5.49262  0.61958  0.77255  0.48576  0.95510
     71   3.32412  4.65085  5.18116  4.61096  1.96753  4.50093  4.58457  1.31468  4.41799  1.69480  3.35646  4.59653  4.78998  4.46823  4.41485  3.82891  3.54836  2.70487  2.41507  3.50822     97 i - - -
          2.68618  4.42225  2.77519  2.73123  3.46354  2.40513  3.72494  3.29354  2.67741  2.69355  4.24690  2.90347  2.73739  3.18146  2.89801  2.37887  2.77519  2.98518  4.58477  3.61503
          0.01268  4.77027  5.49262  0.61958  0.77255  0.48576  0.95510
     72   2.98099  5.08155  3.29911  2.84026  4.38617  3.73349  3.99421  3.69082  1.98856  3.38347  4.23947  1.58889  4.17441  3.16461  3.05772  3.03607  3.22835  1.77370  5.63816  4.33665     98 n - - -
          2.68618  4.42225  2.77519  2.73123  3.46354  2.40513  3.72494  3.29354  2.67741  2.69355  4.24690  2.90347  2.73739  3.18146  2.89801  2.37887  2.77519  2.98518  4.58477  3.61503
          0.01268  4.77027  5.49262  0.61958  0.77255  0.48576  0.95510
     73   2.29182  5.04916  3.16254  2.61724  4.33220  2.40592  3.82980  2.56576  2.08283  3.34261  4.14238  2.49764  4.00869  2.96839  3.07934  2.28208  3.03492  3.41265  5.56509  4.21767     99 k - - -
          2.68618  4.42225  2.77519  2.73123  3.46354  2.40513  3.72494  3.29354  2.67741  2.69355  4.24690  2.90347  2.73739  3.18146  2.89801  2.37887  2.77519  2.98518  4.58477  3.61503
          0.01268  4.77027  5.49262  0.61958  0.77255  0.48576  0.95510
     74   3.92564  5.18222  5.74400  5.23885  3.54762  5.24005  5.68587  2.50123  5.06549  0.50549  3.31477  5.42988  5.38830  5.07603  5.08727  4.67407  4.16678  1.94740  5.76329  4.73104    100 L - - -
          2.68618  4.42225  2.77519  2.73123  3.46354  2.40513  3.72494  3.29354  2.67741  2.69355  4.24690  2.90347  2.73739  3.18146  2.89801  2.37887  2.77519  2.98518  4.58477  3.61503
          0.01268  4.77027  5.49262  0.61958  0.77255  0.48576  0.95510
     75   2.78757  4.75673  3.46327  2.94974  4.11480  3.62743  4.05532  2.52082  2.94034  3.16591  4.02055  2.33200  4.10558  3.27381  3.35322  1.86483  1.65956  3.17661  5.47336  4.19530    101 t - - -
          2.68618  4.42225  2.77519  2.73123  3.46354  2.40513  3.72494  3.29354  2.67741  2.69355  4.24690  2.90347  2.73739  3.18146  2.89801  2.37887  2.77519  2.98518  4.58477  3.61503
          0.01268  4.77027  5.49262  0.61958  0.77255  0.48576  0.95510
     76   3.49836  6.23332  1.41039  1.72512  5.49994  3.65959  4.25692  5.07346  3.35516  4.51219  5.37730  1.18574  4.31791  3.42650  4.02248  3.33772  3.79861  4.59715  6.65492  5.06854    102 n - - -
          2.68618  4.42225  2.77519  2.73123  3.46354  2.40513  3.72494  3.29354  2.67741  2.69355  4.24690  2.90347  2.73739  3.18146  2.89801  2.37887  2.77519  2.98518  4.58477  3.61503
          0.01268  4.77027  5.49262  0.61958  0.77255  0.48576  0.95510
     77   2.95083  4.32514  4.79433  4.19904  2.50136  4.14209  4.48640  1.88270  4.02319  1.94533  3.39887  4.25941  4.49246  4.18061  4.08578  2.34320  3.18530  1.46011  5.00234  3.82154    103 v - - -
          2.68618  4.42225  2.77519  2.73123  3.46354  2.40513  3.72494  3.29354  2.67741  2.69355  4.24690  2.90347  2.73739  3.18146  2.89801  2.37887  2.77519  2.98518  4.58477  3.61503
          0.01268  4.77027  5.49262  0.61958  0.77255  0.48576  0.95510
     78   2.26236  4.30233  4.54904  3.95504  1.92425  4.01766  4.34025  2.65054  3.80137  1.83977  2.45219  4.08080  4.37757  3.98043  3.91207  3.31913  2.12113  2.49684  4.91565  3.73745    104 l - - -
          2.68618  4.42225  2.77519  2.73123  3.46354  2.40513  3.72494  3.29354  2.67741  2.69355  4.24690  2.90347  2.73739  3.18146  2.89801  2.37887  2.77519  2.98518  4.58477  3.61503
          0.01268  4.77027  5.49262  0.61958  0.77255  0.48576  0.95510
     79   3.66106  4.94355  5.46541  4.92962  1.01745  4.90620  4.98828  2.57824  4.77137  1.57065  3.38052  4.98663  5.12289  4.78716  4.78615  4.26585  3.88793  1.81699  5.19393  3.83531    105 f - - -
          2.68618  4.42225  2.77519  2.73123  3.46354  2.40513  3.72494  3.29354  2.67741  2.69355  4.24690  2.90347  2.73739  3.18146  2.89801  2.37887  2.77519  2.98518  4.58477  3.61503
          0.01268  4.77027  5.49262  0.61958  0.77255  0.48576  0.95510
     80   2.83737  4.91914  3.35926  3.15264  5.04976  1.70019  4.49741  4.54568  3.43300  4.12957  4.91594  2.05476  4.18719  3.69051  3.86384  1.09323  3.28730  3.93111  6.28965  4.98048    106 s - - -
          2.68627  4.42234  2.77528  2.73132  3.46363  2.40471  3.72503  3.29363  2.67750  2.69364  4.24699  2.90356  2.73679  3.18155  2.89810  2.37896  2.77528  2.98527  4.58486  3.61512
          0.16326  1.92064  5.49262  0.67488  0.71175  0.48576  0.95510
     81   2.94462  4.33074  4.75226  4.15399  1.68230  4.09924  4.36944  2.67198  3.97000  1.87062  2.46240  4.20322  4.44669  4.10823  4.02217  3.40818  2.35274  2.54222  2.62511  3.60823    109 f - - -
          2.68618  4.42225  2.77519  2.73123  3.46354  2.40513  3.72494  3.29354  2.67741  2.69355  4.24690  2.90347  2.73739  3.18146  2.89801  2.37887  2.77519  2.98518  4.58477  3.61503
          0.01268  4.77027  5.49262  0.61958  0.77255  0.48576  0.95510
     82   2.05127  4.49648  3.75203  3.18519  3.63341  3.80096  4.07267  2.34997  3.12557  2.69122  2.46050  3.57175  4.18443  2.42921  3.46130  3.05511  1.99664  2.74268  5.09512  3.86832    110 t - - -
          2.68618  4.42225  2.77519  2.73123  3.46354  2.40513  3.72494  3.29354  2.67741  2.69355  4.24690  2.90347  2.73739  3.18146  2.89801  2.37887  2.77519  2.98518  4.58477  3.61503
          0.01268  4.77027  5.49262  0.61958  0.77255  0.48576  0.95510
     83   2.83442  5.13548  3.15779  2.60972  4.42186  2.39875  3.81839  2.57960  1.84237  3.41290  4.20547  3.13550  2.65696  2.34740  2.99783  2.83928  3.06484  3.49609  5.61081  4.25999    111 k - - -
          2.68618  4.42225  2.77519  2.73123  3.46354  2.40513  3.72494  3.29354  2.67741  2.69355  4.24690  2.90347  2.73739  3.18146  2.89801  2.37887  2.77519  2.98518  4.58477  3.61503
          0.01268  4.77027  5.49262  0.61958  0.77255  0.48576  0.95510
     84   2.92515  4.40929  4.29021  3.72440  3.29558  4.00735  4.22310  1.81279  3.59909  1.91536  3.49024  2.32941  4.37286  3.83576  3.79597  3.29719  3.15752  2.59540  4.85438  1.95055    112 i - - -
          2.68636  4.42243  2.77464  2.73074  3.46371  2.40530  3.72512  3.29372  2.67758  2.69306  4.24707  2.90364  2.73757  3.18164  2.89818  2.37858  2.77537  2.98536  4.58494  3.61521
          0.33231  1.27791  5.49262  0.68252  0.70389  0.48576  0.95510
     85   3.10273  4.53048  4.61705  4.02696  3.50457  4.25554  4.56055  1.22837  2.39769  1.85243  2.44389  4.24020  4.58452  4.08818  3.99389  3.55915  3.33278  2.44185  5.18357  4.02096    115 i - - -
          2.68618  4.42225  2.77519  2.73123  3.46354  2.40513  3.72494  3.29354  2.67741  2.69355  4.24690  2.90347  2.73739  3.18146  2.89801  2.37887  2.77519  2.98518  4.58477  3.61503
          0.01268  4.77027  5.49262  0.61958  0.77255  0.48576  0.95510
     86   2.36619  4.73526  5.43608  4.95220  4.14670  4.89586  5.60610  1.53131  4.86619  2.70980  3.93296  5.07825  5.22205  5.11764  5.02795  4.30065  3.73576  0.73972  6.07757  4.85697    116 v - - -
          2.68618  4.42225  2.77519  2.73123  3.46354  2.40513  3.72494  3.29354  2.67741  2.69355  4.24690  2.90347  2.73739  3.18146  2.89801  2.37887  2.77519  2.98518  4.58477  3.61503
          0.01268  4.77027  5.49262  0.61958  0.77255  0.48576  0.95510
     87   3.01472  4.91114  3.71324  3.17203  4.19277  1.46746  4.12576  3.57578  2.78706  1.83215  4.11952  3.57246  4.27354  3.35360  1.98202  3.14880  3.28154  3.31280  5.51956  4.27498    117 g - - -
          2.68618  4.42225  2.77519  2.73123  3.46354  2.40513  3.72494  3.29354  2.67741  2.69355  4.24690  2.90347  2.73739  3.18146  2.89801  2.37887  2.77519  2.98518  4.58477  3.61503
          0.01268  4.77027  5.49262  0.61958  0.77255  0.48576  0.95510
     88   2.27228  4.53713  4.92866  4.40164  2.25103  4.30173  4.81868  2.35884  4.26649  2.53368  3.65135  4.48044  4.71246  4.45572  4.38169  3.66111  3.41040  0.91246  5.34673  4.10620    118 v - - -
          2.68618  4.42225  2.77519  2.73123  3.46354  2.40513  3.72494  3.29354  2.67741  2.69355  4.24690  2.90347  2.73739  3.18146  2.89801  2.37887  2.77519  2.98518  4.58477  3.61503
          0.01268  4.77027  5.49262  0.61958  0.77255  0.48576  0.95510
     89   3.29869  4.60534  5.17218  4.62269  3.81979  4.63867  5.09676  1.62290  4.49515  1.96727  3.68702  4.74608  4.94735  4.69380  4.61307  3.98653  1.81431  1.22377  5.58973  4.40243    119 v - - -
          2.68618  4.42225  2.77519  2.73123  3.46354  2.40513  3.72494  3.29354  2.67741  2.69355  4.24690  2.90347  2.73739  3.18146  2.89801  2.37887  2.77519  2.98518  4.58477  3.61503
          0.01268  4.77027  5.49262  0.61958  0.77255  0.48576  0.95510
     90   3.39119  5.79183  0.64673  2.67061  5.40863  3.64869  4.40402  5.00135  3.53502  4.51297  5.39143  3.23680  4.34801  3.59842  4.16439  1.97194  3.76411  4.48073  6.62698  5.11268    120 D - - -
          2.68618  4.42225  2.77519  2.73123  3.46354  2.40513  3.72494  3.29354  2.67741  2.69355  4.24690  2.90347  2.73739  3.18146  2.89801  2.37887  2.77519  2.98518  4.58477  3.61503
          0.01268  4.77027  5.49262  0.61958  0.77255  0.48576  0.95510
     91   2.36378  4.49477  3.76362  3.19514  3.62109  3.80617  4.06423  2.97797  2.39693  1.70625  3.60072  3.57640  4.18697  3.42419  3.42558  3.06279  2.50317  2.76079  5.07812  2.23144    121 l - - -
          2.68618  4.42225  2.77519  2.73123  3.46354  2.40513  3.72494  3.29354  2.67741  2.69355  4.24690  2.90347  2.73739  3.18146  2.89801  2.37887  2.77519  2.98518  4.58477  3.61503
          0.01268  4.77027  5.49262  0.61958  0.77255  0.48576  0.95510
     92   1.41505  4.44914  4.29098  3.76108  3.74944  2.21320  4.45833  1.97445  3.67454  2.75704  3.71673  3.96379  4.34871  3.92630  3.91132  3.19545  3.16281  2.00209  5.27790  4.07816    122 a - - -
          2.68618  4.42225  2.77519  2.73123  3.46354  2.40513  3.72494  3.29354  2.67741  2.69355  4.24690  2.90347  2.73739  3.18146  2.89801  2.37887  2.77519  2.98518  4.58477  3.61503
          0.01268  4.77027  5.49262  0.61958  0.77255  0.48576  0.95510
     93   3.02979  4.45647  4.58705  4.00481  3.43845  4.17665  4.49237  1.72329  3.86094  1.74749  1.76396  2.50134  4.51697  4.06480  4.01032  3.47879  3.26169  2.47170  5.08656  3.91603    123 i - - -
          2.68618  4.42225  2.77519  2.73123  3.46354  2.40513  3.72494  3.29354  2.67741  2.69355  4.24690  2.90347  2.73739  3.18146  2.89801  2.37887  2.77519  2.98518  4.58477  3.61503
          0.01268  4.77027  5.49262  0.61958  0.77255  0.48576  0.95510
     94   3.06725  5.63282  1.58685  1.67047  4.95736  3.61266  3.95657  4.46224  2.79116  3.92785  4.69837  2.16145  4.11417  3.07835  2.22586  2.99139  3.31755  4.01631  6.05896  4.60521    124 d - - -
          2.68618  4.42225  2.77519  2.73123  3.46354  2.40513  3.72494  3.29354  2.67741  2.69355  4.24690  2.90347  2.73739  3.18146  2.89801  2.37887  2.77519  2.98518  4.58477  3.61503
          0.01268  4.77027  5.49262  0.61958  0.77255  0.48576  0.95510
     95   2.80467  4.38750  3.94959  3.37552  2.42390  3.84739  4.12458  2.06510  3.29716  2.10288  3.49264  2.70000  4.22162  2.63291  3.57542  3.11329  2.26514  2.64023  4.98500  3.77353    125 i - - -
          2.68618  4.42225  2.77519  2.73123  3.46354  2.40513  3.72494  3.29354  2.67741  2.69355  4.24690  2.90347  2.73739  3.18146  2.89801  2.37887  2.77519  2.98518  4.58477  3.61503
          0.01268  4.77027  5.49262  0.61958  0.77255  0.48576  0.95510
     96   3.18003  4.61721  4.70508  4.18606  1.68617  2.38642  4.46294  2.84056  4.04727  1.15241  3.48201  4.30181  4.62336  4.21188  4.16692  3.58523  3.43196  2.77278  4.90621  3.52482    126 l - - -
          2.68618  4.42225  2.77519  2.73123  3.46354  2.40513  3.72494  3.29354  2.67741  2.69355  4.24690  2.90347  2.73739  3.18146  2.89801  2.37887  2.77519  2.98518  4.58477  3.61503
          0.01268  4.77027  5.49262  0.61958  0.77255  0.48576  0.95510
     97   2.98443  4.50409  4.20228  2.34999  1.93603  4.02652  4.14162  2.93482  3.55413  2.59257  1.90251  3.89941  4.39107  3.78929  3.78515  3.30846  3.21504  2.75838  4.74689  2.14129    127 m - - -
          2.68618  4.42225  2.77519  2.73123  3.46354  2.40513  3.72494  3.29354  2.67741  2.69355  4.24690  2.90347  2.73739  3.18146  2.89801  2.37887  2.77519  2.98518  4.58477  3.61503
          0.01268  4.77027  5.49262  0.61958  0.77255  0.48576  0.95510
     98   2.92896  5.30621  2.96675  2.61233  4.77879  2.35939  3.96640  4.25596  2.76445  3.76887  4.54298  1.73074  4.08273  2.34232  3.25052  1.71962  3.20696  3.81537  5.92358  4.52580    128 s - - -
          2.68618  4.42225  2.77519  2.73123  3.46354  2.40513  3.72494  3.29354  2.67741  2.69355  4.24690  2.90347  2.73739  3.18146  2.89801  2.37887  2.77519  2.98518  4.58477  3.61503
          0.01268  4.77027  5.49262  0.61958  0.77255  0.48576  0.95510
     99   2.30415  4.77696  5.09530  4.54125  2.12448  4.56033  4.85004  2.67708  4.38888  0.81264  3.30834  4.66167  4.85823  4.48561  4.46059  3.90271  3.64274  2.72804  5.21063  3.98915    129 l - - -
          2.68618  4.42225  2.77519  2.73123  3.46354  2.40513  3.72494  3.29354  2.67741  2.69355  4.24690  2.90347  2.73739  3.18146  2.89801  2.37887  2.77519  2.98518  4.58477  3.61503
          0.01268  4.77027  5.49262  0.61958  0.77255  0.48576  0.95510
    100   2.16973  5.56019  1.72398  1.99144  4.88613  3.59899  3.91742  4.38694  2.74082  3.85803  4.62072  2.32586  4.08140  2.05749  3.26672  2.94085  3.25503  3.94334  5.99212  4.54558    130 d - - -
          2.68618  4.42225  2.77519  2.73123  3.46354  2.40513  3.72494  3.29354  2.67741  2.69355  4.24690  2.90347  2.73739  3.18146  2.89801  2.37887  2.77519  2.98518  4.58477  3.61503
          0.01268  4.77027  5.49262  0.61958  0.77255  0.48576  0.95510
    101   2.88181  4.63665  3.70557  3.14186  3.77960  3.82650  4.07997  3.06010  2.20852  1.76550  3.71893  3.55222  1.98634  3.37701  3.32123  3.08858  3.11793  2.27164  5.22824  3.99441    131 l - - -
          2.68618  4.42225  2.77519  2.73123  3.46354  2.40513  3.72494  3.29354  2.67741  2.69355  4.24690  2.90347  2.73739  3.18146  2.89801  2.37887  2.77519  2.98518  4.58477  3.61503
          0.01268  4.77027  5.49262  0.61958  0.77255  0.48576  0.95510
    102   3.31507  4.64332  5.13095  4.57636  2.07718  4.47690  4.49003  1.24850  4.38769  1.77285  3.44200  4.54639  4.77884  4.44814  4.39476  3.80416  3.54119  2.68165  4.78342  2.14022    132 i - - -
          2.68618  4.42225  2.77519  2.73123  3.46354  2.40513  3.72494  3.29354  2.67741  2.69355  4.24690  2.90347  2.73739  3.18146  2.89801  2.37887  2.77519  2.98518  4.58477  3.61503
          0.01268  4.77027  5.49262  0.61958  0.77255  0.48576  0.95510
    103   3.18450  5.55620  1.20133  2.60761  2.41586  3.67319  4.07749  4.30628  3.04708  3.84557  4.69672  1.79657  4.21997  3.27256  3.58319  3.13332  3.45453  3.93690  5.83748  4.32329    133 d - - -
          2.68618  4.42225  2.77519  2.73123  3.46354  2.40513  3.72494  3.29354  2.67741  2.69355  4.24690  2.90347  2.73739  3.18146  2.89801  2.37887  2.77519  2.98518  4.58477  3.61503
          0.01268  4.77027  5.49262  0.61958  0.77255  0.48576  0.95510
    104   2.81527  5.18869  2.45757  1.95756  4.47824  2.69890  3.80069  3.92937  2.57103  3.47086  4.24710  2.43237  3.99354  2.92056  3.05588  2.80358  3.04848  2.50385  2.91396  4.27669    134 e - - -
          2.68618  4.42225  2.77519  2.73123  3.46354  2.40513  3.72494  3.29354  2.67741  2.69355  4.24690  2.90347  2.73739  3.18146  2.89801  2.37887  2.77519  2.98518  4.58477  3.61503
          0.01268  4.77027  5.49262  0.61958  0.77255  0.48576  0.95510
    105   4.08165  5.26552  5.41859  5.10958  0.99826  4.94991  4.05701  2.23679  4.90870  2.97780  4.23770  4.70833  5.23239  4.77327  4.82923  4.31302  4.29712  3.53491  4.17596  1.22854    135 f - - -
          2.68618  4.42225  2.77519  2.73123  3.46354  2.40513  3.72494  3.29354  2.67741  2.69355  4.24690  2.90347  2.73739  3.18146  2.89801  2.37887  2.77519  2.98518  4.58477  3.61503
          0.01268  4.77027  5.49262  0.61958  0.77255  0.48576  0.95510
    106   1.73794  4.77918  3.44865  2.90547  4.03199  3.68837  3.98311  3.40088  2.11508  1.89264  3.93661  3.36325  4.11276  3.20152  3.21476  2.29283  3.07924  3.12528  5.38692  4.11402    136 a - - -
          2.68618  4.42225  2.77519  2.73123  3.46354  2.40513  3.72494  3.29354  2.67741  2.69355  4.24690  2.90347  2.73739  3.18146  2.89801  2.37887  2.77519  2.98518  4.58477  3.61503
          0.01268  4.77027  5.49262  0.61958  0.77255  0.48576  0.95510
    107   3.34478  5.92118  1.54420  2.53828  5.28798  3.64472  4.20386  4.83396  3.21967  4.30636  5.13997  1.10737  2.49671  3.36458  3.82398  3.23512  3.64402  4.36852  6.44784  4.92970    137 n - - -
          2.68618  4.42225  2.77519  2.73123  3.46354  2.40513  3.72494  3.29354  2.67741  2.69355  4.24690  2.90347  2.73739  3.18146  2.89801  2.37887  2.77519  2.98518  4.58477  3.61503
          0.01268  4.77027  5.49262  0.61958  0.77255  0.48576  0.95510
    108   2.26832  5.22190  2.42324  2.54480  4.57586  3.57530  3.81666  4.03904  2.15275  3.55875  4.32197  3.08329  3.99531  2.92993  3.06436  2.07257  1.86369  3.63007  5.72272  4.33358    138 t - - -
          2.68618  4.42225  2.77519  2.73123  3.46354  2.40513  3.72494  3.29354  2.67741  2.69355  4.24690  2.90347  2.73739  3.18146  2.89801  2.37887  2.77519  2.98518  4.58477  3.61503
          0.01268  4.77027  5.49262  0.61958  0.77255  0.48576  0.95510
    109   3.70812  4.91142  5.75914  5.25388  3.88541  5.25790  5.82623  1.01884  5.16640  1.35531  3.63014  5.41227  5.42245  5.27916  5.24979  4.67171  3.95212  1.50323  6.02493  4.91749    139 i - - -
          2.68618  4.42225  2.77519  2.73123  3.46354  2.40513  3.72494  3.29354  2.67741  2.69355  4.24690  2.90347  2.73739  3.18146  2.89801  2.37887  2.77519  2.98518  4.58477  3.61503
          0.01268  4.77027  5.49262  0.61958  0.77255  0.48576  0.95510
    110   2.81977  4.28639  4.31883  3.73484  2.51309  2.74429  4.21847  2.08571  3.60820  2.47400  3.40216  3.92180  4.29556  3.82085  3.77492  3.21464  1.78689  2.53106  4.86555  2.43819    140 t - - -
          2.68618  4.42225  2.77519  2.73123  3.46354  2.40513  3.72494  3.29354  2.67741  2.69355  4.24690  2.90347  2.73739  3.18146  2.89801  2.37887  2.77519  2.98518  4.58477  3.61503
          0.01268  4.77027  5.49262  0.61958  0.77255  0.48576  0.95510
    111   2.97063  5.41040  1.76411  2.53372  4.67965  3.60683  3.91595  4.19895  2.74338  3.71528  4.49817  2.09214  4.07898  3.04635  3.25408  1.86255  3.21922  3.79449  5.85908  2.58672    141 d - - -
          2.68618  4.42225  2.77519  2.73123  3.46354  2.40513  3.72494  3.29354  2.67741  2.69355  4.24690  2.90347  2.73739  3.18146  2.89801  2.37887  2.77519  2.98518  4.58477  3.61503
          0.01268  4.77027  5.49262  0.61958  0.77255  0.48576  0.95510
    112   2.84386  4.43004  3.99170  3.42821  2.60151  3.87810  4.18187  2.82052  3.34176  2.59164  3.53567  3.74701  4.26452  2.45283  3.61835  3.15526  1.87043  1.63829  5.04226  3.82197    142 v - - -
          2.68618  4.42225  2.77519  2.73123  3.46354  2.40513  3.72494  3.29354  2.67741  2.69355  4.24690  2.90347  2.73739  3.18146  2.89801  2.37887  2.77519  2.98518  4.58477  3.61503
          0.01268  4.77027  5.49262  0.61958  0.77255  0.48576  0.95510
    113   2.17762  4.47541  4.20571  3.67262  3.78204  3.83663  4.42726  2.01680  3.59445  2.78571  3.74347  3.91030  4.33217  3.86003  3.85790  1.33726  3.16028  2.03371  5.30280  4.09697    143 s - - -
          2.68618  4.42225  2.77519  2.73123  3.46354  2.40513  3.72494  3.29354  2.67741  2.69355  4.24690  2.90347  2.73739  3.18146  2.89801  2.37887  2.77519  2.98518  4.58477  3.61503
          0.01268  4.77027  5.49262  0.61958  0.77255  0.48576  0.95510
    114   3.11250  5.47044  3.07734  2.73063  4.94442  1.97455  4.00672  4.39871  1.19929  3.87410  4.67348  2.18070  4.19813  3.13596  3.00831  3.08273  3.36828  3.97696  5.97918  4.63434    144 k - - -
          2.68618  4.42225  2.77519  2.73123  3.46354  2.40513  3.72494  3.29354  2.67741  2.69355  4.24690  2.90347  2.73739  3.18146  2.89801  2.37887  2.77519  2.98518  4.58477  3.61503
          0.01268  4.77027  5.49262  0.61958  0.77255  0.48576  0.95510
    115   3.04367  5.50869  1.40022  2.54957  4.92334  3.59776  4.01190  4.41799  2.87588  3.91469  4.69556  2.12411  4.12553  3.14351  3.40610  1.89680  2.52116  3.97130  6.06612  4.62687    145 d - - -
          2.68618  4.42225  2.77519  2.73123  3.46354  2.40513  3.72494  3.29354  2.67741  2.69355  4.24690  2.90347  2.73739  3.18146  2.89801  2.37887  2.77519  2.98518  4.58477  3.61503
          0.01268  4.77027  5.49262  0.61958  0.77255  0.48576  0.95510
    116   3.04562  4.44163  4.70093  2.48075  3.50291  4.23323  4.57224  1.65744  3.98160  1.79576  2.43429  4.27635  4.57089  4.17151  4.11398  3.54080  3.27937  1.70013  5.14428  3.97143    146 i - - -
          2.68618  4.42225  2.77519  2.73123  3.46354  2.40513  3.72494  3.29354  2.67741  2.69355  4.24690  2.90347  2.73739  3.18146  2.89801  2.37887  2.77519  2.98518  4.58477  3.61503
          0.01268  4.77027  5.49262  0.61958  0.77255  0.48576  0.95510
    117   4.31118  5.44232  5.43843  5.18403  2.41257  5.04718  3.98232  3.94971  4.94579  1.93358  4.51546  4.71374  5.32685  4.80605  4.86631  4.42042  4.51964  3.87783  2.06173  0.74414    147 y - - -
          2.68618  4.42225  2.77519  2.73123  3.46354  2.40513  3.72494  3.29354  2.67741  2.69355  4.24690  2.90347  2.73739  3.18146  2.89801  2.37887  2.77519  2.98518  4.58477  3.61503
          0.01268  4.77027  5.49262  0.61958  0.77255  0.48576  0.95510
    118   2.97050  5.31758  3.20732  2.67740  4.64292  3.70528  3.85420  4.07859  1.84541  2.43514  4.37956  1.61042  4.10319  2.33707  2.85241  2.95307  3.19032  3.70460  5.72977  4.39366    148 n - - -
          2.68618  4.42225  2.77519  2.73123  3.46354  2.40513  3.72494  3.29354  2.67741  2.69355  4.24690  2.90347  2.73739  3.18146  2.89801  2.37887  2.77519  2.98518  4.58477  3.61503
          0.01268  4.77027  5.49262  0.61958  0.77255  0.48576  0.95510
    119   2.79702  5.10407  3.13642  2.58557  4.39641  2.52541  3.80868  3.83339  2.16713  3.39628  4.18394  3.11421  3.99735  2.38132  3.04426  2.19847  2.20608  2.62156  5.59929  4.23983    149 k - - -
          2.68618  4.42225  2.77519  2.73123  3.46354  2.40513  3.72494  3.29354  2.67741  2.69355  4.24690  2.90347  2.73739  3.18146  2.89801  2.37887  2.77519  2.98518  4.58477  3.61503
          0.01268  4.77027  5.49262  0.61958  0.77255  0.48576  0.95510
    120   2.06535  4.88315  4.87447  4.47526  3.71396  4.30572  5.09475  2.79665  4.30959  0.62438  3.57113  4.59345  4.81094  4.54526  4.44716  3.74596  3.68923  2.80353  5.63531  4.50086    150 L - - -
          2.68618  4.42225  2.77519  2.73123  3.46354  2.40513  3.72494  3.29354  2.67741  2.69355  4.24690  2.90347  2.73739  3.18146  2.89801  2.37887  2.77519  2.98518  4.58477  3.61503
          0.01268  4.77027  5.49262  0.61958  0.77255  0.48576  0.95510
    121   2.13728  4.56397  3.77545  3.20783  2.63472  3.84365  4.09388  2.99445  1.80050  1.75851  3.62475  3.59869  4.22369  3.43694  3.42254  3.10200  3.09923  2.79800  5.12874  3.88866    151 l - - -
          2.68618  4.42225  2.77519  2.73123  3.46354  2.40513  3.72494  3.29354  2.67741  2.69355  4.24690  2.90347  2.73739  3.18146  2.89801  2.37887  2.77519  2.98518  4.58477  3.61503
          0.01268  4.77027  5.49262  0.61958  0.77255  0.48576  0.95510
    122   2.89901  5.29572  3.04941  2.60673  4.73155  2.39191  3.89422  4.19989  1.61644  3.69962  4.46625  2.39270  4.05747  3.01080  3.08043  1.80619  3.15667  3.76847  5.84121  4.45772    152 k - - -
          2.68627  4.42234  2.77528  2.73132  3.46363  2.40471  3.72503  3.29363  2.67750  2.69364  4.24699  2.90356  2.73748  3.18155  2.89810  2.37847  2.77528  2.98527  4.58486  3.61512
          0.16326  1.92064  5.49262  0.67488  0.71175  0.48576  0.95510
    123   2.83291  4.84945  3.45865  3.12584  4.55105  3.55258  4.33015  3.92969  3.22295  3.63453  4.48015  0.99936  4.17769  3.54475  3.62215  2.10923  3.22047  2.35383  5.88094  4.58045    155 n - - -
          2.68618  4.42225  2.77519  2.73123  3.46354  2.40513  3.72494  3.29354  2.67741  2.69355  4.24690  2.90347  2.73739  3.18146  2.89801  2.37887  2.77519  2.98518  4.58477  3.61503
          0.01268  4.77027  5.49262  0.61958  0.77255  0.48576  0.95510
    124   3.28848  4.76342  2.38454  3.92924  1.50045  4.27708  4.08376  3.19689  3.84818  1.68170  3.82375  4.09707  4.62925  4.02624  4.05233  3.57324  3.51674  3.04060  4.47545  1.96657    156 f - - -
          2.68618  4.42225  2.77519  2.73123  3.46354  2.40513  3.72494  3.29354  2.67741  2.69355  4.24690  2.90347  2.73739  3.18146  2.89801  2.37887  2.77519  2.98518  4.58477  3.61503
          0.01268  4.77027  5.49262  0.61958  0.77255  0.48576  0.95510
    125   1.99669  4.84736  3.48933  3.33585  5.08726  0.87628  4.66080  4.56351  3.65298  4.18741  4.98636  2.03202  4.21640  3.88748  4.04549  2.95761  3.30712  3.92659  6.36312  5.09540    157 g - - -
          2.68618  4.42225  2.77519  2.73123  3.46354  2.40513  3.72494  3.29354  2.67741  2.69355  4.24690  2.90347  2.73739  3.18146  2.89801  2.37887  2.77519  2.98518  4.58477  3.61503
          0.01268  4.77027  5.49262  0.61958  0.77255  0.48576  0.95510
    126   3.00421  5.25262  2.96897  1.57592  4.50826  3.66689  3.98469  2.09315  2.81487  3.51380  4.35707  1.73374  4.13904  3.14241  3.28306  3.00805  3.25267  3.52924  5.76729  4.40080    158 e - - -
          2.68618  4.42225  2.77519  2.73123  3.46354  2.40513  3.72494  3.29354  2.67741  2.69355  4.24690  2.90347  2.73739  3.18146  2.89801  2.37887  2.77519  2.98518  4.58477  3.61503
          0.01268  4.77027  5.49262  0.61958  0.77255  0.48576  0.95510
    127   2.01209  4.35619  4.14704  3.57643  3.50041  3.87136  4.23021  2.18803  3.47968  1.69298  3.49482  3.83203  4.27193  3.72763  3.71205  2.25334  2.38204  2.57154  5.00619  3.80706    159 l - - -
          2.68618  4.42225  2.77519  2.73123  3.46354  2.40513  3.72494  3.29354  2.67741  2.69355  4.24690  2.90347  2.73739  3.18146  2.89801  2.37887  2.77519  2.98518  4.58477  3.61503
          0.01268  4.77027  5.49262  0.61958  0.77255  0.48576  0.95510
    128   3.15534  4.58996  4.73323  4.18362  3.51093  4.28052  4.68489  1.98969  4.02653  0.93470  3.42782  4.35443  4.64626  4.23515  4.16964  2.29034  3.40841  2.50615  5.24628  4.07730    160 l - - -
          2.68618  4.42225  2.77519  2.73123  3.46354  2.40513  3.72494  3.29354  2.67741  2.69355  4.24690  2.90347  2.73739  3.18146  2.89801  2.37887  2.77519  2.98518  4.58477  3.61503
          0.01268  4.77027  5.49262  0.61958  0.77255  0.48576  0.95510
    129   3.25290  4.75680  4.42654  3.87574  1.14488  4.26555  4.30036  2.97751  2.25559  1.77999  3.60743  4.11695  4.61019  3.94635  3.78847  3.57686  3.48062  2.90244  4.86131  3.40795    161 f - - -
          2.68618  4.42225  2.77519  2.73123  3.46354  2.40513  3.72494  3.29354  2.67741  2.69355  4.24690  2.90347  2.73739  3.18146  2.89801  2.37887  2.77519  2.98518  4.58477  3.61503
          0.01268  4.77027  5.49262  0.61958  0.77255  0.48576  0.95510
    130   2.13811  4.29063  4.52523  3.93673  3.41156  4.01270  4.35064  1.61558  3.78945  2.46109  3.41435  4.07071  4.38041  3.98407  3.91386  3.31550  2.37980  1.94193  4.95200  2.44246    162 i - - -
          2.68618  4.42225  2.77519  2.73123  3.46354  2.40513  3.72494  3.29354  2.67741  2.69355  4.24690  2.90347  2.73739  3.18146  2.89801  2.37887  2.77519  2.98518  4.58477  3.61503
          0.01268  4.77027  5.49262  0.61958  0.77255  0.48576  0.95510
    131   3.87897  5.11677  5.70784  5.16601  0.97018  5.16575  5.18579  1.97090  5.01181  1.37330  3.28409  5.24491  5.28651  4.93307  4.97963  4.53882  4.09020  2.78590  5.28943  3.97945    163 f - - -
          2.68618  4.42225  2.77519  2.73123  3.46354  2.40513  3.72494  3.29354  2.67741  2.69355  4.24690  2.90347  2.73739  3.18146  2.89801  2.37887  2.77519  2.98518  4.58477  3.61503
          0.01268  4.77027  5.49262  0.61958  0.77255  0.48576  0.95510
    132   3.19440  4.60246  4.86822  4.33680  3.80279  4.38215  4.91898  2.29588  4.20356  1.94779  3.69020  4.49864  4.77588  4.44485  4.37385  3.73672  1.59840  1.15207  5.53041  4.33993    164 v - - -
          2.68618  4.42225  2.77519  2.73123  3.46354  2.40513  3.72494  3.29354  2.67741  2.69355  4.24690  2.90347  2.73739  3.18146  2.89801  2.37887  2.77519  2.98518  4.58477  3.61503
          0.01268  4.77027  5.49262  0.61958  0.77255  0.48576  0.95510
    133   2.97621  1.90000  4.41603  3.86205  3.60845  4.04746  4.45740  1.36007  3.65729  2.55249  3.58410  4.07227  4.45785  2.42614  3.84929  3.37418  3.23689  2.45342  5.18444  3.98146    165 i - - -
          2.68618  4.42225  2.77519  2.73123  3.46354  2.40513  3.72494  3.29354  2.67741  2.69355  4.24690  2.90347  2.73739  3.18146  2.89801  2.37887  2.77519  2.98518  4.58477  3.61503
          0.01268  4.77027  5.49262  0.61958  0.77255  0.48576  0.95510
    134   1.38258  4.42805  4.15552  3.62999  2.54552  2.07100  4.35042  3.00179  3.55354  2.79140  3.71469  3.84320  4.25101  3.80622  3.80436  3.07771  3.09890  2.13431  5.20738  3.99653    166 a - - -
          2.68618  4.42225  2.77519  2.73123  3.46354  2.40513  3.72494  3.29354  2.67741  2.69355  4.24690  2.90347  2.73739  3.18146  2.89801  2.37887  2.77519  2.98518  4.58477  3.61503
          0.01268  4.77027  5.49262  0.61958  0.77255  0.48576  0.95510
    135   2.81334  4.34727  4.08235  3.50476  2.52750  3.88002  4.15340  2.25105  3.41116  2.53937  3.45788  2.71662  4.25180  2.49281  3.65112  3.15450  3.04524  2.01199  4.91922  2.35429    167 v - - -
          2.68618  4.42225  2.77519  2.73123  3.46354  2.40513  3.72494  3.29354  2.67741  2.69355  4.24690  2.90347  2.73739  3.18146  2.89801  2.37887  2.77519  2.98518  4.58477  3.61503
          0.01268  4.77027  5.49262  0.61958  0.77255  0.48576  0.95510
    136   2.26118  4.57723  3.61622  3.05828  3.76528  3.72991  4.03450  3.11583  3.02112  2.25084  3.71717  2.43935  4.13825  3.33252  3.39448  2.35858  2.23762  2.07508  5.19259  3.94848    168 v - - -
          2.68618  4.42225  2.77519  2.73123  3.46354  2.40513  3.72494  3.29354  2.67741  2.69355  4.24690  2.90347  2.73739  3.18146  2.89801  2.37887  2.77519  2.98518  4.58477  3.61503
          0.01268  4.77027  5.49262  0.61958  0.77255  0.48576  0.95510
    137   1.61027  4.49108  4.76325  4.23089  2.49232  4.16296  4.69895  2.45194  4.10310  2.55778  3.63467  4.33247  4.59789  4.30388  4.24112  3.51654  3.32728  1.16158  5.28627  4.06168    169 v - - -
          2.68618  4.42225  2.77519  2.73123  3.46354  2.40513  3.72494  3.29354  2.67741  2.69355  4.24690  2.90347  2.73739  3.18146  2.89801  2.37887  2.77519  2.98518  4.58477  3.61503
          0.01268  4.77027  5.49262  0.61958  0.77255  0.48576  0.95510
    138   2.86135  4.29253  4.47397  3.88503  2.29361  3.98668  4.25500  2.16966  2.63969  2.44453  3.39476  4.01961  4.35014  3.92553  3.85825  3.28385  3.09326  1.94960  4.82804  1.87898    170 y - - -
          2.68618  4.42225  2.77519  2.73123  3.46354  2.40513  3.72494  3.29354  2.67741  2.69355  4.24690  2.90347  2.73739  3.18146  2.89801  2.37887  2.77519  2.98518  4.58477  3.61503
          0.01268  4.77027  5.49262  0.61958  0.77255  0.48576  0.95510
    139   2.84176  4.62949  2.61617  3.04835  3.77971  3.77428  4.05612  2.40600  3.03818  1.72360  3.72776  3.48182  4.17432  3.34809  3.41774  1.79789  3.08245  2.84688  5.22673  3.97564    171 l - - -
          2.68618  4.42225  2.77519  2.73123  3.46354  2.40513  3.72494  3.29354  2.67741  2.69355  4.24690  2.90347  2.73739  3.18146  2.89801  2.37887  2.77519  2.98518  4.58477  3.61503
          0.01268  4.77027  5.49262  0.61958  0.77255  0.48576  0.95510
    140   3.08054  4.53429  4.63434  4.12471  1.16528  2.38634  4.41424  1.95428  3.99248  2.50930  3.59156  4.22343  4.55312  4.17397  4.12012  3.48323  3.34615  2.63211  4.89236  3.49429    172 f - - -
          2.68618  4.42225  2.77519  2.73123  3.46354  2.40513  3.72494  3.29354  2.67741  2.69355  4.24690  2.90347  2.73739  3.18146  2.89801  2.37887  2.77519  2.98518  4.58477  3.61503
          0.01268  4.77027  5.49262  0.61958  0.77255  0.48576  0.95510
    141   2.81931  2.43701  3.94167  3.38328  1.65240  3.80634  4.15358  2.97963  2.30517  2.70834  3.61862  3.69890  4.22802  3.57736  3.55086  2.38495  3.07697  2.75994  5.05616  3.80801    173 f - - -
          2.68618  4.42225  2.77519  2.73123  3.46354  2.40513  3.72494  3.29354  2.67741  2.69355  4.24690  2.90347  2.73739  3.18146  2.89801  2.37887  2.77519  2.98518  4.58477  3.61503
          0.01268  4.77027  5.49262  0.61958  0.77255  0.48576  0.95510
    142   3.32291  4.67105  4.86360  2.61989  3.97097  4.62495  5.08771  1.33447  4.28353  2.66367  3.81906  4.61521  4.95146  4.56099  4.50375  3.97349  3.57360  0.99125  5.74289  4.52610    174 v - - -
          2.68618  4.42225  2.77519  2.73123  3.46354  2.40513  3.72494  3.29354  2.67741  2.69355  4.24690  2.90347  2.73739  3.18146  2.89801  2.37887  2.77519  2.98518  4.58477  3.61503
          0.01268  4.77027  5.49262  0.61958  0.77255  0.48576  0.95510
    143   3.24859  5.56287  3.59269  2.94091  5.02425  2.35394  3.90950  4.40359  1.46692  3.81125  4.62277  3.40307  4.28504  2.26849  1.48383  3.21372  3.42931  4.02602  5.84889  4.61206    175 k - - -
          2.68618  4.42225  2.77519  2.73123  3.46354  2.40513  3.72494  3.29354  2.67741  2.69355  4.24690  2.90347  2.73739  3.18146  2.89801  2.37887  2.77519  2.98518  4.58477  3.61503
          0.01268  4.77027  5.49262  0.61958  0.77255  0.48576  0.95510
    144   2.85624  4.78654  3.62999  3.30091  4.12524  1.07789  4.36364  3.87744  3.38351  3.52949  4.40113  3.63211  4.22862  3.68568  3.74688  1.99195  3.25049  3.49459  5.57365  2.24108    176 g - - -
          2.68618  4.42225  2.77519  2.73123  3.46354  2.40513  3.72494  3.29354  2.67741  2.69355  4.24690  2.90347  2.73739  3.18146  2.89801  2.37887  2.77519  2.98518  4.58477  3.61503
          0.12311  4.77027  2.23160  0.61958  0.77255  0.48576  0.95510
    145   2.74715  4.71811  3.38579  2.87212  4.04333  3.59147  3.98243  2.32052  2.86467  3.09194  3.94861  1.97407  4.05478  3.19940  3.28013  1.99136  2.15237  3.10556  5.40266  4.12220    177 n - - -
          2.68618  4.42225  2.77519  2.73123  3.46354  2.40513  3.72494  3.29354  2.67741  2.69355  4.24690  2.90347  2.73739  3.18146  2.89801  2.37887  2.77519  2.98518  4.58477  3.61503
          0.01414  4.66131  5.38365  0.61958  0.77255  0.37466  1.16322
    146   1.94932  4.44444  4.85944  4.28301  1.46745  4.26431  4.63673  1.93975  4.12798  2.37510  3.47130  4.37487  4.61572  4.29519  4.21840  3.58845  3.31009  1.92324  5.15029  3.95266    178 f - - -
          2.68618  4.42225  2.77519  2.73123  3.46354  2.40513  3.72494  3.29354  2.67741  2.69355  4.24690  2.90347  2.73739  3.18146  2.89801  2.37887  2.77519  2.98518  4.58477  3.61503
          0.01268  4.77027  5.49262  0.61958  0.77255  0.48576  0.95510
    147   2.88324  5.35920  2.27701  2.54339  4.71103  3.61284  3.80948  4.18347  1.63952  3.65999  4.41416  3.08579  4.02341  2.91439  2.37102  1.84230  3.11393  3.75714  5.78540  4.39354    179 k - - -
          2.68618  4.42225  2.77519  2.73123  3.46354  2.40513  3.72494  3.29354  2.67741  2.69355  4.24690  2.90347  2.73739  3.18146  2.89801  2.37887  2.77519  2.98518  4.58477  3.61503
          0.01268  4.77027  5.49262  0.61958  0.77255  0.48576  0.95510
    148   3.12775  5.58356  3.05287  1.32988  4.96456  3.73398  3.92739  4.41536  1.57774  3.85729  4.64534  3.19881  4.17766  2.14637  2.89591  3.07020  3.34967  4.00084  5.94552  4.59228    180 e - - -
          2.68618  4.42225  2.77519  2.73123  3.46354  2.40513  3.72494  3.29354  2.67741  2.69355  4.24690  2.90347  2.73739  3.18146  2.89801  2.37887  2.77519  2.98518  4.58477  3.61503
          0.01268  4.77027  5.49262  0.61958  0.77255  0.48576  0.95510
    149   0.95811  4.66382  4.35905  4.23913  5.23415  1.01377  5.20874  4.68090  4.36969  4.39334  5.19168  4.09632  4.27106  4.55928  4.55634  2.94553  3.30302  3.93152  6.55009  5.45241    181 a - - -
          2.68618  4.42225  2.77519  2.73123  3.46354  2.40513  3.72494  3.29354  2.67741  2.69355  4.24690  2.90347  2.73739  3.18146  2.89801  2.37887  2.77519  2.98518  4.58477  3.61503
          0.01268  4.77027  5.49262  0.61958  0.77255  0.48576  0.95510
    150   2.84948  4.84060  2.38280  2.81987  4.00195  3.71454  3.93669  3.36687  2.14790  2.00467  2.01684  3.30741  4.10607  3.14154  3.19811  2.94898  3.08074  3.11676  5.37394  4.08876    182 l - - -
          2.68618  4.42225  2.77519  2.73123  3.46354  2.40513  3.72494  3.29354  2.67741  2.69355  4.24690  2.90347  2.73739  3.18146  2.89801  2.37887  2.77519  2.98518  4.58477  3.61503
          0.01268  4.77027  5.49262  0.61958  0.77255  0.48576  0.95510
    151   2.88440  4.56315  3.83387  3.24166  3.69823  3.86941  4.09345  2.32713  2.37060  2.08313  3.65155  3.62125  4.24002  3.42937  1.85120  3.13069  3.11107  2.08022  5.15128  3.93230    183 r - - -
          2.68618  4.42225  2.77519  2.73123  3.46354  2.40513  3.72494  3.29354  2.67741  2.69355  4.24690  2.90347  2.73739  3.18146  2.89801  2.37887  2.77519  2.98518  4.58477  3.61503
          0.01268  4.77027  5.49262  0.61958  0.77255  0.48576  0.95510
    152   3.12378  5.10212  3.74666  3.15435  4.43355  2.29498  4.07748  3.82109  2.58600  2.20969  4.30368  3.56179  4.31019  3.26287  1.09703  3.21239  3.36892  3.53517  5.63812  4.40295    184 r - - -
          2.68618  4.42225  2.77519  2.73123  3.46354  2.40513  3.72494  3.29354  2.67741  2.69355  4.24690  2.90347  2.73739  3.18146  2.89801  2.37887  2.77519  2.98518  4.58477  3.61503
          0.01268  4.77027  5.49262  0.61958  0.77255  0.48576  0.95510
    153   2.23127  4.62706  3.65487  3.11056  1.69412  3.71380  4.07807  3.24460  3.02774  2.93916  3.82432  3.50940  4.15946  3.37442  2.31424  2.06793  3.08156  2.98906  5.25272  3.98278    185 f - - -
          2.68618  4.42225  2.77519  2.73123  3.46354  2.40513  3.72494  3.29354  2.67741  2.69355  4.24690  2.90347  2.73739  3.18146  2.89801  2.37887  2.77519  2.98518  4.58477  3.61503
          0.01268  4.77027  5.49262  0.61958  0.77255  0.48576  0.95510
    154   2.23304  4.45303  3.83015  3.26248  2.65117  2.09718  4.09665  2.09866  3.18833  2.66645  3.57251  3.62148  4.19616  3.48361  2.41699  3.07130  3.04232  2.71833  5.05714  3.83527    186 g - - -
          2.68618  4.42225  2.77519  2.73123  3.46354  2.40513  3.72494  3.29354  2.67741  2.69355  4.24690  2.90347  2.73739  3.18146  2.89801  2.37887  2.77519  2.98518  4.58477  3.61503
          0.01268  4.77027  5.49262  0.61958  0.77255  0.48576  0.95510
    155   3.18397  4.61986  4.74436  4.21063  3.52878  2.41359  4.72400  2.00948  4.05680  0.90808  3.43619  4.38337  4.67140  4.26640  4.19907  3.64336  3.44041  2.52361  5.28136  4.11832    187 l - - -
          2.68618  4.42225  2.77519  2.73123  3.46354  2.40513  3.72494  3.29354  2.67741  2.69355  4.24690  2.90347  2.73739  3.18146  2.89801  2.37887  2.77519  2.98518  4.58477  3.61503
          0.01268  4.77027  5.49262  0.61958  0.77255  0.48576  0.95510
    156   3.92283  5.15185  5.79414  5.23294  1.24391  5.23869  5.34395  1.96933  5.08282  1.03685  3.22437  5.34872  5.32246  4.97178  5.03312  4.61547  4.12887  2.82623  5.41258  4.21167    188 l - - -
          2.68618  4.42225  2.77519  2.73123  3.46354  2.40513  3.72494  3.29354  2.67741  2.69355  4.24690  2.90347  2.73739  3.18146  2.89801  2.37887  2.77519  2.98518  4.58477  3.61503
          0.01268  4.77027  5.49262  0.61958  0.77255  0.48576  0.95510
    157   2.13826  4.26725  4.32057  3.73153  2.50246  3.91586  2.59604  1.98413  3.60252  2.45182  2.55499  3.91800  4.28462  3.81431  3.76561  3.20530  2.37749  2.51164  4.88005  3.68949    189 i - - -
          2.68618  4.42225  2.77519  2.73123  3.46354  2.40513  3.72494  3.29354  2.67741  2.69355  4.24690  2.90347  2.73739  3.18146  2.89801  2.37887  2.77519  2.98518  4.58477  3.61503
          0.01268  4.77027  5.49262  0.61958  0.77255  0.48576  0.95510
    158   3.42071  1.78385  5.34023  4.77521  3.57593  4.70375  5.12179  1.74977  4.60832  1.09577  3.41923  4.86296  4.98135  4.71456  4.65509  4.05968  3.66184  2.31075  5.47581  4.35134    190 l - - -
          2.68618  4.42225  2.77519  2.73123  3.46354  2.40513  3.72494  3.29354  2.67741  2.69355  4.24690  2.90347  2.73739  3.18146  2.89801  2.37887  2.77519  2.98518  4.58477  3.61503
          0.01268  4.77027  5.49262  0.61958  0.77255  0.48576  0.95510
    159   3.48574  4.74860  5.48936  4.93600  2.21301  4.86984  5.29159  1.38019  4.79613  1.75979  3.51272  5.02162  5.10954  4.89567  4.83781  4.23299  3.72228  1.25964  5.60937  4.46720    191 v - - -
          2.68618  4.42225  2.77519  2.73123  3.46354  2.40513  3.72494  3.29354  2.67741  2.69355  4.24690  2.90347  2.73739  3.18146  2.89801  2.37887  2.77519  2.98518  4.58477  3.61503
          0.01268  4.77027  5.49262  0.61958  0.77255  0.48576  0.95510
    160   2.11765  4.27696  4.65392  4.05621  3.36252  4.04326  4.37473  2.08657  3.88591  2.38106  1.82739  4.13914  4.40166  4.05396  3.96616  3.34983  3.11331  1.87604  4.92118  2.63479    192 m - - -
          2.68618  4.42225  2.77519  2.73123  3.46354  2.40513  3.72494  3.29354  2.67741  2.69355  4.24690  2.90347  2.73739  3.18146  2.89801  2.37887  2.77519  2.98518  4.58477  3.61503
          0.01268  4.77027  5.49262  0.61958  0.77255  0.48576  0.95510
    161   2.27315  4.36183  4.65358  4.07391  3.51622  2.72266  4.50132  1.95436  3.93062  1.91386  3.49188  4.20355  4.49523  4.12743  4.05545  3.44193  3.19802  1.37332  5.09187  3.90415    193 v - - -
          2.68618  4.42225  2.77519  2.73123  3.46354  2.40513  3.72494  3.29354  2.67741  2.69355  4.24690  2.90347  2.73739  3.18146  2.89801  2.37887  2.77519  2.98518  4.58477  3.61503
          0.01268  4.77027  5.49262  0.61958  0.77255  0.48576  0.95510
    162   2.13309  4.29148  4.59257  4.00496  2.52477  2.71213  4.38330  1.51481  3.85073  2.45627  3.41750  4.11283  4.39861  4.03498  3.95750  3.33493  3.11617  1.92676  4.96374  3.77789    194 i - - -
          2.68618  4.42225  2.77519  2.73123  3.46354  2.40513  3.72494  3.29354  2.67741  2.69355  4.24690  2.90347  2.73739  3.18146  2.89801  2.37887  2.77519  2.98518  4.58477  3.61503
          0.01268  4.77027  5.49262  0.61958  0.77255  0.48576  0.95510
    163   2.18987  4.42754  3.94079  3.38389  3.61847  1.93628  4.17686  2.17585  3.31494  2.69520  2.39708  3.69650  4.21055  3.59035  3.60673  2.36350  3.05235  2.72490  5.09415  3.88215    195 g - - -
          2.68618  4.42225  2.77519  2.73123  3.46354  2.40513  3.72494  3.29354  2.67741  2.69355  4.24690  2.90347  2.73739  3.18146  2.89801  2.37887  2.77519  2.98518  4.58477  3.61503
          0.01268  4.77027  5.49262  0.61958  0.77255  0.48576  0.95510
    164   2.83801  4.34719  4.22033  3.64384  3.46270  1.94509  4.25231  2.72179  3.53612  1.93389  2.54564  3.88369  4.30177  3.77492  3.74850  3.20816  2.24525  2.08044  4.98533  3.79107    196 l - - -
          2.68618  4.42225  2.77519  2.73123  3.46354  2.40513  3.72494  3.29354  2.67741  2.69355  4.24690  2.90347  2.73739  3.18146  2.89801  2.37887  2.77519  2.98518  4.58477  3.61503
          0.01268  4.77027  5.49262  0.61958  0.77255  0.48576  0.95510
    165   2.04559  4.58451  4.09517  3.70560  4.13676  1.29926  4.58032  3.40374  3.66621  1.49936  4.10703  3.88065  4.26966  3.95435  3.93325  3.03850  3.20632  3.11741  5.62316  4.41732    197 g - - -
          2.68618  4.42225  2.77519  2.73123  3.46354  2.40513  3.72494  3.29354  2.67741  2.69355  4.24690  2.90347  2.73739  3.18146  2.89801  2.37887  2.77519  2.98518  4.58477  3.61503
          0.01268  4.77027  5.49262  0.61958  0.77255  0.48576  0.95510
    166   3.45518  4.76740  5.24703  4.70402  1.62671  4.60412  4.52402  2.10465  4.51274  1.58167  3.41596  4.65537  4.87952  4.53218  4.50066  3.93644  3.67648  2.85383  1.72320  3.29916    198 l - - -
          2.68618  4.42225  2.77519  2.73123  3.46354  2.40513  3.72494  3.29354  2.67741  2.69355  4.24690  2.90347  2.73739  3.18146  2.89801  2.37887  2.77519  2.98518  4.58477  3.61503
          0.01268  4.77027  5.49262  0.61958  0.77255  0.48576  0.95510
    167   2.91629  4.31940  4.65729  4.06012  2.46869  2.49090  4.39169  2.62290  3.89429  1.89792  1.73596  4.15667  4.42206  4.05646  3.97927  3.37538  3.14847  1.99959  4.92969  3.75395    199 m - - -
          2.68618  4.42225  2.77519  2.73123  3.46354  2.40513  3.72494  3.29354  2.67741  2.69355  4.24690  2.90347  2.73739  3.18146  2.89801  2.37887  2.77519  2.98518  4.58477  3.61503
          0.01268  4.77027  5.49262  0.61958  0.77255  0.48576  0.95510
    168   2.30293  5.03038  3.17081  2.64317  4.25226  3.62251  2.60321  3.71794  2.64913  3.31190  4.12338  2.45520  4.02853  3.00052  3.11125  1.80697  3.05343  3.38498  5.52099  2.65079    200 s - - -
          2.68618  4.42225  2.77519  2.73123  3.46354  2.40513  3.72494  3.29354  2.67741  2.69355  4.24690  2.90347  2.73739  3.18146  2.89801  2.37887  2.77519  2.98518  4.58477  3.61503
          0.01268  4.77027  5.49262  0.61958  0.77255  0.48576  0.95510
    169   2.92356  5.28548  2.32244  2.56658  2.02146  3.62079  3.88219  4.01768  2.14485  3.56323  4.35838  1.81595  4.06349  3.01945  3.17335  2.90408  3.16336  3.64597  5.72219  4.32055    201 n - - -
          2.68618  4.42225  2.77519  2.73123  3.46354  2.40513  3.72494  3.29354  2.67741  2.69355  4.24690  2.90347  2.73739  3.18146  2.89801  2.37887  2.77519  2.98518  4.58477  3.61503
          0.01268  4.77027  5.49262  0.61958  0.77255  0.48576  0.95510
    170   0.68686  4.65859  4.37471  4.24676  5.21912  1.41812  5.20483  4.66197  4.36473  4.37643  5.17583  4.09775  4.26871  4.55627  4.55045  2.94229  3.29818  3.91970  6.53832  5.43974    202 A - - -
          2.68618  4.42225  2.77519  2.73123  3.46354  2.40513  3.72494  3.29354  2.67741  2.69355  4.24690  2.90347  2.73739  3.18146  2.89801  2.37887  2.77519  2.98518  4.58477  3.61503
          0.01268  4.77027  5.49262  0.61958  0.77255  0.48576  0.95510
    171   1.89510  4.61431  4.20526  3.85343  4.97638  1.13043  4.85148  4.42854  3.86417  4.08844  4.87183  3.88834  4.17321  4.11947  4.16601  1.82694  1.90275  3.76531  6.29563  5.11630    203 g - - -
          2.68618  4.42225  2.77519  2.73123  3.46354  2.40513  3.72494  3.29354  2.67741  2.69355  4.24690  2.90347  2.73739  3.18146  2.89801  2.37887  2.77519  2.98518  4.58477  3.61503
          0.01268  4.77027  5.49262  0.61958  0.77255  0.48576  0.95510
    172   2.26195  4.60515  3.56348  3.01842  3.76176  2.53130  4.01127  3.14574  2.98733  2.84539  2.49845  2.60152  4.13556  3.30388  3.36567  2.98610  3.04462  2.90493  5.18639  2.00941    204 y - - -
          2.68618  4.42225  2.77519  2.73123  3.46354  2.40513  3.72494  3.29354  2.67741  2.69355  4.24690  2.90347  2.73739  3.18146  2.89801  2.37887  2.77519  2.98518  4.58477  3.61503
          0.01268  4.77027  5.49262  0.61958  0.77255  0.48576  0.95510
    173   2.85004  4.83637  3.41578  2.83911  4.01371  3.72209  3.90876  2.59963  2.20912  3.06730  3.92269  3.31552  4.10338  2.28872  2.29958  2.94891  3.07599  3.14570  3.00005  2.47390    205 k - - -
          2.68618  4.42225  2.77519  2.73123  3.46354  2.40513  3.72494  3.29354  2.67741  2.69355  4.24690  2.90347  2.73739  3.18146  2.89801  2.37887  2.77519  2.98518  4.58477  3.61503
          0.01268  4.77027  5.49262  0.61958  0.77255  0.48576  0.95510
    174   2.86691  4.34641  4.29188  3.71261  3.47265  3.97676  4.29462  2.13077  3.60123  2.51050  2.25106  2.49794  4.34597  3.83508  3.80197  3.26548  2.25289  1.68876  5.00221  3.80672    206 v - - -
          2.68618  4.42225  2.77519  2.73123  3.46354  2.40513  3.72494  3.29354  2.67741  2.69355  4.24690  2.90347  2.73739  3.18146  2.89801  2.37887  2.77519  2.98518  4.58477  3.61503
          0.01268  4.77027  5.49262  0.61958  0.77255  0.48576  0.95510
    175   2.82702  5.30915  3.07831  2.10503  4.65568  3.59348  3.76803  4.12974  1.92091  3.60710  4.35317  3.06408  3.98612  2.34181  2.39058  2.19245  2.30535  3.70140  5.73380  4.34019    207 k - - -
          2.68618  4.42225  2.77519  2.73123  3.46354  2.40513  3.72494  3.29354  2.67741  2.69355  4.24690  2.90347  2.73739  3.18146  2.89801  2.37887  2.77519  2.98518  4.58477  3.61503
          0.01268  4.77027  5.49262  0.61958  0.77255  0.48576  0.95510
    176   2.31743  4.97677  3.23379  2.18628  4.40993  2.59799  3.95757  3.83247  2.77084  3.43253  4.23754  3.23201  4.04822  3.10971  3.23140  1.45507  3.07881  2.67341  5.66211  4.32798    208 s - - -
          2.68618  4.42225  2.77519  2.73123  3.46354  2.40513  3.72494  3.29354  2.67741  2.69355  4.24690  2.90347  2.73739  3.18146  2.89801  2.37887  2.77519  2.98518  4.58477  3.61503
          0.01268  4.77027  5.49262  0.61958  0.77255  0.48576  0.95510
    177   2.08441  4.38507  4.13044  3.57381  3.58225  2.42453  4.26471  2.85035  3.48483  1.60116  3.57249  3.82277  4.25958  3.73845  3.72958  3.12618  2.35757  2.10997  5.08115  3.88074    209 l - - -
          2.68618  4.42225  2.77519  2.73123  3.46354  2.40513  3.72494  3.29354  2.67741  2.69355  4.24690  2.90347  2.73739  3.18146  2.89801  2.37887  2.77519  2.98518  4.58477  3.61503
          0.01268  4.77027  5.49262  0.61958  0.77255  0.48576  0.95510
    178   2.85776  4.86841  3.41895  3.12484  4.57837  2.13835  4.35738  3.93955  3.27132  3.65363  4.50405  1.08599  4.19446  3.57702  3.67431  2.97952  3.24804  2.16560  5.91103  4.61627    210 n - - -
          2.68618  4.42225  2.77519  2.73123  3.46354  2.40513  3.72494  3.29354  2.67741  2.69355  4.24690  2.90347  2.73739  3.18146  2.89801  2.37887  2.77519  2.98518  4.58477  3.61503
          0.01268  4.77027  5.49262  0.61958  0.77255  0.48576  0.95510
    179   1.76340  4.80977  3.36426  2.80835  4.03516  3.67164  3.92013  2.41521  2.76555  3.07660  3.92694  2.54721  4.07416  3.12114  2.35097  2.90181  2.41036  3.13171  5.37677  4.08821    211 a - - -
          2.68618  4.42225  2.77519  2.73123  3.46354  2.40513  3.72494  3.29354  2.67741  2.69355  4.24690  2.90347  2.73739  3.18146  2.89801  2.37887  2.77519  2.98518  4.58477  3.61503
          0.01268  4.77027  5.49262  0.61958  0.77255  0.48576  0.95510
    180   3.30923  4.64527  5.17926  4.58032  3.34639  4.52352  4.81731  1.65565  4.39942  1.20763  2.16276  4.65106  4.79519  4.46898  4.41777  3.84954  3.53250  2.62913  5.17682  2.33303    212 l - - -
          2.68618  4.42225  2.77519  2.73123  3.46354  2.40513  3.72494  3.29354  2.67741  2.69355  4.24690  2.90347  2.73739  3.18146  2.89801  2.37887  2.77519  2.98518  4.58477  3.61503
          0.01268  4.77027  5.49262  0.61958  0.77255  0.48576  0.95510
    181   2.70938  4.57685  4.18067  3.81773  4.50041  2.26715  4.73173  3.79377  3.80882  3.58813  4.45545  3.89756  4.21251  4.06994  4.08273  1.12154  3.17895  1.46805  5.91777  4.72357    213 s - - -
          2.68618  4.42225  2.77519  2.73123  3.46354  2.40513  3.72494  3.29354  2.67741  2.69355  4.24690  2.90347  2.73739  3.18146  2.89801  2.37887  2.77519  2.98518  4.58477  3.61503
          0.01268  4.77027  5.49262  0.61958  0.77255  0.48576  0.95510
    182   2.86757  4.43330  4.03759  3.45783  3.54657  3.92136  4.19545  2.19189  2.51683  1.97782  3.52090  3.77578  4.28964  2.62387  3.59129  3.19329  3.09879  1.57242  5.05420  3.84874    214 v - - -
          2.68618  4.42225  2.77519  2.73123  3.46354  2.40513  3.72494  3.29354  2.67741  2.69355  4.24690  2.90347  2.73739  3.18146  2.89801  2.37887  2.77519  2.98518  4.58477  3.61503
          0.01268  4.77027  5.49262  0.61958  0.77255  0.48576  0.95510
    183   3.47758  6.20676  1.40289  1.31269  5.47613  3.65699  4.24267  5.04613  3.32696  4.48511  5.34294  1.57446  4.30844  3.40940  3.98670  3.32093  3.77471  4.57047  6.62678  5.04700    215 e - - -
          2.68618  4.42225  2.77519  2.73123  3.46354  2.40513  3.72494  3.29354  2.67741  2.69355  4.24690  2.90347  2.73739  3.18146  2.89801  2.37887  2.77519  2.98518  4.58477  3.61503
          0.01268  4.77027  5.49262  0.61958  0.77255  0.48576  0.95510
    184   2.02394  4.29371  4.25647  3.67447  2.39393  2.68205  4.22368  2.72947  3.55877  2.06420  3.41801  3.88510  4.27655  3.78257  3.74676  3.18572  2.22066  2.08047  4.92005  3.72706    216 a - - -
          2.68618  4.42225  2.77519  2.73123  3.46354  2.40513  3.72494  3.29354  2.67741  2.69355  4.24690  2.90347  2.73739  3.18146  2.89801  2.37887  2.77519  2.98518  4.58477  3.61503
          0.01268  4.77027  5.49262  0.61958  0.77255  0.48576  0.95510
    185   2.85733  4.74546  3.47897  2.93949  3.92665  3.75627  4.00108  2.29162  2.87929  2.94875  3.84645  2.56980  4.15108  1.60749  3.27063  3.00198  3.09346  2.20867  5.32626  4.05541    217 q - - -
          2.68618  4.42225  2.77519  2.73123  3.46354  2.40513  3.72494  3.29354  2.67741  2.69355  4.24690  2.90347  2.73739  3.18146  2.89801  2.37887  2.77519  2.98518  4.58477  3.61503
          0.01268  4.77027  5.49262  0.61958  0.77255  0.48576  0.95510
    186   2.93066  5.22175  3.01743  2.68383  4.71229  1.48093  2.39249  4.19496  2.84620  3.73837  4.53052  2.36228  4.10890  3.17069  3.32066  2.09232  3.22641  3.76833  5.90595  4.52390    218 g - - -
          2.68618  4.42225  2.77519  2.73123  3.46354  2.40513  3.72494  3.29354  2.67741  2.69355  4.24690  2.90347  2.73739  3.18146  2.89801  2.37887  2.77519  2.98518  4.58477  3.61503
          0.01268  4.77027  5.49262  0.61958  0.77255  0.48576  0.95510
    187   2.94290  5.21638  3.24992  2.70198  4.51421  3.70685  3.85831  2.09780  1.59719  3.47753  4.28435  2.28893  4.09923  2.34310  2.87812  2.94600  3.16358  3.57994  5.65650  4.33380    219 k - - -
          2.68618  4.42225  2.77519  2.73123  3.46354  2.40513  3.72494  3.29354  2.67741  2.69355  4.24690  2.90347  2.73739  3.18146  2.89801  2.37887  2.77519  2.98518  4.58477  3.61503
          0.01268  4.77027  5.49262  0.61958  0.77255  0.48576  0.95510
    188   3.80878  5.02229  5.79273  5.25568  3.66303  5.28030  5.72653  1.78942  5.14266  0.75006  3.40951  5.43126  5.39643  5.15210  5.17094  4.68177  4.03847  1.64844  5.84187  4.80948    220 l - - -
          2.68618  4.42225  2.77519  2.73123  3.46354  2.40513  3.72494  3.29354  2.67741  2.69355  4.24690  2.90347  2.73739  3.18146  2.89801  2.37887  2.77519  2.98518  4.58477  3.61503
          0.01268  4.77027  5.49262  0.61958  0.77255  0.48576  0.95510
    189   2.14475  4.52176  5.05442  4.46709  3.49478  4.42169  4.78207  1.89546  4.30165  1.30335  2.42443  4.54493  4.73108  4.43207  4.35695  3.74759  3.41404  1.85359  5.23107  4.08461    221 l - - -
          2.68618  4.42225  2.77519  2.73123  3.46354  2.40513  3.72494  3.29354  2.67741  2.69355  4.24690  2.90347  2.73739  3.18146  2.89801  2.37887  2.77519  2.98518  4.58477  3.61503
          0.01268  4.77027  5.49262  0.61958  0.77255  0.48576  0.95510
    190   2.86759  5.05670  2.38237  2.68513  4.38237  3.61730  3.94959  3.76535  2.78541  3.40286  4.22547  2.44144  4.07660  3.10861  3.25540  2.90356  1.45857  2.37163  5.65332  4.31097    222 t - - -
          2.68618  4.42225  2.77519  2.73123  3.46354  2.40513  3.72494  3.29354  2.67741  2.69355  4.24690  2.90347  2.73739  3.18146  2.89801  2.37887  2.77519  2.98518  4.58477  3.61503
          0.01268  4.77027  5.49262  0.61958  0.77255  0.48576  0.95510
    191   1.52937  4.48258  4.03816  3.50458  3.78954  3.73966  4.31918  2.99937  3.43515  2.17584  3.75940  3.77647  4.24490  3.71405  3.72650  1.75729  3.10825  2.11522  5.27464  4.06323    223 a - - -
          2.68618  4.42225  2.77519  2.73123  3.46354  2.40513  3.72494  3.29354  2.67741  2.69355  4.24690  2.90347  2.73739  3.18146  2.89801  2.37887  2.77519  2.98518  4.58477  3.61503
          0.01268  4.77027  5.49262  0.61958  0.77255  0.48576  0.95510
    192   1.71663  4.59871  4.29025  4.00085  4.97404  1.38531  4.95484  4.38867  4.02080  4.09058  4.89109  3.95954  4.19574  4.25959  4.27844  2.86528  1.17395  3.74258  6.31976  5.16265    224 t - - -
          2.68618  4.42225  2.77519  2.73123  3.46354  2.40513  3.72494  3.29354  2.67741  2.69355  4.24690  2.90347  2.73739  3.18146  2.89801  2.37887  2.77519  2.98518  4.58477  3.61503
          0.01268  4.77027  5.49262  0.61958  0.77255  0.48576  0.95510
    193   2.86723  4.91838  3.33257  2.92911  4.32435  3.61775  4.11783  3.77440  2.96958  2.25477  4.27186  1.70254  4.14625  3.31975  3.38308  1.43323  3.18236  3.43089  5.65674  4.32993    225 s - - -
          2.68618  4.42225  2.77519  2.73123  3.46354  2.40513  3.72494  3.29354  2.67741  2.69355  4.24690  2.90347  2.73739  3.18146  2.89801  2.37887  2.77519  2.98518  4.58477  3.61503
          0.01268  4.77027  5.49262  0.61958  0.77255  0.48576  0.95510
    194   2.80210  4.94379  3.25901  2.71041  4.22069  2.37770  3.88022  3.63232  2.17959  3.24787  4.07003  3.21251  4.04132  3.04283  3.12189  1.96186  2.26544  3.31203  2.84786  4.18085    226 s - - -
          2.68618  4.42225  2.77519  2.73123  3.46354  2.40513  3.72494  3.29354  2.67741  2.69355  4.24690  2.90347  2.73739  3.18146  2.89801  2.37887  2.77519  2.98518  4.58477  3.61503
          0.01268  4.77027  5.49262  0.61958  0.77255  0.48576  0.95510
    195   2.81782  4.27917  4.33834  3.75116  3.36917  3.92846  4.23802  2.19243  3.61859  1.58032  3.38696  3.93469  4.29853  3.83182  3.77999  2.45968  2.22427  2.50970  4.88998  2.48784    227 l - - -
          2.68618  4.42225  2.77519  2.73123  3.46354  2.40513  3.72494  3.29354  2.67741  2.69355  4.24690  2.90347  2.73739  3.18146  2.89801  2.37887  2.77519  2.98518  4.58477  3.61503
          0.01268  4.77027  5.49262  0.61958  0.77255  0.48576  0.95510
    196   2.88014  4.43260  2.76725  3.50053  3.57718  2.53504  4.25133  2.02342  3.43141  2.11070  3.55031  3.81688  4.32162  3.69697  3.70541  3.22417  3.11634  1.57204  5.09403  3.88357    228 v - - -
          2.68618  4.42225  2.77519  2.73123  3.46354  2.40513  3.72494  3.29354  2.67741  2.69355  4.24690  2.90347  2.73739  3.18146  2.89801  2.37887  2.77519  2.98518  4.58477  3.61503
          0.01268  4.77027  5.49262  0.61958  0.77255  0.48576  0.95510
    197   3.12219  5.59349  2.04489  2.56231  5.05302  1.70124  4.09172  4.56171  3.00433  4.05183  4.84427  1.69882  4.17246  3.23304  3.55461  2.05372  3.41488  4.09650  6.20115  4.74235    229 n - - -
          2.68671  4.42278  2.77572  2.73109  3.46268  2.40517  3.72547  3.29168  2.67793  2.69343  4.24426  2.90159  2.73792  3.18095  2.89853  2.37891  2.77572  2.98571  4.58530  3.61556
          0.33231  1.27791  5.49262  1.67625  0.20712  0.48576  0.95510
    198   2.83082  4.56272  3.74270  3.20716  3.77809  3.78163  4.14690  2.06956  3.16616  2.82242  3.73517  1.99948  4.21012  3.47346  3.51576  1.92894  3.09238  2.05649  5.23640  3.99894    238 s - - -
          2.68618  4.42225  2.77519  2.73123  3.46354  2.40513  3.72494  3.29354  2.67741  2.69355  4.24690  2.90347  2.73739  3.18146  2.89801  2.37887  2.77519  2.98518  4.58477  3.61503
          0.01268  4.77027  5.49262  0.61958  0.77255  0.48576  0.95510
    199   2.79811  4.57754  3.58213  2.28064  2.68430  3.75225  3.99978  2.44610  2.98624  2.79285  3.67886  2.43517  4.13489  3.29808  3.36263  2.38599  3.03044  2.08953  5.15357  3.90708    239 v - - -
          2.68618  4.42225  2.77519  2.73123  3.46354  2.40513  3.72494  3.29354  2.67741  2.69355  4.24690  2.90347  2.73739  3.18146  2.89801  2.37887  2.77519  2.98518  4.58477  3.61503
          0.01268  4.77027  5.49262  0.61958  0.77255  0.48576  0.95510
    200   2.19811  5.32602  2.40236  2.49633  4.66700  3.57232  3.79664  4.14889  2.55413  3.63569  4.38344  2.42521  2.61390  2.12568  3.05115  2.26208  3.07298  3.71781  5.77467  4.36346    240 q - - -
          2.68618  4.42225  2.77519  2.73123  3.46354  2.40513  3.72494  3.29354  2.67741  2.69355  4.24690  2.90347  2.73739  3.18146  2.89801  2.37887  2.77519  2.98518  4.58477  3.61503
          0.47592  4.77027  0.99369  0.61958  0.77255  0.48576  0.95510
    201   2.78180  5.08867  2.67277  1.66777  4.60091  2.16768  3.85924  4.06797  2.72440  3.61471  4.41875  2.96570  3.91892  3.01007  3.21803  1.83911  3.08658  3.63766  5.79497  4.40178    241 e - - -
          2.68618  4.42225  2.77519  2.73123  3.46354  2.40513  3.72494  3.29354  2.67741  2.69355  4.24690  2.90347  2.73739  3.18146  2.89801  2.37887  2.77519  2.98518  4.58477  3.61503
          0.02007  4.31442  5.03677  0.61958  0.77255  0.62015  0.77189
    202   3.11293  5.69534  1.26559  2.38968  5.00811  3.51400  3.95583  4.52590  2.02384  3.99327  4.79930  1.92374  4.07962  3.09799  3.40275  3.01348  3.38019  4.08197  6.12892  4.64870    242 d - - -
          2.68618  4.42225  2.77519  2.73123  3.46354  2.40513  3.72494  3.29354  2.67741  2.69355  4.24690  2.90347  2.73739  3.18146  2.89801  2.37887  2.77519  2.98518  4.58477  3.61503
          0.01594  4.54249  5.26483  0.61958  0.77255  0.86181  0.54887
    203   2.06125  5.32618  1.98745  1.74225  4.66054  3.49575  3.81255  4.13417  2.63210  3.64495  4.41999  2.97891  3.97037  2.93561  3.14528  2.81905  2.27883  3.71758  5.80565  4.38557    243 e - - -
          2.68618  4.42225  2.77519  2.73123  3.46354  2.40513  3.72494  3.29354  2.67741  2.69355  4.24690  2.90347  2.73739  3.18146  2.89801  2.37887  2.77519  2.98518  4.58477  3.61503
          0.01594  4.54249  5.26483  0.61958  0.77255  0.86181  0.54887
    204   3.31092  5.63189  1.16609  2.62810  5.27965  1.16080  4.32760  4.86629  3.44328  4.37640  5.25894  3.19033  4.25454  3.52825  4.04387  3.25230  3.67844  4.36277  6.42740  5.01679    244 g - - -
          2.68618  4.42225  2.77519  2.73123  3.46354  2.40513  3.72494  3.29354  2.67741  2.69355  4.24690  2.90347  2.73739  3.18146  2.89801  2.37887  2.77519  2.98518  4.58477  3.61503
          0.01594  4.54249  5.26483  0.61958  0.77255  0.54258  0.87047
    205   2.97475  5.35211  2.88037  2.58103  4.78031  3.57521  3.95117  4.26956  2.72401  3.77717  4.56945  1.53142  4.08542  1.71252  3.17855  2.16353  3.24749  3.84280  5.91607  4.52021    245 n - - -
          2.68618  4.42225  2.77519  2.73123  3.46354  2.40513  3.72494  3.29354  2.67741  2.69355  4.24690  2.90347  2.73739  3.18146  2.89801  2.37887  2.77519  2.98518  4.58477  3.61503
          0.01410  4.66439  5.38674  0.61958  0.77255  0.68882  0.69749
    206   1.93805  4.46560  3.85779  3.33928  2.16021  3.58306  4.22882  3.20959  3.29276  2.93501  3.82474  3.62823  4.12554  3.57906  3.61527  1.73355  2.05422  2.93282  5.29292  4.06577    246 s - - -
          2.68618  4.42225  2.77519  2.73123  3.46354  2.40513  3.72494  3.29354  2.67741  2.69355  4.24690  2.90347  2.73739  3.18146  2.89801  2.37887  2.77519  2.98518  4.58477  3.61503
          0.01410  4.66439  5.38674  0.61958  0.77255  0.68882  0.69749
    207   2.00563  4.44932  3.74946  3.18308  3.58349  3.78023  4.05510  2.13473  3.11716  2.11206  3.55025  3.56211  4.16237  2.38798  3.44482  3.03767  2.35243  2.66282  5.05562  3.83182    247 a - - -
          2.68618  4.42225  2.77519  2.73123  3.46354  2.40513  3.72494  3.29354  2.67741  2.69355  4.24690  2.90347  2.73739  3.18146  2.89801  2.37887  2.77519  2.98518  4.58477  3.61503
          0.01410  4.66439  5.38674  0.61958  0.77255  0.68882  0.69749
    208   2.77355  4.96098  2.15306  2.63636  4.27267  3.56524  3.85703  3.68340  2.67261  3.29382  2.58544  3.14759  3.99980  3.01170  3.13635  1.77039  2.35946  3.34625  5.53933  4.20324    248 s - - -
          2.68618  4.42225  2.77519  2.73123  3.46354  2.40513  3.72494  3.29354  2.67741  2.69355  4.24690  2.90347  2.73739  3.18146  2.89801  2.37887  2.77519  2.98518  4.58477  3.61503
          0.01410  4.66439  5.38674  0.61958  0.77255  0.68882  0.69749
    209   2.78319  4.67753  3.40693  2.28479  3.84173  3.68267  3.93052  3.19846  2.83416  2.17054  2.65070  3.32954  4.07745  3.17281  3.23549  1.69064  3.01935  2.95514  5.24245  3.97478    249 s - - -
          2.68618  4.42225  2.77519  2.73123  3.46354  2.40513  3.72494  3.29354  2.67741  2.69355  4.24690  2.90347  2.73739  3.18146  2.89801  2.37887  2.77519  2.98518  4.58477  3.61503
          0.01410  4.66439  5.38674  0.61958  0.77255  0.68882  0.69749
    210   2.92128  5.45180  2.16620  1.86936  4.78406  3.55102  3.83863  4.27703  1.67161  3.75112  4.51073  3.01274  4.01466  2.95223  3.13865  1.98678  3.16407  3.83849  5.88407  4.45212    250 k - - -
          2.68618  4.42225  2.77519  2.73123  3.46354  2.40513  3.72494  3.29354  2.67741  2.69355  4.24690  2.90347  2.73739  3.18146  2.89801  2.37887  2.77519  2.98518  4.58477  3.61503
          0.01410  4.66439  5.38674  0.61958  0.77255  0.37697  1.15816
    211   2.06080  4.53256  2.65169  3.09056  3.67420  3.77172  4.02814  3.02028  3.04889  2.23906  3.63743  3.50184  4.15368  3.35292  3.40827  3.01672  2.25636  2.16085  5.11755  2.78418    251 a - - -
          2.68618  4.42225  2.77519  2.73123  3.46354  2.40513  3.72494  3.29354  2.67741  2.69355  4.24690  2.90347  2.73739  3.18146  2.89801  2.37887  2.77519  2.98518  4.58477  3.61503
          0.01268  4.77027  5.49262  0.61958  0.77255  0.48576  0.95510
    212   3.17719  4.58325  4.91639  4.40558  3.87907  4.36539  4.97562  0.92115  4.28323  2.66007  3.77587  4.53264  4.78656  4.52204  4.44457  2.25387  3.46208  1.66485  5.58653  4.38125    252 i - - -
          2.68618  4.42225  2.77519  2.73123  3.46354  2.40513  3.72494  3.29354  2.67741  2.69355  4.24690  2.90347  2.73739  3.18146  2.89801  2.37887  2.77519  2.98518  4.58477  3.61503
          0.01268  4.77027  5.49262  0.61958  0.77255  0.48576  0.95510
    213   2.83710  5.22042  3.07328  1.95355  4.52226  2.11960  2.78258  3.97350  2.11071  3.50466  4.27942  3.09289  4.00720  2.92352  3.01705  2.82173  3.06878  2.49995  5.67837  4.30229    253 e - - -
          2.68618  4.42225  2.77519  2.73123  3.46354  2.40513  3.72494  3.29354  2.67741  2.69355  4.24690  2.90347  2.73739  3.18146  2.89801  2.37887  2.77519  2.98518  4.58477  3.61503
          0.01268  4.77027  5.49262  0.61958  0.77255  0.48576  0.95510
    214   2.17774  5.32757  3.00586  2.10911  4.66900  3.58523  3.79977  4.14599  1.67272  3.63299  4.38412  2.30387  3.99896  2.90494  3.02209  2.28770  3.08284  3.71939  5.77048  4.36703    254 k - - -
          2.68618  4.42225  2.77519  2.73123  3.46354  2.40513  3.72494  3.29354  2.67741  2.69355  4.24690  2.90347  2.73739  3.18146  2.89801  2.37887  2.77519  2.98518  4.58477  3.61503
          0.01268  4.77027  5.49262  0.61958  0.77255  0.48576  0.95510
    215   3.12891  5.70414  1.93834  1.96916  5.02801  1.73018  4.01304  4.54007  2.89857  4.00957  4.79161  2.28331  4.14755  3.14332  3.45092  2.11369  3.38921  4.09153  6.14876  4.67713    255 g - - -
          2.68618  4.42225  2.77519  2.73123  3.46354  2.40513  3.72494  3.29354  2.67741  2.69355  4.24690  2.90347  2.73739  3.18146  2.89801  2.37887  2.77519  2.98518  4.58477  3.61503
          0.01268  4.77027  5.49262  0.61958  0.77255  0.48576  0.95510
    216   2.94573  5.40318  3.05518  2.58478  4.76396  3.64682  3.84573  4.22917  1.87527  3.70254  4.46742  1.80109  4.06704  1.91576  2.94608  2.30525  3.17558  3.80905  5.82218  4.44309    256 n - - -
          2.68618  4.42225  2.77519  2.73123  3.46354  2.40513  3.72494  3.29354  2.67741  2.69355  4.24690  2.90347  2.73739  3.18146  2.89801  2.37887  2.77519  2.98518  4.58477  3.61503
          0.01268  4.77027  5.49262  0.61958  0.77255  0.48576  0.95510
    217   2.92936  5.44012  2.15747  1.58904  4.76173  2.62262  3.86216  4.25088  2.65485  3.73618  4.49501  3.05465  4.04102  2.32978  3.16495  2.87806  3.17009  3.82078  5.87698  2.61014    257 e - - -
          2.68618  4.42225  2.77519  2.73123  3.46354  2.40513  3.72494  3.29354  2.67741  2.69355  4.24690  2.90347  2.73739  3.18146  2.89801  2.37887  2.77519  2.98518  4.58477  3.61503
          0.01268  4.77027  5.49262  0.61958  0.77255  0.48576  0.95510
    218   3.04271  4.45927  4.63825  4.05374  3.42796  4.19713  4.51457  1.67454  3.90641  1.53495  2.06169  2.50166  4.53358  4.09902  4.04253  3.50126  3.27405  2.47444  5.08715  3.92171    258 l - - -
          2.68618  4.42225  2.77519  2.73123  3.46354  2.40513  3.72494  3.29354  2.67741  2.69355  4.24690  2.90347  2.73739  3.18146  2.89801  2.37887  2.77519  2.98518  4.58477  3.61503
          0.01268  4.77027  5.49262  0.61958  0.77255  0.48576  0.95510
    219   2.18509  5.30139  2.41902  1.93346  4.63089  3.57244  3.78012  4.10844  2.10933  3.60017  4.34874  2.45216  3.97894  2.88395  3.02484  2.78479  3.05307  2.58094  5.74266  4.33619    259 e - - -
          2.68618  4.42225  2.77519  2.73123  3.46354  2.40513  3.72494  3.29354  2.67741  2.69355  4.24690  2.90347  2.73739  3.18146  2.89801  2.37887  2.77519  2.98518  4.58477  3.61503
          0.11998  4.77027  2.25777  0.61958  0.77255  0.48576  0.95510
    220   3.21655  5.43078  3.53944  2.96078  4.92748  1.36727  3.92942  4.30473  1.70298  3.75245  4.58488  3.40676  4.26742  3.05683  1.80923  3.20725  3.42129  3.93946  5.81253  4.59147    260 g - - -
          2.68618  4.42225  2.77519  2.73123  3.46354  2.40513  3.72494  3.29354  2.67741  2.69355  4.24690  2.90347  2.73739  3.18146  2.89801  2.37887  2.77519  2.98518  4.58477  3.61503
          0.13785  4.66439  2.12572  0.61958  0.77255  0.68882  0.69749
    221   2.65929  4.58135  3.82412  3.54527  4.62457  3.36852  4.59942  3.97447  3.55184  3.69947  4.57911  3.71247  1.96631  3.88231  3.84325  2.84136  0.85298  3.49364  5.97252  4.77340    261 t - - -
          2.68618  4.42225  2.77519  2.73123  3.46354  2.40513  3.72494  3.29354  2.67741  2.69355  4.24690  2.90347  2.73739  3.18146  2.89801  2.37887  2.77519  2.98518  4.58477  3.61503
          0.01594  4.54249  5.26483  0.61958  0.77255  0.54258  0.87047
    222   1.80307  4.47337  4.03908  3.56418  4.12119  2.11202  4.44809  3.38980  3.51649  3.18958  4.07369  3.74496  4.13395  3.79137  3.81684  2.88020  1.64943  1.84445  5.55893  4.35391    262 t - - -
          2.68618  4.42225  2.77519  2.73123  3.46354  2.40513  3.72494  3.29354  2.67741  2.69355  4.24690  2.90347  2.73739  3.18146  2.89801  2.37887  2.77519  2.98518  4.58477  3.61503
          0.01410  4.66439  5.38674  0.61958  0.77255  0.68882  0.69749
    223   1.67563  5.00181  2.22547  2.62673  4.28500  3.56903  3.87536  3.73134  2.70839  3.33451  4.15202  3.14341  4.01630  3.03536  3.17804  2.23835  3.06270  3.39192  5.56034  2.53434    263 a - - -
          2.68618  4.42225  2.77519  2.73123  3.46354  2.40513  3.72494  3.29354  2.67741  2.69355  4.24690  2.90347  2.73739  3.18146  2.89801  2.37887  2.77519  2.98518  4.58477  3.61503
          0.01410  4.66439  5.38674  0.61958  0.77255  0.37697  1.15816
    224   2.12661  4.70665  3.45043  2.90751  3.92155  3.68802  2.79447  3.29182  2.88446  2.97867  3.84468  2.54913  4.10119  3.21567  3.29160  2.93461  2.26988  1.81436  5.30542  4.03592    264 v - - -
          2.68618  4.42225  2.77519  2.73123  3.46354  2.40513  3.72494  3.29354  2.67741  2.69355  4.24690  2.90347  2.73739  3.18146  2.89801  2.37887  2.77519  2.98518  4.58477  3.61503
          0.01268  4.77027  5.49262  0.61958  0.77255  0.48576  0.95510
    225   2.15221  4.61815  5.10302  4.51598  3.46739  4.51026  4.85925  1.60751  4.35500  1.33495  2.05675  4.62154  4.79846  4.46965  4.41465  3.83782  3.50652  2.42216  5.27808  4.15608    265 l - - -
          2.68618  4.42225  2.77519  2.73123  3.46354  2.40513  3.72494  3.29354  2.67741  2.69355  4.24690  2.90347  2.73739  3.18146  2.89801  2.37887  2.77519  2.98518  4.58477  3.61503
          0.01268  4.77027  5.49262  0.61958  0.77255  0.48576  0.95510
    226   3.67622  5.50769  4.28343  3.61747  3.75187  4.28617  4.12641  4.24263  2.63421  3.67789  4.68039  3.92383  4.66830  3.49269  0.69091  3.72351  3.86181  4.00554  5.18622  2.06964    266 R - - -
          2.68618  4.42225  2.77519  2.73123  3.46354  2.40513  3.72494  3.29354  2.67741  2.69355  4.24690  2.90347  2.73739  3.18146  2.89801  2.37887  2.77519  2.98518  4.58477  3.61503
          0.01268  4.77027  5.49262  0.61958  0.77255  0.48576  0.95510
    227   3.07483  4.66252  4.13405  3.64871  3.89667  4.10490  4.54524  1.85522  3.58885  2.76335  3.82672  1.27387  4.53172  3.90873  3.89717  3.43120  3.34667  1.77651  5.50066  4.25083    267 n - - -
          2.68618  4.42225  2.77519  2.73123  3.46354  2.40513  3.72494  3.29354  2.67741  2.69355  4.24690  2.90347  2.73739  3.18146  2.89801  2.37887  2.77519  2.98518  4.58477  3.61503
          0.01268  4.77027  5.49262  0.61958  0.77255  0.48576  0.95510
    228   2.87870  4.42017  4.09458  3.52746  2.44706  2.52007  4.13342  2.87723  3.43301  1.62189  3.52181  3.80494  4.29829  2.64093  3.67887  3.20310  3.11038  2.68211  4.84559  2.37368    268 l - - -
          2.68618  4.42225  2.77519  2.73123  3.46354  2.40513  3.72494  3.29354  2.67741  2.69355  4.24690  2.90347  2.73739  3.18146  2.89801  2.37887  2.77519  2.98518  4.58477  3.61503
          0.01268  4.77027  5.49262  0.61958  0.77255  0.48576  0.95510
    229   3.17218  4.52216  4.98278  4.40551  3.38864  4.38539  4.65551  1.94982  4.23603  1.84747  3.44222  4.47782  4.70445  4.37778  4.30298  3.70854  3.40520  1.76214  5.08838  1.41063    269 y - - -
          2.68618  4.42225  2.77519  2.73123  3.46354  2.40513  3.72494  3.29354  2.67741  2.69355  4.24690  2.90347  2.73739  3.18146  2.89801  2.37887  2.77519  2.98518  4.58477  3.61503
          0.01268  4.77027  5.49262  0.61958  0.77255  0.48576  0.95510
    230   3.75106  5.29939  4.34540  4.15902  0.60295  4.40337  4.19015  3.94121  4.23284  3.38805  4.57094  2.08193  4.91686  4.39690  4.42221  3.88522  4.07464  3.77594  4.47997  2.77800    270 F - - -
          2.68618  4.42225  2.77519  2.73123  3.46354  2.40513  3.72494  3.29354  2.67741  2.69355  4.24690  2.90347  2.73739  3.18146  2.89801  2.37887  2.77519  2.98518  4.58477  3.61503
          0.01268  4.77027  5.49262  0.61958  0.77255  0.48576  0.95510
    231   3.33774  5.94512  0.96136  1.79482  5.25701  3.64548  4.17028  4.77904  3.17208  4.25866  5.08917  3.10303  4.25583  3.32661  3.77423  3.22158  2.15581  4.33083  6.41268  4.89574    271 d - - -
          2.68618  4.42225  2.77519  2.73123  3.46354  2.40513  3.72494  3.29354  2.67741  2.69355  4.24690  2.90347  2.73739  3.18146  2.89801  2.37887  2.77519  2.98518  4.58477  3.61503
          0.01268  4.77027  5.49262  0.61958  0.77255  0.48576  0.95510
    232   2.26974  4.82981  3.31567  2.26741  4.02887  2.53648  3.88474  2.74302  2.73203  3.07000  2.40365  3.25059  4.05573  3.07839  2.37019  2.88383  3.02889  3.13779  5.36485  4.06846    272 e - - -
          2.68618  4.42225  2.77519  2.73123  3.46354  2.40513  3.72494  3.29354  2.67741  2.69355  4.24690  2.90347  2.73739  3.18146  2.89801  2.37887  2.77519  2.98518  4.58477  3.61503
          0.01268  4.77027  5.49262  0.61958  0.77255  0.48576  0.95510
    233   1.72758  4.72074  3.45758  2.90298  2.76291  3.66847  3.97690  3.34703  2.86933  3.02074  3.88073  3.35801  4.09151  3.20615  2.33660  2.20144  2.40022  3.07264  5.33709  4.06389    273 a - - -
          2.68618  4.42225  2.77519  2.73123  3.46354  2.40513  3.72494  3.29354  2.67741  2.69355  4.24690  2.90347  2.73739  3.18146  2.89801  2.37887  2.77519  2.98518  4.58477  3.61503
          0.01268  4.77027  5.49262  0.61958  0.77255  0.48576  0.95510
    234   3.97103  5.16757  5.90410  5.37817  3.58872  5.43209  5.82961  1.14101  5.23878  0.83338  3.33526  5.58864  5.48767  5.20060  5.24071  4.86152  4.19431  2.45634  5.83852  4.82789    274 l - - -
          2.68618  4.42225  2.77519  2.73123  3.46354  2.40513  3.72494  3.29354  2.67741  2.69355  4.24690  2.90347  2.73739  3.18146  2.89801  2.37887  2.77519  2.98518  4.58477  3.61503
          0.01268  4.77027  5.49262  0.61958  0.77255  0.48576  0.95510
    235   2.79361  5.03531  2.36272  2.09400  4.28444  3.61311  3.81560  2.76041  2.16418  3.29801  2.55814  3.13332  4.00479  2.95719  3.07239  2.81634  3.02498  3.37278  5.52897  2.93886    275 e - - -
          2.68618  4.42225  2.77519  2.73123  3.46354  2.40513  3.72494  3.29354  2.67741  2.69355  4.24690  2.90347  2.73739  3.18146  2.89801  2.37887  2.77519  2.98518  4.58477  3.61503
          0.01268  4.77027  5.49262  0.61958  0.77255  0.48576  0.95510
    236   3.03358  5.38754  3.34365  2.76238  4.80988  2.40396  3.87303  4.23432  1.51524  3.69828  4.48499  3.26063  4.15010  2.98564  1.72660  2.28153  3.25128  3.83658  5.79464  4.48683    276 k - - -
          2.68618  4.42225  2.77519  2.73123  3.46354  2.40513  3.72494  3.29354  2.67741  2.69355  4.24690  2.90347  2.73739  3.18146  2.89801  2.37887  2.77519  2.98518  4.58477  3.61503
          0.01268  4.77027  5.49262  0.61958  0.77255  0.48576  0.95510
    237   2.98851  5.11471  3.39637  2.96862  4.70902  3.68251  4.11488  4.10667  1.92944  3.68448  4.51450  3.41562  1.16236  3.27364  3.07983  3.04592  2.34262  3.71369  5.86513  4.58355    277 p - - -
          2.68618  4.42225  2.77519  2.73123  3.46354  2.40513  3.72494  3.29354  2.67741  2.69355  4.24690  2.90347  2.73739  3.18146  2.89801  2.37887  2.77519  2.98518  4.58477  3.61503
          0.01268  4.77027  5.49262  0.61958  0.77255  0.48576  0.95510
    238   4.86379  5.77542  5.64448  5.60011  1.44883  5.30912  3.94438  4.41012  5.37921  3.53830  4.93003  4.84420  5.56629  5.02261  5.17300  4.73133  5.05909  4.37861  4.01681  0.51073    278 Y - - -
          2.68618  4.42225  2.77519  2.73123  3.46354  2.40513  3.72494  3.29354  2.67741  2.69355  4.24690  2.90347  2.73739  3.18146  2.89801  2.37887  2.77519  2.98518  4.58477  3.61503
          0.01268  4.77027  5.49262  0.61958  0.77255  0.48576  0.95510
    239   2.34515  4.66775  5.10903  4.51330  2.19667  4.51211  4.81478  2.64476  4.34737  1.01929  2.12736  4.61961  4.78581  4.42801  4.39033  3.83532  3.53901  2.69030  5.19517  4.07649    279 l - - -
          2.68618  4.42225  2.77519  2.73123  3.46354  2.40513  3.72494  3.29354  2.67741  2.69355  4.24690  2.90347  2.73739  3.18146  2.89801  2.37887  2.77519  2.98518  4.58477  3.61503
          0.01268  4.77027  5.49262  0.61958  0.77255  0.48576  0.95510
    240   3.09458  4.47837  4.75901  4.18896  3.60360  4.30654  4.67220  1.70677  4.05331  1.56010  3.53772  2.45875  4.64659  4.26214  4.19633  3.62264  3.33326  1.50273  5.25369  4.06680    280 v - - -
          2.68618  4.42225  2.77519  2.73123  3.46354  2.40513  3.72494  3.29354  2.67741  2.69355  4.24690  2.90347  2.73739  3.18146  2.89801  2.37887  2.77519  2.98518  4.58477  3.61503
          0.01268  4.77027  5.49262  0.61958  0.77255  0.48576  0.95510
    241   2.84183  4.36005  4.15846  3.58162  3.47005  3.92173  4.22683  2.72015  3.47984  2.06304  2.00348  2.49225  4.29485  3.72905  3.70943  3.20313  2.35798  1.88544  4.98767  3.78931    281 v - - -
          2.68618  4.42225  2.77519  2.73123  3.46354  2.40513  3.72494  3.29354  2.67741  2.69355  4.24690  2.90347  2.73739  3.18146  2.89801  2.37887  2.77519  2.98518  4.58477  3.61503
          0.01268  4.77027  5.49262  0.61958  0.77255  0.48576  0.95510
    242   3.37129  5.70441  2.88310  2.77118  5.05520  3.75078  4.23803  4.69548  3.00754  4.17411  5.04359  0.78071  4.35003  2.05016  3.40030  3.31701  3.67063  4.27213  6.20541  4.78977    282 n - - -
          2.68618  4.42225  2.77519  2.73123  3.46354  2.40513  3.72494  3.29354  2.67741  2.69355  4.24690  2.90347  2.73739  3.18146  2.89801  2.37887  2.77519  2.98518  4.58477  3.61503
          0.01268  4.77027  5.49262  0.61958  0.77255  0.48576  0.95510
    243   3.71558  5.05111  4.98727  4.57963  1.31648  4.62202  4.03824  3.53335  4.42608  3.05014  4.17054  4.44734  4.96816  4.46826  4.48760  3.96372  2.12859  3.39168  4.23559  1.12341    283 y - - -
          2.68618  4.42225  2.77519  2.73123  3.46354  2.40513  3.72494  3.29354  2.67741  2.69355  4.24690  2.90347  2.73739  3.18146  2.89801  2.37887  2.77519  2.98518  4.58477  3.61503
          0.01268  4.77027  5.49262  0.61958  0.77255  0.48576  0.95510
    244   3.55988  5.67853  2.11914  3.11465  5.58276  0.46571  4.78933  5.22506  3.96609  4.75212  5.66076  3.63740  4.56276  4.03094  4.51437  3.56655  3.98833  4.66108  6.68055  5.41637    284 G - - -
          2.68618  4.42225  2.77519  2.73123  3.46354  2.40513  3.72494  3.29354  2.67741  2.69355  4.24690  2.90347  2.73739  3.18146  2.89801  2.37887  2.77519  2.98518  4.58477  3.61503
          0.01268  4.77027  5.49262  0.61958  0.77255  0.48576  0.95510
    245   2.18475  5.28422  3.04823  1.94375  4.61497  3.58775  3.78388  4.08412  2.11363  3.58118  4.33574  3.06435  3.98954  2.23807  2.98979  2.79767  2.05634  3.66845  5.72598  4.33197    285 e - - -
          2.68618  4.42225  2.77519  2.73123  3.46354  2.40513  3.72494  3.29354  2.67741  2.69355  4.24690  2.90347  2.73739  3.18146  2.89801  2.37887  2.77519  2.98518  4.58477  3.61503
          0.01268  4.77027  5.49262  0.61958  0.77255  0.48576  0.95510
    246   1.91592  4.56385  4.01823  3.52997  4.17738  3.56866  4.45190  3.44204  3.48261  3.23643  4.12197  3.75785  2.48995  3.77203  3.80327  2.94655  1.22115  2.23814  5.60777  4.39325    286 t - - -
          2.68618  4.42225  2.77519  2.73123  3.46354  2.40513  3.72494  3.29354  2.67741  2.69355  4.24690  2.90347  2.73739  3.18146  2.89801  2.37887  2.77519  2.98518  4.58477  3.61503
          0.01268  4.77027  5.49262  0.61958  0.77255  0.48576  0.95510
    247   2.96776  5.49773  1.86441  1.91242  4.82925  3.59280  3.89288  4.32396  2.70254  3.80195  4.56201  2.31803  4.06157  3.00769  3.22167  2.03199  2.27780  3.88507  5.93948  4.50289    287 d - - -
          2.68618  4.42225  2.77519  2.73123  3.46354  2.40513  3.72494  3.29354  2.67741  2.69355  4.24690  2.90347  2.73739  3.18146  2.89801  2.37887  2.77519  2.98518  4.58477  3.61503
          0.01268  4.77027  5.49262  0.61958  0.77255  0.48576  0.95510
    248   2.17836  5.31778  2.16121  1.40527  4.61723  3.60542  3.88208  2.75269  2.68808  3.60489  4.39220  3.09198  4.05325  3.00811  3.18800  2.89091  3.15977  3.66278  5.79487  4.39764    288 e - - -
          2.68618  4.42225  2.77519  2.73123  3.46354  2.40513  3.72494  3.29354  2.67741  2.69355  4.24690  2.90347  2.73739  3.18146  2.89801  2.37887  2.77519  2.98518  4.58477  3.61503
          0.01268  4.77027  5.49262  0.61958  0.77255  0.48576  0.95510
    249   2.39176  5.12025  2.35234  2.57504  2.73173  3.59944  3.80943  3.83685  1.67701  3.40141  4.19010  3.10721  3.99949  2.93764  3.05720  2.80895  2.43755  3.47620  5.60518  4.24169    289 k - - -
          2.68618  4.42225  2.77519  2.73123  3.46354  2.40513  3.72494  3.29354  2.67741  2.69355  4.24690  2.90347  2.73739  3.18146  2.89801  2.37887  2.77519  2.98518  4.58477  3.61503
          0.12311  4.77027  2.23160  0.61958  0.77255  0.48576  0.95510
    250   2.13043  5.42420  2.06532  2.00516  4.75559  3.55070  3.82978  4.24349  1.58480  3.72322  4.48382  3.01497  4.00857  2.94329  3.11823  2.85281  3.14929  3.81002  5.85949  4.43346    290 k - - -
          2.68618  4.42225  2.77519  2.73123  3.46354  2.40513  3.72494  3.29354  2.67741  2.69355  4.24690  2.90347  2.73739  3.18146  2.89801  2.37887  2.77519  2.98518  4.58477  3.61503
          0.01414  4.66131  5.38365  0.61958  0.77255  0.69388  0.69241
    251   3.19070  4.64015  2.34014  3.90697  3.91522  4.36613  4.80212  1.08371  3.91446  2.64053  3.77682  4.24911  4.73197  4.19072  4.21402  3.70244  3.44532  1.54155  5.63682  4.40222    291 i - - -
          2.68618  4.42225  2.77519  2.73123  3.46354  2.40513  3.72494  3.29354  2.67741  2.69355  4.24690  2.90347  2.73739  3.18146  2.89801  2.37887  2.77519  2.98518  4.58477  3.61503
          0.01414  4.66131  5.38365  0.61958  0.77255  0.69388  0.69241
    252   2.82061  5.08552  3.11824  2.60586  4.38490  3.59377  3.81758  3.81528  2.10039  2.49601  4.18760  2.15258  4.00809  2.95491  2.98936  1.72013  3.05879  3.46294  5.58726  4.24270    292 s - - -
          2.68618  4.42225  2.77519  2.73123  3.46354  2.40513  3.72494  3.29354  2.67741  2.69355  4.24690  2.90347  2.73739  3.18146  2.89801  2.37887  2.77519  2.98518  4.58477  3.61503
          0.17597  4.66131  1.88451  0.61958  0.77255  0.69388  0.69241
    253   2.19780  5.29072  2.91871  1.76656  4.64976  3.55173  3.78358  4.09254  1.50739  3.59416  4.38138  3.04218  3.99460  2.90478  2.87368  2.85398  3.12305  3.69421  5.73254  4.36652    293 k - - -
          2.68618  4.42225  2.77519  2.73123  3.46354  2.40513  3.72494  3.29354  2.67741  2.69355  4.24690  2.90347  2.73739  3.18146  2.89801  2.37887  2.77519  2.98518  4.58477  3.61503
          0.01661  4.50194  5.22429  0.61958  0.77255  0.90934  0.51549
    254   2.88400  5.10947  3.13325  2.15779  4.41321  3.62114  3.79791  3.74815  1.40767  3.36478  4.19731  3.14247  4.03134  2.93861  2.79691  2.89625  3.10896  2.23398  5.57453  4.26226    294 k - - -
          2.68618  4.42225  2.77519  2.73123  3.46354  2.40513  3.72494  3.29354  2.67741  2.69355  4.24690  2.90347  2.73739  3.18146  2.89801  2.37887  2.77519  2.98518  4.58477  3.61503
          0.01661  4.50194  5.22429  0.61958  0.77255  0.90934  0.51549
    255   2.86552  4.96934  2.23487  2.65580  4.28177  1.51203  3.98514  3.68371  2.89863  2.06826  4.20809  3.16523  4.05189  3.18258  3.36199  2.91800  3.15467  3.36847  5.61248  4.27268    295 g - - -
          2.68618  4.42225  2.77519  2.73123  3.46354  2.40513  3.72494  3.29354  2.67741  2.69355  4.24690  2.90347  2.73739  3.18146  2.89801  2.37887  2.77519  2.98518  4.58477  3.61503
          0.01661  4.50194  5.22429  0.61958  0.77255  0.90934  0.51549
    256   2.83745  5.28884  1.80143  2.41926  4.64117  2.25293  3.79254  4.11669  2.04946  3.62248  4.39582  2.97252  3.95234  2.91443  3.09453  2.79706  2.41476  3.69683  5.77818  4.36500    296 d - - -
          2.68618  4.42225  2.77519  2.73123  3.46354  2.40513  3.72494  3.29354  2.67741  2.69355  4.24690  2.90347  2.73739  3.18146  2.89801  2.37887  2.77519  2.98518  4.58477  3.61503
          0.16000  4.50194  1.98944  0.61958  0.77255  0.90934  0.51549
    257   2.77724  5.04173  2.02209  2.50068  4.71172  2.10429  3.96709  4.19626  2.88855  3.74558  4.54876  3.01721  3.94316  3.12793  3.40101  1.44885  3.12310  3.71807  5.91994  4.52257    297 s - - -
          2.68618  4.42225  2.77519  2.73123  3.46354  2.40513  3.72494  3.29354  2.67741  2.69355  4.24690  2.90347  2.73739  3.18146  2.89801  2.37887  2.77519  2.98518  4.58477  3.61503
          0.01915  4.36108  5.08343  0.61958  0.77255  1.04684  0.43239
    258   2.79606  5.01177  3.03764  1.98204  4.29668  3.54333  3.74392  3.63387  1.72740  3.26615  4.09932  3.06815  3.95792  2.88925  2.81792  2.81397  3.02543  2.18479  5.49514  4.17365    298 k - - -
          2.68618  4.42225  2.77519  2.73123  3.46354  2.40513  3.72494  3.29354  2.67741  2.69355  4.24690  2.90347  2.73739  3.18146  2.89801  2.37887  2.77519  2.98518  4.58477  3.61503
          0.01915  4.36108  5.08343  0.61958  0.77255  1.04684  0.43239
    259   2.47231  4.35014  3.73227  3.34787  4.15752  1.56454  4.32704  3.46081  3.34879  3.23762  4.10815  3.53390  3.94098  3.63516  3.66038  1.95505  2.91164  1.77233  5.56611  4.34926    299 g - - -
          2.68618  4.42225  2.77519  2.73123  3.46354  2.40513  3.72494  3.29354  2.67741  2.69355  4.24690  2.90347  2.73739  3.18146  2.89801  2.37887  2.77519  2.98518  4.58477  3.61503
          0.01915  4.36108  5.08343  0.61958  0.77255  1.04684  0.43239
    260   2.94143  5.41572  1.71545  2.34569  4.77501  1.76659  3.84938  4.26706  2.08457  3.76821  4.57201  2.91202  3.96866  2.99179  3.24433  2.87499  3.21216  3.84067  5.92016  4.48007    300 d - - -
          2.68618  4.42225  2.77519  2.73123  3.46354  2.40513  3.72494  3.29354  2.67741  2.69355  4.24690  2.90347  2.73739  3.18146  2.89801  2.37887  2.77519  2.98518  4.58477  3.61503
          0.01915  4.36108  5.08343  0.61958  0.77255  0.72762  0.65983
    261   2.84559  4.74439  3.41442  2.91903  3.96763  2.24113  3.94434  3.32037  2.05322  1.56213  3.88944  3.35553  4.10116  3.17643  3.01024  2.97665  3.09558  3.06981  5.32344  4.06783    301 l - - -
          2.68618  4.42225  2.77519  2.73123  3.46354  2.40513  3.72494  3.29354  2.67741  2.69355  4.24690  2.90347  2.73739  3.18146  2.89801  2.37887  2.77519  2.98518  4.58477  3.61503
          0.01655  4.50556  5.22791  0.61958  0.77255  0.59341  0.80395
    262   2.93092  5.48065  1.75442  1.95228  4.80897  3.53262  3.84153  4.30855  1.95400  3.77858  4.53944  2.38183  4.00946  2.95711  3.17585  2.31409  3.17652  3.86490  5.91089  4.46769    302 d - - -
          2.68618  4.42225  2.77519  2.73123  3.46354  2.40513  3.72494  3.29354  2.67741  2.69355  4.24690  2.90347  2.73739  3.18146  2.89801  2.37887  2.77519  2.98518  4.58477  3.61503
          0.01462  4.62859  5.35093  0.61958  0.77255  0.35223  1.21442
    263   3.14812  5.37238  3.56082  2.91396  2.52492  3.87775  3.90160  4.11827  1.80898  3.61049  4.43674  3.38006  4.24062  2.28905  1.33257  3.14580  3.34049  3.78030  5.71518  4.45324    303 r - - -
          2.68618  4.42225  2.77519  2.73123  3.46354  2.40513  3.72494  3.29354  2.67741  2.69355  4.24690  2.90347  2.73739  3.18146  2.89801  2.37887  2.77519  2.98518  4.58477  3.61503
          0.01268  4.77027  5.49262  0.61958  0.77255  0.48576  0.95510
    264   2.83379  4.44315  3.91119  3.33664  2.61541  3.86258  4.12872  1.69895  2.34190  2.60359  3.53554  3.68216  4.23552  2.42400  3.53094  3.12590  3.06513  2.25270  5.04060  3.82409    304 i - - -
          2.68618  4.42225  2.77519  2.73123  3.46354  2.40513  3.72494  3.29354  2.67741  2.69355  4.24690  2.90347  2.73739  3.18146  2.89801  2.37887  2.77519  2.98518  4.58477  3.61503
          0.01268  4.77027  5.49262  0.61958  0.77255  0.48576  0.95510
    265   3.19577  5.79690  1.25235  1.95121  5.10849  2.27099  4.05152  4.62681  2.02336  4.08887  4.88109  3.07930  4.18036  3.18701  3.51101  3.09849  3.45883  4.17601  6.22495  4.74118    305 d - - -
          2.68618  4.42225  2.77519  2.73123  3.46354  2.40513  3.72494  3.29354  2.67741  2.69355  4.24690  2.90347  2.73739  3.18146  2.89801  2.37887  2.77519  2.98518  4.58477  3.61503
          0.01268  4.77027  5.49262  0.61958  0.77255  0.48576  0.95510
    266   2.17080  4.89817  3.26391  2.70641  4.11214  3.65034  3.86107  3.51368  2.03313  2.49142  3.97921  2.53802  4.03978  3.03566  3.12670  2.86251  2.40423  3.21699  5.41938  2.69805    306 k - - -
          2.68618  4.42225  2.77519  2.73123  3.46354  2.40513  3.72494  3.29354  2.67741  2.69355  4.24690  2.90347  2.73739  3.18146  2.89801  2.37887  2.77519  2.98518  4.58477  3.61503
          0.01268  4.77027  5.49262  0.61958  0.77255  0.48576  0.95510
    267   2.81134  4.49752  2.50382  3.17061  3.60759  3.80068  4.05904  2.37276  3.12543  1.70787  3.59831  3.56076  4.18125  3.41955  3.46408  2.27877  3.04396  2.75549  5.07127  2.73561    307 l - - -
          2.68618  4.42225  2.77519  2.73123  3.46354  2.40513  3.72494  3.29354  2.67741  2.69355  4.24690  2.90347  2.73739  3.18146  2.89801  2.37887  2.77519  2.98518  4.58477  3.61503
          0.01268  4.77027  5.49262  0.61958  0.77255  0.48576  0.95510
    268   3.42279  4.83425  4.93065  4.36828  3.43400  4.55967  4.89348  2.70863  4.19974  0.82914  2.10650  4.59070  2.43115  4.37111  4.33328  3.89215  3.65655  2.80317  5.35245  4.25599    308 l - - -
          2.68618  4.42225  2.77519  2.73123  3.46354  2.40513  3.72494  3.29354  2.67741  2.69355  4.24690  2.90347  2.73739  3.18146  2.89801  2.37887  2.77519  2.98518  4.58477  3.61503
          0.01268  4.77027  5.49262  0.61958  0.77255  0.48576  0.95510
    269   2.83197  4.76122  3.44395  2.89626  3.92412  3.71297  3.95774  3.33734  2.28185  3.01335  3.88057  3.35872  4.11543  3.19255  3.21953  1.48467  3.07201  2.40516  5.30287  2.59768    309 s - - -
          2.68618  4.42225  2.77519  2.73123  3.46354  2.40513  3.72494  3.29354  2.67741  2.69355  4.24690  2.90347  2.73739  3.18146  2.89801  2.37887  2.77519  2.98518  4.58477  3.61503
          0.01268  4.77027  5.49262  0.61958  0.77255  0.48576  0.95510
    270   2.82256  5.12500  3.14241  2.05554  2.89801  3.61989  3.80857  3.83272  2.14869  3.39330  4.18727  3.12433  4.01336  1.94664  3.02749  2.82714  3.05252  3.47796  5.56933  2.55242    310 q - - -
          2.68618  4.42225  2.77519  2.73123  3.46354  2.40513  3.72494  3.29354  2.67741  2.69355  4.24690  2.90347  2.73739  3.18146  2.89801  2.37887  2.77519  2.98518  4.58477  3.61503
          0.01268  4.77027  5.49262  0.61958  0.77255  0.48576  0.95510
    271   2.84932  5.30633  2.46295  2.54376  4.64528  3.60895  3.78491  4.11159  1.65783  2.53331  4.35386  2.44773  4.00464  2.88932  2.22931  2.81759  3.07690  3.69496  5.73230  4.34732    311 k - - -
          2.68618  4.42225  2.77519  2.73123  3.46354  2.40513  3.72494  3.29354  2.67741  2.69355  4.24690  2.90347  2.73739  3.18146  2.89801  2.37887  2.77519  2.98518  4.58477  3.61503
          0.01268  4.77027  5.49262  0.61958  0.77255  0.48576  0.95510
    272   2.85548  4.27548  4.54285  3.94896  2.51260  2.72413  4.32188  2.02150  3.79220  1.52810  3.35414  4.06544  4.35987  3.97283  3.89863  3.29803  2.21961  2.46019  4.89916  3.71647    312 l - - -
          2.68618  4.42225  2.77519  2.73123  3.46354  2.40513  3.72494  3.29354  2.67741  2.69355  4.24690  2.90347  2.73739  3.18146  2.89801  2.37887  2.77519  2.98518  4.58477  3.61503
          0.01268  4.77027  5.49262  0.61958  0.77255  0.48576  0.95510
    273   3.19578  5.78749  1.88994  1.94884  5.10443  3.62486  4.06112  4.62326  2.98003  4.09119  4.88557  2.21047  4.18194  3.19871  3.54666  1.28850  3.46260  4.17297  6.23257  4.74621    313 s - - -
          2.68618  4.42225  2.77519  2.73123  3.46354  2.40513  3.72494  3.29354  2.67741  2.69355  4.24690  2.90347  2.73739  3.18146  2.89801  2.37887  2.77519  2.98518  4.58477  3.61503
          0.01268  4.77027  5.49262  0.61958  0.77255  0.48576  0.95510
    274   2.86046  5.35986  2.22311  2.15689  4.69477  3.57915  3.80903  4.17805  1.89292  3.66181  4.41128  3.04793  4.00175  2.91456  3.06614  2.26138  1.95734  3.74661  5.79893  4.38472    314 k - - -
          2.68618  4.42225  2.77519  2.73123  3.46354  2.40513  3.72494  3.29354  2.67741  2.69355  4.24690  2.90347  2.73739  3.18146  2.89801  2.37887  2.77519  2.98518  4.58477  3.61503
          0.01268  4.77027  5.49262  0.61958  0.77255  0.48576  0.95510
    275   2.81319  5.28964  2.52795  1.86853  3.01642  3.57187  3.77568  4.09366  2.13638  3.58747  4.33652  2.32629  3.97556  2.87954  3.01792  2.77979  2.30434  3.67124  5.73153  4.32697    315 e - - -
          2.68618  4.42225  2.77519  2.73123  3.46354  2.40513  3.72494  3.29354  2.67741  2.69355  4.24690  2.90347  2.73739  3.18146  2.89801  2.37887  2.77519  2.98518  4.58477  3.61503
          0.01268  4.77027  5.49262  0.61958  0.77255  0.48576  0.95510
    276   1.94637  5.18759  2.09195  2.90018  5.12310  0.93645  4.42287  4.60307  3.43744  4.18496  5.00298  3.37826  4.23920  3.61345  3.94880  3.07294  3.43697  4.05518  6.36235  4.98847    316 g - - -
          2.68618  4.42225  2.77519  2.73123  3.46354  2.40513  3.72494  3.29354  2.67741  2.69355  4.24690  2.90347  2.73739  3.18146  2.89801  2.37887  2.77519  2.98518  4.58477  3.61503
          0.01268  4.77027  5.49262  0.61958  0.77255  0.48576  0.95510
    277   2.92566  5.35237  3.09235  1.92907  4.67615  3.65115  3.83047  4.14394  2.06671  3.63431  4.40571  3.12720  4.05866  1.60486  2.92713  2.89361  3.15155  3.74122  5.76253  2.62698    317 q - - -
          2.68618  4.42225  2.77519  2.73123  3.46354  2.40513  3.72494  3.29354  2.67741  2.69355  4.24690  2.90347  2.73739  3.18146  2.89801  2.37887  2.77519  2.98518  4.58477  3.61503
          0.01268  4.77027  5.49262  0.61958  0.77255  0.48576  0.95510
    278   2.80594  5.28745  2.46611  2.11685  4.62318  3.57500  3.76376  4.09971  1.94547  2.53763  4.33203  3.04658  3.97108  2.86485  2.30194  2.27218  3.03668  3.67336  5.72325  4.32194    318 k - - -
          2.68618  4.42225  2.77519  2.73123  3.46354  2.40513  3.72494  3.29354  2.67741  2.69355  4.24690  2.90347  2.73739  3.18146  2.89801  2.37887  2.77519  2.98518  4.58477  3.61503
          0.01268  4.77027  5.49262  0.61958  0.77255  0.48576  0.95510
    279   2.27697  5.51896  1.83181  1.77974  4.84891  3.59407  3.89086  4.34702  2.15304  3.81797  4.57563  2.18596  4.06244  3.00430  3.21568  2.91143  3.21773  3.90373  5.95015  4.51027    319 e - - -
          2.68618  4.42225  2.77519  2.73123  3.46354  2.40513  3.72494  3.29354  2.67741  2.69355  4.24690  2.90347  2.73739  3.18146  2.89801  2.37887  2.77519  2.98518  4.58477  3.61503
          0.01268  4.77027  5.49262  0.61958  0.77255  0.48576  0.95510
    280   2.82017  5.27880  2.31137  2.00770  4.60168  3.57898  3.78292  2.89038  1.69518  3.57346  4.32812  3.05429  3.98313  2.88937  3.01827  2.78989  2.44442  3.65624  5.72381  4.32488    320 k - - -
          2.68618  4.42225  2.77519  2.73123  3.46354  2.40513  3.72494  3.29354  2.67741  2.69355  4.24690  2.90347  2.73739  3.18146  2.89801  2.37887  2.77519  2.98518  4.58477  3.61503
          0.01268  4.77027  5.49262  0.61958  0.77255  0.48576  0.95510
    281   2.90310  5.35176  2.36037  1.99359  4.66771  3.60841  3.84121  4.13271  1.60288  2.11498  4.40717  3.08269  4.03675  2.95579  3.06895  2.86739  3.13792  3.72672  5.79195  4.39500    321 k - - -
          2.68618  4.42225  2.77519  2.73123  3.46354  2.40513  3.72494  3.29354  2.67741  2.69355  4.24690  2.90347  2.73739  3.18146  2.89801  2.37887  2.77519  2.98518  4.58477  3.61503
          0.01268  4.77027  5.49262  0.61958  0.77255  0.48576  0.95510
    282   3.07205  5.63146  1.90965  1.99640  4.95778  2.31287  3.96057  4.46048  1.42855  3.92771  4.70012  3.07208  4.11817  3.08315  3.31454  2.99691  3.32262  4.01651  6.05968  4.60845    322 k - - -
          2.68618  4.42225  2.77519  2.73123  3.46354  2.40513  3.72494  3.29354  2.67741  2.69355  4.24690  2.90347  2.73739  3.18146  2.89801  2.37887  2.77519  2.98518  4.58477  3.61503
          0.01268  4.77027  5.49262  0.61958  0.77255  0.48576  0.95510
    283   2.93680  4.33281  4.66083  4.07987  2.31897  4.06561  2.49028  1.80189  3.90631  2.48130  3.43978  4.12749  4.42485  4.05611  3.97870  3.37164  3.16806  1.95155  4.68784  2.15038    323 i - - -
          2.68618  4.42225  2.77519  2.73123  3.46354  2.40513  3.72494  3.29354  2.67741  2.69355  4.24690  2.90347  2.73739  3.18146  2.89801  2.37887  2.77519  2.98518  4.58477  3.61503
          0.01268  4.77027  5.49262  0.61958  0.77255  0.48576  0.95510
    284   2.81922  4.90027  3.25658  2.23779  4.11132  3.66392  3.88381  1.97575  2.71340  3.14102  3.98286  2.35878  4.05872  2.31031  3.15435  2.88824  3.05137  2.51385  5.42843  4.12009    324 i - - -
          2.68618  4.42225  2.77519  2.73123  3.46354  2.40513  3.72494  3.29354  2.67741  2.69355  4.24690  2.90347  2.73739  3.18146  2.89801  2.37887  2.77519  2.98518  4.58477  3.61503
          0.01268  4.77027  5.49262  0.61958  0.77255  0.48576  0.95510
    285   2.86769  5.34363  3.00000  2.17422  4.68459  2.47323  3.81204  4.15993  1.63200  3.64698  4.40136  2.39255  4.01183  2.91886  3.02570  2.83013  2.30933  3.73541  5.78422  4.38271    325 k - - -
          2.68618  4.42225  2.77519  2.73123  3.46354  2.40513  3.72494  3.29354  2.67741  2.69355  4.24690  2.90347  2.73739  3.18146  2.89801  2.37887  2.77519  2.98518  4.58477  3.61503
          0.01268  4.77027  5.49262  0.61958  0.77255  0.48576  0.95510
    286   2.90901  5.44361  1.81320  2.13107  4.78026  3.58348  3.84064  4.27428  2.13815  3.74475  4.49336  2.39318  4.02560  2.20753  3.12570  2.37749  3.14798  3.83103  5.87364  4.44457    326 d - - -
          2.68618  4.42225  2.77519  2.73123  3.46354  2.40513  3.72494  3.29354  2.67741  2.69355  4.24690  2.90347  2.73739  3.18146  2.89801  2.37887  2.77519  2.98518  4.58477  3.61503
          0.11998  4.77027  2.25777  0.61958  0.77255  0.48576  0.95510
    287   2.89156  4.54630  3.85816  3.29002  3.73941  3.90535  4.18627  2.11563  1.80471  2.70476  3.66991  3.67592  4.28441  3.51783  3.48145  3.17288  2.47738  1.66008  5.23704  4.00767    327 v - - -
          2.68618  4.42225  2.77519  2.73123  3.46354  2.40513  3.72494  3.29354  2.67741  2.69355  4.24690  2.90347  2.73739  3.18146  2.89801  2.37887  2.77519  2.98518  4.58477  3.61503
          0.01410  4.66439  5.38674  0.61958  0.77255  0.37697  1.15816
    288   2.92551  5.37768  2.95671  1.40067  4.72564  2.41412  3.86859  4.19626  2.12700  3.69403  4.46153  3.09311  4.05279  2.98411  3.09890  2.88795  2.28487  3.77845  5.84012  4.43978    328 e - - -
          2.68618  4.42225  2.77519  2.73123  3.46354  2.40513  3.72494  3.29354  2.67741  2.69355  4.24690  2.90347  2.73739  3.18146  2.89801  2.37887  2.77519  2.98518  4.58477  3.61503
          0.01268  4.77027  5.49262  0.61958  0.77255  0.48576  0.95510
    289   2.89263  4.73159  3.59241  3.02004  3.90762  3.81036  4.02018  2.16053  2.13328  2.91286  3.82224  3.46406  4.18990  1.95555  3.20125  3.05680  3.12057  1.91558  5.30775  4.05654    329 v - - -
          2.68618  4.42225  2.77519  2.73123  3.46354  2.40513  3.72494  3.29354  2.67741  2.69355  4.24690  2.90347  2.73739  3.18146  2.89801  2.37887  2.77519  2.98518  4.58477  3.61503
          0.01268  4.77027  5.49262  0.61958  0.77255  0.48576  0.95510
    290   2.91676  5.40949  2.00180  1.68187  4.73448  3.59763  3.84909  4.21376  1.85508  2.49276  4.46329  3.06478  4.03728  2.96077  3.11068  2.87056  3.15443  3.79002  5.84471  4.43046    330 e - - -
          2.68618  4.42225  2.77519  2.73123  3.46354  2.40513  3.72494  3.29354  2.67741  2.69355  4.24690  2.90347  2.73739  3.18146  2.89801  2.37887  2.77519  2.98518  4.58477  3.61503
          0.01268  4.77027  5.49262  0.61958  0.77255  0.48576  0.95510
    291   2.99413  5.52238  2.33010  2.01195  4.85718  3.60997  3.90121  4.34856  1.25352  3.82060  4.58408  3.07173  4.07859  3.01652  3.18462  2.27391  3.23706  3.91118  5.95118  4.52183    331 k - - -
          2.68618  4.42225  2.77519  2.73123  3.46354  2.40513  3.72494  3.29354  2.67741  2.69355  4.24690  2.90347  2.73739  3.18146  2.89801  2.37887  2.77519  2.98518  4.58477  3.61503
          0.01268  4.77027  5.49262  0.61958  0.77255  0.48576  0.95510
    292   2.93964  5.34952  3.04824  2.11156  4.64231  3.64813  3.85228  4.12462  1.70814  3.62930  4.40872  2.25083  4.06868  2.97219  2.99102  2.90932  3.16926  3.73090  5.76334  2.01448    332 k - - -
          2.68618  4.42225  2.77519  2.73123  3.46354  2.40513  3.72494  3.29354  2.67741  2.69355  4.24690  2.90347  2.73739  3.18146  2.89801  2.37887  2.77519  2.98518  4.58477  3.61503
          0.01268  4.77027  5.49262  0.61958  0.77255  0.48576  0.95510
    293   2.97520  5.45484  2.37622  2.18979  4.82014  3.66318  3.84788  4.28565  1.28512  3.74220  4.50534  3.12902  4.08141  2.95503  2.14307  2.92789  3.20055  3.85962  5.84767  4.47050    333 k - - -
          2.68618  4.42225  2.77519  2.73123  3.46354  2.40513  3.72494  3.29354  2.67741  2.69355  4.24690  2.90347  2.73739  3.18146  2.89801  2.37887  2.77519  2.98518  4.58477  3.61503
          0.01268  4.77027  5.49262  0.61958  0.77255  0.48576  0.95510
    294   3.75000  5.22378  4.56487  4.14964  1.77083  4.55147  3.98836  3.79703  4.05484  3.25383  4.37278  1.02063  4.91378  4.22300  4.26224  3.88072  3.98532  3.63517  2.16567  2.55247    334 n - - -
          2.68618  4.42225  2.77519  2.73123  3.46354  2.40513  3.72494  3.29354  2.67741  2.69355  4.24690  2.90347  2.73739  3.18146  2.89801  2.37887  2.77519  2.98518  4.58477  3.61503
          0.01268  4.77027  5.49262  0.61958  0.77255  0.48576  0.95510
    295   2.80465  5.24762  3.05854  1.95559  4.56823  3.57953  3.77256  4.03470  2.13277  3.54140  4.29747  3.05828  2.68692  2.33404  2.99536  2.29610  3.03595  2.54871  5.69504  4.30252    335 e - - -
          2.68618  4.42225  2.77519  2.73123  3.46354  2.40513  3.72494  3.29354  2.67741  2.69355  4.24690  2.90347  2.73739  3.18146  2.89801  2.37887  2.77519  2.98518  4.58477  3.61503
          0.01268  4.77027  5.49262  0.61958  0.77255  0.48576  0.95510
    296   2.82150  4.69353  3.70790  3.24591  3.93115  3.64483  4.22495  3.52693  3.22050  3.21054  4.09342  3.59538  4.19546  3.54501  3.57821  1.25632  2.13669  3.21887  5.38004  2.00630    336 s - - -
          2.68618  4.42225  2.77519  2.73123  3.46354  2.40513  3.72494  3.29354  2.67741  2.69355  4.24690  2.90347  2.73739  3.18146  2.89801  2.37887  2.77519  2.98518  4.58477  3.61503
          0.01268  4.77027  5.49262  0.61958  0.77255  0.48576  0.95510
    297   2.14901  4.60992  4.99279  4.40970  3.47654  4.46004  4.80962  1.93416  4.25675  1.71004  1.35704  4.54550  4.76048  4.39720  4.34661  3.78352  3.47964  2.43255  5.26959  4.14004    337 m - - -
          2.68618  4.42225  2.77519  2.73123  3.46354  2.40513  3.72494  3.29354  2.67741  2.69355  4.24690  2.90347  2.73739  3.18146  2.89801  2.37887  2.77519  2.98518  4.58477  3.61503
          0.01268  4.77027  5.49262  0.61958  0.77255  0.48576  0.95510
    298   1.97141  4.54240  4.16121  3.70321  4.27288  2.14161  4.58150  3.54875  3.65527  3.34479  4.22344  3.84485  4.20075  3.92504  3.94639  2.93295  1.24631  2.01687  5.70549  4.50640    338 t - - -
          2.68618  4.42225  2.77519  2.73123  3.46354  2.40513  3.72494  3.29354  2.67741  2.69355  4.24690  2.90347  2.73739  3.18146  2.89801  2.37887  2.77519  2.98518  4.58477  3.61503
          0.01268  4.77027  5.49262  0.61958  0.77255  0.48576  0.95510
    299   2.40507  5.31644  3.02856  2.08935  4.65458  3.59084  3.79408  4.12783  2.01999  3.61672  4.36947  3.06527  3.99882  2.35419  2.99783  1.66964  3.07811  3.70556  5.75487  4.35697    339 s - - -
          2.68618  4.42225  2.77519  2.73123  3.46354  2.40513  3.72494  3.29354  2.67741  2.69355  4.24690  2.90347  2.73739  3.18146  2.89801  2.37887  2.77519  2.98518  4.58477  3.61503
          0.01268  4.77027  5.49262  0.61958  0.77255  0.48576  0.95510
    300   3.41347  5.98561  1.40413  2.55402  5.41547  1.25212  4.28024  4.97680  3.36379  4.44538  5.30129  1.99841  4.30822  3.45317  4.00365  3.29657  3.73609  4.48879  6.58923  5.04553    340 g - - -
          2.68618  4.42225  2.77519  2.73123  3.46354  2.40513  3.72494  3.29354  2.67741  2.69355  4.24690  2.90347  2.73739  3.18146  2.89801  2.37887  2.77519  2.98518  4.58477  3.61503
          0.01268  4.77027  5.49262  0.61958  0.77255  0.48576  0.95510
    301   2.87319  5.10553  3.20066  2.67864  4.29310  3.65650  3.86376  3.82013  2.61543  3.39366  4.20589  2.02136  4.06594  3.01733  2.38773  1.98939  3.10970  3.47888  5.54703  2.14155    341 s - - -
          2.68618  4.42225  2.77519  2.73123  3.46354  2.40513  3.72494  3.29354  2.67741  2.69355  4.24690  2.90347  2.73739  3.18146  2.89801  2.37887  2.77519  2.98518  4.58477  3.61503
          0.01268  4.77027  5.49262  0.61958  0.77255  0.48576  0.95510
    302   2.37312  4.32399  4.59789  4.01281  3.46206  4.06967  4.42669  1.60501  3.86609  2.47679  2.51196  4.14028  4.43725  4.05967  3.98756  2.32980  3.14986  1.68153  5.01966  3.83318    342 i - - -
          2.68618  4.42225  2.77519  2.73123  3.46354  2.40513  3.72494  3.29354  2.67741  2.69355  4.24690  2.90347  2.73739  3.18146  2.89801  2.37887  2.77519  2.98518  4.58477  3.61503
          0.01268  4.77027  5.49262  0.61958  0.77255  0.48576  0.95510
    303   3.00097  4.40644  4.65763  4.09126  1.38520  4.11512  4.25631  2.76698  3.92939  2.50224  3.49567  4.15703  4.47776  4.08634  4.02157  3.42466  2.37432  1.92236  4.70199  2.36839    343 f - - -
          2.68618  4.42225  2.77519  2.73123  3.46354  2.40513  3.72494  3.29354  2.67741  2.69355  4.24690  2.90347  2.73739  3.18146  2.89801  2.37887  2.77519  2.98518  4.58477  3.61503
          0.01268  4.77027  5.49262  0.61958  0.77255  0.48576  0.95510
    304   2.28412  5.13540  3.10176  2.15314  4.41658  3.59594  3.79942  2.61358  2.56832  3.41382  4.19786  2.07280  3.99311  2.38976  3.04521  2.80125  2.54243  3.49074  5.61212  4.24505    344 n - - -
          2.68618  4.42225  2.77519  2.73123  3.46354  2.40513  3.72494  3.29354  2.67741  2.69355  4.24690  2.90347  2.73739  3.18146  2.89801  2.37887  2.77519  2.98518  4.58477  3.61503
          0.01268  4.77027  5.49262  0.61958  0.77255  0.48576  0.95510
    305   3.54436  5.73507  3.74038  3.16763  5.24778  4.08424  4.03511  4.60381  0.89890  3.97302  4.84009  3.58667  4.46919  1.52417  2.50272  3.50437  3.70348  4.25984  5.95965  4.79382    345 k - - -
          2.68618  4.42225  2.77519  2.73123  3.46354  2.40513  3.72494  3.29354  2.67741  2.69355  4.24690  2.90347  2.73739  3.18146  2.89801  2.37887  2.77519  2.98518  4.58477  3.61503
          0.01268  4.77027  5.49262  0.61958  0.77255  0.48576  0.95510
    306   2.16474  4.51775  4.94067  4.35354  2.22421  4.33627  4.67549  2.54103  4.19038  1.13819  3.33615  4.44651  4.65883  4.32094  4.25783  3.65785  3.38100  1.96097  5.13562  3.97423    346 l - - -
          2.68618  4.42225  2.77519  2.73123  3.46354  2.40513  3.72494  3.29354  2.67741  2.69355  4.24690  2.90347  2.73739  3.18146  2.89801  2.37887  2.77519  2.98518  4.58477  3.61503
          0.01268  4.77027  5.49262  0.61958  0.77255  0.48576  0.95510
    307   1.59755  4.60495  4.05630  3.66882  4.30500  1.18863  4.59887  3.59525  3.64311  2.04379  4.26765  3.84266  4.23502  3.93488  3.93249  2.98026  3.19360  3.25254  5.74988  4.53881    347 g - - -
          2.68618  4.42225  2.77519  2.73123  3.46354  2.40513  3.72494  3.29354  2.67741  2.69355  4.24690  2.90347  2.73739  3.18146  2.89801  2.37887  2.77519  2.98518  4.58477  3.61503
          0.01268  4.77027  5.49262  0.61958  0.77255  0.48576  0.95510
    308   2.83834  4.34678  4.17380  2.31221  3.43747  3.92433  4.21657  2.20942  3.49157  2.48930  2.40424  3.85292  4.29216  3.73377  3.71302  3.20426  3.07049  2.08422  4.95724  2.02268    348 y - - -
          2.68618  4.42225  2.77519  2.73123  3.46354  2.40513  3.72494  3.29354  2.67741  2.69355  4.24690  2.90347  2.73739  3.18146  2.89801  2.37887  2.77519  2.98518  4.58477  3.61503
          0.01268  4.77027  5.49262  0.61958  0.77255  0.48576  0.95510
    309   2.90412  4.56362  4.20824  3.70751  3.84086  3.84670  4.49718  2.86798  3.61194  2.10575  3.81146  3.94504  4.37195  3.90528  3.87912  1.10162  3.23149  1.90224  5.40146  4.17580    349 s - - -
          2.68618  4.42225  2.77519  2.73123  3.46354  2.40513  3.72494  3.29354  2.67741  2.69355  4.24690  2.90347  2.73739  3.18146  2.89801  2.37887  2.77519  2.98518  4.58477  3.61503
          0.01268  4.77027  5.49262  0.61958  0.77255  0.48576  0.95510
    310   3.59454  4.86604  5.54901  4.97016  1.60470  4.91534  5.24256  1.75776  4.81375  1.21928  3.29787  5.06501  5.10926  4.82350  4.80927  4.27059  3.81703  1.92257  5.47407  4.37969    350 l - - -
          2.68618  4.42225  2.77519  2.73123  3.46354  2.40513  3.72494  3.29354  2.67741  2.69355  4.24690  2.90347  2.73739  3.18146  2.89801  2.37887  2.77519  2.98518  4.58477  3.61503
          0.01268  4.77027  5.49262  0.61958  0.77255  0.48576  0.95510
    311   3.15385  4.51684  4.86292  4.29987  3.67508  4.39866  4.78668  1.18736  4.16426  1.84647  3.59391  2.69425  4.73229  4.37662  4.30446  3.72307  3.39493  1.64630  5.35243  4.16150    351 i - - -
          2.68618  4.42225  2.77519  2.73123  3.46354  2.40513  3.72494  3.29354  2.67741  2.69355  4.24690  2.90347  2.73739  3.18146  2.89801  2.37887  2.77519  2.98518  4.58477  3.61503
          0.01268  4.77027  5.49262  0.61958  0.77255  0.48576  0.95510
    312   1.53595  4.94133  3.36002  2.86837  4.54365  1.97960  4.06058  3.97051  2.03754  3.56329  4.36286  3.32425  4.08036  3.21504  3.27288  2.86109  2.31904  3.55603  5.77478  4.45705    352 a - - -
          2.68618  4.42225  2.77519  2.73123  3.46354  2.40513  3.72494  3.29354  2.67741  2.69355  4.24690  2.90347  2.73739  3.18146  2.89801  2.37887  2.77519  2.98518  4.58477  3.61503
          0.01268  4.77027  5.49262  0.61958  0.77255  0.48576  0.95510
    313   3.49663  4.76583  5.48411  4.92186  1.88613  4.85488  5.24416  1.32318  4.77453  1.67391  3.44431  5.00562  5.08770  4.85060  4.80256  4.21348  3.72944  1.57455  5.54432  4.41146    353 i - - -
          2.68618  4.42225  2.77519  2.73123  3.46354  2.40513  3.72494  3.29354  2.67741  2.69355  4.24690  2.90347  2.73739  3.18146  2.89801  2.37887  2.77519  2.98518  4.58477  3.61503
          0.01268  4.77027  5.49262  0.61958  0.77255  0.48576  0.95510
    314   3.56355  4.81053  5.56417  5.02067  3.74283  4.99084  5.45229  1.74943  4.89679  1.71513  2.19464  5.13785  5.20562  4.99767  4.95294  4.36513  3.80106  0.98765  5.74258  4.63148    354 v - - -
          2.68618  4.42225  2.77519  2.73123  3.46354  2.40513  3.72494  3.29354  2.67741  2.69355  4.24690  2.90347  2.73739  3.18146  2.89801  2.37887  2.77519  2.98518  4.58477  3.61503
          0.01268  4.77027  5.49262  0.61958  0.77255  0.48576  0.95510
    315   1.96582  4.46467  3.79180  2.32773  3.59882  3.81356  4.08291  2.33913  3.16725  2.66838  2.64228  3.59840  4.19246  3.45717  3.49317  2.52145  3.03969  2.09851  5.06527  3.84170    355 a - - -
          2.68618  4.42225  2.77519  2.73123  3.46354  2.40513  3.72494  3.29354  2.67741  2.69355  4.24690  2.90347  2.73739  3.18146  2.89801  2.37887  2.77519  2.98518  4.58477  3.61503
          0.01268  4.77027  5.49262  0.61958  0.77255  0.48576  0.95510
    316   1.57090  4.60138  3.84183  3.33507  4.13585  3.57821  4.31508  3.47857  3.29552  2.29734  4.07441  3.63949  4.15983  3.60200  3.64847  1.49560  2.27134  3.15719  5.54411  4.31173    356 s - - -
          2.68618  4.42225  2.77519  2.73123  3.46354  2.40513  3.72494  3.29354  2.67741  2.69355  4.24690  2.90347  2.73739  3.18146  2.89801  2.37887  2.77519  2.98518  4.58477  3.61503
          0.01268  4.77027  5.49262  0.61958  0.77255  0.48576  0.95510
    317   3.54065  4.77779  5.56617  5.05036  2.46525  5.00999  5.51098  0.97217  4.94259  2.40748  3.70647  5.15734  5.24947  5.09909  5.03079  4.39726  3.78796  1.25404  5.83366  4.62729    357 i - - -
          2.68618  4.42225  2.77519  2.73123  3.46354  2.40513  3.72494  3.29354  2.67741  2.69355  4.24690  2.90347  2.73739  3.18146  2.89801  2.37887  2.77519  2.98518  4.58477  3.61503
          0.01268  4.77027  5.49262  0.61958  0.77255  0.48576  0.95510
    318   3.01335  4.38782  4.82196  4.24248  2.51151  4.21619  4.58870  1.81424  4.08315  2.46690  3.49654  4.32643  4.57216  4.25917  4.17150  2.46709  3.25458  1.16257  5.12024  3.92239    358 v - - -
          2.68618  4.42225  2.77519  2.73123  3.46354  2.40513  3.72494  3.29354  2.67741  2.69355  4.24690  2.90347  2.73739  3.18146  2.89801  2.37887  2.77519  2.98518  4.58477  3.61503
          0.01268  4.77027  5.49262  0.61958  0.77255  0.48576  0.95510
    319   3.05666  4.46907  4.66014  4.07642  3.43856  4.21639  4.53630  1.54364  3.92874  1.45229  2.45468  2.49909  4.55104  4.12072  4.06360  3.52182  3.28823  2.45615  5.10446  3.93939    359 l - - -
          2.68618  4.42225  2.77519  2.73123  3.46354  2.40513  3.72494  3.29354  2.67741  2.69355  4.24690  2.90347  2.73739  3.18146  2.89801  2.37887  2.77519  2.98518  4.58477  3.61503
          0.01268  4.77027  5.49262  0.61958  0.77255  0.48576  0.95510
    320   1.71598  4.60598  4.30281  4.12321  5.19536  0.77203  5.10688  4.67042  4.23207  4.34463  5.11436  4.00758  4.20553  4.42509  4.45642  1.95977  3.22091  3.88992  6.52092  5.39136    360 g - - -
          2.68618  4.42225  2.77519  2.73123  3.46354  2.40513  3.72494  3.29354  2.67741  2.69355  4.24690  2.90347  2.73739  3.18146  2.89801  2.37887  2.77519  2.98518  4.58477  3.61503
          0.01268  4.77027  5.49262  0.61958  0.77255  0.48576  0.95510
    321   3.70461  4.90232  5.76462  5.27223  3.96164  5.28407  5.89925  0.80307  5.19445  1.67687  3.70073  5.43696  5.45461  5.34039  5.30032  4.70671  3.95287  1.55140  6.11105  4.98075    361 i - - -
          2.68618  4.42225  2.77519  2.73123  3.46354  2.40513  3.72494  3.29354  2.67741  2.69355  4.24690  2.90347  2.73739  3.18146  2.89801  2.37887  2.77519  2.98518  4.58477  3.61503
          0.01268  4.77027  5.49262  0.61958  0.77255  0.48576  0.95510
    322   1.97068  4.59893  4.26500  3.91054  4.49664  3.53528  4.80328  3.57496  3.86779  3.49938  4.43545  3.96869  0.88951  4.14729  4.12360  2.98049  3.22353  2.17502  5.95883  4.76896    362 p - - -
          2.68618  4.42225  2.77519  2.73123  3.46354  2.40513  3.72494  3.29354  2.67741  2.69355  4.24690  2.90347  2.73739  3.18146  2.89801  2.37887  2.77519  2.98518  4.58477  3.61503
          0.01268  4.77027  5.49262  0.61958  0.77255  0.48576  0.95510
    323   3.39712  4.72155  5.10724  4.58909  1.23777  4.50183  4.31317  2.92858  4.40181  1.72782  3.58897  4.50803  4.81242  4.44592  4.40920  3.82972  3.62256  2.10364  4.56412  2.02510    363 f - - -
          2.68618  4.42225  2.77519  2.73123  3.46354  2.40513  3.72494  3.29354  2.67741  2.69355  4.24690  2.90347  2.73739  3.18146  2.89801  2.37887  2.77519  2.98518  4.58477  3.61503
          0.01268  4.77027  5.49262  0.61958  0.77255  0.48576  0.95510
    324   3.12802  4.56238  2.52193  4.02423  2.39541  4.26479  4.54512  1.93277  3.91778  1.17320  3.36074  4.24385  4.58925  4.10223  4.08586  3.56553  3.35714  2.57416  5.11564  3.91914    364 l - - -
          2.68618  4.42225  2.77519  2.73123  3.46354  2.40513  3.72494  3.29354  2.67741  2.69355  4.24690  2.90347  2.73739  3.18146  2.89801  2.37887  2.77519  2.98518  4.58477  3.61503
          0.01268  4.77027  5.49262  0.61958  0.77255  0.48576  0.95510
    325   1.42025  4.51672  4.15818  3.69861  3.94058  3.66748  4.49139  3.21249  3.62006  1.32255  3.91733  3.87891  4.26457  3.90005  3.87549  2.21917  3.16163  2.95836  5.44101  4.23724    365 l - - -
          2.68618  4.42225  2.77519  2.73123  3.46354  2.40513  3.72494  3.29354  2.67741  2.69355  4.24690  2.90347  2.73739  3.18146  2.89801  2.37887  2.77519  2.98518  4.58477  3.61503
          0.01268  4.77027  5.49262  0.61958  0.77255  0.48576  0.95510
    326   3.69866  4.89766  5.76048  5.26559  3.95292  5.27297  5.88038  0.87593  5.18653  1.59457  3.69374  5.42664  5.44478  5.32839  5.28837  4.69315  3.94626  1.48687  6.09476  4.96646    366 i - - -
          2.68618  4.42225  2.77519  2.73123  3.46354  2.40513  3.72494  3.29354  2.67741  2.69355  4.24690  2.90347  2.73739  3.18146  2.89801  2.37887  2.77519  2.98518  4.58477  3.61503
          0.01268  4.77027  5.49262  0.61958  0.77255  0.48576  0.95510
    327   1.59416  5.02627  3.22945  2.73308  4.57596  2.54582  3.97031  4.02613  2.75882  3.58561  4.36503  3.22412  2.65974  2.19748  3.22408  2.22820  3.08474  3.59918  5.77478  4.42325    367 a - - -
          2.68618  4.42225  2.77519  2.73123  3.46354  2.40513  3.72494  3.29354  2.67741  2.69355  4.24690  2.90347  2.73739  3.18146  2.89801  2.37887  2.77519  2.98518  4.58477  3.61503
          0.01268  4.77027  5.49262  0.61958  0.77255  0.48576  0.95510
    328   3.74962  5.01706  5.59127  5.03497  1.27296  5.02111  5.15930  2.60759  4.87857  1.09472  3.27769  5.12521  5.18681  4.84545  4.86727  4.38376  3.96741  2.01644  5.32064  4.06958    368 l - - -
          2.68618  4.42225  2.77519  2.73123  3.46354  2.40513  3.72494  3.29354  2.67741  2.69355  4.24690  2.90347  2.73739  3.18146  2.89801  2.37887  2.77519  2.98518  4.58477  3.61503
          0.01268  4.77027  5.49262  0.61958  0.77255  0.48576  0.95510
    329   1.87730  4.49874  4.82166  4.23126  1.65079  4.26725  4.57112  2.64759  4.07227  1.71474  2.20402  4.34712  4.59210  4.21164  4.15663  3.57976  3.33749  2.59475  5.05106  3.87478    369 f - - -
          2.68618  4.42225  2.77519  2.73123  3.46354  2.40513  3.72494  3.29354  2.67741  2.69355  4.24690  2.90347  2.73739  3.18146  2.89801  2.37887  2.77519  2.98518  4.58477  3.61503
          0.01268  4.77027  5.49262  0.61958  0.77255  0.48576  0.95510
    330   3.06889  5.40760  3.00014  2.70176  4.89296  3.65969  4.03980  4.36314  2.11788  3.86716  4.66779  1.11956  4.17752  3.17757  3.16876  2.07545  3.34651  3.93531  5.99817  4.62848    370 n - - -
          2.68618  4.42225  2.77519  2.73123  3.46354  2.40513  3.72494  3.29354  2.67741  2.69355  4.24690  2.90347  2.73739  3.18146  2.89801  2.37887  2.77519  2.98518  4.58477  3.61503
          0.01268  4.77027  5.49262  0.61958  0.77255  0.48576  0.95510
    331   3.78856  5.03456  5.66204  5.11419  1.18508  5.09750  5.21218  1.45471  4.96177  1.51810  3.31214  5.19769  5.24481  4.91921  4.94414  4.46732  4.00571  2.63892  5.35058  4.07747    371 f - - -
          2.68618  4.42225  2.77519  2.73123  3.46354  2.40513  3.72494  3.29354  2.67741  2.69355  4.24690  2.90347  2.73739  3.18146  2.89801  2.37887  2.77519  2.98518  4.58477  3.61503
          0.01268  4.77027  5.49262  0.61958  0.77255  0.48576  0.95510
    332   3.64451  4.90772  5.60334  5.02436  2.16808  4.97843  5.31325  1.90224  4.87186  0.94207  3.28408  5.13120  5.15330  4.86525  4.86196  4.33795  3.86527  1.77798  5.51795  4.45084    372 l - - -
          2.68618  4.42225  2.77519  2.73123  3.46354  2.40513  3.72494  3.29354  2.67741  2.69355  4.24690  2.90347  2.73739  3.18146  2.89801  2.37887  2.77519  2.98518  4.58477  3.61503
          0.01268  4.77027  5.49262  0.61958  0.77255  0.48576  0.95510
    333   2.13751  4.44874  5.02220  4.43402  2.48388  4.34893  4.71572  1.57656  4.25987  1.68605  3.43531  4.48539  4.67447  4.39982  4.30706  3.67439  3.34312  1.72800  5.18140  4.01587    373 i - - -
          2.68618  4.42225  2.77519  2.73123  3.46354  2.40513  3.72494  3.29354  2.67741  2.69355  4.24690  2.90347  2.73739  3.18146  2.89801  2.37887  2.77519  2.98518  4.58477  3.61503
          0.01268  4.77027  5.49262  0.61958  0.77255  0.48576  0.95510
    334   2.90954  4.98306  3.35764  2.86168  4.26281  3.69589  3.99339  3.67790  2.73896  3.27700  2.52328  3.33674  4.14242  1.23109  3.11914  2.30495  3.17002  3.37820  5.56355  4.25848    374 q - - -
          2.68618  4.42225  2.77519  2.73123  3.46354  2.40513  3.72494  3.29354  2.67741  2.69355  4.24690  2.90347  2.73739  3.18146  2.89801  2.37887  2.77519  2.98518  4.58477  3.61503
          0.01268  4.77027  5.49262  0.61958  0.77255  0.48576  0.95510
    335   3.34846  4.63765  5.28614  4.73621  3.79110  4.70965  5.16760  1.47866  4.60201  1.47357  3.64282  4.83848  5.00010  4.77514  4.69298  4.06337  2.44890  1.34918  5.60666  4.43517    375 v - - -
          2.68618  4.42225  2.77519  2.73123  3.46354  2.40513  3.72494  3.29354  2.67741  2.69355  4.24690  2.90347  2.73739  3.18146  2.89801  2.37887  2.77519  2.98518  4.58477  3.61503
          0.01268  4.77027  5.49262  0.61958  0.77255  0.48576  0.95510
    336   3.62811  4.88349  5.60821  5.04054  2.38463  4.99383  5.36246  1.21544  4.89638  1.22656  3.35090  5.14770  5.17715  4.91478  4.90128  4.35901  3.85391  1.93344  5.58168  4.50152    376 i - - -
          2.68618  4.42225  2.77519  2.73123  3.46354  2.40513  3.72494  3.29354  2.67741  2.69355  4.24690  2.90347  2.73739  3.18146  2.89801  2.37887  2.77519  2.98518  4.58477  3.61503
          0.01268  4.77027  5.49262  0.61958  0.77255  0.48576  0.95510
    337   1.72298  4.54795  3.98805  2.35191  3.74863  3.98802  4.31497  2.09653  3.39362  2.71049  3.68639  3.80868  4.37337  3.68757  3.71334  3.26629  3.18860  1.57235  5.27638  4.05091    377 v - - -
          2.68618  4.42225  2.77519  2.73123  3.46354  2.40513  3.72494  3.29354  2.67741  2.69355  4.24690  2.90347  2.73739  3.18146  2.89801  2.37887  2.77519  2.98518  4.58477  3.61503
          0.01268  4.77027  5.49262  0.61958  0.77255  0.48576  0.95510
    338   3.54268  4.85373  5.32366  4.75410  3.30227  4.76632  4.93238  1.84238  4.57341  0.77538  3.29391  4.84724  4.99451  4.62900  4.60217  4.10669  3.76303  2.69568  5.20372  2.47970    378 l - - -
          2.68618  4.42225  2.77519  2.73123  3.46354  2.40513  3.72494  3.29354  2.67741  2.69355  4.24690  2.90347  2.73739  3.18146  2.89801  2.37887  2.77519  2.98518  4.58477  3.61503
          0.01268  4.77027  5.49262  0.61958  0.77255  0.48576  0.95510
    339   1.69320  4.35799  4.31863  3.77618  1.89302  2.59399  4.35082  2.83378  3.67012  2.63949  3.57534  3.94002  4.29444  3.89444  3.86098  3.15741  3.09515  1.85983  5.07389  3.86890    379 a - - -
          2.68618  4.42225  2.77519  2.73123  3.46354  2.40513  3.72494  3.29354  2.67741  2.69355  4.24690  2.90347  2.73739  3.18146  2.89801  2.37887  2.77519  2.98518  4.58477  3.61503
          0.01268  4.77027  5.49262  0.61958  0.77255  0.48576  0.95510
    340   3.95179  5.14947  5.88998  5.36739  3.60721  5.41807  5.82847  1.05782  5.22947  0.90686  3.35506  5.57418  5.48369  5.20552  5.23878  4.84756  4.17734  2.41925  5.85060  4.83085    380 l - - -
          2.68618  4.42225  2.77519  2.73123  3.46354  2.40513  3.72494  3.29354  2.67741  2.69355  4.24690  2.90347  2.73739  3.18146  2.89801  2.37887  2.77519  2.98518  4.58477  3.61503
          0.01268  4.77027  5.49262  0.61958  0.77255  0.48576  0.95510
    341   2.22708  4.22414  4.72264  4.11516  2.49576  4.00806  4.33718  2.10583  3.92039  2.35624  2.31416  4.14206  4.36791  4.06522  3.95859  3.31734  3.07334  1.81522  4.84809  2.45986    381 v - - -
          2.68618  4.42225  2.77519  2.73123  3.46354  2.40513  3.72494  3.29354  2.67741  2.69355  4.24690  2.90347  2.73739  3.18146  2.89801  2.37887  2.77519  2.98518  4.58477  3.61503
          0.01268  4.77027  5.49262  0.61958  0.77255  0.48576  0.95510
    342   3.92579  5.15197  5.82498  5.25507  1.54604  5.26010  5.42464  1.79564  5.10745  0.90300  3.20805  5.38803  5.33284  4.98939  5.05316  4.63852  4.13110  2.80833  5.48137  4.34649    382 l - - -
          2.68618  4.42225  2.77519  2.73123  3.46354  2.40513  3.72494  3.29354  2.67741  2.69355  4.24690  2.90347  2.73739  3.18146  2.89801  2.37887  2.77519  2.98518  4.58477  3.61503
          0.01268  4.77027  5.49262  0.61958  0.77255  0.48576  0.95510
    343   2.12309  4.68273  4.93869  4.39340  1.35145  4.40789  4.65880  2.71284  4.24116  1.34461  3.38769  4.49501  4.74587  4.36841  4.33005  3.74556  3.53064  2.69908  5.05669  3.74493    383 l - - -
          2.68618  4.42225  2.77519  2.73123  3.46354  2.40513  3.72494  3.29354  2.67741  2.69355  4.24690  2.90347  2.73739  3.18146  2.89801  2.37887  2.77519  2.98518  4.58477  3.61503
          0.01268  4.77027  5.49262  0.61958  0.77255  0.48576  0.95510
    344   2.94525  4.35449  4.65954  4.07351  1.86936  4.08984  4.40641  2.61783  3.91299  1.60849  3.37765  4.17368  4.45063  4.08155  4.00834  2.31857  3.18238  1.80620  4.93885  3.72145    384 l - - -
          2.68618  4.42225  2.77519  2.73123  3.46354  2.40513  3.72494  3.29354  2.67741  2.69355  4.24690  2.90347  2.73739  3.18146  2.89801  2.37887  2.77519  2.98518  4.58477  3.61503
          0.01268  4.77027  5.49262  0.61958  0.77255  0.48576  0.95510
    345   3.01906  4.82497  4.37680  4.14274  4.56779  3.74422  5.03729  3.58226  4.08334  3.50673  4.59942  4.20426  0.59893  4.41979  4.29357  3.25703  3.49928  2.11343  6.08984  4.87932    385 P - - -
          2.68618  4.42225  2.77519  2.73123  3.46354  2.40513  3.72494  3.29354  2.67741  2.69355  4.24690  2.90347  2.73739  3.18146  2.89801  2.37887  2.77519  2.98518  4.58477  3.61503
          0.01268  4.77027  5.49262  0.61958  0.77255  0.48576  0.95510
    346   3.03072  4.43981  4.69443  4.11028  1.42214  4.16681  4.42976  2.70094  3.95155  1.71594  2.39144  4.22552  4.51030  4.11081  4.05105  2.47508  3.26308  2.60664  4.92770  3.67961    386 f - - -
          2.68618  4.42225  2.77519  2.73123  3.46354  2.40513  3.72494  3.29354  2.67741  2.69355  4.24690  2.90347  2.73739  3.18146  2.89801  2.37887  2.77519  2.98518  4.58477  3.61503
          0.01268  4.77027  5.49262  0.61958  0.77255  0.48576  0.95510
    347   1.27965  4.45129  4.15863  3.62543  3.73995  3.78128  4.36929  2.90238  3.54183  2.14153  3.71515  3.85903  4.28236  3.80726  3.80117  2.32516  3.12279  1.97375  5.24459  4.04093    387 a - - -
          2.68618  4.42225  2.77519  2.73123  3.46354  2.40513  3.72494  3.29354  2.67741  2.69355  4.24690  2.90347  2.73739  3.18146  2.89801  2.37887  2.77519  2.98518  4.58477  3.61503
          0.01268  4.77027  5.49262  0.61958  0.77255  0.48576  0.95510
    348   3.91947  5.14915  5.49116  5.06777  1.34902  4.95560  4.37204  3.15198  4.86942  0.99243  3.66007  4.84924  5.18483  4.77026  4.80621  4.31447  4.13095  3.26386  2.48403  2.86949    388 l - - -
          2.68618  4.42225  2.77519  2.73123  3.46354  2.40513  3.72494  3.29354  2.67741  2.69355  4.24690  2.90347  2.73739  3.18146  2.89801  2.37887  2.77519  2.98518  4.58477  3.61503
          0.01268  4.77027  5.49262  0.61958  0.77255  0.48576  0.95510
    349   3.56073  4.79977  5.57001  5.05236  2.44890  5.01779  5.49446  0.82353  4.94222  2.34859  3.66675  5.16217  5.25095  5.08325  5.02466  4.40453  3.80671  1.52515  5.79847  4.59143    389 i - - -
          2.68618  4.42225  2.77519  2.73123  3.46354  2.40513  3.72494  3.29354  2.67741  2.69355  4.24690  2.90347  2.73739  3.18146  2.89801  2.37887  2.77519  2.98518  4.58477  3.61503
          0.01268  4.77027  5.49262  0.61958  0.77255  0.48576  0.95510
    350   3.75252  5.00714  5.65626  5.08497  3.50876  5.10532  5.45944  2.46198  4.93886  0.91234  2.09246  5.24396  5.24627  4.93067  4.94707  4.47611  3.97266  1.45329  5.62391  4.60204    390 l - - -
          2.68618  4.42225  2.77519  2.73123  3.46354  2.40513  3.72494  3.29354  2.67741  2.69355  4.24690  2.90347  2.73739  3.18146  2.89801  2.37887  2.77519  2.98518  4.58477  3.61503
          0.01268  4.77027  5.49262  0.61958  0.77255  0.48576  0.95510
    351   0.91632  4.60275  4.37625  4.16846  5.11258  3.38920  5.09874  4.54909  4.20686  4.26037  5.05449  4.03106  4.21470  4.42714  4.41886  1.06245  3.22399  3.83030  6.45719  5.31728    391 a - - -
          2.68618  4.42225  2.77519  2.73123  3.46354  2.40513  3.72494  3.29354  2.67741  2.69355  4.24690  2.90347  2.73739  3.18146  2.89801  2.37887  2.77519  2.98518  4.58477  3.61503
          0.01268  4.77027  5.49262  0.61958  0.77255  0.48576  0.95510
    352   4.03408  5.23857  5.44107  5.08307  1.89765  4.97035  4.18636  3.39371  4.88848  1.03712  3.93718  4.77251  5.22417  4.77125  4.82397  4.33140  4.24609  3.44142  4.30733  1.28738    392 l - - -
          2.68618  4.42225  2.77519  2.73123  3.46354  2.40513  3.72494  3.29354  2.67741  2.69355  4.24690  2.90347  2.73739  3.18146  2.89801  2.37887  2.77519  2.98518  4.58477  3.61503
          0.01268  4.77027  5.49262  0.61958  0.77255  0.48576  0.95510
    353   2.13846  4.49554  5.07337  4.50538  2.32115  4.44646  4.85967  1.51780  4.35160  2.48137  3.58552  4.57809  4.77668  4.52280  4.42915  3.78245  3.40966  1.29122  5.34711  4.15833    393 v - - -
          2.68618  4.42225  2.77519  2.73123  3.46354  2.40513  3.72494  3.29354  2.67741  2.69355  4.24690  2.90347  2.73739  3.18146  2.89801  2.37887  2.77519  2.98518  4.58477  3.61503
          0.01268  4.77027  5.49262  0.61958  0.77255  0.48576  0.95510
    354   4.31219  5.82483  5.00357  5.00425  5.81119  4.46833  5.91845  5.70241  5.15735  5.16497  6.29845  5.20110  0.11285  5.50367  5.22360  4.52235  4.82122  5.22312  6.65311  5.96503    394 P - - -
          2.68618  4.42225  2.77519  2.73123  3.46354  2.40513  3.72494  3.29354  2.67741  2.69355  4.24690  2.90347  2.73739  3.18146  2.89801  2.37887  2.77519  2.98518  4.58477  3.61503
          0.01268  4.77027  5.49262  0.61958  0.77255  0.48576  0.95510
    355   2.99097  5.40176  3.14296  2.65368  4.78146  2.62825  3.86807  4.23173  2.48777  3.70570  4.48276  2.40573  4.10680  1.42512  2.10943  2.95803  3.21767  3.82357  5.81914  4.46742    395 q - - -
          2.68618  4.42225  2.77519  2.73123  3.46354  2.40513  3.72494  3.29354  2.67741  2.69355  4.24690  2.90347  2.73739  3.18146  2.89801  2.37887  2.77519  2.98518  4.58477  3.61503
          0.01268  4.77027  5.49262  0.61958  0.77255  0.48576  0.95510
    356   4.00152  5.22630  5.84741  5.27305  1.31363  5.30811  5.40927  2.70534  5.12170  0.94093  2.18629  5.41948  5.35318  4.97544  5.05772  4.68589  4.19885  2.99518  5.44099  4.29642    396 l - - -
          2.68618  4.42225  2.77519  2.73123  3.46354  2.40513  3.72494  3.29354  2.67741  2.69355  4.24690  2.90347  2.73739  3.18146  2.89801  2.37887  2.77519  2.98518  4.58477  3.61503
          0.01268  4.77027  5.49262  0.61958  0.77255  0.48576  0.95510
    357   1.79808  5.27211  3.02663  2.12183  4.59417  3.58536  2.76432  4.06121  2.54882  3.56986  4.33024  3.06654  3.99487  2.21764  3.03241  2.18541  3.06697  3.65300  5.72557  4.33125    397 a - - -
          2.68618  4.42225  2.77519  2.73123  3.46354  2.40513  3.72494  3.29354  2.67741  2.69355  4.24690  2.90347  2.73739  3.18146  2.89801  2.37887  2.77519  2.98518  4.58477  3.61503
          0.01268  4.77027  5.49262  0.61958  0.77255  0.48576  0.95510
    358   2.83737  5.04781  2.34719  2.65894  4.14129  3.65143  2.76755  3.71359  2.63083  2.56481  4.11899  3.17596  4.04361  2.99878  2.31666  2.86385  3.06755  3.38803  5.44261  2.07436    398 y - - -
          2.68618  4.42225  2.77519  2.73123  3.46354  2.40513  3.72494  3.29354  2.67741  2.69355  4.24690  2.90347  2.73739  3.18146  2.89801  2.37887  2.77519  2.98518  4.58477  3.61503
          0.01268  4.77027  5.49262  0.61958  0.77255  0.48576  0.95510
    359   2.81064  4.64941  3.59016  3.06489  3.89540  3.70665  4.08379  3.21069  3.03294  2.29993  3.84353  2.38234  4.15387  3.35863  3.41225  1.49676  3.08138  2.15153  5.31373  4.05586    399 s - - -
          2.68618  4.42225  2.77519  2.73123  3.46354  2.40513  3.72494  3.29354  2.67741  2.69355  4.24690  2.90347  2.73739  3.18146  2.89801  2.37887  2.77519  2.98518  4.58477  3.61503
          0.01268  4.77027  5.49262  0.61958  0.77255  0.48576  0.95510
    360   3.07240  4.57553  4.65681  4.17483  3.89617  1.35764  4.83516  1.45966  4.07299  2.72264  3.81238  4.32571  4.63132  4.32883  4.27097  3.51971  3.38597  1.79895  5.55377  4.34834    400 g - - -
          2.68618  4.42225  2.77519  2.73123  3.46354  2.40513  3.72494  3.29354  2.67741  2.69355  4.24690  2.90347  2.73739  3.18146  2.89801  2.37887  2.77519  2.98518  4.58477  3.61503
          0.01268  4.77027  5.49262  0.61958  0.77255  0.48576  0.95510
    361   3.83452  5.21095  4.80180  4.38092  0.79286  4.66162  3.99097  3.74171  2.38782  3.20094  4.33493  4.36411  4.99408  4.33549  4.28288  3.99705  4.05504  3.59729  4.21948  1.72517    401 f - - -
          2.68618  4.42225  2.77519  2.73123  3.46354  2.40513  3.72494  3.29354  2.67741  2.69355  4.24690  2.90347  2.73739  3.18146  2.89801  2.37887  2.77519  2.98518  4.58477  3.61503
          0.01268  4.77027  5.49262  0.61958  0.77255  0.48576  0.95510
    362   2.85631  5.02877  3.21957  2.71479  4.33216  3.64498  3.90641  3.73088  2.06448  3.34559  4.16664  1.92603  4.07135  3.06241  3.10255  2.31033  3.10396  1.88168  5.58377  4.25968    402 v - - -
          2.68618  4.42225  2.77519  2.73123  3.46354  2.40513  3.72494  3.29354  2.67741  2.69355  4.24690  2.90347  2.73739  3.18146  2.89801  2.37887  2.77519  2.98518  4.58477  3.61503
          0.01268  4.77027  5.49262  0.61958  0.77255  0.48576  0.95510
    363   2.12759  4.56483  3.82953  3.30669  3.99694  2.48626  4.25773  2.23467  3.26837  3.07112  3.94761  3.62521  4.15859  3.56612  3.61710  2.18934  1.56250  3.05714  5.41957  4.19029    403 t - - -
          2.68618  4.42225  2.77519  2.73123  3.46354  2.40513  3.72494  3.29354  2.67741  2.69355  4.24690  2.90347  2.73739  3.18146  2.89801  2.37887  2.77519  2.98518  4.58477  3.61503
          0.01268  4.77027  5.49262  0.61958  0.77255  0.48576  0.95510
    364   3.58106  4.85208  5.54479  4.96676  1.84815  4.90753  5.24858  1.74894  4.81086  1.15597  3.31057  5.06002  5.10573  4.82731  4.80866  4.26317  3.80474  1.78020  5.48792  4.39892    404 l - - -
          2.68618  4.42225  2.77519  2.73123  3.46354  2.40513  3.72494  3.29354  2.67741  2.69355  4.24690  2.90347  2.73739  3.18146  2.89801  2.37887  2.77519  2.98518  4.58477  3.61503
          0.01268  4.77027  5.49262  0.61958  0.77255  0.48576  0.95510
    365   2.25185  4.89286  3.36974  2.84323  4.22754  1.54933  3.97459  3.61422  2.06480  3.25399  2.74351  3.31481  4.09698  3.15738  3.16669  2.91666  3.10004  3.30074  5.52635  4.23308    405 g - - -
          2.68618  4.42225  2.77519  2.73123  3.46354  2.40513  3.72494  3.29354  2.67741  2.69355  4.24690  2.90347  2.73739  3.18146  2.89801  2.37887  2.77519  2.98518  4.58477  3.61503
          0.01268  4.77027  5.49262  0.61958  0.77255  0.48576  0.95510
    366   2.89143  4.86145  3.47820  2.88880  4.06015  3.75786  3.92771  3.43267  2.18049  2.24780  2.75034  3.35522  4.13595  3.13044  1.79564  2.99386  2.28852  3.16834  5.37823  4.11310    406 r - - -
          2.68618  4.42225  2.77519  2.73123  3.46354  2.40513  3.72494  3.29354  2.67741  2.69355  4.24690  2.90347  2.73739  3.18146  2.89801  2.37887  2.77519  2.98518  4.58477  3.61503
          0.01268  4.77027  5.49262  0.61958  0.77255  0.48576  0.95510
    367   3.27486  4.69197  4.84576  4.27378  3.45637  4.41792  4.77549  2.64256  4.11156  1.25342  1.72159  4.46728  4.73553  4.29268  4.24590  3.74295  1.80795  2.64839  5.28356  4.16361    407 l - - -
          2.68618  4.42225  2.77519  2.73123  3.46354  2.40513  3.72494  3.29354  2.67741  2.69355  4.24690  2.90347  2.73739  3.18146  2.89801  2.37887  2.77519  2.98518  4.58477  3.61503
          0.01268  4.77027  5.49262  0.61958  0.77255  0.48576  0.95510
    368   3.12101  4.57977  4.62895  4.09808  3.55919  1.80653  4.65386  1.90343  3.95674  1.21734  3.48397  4.28732  4.60947  4.18481  4.12173  3.55990  3.38149  2.49325  5.26492  4.08775    408 l - - -
          2.68618  4.42225  2.77519  2.73123  3.46354  2.40513  3.72494  3.29354  2.67741  2.69355  4.24690  2.90347  2.73739  3.18146  2.89801  2.37887  2.77519  2.98518  4.58477  3.61503
          0.01268  4.77027  5.49262  0.61958  0.77255  0.48576  0.95510
    369   2.08633  4.64578  3.70191  3.17879  4.14304  1.84620  4.21171  3.52665  3.15217  3.21080  2.41851  3.53739  4.12611  3.46587  3.53547  1.94233  2.28095  3.19884  5.52548  4.27622    409 g - - -
          2.68618  4.42225  2.77519  2.73123  3.46354  2.40513  3.72494  3.29354  2.67741  2.69355  4.24690  2.90347  2.73739  3.18146  2.89801  2.37887  2.77519  2.98518  4.58477  3.61503
          0.01268  4.77027  5.49262  0.61958  0.77255  0.48576  0.95510
    370   2.11147  4.24471  4.59539  3.99675  3.27970  3.98376  4.28383  2.65360  3.82199  1.67310  3.34378  4.07308  4.34694  3.98861  3.90038  3.28744  3.07128  1.84656  2.68912  2.62182    410 l - - -
          2.68618  4.42225  2.77519  2.73123  3.46354  2.40513  3.72494  3.29354  2.67741  2.69355  4.24690  2.90347  2.73739  3.18146  2.89801  2.37887  2.77519  2.98518  4.58477  3.61503
          0.01268  4.77027  5.49262  0.61958  0.77255  0.48576  0.95510
    371   2.84784  4.33458  4.26076  3.68604  2.01223  2.52720  4.18444  2.23189  3.57245  2.52690  3.45411  3.89502  4.30552  3.79311  3.76232  2.27360  3.08270  2.59372  4.83024  2.27392    411 f - - -
          2.68618  4.42225  2.77519  2.73123  3.46354  2.40513  3.72494  3.29354  2.67741  2.69355  4.24690  2.90347  2.73739  3.18146  2.89801  2.37887  2.77519  2.98518  4.58477  3.61503
          0.01268  4.77027  5.49262  0.61958  0.77255  0.48576  0.95510
    372   2.31113  4.46372  5.04720  4.45851  2.26181  4.36840  4.73351  1.52470  4.28310  1.66627  3.42307  4.50768  4.68982  4.41695  4.32575  3.69478  3.36021  1.80697  5.18884  4.02679    412 i - - -
          2.68618  4.42225  2.77519  2.73123  3.46354  2.40513  3.72494  3.29354  2.67741  2.69355  4.24690  2.90347  2.73739  3.18146  2.89801  2.37887  2.77519  2.98518  4.58477  3.61503
          0.01268  4.77027  5.49262  0.61958  0.77255  0.48576  0.95510
    373   2.13670  4.27948  4.46913  3.87723  2.32559  3.96953  4.29045  2.67617  3.73024  1.55206  2.47245  4.01824  4.33603  3.92000  3.85595  2.46727  3.07727  2.50618  4.89096  3.70623    413 l - - -
          2.68618  4.42225  2.77519  2.73123  3.46354  2.40513  3.72494  3.29354  2.67741  2.69355  4.24690  2.90347  2.73739  3.18146  2.89801  2.37887  2.77519  2.98518  4.58477  3.61503
          0.01268  4.77027  5.49262  0.61958  0.77255  0.48576  0.95510
    374   3.01849  5.27507  3.30547  2.84021  4.82734  3.70126  4.00395  4.26103  1.04110  3.76402  4.56416  3.32123  2.39636  3.13485  2.93235  2.26847  3.28982  3.84259  5.88390  4.57606    414 k - - -
          2.68618  4.42225  2.77519  2.73123  3.46354  2.40513  3.72494  3.29354  2.67741  2.69355  4.24690  2.90347  2.73739  3.18146  2.89801  2.37887  2.77519  2.98518  4.58477  3.61503
          0.01268  4.77027  5.49262  0.61958  0.77255  0.48576  0.95510
    375   1.34278  4.64499  5.09797  4.58741  3.98753  4.54976  5.19367  1.62614  4.48355  2.67616  3.83639  4.71967  4.94236  4.72093  4.65147  3.92659  3.56519  1.25908  5.77149  4.56658    415 v - - -
          2.68618  4.42225  2.77519  2.73123  3.46354  2.40513  3.72494  3.29354  2.67741  2.69355  4.24690  2.90347  2.73739  3.18146  2.89801  2.37887  2.77519  2.98518  4.58477  3.61503
          0.01268  4.77027  5.49262  0.61958  0.77255  0.48576  0.95510
    376   2.85336  2.78416  4.45212  3.87648  3.43359  2.01522  4.34551  2.71791  3.72887  1.87182  1.80964  4.02216  4.34600  3.93924  3.87507  3.25515  3.10884  2.54429  4.98355  3.79953    416 m - - -
          2.68618  4.42225  2.77519  2.73123  3.46354  2.40513  3.72494  3.29354  2.67741  2.69355  4.24690  2.90347  2.73739  3.18146  2.89801  2.37887  2.77519  2.98518  4.58477  3.61503
          0.01268  4.77027  5.49262  0.61958  0.77255  0.48576  0.95510
    377   2.14884  4.35158  4.62750  4.03622  3.40205  4.09880  4.43143  2.06495  3.88428  1.47462  2.49035  4.16430  4.45133  4.06332  3.99528  3.40379  2.22115  2.41865  4.99820  3.82578    417 l - - -
          2.68618  4.42225  2.77519  2.73123  3.46354  2.40513  3.72494  3.29354  2.67741  2.69355  4.24690  2.90347  2.73739  3.18146  2.89801  2.37887  2.77519  2.98518  4.58477  3.61503
          0.01268  4.77027  5.49262  0.61958  0.77255  0.48576  0.95510
    378   2.79491  4.71731  4.21960  4.09108  5.18328  0.70162  5.12343  4.61981  4.21689  4.33262  5.15269  4.05640  4.29582  4.45565  4.43449  2.99144  1.52715  3.92733  6.49042  5.36914    418 g - - -
          2.68618  4.42225  2.77519  2.73123  3.46354  2.40513  3.72494  3.29354  2.67741  2.69355  4.24690  2.90347  2.73739  3.18146  2.89801  2.37887  2.77519  2.98518  4.58477  3.61503
          0.01268  4.77027  5.49262  0.61958  0.77255  0.48576  0.95510
    379   3.69043  5.01589  5.33978  4.93257  0.78068  4.76785  4.69239  2.73613  4.77870  2.37916  3.73596  4.85841  5.11903  4.82474  4.81025  4.18060  3.96429  1.70033  4.88563  3.30856    419 f - - -
          2.68618  4.42225  2.77519  2.73123  3.46354  2.40513  3.72494  3.29354  2.67741  2.69355  4.24690  2.90347  2.73739  3.18146  2.89801  2.37887  2.77519  2.98518  4.58477  3.61503
          0.01268  4.77027  5.49262  0.61958  0.77255  0.48576  0.95510
    380   3.35176  2.65650  5.33640  4.77494  3.68683  4.69241  5.12465  1.58955  4.62318  1.14677  3.54057  4.84543  4.97486  4.75566  4.67509  4.04430  3.59164  1.67985  5.51792  4.36774    420 l - - -
          2.68618  4.42225  2.77519  2.73123  3.46354  2.40513  3.72494  3.29354  2.67741  2.69355  4.24690  2.90347  2.73739  3.18146  2.89801  2.37887  2.77519  2.98518  4.58477  3.61503
          0.01268  4.77027  5.49262  0.61958  0.77255  0.48576  0.95510
    381   3.06580  4.41595  4.96331  4.37150  1.98683  4.28995  4.64647  1.83849  4.19462  1.85770  3.41236  4.42248  4.62163  4.33602  4.24266  3.61163  2.21982  1.67113  5.12215  3.95358    421 v - - -
          2.68618  4.42225  2.77519  2.73123  3.46354  2.40513  3.72494  3.29354  2.67741  2.69355  4.24690  2.90347  2.73739  3.18146  2.89801  2.37887  2.77519  2.98518  4.58477  3.61503
          0.01268  4.77027  5.49262  0.61958  0.77255  0.48576  0.95510
    382   3.11141  4.47378  4.90871  4.33507  3.58030  2.68361  4.72784  1.86513  4.18199  1.38018  3.50841  4.44117  4.67809  4.36099  4.28027  3.66415  3.35261  1.44234  5.25029  4.07446    422 l - - -
          2.68618  4.42225  2.77519  2.73123  3.46354  2.40513  3.72494  3.29354  2.67741  2.69355  4.24690  2.90347  2.73739  3.18146  2.89801  2.37887  2.77519  2.98518  4.58477  3.61503
          0.01268  4.77027  5.49262  0.61958  0.77255  0.48576  0.95510
    383   3.82948  5.07918  5.75600  5.15931  1.54892  5.13948  5.39838  1.98641  5.00174  1.08741  2.01629  5.29350  5.23937  4.89960  4.94590  4.50262  4.03414  2.86446  5.49615  4.47897    423 l - - -
          2.68618  4.42225  2.77519  2.73123  3.46354  2.40513  3.72494  3.29354  2.67741  2.69355  4.24690  2.90347  2.73739  3.18146  2.89801  2.37887  2.77519  2.98518  4.58477  3.61503
          0.01268  4.77027  5.49262  0.61958  0.77255  0.48576  0.95510
    384   3.63502  4.89265  5.55894  5.10407  3.98212  5.05486  5.73212  2.11657  4.96978  1.85244  3.77793  5.24941  5.34219  5.20184  5.10453  4.49573  3.90797  0.58373  6.05758  4.85251    424 V - - -
          2.68618  4.42225  2.77519  2.73123  3.46354  2.40513  3.72494  3.29354  2.67741  2.69355  4.24690  2.90347  2.73739  3.18146  2.89801  2.37887  2.77519  2.98518  4.58477  3.61503
          0.01268  4.77027  5.49262  0.61958  0.77255  0.48576  0.95510
    385   3.86778  5.21072  4.93621  4.58293  1.33721  1.68530  4.00501  3.78667  4.47251  3.24841  4.38820  4.45437  5.04313  4.50217  4.55437  4.04045  4.11179  3.63601  4.18917  1.23953    425 y - - -
          2.68618  4.42225  2.77519  2.73123  3.46354  2.40513  3.72494  3.29354  2.67741  2.69355  4.24690  2.90347  2.73739  3.18146  2.89801  2.37887  2.77519  2.98518  4.58477  3.61503
          0.01268  4.77027  5.49262  0.61958  0.77255  0.48576  0.95510
    386   1.79282  4.32287  4.17315  3.59600  3.43503  3.88430  4.20325  2.75913  3.49082  2.08355  3.44620  3.83940  4.26707  3.73001  3.70571  2.43670  3.04759  1.90556  4.94090  2.46999    426 a - - -
          2.68618  4.42225  2.77519  2.73123  3.46354  2.40513  3.72494  3.29354  2.67741  2.69355  4.24690  2.90347  2.73739  3.18146  2.89801  2.37887  2.77519  2.98518  4.58477  3.61503
          0.01268  4.77027  5.49262  0.61958  0.77255  0.48576  0.95510
    387   3.13565  2.71688  5.02338  4.45247  3.62907  4.38486  4.80823  1.08686  4.28960  1.84180  3.55262  4.52425  4.72835  4.46300  4.36816  3.72068  2.54623  2.12581  5.30702  4.12848    427 i - - -
          2.68618  4.42225  2.77519  2.73123  3.46354  2.40513  3.72494  3.29354  2.67741  2.69355  4.24690  2.90347  2.73739  3.18146  2.89801  2.37887  2.77519  2.98518  4.58477  3.61503
          0.01268  4.77027  5.49262  0.61958  0.77255  0.48576  0.95510
    388   2.84074  2.07330  3.55651  2.22510  3.81144  3.76758  4.02093  2.02943  2.95212  2.85592  3.75278  3.45425  4.15996  2.37015  3.32173  3.02015  3.07596  2.88636  5.23186  3.98134    428 i - - -
          2.68618  4.42225  2.77519  2.73123  3.46354  2.40513  3.72494  3.29354  2.67741  2.69355  4.24690  2.90347  2.73739  3.18146  2.89801  2.37887  2.77519  2.98518  4.58477  3.61503
          0.01268  4.77027  5.49262  0.61958  0.77255  0.48576  0.95510
    389   2.14925  4.64922  3.49387  2.93322  2.43892  3.72012  3.96475  3.18382  2.35076  2.87765  3.75199  2.58561  4.10798  3.22595  3.29892  2.95332  2.28848  2.33485  5.21927  3.95939    429 a - - -
          2.68618  4.42225  2.77519  2.73123  3.46354  2.40513  3.72494  3.29354  2.67741  2.69355  4.24690  2.90347  2.73739  3.18146  2.89801  2.37887  2.77519  2.98518  4.58477  3.61503
          0.01268  4.77027  5.49262  0.61958  0.77255  0.48576  0.95510
    390   3.77039  5.02366  5.71545  5.12345  2.12983  5.09114  5.38223  1.24119  4.96680  1.18355  2.36811  5.24830  5.21429  4.89324  4.92357  4.45346  3.98041  2.73935  5.51083  4.48926    430 l - - -
          2.68618  4.42225  2.77519  2.73123  3.46354  2.40513  3.72494  3.29354  2.67741  2.69355  4.24690  2.90347  2.73739  3.18146  2.89801  2.37887  2.77519  2.98518  4.58477  3.61503
          0.01268  4.77027  5.49262  0.61958  0.77255  0.48576  0.95510
    391   2.30786  4.42671  4.76379  4.18915  3.60217  4.25465  4.63716  1.78085  4.05233  2.01044  3.55184  4.32572  4.60670  4.25275  4.18189  3.57204  1.82120  1.61262  5.21634  4.02700    431 v - - -
          2.68618  4.42225  2.77519  2.73123  3.46354  2.40513  3.72494  3.29354  2.67741  2.69355  4.24690  2.90347  2.73739  3.18146  2.89801  2.37887  2.77519  2.98518  4.58477  3.61503
          0.01268  4.77027  5.49262  0.61958  0.77255  0.48576  0.95510
    392   3.58083  6.23331  0.97695  2.56257  5.55183  3.68731  4.36027  5.18628  3.52277  4.63815  5.54271  1.19930  4.37901  3.54928  4.20999  3.42430  3.90977  4.69868  6.73924  5.15323    432 d - - -
          2.68618  4.42225  2.77519  2.73123  3.46354  2.40513  3.72494  3.29354  2.67741  2.69355  4.24690  2.90347  2.73739  3.18146  2.89801  2.37887  2.77519  2.98518  4.58477  3.61503
          0.01268  4.77027  5.49262  0.61958  0.77255  0.48576  0.95510
    393   2.81433  4.90448  3.35484  2.81441  4.25816  3.63302  3.95871  3.63160  1.89529  3.28097  4.11343  3.29147  4.07860  3.13141  3.16555  1.57200  2.49487  2.31219  5.54599  4.24318    433 s - - -
          2.68618  4.42225  2.77519  2.73123  3.46354  2.40513  3.72494  3.29354  2.67741  2.69355  4.24690  2.90347  2.73739  3.18146  2.89801  2.37887  2.77519  2.98518  4.58477  3.61503
          0.01268  4.77027  5.49262  0.61958  0.77255  0.48576  0.95510
    394   3.32868  4.72241  4.94679  4.40881  1.11900  4.44502  4.62659  2.74046  4.24828  1.53244  3.41902  4.50756  4.77689  4.38095  4.34054  3.78306  2.36239  2.72962  5.00154  3.63564    434 f - - -
          2.68618  4.42225  2.77519  2.73123  3.46354  2.40513  3.72494  3.29354  2.67741  2.69355  4.24690  2.90347  2.73739  3.18146  2.89801  2.37887  2.77519  2.98518  4.58477  3.61503
          0.01268  4.77027  5.49262  0.61958  0.77255  0.48576  0.95510
    395   3.55888  4.79776  5.56967  5.05213  2.45035  5.01704  5.49591  0.83167  4.94219  2.35350  3.67005  5.16170  5.25073  5.08454  5.02510  4.40380  3.80497  1.50618  5.80156  4.59479    435 i - - -
          2.68618  4.42225  2.77519  2.73123  3.46354  2.40513  3.72494  3.29354  2.67741  2.69355  4.24690  2.90347  2.73739  3.18146  2.89801  2.37887  2.77519  2.98518  4.58477  3.61503
          0.01268  4.77027  5.49262  0.61958  0.77255  0.48576  0.95510
    396   2.84673  4.98461  3.20045  2.19375  4.36803  3.60877  3.99269  3.76601  2.82429  3.39572  4.22160  3.25679  1.55577  3.16092  3.27432  2.10981  3.12631  2.49727  5.64889  4.32409    436 p - - -
          2.68618  4.42225  2.77519  2.73123  3.46354  2.40513  3.72494  3.29354  2.67741  2.69355  4.24690  2.90347  2.73739  3.18146  2.89801  2.37887  2.77519  2.98518  4.58477  3.61503
          0.01268  4.77027  5.49262  0.61958  0.77255  0.48576  0.95510
    397   2.07913  4.96820  2.20749  2.79801  4.41228  3.59395  4.04380  3.77111  2.89832  3.43671  4.26691  3.28408  1.58717  3.21470  3.35712  2.90735  3.13994  2.46718  5.70253  4.37686    437 p - - -
          2.68690  4.42297  2.77447  2.73126  3.45993  2.40535  3.72567  3.29426  2.67813  2.69293  4.24762  2.90336  2.73812  3.18110  2.89873  2.37764  2.77592  2.98501  4.58549  3.61575
          0.16326  1.92064  5.49262  2.51695  0.08415  0.48576  0.95510
    398   2.97482  5.46199  2.24437  2.51691  4.79388  3.60131  3.90908  4.27817  2.71817  3.77326  4.54369  2.08754  4.07373  2.16689  3.22761  2.92428  1.58481  3.85365  5.92251  4.49797    454 t - - -
          2.68618  4.42225  2.77519  2.73123  3.46354  2.40513  3.72494  3.29354  2.67741  2.69355  4.24690  2.90347  2.73739  3.18146  2.89801  2.37887  2.77519  2.98518  4.58477  3.61503
          0.01268  4.77027  5.49262  0.61958  0.77255  0.48576  0.95510
    399   2.85511  5.04107  3.18955  2.88552  4.89033  2.04161  4.22453  4.36805  3.08541  3.92184  4.70124  1.39590  2.29079  3.37946  3.55309  2.15212  3.23010  3.84420  6.08960  4.73751    455 n - - -
          2.68618  4.42225  2.77519  2.73123  3.46354  2.40513  3.72494  3.29354  2.67741  2.69355  4.24690  2.90347  2.73739  3.18146  2.89801  2.37887  2.77519  2.98518  4.58477  3.61503
          0.01268  4.77027  5.49262  0.61958  0.77255  0.48576  0.95510
    400   3.02697  4.41479  4.77412  4.17899  1.69256  4.19808  4.51127  2.05866  4.01436  1.79353  3.32369  4.28218  4.53148  2.71096  4.09577  3.50725  3.25700  1.87500  5.01681  3.84454    456 f - - -
          2.68618  4.42225  2.77519  2.73123  3.46354  2.40513  3.72494  3.29354  2.67741  2.69355  4.24690  2.90347  2.73739  3.18146  2.89801  2.37887  2.77519  2.98518  4.58477  3.61503
          0.01268  4.77027  5.49262  0.61958  0.77255  0.48576  0.95510
    401   2.82456  4.56192  3.75862  3.26432  2.37168  1.48915  4.16848  3.14346  3.24493  2.87731  3.78280  2.56365  4.20902  3.53667  3.58057  3.04980  3.10854  2.23912  5.18890  3.90441    457 g - - -
          2.68618  4.42225  2.77519  2.73123  3.46354  2.40513  3.72494  3.29354  2.67741  2.69355  4.24690  2.90347  2.73739  3.18146  2.89801  2.37887  2.77519  2.98518  4.58477  3.61503
          0.01268  4.77027  5.49262  0.61958  0.77255  0.48576  0.95510
    402   2.31334  5.07579  3.14252  2.06431  4.34408  3.60468  3.80844  3.77460  2.24555  3.35014  2.43556  3.11904  3.99901  2.94193  3.05521  2.20668  2.43849  3.42548  5.56596  4.21238    458 e - - -
          2.68618  4.42225  2.77519  2.73123  3.46354  2.40513  3.72494  3.29354  2.67741  2.69355  4.24690  2.90347  2.73739  3.18146  2.89801  2.37887  2.77519  2.98518  4.58477  3.61503
          0.01268  4.77027  5.49262  0.61958  0.77255  0.48576  0.95510
    403   3.52932  4.87771  5.05749  4.53247  2.99079  4.62384  4.47048  2.91222  4.33260  1.60814  2.33692  4.57921  4.90585  4.44518  4.40660  3.95409  3.75198  2.94323  4.74292  1.00947    459 y - - -
          2.68618  4.42225  2.77519  2.73123  3.46354  2.40513  3.72494  3.29354  2.67741  2.69355  4.24690  2.90347  2.73739  3.18146  2.89801  2.37887  2.77519  2.98518  4.58477  3.61503
          0.01268  4.77027  5.49262  0.61958  0.77255  0.48576  0.95510
    404   2.15992  4.47280  4.90590  4.31803  1.93344  4.28891  4.62851  2.52425  4.15183  1.37398  3.35563  4.40156  4.62021  4.28968  4.21855  3.60912  3.33531  1.82279  5.10168  3.92891    460 l - - -
          2.68618  4.42225  2.77519  2.73123  3.46354  2.40513  3.72494  3.29354  2.67741  2.69355  4.24690  2.90347  2.73739  3.18146  2.89801  2.37887  2.77519  2.98518  4.58477  3.61503
          0.01268  4.77027  5.49262  0.61958  0.77255  0.48576  0.95510
    405   3.71591  4.92874  5.74112  5.22059  3.79406  5.22373  5.73794  1.59492  5.11962  1.03008  3.54567  5.37650  5.38269  5.19858  5.18155  4.62732  3.95501  1.29425  5.92554  4.84149    461 l - - -
          2.68618  4.42225  2.77519  2.73123  3.46354  2.40513  3.72494  3.29354  2.67741  2.69355  4.24690  2.90347  2.73739  3.18146  2.89801  2.37887  2.77519  2.98518  4.58477  3.61503
          0.01268  4.77027  5.49262  0.61958  0.77255  0.48576  0.95510
    406   2.90715  5.02179  3.20435  3.04459  5.08567  2.26788  4.45868  4.59202  3.40497  4.16367  4.95928  0.94069  4.20665  3.64851  3.85621  1.90702  3.34387  3.99353  6.31698  4.97932    462 n - - -
          2.68618  4.42225  2.77519  2.73123  3.46354  2.40513  3.72494  3.29354  2.67741  2.69355  4.24690  2.90347  2.73739  3.18146  2.89801  2.37887  2.77519  2.98518  4.58477  3.61503
          0.01268  4.77027  5.49262  0.61958  0.77255  0.48576  0.95510
    407   2.09116  4.38330  4.15711  3.59714  3.57878  3.83942  4.27733  2.80285  3.50582  2.11241  3.56811  3.84348  4.27548  3.75766  3.74656  2.39410  2.18726  1.58359  5.08189  3.88133    463 v - - -
          2.68618  4.42225  2.77519  2.73123  3.46354  2.40513  3.72494  3.29354  2.67741  2.69355  4.24690  2.90347  2.73739  3.18146  2.89801  2.37887  2.77519  2.98518  4.58477  3.61503
          0.01268  4.77027  5.49262  0.61958  0.77255  0.48576  0.95510
    408   1.93165  4.28628  4.72413  4.12630  2.49390  4.08021  4.42093  2.04702  3.95127  1.87350  3.38137  4.19160  4.43629  4.11289  4.01872  3.39037  2.50451  1.81938  4.95251  3.77387    464 v - - -
          2.68618  4.42225  2.77519  2.73123  3.46354  2.40513  3.72494  3.29354  2.67741  2.69355  4.24690  2.90347  2.73739  3.18146  2.89801  2.37887  2.77519  2.98518  4.58477  3.61503
          0.01268  4.77027  5.49262  0.61958  0.77255  0.48576  0.95510
    409   2.27438  4.47851  4.94485  4.36730  2.48197  4.33995  4.71316  2.38122  4.20932  1.78419  3.46538  4.45487  4.67605  4.36836  4.28967  3.66626  3.35881  1.13060  5.20514  4.02242    465 v - - -
          2.68618  4.42225  2.77519  2.73123  3.46354  2.40513  3.72494  3.29354  2.67741  2.69355  4.24690  2.90347  2.73739  3.18146  2.89801  2.37887  2.77519  2.98518  4.58477  3.61503
          0.01268  4.77027  5.49262  0.61958  0.77255  0.48576  0.95510
    410   2.85366  4.41094  4.05251  3.47290  2.41683  3.90790  4.17923  1.88164  2.51925  1.87101  3.46873  3.77816  4.27523  2.43818  3.61104  3.18001  3.08422  2.63874  4.99836  3.79123    466 l - - -
          2.68618  4.42225  2.77519  2.73123  3.46354  2.40513  3.72494  3.29354  2.67741  2.69355  4.24690  2.90347  2.73739  3.18146  2.89801  2.37887  2.77519  2.98518  4.58477  3.61503
          0.01268  4.77027  5.49262  0.61958  0.77255  0.48576  0.95510
    411   1.62881  4.29181  4.41434  3.83089  2.37044  3.95020  4.30081  2.14543  3.69782  2.47588  3.41913  3.99257  4.33239  3.90341  3.84842  2.42332  3.07770  2.01696  4.94048  3.75018    467 a - - -
          2.68618  4.42225  2.77519  2.73123  3.46354  2.40513  3.72494  3.29354  2.67741  2.69355  4.24690  2.90347  2.73739  3.18146  2.89801  2.37887  2.77519  2.98518  4.58477  3.61503
          0.01268  4.77027  5.49262  0.61958  0.77255  0.48576  0.95510
    412   2.22972  4.24427  4.66550  4.06396  2.34519  4.01378  4.34667  1.97176  3.88503  1.73655  3.34607  4.12519  4.37505  4.04522  3.94977  2.61367  3.08423  1.98919  4.88315  3.70396    468 l - - -
          2.68618  4.42225  2.77519  2.73123  3.46354  2.40513  3.72494  3.29354  2.67741  2.69355  4.24690  2.90347  2.73739  3.18146  2.89801  2.37887  2.77519  2.98518  4.58477  3.61503
          0.01268  4.77027  5.49262  0.61958  0.77255  0.48576  0.95510
    413   3.70812  4.91142  5.75914  5.25388  3.88541  5.25790  5.82623  1.01884  5.16640  1.35531  3.63014  5.41227  5.42245  5.27916  5.24979  4.67171  3.95212  1.50323  6.02493  4.91749    469 i - - -
          2.68618  4.42225  2.77519  2.73123  3.46354  2.40513  3.72494  3.29354  2.67741  2.69355  4.24690  2.90347  2.73739  3.18146  2.89801  2.37887  2.77519  2.98518  4.58477  3.61503
          0.01268  4.77027  5.49262  0.61958  0.77255  0.48576  0.95510
    414   2.99159  4.39386  4.72208  4.13684  2.25635  2.68698  4.46818  2.61185  3.97478  1.23071  3.35687  4.23483  4.49610  4.13434  4.06265  3.45616  3.22837  1.89964  4.98514  3.78595    470 l - - -
          2.68618  4.42225  2.77519  2.73123  3.46354  2.40513  3.72494  3.29354  2.67741  2.69355  4.24690  2.90347  2.73739  3.18146  2.89801  2.37887  2.77519  2.98518  4.58477  3.61503
          0.01268  4.77027  5.49262  0.61958  0.77255  0.48576  0.95510
    415   3.07465  4.42796  4.99088  4.39120  1.83127  4.26163  4.53362  2.03226  4.19331  1.77380  3.30673  4.40050  4.58635  4.29294  4.20457  3.58050  3.30348  1.87860  2.38116  3.71967    471 l - - -
          2.68618  4.42225  2.77519  2.73123  3.46354  2.40513  3.72494  3.29354  2.67741  2.69355  4.24690  2.90347  2.73739  3.18146  2.89801  2.37887  2.77519  2.98518  4.58477  3.61503
          0.01268  4.77027  5.49262  0.61958  0.77255  0.48576  0.95510
    416   2.14042  4.51498  5.10374  4.53927  2.49858  4.48368  4.90607  1.29838  4.38913  2.49021  3.60520  4.61561  4.81036  4.56274  4.46986  3.82246  3.43550  1.40733  5.39022  4.20134    472 i - - -
          2.68618  4.42225  2.77519  2.73123  3.46354  2.40513  3.72494  3.29354  2.67741  2.69355  4.24690  2.90347  2.73739  3.18146  2.89801  2.37887  2.77519  2.98518  4.58477  3.61503
          0.01268  4.77027  5.49262  0.61958  0.77255  0.48576  0.95510
    417   2.83406  4.30198  4.35673  3.77543  3.42778  2.37254  4.28554  1.71511  3.64944  2.49107  2.55043  3.96050  4.32278  3.86588  3.81785  2.42163  3.07485  1.93032  4.95134  3.76080    473 i - - -
          2.68618  4.42225  2.77519  2.73123  3.46354  2.40513  3.72494  3.29354  2.67741  2.69355  4.24690  2.90347  2.73739  3.18146  2.89801  2.37887  2.77519  2.98518  4.58477  3.61503
          0.01268  4.77027  5.49262  0.61958  0.77255  0.48576  0.95510
    418   4.90820  5.78113  5.70258  5.68197  1.10955  5.34105  3.92251  4.47446  5.44641  3.60101  4.98222  4.84921  5.58406  5.03862  5.20371  4.75091  5.09246  4.42626  1.49871  1.18779    474 f - - -
          2.68618  4.42225  2.77519  2.73123  3.46354  2.40513  3.72494  3.29354  2.67741  2.69355  4.24690  2.90347  2.73739  3.18146  2.89801  2.37887  2.77519  2.98518  4.58477  3.61503
          0.01268  4.77027  5.49262  0.61958  0.77255  0.48576  0.95510
    419   2.96777  5.01533  3.47701  2.88429  4.21134  3.78988  2.86059  3.60606  1.22222  2.40747  4.08991  3.35567  4.16825  3.10190  2.90220  3.03642  3.18497  2.61633  5.47701  4.19267    475 k - - -
          2.68618  4.42225  2.77519  2.73123  3.46354  2.40513  3.72494  3.29354  2.67741  2.69355  4.24690  2.90347  2.73739  3.18146  2.89801  2.37887  2.77519  2.98518  4.58477  3.61503
          0.01268  4.77027  5.49262  0.61958  0.77255  0.48576  0.95510
    420   3.07293  5.36791  3.24926  2.76371  4.47623  3.76875  3.90668  4.13026  1.31587  3.63361  4.45234  1.83431  4.18098  3.05664  2.86782  3.05714  3.29295  3.77093  5.65533  2.51746    476 k - - -
          2.68618  4.42225  2.77519  2.73123  3.46354  2.40513  3.72494  3.29354  2.67741  2.69355  4.24690  2.90347  2.73739  3.18146  2.89801  2.37887  2.77519  2.98518  4.58477  3.61503
          0.01268  4.77027  5.49262  0.61958  0.77255  0.48576  0.95510
    421   3.86322  5.85810  4.55741  3.57320  5.52631  4.34883  4.06547  4.75484  1.25604  4.05253  4.95920  3.85979  4.65537  3.19121  0.79501  3.83019  3.94070  4.45791  5.96854  4.93683    477 r - - -
          2.68618  4.42225  2.77519  2.73123  3.46354  2.40513  3.72494  3.29354  2.67741  2.69355  4.24690  2.90347  2.73739  3.18146  2.89801  2.37887  2.77519  2.98518  4.58477  3.61503
          0.01268  4.77027  5.49262  0.61958  0.77255  0.48576  0.95510
    422   2.29888  5.78066  1.45563  1.80983  5.11901  1.78693  4.08988  4.63460  3.02741  4.11177  4.91385  3.09223  4.19639  3.23263  3.59961  3.12020  3.48761  4.18526  6.26033  4.77392    478 d - - -
          2.68618  4.42225  2.77519  2.73123  3.46354  2.40513  3.72494  3.29354  2.67741  2.69355  4.24690  2.90347  2.73739  3.18146  2.89801  2.37887  2.77519  2.98518  4.58477  3.61503
          0.01268  4.77027  5.49262  0.61958  0.77255  0.48576  0.95510
    423   2.05126  5.41097  3.32037  2.78799  4.82515  3.77593  3.90753  4.24133  1.26842  3.71564  4.51613  3.28473  4.18349  1.88229  2.75431  3.06133  3.30088  3.85570  5.81893  4.51768    479 k - - -
          2.68618  4.42225  2.77519  2.73123  3.46354  2.40513  3.72494  3.29354  2.67741  2.69355  4.24690  2.90347  2.73739  3.18146  2.89801  2.37887  2.77519  2.98518  4.58477  3.61503
          0.01268  4.77027  5.49262  0.61958  0.77255  0.48576  0.95510
    424   3.69323  4.88997  5.76120  5.27188  3.99113  5.28063  5.91018  0.83335  5.19748  1.71883  3.72965  5.43411  5.45658  5.35570  5.30950  4.70426  3.94273  1.45275  6.13398  4.99344    480 i - - -
          2.68618  4.42225  2.77519  2.73123  3.46354  2.40513  3.72494  3.29354  2.67741  2.69355  4.24690  2.90347  2.73739  3.18146  2.89801  2.37887  2.77519  2.98518  4.58477  3.61503
          0.01268  4.77027  5.49262  0.61958  0.77255  0.48576  0.95510
    425   3.55783  4.81784  5.54628  4.98558  2.21412  4.93026  5.32065  1.10626  4.84317  1.54762  3.42209  5.08179  5.14198  4.90081  4.86631  4.29395  3.78893  1.78010  5.58710  4.47374    481 i - - -
          2.68618  4.42225  2.77519  2.73123  3.46354  2.40513  3.72494  3.29354  2.67741  2.69355  4.24690  2.90347  2.73739  3.18146  2.89801  2.37887  2.77519  2.98518  4.58477  3.61503
          0.01268  4.77027  5.49262  0.61958  0.77255  0.48576  0.95510
    426   2.88139  5.34954  3.11375  2.03450  4.70623  3.63077  3.79271  4.17185  1.62687  3.64209  4.39601  2.45390  4.02500  2.89504  2.32386  2.84510  2.29176  3.74834  5.75940  4.38096    482 k - - -
          2.68618  4.42225  2.77519  2.73123  3.46354  2.40513  3.72494  3.29354  2.67741  2.69355  4.24690  2.90347  2.73739  3.18146  2.89801  2.37887  2.77519  2.98518  4.58477  3.61503
          0.01268  4.77027  5.49262  0.61958  0.77255  0.48576  0.95510
    427   3.38158  4.99781  4.65767  4.41441  0.58660  4.13688  4.33654  3.74587  4.36776  3.25601  4.40801  4.34445  4.74527  4.50691  4.48797  2.21973  3.78174  3.54418  4.63565  2.96782    483 F - - -
          2.68618  4.42225  2.77519  2.73123  3.46354  2.40513  3.72494  3.29354  2.67741  2.69355  4.24690  2.90347  2.73739  3.18146  2.89801  2.37887  2.77519  2.98518  4.58477  3.61503
          0.01268  4.77027  5.49262  0.61958  0.77255  0.48576  0.95510
    428   3.65942  4.85696  5.73372  5.25258  4.07739  5.26011  5.92741  1.50060  5.18428  1.89783  3.81687  5.41158  5.45569  5.38376  5.31862  4.68560  3.91293  0.74099  6.19668  5.02154    484 v - - -
          2.68618  4.42225  2.77519  2.73123  3.46354  2.40513  3.72494  3.29354  2.67741  2.69355  4.24690  2.90347  2.73739  3.18146  2.89801  2.37887  2.77519  2.98518  4.58477  3.61503
          0.01268  4.77027  5.49262  0.61958  0.77255  0.48576  0.95510
    429   2.74786  4.61077  3.79638  3.30863  4.12621  2.26381  4.29992  3.49335  3.27821  2.11699  4.06938  3.62378  4.16044  3.58762  3.63090  2.19785  1.34407  3.17238  5.53192  4.29726    485 t - - -
          2.68618  4.42225  2.77519  2.73123  3.46354  2.40513  3.72494  3.29354  2.67741  2.69355  4.24690  2.90347  2.73739  3.18146  2.89801  2.37887  2.77519  2.98518  4.58477  3.61503
          0.01268  4.77027  5.49262  0.61958  0.77255  0.48576  0.95510
    430   1.76782  4.98768  3.26445  2.70657  4.26715  2.49210  3.86973  3.67382  2.16958  3.28134  4.10051  3.21049  4.04883  3.02503  2.42967  2.86819  3.06294  2.41642  5.52309  4.20415    486 a - - -
          2.68618  4.42225  2.77519  2.73123  3.46354  2.40513  3.72494  3.29354  2.67741  2.69355  4.24690  2.90347  2.73739  3.18146  2.89801  2.37887  2.77519  2.98518  4.58477  3.61503
          0.01268  4.77027  5.49262  0.61958  0.77255  0.48576  0.95510
    431   2.89846  4.98127  3.31183  3.05142  4.72836  1.06540  2.25496  4.28066  3.20846  3.87316  4.69265  3.46815  4.19691  3.53678  3.61612  1.97919  3.29413  3.79667  6.01097  4.66916    487 g - - -
          2.68618  4.42225  2.77519  2.73123  3.46354  2.40513  3.72494  3.29354  2.67741  2.69355  4.24690  2.90347  2.73739  3.18146  2.89801  2.37887  2.77519  2.98518  4.58477  3.61503
          0.15630  4.77027  1.99347  0.61958  0.77255  0.48576  0.95510
    432   3.25326  5.54043  3.16516  2.82004  4.99041  3.78112  3.98394  4.44042  1.07063  3.88604  4.72659  1.60780  4.25675  3.12205  2.74365  3.21526  3.48221  4.05370  5.92568  4.64326    488 k - - -
          2.68618  4.42225  2.77519  2.73123  3.46354  2.40513  3.72494  3.29354  2.67741  2.69355  4.24690  2.90347  2.73739  3.18146  2.89801  2.37887  2.77519  2.98518  4.58477  3.61503
          0.01462  4.62859  5.35093  0.61958  0.77255  0.35223  1.21442
    433   2.82377  4.34328  4.13360  3.55476  3.45041  3.90210  4.19504  2.22350  3.44957  2.52385  3.45316  3.82154  4.27342  2.46676  3.67879  3.18082  2.38546  1.62638  4.95698  2.51318    489 v - - -
          2.68618  4.42225  2.77519  2.73123  3.46354  2.40513  3.72494  3.29354  2.67741  2.69355  4.24690  2.90347  2.73739  3.18146  2.89801  2.37887  2.77519  2.98518  4.58477  3.61503
          0.01268  4.77027  5.49262  0.61958  0.77255  0.48576  0.95510
    434   2.16603  5.06651  3.14149  2.17198  4.34704  3.60740  3.83531  3.77178  2.62129  3.35649  4.15690  3.13731  4.01404  2.36446  3.08966  1.89232  3.04604  2.33916  5.57887  4.22903    490 s - - -
          2.68618  4.42225  2.77519  2.73123  3.46354  2.40513  3.72494  3.29354  2.67741  2.69355  4.24690  2.90347  2.73739  3.18146  2.89801  2.37887  2.77519  2.98518  4.58477  3.61503
          0.01268  4.77027  5.49262  0.61958  0.77255  0.48576  0.95510
    435   2.80893  4.82125  3.34438  2.78720  2.84040  3.67995  3.89891  3.41106  2.74876  2.43162  3.91387  2.37687  4.07088  3.10222  2.35899  1.81355  3.04219  3.13383  5.34548  4.04312    491 s - - -
          2.68618  4.42225  2.77519  2.73123  3.46354  2.40513  3.72494  3.29354  2.67741  2.69355  4.24690  2.90347  2.73739  3.18146  2.89801  2.37887  2.77519  2.98518  4.58477  3.61503
          0.01268  4.77027  5.49262  0.61958  0.77255  0.48576  0.95510
    436   2.85346  4.45463  3.99396  3.42463  3.61514  3.87913  4.20167  2.10941  3.30485  2.65780  3.59062  3.74837  4.27419  3.61528  2.58990  1.88621  3.09852  1.61495  5.10703  3.89420    492 v - - -
          2.68618  4.42225  2.77519  2.73123  3.46354  2.40513  3.72494  3.29354  2.67741  2.69355  4.24690  2.90347  2.73739  3.18146  2.89801  2.37887  2.77519  2.98518  4.58477  3.61503
          0.01268  4.77027  5.49262  0.61958  0.77255  0.48576  0.95510
    437   3.01955  5.47511  1.39114  1.92133  4.78146  3.61299  3.95208  4.24254  2.79759  3.77152  4.56079  3.08949  2.70136  3.08303  3.31823  2.97038  3.27082  2.39689  5.94583  4.52234    493 d - - -
          2.68618  4.42225  2.77519  2.73123  3.46354  2.40513  3.72494  3.29354  2.67741  2.69355  4.24690  2.90347  2.73739  3.18146  2.89801  2.37887  2.77519  2.98518  4.58477  3.61503
          0.01268  4.77027  5.49262  0.61958  0.77255  0.48576  0.95510
    438   1.70788  4.81076  3.40130  2.88933  2.74303  2.39622  4.03345  3.62543  2.89854  3.26968  4.10454  2.17655  4.07932  3.22804  3.33144  2.25596  3.07056  3.29241  5.54410  4.24827    494 a - - -
          2.68618  4.42225  2.77519  2.73123  3.46354  2.40513  3.72494  3.29354  2.67741  2.69355  4.24690  2.90347  2.73739  3.18146  2.89801  2.37887  2.77519  2.98518  4.58477  3.61503
          0.11998  4.77027  2.25777  0.61958  0.77255  0.48576  0.95510
    439   3.08528  5.45828  3.34612  2.75834  4.87983  3.77562  3.82864  4.29118  1.85070  3.71905  4.51266  1.68915  4.15421  2.08790  1.90212  3.04750  3.28269  3.89757  5.78178  4.49644    495 n - - -
          2.68618  4.42225  2.77519  2.73123  3.46354  2.40513  3.72494  3.29354  2.67741  2.69355  4.24690  2.90347  2.73739  3.18146  2.89801  2.37887  2.77519  2.98518  4.58477  3.61503
          0.01410  4.66439  5.38674  0.61958  0.77255  0.68882  0.69749
    440   3.88280  5.12289  5.71252  5.12952  2.18619  5.18798  5.36568  2.61664  4.98107  0.97138  1.35473  5.30231  5.24858  4.86609  4.93908  4.55924  4.08236  2.89363  5.42364  4.34998    496 l - - -
          2.68618  4.42225  2.77519  2.73123  3.46354  2.40513  3.72494  3.29354  2.67741  2.69355  4.24690  2.90347  2.73739  3.18146  2.89801  2.37887  2.77519  2.98518  4.58477  3.61503
          0.01410  4.66439  5.38674  0.61958  0.77255  0.68882  0.69749
    441   2.05513  4.42819  4.01805  3.45788  3.51762  3.85740  4.21382  2.79597  3.36705  1.70609  2.63266  3.76548  2.02188  3.64196  3.63799  3.14736  3.08699  2.63100  5.06521  3.86710    497 l - - -
          2.68618  4.42225  2.77519  2.73123  3.46354  2.40513  3.72494  3.29354  2.67741  2.69355  4.24690  2.90347  2.73739  3.18146  2.89801  2.37887  2.77519  2.98518  4.58477  3.61503
          0.01410  4.66439  5.38674  0.61958  0.77255  0.68882  0.69749
    442   2.98774  5.54395  1.97895  1.46653  4.87258  3.55980  3.88155  4.37312  2.10011  3.83852  4.60510  3.01577  4.04810  2.12026  3.20871  2.91671  3.23457  3.92888  5.96739  4.52245    498 e - - -
          2.68618  4.42225  2.77519  2.73123  3.46354  2.40513  3.72494  3.29354  2.67741  2.69355  4.24690  2.90347  2.73739  3.18146  2.89801  2.37887  2.77519  2.98518  4.58477  3.61503
          0.01410  4.66439  5.38674  0.61958  0.77255  0.37697  1.15816
    443   1.76129  5.11190  3.18657  2.71750  4.63293  2.35054  3.96257  4.08323  2.71516  3.62829  4.41013  1.75666  4.06429  3.09440  2.37664  2.86594  3.13117  3.66029  5.80282  4.44997    499 n - - -
          2.68618  4.42225  2.77519  2.73123  3.46354  2.40513  3.72494  3.29354  2.67741  2.69355  4.24690  2.90347  2.73739  3.18146  2.89801  2.37887  2.77519  2.98518  4.58477  3.61503
          0.01268  4.77027  5.49262  0.61958  0.77255  0.48576  0.95510
    444   2.27743  4.36467  4.68240  4.09925  3.50099  4.14552  4.50925  1.98506  3.95201  2.46304  1.73365  4.22234  4.50516  4.14252  4.06864  3.45748  2.35958  1.75781  5.08600  3.90171    500 m - - -
          2.68618  4.42225  2.77519  2.73123  3.46354  2.40513  3.72494  3.29354  2.67741  2.69355  4.24690  2.90347  2.73739  3.18146  2.89801  2.37887  2.77519  2.98518  4.58477  3.61503
          0.01268  4.77027  5.49262  0.61958  0.77255  0.48576  0.95510
    445   2.18552  4.80475  3.56286  3.02072  4.23612  2.55506  4.08541  3.59053  2.87021  3.26795  4.12019  3.44011  4.13643  3.29078  1.40080  2.94325  3.12319  2.21875  5.55514  4.28926    501 r - - -
          2.68618  4.42225  2.77519  2.73123  3.46354  2.40513  3.72494  3.29354  2.67741  2.69355  4.24690  2.90347  2.73739  3.18146  2.89801  2.37887  2.77519  2.98518  4.58477  3.61503
          0.01268  4.77027  5.49262  0.61958  0.77255  0.48576  0.95510
    446   2.32254  5.20679  3.12212  2.57950  4.51090  3.61880  3.80484  3.95563  2.09385  2.49159  4.26696  1.96674  4.01515  2.13743  2.97380  2.83095  3.07127  3.57678  5.66190  4.29666    502 n - - -
          2.68618  4.42225  2.77519  2.73123  3.46354  2.40513  3.72494  3.29354  2.67741  2.69355  4.24690  2.90347  2.73739  3.18146  2.89801  2.37887  2.77519  2.98518  4.58477  3.61503
          0.01268  4.77027  5.49262  0.61958  0.77255  0.48576  0.95510
    447   2.11746  5.20370  3.06096  2.59808  4.64735  2.61553  3.88711  4.11454  2.66178  3.63547  4.40075  1.81697  4.02489  2.32062  3.14571  2.13659  3.10202  3.68609  5.79755  4.41127    503 n - - -
          2.68618  4.42225  2.77519  2.73123  3.46354  2.40513  3.72494  3.29354  2.67741  2.69355  4.24690  2.90347  2.73739  3.18146  2.89801  2.37887  2.77519  2.98518  4.58477  3.61503
          0.01268  4.77027  5.49262  0.61958  0.77255  0.48576  0.95510
    448   2.81516  4.64621  3.54046  2.97923  3.81604  3.74377  3.98993  2.57048  2.91514  2.87141  3.75372  2.43778  2.61457  3.25839  2.52795  2.98425  3.04993  1.74449  5.22446  3.97042    504 v - - -
          2.68618  4.42225  2.77519  2.73123  3.46354  2.40513  3.72494  3.29354  2.67741  2.69355  4.24690  2.90347  2.73739  3.18146  2.89801  2.37887  2.77519  2.98518  4.58477  3.61503
          0.01268  4.77027  5.49262  0.61958  0.77255  0.48576  0.95510
    449   2.82619  4.37426  4.06002  3.48340  3.47804  3.88706  4.17695  2.78886  3.38595  1.98521  2.59152  3.77725  4.26014  2.64597  3.63738  2.27850  3.05943  1.64690  4.98365  3.78146    505 v - - -
          2.68618  4.42225  2.77519  2.73123  3.46354  2.40513  3.72494  3.29354  2.67741  2.69355  4.24690  2.90347  2.73739  3.18146  2.89801  2.37887  2.77519  2.98518  4.58477  3.61503
          0.01268  4.77027  5.49262  0.61958  0.77255  0.48576  0.95510
    450   3.23848  5.55602  3.37967  2.87724  4.97827  3.86795  3.95120  4.39674  2.38992  3.83047  4.64792  2.39784  4.27597  1.09927  1.94491  3.20304  3.44012  4.01740  5.88594  4.61436    506 q - - -
          2.68618  4.42225  2.77519  2.73123  3.46354  2.40513  3.72494  3.29354  2.67741  2.69355  4.24690  2.90347  2.73739  3.18146  2.89801  2.37887  2.77519  2.98518  4.58477  3.61503
          0.01268  4.77027  5.49262  0.61958  0.77255  0.48576  0.95510
    451   2.85379  5.10258  3.15571  1.78249  2.66218  3.64054  3.84907  3.79133  2.61165  3.36866  4.17906  3.16164  2.04681  2.99306  2.42649  2.87010  3.08662  3.45324  5.57563  4.22386    507 e - - -
          2.68618  4.42225  2.77519  2.73123  3.46354  2.40513  3.72494  3.29354  2.67741  2.69355  4.24690  2.90347  2.73739  3.18146  2.89801  2.37887  2.77519  2.98518  4.58477  3.61503
          0.01268  4.77027  5.49262  0.61958  0.77255  0.48576  0.95510
    452   2.09536  5.01411  3.20426  2.64401  4.26813  3.62809  3.83071  2.73592  2.08307  3.28170  4.09226  3.16131  4.02037  2.97758  2.30179  2.29610  2.44578  3.35609  5.51745  4.18374    508 k - - -
          2.68618  4.42225  2.77519  2.73123  3.46354  2.40513  3.72494  3.29354  2.67741  2.69355  4.24690  2.90347  2.73739  3.18146  2.89801  2.37887  2.77519  2.98518  4.58477  3.61503
          0.01268  4.77027  5.49262  0.61958  0.77255  0.48576  0.95510
    453   2.90512  5.36201  2.17271  2.07294  4.66872  2.46505  3.85244  4.14379  2.63885  3.65216  4.42051  3.06875  4.03485  2.35281  3.13814  2.86694  3.14385  3.73537  2.10991  4.40132    509 e - - -
          2.68618  4.42225  2.77519  2.73123  3.46354  2.40513  3.72494  3.29354  2.67741  2.69355  4.24690  2.90347  2.73739  3.18146  2.89801  2.37887  2.77519  2.98518  4.58477  3.61503
          0.01268  4.77027  5.49262  0.61958  0.77255  0.48576  0.95510
    454   2.91126  5.35700  3.09154  1.45009  4.70596  3.64128  3.82048  4.16601  2.49124  3.64776  4.41173  3.11671  4.04709  2.32719  2.20362  2.87683  2.27960  3.75297  5.77469  4.40003    510 e - - -
          2.68618  4.42225  2.77519  2.73123  3.46354  2.40513  3.72494  3.29354  2.67741  2.69355  4.24690  2.90347  2.73739  3.18146  2.89801  2.37887  2.77519  2.98518  4.58477  3.61503
          0.01268  4.77027  5.49262  0.61958  0.77255  0.48576  0.95510
    455   2.86743  5.29543  3.08407  2.56953  4.65804  2.04032  3.81933  4.12142  2.52328  3.61671  4.37840  2.54382  4.02420  2.43733  1.99450  2.17684  3.10307  3.70598  5.75631  4.37567    511 r - - -
          2.68618  4.42225  2.77519  2.73123  3.46354  2.40513  3.72494  3.29354  2.67741  2.69355  4.24690  2.90347  2.73739  3.18146  2.89801  2.37887  2.77519  2.98518  4.58477  3.61503
          0.01268  4.77027  5.49262  0.61958  0.77255  0.48576  0.95510
    456   1.74799  4.53999  3.64966  2.42683  2.70323  2.51543  4.04074  2.26964  3.06187  2.75934  3.65367  3.50721  4.15810  3.36537  3.42077  3.01972  3.04037  2.80704  5.13336  3.89519    512 a - - -
          2.68618  4.42225  2.77519  2.73123  3.46354  2.40513  3.72494  3.29354  2.67741  2.69355  4.24690  2.90347  2.73739  3.18146  2.89801  2.37887  2.77519  2.98518  4.58477  3.61503
          0.01268  4.77027  5.49262  0.61958  0.77255  0.48576  0.95510
    457   3.15342  5.69363  2.11497  2.54443  5.03049  3.65045  4.00995  4.53003  1.25359  3.99335  4.78242  1.72666  4.17019  3.13968  3.30291  3.07361  3.40622  4.09204  6.11576  4.67571    513 k - - -
          2.68618  4.42225  2.77519  2.73123  3.46354  2.40513  3.72494  3.29354  2.67741  2.69355  4.24690  2.90347  2.73739  3.18146  2.89801  2.37887  2.77519  2.98518  4.58477  3.61503
          0.01268  4.77027  5.49262  0.61958  0.77255  0.48576  0.95510
    458   3.14178  5.37491  3.50961  2.89593  4.71788  3.86304  3.91217  4.10805  1.25387  3.59383  2.48735  3.36835  4.23618  1.77597  2.65832  3.13852  3.33956  3.77560  5.73849  4.47641    514 k - - -
          2.68618  4.42225  2.77519  2.73123  3.46354  2.40513  3.72494  3.29354  2.67741  2.69355  4.24690  2.90347  2.73739  3.18146  2.89801  2.37887  2.77519  2.98518  4.58477  3.61503
          0.01268  4.77027  5.49262  0.61958  0.77255  0.48576  0.95510
    459   2.81167  4.35932  4.04579  3.47066  3.46354  3.87147  4.15703  1.74918  3.37585  2.55204  3.47095  3.76206  4.24589  2.64892  3.62631  2.30398  3.04465  2.10948  4.95959  2.49001    515 i - - -
          2.68618  4.42225  2.77519  2.73123  3.46354  2.40513  3.72494  3.29354  2.67741  2.69355  4.24690  2.90347  2.73739  3.18146  2.89801  2.37887  2.77519  2.98518  4.58477  3.61503
          0.01268  4.77027  5.49262  0.61958  0.77255  0.48576  0.95510
    460   2.85943  5.33413  2.98888  1.98358  4.68061  2.35862  3.81504  4.15830  2.56469  3.64766  4.40099  2.41706  4.00719  2.92223  2.42292  1.84105  3.09706  3.73130  5.78758  4.38237    516 s - - -
          2.68618  4.42225  2.77519  2.73123  3.46354  2.40513  3.72494  3.29354  2.67741  2.69355  4.24690  2.90347  2.73739  3.18146  2.89801  2.37887  2.77519  2.98518  4.58477  3.61503
          0.24373  4.77027  1.57107  0.61958  0.77255  0.48576  0.95510
    461   2.69769  4.72140  3.35320  2.82188  4.12717  2.13891  3.93206  3.51647  2.74452  3.16661  4.00697  3.26649  3.99760  3.12642  2.13676  2.12094  2.98983  2.18189  5.44111  4.15740    517 s - - -
          2.68618  4.42225  2.77519  2.73123  3.46354  2.40513  3.72494  3.29354  2.67741  2.69355  4.24690  2.90347  2.73739  3.18146  2.89801  2.37887  2.77519  2.98518  4.58477  3.61503
          0.20969  4.54249  1.72307  0.61958  0.77255  0.86181  0.54887
    462   2.48592  4.34996  3.77345  3.36971  4.13256  1.37618  4.33314  3.32189  3.34296  3.17488  4.07063  3.55481  3.95759  3.64095  3.65019  2.69357  2.07080  2.08744  5.55742  4.34414    518 g - - -
          2.68424  4.42306  2.77409  2.73315  3.46147  2.40118  3.72538  3.29560  2.67680  2.69565  4.24992  2.90228  2.73822  3.18362  2.89828  2.37872  2.77651  2.98610  4.58168  3.61805
          0.56476  0.85508  5.07446  3.37469  0.03483  1.05439  0.42833
    463   2.78784  5.12028  2.79727  2.45782  4.53288  3.43043  3.79075  4.00695  2.56066  3.53694  4.33297  2.12293  3.92635  1.98502  3.01059  1.79926  3.05855  3.59895  5.69498  4.31472    558 s - - -
          2.68618  4.42225  2.77519  2.73123  3.46354  2.40513  3.72494  3.29354  2.67741  2.69355  4.24690  2.90347  2.73739  3.18146  2.89801  2.37887  2.77519  2.98518  4.58477  3.61503
          0.01932  4.35212  5.07446  0.61958  0.77255  1.05439  0.42833
    464   2.89306  5.22063  2.97822  2.54796  4.61122  2.01762  3.74878  4.04293  1.70777  3.53637  4.34231  3.05964  3.98723  2.06939  2.68858  2.87042  3.12414  3.65955  5.65848  4.33612    559 k - - -
          2.68618  4.42225  2.77519  2.73123  3.46354  2.40513  3.72494  3.29354  2.67741  2.69355  4.24690  2.90347  2.73739  3.18146  2.89801  2.37887  2.77519  2.98518  4.58477  3.61503
          0.01932  4.35212  5.07446  0.61958  0.77255  1.05439  0.42833
    465   2.05280  4.32778  3.72665  3.20488  3.68486  3.49667  4.09365  1.95469  3.14986  2.73311  3.64338  3.50717  4.01599  3.44408  3.46968  2.03584  2.22529  2.64719  5.14626  3.92607    560 i - - -
          2.68618  4.42225  2.77519  2.73123  3.46354  2.40513  3.72494  3.29354  2.67741  2.69355  4.24690  2.90347  2.73739  3.18146  2.89801  2.37887  2.77519  2.98518  4.58477  3.61503
          0.01932  4.35212  5.07446  0.61958  0.77255  0.42912  1.05292
    466   1.51425  4.63276  3.51261  2.98980  3.97286  3.58772  2.66982  3.34967  2.96179  3.04026  3.90521  3.40267  4.07195  3.29128  3.35329  2.08643  3.02339  2.27274  5.35898  4.09529    561 a - - -
          2.68618  4.42225  2.77519  2.73123  3.46354  2.40513  3.72494  3.29354  2.67741  2.69355  4.24690  2.90347  2.73739  3.18146  2.89801  2.37887  2.77519  2.98518  4.58477  3.61503
          0.01414  4.66131  5.38365  0.61958  0.77255  0.37466  1.16322
    467   2.80352  5.21472  3.08280  2.14536  4.52523  2.68230  3.77692  3.98347  2.51767  3.50358  2.59507  3.07133  3.98091  2.25363  2.42301  2.17796  3.03426  3.58728  5.66834  4.28512    562 e - - -
          2.68618  4.42225  2.77519  2.73123  3.46354  2.40513  3.72494  3.29354  2.67741  2.69355  4.24690  2.90347  2.73739  3.18146  2.89801  2.37887  2.77519  2.98518  4.58477  3.61503
          0.01268  4.77027  5.49262  0.61958  0.77255  0.48576  0.95510
    468   2.81639  5.05989  1.96492  2.61176  4.30903  2.40473  3.83493  3.73224  2.62987  2.57056  2.69263  3.13830  4.01936  2.40642  3.09868  2.83683  3.04990  3.39831  5.55587  4.20892    563 d - - -
          2.68618  4.42225  2.77519  2.73123  3.46354  2.40513  3.72494  3.29354  2.67741  2.69355  4.24690  2.90347  2.73739  3.18146  2.89801  2.37887  2.77519  2.98518  4.58477  3.61503
          0.01268  4.77027  5.49262  0.61958  0.77255  0.48576  0.95510
    469   1.89360  4.51838  3.71391  3.15892  3.69652  2.50926  4.07577  3.06304  3.11283  2.77694  2.45546  3.54473  4.16103  3.41349  3.46006  2.33518  3.04100  2.82952  5.14253  2.39649    564 a - - -
          2.68618  4.42225  2.77519  2.73123  3.46354  2.40513  3.72494  3.29354  2.67741  2.69355  4.24690  2.90347  2.73739  3.18146  2.89801  2.37887  2.77519  2.98518  4.58477  3.61503
          0.01268  4.77027  5.49262  0.61958  0.77255  0.48576  0.95510
    470   2.18192  5.35109  2.16243  2.08854  4.69016  3.57232  3.78885  4.17681  2.10600  3.65350  4.39650  3.03844  2.65109  2.35287  3.03806  2.79629  3.07327  3.73912  5.78452  4.36874    565 e - - -
          2.68618  4.42225  2.77519  2.73123  3.46354  2.40513  3.72494  3.29354  2.67741  2.69355  4.24690  2.90347  2.73739  3.18146  2.89801  2.37887  2.77519  2.98518  4.58477  3.61503
          0.01268  4.77027  5.49262  0.61958  0.77255  0.48576  0.95510
    471   2.80549  4.73524  3.41275  2.85587  3.91236  3.70362  3.93364  2.51044  2.82125  2.95878  2.59598  1.95958  4.09155  2.48160  3.23323  2.93102  2.27211  3.02246  5.28993  4.01526    566 n - - -
          2.68618  4.42225  2.77519  2.73123  3.46354  2.40513  3.72494  3.29354  2.67741  2.69355  4.24690  2.90347  2.73739  3.18146  2.89801  2.37887  2.77519  2.98518  4.58477  3.61503
          0.01268  4.77027  5.49262  0.61958  0.77255  0.48576  0.95510
    472   2.80950  5.20333  2.43841  2.53859  4.50570  3.59008  3.78670  3.95950  2.14398  3.48875  2.71283  3.07770  3.98738  2.25458  3.01270  2.79405  1.90886  3.57107  5.66213  4.28192    567 t - - -
          2.68618  4.42225  2.77519  2.73123  3.46354  2.40513  3.72494  3.29354  2.67741  2.69355  4.24690  2.90347  2.73739  3.18146  2.89801  2.37887  2.77519  2.98518  4.58477  3.61503
          0.01268  4.77027  5.49262  0.61958  0.77255  0.48576  0.95510
    473   2.94022  5.27896  3.26429  2.68194  4.59171  2.46866  2.38175  4.03770  2.03347  3.54791  4.33685  3.19533  4.08678  2.94920  1.80337  2.92767  3.15714  3.66510  5.68422  2.84990    568 r - - -
          2.68618  4.42225  2.77519  2.73123  3.46354  2.40513  3.72494  3.29354  2.67741  2.69355  4.24690  2.90347  2.73739  3.18146  2.89801  2.37887  2.77519  2.98518  4.58477  3.61503
          0.01268  4.77027  5.49262  0.61958  0.77255  0.48576  0.95510
    474   1.73498  4.67685  3.56153  3.00810  3.89991  3.72000  4.02509  3.24292  2.30469  2.94572  1.95385  3.44011  4.13955  3.28291  3.29186  2.98033  2.35645  2.99029  5.29687  4.04389    569 a - - -
          2.68618  4.42225  2.77519  2.73123  3.46354  2.40513  3.72494  3.29354  2.67741  2.69355  4.24690  2.90347  2.73739  3.18146  2.89801  2.37887  2.77519  2.98518  4.58477  3.61503
          0.01268  4.77027  5.49262  0.61958  0.77255  0.48576  0.95510
    475   2.81185  4.54033  3.68277  3.11672  3.68836  3.78316  4.04400  2.14563  2.41357  2.10620  3.64889  3.52232  4.16784  3.36904  3.39741  1.90287  2.39967  2.79187  5.13249  3.89787    570 s - - -
          2.68618  4.42225  2.77519  2.73123  3.46354  2.40513  3.72494  3.29354  2.67741  2.69355  4.24690  2.90347  2.73739  3.18146  2.89801  2.37887  2.77519  2.98518  4.58477  3.61503
          0.01268  4.77027  5.49262  0.61958  0.77255  0.48576  0.95510
    476   2.14614  5.20412  3.18553  2.64876  4.59425  3.62794  3.85630  4.03897  2.54442  3.56266  4.34167  3.16613  4.04862  1.60431  2.35169  2.05810  3.11293  3.64271  5.72182  4.36889    571 q - - -
          2.68618  4.42225  2.77519  2.73123  3.46354  2.40513  3.72494  3.29354  2.67741  2.69355  4.24690  2.90347  2.73739  3.18146  2.89801  2.37887  2.77519  2.98518  4.58477  3.61503
          0.01268  4.77027  5.49262  0.61958  0.77255  0.48576  0.95510
    477   2.92155  5.33330  3.09978  2.13611  4.68152  3.64780  3.83953  4.13433  2.51437  3.63081  4.40350  2.39396  4.06015  2.95287  1.70441  2.89379  1.90784  3.73202  5.76882  4.40162    572 r - - -
          2.68618  4.42225  2.77519  2.73123  3.46354  2.40513  3.72494  3.29354  2.67741  2.69355  4.24690  2.90347  2.73739  3.18146  2.89801  2.37887  2.77519  2.98518  4.58477  3.61503
          0.01268  4.77027  5.49262  0.61958  0.77255  0.48576  0.95510
    478   2.25522  5.11453  3.16331  2.63592  4.53753  2.44070  3.87042  3.98725  2.62602  3.53058  4.30610  2.02150  4.01603  2.99391  2.28215  2.81301  2.15283  3.58317  5.71018  4.34678    573 n - - -
          2.68618  4.42225  2.77519  2.73123  3.46354  2.40513  3.72494  3.29354  2.67741  2.69355  4.24690  2.90347  2.73739  3.18146  2.89801  2.37887  2.77519  2.98518  4.58477  3.61503
          0.01268  4.77027  5.49262  0.61958  0.77255  0.48576  0.95510
    479   2.15612  5.45586  2.14183  2.04411  4.78352  3.59146  3.87350  4.27240  2.67100  3.75633  4.51604  3.05691  1.95644  2.34032  3.18304  2.88898  3.18455  3.84002  5.89727  4.46905    574 p - - -
          2.68618  4.42225  2.77519  2.73123  3.46354  2.40513  3.72494  3.29354  2.67741  2.69355  4.24690  2.90347  2.73739  3.18146  2.89801  2.37887  2.77519  2.98518  4.58477  3.61503
          0.01268  4.77027  5.49262  0.61958  0.77255  0.48576  0.95510
    480   2.80283  4.96471  3.22509  2.66768  4.19757  2.53412  3.84248  2.67261  2.63874  3.22010  4.04122  2.51048  4.02858  2.18808  2.47427  2.84752  3.03397  2.43153  5.47374  4.14986    575 q - - -
          2.68618  4.42225  2.77519  2.73123  3.46354  2.40513  3.72494  3.29354  2.67741  2.69355  4.24690  2.90347  2.73739  3.18146  2.89801  2.37887  2.77519  2.98518  4.58477  3.61503
          0.01268  4.77027  5.49262  0.61958  0.77255  0.48576  0.95510
    481   2.17796  5.35088  2.02739  2.54907  4.70114  3.61602  3.80892  4.17034  1.63856  3.64999  4.40598  3.09011  4.02461  2.91440  2.23618  2.84607  3.11287  3.74750  5.77742  4.38894    576 k - - -
          2.68618  4.42225  2.77519  2.73123  3.46354  2.40513  3.72494  3.29354  2.67741  2.69355  4.24690  2.90347  2.73739  3.18146  2.89801  2.37887  2.77519  2.98518  4.58477  3.61503
          0.01268  4.77027  5.49262  0.61958  0.77255  0.48576  0.95510
    482   3.07507  5.58949  2.01337  1.51431  4.88332  1.85012  3.97796  4.38579  2.84188  3.88131  4.66690  3.07923  4.12523  3.10920  3.37661  3.00752  3.32862  3.96379  6.03167  2.73848    577 e - - -
          2.68618  4.42225  2.77519  2.73123  3.46354  2.40513  3.72494  3.29354  2.67741  2.69355  4.24690  2.90347  2.73739  3.18146  2.89801  2.37887  2.77519  2.98518  4.58477  3.61503
          0.01268  4.77027  5.49262  0.61958  0.77255  0.48576  0.95510
    483   2.83851  5.16753  2.39462  2.04040  4.44442  3.60235  3.83189  3.88290  2.61957  2.04885  4.23524  3.10334  2.84048  2.96162  3.10217  2.83520  2.19378  3.52039  5.64913  4.27906    578 e - - -
          2.68618  4.42225  2.77519  2.73123  3.46354  2.40513  3.72494  3.29354  2.67741  2.69355  4.24690  2.90347  2.73739  3.18146  2.89801  2.37887  2.77519  2.98518  4.58477  3.61503
          0.01268  4.77027  5.49262  0.61958  0.77255  0.48576  0.95510
    484   1.14268  4.69914  3.75775  3.20257  3.97718  3.75148  4.14608  3.29887  2.97388  2.98190  2.42931  3.58137  4.21521  3.41662  2.40211  3.05717  3.15642  3.05315  5.38626  4.15238    579 a - - -
          2.68618  4.42225  2.77519  2.73123  3.46354  2.40513  3.72494  3.29354  2.67741  2.69355  4.24690  2.90347  2.73739  3.18146  2.89801  2.37887  2.77519  2.98518  4.58477  3.61503
          0.01268  4.77027  5.49262  0.61958  0.77255  0.48576  0.95510
    485   2.27952  5.12062  3.12347  2.57552  4.41222  3.59657  3.80401  3.85199  2.06455  2.45909  4.19476  2.23978  2.87184  2.92962  3.04023  2.30303  3.03339  3.48594  5.60854  4.24530    580 k - - -
          2.68618  4.42225  2.77519  2.73123  3.46354  2.40513  3.72494  3.29354  2.67741  2.69355  4.24690  2.90347  2.73739  3.18146  2.89801  2.37887  2.77519  2.98518  4.58477  3.61503
          0.01268  4.77027  5.49262  0.61958  0.77255  0.48576  0.95510
    486   2.08470  4.90273  3.38662  2.92332  4.64709  1.72332  4.14064  4.09453  2.96631  3.67856  4.46392  2.21974  2.61555  3.29534  3.41525  2.83695  2.10723  3.62794  5.87840  4.55565    581 g - - -
          2.68618  4.42225  2.77519  2.73123  3.46354  2.40513  3.72494  3.29354  2.67741  2.69355  4.24690  2.90347  2.73739  3.18146  2.89801  2.37887  2.77519  2.98518  4.58477  3.61503
          0.01268  4.77027  5.49262  0.61958  0.77255  0.48576  0.95510
    487   2.13591  4.46484  4.06003  3.48692  3.60690  3.96641  4.25651  1.93766  1.93727  2.11974  3.56855  3.81547  4.33503  3.68016  3.67013  3.23837  3.13549  2.02860  5.12822  3.91742    582 k - - -
          2.68618  4.42225  2.77519  2.73123  3.46354  2.40513  3.72494  3.29354  2.67741  2.69355  4.24690  2.90347  2.73739  3.18146  2.89801  2.37887  2.77519  2.98518  4.58477  3.61503
          0.01268  4.77027  5.49262  0.61958  0.77255  0.48576  0.95510
    488   2.08720  5.37774  3.07445  2.11507  4.72989  3.64111  3.82498  4.19265  1.66597  3.66916  4.43153  3.11401  4.05064  1.87278  2.92685  2.88263  3.14755  3.77519  5.79203  4.41392    583 k - - -
          2.68618  4.42225  2.77519  2.73123  3.46354  2.40513  3.72494  3.29354  2.67741  2.69355  4.24690  2.90347  2.73739  3.18146  2.89801  2.37887  2.77519  2.98518  4.58477  3.61503
          0.01268  4.77027  5.49262  0.61958  0.77255  0.48576  0.95510
    489   2.19908  5.30765  2.24904  2.07779  4.63003  3.57828  3.80197  4.10418  2.56588  2.68451  4.36071  2.12384  3.99449  2.91040  3.06199  2.37966  3.07641  3.68720  5.75571  4.35043    584 e - - -
          2.68618  4.42225  2.77519  2.73123  3.46354  2.40513  3.72494  3.29354  2.67741  2.69355  4.24690  2.90347  2.73739  3.18146  2.89801  2.37887  2.77519  2.98518  4.58477  3.61503
          0.01268  4.77027  5.49262  0.61958  0.77255  0.48576  0.95510
    490   2.95885  5.32120  1.54309  2.56838  4.57503  2.38205  2.33319  4.06332  2.74868  2.54031  4.41128  3.11715  4.08504  3.06123  3.24449  2.93625  3.20541  3.68962  5.78740  4.38695    585 d - - -
          2.68618  4.42225  2.77519  2.73123  3.46354  2.40513  3.72494  3.29354  2.67741  2.69355  4.24690  2.90347  2.73739  3.18146  2.89801  2.37887  2.77519  2.98518  4.58477  3.61503
          0.01268  4.77027  5.49262  0.61958  0.77255  0.48576  0.95510
    491   2.89808  5.28805  3.08490  1.72838  4.60046  3.63716  3.83216  4.05133  2.53657  2.44414  4.34783  1.86028  4.04648  2.94995  2.35513  2.87634  3.12727  3.66442  5.72668  4.35721    586 e - - -
          2.68618  4.42225  2.77519  2.73123  3.46354  2.40513  3.72494  3.29354  2.67741  2.69355  4.24690  2.90347  2.73739  3.18146  2.89801  2.37887  2.77519  2.98518  4.58477  3.61503
          0.01268  4.77027  5.49262  0.61958  0.77255  0.48576  0.95510
    492   2.31340  5.31179  2.44895  2.00469  4.65348  3.56850  3.76457  4.13707  2.03009  3.61489  4.35522  3.03674  3.96887  2.86371  2.39740  2.09236  3.04032  3.70100  5.74535  4.33584    587 e - - -
          2.68618  4.42225  2.77519  2.73123  3.46354  2.40513  3.72494  3.29354  2.67741  2.69355  4.24690  2.90347  2.73739  3.18146  2.89801  2.37887  2.77519  2.98518  4.58477  3.61503
          0.01268  4.77027  5.49262  0.61958  0.77255  0.48576  0.95510
    493   3.16921  5.28353  3.66877  3.00003  4.54252  3.91887  3.92878  3.97127  1.49990  2.49115  4.35390  3.44522  4.27578  3.07906  1.48535  3.19584  3.35876  3.66811  5.63180  2.70753    588 r - - -
          2.68618  4.42225  2.77519  2.73123  3.46354  2.40513  3.72494  3.29354  2.67741  2.69355  4.24690  2.90347  2.73739  3.18146  2.89801  2.37887  2.77519  2.98518  4.58477  3.61503
          0.01268  4.77027  5.49262  0.61958  0.77255  0.48576  0.95510
    494   2.14903  5.22518  3.22829  2.67768  4.61756  3.65448  3.86040  4.05619  2.51321  3.57403  4.35672  3.18965  4.06907  2.21129  1.64276  2.05880  3.13690  3.66383  5.72545  4.38412    589 r - - -
          2.68618  4.42225  2.77519  2.73123  3.46354  2.40513  3.72494  3.29354  2.67741  2.69355  4.24690  2.90347  2.73739  3.18146  2.89801  2.37887  2.77519  2.98518  4.58477  3.61503
          0.01268  4.77027  5.49262  0.61958  0.77255  0.48576  0.95510
    495   2.93392  4.76841  3.63849  3.06093  2.44822  3.84249  4.01314  3.24528  2.86565  2.01484  3.79232  3.49588  4.21668  1.63771  2.44793  3.09056  3.15896  3.04104  5.20748  3.89936    590 q - - -
          2.68618  4.42225  2.77519  2.73123  3.46354  2.40513  3.72494  3.29354  2.67741  2.69355  4.24690  2.90347  2.73739  3.18146  2.89801  2.37887  2.77519  2.98518  4.58477  3.61503
          0.01268  4.77027  5.49262  0.61958  0.77255  0.48576  0.95510
    496   2.87533  5.25866  3.17067  2.60627  4.58570  3.64569  3.80525  4.03097  1.89355  2.61139  4.31599  1.96953  4.03552  2.91851  2.33964  2.17443  3.09978  3.64245  5.69147  4.33421    591 k - - -
          2.68618  4.42225  2.77519  2.73123  3.46354  2.40513  3.72494  3.29354  2.67741  2.69355  4.24690  2.90347  2.73739  3.18146  2.89801  2.37887  2.77519  2.98518  4.58477  3.61503
          0.01268  4.77027  5.49262  0.61958  0.77255  0.48576  0.95510
    497   2.29281  5.26634  2.46673  2.52087  4.59591  3.58670  3.76865  4.06396  2.00535  2.55174  4.31328  3.06253  3.97969  2.36231  2.18395  2.78336  3.04117  3.64907  5.70419  4.31317    592 k - - -
          2.68618  4.42225  2.77519  2.73123  3.46354  2.40513  3.72494  3.29354  2.67741  2.69355  4.24690  2.90347  2.73739  3.18146  2.89801  2.37887  2.77519  2.98518  4.58477  3.61503
          0.12311  4.77027  2.23160  0.61958  0.77255  0.48576  0.95510
    498   2.21880  4.92886  3.16241  2.63230  2.61655  3.58244  3.82463  3.60364  2.63730  3.21553  4.03534  2.19747  3.99165  2.37933  3.09442  2.15744  3.00450  3.28241  5.46191  4.13052    593 s - - -
          2.68618  4.42225  2.77519  2.73123  3.46354  2.40513  3.72494  3.29354  2.67741  2.69355  4.24690  2.90347  2.73739  3.18146  2.89801  2.37887  2.77519  2.98518  4.58477  3.61503
          0.01414  4.66131  5.38365  0.61958  0.77255  0.69388  0.69241
    499   2.79246  5.27164  2.40107  2.47389  4.61361  3.54571  3.74158  4.08918  1.95987  3.57329  4.32200  3.01876  2.46376  2.84438  2.24064  2.22858  3.02405  3.66256  5.70723  4.30811    594 k - - -
          2.68618  4.42225  2.77519  2.73123  3.46354  2.40513  3.72494  3.29354  2.67741  2.69355  4.24690  2.90347  2.73739  3.18146  2.89801  2.37887  2.77519  2.98518  4.58477  3.61503
          0.01414  4.66131  5.38365  0.61958  0.77255  0.69388  0.69241
    500   2.79542  5.16760  3.06742  2.52933  4.47435  3.57051  3.76200  3.92141  2.08551  3.45301  4.22921  2.39138  2.58292  2.09710  2.94431  2.78300  3.02582  2.48580  5.62558  4.25651    595 k - - -
          2.68618  4.42225  2.77519  2.73123  3.46354  2.40513  3.72494  3.29354  2.67741  2.69355  4.24690  2.90347  2.73739  3.18146  2.89801  2.37887  2.77519  2.98518  4.58477  3.61503
          0.01414  4.66131  5.38365  0.61958  0.77255  0.69388  0.69241
    501   2.78299  5.25090  2.24790  2.46982  4.58424  3.53991  3.74186  4.05778  2.48056  3.55138  4.30276  3.01535  2.81880  2.28471  2.25709  2.75077  2.17013  3.63695  5.69414  4.29461    596 t - - -
          2.68618  4.42225  2.77519  2.73123  3.46354  2.40513  3.72494  3.29354  2.67741  2.69355  4.24690  2.90347  2.73739  3.18146  2.89801  2.37887  2.77519  2.98518  4.58477  3.61503
          0.01414  4.66131  5.38365  0.61958  0.77255  0.69388  0.69241
    502   2.85451  4.47522  2.47131  3.31056  3.43142  3.86740  4.10465  2.86586  3.25340  1.54303  2.54191  3.66693  4.23798  3.52981  3.55830  3.13338  3.08594  2.69876  4.97302  2.39660    597 l - - -
          2.68618  4.42225  2.77519  2.73123  3.46354  2.40513  3.72494  3.29354  2.67741  2.69355  4.24690  2.90347  2.73739  3.18146  2.89801  2.37887  2.77519  2.98518  4.58477  3.61503
          0.01414  4.66131  5.38365  0.61958  0.77255  0.69388  0.69241
    503   2.13705  5.01026  3.14590  2.64898  4.53153  2.32305  3.89398  3.98452  2.67654  3.53614  4.31234  3.14936  2.68837  2.17601  3.14563  1.94870  3.03281  3.55939  5.71985  4.36115    598 s - - -
          2.68618  4.42225  2.77519  2.73123  3.46354  2.40513  3.72494  3.29354  2.67741  2.69355  4.24690  2.90347  2.73739  3.18146  2.89801  2.37887  2.77519  2.98518  4.58477  3.61503
          0.13476  4.66131  2.14881  0.61958  0.77255  0.69388  0.69241
    504   2.90183  5.20297  3.07174  1.58746  4.49678  3.61655  3.79538  3.90345  1.75746  2.28845  4.26574  3.11520  4.03027  2.92697  2.82202  2.89257  3.12555  3.55776  5.63269  4.30016    599 e - - -
          2.68618  4.42225  2.77519  2.73123  3.46354  2.40513  3.72494  3.29354  2.67741  2.69355  4.24690  2.90347  2.73739  3.18146  2.89801  2.37887  2.77519  2.98518  4.58477  3.61503
          0.01594  4.54249  5.26483  0.61958  0.77255  0.86181  0.54887
    505   2.90656  4.68721  3.54828  1.63061  3.79852  3.83350  4.11696  2.76855  3.03252  1.93668  3.69423  3.51165  4.22846  3.37601  3.40950  3.11220  3.14728  1.89508  5.33331  4.07793    600 e - - -
          2.68618  4.42225  2.77519  2.73123  3.46354  2.40513  3.72494  3.29354  2.67741  2.69355  4.24690  2.90347  2.73739  3.18146  2.89801  2.37887  2.77519  2.98518  4.58477  3.61503
          0.01594  4.54249  5.26483  0.61958  0.77255  0.86181  0.54887
    506   2.78802  5.12627  2.94375  2.52040  4.53157  2.31693  3.81566  3.98726  2.58846  3.52364  4.30622  2.26560  3.96039  1.99081  3.05647  2.78313  2.13135  3.58270  5.69835  4.32276    601 q - - -
          2.68618  4.42225  2.77519  2.73123  3.46354  2.40513  3.72494  3.29354  2.67741  2.69355  4.24690  2.90347  2.73739  3.18146  2.89801  2.37887  2.77519  2.98518  4.58477  3.61503
          0.01594  4.54249  5.26483  0.61958  0.77255  0.86181  0.54887
    507   2.94360  5.37547  2.90823  1.76311  4.73586  3.57941  3.81005  4.19093  1.51700  3.66986  4.45552  3.05875  2.35100  2.92999  2.88336  2.89885  3.17610  3.78365  5.79107  4.42193    602 k - - -
          2.68618  4.42225  2.77519  2.73123  3.46354  2.40513  3.72494  3.29354  2.67741  2.69355  4.24690  2.90347  2.73739  3.18146  2.89801  2.37887  2.77519  2.98518  4.58477  3.61503
          0.01594  4.54249  5.26483  0.61958  0.77255  0.86181  0.54887
    508   3.07658  5.68415  1.41361  1.71060  4.99219  3.50312  3.92840  4.51218  2.18438  3.97265  4.76561  2.24655  4.05674  3.06428  3.39345  2.97719  3.33974  4.06056  6.10818  4.62163    603 d - - -
          2.68618  4.42225  2.77519  2.73123  3.46354  2.40513  3.72494  3.29354  2.67741  2.69355  4.24690  2.90347  2.73739  3.18146  2.89801  2.37887  2.77519  2.98518  4.58477  3.61503
          0.01594  4.54249  5.26483  0.61958  0.77255  0.86181  0.54887
    509   2.88806  5.24277  2.86607  2.53551  4.66658  3.51666  3.87644  4.14761  2.63679  3.66416  4.45671  2.19723  4.01556  1.49804  3.08372  1.97714  3.15853  3.72941  5.80967  4.42433    604 q - - -
          2.68618  4.42225  2.77519  2.73123  3.46354  2.40513  3.72494  3.29354  2.67741  2.69355  4.24690  2.90347  2.73739  3.18146  2.89801  2.37887  2.77519  2.98518  4.58477  3.61503
          0.01594  4.54249  5.26483  0.61958  0.77255  0.86181  0.54887
    510   1.49511  4.84823  3.30029  2.80281  4.37352  3.50938  3.94755  3.74587  1.80209  3.37768  4.20422  3.25314  4.01344  3.11237  3.05783  2.81908  2.18943  3.37815  5.61102  4.31610    605 a - - -
          2.68618  4.42225  2.77519  2.73123  3.46354  2.40513  3.72494  3.29354  2.67741  2.69355  4.24690  2.90347  2.73739  3.18146  2.89801  2.37887  2.77519  2.98518  4.58477  3.61503
          0.12500  4.54249  2.23625  0.61958  0.77255  0.86181  0.54887
    511   2.95775  5.47800  1.46351  2.38001  4.80444  3.48306  3.81947  4.29483  1.84127  3.76669  4.55535  2.94391  3.98895  2.25498  3.08853  2.88466  3.20584  3.86734  5.89553  4.46653    606 d - - -
          2.68618  4.42225  2.77519  2.73123  3.46354  2.40513  3.72494  3.29354  2.67741  2.69355  4.24690  2.90347  2.73739  3.18146  2.89801  2.37887  2.77519  2.98518  4.58477  3.61503
          0.01776  4.43525  5.15759  0.61958  0.77255  0.97922  0.47097
    512   2.10127  4.98060  3.02181  2.53307  4.36312  3.47288  3.76544  3.79269  2.10091  3.36073  4.15637  2.13262  3.91744  2.90131  2.96522  2.73255  2.12802  3.41722  5.55972  4.21133    607 k - - -
          2.68618  4.42225  2.77519  2.73123  3.46354  2.40513  3.72494  3.29354  2.67741  2.69355  4.24690  2.90347  2.73739  3.18146  2.89801  2.37887  2.77519  2.98518  4.58477  3.61503
          0.01776  4.43525  5.15759  0.61958  0.77255  0.72075  0.66629
    513   2.82670  5.28147  2.83961  1.78466  4.61879  3.50609  3.77331  4.09232  2.54427  3.59331  4.36139  2.98862  2.43429  2.11110  3.03077  2.15749  3.06912  3.67616  5.74393  4.33885    608 e - - -
          2.68618  4.42225  2.77519  2.73123  3.46354  2.40513  3.72494  3.29354  2.67741  2.69355  4.24690  2.90347  2.73739  3.18146  2.89801  2.37887  2.77519  2.98518  4.58477  3.61503
          0.01594  4.54249  5.26483  0.61958  0.77255  0.86181  0.54887
    514   1.95895  5.33627  2.02075  2.41717  4.67188  3.49946  3.78608  4.15387  1.94068  3.64624  4.41179  2.23561  3.95909  2.90256  3.07894  2.80143  3.09372  3.72816  5.79185  4.37228    609 k - - -
          2.68618  4.42225  2.77519  2.73123  3.46354  2.40513  3.72494  3.29354  2.67741  2.69355  4.24690  2.90347  2.73739  3.18146  2.89801  2.37887  2.77519  2.98518  4.58477  3.61503
          0.01594  4.54249  5.26483  0.61958  0.77255  0.30676  1.33114
    515   3.32078  4.65467  5.08602  4.54236  1.55454  4.45312  4.39141  2.83577  4.35442  1.41842  3.48549  4.49747  4.76269  4.41278  4.36499  3.77831  3.54653  2.05675  4.67422  2.08301    610 l - - -
          2.68618  4.42225  2.77519  2.73123  3.46354  2.40513  3.72494  3.29354  2.67741  2.69355  4.24690  2.90347  2.73739  3.18146  2.89801  2.37887  2.77519  2.98518  4.58477  3.61503
          0.01268  4.77027  5.49262  0.61958  0.77255  0.48576  0.95510
    516   2.09596  4.95224  2.37810  2.65929  2.92887  3.63015  3.84126  3.59137  2.65462  3.20751  2.82637  3.17370  4.02189  2.41971  3.11335  2.21922  3.02493  3.27933  5.46503  4.13880    611 a - - -
          2.68618  4.42225  2.77519  2.73123  3.46354  2.40513  3.72494  3.29354  2.67741  2.69355  4.24690  2.90347  2.73739  3.18146  2.89801  2.37887  2.77519  2.98518  4.58477  3.61503
          0.01268  4.77027  5.49262  0.61958  0.77255  0.48576  0.95510
    517   2.97056  5.36446  1.43970  2.55326  4.66948  3.61141  3.93379  2.73516  2.76676  3.67047  4.46460  2.09206  2.66470  3.06785  3.27339  2.94035  3.22150  3.73590  5.85752  4.45406    612 d - - -
          2.68618  4.42225  2.77519  2.73123  3.46354  2.40513  3.72494  3.29354  2.67741  2.69355  4.24690  2.90347  2.73739  3.18146  2.89801  2.37887  2.77519  2.98518  4.58477  3.61503
          0.01268  4.77027  5.49262  0.61958  0.77255  0.48576  0.95510
    518   2.08297  5.35674  3.08966  2.58830  4.71414  3.64208  3.83079  4.17411  1.67892  3.65709  4.42247  2.02141  4.05326  2.18219  2.92938  2.88449  3.14696  3.76030  5.78426  4.41048    613 k - - -
          2.68618  4.42225  2.77519  2.73123  3.46354  2.40513  3.72494  3.29354  2.67741  2.69355  4.24690  2.90347  2.73739  3.18146  2.89801  2.37887  2.77519  2.98518  4.58477  3.61503
          0.01268  4.77027  5.49262  0.61958  0.77255  0.48576  0.95510
    519   2.81978  4.62444  3.57047  3.00615  2.52142  3.76108  3.99400  3.12015  1.82604  2.28313  3.71717  2.44829  4.14284  3.27940  3.31823  2.99964  3.05107  2.29591  5.17977  3.91947    614 k - - -
          2.68618  4.42225  2.77519  2.73123  3.46354  2.40513  3.72494  3.29354  2.67741  2.69355  4.24690  2.90347  2.73739  3.18146  2.89801  2.37887  2.77519  2.98518  4.58477  3.61503
          0.01268  4.77027  5.49262  0.61958  0.77255  0.48576  0.95510
    520   2.94342  5.44769  1.88944  1.52283  4.77167  3.59984  3.86918  4.25482  2.03537  2.64991  4.50347  3.06477  4.05126  2.98280  3.15056  2.89225  3.18339  3.82800  5.88212  4.46101    615 e - - -
          2.68618  4.42225  2.77519  2.73123  3.46354  2.40513  3.72494  3.29354  2.67741  2.69355  4.24690  2.90347  2.73739  3.18146  2.89801  2.37887  2.77519  2.98518  4.58477  3.61503
          0.01268  4.77027  5.49262  0.61958  0.77255  0.48576  0.95510
    521   2.90737  5.32400  2.18231  2.54078  4.63204  3.60544  3.86303  4.08540  2.04652  3.61634  4.39430  1.82579  4.04452  2.98445  3.13112  2.87810  3.14689  2.13486  5.78736  4.39168    616 n - - -
          2.68618  4.42225  2.77519  2.73123  3.46354  2.40513  3.72494  3.29354  2.67741  2.69355  4.24690  2.90347  2.73739  3.18146  2.89801  2.37887  2.77519  2.98518  4.58477  3.61503
          0.01268  4.77027  5.49262  0.61958  0.77255  0.48576  0.95510
    522   2.83513  5.26710  3.09252  2.11392  4.59276  3.60441  3.78419  4.05337  1.92759  3.55607  2.70506  3.08335  2.66557  2.00651  2.95193  2.80968  3.06353  3.64813  5.70411  4.32257    617 k - - -
          2.68618  4.42225  2.77519  2.73123  3.46354  2.40513  3.72494  3.29354  2.67741  2.69355  4.24690  2.90347  2.73739  3.18146  2.89801  2.37887  2.77519  2.98518  4.58477  3.61503
          0.01268  4.77027  5.49262  0.61958  0.77255  0.48576  0.95510
    523   2.31407  5.20059  3.15229  2.58805  4.50660  2.51756  3.79728  3.94946  2.11014  2.49506  4.25804  3.11754  4.01452  2.13912  2.34967  2.82936  3.06625  3.57137  5.65067  4.29028    618 k - - -
          2.68618  4.42225  2.77519  2.73123  3.46354  2.40513  3.72494  3.29354  2.67741  2.69355  4.24690  2.90347  2.73739  3.18146  2.89801  2.37887  2.77519  2.98518  4.58477  3.61503
          0.01268  4.77027  5.49262  0.61958  0.77255  0.48576  0.95510
    524   2.83406  5.22798  3.04971  2.56997  4.62884  2.62893  3.85339  4.09605  2.61786  3.61184  4.37493  1.91931  4.01355  2.11423  3.10130  2.24265  2.28295  3.67463  5.77101  4.38170    619 n - - -
          2.68618  4.42225  2.77519  2.73123  3.46354  2.40513  3.72494  3.29354  2.67741  2.69355  4.24690  2.90347  2.73739  3.18146  2.89801  2.37887  2.77519  2.98518  4.58477  3.61503
          0.01268  4.77027  5.49262  0.61958  0.77255  0.48576  0.95510
    525   2.81287  5.18134  3.06786  2.11419  4.50309  2.69725  3.81517  3.95579  2.58504  3.49474  4.26881  2.45163  2.62013  2.93466  3.06899  2.08269  3.05299  2.52197  5.67656  4.29755    620 s - - -
          2.68618  4.42225  2.77519  2.73123  3.46354  2.40513  3.72494  3.29354  2.67741  2.69355  4.24690  2.90347  2.73739  3.18146  2.89801  2.37887  2.77519  2.98518  4.58477  3.61503
          0.01268  4.77027  5.49262  0.61958  0.77255  0.48576  0.95510
    526   2.89211  5.42028  2.19884  2.06128  4.75624  3.58013  2.39835  4.24840  2.60309  3.72159  4.46918  2.40258  4.01621  2.30697  3.10962  2.14450  3.13017  3.80718  5.85211  4.42590    621 e - - -
          2.68618  4.42225  2.77519  2.73123  3.46354  2.40513  3.72494  3.29354  2.67741  2.69355  4.24690  2.90347  2.73739  3.18146  2.89801  2.37887  2.77519  2.98518  4.58477  3.61503
          0.01268  4.77027  5.49262  0.61958  0.77255  0.48576  0.95510
    527   2.29260  4.82200  3.33826  2.16935  4.00908  3.68672  3.90218  3.39940  2.26090  1.86101  3.90742  3.27654  4.07573  3.10473  3.16636  2.91166  3.04754  3.12583  5.35342  2.62679    622 l - - -
          2.68618  4.42225  2.77519  2.73123  3.46354  2.40513  3.72494  3.29354  2.67741  2.69355  4.24690  2.90347  2.73739  3.18146  2.89801  2.37887  2.77519  2.98518  4.58477  3.61503
          0.01268  4.77027  5.49262  0.61958  0.77255  0.48576  0.95510
    528   2.39105  5.14644  2.59013  2.54888  2.80095  3.58725  3.78659  3.88374  2.55050  3.43058  4.20751  2.47726  3.98181  2.90652  2.45952  2.18193  2.41864  3.50856  5.61994  4.24734    623 s - - -
          2.68618  4.42225  2.77519  2.73123  3.46354  2.40513  3.72494  3.29354  2.67741  2.69355  4.24690  2.90347  2.73739  3.18146  2.89801  2.37887  2.77519  2.98518  4.58477  3.61503
          0.01268  4.77027  5.49262  0.61958  0.77255  0.48576  0.95510
    529   3.04130  5.45105  3.28917  2.02861  4.84883  3.75461  3.85087  4.28106  1.57418  3.72556  4.50414  3.22863  4.14022  2.95817  1.65739  2.31636  3.25020  3.87561  5.80899  4.48880    624 k - - -
          2.68618  4.42225  2.77519  2.73123  3.46354  2.40513  3.72494  3.29354  2.67741  2.69355  4.24690  2.90347  2.73739  3.18146  2.89801  2.37887  2.77519  2.98518  4.58477  3.61503
          0.01268  4.77027  5.49262  0.61958  0.77255  0.48576  0.95510
    530   2.86090  5.33288  1.88353  2.09940  4.65479  3.58524  3.81270  4.12943  2.03945  2.37685  4.38436  3.05716  2.80800  2.92186  3.06712  2.82405  3.09605  3.71168  5.77543  4.36926    625 d - - -
          2.68618  4.42225  2.77519  2.73123  3.46354  2.40513  3.72494  3.29354  2.67741  2.69355  4.24690  2.90347  2.73739  3.18146  2.89801  2.37887  2.77519  2.98518  4.58477  3.61503
          0.01268  4.77027  5.49262  0.61958  0.77255  0.48576  0.95510
    531   2.86277  5.37467  2.22977  2.08444  4.71551  3.58283  3.80292  4.20122  2.54904  3.67547  4.42135  3.04828  2.63102  1.96685  2.17220  2.81808  3.09698  3.76405  5.80405  4.39001    626 q - - -
          2.68618  4.42225  2.77519  2.73123  3.46354  2.40513  3.72494  3.29354  2.67741  2.69355  4.24690  2.90347  2.73739  3.18146  2.89801  2.37887  2.77519  2.98518  4.58477  3.61503
          0.01268  4.77027  5.49262  0.61958  0.77255  0.48576  0.95510
    532   2.82658  4.96297  3.26781  2.70438  4.19126  3.66283  3.85645  3.59464  1.99237  2.48173  2.66042  3.21037  4.05064  2.42364  3.05594  1.88520  3.05540  3.28982  5.46801  4.15472    627 s - - -
          2.68618  4.42225  2.77519  2.73123  3.46354  2.40513  3.72494  3.29354  2.67741  2.69355  4.24690  2.90347  2.73739  3.18146  2.89801  2.37887  2.77519  2.98518  4.58477  3.61503
          0.01268  4.77027  5.49262  0.61958  0.77255  0.48576  0.95510
    533   3.00784  5.53529  1.58649  2.03146  4.85984  3.60589  3.91892  4.35181  2.13217  3.83225  4.60017  3.06772  4.08556  3.03789  3.24727  2.94553  1.85129  3.91797  5.97187  4.53534    628 d - - -
          2.68618  4.42225  2.77519  2.73123  3.46354  2.40513  3.72494  3.29354  2.67741  2.69355  4.24690  2.90347  2.73739  3.18146  2.89801  2.37887  2.77519  2.98518  4.58477  3.61503
          0.01268  4.77027  5.49262  0.61958  0.77255  0.48576  0.95510
    534   2.83202  4.98213  3.20490  2.15343  4.40601  2.23799  4.00159  3.81562  2.83595  3.43456  4.25256  3.25669  4.07938  3.16583  3.29229  1.51750  3.12033  2.31495  5.67826  4.34987    629 s - - -
          2.68618  4.42225  2.77519  2.73123  3.46354  2.40513  3.72494  3.29354  2.67741  2.69355  4.24690  2.90347  2.73739  3.18146  2.89801  2.37887  2.77519  2.98518  4.58477  3.61503
          0.01268  4.77027  5.49262  0.61958  0.77255  0.48576  0.95510
    535   2.81311  4.62656  3.55161  1.89042  2.73109  3.75434  3.99156  2.20330  2.23970  2.81029  2.72726  3.43056  4.13537  3.26934  3.32681  2.98984  3.04432  2.88667  5.19380  3.94168    630 e - - -
          2.68618  4.42225  2.77519  2.73123  3.46354  2.40513  3.72494  3.29354  2.67741  2.69355  4.24690  2.90347  2.73739  3.18146  2.89801  2.37887  2.77519  2.98518  4.58477  3.61503
          0.01268  4.77027  5.49262  0.61958  0.77255  0.48576  0.95510
    536   3.12681  5.69472  1.61154  2.50394  5.02174  2.44222  4.00805  4.53094  2.04619  3.99947  4.78161  1.65501  4.14810  3.13756  3.41565  3.04403  3.38531  4.08427  6.13565  4.67075    631 d - - -
          2.68618  4.42225  2.77519  2.73123  3.46354  2.40513  3.72494  3.29354  2.67741  2.69355  4.24690  2.90347  2.73739  3.18146  2.89801  2.37887  2.77519  2.98518  4.58477  3.61503
          0.01268  4.77027  5.49262  0.61958  0.77255  0.48576  0.95510
    537   2.20292  4.96380  2.39909  2.76221  4.43175  2.57596  3.98363  3.85454  2.80469  3.45685  4.26137  3.24878  4.05354  3.13770  3.26611  1.61808  3.08510  2.33643  5.68636  4.35367    632 s - - -
          2.68618  4.42225  2.77519  2.73123  3.46354  2.40513  3.72494  3.29354  2.67741  2.69355  4.24690  2.90347  2.73739  3.18146  2.89801  2.37887  2.77519  2.98518  4.58477  3.61503
          0.01268  4.77027  5.49262  0.61958  0.77255  0.48576  0.95510
    538   3.02373  5.51762  1.59847  2.52887  4.91032  2.50795  3.97621  4.40817  2.82409  3.89405  4.66643  2.32260  2.28902  3.10164  3.35313  2.22198  3.28969  3.95951  6.03825  4.59657    633 d - - -
          2.68618  4.42225  2.77519  2.73123  3.46354  2.40513  3.72494  3.29354  2.67741  2.69355  4.24690  2.90347  2.73739  3.18146  2.89801  2.37887  2.77519  2.98518  4.58477  3.61503
          0.01268  4.77027  5.49262  0.61958  0.77255  0.48576  0.95510
    539   2.86636  4.92232  1.69110  2.75141  2.56034  3.68326  3.92437  3.50666  2.80768  3.14234  2.43040  2.45963  4.09707  3.13114  3.25534  2.93835  3.10369  3.22783  5.38964  4.04023    634 d - - -
          2.68618  4.42225  2.77519  2.73123  3.46354  2.40513  3.72494  3.29354  2.67741  2.69355  4.24690  2.90347  2.73739  3.18146  2.89801  2.37887  2.77519  2.98518  4.58477  3.61503
          0.01268  4.77027  5.49262  0.61958  0.77255  0.48576  0.95510
    540   3.12327  4.60824  4.65060  4.11978  3.72523  4.21657  4.75734  2.49314  3.98589  1.71393  3.62379  4.31483  4.64314  4.23980  4.18323  3.56668  1.16339  1.87863  5.43503  4.25345    635 t - - -
          2.68618  4.42225  2.77519  2.73123  3.46354  2.40513  3.72494  3.29354  2.67741  2.69355  4.24690  2.90347  2.73739  3.18146  2.89801  2.37887  2.77519  2.98518  4.58477  3.61503
          0.01268  4.77027  5.49262  0.61958  0.77255  0.48576  0.95510
    541   3.05515  5.50488  3.00063  1.63643  4.87910  3.68224  3.91948  4.34001  1.29090  3.80841  4.58989  3.16070  4.13525  3.03765  2.99426  2.25753  3.28954  3.92255  5.92163  4.54670    636 k - - -
          2.68618  4.42225  2.77519  2.73123  3.46354  2.40513  3.72494  3.29354  2.67741  2.69355  4.24690  2.90347  2.73739  3.18146  2.89801  2.37887  2.77519  2.98518  4.58477  3.61503
          0.01268  4.77027  5.49262  0.61958  0.77255  0.48576  0.95510
    542   2.27157  5.16337  2.20149  2.56503  4.47743  3.58806  3.82270  3.92245  2.59768  3.47286  4.25287  3.10003  4.00243  2.25397  3.07990  1.95918  3.05603  2.48049  5.66350  4.28940    637 s - - -
          2.68618  4.42225  2.77519  2.73123  3.46354  2.40513  3.72494  3.29354  2.67741  2.69355  4.24690  2.90347  2.73739  3.18146  2.89801  2.37887  2.77519  2.98518  4.58477  3.61503
          0.01268  4.77027  5.49262  0.61958  0.77255  0.48576  0.95510
    543   1.69977  4.91574  3.28205  2.07451  4.30579  3.59946  3.98088  3.68889  2.81359  3.33476  4.16070  3.27164  4.06860  3.15113  3.26191  1.78042  3.08343  2.48886  5.59755  4.28135    638 a - - -
          2.68618  4.42225  2.77519  2.73123  3.46354  2.40513  3.72494  3.29354  2.67741  2.69355  4.24690  2.90347  2.73739  3.18146  2.89801  2.37887  2.77519  2.98518  4.58477  3.61503
          0.01268  4.77027  5.49262  0.61958  0.77255  0.48576  0.95510
    544   2.12208  4.87557  3.31012  2.78728  4.20969  3.61223  3.95209  3.61349  2.78979  2.20169  4.07789  2.02636  2.54807  3.13056  3.23239  2.29018  3.05920  3.29083  5.51687  4.20905    639 n - - -
          2.68618  4.42225  2.77519  2.73123  3.46354  2.40513  3.72494  3.29354  2.67741  2.69355  4.24690  2.90347  2.73739  3.18146  2.89801  2.37887  2.77519  2.98518  4.58477  3.61503
          0.01268  4.77027  5.49262  0.61958  0.77255  0.48576  0.95510
    545   2.93242  5.18152  2.14466  2.63287  4.48467  3.62330  3.96177  3.88844  2.81202  3.50307  4.32255  2.11713  2.71231  3.11651  3.29911  2.94316  3.19012  1.64227  5.73864  4.37516    640 v - - -
          2.68618  4.42225  2.77519  2.73123  3.46354  2.40513  3.72494  3.29354  2.67741  2.69355  4.24690  2.90347  2.73739  3.18146  2.89801  2.37887  2.77519  2.98518  4.58477  3.61503
          0.01268  4.77027  5.49262  0.61958  0.77255  0.48576  0.95510
    546   2.96739  4.83869  3.51594  1.39176  3.95353  3.84830  4.12953  3.08167  3.01317  2.80915  1.96503  3.49969  4.25500  3.36248  3.40634  3.12287  3.21023  2.36394  5.44319  4.17959    641 e - - -
          2.68618  4.42225  2.77519  2.73123  3.46354  2.40513  3.72494  3.29354  2.67741  2.69355  4.24690  2.90347  2.73739  3.18146  2.89801  2.37887  2.77519  2.98518  4.58477  3.61503
          0.01268  4.77027  5.49262  0.61958  0.77255  0.48576  0.95510
    547   2.13019  4.99919  3.21767  2.67173  4.34669  2.35847  3.87422  3.77271  2.08696  3.36253  4.16372  3.17972  2.76522  3.01781  3.12748  2.29120  3.03961  2.58485  5.58834  4.24869    642 k - - -
          2.68618  4.42225  2.77519  2.73123  3.46354  2.40513  3.72494  3.29354  2.67741  2.69355  4.24690  2.90347  2.73739  3.18146  2.89801  2.37887  2.77519  2.98518  4.58477  3.61503
          0.01268  4.77027  5.49262  0.61958  0.77255  0.48576  0.95510
    548   3.21486  5.83163  1.47055  1.94413  5.13979  3.63033  4.06232  4.66304  2.16145  4.12012  4.91414  1.60696  4.18834  3.19889  3.53677  3.11244  3.47923  4.20831  6.25399  4.76281    643 d - - -
          2.68618  4.42225  2.77519  2.73123  3.46354  2.40513  3.72494  3.29354  2.67741  2.69355  4.24690  2.90347  2.73739  3.18146  2.89801  2.37887  2.77519  2.98518  4.58477  3.61503
          0.01268  4.77027  5.49262  0.61958  0.77255  0.48576  0.95510
    549   2.24922  4.90569  3.26770  2.00077  4.24355  2.45457  3.95263  3.64136  2.79207  3.27768  4.10590  3.25570  4.06169  3.12691  3.24174  2.27666  3.07036  1.92129  5.54434  4.23052    644 v - - -
          2.68630  4.42237  2.77532  2.73135  3.46366  2.40525  3.72506  3.29366  2.67753  2.69367  4.24702  2.90299  2.73682  3.18158  2.89813  2.37899  2.77532  2.98445  4.58489  3.61515
          0.66639  0.97000  2.23160  0.09270  2.42441  0.48576  0.95510
    550   3.00401  5.28338  1.33413  2.58893  4.30864  3.62600  2.37494  3.95677  2.81430  2.23881  4.37151  3.13262  4.11011  3.11897  3.29588  2.99033  3.25345  3.62640  5.63371  4.19180    646 d - - -
          2.68618  4.42225  2.77519  2.73123  3.46354  2.40513  3.72494  3.29354  2.67741  2.69355  4.24690  2.90347  2.73739  3.18146  2.89801  2.37887  2.77519  2.98518  4.58477  3.61503
          0.01414  4.66131  5.38365  0.61958  0.77255  0.69388  0.69241
    551   3.24123  4.61043  4.87981  4.32617  3.13853  4.38948  4.49834  2.62010  4.15013  1.19548  3.38043  4.41740  4.70029  4.29283  4.23793  3.71406  3.47206  1.93059  4.87207  1.71106    647 l - - -
          2.68618  4.42225  2.77519  2.73123  3.46354  2.40513  3.72494  3.29354  2.67741  2.69355  4.24690  2.90347  2.73739  3.18146  2.89801  2.37887  2.77519  2.98518  4.58477  3.61503
          0.01414  4.66131  5.38365  0.61958  0.77255  0.37466  1.16322
    552   2.85331  5.26396  2.23859  2.08479  4.56992  3.58918  3.82631  2.81293  2.60501  3.55693  4.32876  3.07533  2.25117  2.94425  3.09783  2.01433  3.09062  3.63484  5.73046  4.33797    648 s - - -
          2.68618  4.42225  2.77519  2.73123  3.46354  2.40513  3.72494  3.29354  2.67741  2.69355  4.24690  2.90347  2.73739  3.18146  2.89801  2.37887  2.77519  2.98518  4.58477  3.61503
          0.01268  4.77027  5.49262  0.61958  0.77255  0.48576  0.95510
    553   3.38214  5.66219  3.65221  2.04540  5.15784  3.99862  3.95425  4.51215  0.92639  3.89399  4.72488  3.47551  4.36457  3.07021  1.92478  3.33948  3.54875  4.14574  5.90504  4.70268    649 k - - -
          2.68618  4.42225  2.77519  2.73123  3.46354  2.40513  3.72494  3.29354  2.67741  2.69355  4.24690  2.90347  2.73739  3.18146  2.89801  2.37887  2.77519  2.98518  4.58477  3.61503
          0.01268  4.77027  5.49262  0.61958  0.77255  0.48576  0.95510
    554   2.89588  5.24236  3.17694  2.66119  4.65889  2.41894  3.87503  4.10780  2.54943  3.61893  4.39610  3.17761  4.06631  2.34645  2.07679  1.55131  3.14358  3.70087  5.76524  4.41211    650 s - - -
          2.68618  4.42225  2.77519  2.73123  3.46354  2.40513  3.72494  3.29354  2.67741  2.69355  4.24690  2.90347  2.73739  3.18146  2.89801  2.37887  2.77519  2.98518  4.58477  3.61503
          0.01268  4.77027  5.49262  0.61958  0.77255  0.48576  0.95510
    555   2.09191  5.34514  2.97807  1.70266  4.68211  3.58333  3.80779  4.16161  2.12566  3.64835  4.39983  2.29402  2.82785  2.91384  3.04907  2.81882  3.09360  3.73385  5.78686  4.37831    651 e - - -
          2.68618  4.42225  2.77519  2.73123  3.46354  2.40513  3.72494  3.29354  2.67741  2.69355  4.24690  2.90347  2.73739  3.18146  2.89801  2.37887  2.77519  2.98518  4.58477  3.61503
          0.01268  4.77027  5.49262  0.61958  0.77255  0.48576  0.95510
    556   2.88694  5.19496  2.37074  2.59128  2.66628  3.62055  3.87363  3.90886  2.68245  3.47092  4.27573  3.12867  1.91128  1.96613  3.16340  2.88433  3.12710  3.55338  5.65248  4.26562    652 p - - -
          2.68618  4.42225  2.77519  2.73123  3.46354  2.40513  3.72494  3.29354  2.67741  2.69355  4.24690  2.90347  2.73739  3.18146  2.89801  2.37887  2.77519  2.98518  4.58477  3.61503
          0.01268  4.77027  5.49262  0.61958  0.77255  0.48576  0.95510
    557   2.81137  4.89045  3.27976  2.14377  4.10125  3.66381  3.87524  2.36054  2.23561  2.44809  3.97192  3.22931  4.05393  3.05476  3.13141  1.89201  3.04248  3.19645  5.41539  4.10968    653 s - - -
          2.68618  4.42225  2.77519  2.73123  3.46354  2.40513  3.72494  3.29354  2.67741  2.69355  4.24690  2.90347  2.73739  3.18146  2.89801  2.37887  2.77519  2.98518  4.58477  3.61503
          0.01268  4.77027  5.49262  0.61958  0.77255  0.48576  0.95510
    558   1.53288  4.45151  4.02890  3.47560  3.59448  3.90183  4.24148  2.06155  3.39415  1.90302  3.56956  2.64982  4.29871  3.67316  3.67067  3.18830  3.11497  2.57116  5.10880  3.89744    654 a - - -
          2.68618  4.42225  2.77519  2.73123  3.46354  2.40513  3.72494  3.29354  2.67741  2.69355  4.24690  2.90347  2.73739  3.18146  2.89801  2.37887  2.77519  2.98518  4.58477  3.61503
          0.01268  4.77027  5.49262  0.61958  0.77255  0.48576  0.95510
    559   2.91870  5.39669  3.03993  1.98723  4.74981  3.63062  3.82554  4.21998  1.68587  3.69068  4.44866  3.10003  4.04540  2.09188  2.95295  1.93567  3.14764  3.79464  5.81049  4.42269    655 k - - -
          2.68618  4.42225  2.77519  2.73123  3.46354  2.40513  3.72494  3.29354  2.67741  2.69355  4.24690  2.90347  2.73739  3.18146  2.89801  2.37887  2.77519  2.98518  4.58477  3.61503
          0.01268  4.77027  5.49262  0.61958  0.77255  0.48576  0.95510
    560   3.22741  5.77841  1.14371  2.52925  5.12286  3.63382  4.10370  4.64563  3.03135  4.12292  4.93058  3.10666  4.20884  1.71466  3.58892  2.24328  3.50501  4.19728  6.26479  4.78267    656 d - - -
          2.68618  4.42225  2.77519  2.73123  3.46354  2.40513  3.72494  3.29354  2.67741  2.69355  4.24690  2.90347  2.73739  3.18146  2.89801  2.37887  2.77519  2.98518  4.58477  3.61503
          0.01268  4.77027  5.49262  0.61958  0.77255  0.48576  0.95510
    561   2.90511  5.40194  1.85406  2.51513  4.74018  3.59892  3.83573  4.22108  1.92702  3.70130  4.45686  3.06709  4.03081  1.94398  3.06677  2.85962  2.29978  3.79140  5.83437  4.42398    657 d - - -
          2.68618  4.42225  2.77519  2.73123  3.46354  2.40513  3.72494  3.29354  2.67741  2.69355  4.24690  2.90347  2.73739  3.18146  2.89801  2.37887  2.77519  2.98518  4.58477  3.61503
          0.01268  4.77027  5.49262  0.61958  0.77255  0.48576  0.95510
    562   2.83356  5.28768  3.03801  1.83350  4.61387  3.58882  3.78897  4.08271  1.94201  2.65429  4.33856  2.32096  3.99311  2.89599  3.00149  2.16765  3.06532  3.66921  5.72930  4.33477    658 e - - -
          2.68618  4.42225  2.77519  2.73123  3.46354  2.40513  3.72494  3.29354  2.67741  2.69355  4.24690  2.90347  2.73739  3.18146  2.89801  2.37887  2.77519  2.98518  4.58477  3.61503
          0.01268  4.77027  5.49262  0.61958  0.77255  0.48576  0.95510
    563   2.81612  5.24684  2.21106  2.52117  4.56168  3.58305  2.79568  4.02607  1.83034  3.53967  4.30063  3.06437  3.98535  2.89579  3.01849  2.19136  3.04870  2.53257  5.69910  4.30777    659 k - - -
          2.68618  4.42225  2.77519  2.73123  3.46354  2.40513  3.72494  3.29354  2.67741  2.69355  4.24690  2.90347  2.73739  3.18146  2.89801  2.37887  2.77519  2.98518  4.58477  3.61503
          0.01268  4.77027  5.49262  0.61958  0.77255  0.48576  0.95510
    564   2.97916  5.51277  2.10000  1.35353  4.84844  3.60762  3.88645  4.34080  2.66275  3.80887  4.56842  3.06748  4.06887  2.33060  2.25536  2.91898  3.22002  3.90100  5.93579  4.50750    660 e - - -
          2.68618  4.42225  2.77519  2.73123  3.46354  2.40513  3.72494  3.29354  2.67741  2.69355  4.24690  2.90347  2.73739  3.18146  2.89801  2.37887  2.77519  2.98518  4.58477  3.61503
          0.01268  4.77027  5.49262  0.61958  0.77255  0.48576  0.95510
    565   2.82628  4.76974  3.36480  1.92046  3.93462  3.70001  3.94988  3.32451  2.84786  3.00919  3.87519  3.32473  4.10287  3.17999  3.26584  2.11709  3.06398  1.93908  5.31504  2.58352    661 e - - -
          2.68618  4.42225  2.77519  2.73123  3.46354  2.40513  3.72494  3.29354  2.67741  2.69355  4.24690  2.90347  2.73739  3.18146  2.89801  2.37887  2.77519  2.98518  4.58477  3.61503
          0.01268  4.77027  5.49262  0.61958  0.77255  0.48576  0.95510
    566   2.08401  5.32837  2.22875  2.51158  4.67776  2.61995  3.81766  4.15697  2.57778  3.64839  4.40114  2.29022  4.00412  2.92523  2.03867  2.81845  3.09402  3.72849  5.79064  4.38246    662 r - - -
          2.68618  4.42225  2.77519  2.73123  3.46354  2.40513  3.72494  3.29354  2.67741  2.69355  4.24690  2.90347  2.73739  3.18146  2.89801  2.37887  2.77519  2.98518  4.58477  3.61503
          0.01268  4.77027  5.49262  0.61958  0.77255  0.48576  0.95510
    567   2.82463  5.31278  2.38966  2.11022  4.64512  2.51051  3.78140  4.12459  2.52971  2.70658  4.35944  2.31735  3.98110  2.88457  2.19591  2.78792  3.05779  3.69710  5.75124  4.34356    663 e - - -
          2.68618  4.42225  2.77519  2.73123  3.46354  2.40513  3.72494  3.29354  2.67741  2.69355  4.24690  2.90347  2.73739  3.18146  2.89801  2.37887  2.77519  2.98518  4.58477  3.61503
          0.01268  4.77027  5.49262  0.61958  0.77255  0.48576  0.95510
    568   2.72951  4.61709  3.83767  3.33963  4.21714  3.55398  4.33948  3.56588  3.30802  3.28576  4.14805  3.63843  2.36073  3.61390  3.66692  1.71059  1.60327  2.10329  5.61183  4.37723    664 t - - -
          2.68618  4.42225  2.77519  2.73123  3.46354  2.40513  3.72494  3.29354  2.67741  2.69355  4.24690  2.90347  2.73739  3.18146  2.89801  2.37887  2.77519  2.98518  4.58477  3.61503
          0.01268  4.77027  5.49262  0.61958  0.77255  0.48576  0.95510
    569   2.84189  5.32011  1.87779  2.51413  4.65193  3.58910  3.78791  4.13004  2.02040  3.61638  4.36737  2.41060  3.99470  2.89223  2.41234  2.80594  3.07323  3.70627  5.75118  2.70050    665 d - - -
          2.68618  4.42225  2.77519  2.73123  3.46354  2.40513  3.72494  3.29354  2.67741  2.69355  4.24690  2.90347  2.73739  3.18146  2.89801  2.37887  2.77519  2.98518  4.58477  3.61503
          0.01268  4.77027  5.49262  0.61958  0.77255  0.48576  0.95510
    570   3.02563  5.17956  3.24145  2.96554  4.84652  3.63905  4.24262  4.38218  2.97543  3.92463  4.75555  3.42171  4.23752  1.21966  3.34370  1.30325  3.37942  3.91972  6.03725  4.69568    666 q - - -
          2.68618  4.42225  2.77519  2.73123  3.46354  2.40513  3.72494  3.29354  2.67741  2.69355  4.24690  2.90347  2.73739  3.18146  2.89801  2.37887  2.77519  2.98518  4.58477  3.61503
          0.01268  4.77027  5.49262  0.61958  0.77255  0.48576  0.95510
    571   2.30013  5.39585  3.19070  1.72206  4.76878  3.69218  3.82880  4.21656  1.51641  3.68003  4.44884  3.16677  4.08578  2.93538  2.25499  2.92856  3.18215  3.80541  5.78537  4.43593    667 k - - -
          2.68618  4.42225  2.77519  2.73123  3.46354  2.40513  3.72494  3.29354  2.67741  2.69355  4.24690  2.90347  2.73739  3.18146  2.89801  2.37887  2.77519  2.98518  4.58477  3.61503
          0.01268  4.77027  5.49262  0.61958  0.77255  0.48576  0.95510
    572   2.90407  5.42648  2.18592  1.87520  4.76146  3.58367  3.84013  4.25213  2.14989  3.72837  4.47921  3.04766  2.77060  2.94798  3.12440  1.80319  3.14322  3.81356  5.86155  4.43591    668 s - - -
          2.68618  4.42225  2.77519  2.73123  3.46354  2.40513  3.72494  3.29354  2.67741  2.69355  4.24690  2.90347  2.73739  3.18146  2.89801  2.37887  2.77519  2.98518  4.58477  3.61503
          0.01268  4.77027  5.49262  0.61958  0.77255  0.48576  0.95510
    573   2.91316  5.12864  1.98591  2.65186  4.16233  3.65929  3.89564  3.78693  2.75217  2.34489  4.20890  1.90110  4.08892  3.07660  3.22451  2.93028  3.15132  3.46423  5.49566  2.41310    669 n - - -
          2.68618  4.42225  2.77519  2.73123  3.46354  2.40513  3.72494  3.29354  2.67741  2.69355  4.24690  2.90347  2.73739  3.18146  2.89801  2.37887  2.77519  2.98518  4.58477  3.61503
          0.01268  4.77027  5.49262  0.61958  0.77255  0.48576  0.95510
    574   2.89171  4.40897  4.34335  3.79854  3.61815  2.45119  4.42102  1.73686  3.69629  2.62665  3.59434  4.00586  2.49510  3.93834  3.90425  3.27885  3.16219  1.48671  5.15955  3.96200    670 v - - -
          2.68618  4.42225  2.77519  2.73123  3.46354  2.40513  3.72494  3.29354  2.67741  2.69355  4.24690  2.90347  2.73739  3.18146  2.89801  2.37887  2.77519  2.98518  4.58477  3.61503
          0.01268  4.77027  5.49262  0.61958  0.77255  0.48576  0.95510
    575   2.84394  5.32759  2.24527  1.67107  4.65459  3.57728  3.79914  4.13321  2.55913  3.62534  2.88291  3.04800  3.99353  2.35686  3.05547  2.18028  3.07878  3.70927  5.76912  4.35981    671 e - - -
          2.68618  4.42225  2.77519  2.73123  3.46354  2.40513  3.72494  3.29354  2.67741  2.69355  4.24690  2.90347  2.73739  3.18146  2.89801  2.37887  2.77519  2.98518  4.58477  3.61503
          0.01268  4.77027  5.49262  0.61958  0.77255  0.48576  0.95510
    576   2.93201  5.42497  1.74753  2.52413  4.76326  3.60722  3.85645  4.24461  2.60804  3.72543  4.48566  3.07666  2.18464  2.08641  2.40153  2.88484  3.16976  3.81661  5.85882  4.44844    672 d - - -
          2.68618  4.42225  2.77519  2.73123  3.46354  2.40513  3.72494  3.29354  2.67741  2.69355  4.24690  2.90347  2.73739  3.18146  2.89801  2.37887  2.77519  2.98518  4.58477  3.61503
          0.01268  4.77027  5.49262  0.61958  0.77255  0.48576  0.95510
    577   2.83869  4.66903  3.58247  3.02602  3.85678  3.75484  4.02748  3.16963  2.28878  2.06718  3.79206  3.45864  4.15832  3.29438  3.29204  1.55171  3.08202  2.31632  5.26789  4.01605    673 s - - -
          2.68618  4.42225  2.77519  2.73123  3.46354  2.40513  3.72494  3.29354  2.67741  2.69355  4.24690  2.90347  2.73739  3.18146  2.89801  2.37887  2.77519  2.98518  4.58477  3.61503
          0.01268  4.77027  5.49262  0.61958  0.77255  0.48576  0.95510
    578   2.88858  4.50292  3.94689  3.38825  3.58711  3.90470  4.19337  2.86247  3.27921  1.53259  3.54781  3.73443  2.81455  2.42706  3.56781  3.18029  3.12564  1.79810  5.10909  3.89974    674 l - - -
          2.68618  4.42225  2.77519  2.73123  3.46354  2.40513  3.72494  3.29354  2.67741  2.69355  4.24690  2.90347  2.73739  3.18146  2.89801  2.37887  2.77519  2.98518  4.58477  3.61503
          0.01268  4.77027  5.49262  0.61958  0.77255  0.48576  0.95510
    579   3.00266  5.52895  1.72688  2.51649  4.86621  2.56343  3.90567  4.35699  1.55512  3.82758  4.59236  3.07703  4.08444  2.32787  3.17802  2.94164  3.24547  3.91987  5.95636  4.52905    675 k - - -
          2.68622  4.42229  2.77451  2.73128  3.46358  2.40517  3.72499  3.29358  2.67745  2.69359  4.24694  2.90351  2.73744  3.18151  2.89805  2.37891  2.77524  2.98523  4.58481  3.61507
          0.16326  1.92064  5.49262  0.19804  1.71666  0.48576  0.95510
    580   2.82537  5.18378  3.06997  2.04574  4.47550  3.59819  3.81049  3.91924  2.57506  3.46699  4.24753  2.30922  4.00363  2.14730  3.05182  2.81660  2.43801  2.19940  5.65552  4.28180    677 e - - -
          2.68618  4.42225  2.77519  2.73123  3.46354  2.40513  3.72494  3.29354  2.67741  2.69355  4.24690  2.90347  2.73739  3.18146  2.89801  2.37887  2.77519  2.98518  4.58477  3.61503
          0.01268  4.77027  5.49262  0.61958  0.77255  0.48576  0.95510
    581   2.84386  5.00929  3.16520  1.72920  4.32589  3.62037  3.93330  3.71759  2.75697  3.34812  4.17180  3.21251  2.41114  3.09478  3.21529  2.28480  3.10253  1.98217  5.60186  4.27020    678 e - - -
          2.68618  4.42225  2.77519  2.73123  3.46354  2.40513  3.72494  3.29354  2.67741  2.69355  4.24690  2.90347  2.73739  3.18146  2.89801  2.37887  2.77519  2.98518  4.58477  3.61503
          0.01268  4.77027  5.49262  0.61958  0.77255  0.48576  0.95510
    582   2.19231  5.27385  2.51310  2.52358  4.61652  3.57855  3.80614  4.08665  2.56102  3.59174  4.34910  1.74789  3.99499  2.91538  2.39761  2.80373  2.43468  3.67021  5.74414  4.34653    679 n - - -
          2.68618  4.42225  2.77519  2.73123  3.46354  2.40513  3.72494  3.29354  2.67741  2.69355  4.24690  2.90347  2.73739  3.18146  2.89801  2.37887  2.77519  2.98518  4.58477  3.61503
          0.01268  4.77027  5.49262  0.61958  0.77255  0.48576  0.95510
    583   2.83291  5.17068  3.12215  2.58508  4.46708  3.61473  3.81203  3.90704  2.03866  3.45426  4.23836  2.22209  4.01401  2.37795  3.00512  2.28181  3.06443  2.08530  5.64089  4.27891    680 k - - -
          2.68618  4.42225  2.77519  2.73123  3.46354  2.40513  3.72494  3.29354  2.67741  2.69355  4.24690  2.90347  2.73739  3.18146  2.89801  2.37887  2.77519  2.98518  4.58477  3.61503
          0.01268  4.77027  5.49262  0.61958  0.77255  0.48576  0.95510
    584   2.83491  5.35019  2.39431  2.07174  4.69135  3.57123  3.78463  4.17886  2.03267  3.65332  4.39472  3.03690  2.84916  2.12608  3.03026  2.16060  3.06881  3.73929  5.78236  4.36635    681 k - - -
          2.68618  4.42225  2.77519  2.73123  3.46354  2.40513  3.72494  3.29354  2.67741  2.69355  4.24690  2.90347  2.73739  3.18146  2.89801  2.37887  2.77519  2.98518  4.58477  3.61503
          0.01268  4.77027  5.49262  0.61958  0.77255  0.48576  0.95510
    585   2.96292  4.88063  3.59241  2.99504  4.02781  3.83324  3.98713  2.32038  2.69008  2.32879  3.91473  3.44538  4.20573  1.54326  2.20593  3.08350  3.18184  3.14140  5.38792  4.13757    682 q - - -
          2.68618  4.42225  2.77519  2.73123  3.46354  2.40513  3.72494  3.29354  2.67741  2.69355  4.24690  2.90347  2.73739  3.18146  2.89801  2.37887  2.77519  2.98518  4.58477  3.61503
          0.12972  4.77027  2.17878  0.61958  0.77255  0.48576  0.95510
    586   3.12746  5.67780  2.65935  1.15884  4.99838  3.58704  3.97437  4.50271  2.81110  3.96948  4.76726  2.21297  4.12366  1.93491  3.31292  3.04058  3.38426  4.06731  6.09844  4.64673    683 e - - -
          2.68618  4.42225  2.77519  2.73123  3.46354  2.40513  3.72494  3.29354  2.67741  2.69355  4.24690  2.90347  2.73739  3.18146  2.89801  2.37887  2.77519  2.98518  4.58477  3.61503
          0.01424  4.65479  5.37714  0.61958  0.77255  0.36991  1.17376
    587   2.18759  4.88518  2.38819  2.71214  4.10087  3.64935  3.87073  2.78149  2.70678  2.45619  3.97106  2.53805  4.04231  3.04859  3.15556  2.86487  2.12171  3.19407  5.41693  4.10657    684 t - - -
          2.68618  4.42225  2.77519  2.73123  3.46354  2.40513  3.72494  3.29354  2.67741  2.69355  4.24690  2.90347  2.73739  3.18146  2.89801  2.37887  2.77519  2.98518  4.58477  3.61503
          0.01268  4.77027  5.49262  0.61958  0.77255  0.48576  0.95510
    588   2.27310  4.90834  2.28178  2.23971  2.66583  3.64431  3.86284  2.51855  2.69501  3.15672  3.98896  3.20151  4.03772  3.03624  3.14761  2.33156  3.03206  3.22441  5.43101  4.11575    685 e - - -
          2.68618  4.42225  2.77519  2.73123  3.46354  2.40513  3.72494  3.29354  2.67741  2.69355  4.24690  2.90347  2.73739  3.18146  2.89801  2.37887  2.77519  2.98518  4.58477  3.61503
          0.01268  4.77027  5.49262  0.61958  0.77255  0.48576  0.95510
    589   2.87527  5.38301  2.11975  1.96760  4.71705  3.58328  3.81628  4.20212  1.73608  2.68768  4.43170  2.41780  4.00947  2.92206  3.07208  2.83005  3.11110  3.76869  5.81617  4.39980    686 k - - -
          2.68618  4.42225  2.77519  2.73123  3.46354  2.40513  3.72494  3.29354  2.67741  2.69355  4.24690  2.90347  2.73739  3.18146  2.89801  2.37887  2.77519  2.98518  4.58477  3.61503
          0.01268  4.77027  5.49262  0.61958  0.77255  0.48576  0.95510
    590   2.11271  5.28893  2.42486  2.49601  4.62485  3.57119  2.80482  4.10313  2.50020  3.58943  4.33398  3.04257  2.86038  2.22301  2.30764  2.76948  3.03508  3.67511  5.72636  4.32247    687 a - - -
          2.68618  4.42225  2.77519  2.73123  3.46354  2.40513  3.72494  3.29354  2.67741  2.69355  4.24690  2.90347  2.73739  3.18146  2.89801  2.37887  2.77519  2.98518  4.58477  3.61503
          0.01268  4.77027  5.49262  0.61958  0.77255  0.48576  0.95510
    591   2.87152  5.27010  2.22201  2.54493  4.57635  3.59736  3.84406  4.03812  2.62145  2.63329  4.34493  3.08929  4.02639  1.87444  3.10812  1.77844  3.11101  3.64679  5.74151  4.35077    688 s - - -
          2.68618  4.42225  2.77519  2.73123  3.46354  2.40513  3.72494  3.29354  2.67741  2.69355  4.24690  2.90347  2.73739  3.18146  2.89801  2.37887  2.77519  2.98518  4.58477  3.61503
          0.01268  4.77027  5.49262  0.61958  0.77255  0.48576  0.95510
    592   3.31809  4.77149  4.55091  2.56177  3.55473  4.43619  4.74112  2.02487  3.91405  0.83670  3.41082  4.34311  4.74666  4.17195  4.12512  3.75771  3.54832  2.57870  5.38039  4.23684    689 l - - -
          2.68618  4.42225  2.77519  2.73123  3.46354  2.40513  3.72494  3.29354  2.67741  2.69355  4.24690  2.90347  2.73739  3.18146  2.89801  2.37887  2.77519  2.98518  4.58477  3.61503
          0.01268  4.77027  5.49262  0.61958  0.77255  0.48576  0.95510
    593   2.81402  5.29390  3.03671  2.11343  4.62763  3.57706  3.77054  4.10412  2.09688  3.59215  4.33939  2.46128  3.97635  2.13868  2.98810  2.17056  3.04524  3.67903  5.73013  2.76414    690 k - - -
          2.68618  4.42225  2.77519  2.73123  3.46354  2.40513  3.72494  3.29354  2.67741  2.69355  4.24690  2.90347  2.73739  3.18146  2.89801  2.37887  2.77519  2.98518  4.58477  3.61503
          0.01268  4.77027  5.49262  0.61958  0.77255  0.48576  0.95510
    594   2.80112  5.19173  3.09059  2.12357  4.49390  2.56517  2.48443  3.94762  2.52768  3.47756  2.94088  3.07735  3.98270  2.89492  2.44086  2.17963  3.03207  3.55980  5.65104  4.27229    691 e - - -
          2.68618  4.42225  2.77519  2.73123  3.46354  2.40513  3.72494  3.29354  2.67741  2.69355  4.24690  2.90347  2.73739  3.18146  2.89801  2.37887  2.77519  2.98518  4.58477  3.61503
          0.01268  4.77027  5.49262  0.61958  0.77255  0.48576  0.95510
    595   2.16714  5.56042  2.18461  1.25207  4.88651  3.60548  3.92779  4.38276  2.17174  3.85873  4.62618  3.06561  4.09109  3.04707  3.26902  2.95457  3.26826  3.94424  5.99577  4.55336    692 e - - -
          2.68618  4.42225  2.77519  2.73123  3.46354  2.40513  3.72494  3.29354  2.67741  2.69355  4.24690  2.90347  2.73739  3.18146  2.89801  2.37887  2.77519  2.98518  4.58477  3.61503
          0.01268  4.77027  5.49262  0.61958  0.77255  0.48576  0.95510
    596   3.21199  5.80417  2.02346  1.14117  5.12514  2.39446  4.07568  4.64540  3.00424  4.11345  4.91119  3.08405  2.37071  3.21535  3.57503  3.11462  3.48155  4.19381  6.25545  4.76603    693 e - - -
          2.68618  4.42225  2.77519  2.73123  3.46354  2.40513  3.72494  3.29354  2.67741  2.69355  4.24690  2.90347  2.73739  3.18146  2.89801  2.37887  2.77519  2.98518  4.58477  3.61503
          0.01268  4.77027  5.49262  0.61958  0.77255  0.48576  0.95510
    597   1.73050  5.47216  2.22250  1.84770  4.80132  2.58617  3.88156  4.29243  2.68428  3.77426  4.53421  3.05683  4.05385  2.33841  3.19930  2.89718  3.19609  3.85763  5.91409  4.48259    694 a - - -
          2.68618  4.42225  2.77519  2.73123  3.46354  2.40513  3.72494  3.29354  2.67741  2.69355  4.24690  2.90347  2.73739  3.18146  2.89801  2.37887  2.77519  2.98518  4.58477  3.61503
          0.01268  4.77027  5.49262  0.61958  0.77255  0.48576  0.95510
    598   2.80921  4.58024  3.61780  3.05326  3.73636  3.76309  4.01858  2.26700  2.38745  2.26481  3.68822  3.47585  4.14957  3.31900  3.35720  2.05233  1.99466  2.84079  5.16673  3.92414    695 t - - -
          2.68618  4.42225  2.77519  2.73123  3.46354  2.40513  3.72494  3.29354  2.67741  2.69355  4.24690  2.90347  2.73739  3.18146  2.89801  2.37887  2.77519  2.98518  4.58477  3.61503
          0.01268  4.77027  5.49262  0.61958  0.77255  0.48576  0.95510
    599   2.80843  5.19664  2.30945  2.53478  4.49553  3.58536  3.79269  2.41588  2.55649  3.48382  4.25518  2.43457  3.98718  2.25635  3.04139  2.30910  2.54213  3.56289  5.66242  4.28039    696 q - - -
          2.68618  4.42225  2.77519  2.73123  3.46354  2.40513  3.72494  3.29354  2.67741  2.69355  4.24690  2.90347  2.73739  3.18146  2.89801  2.37887  2.77519  2.98518  4.58477  3.61503
          0.01268  4.77027  5.49262  0.61958  0.77255  0.48576  0.95510
    600   2.80071  4.49358  3.85723  3.31454  3.66790  3.75628  4.16141  3.04549  3.25294  2.78563  3.68992  3.65084  4.20380  3.54566  3.56874  1.67285  2.32031  2.22634  5.13838  1.99880    697 s - - -
          2.68618  4.42225  2.77519  2.73123  3.46354  2.40513  3.72494  3.29354  2.67741  2.69355  4.24690  2.90347  2.73739  3.18146  2.89801  2.37887  2.77519  2.98518  4.58477  3.61503
          0.01268  4.77027  5.49262  0.61958  0.77255  0.48576  0.95510
    601   2.92685  5.37015  2.99209  2.55921  4.69577  3.62078  2.49050  4.18075  2.59195  3.67606  4.44560  2.14078  4.05560  1.60279  3.05214  2.26021  3.16434  3.76792  5.81025  4.41384    698 q - - -
          2.68618  4.42225  2.77519  2.73123  3.46354  2.40513  3.72494  3.29354  2.67741  2.69355  4.24690  2.90347  2.73739  3.18146  2.89801  2.37887  2.77519  2.98518  4.58477  3.61503
          0.01268  4.77027  5.49262  0.61958  0.77255  0.48576  0.95510
    602   2.27814  5.19712  3.14146  2.58786  4.53572  3.60877  3.80917  3.98416  2.52452  3.51052  4.28363  3.11665  2.64869  1.89862  2.15575  2.82043  2.44560  3.59351  5.67706  4.31093    699 q - - -
          2.68618  4.42225  2.77519  2.73123  3.46354  2.40513  3.72494  3.29354  2.67741  2.69355  4.24690  2.90347  2.73739  3.18146  2.89801  2.37887  2.77519  2.98518  4.58477  3.61503
          0.01268  4.77027  5.49262  0.61958  0.77255  0.48576  0.95510
    603   1.81282  5.22464  3.09121  2.55515  4.57053  3.58988  3.80240  4.03017  2.03033  3.54533  4.30902  3.09073  2.82920  2.21944  3.00335  2.26717  3.05782  3.62515  5.70393  4.32271    700 a - - -
          2.68618  4.42225  2.77519  2.73123  3.46354  2.40513  3.72494  3.29354  2.67741  2.69355  4.24690  2.90347  2.73739  3.18146  2.89801  2.37887  2.77519  2.98518  4.58477  3.61503
          0.01268  4.77027  5.49262  0.61958  0.77255  0.48576  0.95510
    604   2.14383  4.95562  3.22852  2.68400  4.24631  3.61038  3.87219  3.66241  2.68223  3.27207  4.08746  2.46426  2.48570  3.02878  3.14083  2.29915  2.28997  3.33257  5.51987  2.88953    701 a - - -
          2.68618  4.42225  2.77519  2.73123  3.46354  2.40513  3.72494  3.29354  2.67741  2.69355  4.24690  2.90347  2.73739  3.18146  2.89801  2.37887  2.77519  2.98518  4.58477  3.61503
          0.01268  4.77027  5.49262  0.61958  0.77255  0.48576  0.95510
    605   2.88818  4.53527  2.04048  3.28708  3.57036  3.88774  4.14237  2.87420  3.25250  2.04269  3.61767  3.66421  4.26841  3.53740  3.57826  3.15584  3.12257  1.65248  5.08044  2.67359    702 v - - -
          2.68618  4.42225  2.77519  2.73123  3.46354  2.40513  3.72494  3.29354  2.67741  2.69355  4.24690  2.90347  2.73739  3.18146  2.89801  2.37887  2.77519  2.98518  4.58477  3.61503
          0.01268  4.77027  5.49262  0.61958  0.77255  0.48576  0.95510
    606   2.81387  4.77964  3.36231  2.29211  3.96517  3.69613  3.92720  2.52330  2.80368  2.16476  3.86959  1.92927  4.08745  3.14225  3.22676  2.92511  2.43210  3.05115  5.33202  4.04818    703 n - - -
          2.68618  4.42225  2.77519  2.73123  3.46354  2.40513  3.72494  3.29354  2.67741  2.69355  4.24690  2.90347  2.73739  3.18146  2.89801  2.37887  2.77519  2.98518  4.58477  3.61503
          0.01268  4.77027  5.49262  0.61958  0.77255  0.48576  0.95510
    607   2.18491  5.33711  2.41793  2.09475  4.67735  3.57050  3.77947  4.16317  2.03280  3.63988  4.38157  3.03721  2.79985  2.12992  3.02136  2.78607  3.06066  3.72565  5.77040  4.35661    704 k - - -
          2.68618  4.42225  2.77519  2.73123  3.46354  2.40513  3.72494  3.29354  2.67741  2.69355  4.24690  2.90347  2.73739  3.18146  2.89801  2.37887  2.77519  2.98518  4.58477  3.61503
          0.01268  4.77027  5.49262  0.61958  0.77255  0.48576  0.95510
    608   2.81228  4.99549  3.20585  2.01661  2.90866  3.63827  3.84023  3.63998  2.16786  3.24839  4.06757  3.17236  4.02985  2.26783  3.07777  2.84989  3.04277  2.07050  5.49586  4.16646    705 e - - -
          2.68618  4.42225  2.77519  2.73123  3.46354  2.40513  3.72494  3.29354  2.67741  2.69355  4.24690  2.90347  2.73739  3.18146  2.89801  2.37887  2.77519  2.98518  4.58477  3.61503
          0.01268  4.77027  5.49262  0.61958  0.77255  0.48576  0.95510
    609   2.81056  5.25036  3.03927  2.11921  4.56954  3.57756  3.78225  4.03630  2.53448  3.54645  4.30441  2.22021  2.67650  2.36815  3.02222  2.17070  3.04376  2.68912  5.70381  4.30924    706 e - - -
          2.68618  4.42225  2.77519  2.73123  3.46354  2.40513  3.72494  3.29354  2.67741  2.69355  4.24690  2.90347  2.73739  3.18146  2.89801  2.37887  2.77519  2.98518  4.58477  3.61503
          0.01268  4.77027  5.49262  0.61958  0.77255  0.48576  0.95510
    610   3.14107  5.72824  1.28431  1.76049  5.04705  3.62516  4.00691  4.55862  2.18527  4.01872  4.80021  3.07627  4.15267  2.29607  3.40248  3.05292  3.39681  4.10936  6.14903  4.68144    707 d - - -
          2.68618  4.42225  2.77519  2.73123  3.46354  2.40513  3.72494  3.29354  2.67741  2.69355  4.24690  2.90347  2.73739  3.18146  2.89801  2.37887  2.77519  2.98518  4.58477  3.61503
          0.01268  4.77027  5.49262  0.61958  0.77255  0.48576  0.95510
    611   3.06744  5.38357  3.41127  2.80006  4.76112  3.79912  3.86975  4.16760  1.42771  3.64782  4.44812  2.28801  4.17423  2.98687  1.78739  3.05001  3.27158  2.58394  5.75422  4.46457    708 k - - -
          2.68618  4.42225  2.77519  2.73123  3.46354  2.40513  3.72494  3.29354  2.67741  2.69355  4.24690  2.90347  2.73739  3.18146  2.89801  2.37887  2.77519  2.98518  4.58477  3.61503
          0.01268  4.77027  5.49262  0.61958  0.77255  0.48576  0.95510
    612   2.16737  5.41802  2.08139  2.04150  4.74961  3.58423  2.54491  4.23866  2.61369  3.71738  4.46913  3.04828  4.02294  1.96349  3.11872  2.85085  3.13895  3.80287  5.85230  4.42863    709 q - - -
          2.68618  4.42225  2.77519  2.73123  3.46354  2.40513  3.72494  3.29354  2.67741  2.69355  4.24690  2.90347  2.73739  3.18146  2.89801  2.37887  2.77519  2.98518  4.58477  3.61503
          0.01268  4.77027  5.49262  0.61958  0.77255  0.48576  0.95510
    613   2.85403  4.71615  3.54187  2.98801  3.91527  3.75243  4.00449  1.66205  2.85791  2.95849  3.84067  2.40181  4.15361  3.25444  2.42989  3.00803  2.14690  2.98940  5.30083  4.04568    710 i - - -
          2.68618  4.42225  2.77519  2.73123  3.46354  2.40513  3.72494  3.29354  2.67741  2.69355  4.24690  2.90347  2.73739  3.18146  2.89801  2.37887  2.77519  2.98518  4.58477  3.61503
          0.01268  4.77027  5.49262  0.61958  0.77255  0.48576  0.95510
    614   3.22975  5.85537  2.01370  1.34223  5.15997  3.62995  4.07424  4.68713  3.00193  4.14358  4.94016  1.66363  4.19489  2.30293  3.57446  3.12387  3.49639  4.23046  6.27873  4.78036    711 e - - -
          2.68618  4.42225  2.77519  2.73123  3.46354  2.40513  3.72494  3.29354  2.67741  2.69355  4.24690  2.90347  2.73739  3.18146  2.89801  2.37887  2.77519  2.98518  4.58477  3.61503
          0.01268  4.77027  5.49262  0.61958  0.77255  0.48576  0.95510
    615   2.81222  5.30260  2.29262  2.08879  2.82165  3.57072  3.77078  4.11702  2.51422  3.60266  4.34749  2.45708  3.97302  2.34863  2.20048  2.77618  3.04452  3.68783  5.73962  4.33244    712 e - - -
          2.68618  4.42225  2.77519  2.73123  3.46354  2.40513  3.72494  3.29354  2.67741  2.69355  4.24690  2.90347  2.73739  3.18146  2.89801  2.37887  2.77519  2.98518  4.58477  3.61503
          0.01268  4.77027  5.49262  0.61958  0.77255  0.48576  0.95510
    616   2.30510  4.86875  3.27561  2.14871  4.07462  3.65419  3.86885  2.64825  2.70682  3.11224  3.95030  3.22215  4.04327  2.41638  3.15122  2.86751  2.19899  3.18118  5.39561  2.66182    713 e - - -
          2.68618  4.42225  2.77519  2.73123  3.46354  2.40513  3.72494  3.29354  2.67741  2.69355  4.24690  2.90347  2.73739  3.18146  2.89801  2.37887  2.77519  2.98518  4.58477  3.61503
          0.01268  4.77027  5.49262  0.61958  0.77255  0.48576  0.95510
    617   2.81373  5.27898  2.20320  2.11041  4.60292  3.57369  3.77872  4.07614  2.53046  2.66778  4.32764  3.04824  3.97767  2.24382  3.02230  2.16906  2.45738  3.65863  5.72424  4.32246    714 e - - -
          2.68618  4.42225  2.77519  2.73123  3.46354  2.40513  3.72494  3.29354  2.67741  2.69355  4.24690  2.90347  2.73739  3.18146  2.89801  2.37887  2.77519  2.98518  4.58477  3.61503
          0.01268  4.77027  5.49262  0.61958  0.77255  0.48576  0.95510
    618   2.27923  5.24185  3.04430  2.11995  4.57195  3.58374  3.80501  4.03412  2.55931  3.55154  4.31548  3.07624  2.65114  1.84588  3.04186  2.80428  2.28983  3.63016  5.71426  4.32502    715 q - - -
          2.68618  4.42225  2.77519  2.73123  3.46354  2.40513  3.72494  3.29354  2.67741  2.69355  4.24690  2.90347  2.73739  3.18146  2.89801  2.37887  2.77519  2.98518  4.58477  3.61503
          0.01268  4.77027  5.49262  0.61958  0.77255  0.48576  0.95510
    619   3.15656  5.70458  1.95797  2.53809  5.03874  3.64724  4.01344  4.54073  1.25412  4.00349  4.79234  1.83900  4.17024  3.14354  3.32434  3.07476  3.41041  4.10085  6.12703  4.68190    716 k - - -
          2.68618  4.42225  2.77519  2.73123  3.46354  2.40513  3.72494  3.29354  2.67741  2.69355  4.24690  2.90347  2.73739  3.18146  2.89801  2.37887  2.77519  2.98518  4.58477  3.61503
          0.01268  4.77027  5.49262  0.61958  0.77255  0.48576  0.95510
    620   2.09486  5.35810  2.34493  2.08288  4.69304  3.57461  3.80153  4.17848  2.56262  3.65976  4.40646  2.27020  3.99482  2.35243  3.06277  2.80880  2.31484  3.74427  5.79517  4.37871    717 e - - -
          2.68618  4.42225  2.77519  2.73123  3.46354  2.40513  3.72494  3.29354  2.67741  2.69355  4.24690  2.90347  2.73739  3.18146  2.89801  2.37887  2.77519  2.98518  4.58477  3.61503
          0.01268  4.77027  5.49262  0.61958  0.77255  0.48576  0.95510
    621   2.27940  4.66183  3.52901  2.97469  2.49940  3.75044  3.97040  3.19562  2.94063  2.87931  3.76302  3.41846  2.64365  2.07376  3.33080  2.98785  3.05945  2.95351  5.14430  2.41351    718 q - - -
          2.68618  4.42225  2.77519  2.73123  3.46354  2.40513  3.72494  3.29354  2.67741  2.69355  4.24690  2.90347  2.73739  3.18146  2.89801  2.37887  2.77519  2.98518  4.58477  3.61503
          0.01268  4.77027  5.49262  0.61958  0.77255  0.48576  0.95510
    622   2.79937  4.72902  3.41237  2.85125  3.90672  3.70067  3.92813  2.65868  2.18986  2.35326  3.82208  2.56602  4.08674  3.15657  3.23266  1.91066  3.03139  2.51286  5.28305  4.00802    719 s - - -
          2.68618  4.42225  2.77519  2.73123  3.46354  2.40513  3.72494  3.29354  2.67741  2.69355  4.24690  2.90347  2.73739  3.18146  2.89801  2.37887  2.77519  2.98518  4.58477  3.61503
          0.01268  4.77027  5.49262  0.61958  0.77255  0.48576  0.95510
    623   3.45648  5.58151  3.97255  3.20946  4.90542  4.10133  3.97434  4.36857  1.36192  3.79061  4.65419  3.60355  4.43669  3.11120  1.23765  3.44580  3.60556  4.05207  5.77791  2.22017    720 r - - -
          2.68618  4.42225  2.77519  2.73123  3.46354  2.40513  3.72494  3.29354  2.67741  2.69355  4.24690  2.90347  2.73739  3.18146  2.89801  2.37887  2.77519  2.98518  4.58477  3.61503
          0.01268  4.77027  5.49262  0.61958  0.77255  0.48576  0.95510
    624   3.03769  5.58875  1.75122  1.72202  4.91187  3.60589  3.93996  4.41235  2.77296  3.88556  4.65417  3.06373  4.09896  1.80435  3.30018  2.96762  2.41213  3.97106  6.02204  4.57317    721 e - - -
          2.68618  4.42225  2.77519  2.73123  3.46354  2.40513  3.72494  3.29354  2.67741  2.69355  4.24690  2.90347  2.73739  3.18146  2.89801  2.37887  2.77519  2.98518  4.58477  3.61503
          0.01268  4.77027  5.49262  0.61958  0.77255  0.48576  0.95510
    625   3.21548  5.57774  2.78984  0.90283  5.11768  3.64405  4.22972  4.62873  3.15172  4.15229  4.98372  3.22808  4.26003  3.39434  3.66185  1.60802  3.54015  4.16763  6.29117  4.85658    722 e - - -
          2.68618  4.42225  2.77519  2.73123  3.46354  2.40513  3.72494  3.29354  2.67741  2.69355  4.24690  2.90347  2.73739  3.18146  2.89801  2.37887  2.77519  2.98518  4.58477  3.61503
          0.01268  4.77027  5.49262  0.61958  0.77255  0.48576  0.95510
    626   2.11339  4.84705  3.33092  2.79628  4.14473  2.14758  3.94285  2.45459  2.78701  3.18477  4.02227  3.27740  4.06317  2.17462  3.22365  2.29431  3.05138  3.23241  5.46616  4.16575    723 a - - -
          2.68618  4.42225  2.77519  2.73123  3.46354  2.40513  3.72494  3.29354  2.67741  2.69355  4.24690  2.90347  2.73739  3.18146  2.89801  2.37887  2.77519  2.98518  4.58477  3.61503
          0.01268  4.77027  5.49262  0.61958  0.77255  0.48576  0.95510
    627   2.18168  5.12782  2.40080  2.59089  4.41935  3.60190  3.84862  2.55492  2.64276  3.42510  4.22059  1.88779  2.81185  2.98324  3.12224  2.83879  3.07328  3.49082  5.63798  4.27520    724 n - - -
          2.68618  4.42225  2.77519  2.73123  3.46354  2.40513  3.72494  3.29354  2.67741  2.69355  4.24690  2.90347  2.73739  3.18146  2.89801  2.37887  2.77519  2.98518  4.58477  3.61503
          0.01268  4.77027  5.49262  0.61958  0.77255  0.48576  0.95510
    628   2.97651  5.44586  3.07039  1.98443  4.80979  3.66759  3.84865  4.27269  2.49476  3.73249  4.49791  1.87257  4.08418  2.06971  1.91162  2.93125  3.20130  3.85057  5.83970  4.46657    725 n - - -
          2.68618  4.42225  2.77519  2.73123  3.46354  2.40513  3.72494  3.29354  2.67741  2.69355  4.24690  2.90347  2.73739  3.18146  2.89801  2.37887  2.77519  2.98518  4.58477  3.61503
          0.01268  4.77027  5.49262  0.61958  0.77255  0.48576  0.95510
    629   3.07329  5.59407  2.01389  1.86967  4.90307  3.61449  3.97657  4.39138  2.83703  3.88843  4.67225  1.41911  4.12352  3.10593  3.37144  3.00493  3.32702  2.61324  6.04246  4.59530    726 n - - -
          2.68618  4.42225  2.77519  2.73123  3.46354  2.40513  3.72494  3.29354  2.67741  2.69355  4.24690  2.90347  2.73739  3.18146  2.89801  2.37887  2.77519  2.98518  4.58477  3.61503
          0.01268  4.77027  5.49262  0.61958  0.77255  0.48576  0.95510
    630   2.80855  4.69512  3.47465  2.91701  3.87555  3.71801  3.96827  3.22277  2.87505  2.43697  3.79924  3.37507  3.00291  1.99683  3.27508  2.95378  2.00424  2.22741  5.27081  4.00582    727 q - - -
          2.68618  4.42225  2.77519  2.73123  3.46354  2.40513  3.72494  3.29354  2.67741  2.69355  4.24690  2.90347  2.73739  3.18146  2.89801  2.37887  2.77519  2.98518  4.58477  3.61503
          0.01268  4.77027  5.49262  0.61958  0.77255  0.48576  0.95510
    631   2.87870  5.38064  2.97822  1.58079  4.72139  3.59408  2.73457  4.20329  2.01698  3.67886  4.42886  2.38503  2.81802  2.91634  3.02673  2.83468  3.11208  3.77049  5.80731  4.39896    728 e - - -
          2.68618  4.42225  2.77519  2.73123  3.46354  2.40513  3.72494  3.29354  2.67741  2.69355  4.24690  2.90347  2.73739  3.18146  2.89801  2.37887  2.77519  2.98518  4.58477  3.61503
          0.01268  4.77027  5.49262  0.61958  0.77255  0.48576  0.95510
    632   2.26342  4.71434  3.43453  2.32700  3.89218  3.71354  3.94447  2.18727  2.20009  2.93952  3.80988  3.34397  4.09906  3.17911  3.25687  2.93983  2.52039  2.24082  5.27804  4.00595    729 i - - -
          2.68618  4.42225  2.77519  2.73123  3.46354  2.40513  3.72494  3.29354  2.67741  2.69355  4.24690  2.90347  2.73739  3.18146  2.89801  2.37887  2.77519  2.98518  4.58477  3.61503
          0.01268  4.77027  5.49262  0.61958  0.77255  0.48576  0.95510
    633   2.20497  5.11663  2.13256  2.65075  4.60138  3.55553  3.92189  4.05859  2.71055  3.60184  4.37496  3.16497  2.51120  3.04828  3.19150  2.23709  1.88240  3.63470  5.78057  4.40897    730 t - - -
          2.68618  4.42225  2.77519  2.73123  3.46354  2.40513  3.72494  3.29354  2.67741  2.69355  4.24690  2.90347  2.73739  3.18146  2.89801  2.37887  2.77519  2.98518  4.58477  3.61503
          0.01268  4.77027  5.49262  0.61958  0.77255  0.48576  0.95510
    634   2.89021  5.10468  3.28088  2.72286  4.41059  3.67972  3.87361  3.82184  2.55696  3.39862  4.21227  3.22600  4.08257  1.49143  2.34183  2.28529  3.12382  2.42686  5.60495  4.28637    731 q - - -
          2.68618  4.42225  2.77519  2.73123  3.46354  2.40513  3.72494  3.29354  2.67741  2.69355  4.24690  2.90347  2.73739  3.18146  2.89801  2.37887  2.77519  2.98518  4.58477  3.61503
          0.01268  4.77027  5.49262  0.61958  0.77255  0.48576  0.95510
    635   3.01565  5.54100  1.72548  2.50414  4.87089  3.60389  3.93148  4.36585  2.75672  3.84746  4.61689  1.89154  4.09098  2.05447  3.27759  2.95312  2.23530  3.93013  5.98850  4.54855    732 d - - -
          2.68618  4.42225  2.77519  2.73123  3.46354  2.40513  3.72494  3.29354  2.67741  2.69355  4.24690  2.90347  2.73739  3.18146  2.89801  2.37887  2.77519  2.98518  4.58477  3.61503
          0.01268  4.77027  5.49262  0.61958  0.77255  0.48576  0.95510
    636   2.26556  2.84083  3.12908  2.04644  4.42426  3.59351  3.82933  3.86267  2.60080  3.42508  4.21241  3.12356  4.00558  1.85067  3.07207  2.30376  3.04628  3.49403  5.62664  4.26592    733 q - - -
          2.68618  4.42225  2.77519  2.73123  3.46354  2.40513  3.72494  3.29354  2.67741  2.69355  4.24690  2.90347  2.73739  3.18146  2.89801  2.37887  2.77519  2.98518  4.58477  3.61503
          0.01268  4.77027  5.49262  0.61958  0.77255  0.48576  0.95510
    637   2.83539  5.22572  1.79508  2.53891  4.52972  3.58929  3.81717  2.77778  2.59034  3.51911  4.29316  3.08120  2.82202  2.37283  3.07789  2.16415  3.07194  3.59661  5.69777  4.31238    734 d - - -
          2.68618  4.42225  2.77519  2.73123  3.46354  2.40513  3.72494  3.29354  2.67741  2.69355  4.24690  2.90347  2.73739  3.18146  2.89801  2.37887  2.77519  2.98518  4.58477  3.61503
          0.01268  4.77027  5.49262  0.61958  0.77255  0.48576  0.95510
    638   2.80189  4.65197  3.51304  2.95630  2.41977  3.72192  3.98058  3.19636  2.21788  2.88970  3.76639  3.40209  2.13416  3.24519  3.30391  2.37330  3.04067  2.35347  5.22806  3.96669    735 p - - -
          2.68618  4.42225  2.77519  2.73123  3.46354  2.40513  3.72494  3.29354  2.67741  2.69355  4.24690  2.90347  2.73739  3.18146  2.89801  2.37887  2.77519  2.98518  4.58477  3.61503
          0.01268  4.77027  5.49262  0.61958  0.77255  0.48576  0.95510
    639   2.81906  4.98192  3.23076  2.02270  4.21390  3.64971  3.84915  2.54168  1.87200  2.36815  4.05389  3.18901  2.84777  3.00658  3.07352  2.86248  3.04893  3.29979  5.48689  4.16455    736 k - - -
          2.68618  4.42225  2.77519  2.73123  3.46354  2.40513  3.72494  3.29354  2.67741  2.69355  4.24690  2.90347  2.73739  3.18146  2.89801  2.37887  2.77519  2.98518  4.58477  3.61503
          0.01268  4.77027  5.49262  0.61958  0.77255  0.48576  0.95510
    640   2.14958  4.53519  2.70222  3.28294  3.72330  3.87376  4.18605  2.31628  3.24059  2.73974  3.67383  3.66590  4.26669  3.53594  3.58050  3.14000  2.23566  1.56401  5.20916  3.97855    737 v - - -
          2.68618  4.42225  2.77519  2.73123  3.46354  2.40513  3.72494  3.29354  2.67741  2.69355  4.24690  2.90347  2.73739  3.18146  2.89801  2.37887  2.77519  2.98518  4.58477  3.61503
          0.01268  4.77027  5.49262  0.61958  0.77255  0.48576  0.95510
    641   2.84036  5.33949  2.38171  2.09902  4.68008  3.58156  3.78617  4.16154  2.52161  3.63976  4.38530  3.04953  3.99009  2.12475  1.95993  2.80032  2.29746  3.72853  5.77034  4.36282    738 r - - -
          2.68618  4.42225  2.77519  2.73123  3.46354  2.40513  3.72494  3.29354  2.67741  2.69355  4.24690  2.90347  2.73739  3.18146  2.89801  2.37887  2.77519  2.98518  4.58477  3.61503
          0.01268  4.77027  5.49262  0.61958  0.77255  0.48576  0.95510
    642   2.81267  4.95792  3.23409  2.12099  4.18713  3.64750  3.85382  3.58474  2.01017  2.12097  4.03558  3.19371  4.03918  3.01615  3.09426  2.19783  3.04380  2.52229  5.47006  4.15025    739 k - - -
          2.68618  4.42225  2.77519  2.73123  3.46354  2.40513  3.72494  3.29354  2.67741  2.69355  4.24690  2.90347  2.73739  3.18146  2.89801  2.37887  2.77519  2.98518  4.58477  3.61503
          0.01268  4.77027  5.49262  0.61958  0.77255  0.48576  0.95510
    643   2.83126  5.21191  1.79842  2.10801  4.50425  3.59528  3.80945  3.94696  2.15842  2.49691  4.26939  3.08397  4.00286  2.92889  3.05883  2.81673  3.06455  2.67689  5.67650  4.29575    740 d - - -
          2.68618  4.42225  2.77519  2.73123  3.46354  2.40513  3.72494  3.29354  2.67741  2.69355  4.24690  2.90347  2.73739  3.18146  2.89801  2.37887  2.77519  2.98518  4.58477  3.61503
          0.01268  4.77027  5.49262  0.61958  0.77255  0.48576  0.95510
    644   2.89281  5.35778  2.11166  1.48711  4.67617  3.59836  3.83498  4.14815  2.59527  2.49711  4.41212  3.07072  4.02739  2.94745  2.38209  2.85458  3.12866  3.73508  5.79825  4.39408    741 e - - -
          2.68618  4.42225  2.77519  2.73123  3.46354  2.40513  3.72494  3.29354  2.67741  2.69355  4.24690  2.90347  2.73739  3.18146  2.89801  2.37887  2.77519  2.98518  4.58477  3.61503
          0.01268  4.77027  5.49262  0.61958  0.77255  0.48576  0.95510
    645   1.79213  4.81034  3.39348  2.86710  4.10798  3.64658  3.98652  3.49413  2.83780  2.25285  4.00292  3.33199  4.09163  2.44801  3.25434  1.73215  3.07230  3.19826  5.45024  4.16265    742 s - - -
          2.68618  4.42225  2.77519  2.73123  3.46354  2.40513  3.72494  3.29354  2.67741  2.69355  4.24690  2.90347  2.73739  3.18146  2.89801  2.37887  2.77519  2.98518  4.58477  3.61503
          0.01268  4.77027  5.49262  0.61958  0.77255  0.48576  0.95510
    646   2.83744  5.30555  2.37682  2.01218  4.62982  3.58031  3.79555  4.10264  1.84305  3.60150  4.35612  3.05384  2.61941  2.90271  3.04103  2.80360  3.07138  2.41824  5.74958  4.34622    743 k - - -
          2.68618  4.42225  2.77519  2.73123  3.46354  2.40513  3.72494  3.29354  2.67741  2.69355  4.24690  2.90347  2.73739  3.18146  2.89801  2.37887  2.77519  2.98518  4.58477  3.61503
          0.01268  4.77027  5.49262  0.61958  0.77255  0.48576  0.95510
    647   2.84716  5.35045  2.40240  2.49732  4.69153  3.57966  3.79374  4.17522  2.53747  3.65306  4.39870  2.27848  3.99352  1.96776  2.29164  2.07835  3.08104  3.74041  5.78400  4.37290    744 q - - -
          2.68618  4.42225  2.77519  2.73123  3.46354  2.40513  3.72494  3.29354  2.67741  2.69355  4.24690  2.90347  2.73739  3.18146  2.89801  2.37887  2.77519  2.98518  4.58477  3.61503
          0.01268  4.77027  5.49262  0.61958  0.77255  0.48576  0.95510
    648   2.82700  5.02607  1.89733  2.64068  4.26327  3.63374  3.85315  2.21702  2.27920  2.54280  4.09942  2.59499  4.03564  3.00591  3.11738  2.85893  3.05989  3.34224  5.53015  4.19332    745 d - - -
          2.68618  4.42225  2.77519  2.73123  3.46354  2.40513  3.72494  3.29354  2.67741  2.69355  4.24690  2.90347  2.73739  3.18146  2.89801  2.37887  2.77519  2.98518  4.58477  3.61503
          0.01268  4.77027  5.49262  0.61958  0.77255  0.48576  0.95510
    649   2.30307  5.15704  3.11428  2.57487  4.45396  3.60194  3.80741  3.90150  1.76574  3.44881  4.23035  2.47983  4.00283  2.93034  3.02488  2.09460  3.04990  3.52819  5.63483  2.69372    746 k - - -
          2.68618  4.42225  2.77519  2.73123  3.46354  2.40513  3.72494  3.29354  2.67741  2.69355  4.24690  2.90347  2.73739  3.18146  2.89801  2.37887  2.77519  2.98518  4.58477  3.61503
          0.01268  4.77027  5.49262  0.61958  0.77255  0.48576  0.95510
    650   3.08988  5.49767  3.33638  1.62471  4.91310  3.78970  3.86234  4.33756  1.63348  3.76476  4.54725  3.26001  4.17119  2.15124  1.98995  3.04894  3.29252  3.93172  5.83119  4.52578    747 e - - -
          2.68618  4.42225  2.77519  2.73123  3.46354  2.40513  3.72494  3.29354  2.67741  2.69355  4.24690  2.90347  2.73739  3.18146  2.89801  2.37887  2.77519  2.98518  4.58477  3.61503
          0.01268  4.77027  5.49262  0.61958  0.77255  0.48576  0.95510
    651   2.84443  5.29045  3.05771  2.11999  4.61928  3.59954  2.25099  4.08495  2.01679  3.58367  4.34247  3.07680  2.49592  2.90068  2.97984  2.81508  2.29542  3.67398  5.72893  4.34036    748 k - - -
          2.68618  4.42225  2.77519  2.73123  3.46354  2.40513  3.72494  3.29354  2.67741  2.69355  4.24690  2.90347  2.73739  3.18146  2.89801  2.37887  2.77519  2.98518  4.58477  3.61503
          0.01268  4.77027  5.49262  0.61958  0.77255  0.48576  0.95510
    652   2.80309  4.34645  4.04973  2.43922  3.45808  2.75452  4.15443  2.22842  3.38343  2.54101  2.58469  3.76127  4.24011  3.63747  3.63214  3.14016  3.03522  1.93784  4.95253  2.49799    749 v - - -
          2.68618  4.42225  2.77519  2.73123  3.46354  2.40513  3.72494  3.29354  2.67741  2.69355  4.24690  2.90347  2.73739  3.18146  2.89801  2.37887  2.77519  2.98518  4.58477  3.61503
          0.01268  4.77027  5.49262  0.61958  0.77255  0.48576  0.95510
    653   1.78244  5.30006  3.16716  2.60530  4.64997  2.67581  3.80655  4.10070  2.06204  3.59279  4.36022  3.13292  4.04050  2.21666  2.17415  2.86412  3.11331  3.69785  5.72608  4.36545    750 a - - -
          2.68618  4.42225  2.77519  2.73123  3.46354  2.40513  3.72494  3.29354  2.67741  2.69355  4.24690  2.90347  2.73739  3.18146  2.89801  2.37887  2.77519  2.98518  4.58477  3.61503
          0.11998  4.77027  2.25777  0.61958  0.77255  0.48576  0.95510
    654   3.06551  5.50518  3.05457  1.67271  4.89107  3.69241  3.86089  4.33502  1.44830  3.77704  4.56511  3.15940  4.12330  1.96868  2.79396  3.01276  3.28338  3.92488  5.86288  4.52130    751 k - - -
          2.68618  4.42225  2.77519  2.73123  3.46354  2.40513  3.72494  3.29354  2.67741  2.69355  4.24690  2.90347  2.73739  3.18146  2.89801  2.37887  2.77519  2.98518  4.58477  3.61503
          0.01410  4.66439  5.38674  0.61958  0.77255  0.68882  0.69749
    655   2.94387  5.29409  2.98965  1.55224  4.56078  3.62660  3.86049  4.00426  2.58020  2.50951  4.35039  3.11805  4.06452  1.68380  3.00833  2.92281  3.17744  3.64974  5.72987  4.36297    752 e - - -
          2.68618  4.42225  2.77519  2.73123  3.46354  2.40513  3.72494  3.29354  2.67741  2.69355  4.24690  2.90347  2.73739  3.18146  2.89801  2.37887  2.77519  2.98518  4.58477  3.61503
          0.01410  4.66439  5.38674  0.61958  0.77255  0.68882  0.69749
    656   2.13107  5.34376  3.18772  2.08661  4.71732  3.66711  3.79092  4.15587  1.45337  3.62384  4.39978  3.14562  4.05713  2.89991  2.17254  2.90628  3.15322  3.75425  5.73043  4.39414    753 k - - -
          2.68618  4.42225  2.77519  2.73123  3.46354  2.40513  3.72494  3.29354  2.67741  2.69355  4.24690  2.90347  2.73739  3.18146  2.89801  2.37887  2.77519  2.98518  4.58477  3.61503
          0.01410  4.66439  5.38674  0.61958  0.77255  0.68882  0.69749
    657   2.87395  4.68986  3.61044  3.03229  3.84294  3.79891  4.01300  2.45048  1.49263  2.09066  3.75179  3.46782  4.17745  3.26692  3.17911  3.05020  2.48217  2.83091  5.27169  4.02858    754 k - - -
          2.68618  4.42225  2.77519  2.73123  3.46354  2.40513  3.72494  3.29354  2.67741  2.69355  4.24690  2.90347  2.73739  3.18146  2.89801  2.37887  2.77519  2.98518  4.58477  3.61503
          0.01410  4.66439  5.38674  0.61958  0.77255  0.68882  0.69749
    658   2.04385  4.91778  3.19619  2.17698  4.16644  3.59760  3.81847  3.56220  2.61638  3.18777  4.01124  3.15363  3.99563  2.97854  2.29352  2.81384  2.35983  2.34977  5.44537  4.12340    755 a - - -
          2.68618  4.42225  2.77519  2.73123  3.46354  2.40513  3.72494  3.29354  2.67741  2.69355  4.24690  2.90347  2.73739  3.18146  2.89801  2.37887  2.77519  2.98518  4.58477  3.61503
          0.01410  4.66439  5.38674  0.61958  0.77255  0.68882  0.69749
    659   2.98866  5.48989  1.55822  1.75493  4.79216  3.55978  3.90083  2.66780  2.74815  3.77809  4.56085  2.23317  4.05511  3.02866  3.27529  2.92746  3.23865  3.85634  5.93719  4.49995    756 d - - -
          2.68618  4.42225  2.77519  2.73123  3.46354  2.40513  3.72494  3.29354  2.67741  2.69355  4.24690  2.90347  2.73739  3.18146  2.89801  2.37887  2.77519  2.98518  4.58477  3.61503
          0.01410  4.66439  5.38674  0.61958  0.77255  0.68882  0.69749
    660   2.77053  4.91816  3.18691  2.08003  4.14205  3.60498  3.81067  2.36073  2.04633  3.16930  3.99431  3.14927  3.99641  2.97336  3.05761  2.26558  3.00134  3.24213  5.42591  2.84320    757 k - - -
          2.68618  4.42225  2.77519  2.73123  3.46354  2.40513  3.72494  3.29354  2.67741  2.69355  4.24690  2.90347  2.73739  3.18146  2.89801  2.37887  2.77519  2.98518  4.58477  3.61503
          0.01410  4.66439  5.38674  0.61958  0.77255  0.68882  0.69749
    661   2.78309  4.94780  3.19393  2.17432  4.18124  3.61212  3.80933  2.79590  1.81627  2.32762  4.01963  3.15080  2.76616  2.96610  3.02395  2.82563  3.01259  3.26800  5.45073  4.12899    758 k - - -
          2.68618  4.42225  2.77519  2.73123  3.46354  2.40513  3.72494  3.29354  2.67741  2.69355  4.24690  2.90347  2.73739  3.18146  2.89801  2.37887  2.77519  2.98518  4.58477  3.61503
          0.01410  4.66439  5.38674  0.61958  0.77255  0.68882  0.69749
    662   2.90158  5.26318  3.18838  1.69631  4.60207  3.65354  3.78787  4.03034  1.95948  3.53561  4.32067  3.14070  4.04142  2.90341  1.99033  2.88328  3.11964  2.44578  5.67428  4.33861    759 e - - -
          2.68618  4.42225  2.77519  2.73123  3.46354  2.40513  3.72494  3.29354  2.67741  2.69355  4.24690  2.90347  2.73739  3.18146  2.89801  2.37887  2.77519  2.98518  4.58477  3.61503
          0.01410  4.66439  5.38674  0.61958  0.77255  0.68882  0.69749
    663   2.79915  5.01348  2.11764  2.67752  4.50804  2.42847  3.96758  3.93976  2.80418  3.53022  4.33171  3.17885  4.02851  3.11852  3.27964  1.52974  3.09889  2.47310  5.74498  4.39285    760 s - - -
          2.68618  4.42225  2.77519  2.73123  3.46354  2.40513  3.72494  3.29354  2.67741  2.69355  4.24690  2.90347  2.73739  3.18146  2.89801  2.37887  2.77519  2.98518  4.58477  3.61503
          0.01410  4.66439  5.38674  0.61958  0.77255  0.68882  0.69749
    664   3.03825  5.60923  1.82711  1.49881  4.92818  3.55754  3.92532  4.43620  2.78570  3.90499  4.68063  3.01232  4.07257  2.10508  3.32583  2.17658  3.29251  3.99047  6.04116  4.57867    761 e - - -
          2.68618  4.42225  2.77519  2.73123  3.46354  2.40513  3.72494  3.29354  2.67741  2.69355  4.24690  2.90347  2.73739  3.18146  2.89801  2.37887  2.77519  2.98518  4.58477  3.61503
          0.01410  4.66439  5.38674  0.61958  0.77255  0.68882  0.69749
    665   2.88627  4.47823  3.98031  3.41173  3.52200  3.92186  4.19956  2.16869  3.29629  1.50327  3.46447  3.75383  4.28858  2.23187  3.57800  3.19499  2.32342  2.60784  5.08238  3.88254    762 l - - -
          2.68618  4.42225  2.77519  2.73123  3.46354  2.40513  3.72494  3.29354  2.67741  2.69355  4.24690  2.90347  2.73739  3.18146  2.89801  2.37887  2.77519  2.98518  4.58477  3.61503
          0.01410  4.66439  5.38674  0.61958  0.77255  0.68882  0.69749
    666   3.02842  5.19612  3.34589  2.93342  4.83239  3.67256  4.06272  4.27297  1.31500  3.79222  4.61821  3.38030  4.19698  3.21115  2.91357  1.27737  3.32956  3.84932  5.89386  4.61382    763 s - - -
          2.68618  4.42225  2.77519  2.73123  3.46354  2.40513  3.72494  3.29354  2.67741  2.69355  4.24690  2.90347  2.73739  3.18146  2.89801  2.37887  2.77519  2.98518  4.58477  3.61503
          0.01410  4.66439  5.38674  0.61958  0.77255  0.68882  0.69749
    667   2.77048  4.81048  3.25105  2.21655  4.00743  3.62990  2.54966  2.54348  2.69846  3.04914  3.89581  2.35542  4.02236  3.04378  3.13417  2.85358  3.00254  2.19399  5.34240  4.04199    764 v - - -
          2.68618  4.42225  2.77519  2.73123  3.46354  2.40513  3.72494  3.29354  2.67741  2.69355  4.24690  2.90347  2.73739  3.18146  2.89801  2.37887  2.77519  2.98518  4.58477  3.61503
          0.01410  4.66439  5.38674  0.61958  0.77255  0.68882  0.69749
    668   2.78699  4.99160  3.17300  2.16083  4.21989  3.60565  2.70202  3.65338  2.02946  3.24761  2.48173  3.13298  3.99539  2.94489  2.99730  2.81719  3.01569  3.32899  5.47109  2.62504    765 k - - -
          2.68618  4.42225  2.77519  2.73123  3.46354  2.40513  3.72494  3.29354  2.67741  2.69355  4.24690  2.90347  2.73739  3.18146  2.89801  2.37887  2.77519  2.98518  4.58477  3.61503
          0.01410  4.66439  5.38674  0.61958  0.77255  0.68882  0.69749
    669   2.75452  4.84651  3.22320  2.18151  2.66006  3.60955  3.82297  3.45700  2.65522  3.09193  2.95376  3.17211  3.99894  2.25591  3.10276  2.29603  2.49208  3.16269  5.37010  4.05958    766 e - - -
          2.68618  4.42225  2.77519  2.73123  3.46354  2.40513  3.72494  3.29354  2.67741  2.69355  4.24690  2.90347  2.73739  3.18146  2.89801  2.37887  2.77519  2.98518  4.58477  3.61503
          0.01410  4.66439  5.38674  0.61958  0.77255  0.68882  0.69749
    670   2.23311  5.00335  3.13260  2.59343  4.32922  2.47560  3.80987  3.75975  2.21914  3.33944  4.13572  2.54177  3.97086  2.94739  3.06118  2.11765  2.99998  2.53689  5.55675  4.20820    767 s - - -
          2.68618  4.42225  2.77519  2.73123  3.46354  2.40513  3.72494  3.29354  2.67741  2.69355  4.24690  2.90347  2.73739  3.18146  2.89801  2.37887  2.77519  2.98518  4.58477  3.61503
          0.01410  4.66439  5.38674  0.61958  0.77255  0.68882  0.69749
    671   2.78532  5.25131  2.36176  2.46857  4.57576  3.54098  3.74381  4.05077  1.99479  3.54717  4.30003  3.01493  3.94560  2.09603  2.97294  2.12829  3.01768  3.63273  5.69175  2.89935    768 k - - -
          2.68618  4.42225  2.77519  2.73123  3.46354  2.40513  3.72494  3.29354  2.67741  2.69355  4.24690  2.90347  2.73739  3.18146  2.89801  2.37887  2.77519  2.98518  4.58477  3.61503
          0.01410  4.66439  5.38674  0.61958  0.77255  0.68882  0.69749
    672   2.93926  5.37699  1.60934  1.99032  4.68323  3.55987  3.88239  4.14074  2.71589  3.67391  4.46179  3.04055  2.29177  3.01208  3.22964  2.89706  3.18836  2.52906  5.85114  4.43612    769 d - - -
          2.68618  4.42225  2.77519  2.73123  3.46354  2.40513  3.72494  3.29354  2.67741  2.69355  4.24690  2.90347  2.73739  3.18146  2.89801  2.37887  2.77519  2.98518  4.58477  3.61503
          0.01410  4.66439  5.38674  0.61958  0.77255  0.68882  0.69749
    673   3.38979  6.10732  1.33206  1.24738  5.37930  3.58462  4.16127  4.94471  3.23393  4.38691  5.24009  1.92850  4.23061  3.32630  3.88578  3.23741  3.68467  4.47206  6.52890  4.95668    770 e - - -
          2.68618  4.42225  2.77519  2.73123  3.46354  2.40513  3.72494  3.29354  2.67741  2.69355  4.24690  2.90347  2.73739  3.18146  2.89801  2.37887  2.77519  2.98518  4.58477  3.61503
          0.01410  4.66439  5.38674  0.61958  0.77255  0.68882  0.69749
    674   2.80039  4.75856  3.41836  2.86560  4.00038  3.65961  3.92990  3.38362  2.73681  1.82723  3.90463  3.32273  2.37525  3.14484  2.34826  2.15394  3.04916  3.10898  5.34551  4.07330    771 l - - -
          2.68618  4.42225  2.77519  2.73123  3.46354  2.40513  3.72494  3.29354  2.67741  2.69355  4.24690  2.90347  2.73739  3.18146  2.89801  2.37887  2.77519  2.98518  4.58477  3.61503
          0.32245  4.66439  1.32348  0.61958  0.77255  0.68882  0.69749
    675   2.70220  4.90296  2.94238  2.60001  4.50719  2.02800  3.89617  3.96571  2.69101  3.53000  4.33316  3.08509  3.92500  1.82129  3.12492  1.95652  3.02573  3.53210  5.71081  4.36563    772 q - - -
          2.68618  4.42225  2.77519  2.73123  3.46354  2.40513  3.72494  3.29354  2.67741  2.69355  4.24690  2.90347  2.73739  3.18146  2.89801  2.37887  2.77519  2.98518  4.58477  3.61503
          0.01915  4.36108  5.08343  0.61958  0.77255  1.04684  0.43239
    676   2.79477  5.04373  2.11832  2.47366  4.24198  3.49245  3.77220  3.67785  2.58594  2.02815  4.10586  3.00873  3.94281  2.02405  3.04705  2.80085  3.03666  3.36432  5.51735  4.15248    773 q - - -
          2.68618  4.42225  2.77519  2.73123  3.46354  2.40513  3.72494  3.29354  2.67741  2.69355  4.24690  2.90347  2.73739  3.18146  2.89801  2.37887  2.77519  2.98518  4.58477  3.61503
          0.01915  4.36108  5.08343  0.61958  0.77255  1.04684  0.43239
    677   2.67991  4.72645  3.14567  2.64809  3.99734  2.61102  3.79721  3.39736  2.62038  2.11087  3.88593  3.13083  3.93309  2.22393  3.03650  2.24381  2.93564  3.09849  5.31829  4.01885    774 l - - -
          2.68618  4.42225  2.77519  2.73123  3.46354  2.40513  3.72494  3.29354  2.67741  2.69355  4.24690  2.90347  2.73739  3.18146  2.89801  2.37887  2.77519  2.98518  4.58477  3.61503
          0.01915  4.36108  5.08343  0.61958  0.77255  1.04684  0.43239
    678   2.76736  4.78356  3.01575  1.86044  2.11745  2.33741  3.85085  3.40641  2.76985  3.05651  3.93408  3.14254  3.98641  3.08336  3.20404  2.84826  3.02602  3.12583  5.27444  3.91445    775 e - - -
          2.68618  4.42225  2.77519  2.73123  3.46354  2.40513  3.72494  3.29354  2.67741  2.69355  4.24690  2.90347  2.73739  3.18146  2.89801  2.37887  2.77519  2.98518  4.58477  3.61503
          0.01915  4.36108  5.08343  0.61958  0.77255  1.04684  0.43239
    679   2.73466  4.68769  3.20453  1.87078  3.91666  3.58058  3.87327  2.23914  2.73393  2.89479  3.80737  3.21212  4.00435  3.08491  3.14670  2.85445  2.06974  2.81759  5.30676  4.01977    776 e - - -
          2.68618  4.42225  2.77519  2.73123  3.46354  2.40513  3.72494  3.29354  2.67741  2.69355  4.24690  2.90347  2.73739  3.18146  2.89801  2.37887  2.77519  2.98518  4.58477  3.61503
          0.01915  4.36108  5.08343  0.61958  0.77255  1.04684  0.43239
    680   2.46065  4.42533  3.57420  3.38699  4.74846  1.62966  4.54336  4.24435  3.55944  3.89884  4.70141  3.53456  3.92393  3.81492  3.87113  0.98775  2.97619  3.57860  6.05205  4.84342    777 s - - -
          2.68618  4.42225  2.77519  2.73123  3.46354  2.40513  3.72494  3.29354  2.67741  2.69355  4.24690  2.90347  2.73739  3.18146  2.89801  2.37887  2.77519  2.98518  4.58477  3.61503
          0.01915  4.36108  5.08343  0.61958  0.77255  1.04684  0.43239
    681   2.86892  5.29034  2.70237  1.83353  4.61910  3.46282  3.77288  4.08537  2.53872  3.59302  4.39040  2.94917  2.10298  1.95104  2.99566  2.82416  3.11597  3.68671  5.74731  4.35228    778 e - - -
          2.68618  4.42225  2.77519  2.73123  3.46354  2.40513  3.72494  3.29354  2.67741  2.69355  4.24690  2.90347  2.73739  3.18146  2.89801  2.37887  2.77519  2.98518  4.58477  3.61503
          0.01915  4.36108  5.08343  0.61958  0.77255  1.04684  0.43239
    682   2.84708  5.18251  3.01365  2.53718  4.55903  3.53913  3.72596  3.99438  1.81874  3.49353  4.29112  3.04976  3.96416  1.86922  2.69177  1.95869  3.07662  3.61018  5.62279  4.29325    779 k - - -
          2.68618  4.42225  2.77519  2.73123  3.46354  2.40513  3.72494  3.29354  2.67741  2.69355  4.24690  2.90347  2.73739  3.18146  2.89801  2.37887  2.77519  2.98518  4.58477  3.61503
          0.01915  4.36108  5.08343  0.61958  0.77255  1.04684  0.43239
    683   1.49989  4.35248  3.76972  3.37891  4.45162  3.16058  4.39691  3.83758  3.37314  3.53845  4.35963  3.52265  3.89265  3.66049  3.69828  1.46207  1.82600  3.31356  5.79793  4.59015    780 s - - -
          2.68618  4.42225  2.77519  2.73123  3.46354  2.40513  3.72494  3.29354  2.67741  2.69355  4.24690  2.90347  2.73739  3.18146  2.89801  2.37887  2.77519  2.98518  4.58477  3.61503
          0.01915  4.36108  5.08343  0.61958  0.77255  1.04684  0.43239
    684   2.91570  4.39164  4.31563  3.76305  2.00343  3.99926  4.27800  2.52240  3.64086  1.61431  3.25426  3.98146  4.36272  3.85797  3.83029  3.31135  1.88489  2.43877  4.86008  3.57087    781 l - - -
          2.68618  4.42225  2.77519  2.73123  3.46354  2.40513  3.72494  3.29354  2.67741  2.69355  4.24690  2.90347  2.73739  3.18146  2.89801  2.37887  2.77519  2.98518  4.58477  3.61503
          0.01915  4.36108  5.08343  0.61958  0.77255  1.04684  0.43239
    685   2.93068  5.05307  3.30860  2.81657  4.55732  3.60351  3.85617  3.89191  1.13105  3.47113  4.33216  3.25710  4.07262  3.00645  2.61726  2.96934  2.09250  3.54567  5.62904  4.38018    782 k - - -
          2.68618  4.42225  2.77519  2.73123  3.46354  2.40513  3.72494  3.29354  2.67741  2.69355  4.24690  2.90347  2.73739  3.18146  2.89801  2.37887  2.77519  2.98518  4.58477  3.61503
          0.01915  4.36108  5.08343  0.61958  0.77255  1.04684  0.43239
    686   2.78714  4.89153  3.17027  2.03085  4.15100  3.57596  3.76799  3.47324  2.44987  3.13364  3.99008  3.13762  3.98061  2.93359  1.99205  2.84015  3.01631  2.02960  5.39968  4.10581    783 r - - -
          2.68618  4.42225  2.77519  2.73123  3.46354  2.40513  3.72494  3.29354  2.67741  2.69355  4.24690  2.90347  2.73739  3.18146  2.89801  2.37887  2.77519  2.98518  4.58477  3.61503
          0.01915  4.36108  5.08343  0.61958  0.77255  1.04684  0.43239
    687   3.06571  5.39415  2.57455  1.07083  4.89431  1.81164  4.03744  4.39706  2.97461  3.93044  4.78112  3.03341  4.06564  3.21209  3.48056  3.01989  3.38190  3.96432  6.04645  4.65622    784 e - - -
          2.68618  4.42225  2.77519  2.73123  3.46354  2.40513  3.72494  3.29354  2.67741  2.69355  4.24690  2.90347  2.73739  3.18146  2.89801  2.37887  2.77519  2.98518  4.58477  3.61503
          0.01915  4.36108  5.08343  0.61958  0.77255  1.04684  0.43239
    688   2.89935  4.80241  3.26324  2.93608  3.79191  3.62292  4.03544  3.27600  2.91443  1.80847  3.97032  1.38047  4.13562  3.32246  3.25843  3.02540  3.19412  3.06297  5.28255  3.89522    785 n - - -
          2.68581  4.42254  2.77549  2.73153  3.46383  2.40542  3.72524  3.29240  2.67704  2.69384  4.24719  2.90376  2.73687  3.18047  2.89830  2.37916  2.77476  2.98548  4.58506  3.61532
          0.63728  0.76556  5.08343  1.04545  0.43315  1.04684  0.43239
    689   1.69701  4.34233  3.96592  3.45855  3.70534  3.62911  4.28843  1.88192  3.38205  2.64564  3.64039  3.71219  4.15279  3.67321  3.66636  2.98146  1.91771  2.37289  5.24314  4.03213    789 a - - -
          2.68618  4.42225  2.77519  2.73123  3.46354  2.40513  3.72494  3.29354  2.67741  2.69355  4.24690  2.90347  2.73739  3.18146  2.89801  2.37887  2.77519  2.98518  4.58477  3.61503
          0.01915  4.36108  5.08343  0.61958  0.77255  1.04684  0.43239
    690   2.59499  4.69289  3.12259  2.76299  4.44401  3.30445  4.00905  3.88088  2.85941  3.49368  4.30263  1.80024  3.90776  3.18682  3.28647  1.88698  1.85248  3.42777  5.70492  4.39218    790 n - - -
          2.68618  4.42225  2.77519  2.73123  3.46354  2.40513  3.72494  3.29354  2.67741  2.69355  4.24690  2.90347  2.73739  3.18146  2.89801  2.37887  2.77519  2.98518  4.58477  3.61503
          0.01915  4.36108  5.08343  0.61958  0.77255  1.04684  0.43239
    691   3.03371  5.32643  2.88948  2.59570  4.72887  3.56658  3.84899  4.19902  1.63027  3.68998  4.52849  1.35935  4.06648  2.99535  2.75439  3.00231  3.28189  3.81460  5.76940  4.44593    791 n - - -
          2.68618  4.42225  2.77519  2.73123  3.46354  2.40513  3.72494  3.29354  2.67741  2.69355  4.24690  2.90347  2.73739  3.18146  2.89801  2.37887  2.77519  2.98518  4.58477  3.61503
          0.01915  4.36108  5.08343  0.61958  0.77255  1.04684  0.43239
    692   2.94329  5.45752  2.55972  1.57165  4.77579  3.44422  3.80521  4.26862  2.61985  3.74829  4.54428  1.90131  3.96383  2.05742  3.10845  2.86827  3.19582  3.84522  5.88417  4.44931    792 e - - -
          2.68618  4.42225  2.77519  2.73123  3.46354  2.40513  3.72494  3.29354  2.67741  2.69355  4.24690  2.90347  2.73739  3.18146  2.89801  2.37887  2.77519  2.98518  4.58477  3.61503
          0.01915  4.36108  5.08343  0.61958  0.77255  1.04684  0.43239
    693   3.09434  5.24478  3.32623  2.84967  4.68302  3.69213  3.84463  4.15038  2.24705  3.62314  4.48122  2.06708  4.14248  2.99293  1.11265  3.09914  3.32329  3.79153  5.65626  4.41187    793 r - - -
          2.68618  4.42225  2.77519  2.73123  3.46354  2.40513  3.72494  3.29354  2.67741  2.69355  4.24690  2.90347  2.73739  3.18146  2.89801  2.37887  2.77519  2.98518  4.58477  3.61503
          0.01915  4.36108  5.08343  0.61958  0.77255  1.04684  0.43239
    694   2.86691  5.20438  3.04437  2.55395  4.58682  3.55688  3.72264  4.01813  1.61934  3.50760  4.30591  3.06271  3.97551  1.95892  2.64749  2.09100  3.09152  3.63385  5.62673  4.30538    794 k - - -
          2.68618  4.42225  2.77519  2.73123  3.46354  2.40513  3.72494  3.29354  2.67741  2.69355  4.24690  2.90347  2.73739  3.18146  2.89801  2.37887  2.77519  2.98518  4.58477  3.61503
          0.01915  4.36108  5.08343  0.61958  0.77255  1.04684  0.43239
    695   2.95760  4.33682  4.60753  4.04716  3.26923  4.15427  4.43575  1.51645  3.90009  2.22573  3.35008  4.19068  4.49064  4.09984  4.03404  3.47504  3.19644  1.60753  4.94420  2.12738    795 i - - -
          2.68618  4.42225  2.77519  2.73123  3.46354  2.40513  3.72494  3.29354  2.67741  2.69355  4.24690  2.90347  2.73739  3.18146  2.89801  2.37887  2.77519  2.98518  4.58477  3.61503
          0.01915  4.36108  5.08343  0.61958  0.77255  1.04684  0.43239
    696   2.88762  4.94837  3.46937  2.95555  4.55549  3.56274  3.92203  3.99784  2.38380  3.53556  4.38988  3.34290  4.07864  3.08647  1.14161  1.95296  3.18951  3.60893  5.63573  4.39718    796 r - - -
          2.68618  4.42225  2.77519  2.73123  3.46354  2.40513  3.72494  3.29354  2.67741  2.69355  4.24690  2.90347  2.73739  3.18146  2.89801  2.37887  2.77519  2.98518  4.58477  3.61503
          0.01915  4.36108  5.08343  0.61958  0.77255  1.04684  0.43239
    697   2.82022  4.57621  3.78081  3.35206  3.73913  3.64389  4.27092  3.02862  3.22245  2.57800  1.94188  3.66644  1.38872  3.60193  3.50857  3.04593  3.15537  2.87158  5.31536  4.07858    797 p - - -
          2.68618  4.42225  2.77519  2.73123  3.46354  2.40513  3.72494  3.29354  2.67741  2.69355  4.24690  2.90347  2.73739  3.18146  2.89801  2.37887  2.77519  2.98518  4.58477  3.61503
          0.01915  4.36108  5.08343  0.61958  0.77255  1.04684  0.43239
    698   2.60432  4.59811  3.26009  2.83841  4.12169  3.37865  3.98890  3.47802  2.87207  3.18628  4.03970  2.00076  3.93735  3.20504  3.27578  1.72118  2.94602  2.12152  5.46858  4.17874    798 s - - -
          2.68618  4.42225  2.77519  2.73123  3.46354  2.40513  3.72494  3.29354  2.67741  2.69355  4.24690  2.90347  2.73739  3.18146  2.89801  2.37887  2.77519  2.98518  4.58477  3.61503
          0.01915  4.36108  5.08343  0.61958  0.77255  1.04684  0.43239
    699   2.85698  5.28037  2.80269  1.68161  4.62774  3.49048  3.73941  4.08298  1.76552  3.57533  4.36371  2.97234  2.46191  2.86247  2.85554  2.81464  3.09292  3.68097  5.70973  4.33456    799 e - - -
          2.68618  4.42225  2.77519  2.73123  3.46354  2.40513  3.72494  3.29354  2.67741  2.69355  4.24690  2.90347  2.73739  3.18146  2.89801  2.37887  2.77519  2.98518  4.58477  3.61503
          0.01915  4.36108  5.08343  0.61958  0.77255  1.04684  0.43239
    700   2.84728  5.18382  2.89713  2.50469  4.57571  3.49934  3.76492  4.02342  1.74349  3.53468  4.33500  2.14465  2.11013  2.89592  2.82090  2.82802  3.09398  3.63058  5.67378  4.32489    800 k - - -
          2.68618  4.42225  2.77519  2.73123  3.46354  2.40513  3.72494  3.29354  2.67741  2.69355  4.24690  2.90347  2.73739  3.18146  2.89801  2.37887  2.77519  2.98518  4.58477  3.61503
          0.01915  4.36108  5.08343  0.61958  0.77255  1.04684  0.43239
    701   1.71461  4.67131  3.35713  2.83226  4.20743  3.42644  3.91469  3.57264  2.64599  3.22275  4.06522  3.24639  3.94566  3.10031  1.95095  2.74575  2.08036  3.21879  5.48002  4.20975    801 a - - -
          2.68618  4.42225  2.77519  2.73123  3.46354  2.40513  3.72494  3.29354  2.67741  2.69355  4.24690  2.90347  2.73739  3.18146  2.89801  2.37887  2.77519  2.98518  4.58477  3.61503
          0.01915  4.36108  5.08343  0.61958  0.77255  1.04684  0.43239
    702   2.79570  4.95304  3.14853  2.61965  4.21748  3.56756  3.74380  3.61605  1.70977  3.20627  2.36459  2.25493  3.97097  2.89910  2.75818  2.82992  3.02237  3.30403  5.42805  4.12508    802 k - - -
          2.68618  4.42225  2.77519  2.73123  3.46354  2.40513  3.72494  3.29354  2.67741  2.69355  4.24690  2.90347  2.73739  3.18146  2.89801  2.37887  2.77519  2.98518  4.58477  3.61503
          0.01915  4.36108  5.08343  0.61958  0.77255  1.04684  0.43239
    703   2.60984  4.35536  4.01428  3.63892  3.94515  3.45318  4.48363  2.81105  3.57367  2.92022  3.92321  3.76835  4.11224  3.87320  3.82163  1.72475  3.02536  1.14631  5.48399  4.25200    803 v - - -
          2.68618  4.42225  2.77519  2.73123  3.46354  2.40513  3.72494  3.29354  2.67741  2.69355  4.24690  2.90347  2.73739  3.18146  2.89801  2.37887  2.77519  2.98518  4.58477  3.61503
          0.01915  4.36108  5.08343  0.61958  0.77255  1.04684  0.43239
    704   2.11559  4.93516  2.11233  2.47890  4.17097  3.47612  2.74434  3.60786  2.53860  2.51928  4.02337  3.00569  3.89897  2.87822  3.00676  2.72843  2.94677  3.27701  5.43389  4.07967    804 d - - -
          2.68618  4.42225  2.77519  2.73123  3.46354  2.40513  3.72494  3.29354  2.67741  2.69355  4.24690  2.90347  2.73739  3.18146  2.89801  2.37887  2.77519  2.98518  4.58477  3.61503
          0.01915  4.36108  5.08343  0.61958  0.77255  1.04684  0.43239
    705   2.70848  4.57669  3.44212  2.88913  3.81596  3.58232  3.88362  2.09538  2.68918  2.85073  3.74649  3.31068  4.01204  3.13030  2.19618  1.89454  2.96555  2.87755  5.19623  3.94062    805 s - - -
          2.68618  4.42225  2.77519  2.73123  3.46354  2.40513  3.72494  3.29354  2.67741  2.69355  4.24690  2.90347  2.73739  3.18146  2.89801  2.37887  2.77519  2.98518  4.58477  3.61503
          0.01915  4.36108  5.08343  0.61958  0.77255  1.04684  0.43239
    706   3.13728  5.80283  1.43846  1.50659  5.08523  3.40047  3.93701  4.63115  2.96036  4.08797  4.92346  1.89622  4.02183  3.09504  3.57957  3.00382  3.42290  4.17200  6.23231  4.69239    806 d - - -
          2.68618  4.42225  2.77519  2.73123  3.46354  2.40513  3.72494  3.29354  2.67741  2.69355  4.24690  2.90347  2.73739  3.18146  2.89801  2.37887  2.77519  2.98518  4.58477  3.61503
          0.01915  4.36108  5.08343  0.61958  0.77255  1.04684  0.43239
    707   2.90930  5.34795  2.61970  1.79039  4.69002  1.94970  3.81038  4.16532  2.61723  3.67092  4.47310  2.93543  3.96140  1.92176  3.09332  2.85507  3.16658  3.75717  5.82409  4.41285    807 e - - -
          2.68618  4.42225  2.77519  2.73123  3.46354  2.40513  3.72494  3.29354  2.67741  2.69355  4.24690  2.90347  2.73739  3.18146  2.89801  2.37887  2.77519  2.98518  4.58477  3.61503
          0.01915  4.36108  5.08343  0.61958  0.77255  1.04684  0.43239
    708   2.86875  4.83598  3.43727  2.83438  4.04049  3.68556  3.80095  2.02851  2.38521  3.00110  3.90733  3.27820  4.06293  2.15773  1.88544  2.96090  3.08169  3.12553  5.31138  4.06352    808 r - - -
          2.68618  4.42225  2.77519  2.73123  3.46354  2.40513  3.72494  3.29354  2.67741  2.69355  4.24690  2.90347  2.73739  3.18146  2.89801  2.37887  2.77519  2.98518  4.58477  3.61503
          0.01915  4.36108  5.08343  0.61958  0.77255  1.04684  0.43239
    709   3.13757  4.95730  3.87666  3.22243  3.95650  3.89626  3.97710  3.33004  2.42488  1.74798  3.91406  3.58425  4.28146  3.19818  1.22233  3.27191  3.35021  3.19009  5.34160  4.10310    809 r - - -
          2.68618  4.42225  2.77519  2.73123  3.46354  2.40513  3.72494  3.29354  2.67741  2.69355  4.24690  2.90347  2.73739  3.18146  2.89801  2.37887  2.77519  2.98518  4.58477  3.61503
          0.01915  4.36108  5.08343  0.61958  0.77255  1.04684  0.43239
    710   1.87378  4.52559  3.44432  2.94756  3.82634  3.54874  3.98008  3.00901  2.87877  2.82569  3.75086  3.35558  4.02218  2.24259  3.24048  2.85572  2.96526  1.81451  5.25202  3.99845    810 v - - -
          2.68618  4.42225  2.77519  2.73123  3.46354  2.40513  3.72494  3.29354  2.67741  2.69355  4.24690  2.90347  2.73739  3.18146  2.89801  2.37887  2.77519  2.98518  4.58477  3.61503
          0.01915  4.36108  5.08343  0.61958  0.77255  1.04684  0.43239
    711   2.99744  5.55609  1.89946  1.32555  4.87603  3.40747  3.86716  4.38733  2.80227  3.87221  4.67947  2.87141  3.97716  3.01199  3.36868  1.99000  3.27012  3.94816  6.02408  4.54213    811 e - - -
          2.68618  4.42225  2.77519  2.73123  3.46354  2.40513  3.72494  3.29354  2.67741  2.69355  4.24690  2.90347  2.73739  3.18146  2.89801  2.37887  2.77519  2.98518  4.58477  3.61503
          0.01915  4.36108  5.08343  0.61958  0.77255  1.04684  0.43239
    712   2.82405  5.04866  3.00741  1.67926  4.30534  3.54984  3.74874  3.69235  2.00796  2.14816  4.11565  3.06594  3.96875  2.89577  2.81321  2.83508  3.05095  3.37574  5.50526  4.18237    812 e - - -
          2.68618  4.42225  2.77519  2.73123  3.46354  2.40513  3.72494  3.29354  2.67741  2.69355  4.24690  2.90347  2.73739  3.18146  2.89801  2.37887  2.77519  2.98518  4.58477  3.61503
          0.01915  4.36108  5.08343  0.61958  0.77255  1.04684  0.43239
    713   3.04295  5.35971  3.28425  1.96341  4.79778  3.69793  3.72039  4.18399  1.47219  3.60684  4.42169  3.17725  4.07691  2.83654  1.68964  3.00676  3.22982  3.81000  5.65834  4.40871    813 k - - -
          2.68618  4.42225  2.77519  2.73123  3.46354  2.40513  3.72494  3.29354  2.67741  2.69355  4.24690  2.90347  2.73739  3.18146  2.89801  2.37887  2.77519  2.98518  4.58477  3.61503
          0.01915  4.36108  5.08343  0.61958  0.77255  1.04684  0.43239
    714   2.89101  5.22569  2.97252  2.54297  4.61319  2.15112  3.74984  4.04715  1.80227  3.54026  4.34434  3.05670  3.98630  1.83734  2.70117  2.86723  3.12229  3.66216  5.66293  4.33678    814 k - - -
          2.68618  4.42225  2.77519  2.73123  3.46354  2.40513  3.72494  3.29354  2.67741  2.69355  4.24690  2.90347  2.73739  3.18146  2.89801  2.37887  2.77519  2.98518  4.58477  3.61503
          0.01915  4.36108  5.08343  0.61958  0.77255  1.04684  0.43239
    715   2.18444  4.67682  3.18919  1.95663  3.96765  3.50807  3.83543  3.22114  2.69510  2.98506  3.85089  3.16489  3.94701  3.03397  3.12460  2.77171  2.33962  2.20165  5.31920  4.02524    815 e - - -
          2.68689  4.42712  2.77537  2.72903  3.46756  2.40921  3.72834  3.29196  2.67594  2.69475  4.25177  2.90461  2.74034  3.17694  2.89165  2.37685  2.77253  2.98355  4.58964  3.61991
          0.55179  0.85783        *  3.85054  0.02150  0.00000        *
//
