# Supplementary material for: T346Hunter: A Novel Web-Based Tool for the Prediction of Type III, Type IV and Type VI Secretion Systems in Bacterial Genomes
Source: PLoS One. 2015 Apr 13;10(4):e0119317. doi: 10.1371/journal.pone.0119317 (PMC4395097; doi:10.1371/journal.pone.0119317)
Supplement: S1 Data — (ZIP) [file pone.0119317.s009.zip › T346Hunter_profiles/GP.YddH.hmm]

HMMER3/f [3.1b1 | May 2013]
NAME  YdcH
LENG  320
ALPH  amino
RF    no
MM    no
CONS  yes
CS    no
MAP   yes
DATE  Mon Feb 10 16:19:49 2014
NSEQ  4
EFFN  0.667969
CKSUM 1008096636
STATS LOCAL MSV      -11.0985  0.70078
STATS LOCAL VITERBI  -11.8563  0.70078
STATS LOCAL FORWARD   -5.8375  0.70078
HMM          A        C        D        E        F        G        H        I        K        L        M        N        P        Q        R        S        T        V        W        Y   
            m->m     m->i     m->d     i->m     i->i     d->m     d->d
  COMPO   2.56737  4.41869  2.96845  2.67579  3.10464  2.62230  3.83624  2.77713  2.68838  2.58154  3.64858  3.07705  3.55922  3.12589  3.03877  2.60279  2.89165  2.60188  4.51331  3.24322
          2.68618  4.42247  2.77541  2.73145  3.46376  2.40534  3.72516  3.29342  2.67682  2.69314  4.24519  2.90368  2.73742  3.18168  2.89822  2.37895  2.77517  2.98490  4.58499  3.61525
          0.23706  1.59911  4.71264  1.74671  0.19158  0.00000        *
      1   3.15815  4.53882  4.61222  4.05059  2.34420  4.32614  4.51040  2.26985  3.92076  1.33960  1.77697  4.29139  4.56055  4.05313  4.06507  3.65044  3.37984  2.37594  4.88538  3.65397     10 l - - -
          2.68618  4.42225  2.77519  2.73123  3.46354  2.40513  3.72494  3.29354  2.67741  2.69355  4.24690  2.90347  2.73739  3.18146  2.89801  2.37887  2.77519  2.98518  4.58477  3.61503
          0.02786  3.99029  4.71264  0.61958  0.77255  0.48576  0.95510
      2   2.65218  4.37970  3.48709  2.94015  2.76249  3.60181  3.85117  2.67013  2.16085  2.43823  3.43881  3.34161  3.99378  3.17828  3.13028  2.87517  2.89280  2.01721  4.91741  3.62572     11 v - - -
          2.68618  4.42225  2.77519  2.73123  3.46354  2.40513  3.72494  3.29354  2.67741  2.69355  4.24690  2.90347  2.73739  3.18146  2.89801  2.37887  2.77519  2.98518  4.58477  3.61503
          0.02786  3.99029  4.71264  0.61958  0.77255  0.48576  0.95510
      3   2.67652  4.20325  3.96169  3.42429  2.29185  3.72435  4.02413  1.88388  3.32327  2.18638  3.25060  3.67509  4.12172  3.57550  3.55474  2.50083  2.93107  2.24784  4.70049  3.37486     12 i - - -
          2.68618  4.42225  2.77519  2.73123  3.46354  2.40513  3.72494  3.29354  2.67741  2.69355  4.24690  2.90347  2.73739  3.18146  2.89801  2.37887  2.77519  2.98518  4.58477  3.61503
          0.02786  3.99029  4.71264  0.61958  0.77255  0.48576  0.95510
      4   2.37610  4.29741  3.31213  3.13457  4.19520  3.02527  4.24058  3.73432  3.21630  3.44588  4.36290  3.33964  3.77405  3.55662  3.49787  0.92633  2.86527  3.24353  5.55850  4.27967     13 s - - -
          2.68618  4.42225  2.77519  2.73123  3.46354  2.40513  3.72494  3.29354  2.67741  2.69355  4.24690  2.90347  2.73739  3.18146  2.89801  2.37887  2.77519  2.98518  4.58477  3.61503
          0.02786  3.99029  4.71264  0.61958  0.77255  0.48576  0.95510
      5   2.09271  4.61521  3.18914  2.67269  3.87977  3.45915  3.73096  3.14077  1.93080  2.41446  3.76725  3.12338  3.89286  2.93226  2.77497  2.75453  2.89935  2.88304  5.21106  3.94052     14 k - - -
          2.68618  4.42225  2.77519  2.73123  3.46354  2.40513  3.72494  3.29354  2.67741  2.69355  4.24690  2.90347  2.73739  3.18146  2.89801  2.37887  2.77519  2.98518  4.58477  3.61503
          0.02786  3.99029  4.71264  0.61958  0.77255  0.48576  0.95510
      6   2.72526  4.75365  3.19020  2.73254  4.22123  3.39447  3.77819  3.66319  2.35726  3.23588  4.11679  3.15657  1.89013  2.96195  1.82678  2.79868  3.01634  3.32224  5.39046  4.14759     15 r - - -
          2.68618  4.42225  2.77519  2.73123  3.46354  2.40513  3.72494  3.29354  2.67741  2.69355  4.24690  2.90347  2.73739  3.18146  2.89801  2.37887  2.77519  2.98518  4.58477  3.61503
          0.02786  3.99029  4.71264  0.61958  0.77255  0.48576  0.95510
      7   3.18764  4.52687  4.75052  4.19700  2.07838  4.40136  4.56482  1.84518  4.06877  1.21752  2.92624  4.39665  4.62481  4.17273  4.18436  3.73713  3.41107  2.22993  4.88343  3.60945     16 l - - -
          2.68618  4.42225  2.77519  2.73123  3.46354  2.40513  3.72494  3.29354  2.67741  2.69355  4.24690  2.90347  2.73739  3.18146  2.89801  2.37887  2.77519  2.98518  4.58477  3.61503
          0.02786  3.99029  4.71264  0.61958  0.77255  0.48576  0.95510
      8   1.94210  4.30156  4.04470  3.59458  3.56995  3.73220  4.42342  1.45187  3.49214  2.29148  3.46315  3.83736  4.23665  3.81064  3.74838  3.11994  3.05266  1.95567  5.27888  4.05702     17 i - - -
          2.68618  4.42225  2.77519  2.73123  3.46354  2.40513  3.72494  3.29354  2.67741  2.69355  4.24690  2.90347  2.73739  3.18146  2.89801  2.37887  2.77519  2.98518  4.58477  3.61503
          0.02786  3.99029  4.71264  0.61958  0.77255  0.48576  0.95510
      9   3.41118  4.77881  4.40023  4.13820  0.83699  4.07114  3.93394  2.92158  4.04254  2.26504  3.63506  4.15338  4.52793  4.17834  4.13312  3.67432  3.71280  2.92074  4.15016  2.50326     18 f - - -
          2.68618  4.42225  2.77519  2.73123  3.46354  2.40513  3.72494  3.29354  2.67741  2.69355  4.24690  2.90347  2.73739  3.18146  2.89801  2.37887  2.77519  2.98518  4.58477  3.61503
          0.02786  3.99029  4.71264  0.61958  0.77255  0.48576  0.95510
     10   3.41118  4.77881  4.40023  4.13820  0.83699  4.07114  3.93394  2.92158  4.04254  2.26504  3.63506  4.15338  4.52793  4.17834  4.13312  3.67432  3.71280  2.92074  4.15016  2.50326     19 f - - -
          2.68618  4.42225  2.77519  2.73123  3.46354  2.40513  3.72494  3.29354  2.67741  2.69355  4.24690  2.90347  2.73739  3.18146  2.89801  2.37887  2.77519  2.98518  4.58477  3.61503
          0.02786  3.99029  4.71264  0.61958  0.77255  0.48576  0.95510
     11   2.69776  4.27291  3.83387  3.31728  2.22881  2.79992  3.94813  2.57307  3.22604  1.73309  3.28130  3.59865  4.09792  3.49433  3.48210  3.00458  2.95488  2.43311  4.63663  3.25572     20 l - - -
          2.68618  4.42225  2.77519  2.73123  3.46354  2.40513  3.72494  3.29354  2.67741  2.69355  4.24690  2.90347  2.73739  3.18146  2.89801  2.37887  2.77519  2.98518  4.58477  3.61503
          0.02786  3.99029  4.71264  0.61958  0.77255  0.48576  0.95510
     12   2.90166  4.41300  4.28726  3.95521  3.63829  3.84444  4.73722  2.05078  3.82477  2.30564  3.58671  4.12578  4.39924  4.17662  4.02573  3.35630  3.26089  0.88849  5.44224  4.18065     21 v - - -
          2.68618  4.42225  2.77519  2.73123  3.46354  2.40513  3.72494  3.29354  2.67741  2.69355  4.24690  2.90347  2.73739  3.18146  2.89801  2.37887  2.77519  2.98518  4.58477  3.61503
          0.02786  3.99029  4.71264  0.61958  0.77255  0.48576  0.95510
     13   2.62915  4.30233  3.63498  3.09523  3.36180  3.59627  3.95391  2.60278  2.98132  1.85427  2.68932  3.44968  4.01521  3.31383  3.28659  2.17302  2.89065  2.44422  4.92329  3.68430     22 l - - -
          2.68618  4.42225  2.77519  2.73123  3.46354  2.40513  3.72494  3.29354  2.67741  2.69355  4.24690  2.90347  2.73739  3.18146  2.89801  2.37887  2.77519  2.98518  4.58477  3.61503
          0.02786  3.99029  4.71264  0.61958  0.77255  0.48576  0.95510
     14   2.57969  3.15799  3.97542  3.41230  2.29459  3.63376  3.97166  2.47568  3.29706  1.97764  3.21157  3.62934  4.03975  3.53512  3.50469  2.55586  2.83447  2.29420  4.65470  3.38064     23 l - - -
          2.68618  4.42225  2.77519  2.73123  3.46354  2.40513  3.72494  3.29354  2.67741  2.69355  4.24690  2.90347  2.73739  3.18146  2.89801  2.37887  2.77519  2.98518  4.58477  3.61503
          0.02786  3.99029  4.71264  0.61958  0.77255  0.48576  0.95510
     15   3.14983  4.49026  4.72625  4.17576  2.03620  4.36721  4.53862  1.66401  4.04693  1.40076  2.96946  4.36592  4.60593  4.16487  4.16695  3.70299  3.37648  2.16094  4.87496  3.58232     24 l - - -
          2.68618  4.42225  2.77519  2.73123  3.46354  2.40513  3.72494  3.29354  2.67741  2.69355  4.24690  2.90347  2.73739  3.18146  2.89801  2.37887  2.77519  2.98518  4.58477  3.61503
          0.02786  3.99029  4.71264  0.61958  0.77255  0.48576  0.95510
     16   2.99720  4.36018  4.59764  4.04894  2.14979  4.22387  4.52592  1.74866  3.93279  1.82269  3.11360  4.24397  4.51943  4.10779  4.08638  3.55745  3.23731  1.55668  4.98118  3.72112     25 v - - -
          2.68618  4.42225  2.77519  2.73123  3.46354  2.40513  3.72494  3.29354  2.67741  2.69355  4.24690  2.90347  2.73739  3.18146  2.89801  2.37887  2.77519  2.98518  4.58477  3.61503
          0.02786  3.99029  4.71264  0.61958  0.77255  0.48576  0.95510
     17   3.07669  4.40405  4.75148  4.25764  3.55530  4.40205  4.98065  1.36293  4.14285  2.06488  3.36649  4.48096  4.72588  4.41361  4.34677  3.78997  3.34570  1.14749  5.51383  4.30508     26 v - - -
          2.68618  4.42225  2.77519  2.73123  3.46354  2.40513  3.72494  3.29354  2.67741  2.69355  4.24690  2.90347  2.73739  3.18146  2.89801  2.37887  2.77519  2.98518  4.58477  3.61503
          0.02786  3.99029  4.71264  0.61958  0.77255  0.48576  0.95510
     18   2.97527  4.39680  4.43533  3.93990  2.04551  4.08576  4.34988  2.14247  3.82463  1.92727  3.21242  4.11691  4.45238  4.02524  3.99939  3.44654  3.24106  1.41071  4.79229  3.38300     27 v - - -
          2.68618  4.42225  2.77519  2.73123  3.46354  2.40513  3.72494  3.29354  2.67741  2.69355  4.24690  2.90347  2.73739  3.18146  2.89801  2.37887  2.77519  2.98518  4.58477  3.61503
          0.02786  3.99029  4.71264  0.61958  0.77255  0.48576  0.95510
     19   3.17383  4.51575  4.74043  4.17612  3.14282  4.43218  4.75759  1.57744  4.03866  1.36649  2.09217  4.43173  4.65232  4.19418  4.18558  3.76961  3.40073  2.07286  5.15622  4.06162     28 l - - -
          2.68618  4.42225  2.77519  2.73123  3.46354  2.40513  3.72494  3.29354  2.67741  2.69355  4.24690  2.90347  2.73739  3.18146  2.89801  2.37887  2.77519  2.98518  4.58477  3.61503
          0.02786  3.99029  4.71264  0.61958  0.77255  0.48576  0.95510
     20   2.82650  4.33708  4.08501  3.54197  3.34828  3.92174  4.30981  1.87453  3.41395  1.61095  3.23296  3.84833  4.29229  3.71194  3.67054  3.23864  2.23562  2.03744  5.08308  3.88856     29 l - - -
          2.68618  4.42225  2.77519  2.73123  3.46354  2.40513  3.72494  3.29354  2.67741  2.69355  4.24690  2.90347  2.73739  3.18146  2.89801  2.37887  2.77519  2.98518  4.58477  3.61503
          0.02786  3.99029  4.71264  0.61958  0.77255  0.48576  0.95510
     21   3.18406  4.51587  4.77943  4.22325  2.37785  4.42447  4.64737  1.64518  4.09806  1.22644  2.93474  4.43300  4.64433  4.20727  4.21594  3.76290  3.40894  2.14966  4.97792  3.75616     30 l - - -
          2.68618  4.42225  2.77519  2.73123  3.46354  2.40513  3.72494  3.29354  2.67741  2.69355  4.24690  2.90347  2.73739  3.18146  2.89801  2.37887  2.77519  2.98518  4.58477  3.61503
          0.02786  3.99029  4.71264  0.61958  0.77255  0.48576  0.95510
     22   2.43391  4.26028  3.39985  2.95617  3.69993  2.56851  3.94609  2.10616  2.92856  2.76186  3.66557  3.28138  3.83648  3.25125  3.26572  1.99872  2.78101  2.68425  5.13421  3.88951     31 s - - -
          2.68618  4.42225  2.77519  2.73123  3.46354  2.40513  3.72494  3.29354  2.67741  2.69355  4.24690  2.90347  2.73739  3.18146  2.89801  2.37887  2.77519  2.98518  4.58477  3.61503
          0.02786  3.99029  4.71264  0.61958  0.77255  0.48576  0.95510
     23   2.66608  4.67656  3.14996  2.76367  4.28661  1.64805  3.85378  3.74443  2.48760  3.33298  4.19750  3.16988  3.87411  3.04949  1.87622  2.75500  3.00038  3.35910  5.45412  4.22372     32 g - - -
          2.68618  4.42225  2.77519  2.73123  3.46354  2.40513  3.72494  3.29354  2.67741  2.69355  4.24690  2.90347  2.73739  3.18146  2.89801  2.37887  2.77519  2.98518  4.58477  3.61503
          0.02786  3.99029  4.71264  0.61958  0.77255  0.48576  0.95510
     24   2.65460  4.89347  2.54152  1.80815  4.39645  2.17632  3.75494  3.84515  2.63242  3.42364  4.24908  2.85454  3.79680  2.92235  3.10682  2.20520  2.96773  3.43980  5.62529  4.25210     33 e - - -
          2.68618  4.42225  2.77519  2.73123  3.46354  2.40513  3.72494  3.29354  2.67741  2.69355  4.24690  2.90347  2.73739  3.18146  2.89801  2.37887  2.77519  2.98518  4.58477  3.61503
          0.02786  3.99029  4.71264  0.61958  0.77255  0.48576  0.95510
     25   2.51501  4.56326  2.88046  2.61876  4.20243  3.17453  3.88320  3.59396  2.72991  3.28442  4.14895  1.76863  3.79379  3.09076  3.11587  2.61092  1.96573  3.20006  5.50810  4.18825     34 n - - -
          2.68618  4.42225  2.77519  2.73123  3.46354  2.40513  3.72494  3.29354  2.67741  2.69355  4.24690  2.90347  2.73739  3.18146  2.89801  2.37887  2.77519  2.98518  4.58477  3.61503
          0.02786  3.99029  4.71264  0.61958  0.77255  0.48576  0.95510
     26   2.63744  4.76789  2.82290  2.51289  4.22252  3.28011  3.75688  3.71188  2.49076  3.29441  4.14974  2.98549  3.82889  1.81704  2.85771  1.94293  2.95041  3.33566  5.46465  4.12708     35 q - - -
          2.68618  4.42225  2.77519  2.73123  3.46354  2.40513  3.72494  3.29354  2.67741  2.69355  4.24690  2.90347  2.73739  3.18146  2.89801  2.37887  2.77519  2.98518  4.58477  3.61503
          0.02786  3.99029  4.71264  0.61958  0.77255  0.48576  0.95510
     27   2.55159  4.48866  3.18709  2.70559  3.83716  3.36823  3.78009  3.12854  2.22334  2.86871  3.75117  3.13352  3.85141  3.00473  2.94538  2.05303  2.83980  2.18470  5.19331  3.92353     36 s - - -
          2.68618  4.42225  2.77519  2.73123  3.46354  2.40513  3.72494  3.29354  2.67741  2.69355  4.24690  2.90347  2.73739  3.18146  2.89801  2.37887  2.77519  2.98518  4.58477  3.61503
          0.13589  3.99029  2.22039  0.61958  0.77255  0.48576  0.95510
     28   2.22503  4.19255  3.12128  2.91375  4.27949  1.82746  4.09970  3.74606  3.06903  3.41740  4.24991  3.15718  3.64492  3.36077  3.40336  1.56530  2.70548  3.19352  5.60036  4.35501     37 s - - -
          2.68618  4.42225  2.77519  2.73123  3.46354  2.40513  3.72494  3.29354  2.67741  2.69355  4.24690  2.90347  2.73739  3.18146  2.89801  2.37887  2.77519  2.98518  4.58477  3.61503
          0.03099  3.88539  4.60774  0.61958  0.77255  0.58317  0.81673
     29   2.61700  4.78908  1.85782  2.33983  4.26664  3.18681  3.76610  3.61073  2.68664  3.30202  4.17382  2.85447  3.77358  2.95069  3.16543  2.64759  1.98919  3.25083  5.55452  4.18718     38 d - - -
          2.68618  4.42225  2.77519  2.73123  3.46354  2.40513  3.72494  3.29354  2.67741  2.69355  4.24690  2.90347  2.73739  3.18146  2.89801  2.37887  2.77519  2.98518  4.58477  3.61503
          0.03099  3.88539  4.60774  0.61958  0.77255  0.42934  1.05251
     30   2.80473  5.26944  1.79364  1.86065  4.59521  3.24638  3.70922  4.08077  2.63964  3.60495  4.42442  2.73246  3.81287  2.86198  3.18724  1.97921  3.08085  3.66997  5.78044  4.32798     39 d - - -
          2.68618  4.42225  2.77519  2.73123  3.46354  2.40513  3.72494  3.29354  2.67741  2.69355  4.24690  2.90347  2.73739  3.18146  2.89801  2.37887  2.77519  2.98518  4.58477  3.61503
          0.02786  3.99029  4.71264  0.61958  0.77255  0.48576  0.95510
     31   2.61012  4.26627  3.54911  2.55908  2.75795  3.60239  3.82323  2.66361  2.94136  2.39291  3.34595  3.37357  3.98086  3.23700  3.26356  2.86576  2.84354  2.00146  4.73177  2.89826     40 v - - -
          2.68618  4.42225  2.77519  2.73123  3.46354  2.40513  3.72494  3.29354  2.67741  2.69355  4.24690  2.90347  2.73739  3.18146  2.89801  2.37887  2.77519  2.98518  4.58477  3.61503
          0.02786  3.99029  4.71264  0.61958  0.77255  0.48576  0.95510
     32   2.75216  4.31429  4.03015  3.55868  3.53838  3.77200  4.38185  1.46980  3.43016  2.26389  3.43393  3.82404  4.24751  3.76546  3.68825  3.14541  2.10045  1.96312  5.24053  4.01846     41 i - - -
          2.68618  4.42225  2.77519  2.73123  3.46354  2.40513  3.72494  3.29354  2.67741  2.69355  4.24690  2.90347  2.73739  3.18146  2.89801  2.37887  2.77519  2.98518  4.58477  3.61503
          0.02786  3.99029  4.71264  0.61958  0.77255  0.48576  0.95510
     33   2.79589  5.04124  1.62291  2.30784  4.61319  1.63828  3.87805  4.12734  2.88873  3.69712  4.55594  2.84914  3.83903  3.06985  3.42009  2.77997  3.14250  3.68573  5.81239  4.43581     42 d - - -
          2.68618  4.42225  2.77519  2.73123  3.46354  2.40513  3.72494  3.29354  2.67741  2.69355  4.24690  2.90347  2.73739  3.18146  2.89801  2.37887  2.77519  2.98518  4.58477  3.61503
          0.02786  3.99029  4.71264  0.61958  0.77255  0.48576  0.95510
     34   2.29224  4.23152  3.31483  3.06007  4.26794  1.56337  4.17701  3.62238  3.13268  3.35583  4.21600  3.27602  3.72430  3.44684  3.44822  2.46414  1.75895  3.13494  5.60575  4.38850     43 g - - -
          2.68618  4.42225  2.77519  2.73123  3.46354  2.40513  3.72494  3.29354  2.67741  2.69355  4.24690  2.90347  2.73739  3.18146  2.89801  2.37887  2.77519  2.98518  4.58477  3.61503
          0.02786  3.99029  4.71264  0.61958  0.77255  0.48576  0.95510
     35   2.78532  4.99990  2.48107  1.65121  4.50114  1.71712  3.83098  3.96100  2.73269  3.54681  4.40729  2.88187  3.84897  3.01640  3.19423  2.78094  3.10631  3.56399  5.69965  4.35103     44 e - - -
          2.68618  4.42225  2.77519  2.73123  3.46354  2.40513  3.72494  3.29354  2.67741  2.69355  4.24690  2.90347  2.73739  3.18146  2.89801  2.37887  2.77519  2.98518  4.58477  3.61503
          0.02786  3.99029  4.71264  0.61958  0.77255  0.48576  0.95510
     36   2.96136  5.53027  1.38835  1.54659  4.81510  3.21995  3.77446  4.33418  2.80220  3.83922  4.69936  2.68495  3.84741  2.94363  3.40178  2.84148  3.25238  3.90906  5.99004  4.48470     45 d - - -
          2.68618  4.42225  2.77519  2.73123  3.46354  2.40513  3.72494  3.29354  2.67741  2.69355  4.24690  2.90347  2.73739  3.18146  2.89801  2.37887  2.77519  2.98518  4.58477  3.61503
          0.02786  3.99029  4.71264  0.61958  0.77255  0.48576  0.95510
     37   2.76121  4.89865  2.55419  1.92601  4.46522  1.43071  3.88487  3.91981  2.79004  3.52775  4.40026  2.94131  3.85573  3.08563  3.22637  2.78464  3.10389  3.52159  5.67533  4.35996     46 g - - -
          2.68618  4.42225  2.77519  2.73123  3.46354  2.40513  3.72494  3.29354  2.67741  2.69355  4.24690  2.90347  2.73739  3.18146  2.89801  2.37887  2.77519  2.98518  4.58477  3.61503
          0.23356  3.99029  1.66181  0.61958  0.77255  0.48576  0.95510
     38   2.88611  4.97423  2.46027  1.14771  4.31090  3.22424  3.80697  3.74862  2.67745  3.38003  4.36007  2.89334  3.82566  3.02591  3.07595  2.87839  3.19054  3.44183  5.49814  4.22296     47 e - - -
          2.68618  4.42225  2.77519  2.73123  3.46354  2.40513  3.72494  3.29354  2.67741  2.69355  4.24690  2.90347  2.73739  3.18146  2.89801  2.37887  2.77519  2.98518  4.58477  3.61503
          0.03412  3.79085  4.51320  0.61958  0.77255  0.65614  0.73157
     39   3.25427  4.63500  4.19309  3.80104  1.59477  4.07303  3.43401  3.00703  3.67507  2.40833  3.63843  3.79749  4.41335  3.78941  3.82079  3.42454  3.48744  2.91985  3.64914  1.39113     48 y - - -
          2.68618  4.42225  2.77519  2.73123  3.46354  2.40513  3.72494  3.29354  2.67741  2.69355  4.24690  2.90347  2.73739  3.18146  2.89801  2.37887  2.77519  2.98518  4.58477  3.61503
          0.03412  3.79085  4.51320  0.61958  0.77255  0.65614  0.73157
     40   2.64120  4.61387  2.85515  1.90402  3.86239  3.35390  3.77164  2.94018  2.59842  2.79653  3.78936  3.02553  3.85663  2.98475  2.98213  2.74548  2.92200  2.21324  5.27442  3.96233     49 e - - -
          2.68618  4.42225  2.77519  2.73123  3.46354  2.40513  3.72494  3.29354  2.67741  2.69355  4.24690  2.90347  2.73739  3.18146  2.89801  2.37887  2.77519  2.98518  4.58477  3.61503
          0.03412  3.79085  4.51320  0.61958  0.77255  0.65614  0.73157
     41   2.37278  4.21690  3.35935  3.11023  3.90030  3.05818  4.13328  3.01765  3.05154  2.88391  3.94162  3.33124  3.75632  3.45108  3.31283  2.57338  1.31843  2.72141  5.34549  4.11759     50 t - - -
          2.68618  4.42225  2.77519  2.73123  3.46354  2.40513  3.72494  3.29354  2.67741  2.69355  4.24690  2.90347  2.73739  3.18146  2.89801  2.37887  2.77519  2.98518  4.58477  3.61503
          0.03412  3.79085  4.51320  0.61958  0.77255  0.39230  1.12548
     42   2.63247  4.68937  2.96663  2.53357  3.94135  3.39614  3.69920  3.31703  2.47365  2.98294  3.85338  2.52425  3.84968  2.18731  2.85954  2.70444  2.88931  2.30333  5.25494  3.94187     51 q - - -
          2.68618  4.42225  2.77519  2.73123  3.46354  2.40513  3.72494  3.29354  2.67741  2.69355  4.24690  2.90347  2.73739  3.18146  2.89801  2.37887  2.77519  2.98518  4.58477  3.61503
          0.02786  3.99029  4.71264  0.61958  0.77255  0.48576  0.95510
     43   2.55589  4.63305  2.71101  2.56337  4.40427  1.64141  3.95055  3.92778  2.87121  3.53969  4.38672  1.88349  3.79066  3.16499  3.28525  2.63361  2.96015  3.44972  5.66505  4.33937     52 g - - -
          2.68618  4.42225  2.77519  2.73123  3.46354  2.40513  3.72494  3.29354  2.67741  2.69355  4.24690  2.90347  2.73739  3.18146  2.89801  2.37887  2.77519  2.98518  4.58477  3.61503
          0.02786  3.99029  4.71264  0.61958  0.77255  0.48576  0.95510
     44   3.20930  4.53726  4.76723  4.24730  3.23826  4.48465  4.86423  1.33403  4.07926  1.30858  3.06920  4.50140  4.73000  4.29938  4.24259  3.85918  3.45237  1.90676  5.26817  4.10179     53 l - - -
          2.68618  4.42225  2.77519  2.73123  3.46354  2.40513  3.72494  3.29354  2.67741  2.69355  4.24690  2.90347  2.73739  3.18146  2.89801  2.37887  2.77519  2.98518  4.58477  3.61503
          0.02786  3.99029  4.71264  0.61958  0.77255  0.48576  0.95510
     45   1.38686  4.24684  3.34144  3.04244  4.18015  3.03207  4.13868  3.49465  3.08199  3.23593  4.12321  3.27761  2.06123  3.40445  3.40588  2.48639  2.77000  3.05847  5.54156  4.31559     54 a - - -
          2.68618  4.42225  2.77519  2.73123  3.46354  2.40513  3.72494  3.29354  2.67741  2.69355  4.24690  2.90347  2.73739  3.18146  2.89801  2.37887  2.77519  2.98518  4.58477  3.61503
          0.02786  3.99029  4.71264  0.61958  0.77255  0.48576  0.95510
     46   2.77567  4.98748  2.56315  1.70862  4.39556  3.29153  3.78390  3.83243  2.62734  3.42212  4.28846  2.90076  1.90285  2.96128  3.06575  2.77495  3.07066  3.46948  5.60550  4.26275     55 e - - -
          2.68618  4.42225  2.77519  2.73123  3.46354  2.40513  3.72494  3.29354  2.67741  2.69355  4.24690  2.90347  2.73739  3.18146  2.89801  2.37887  2.77519  2.98518  4.58477  3.61503
          0.02786  3.99029  4.71264  0.61958  0.77255  0.48576  0.95510
     47   1.92895  4.86747  2.60380  1.58780  4.31721  3.26760  3.78352  3.64077  2.63795  3.31877  4.19285  2.90704  3.83279  2.96124  3.08099  2.71574  2.99850  3.29406  5.57992  4.22858     56 e - - -
          2.68618  4.42225  2.77519  2.73123  3.46354  2.40513  3.72494  3.29354  2.67741  2.69355  4.24690  2.90347  2.73739  3.18146  2.89801  2.37887  2.77519  2.98518  4.58477  3.61503
          0.02786  3.99029  4.71264  0.61958  0.77255  0.48576  0.95510
     48   3.05455  4.40281  4.68799  4.19989  3.55664  4.34390  4.93579  1.52816  4.07894  2.08156  3.37894  4.42611  4.68972  4.36263  4.29043  3.73396  3.32962  1.05036  5.49994  4.28093     57 v - - -
          2.68618  4.42225  2.77519  2.73123  3.46354  2.40513  3.72494  3.29354  2.67741  2.69355  4.24690  2.90347  2.73739  3.18146  2.89801  2.37887  2.77519  2.98518  4.58477  3.61503
          0.02786  3.99029  4.71264  0.61958  0.77255  0.48576  0.95510
     49   2.78053  4.77554  2.92586  1.72316  3.84792  3.48448  3.80425  3.10735  2.61035  2.00562  3.80061  3.09137  3.95043  3.01632  2.98845  2.86242  3.03240  2.90883  5.28184  3.96202     58 e - - -
          2.68618  4.42225  2.77519  2.73123  3.46354  2.40513  3.72494  3.29354  2.67741  2.69355  4.24690  2.90347  2.73739  3.18146  2.89801  2.37887  2.77519  2.98518  4.58477  3.61503
          0.02786  3.99029  4.71264  0.61958  0.77255  0.48576  0.95510
     50   3.14166  4.97031  3.64466  3.13266  4.35488  3.60556  3.91477  3.90571  2.29202  3.40029  4.39842  3.48287  4.10333  3.13013  0.81261  3.22077  3.40019  3.62483  5.39073  4.25772     59 r - - -
          2.68618  4.42225  2.77519  2.73123  3.46354  2.40513  3.72494  3.29354  2.67741  2.69355  4.24690  2.90347  2.73739  3.18146  2.89801  2.37887  2.77519  2.98518  4.58477  3.61503
          0.02786  3.99029  4.71264  0.61958  0.77255  0.48576  0.95510
     51   3.19525  4.54193  4.51024  4.04081  1.66724  4.17622  3.71272  2.78543  3.87599  1.78127  3.38124  4.01402  4.48292  3.95981  3.96648  3.50458  3.41842  2.74736  2.19573  2.29416     60 f - - -
          2.68618  4.42225  2.77519  2.73123  3.46354  2.40513  3.72494  3.29354  2.67741  2.69355  4.24690  2.90347  2.73739  3.18146  2.89801  2.37887  2.77519  2.98518  4.58477  3.61503
          0.02786  3.99029  4.71264  0.61958  0.77255  0.48576  0.95510
     52   3.06352  5.15982  3.48946  2.81506  4.61616  3.67260  3.61214  3.96124  1.45392  3.40330  4.27887  3.20978  4.04079  2.74858  1.41733  3.06123  3.22795  3.64699  5.44264  4.28209     61 r - - -
          2.68618  4.42225  2.77519  2.73123  3.46354  2.40513  3.72494  3.29354  2.67741  2.69355  4.24690  2.90347  2.73739  3.18146  2.89801  2.37887  2.77519  2.98518  4.58477  3.61503
          0.02786  3.99029  4.71264  0.61958  0.77255  0.48576  0.95510
     53   2.10792  4.93275  2.67753  1.86819  4.20919  3.34203  2.84623  3.65584  2.45481  3.23881  4.06699  2.87729  3.81891  2.81905  2.89591  2.68789  2.93744  3.31182  5.44285  4.08221     62 e - - -
          2.68618  4.42225  2.77519  2.73123  3.46354  2.40513  3.72494  3.29354  2.67741  2.69355  4.24690  2.90347  2.73739  3.18146  2.89801  2.37887  2.77519  2.98518  4.58477  3.61503
          0.02786  3.99029  4.71264  0.61958  0.77255  0.48576  0.95510
     54   2.71954  4.54146  3.38809  2.89784  3.79278  3.55252  3.87707  2.77813  1.92896  2.70968  3.71144  3.30383  4.00333  3.11624  2.86123  2.89760  2.98503  1.72921  5.21389  3.95838     63 v - - -
          2.68618  4.42225  2.77519  2.73123  3.46354  2.40513  3.72494  3.29354  2.67741  2.69355  4.24690  2.90347  2.73739  3.18146  2.89801  2.37887  2.77519  2.98518  4.58477  3.61503
          0.02786  3.99029  4.71264  0.61958  0.77255  0.48576  0.95510
     55   2.99783  4.42478  4.42625  3.93881  1.74414  4.07953  4.27061  2.22583  3.82029  1.90581  3.20300  4.09994  4.44715  4.00834  3.98763  3.44181  3.26377  1.62314  4.67468  3.22086     64 v - - -
          2.68618  4.42225  2.77519  2.73123  3.46354  2.40513  3.72494  3.29354  2.67741  2.69355  4.24690  2.90347  2.73739  3.18146  2.89801  2.37887  2.77519  2.98518  4.58477  3.61503
          0.02786  3.99029  4.71264  0.61958  0.77255  0.48576  0.95510
     56   2.69792  4.87860  2.64099  1.61840  4.28326  3.29616  3.75693  3.60956  2.57914  3.27891  4.15120  2.91332  3.83821  2.93038  3.00926  2.72118  2.08899  3.27341  5.53962  4.19318     65 e - - -
          2.68618  4.42225  2.77519  2.73123  3.46354  2.40513  3.72494  3.29354  2.67741  2.69355  4.24690  2.90347  2.73739  3.18146  2.89801  2.37887  2.77519  2.98518  4.58477  3.61503
          0.02786  3.99029  4.71264  0.61958  0.77255  0.48576  0.95510
     57   3.08237  5.04813  3.26602  2.86704  4.46153  3.55777  3.82868  3.89848  0.88779  3.43851  4.39482  3.28587  4.05078  3.01435  2.45978  3.11734  3.32749  3.60005  5.46871  4.29896     66 k - - -
          2.68618  4.42225  2.77519  2.73123  3.46354  2.40513  3.72494  3.29354  2.67741  2.69355  4.24690  2.90347  2.73739  3.18146  2.89801  2.37887  2.77519  2.98518  4.58477  3.61503
          0.02786  3.99029  4.71264  0.61958  0.77255  0.48576  0.95510
     58   2.79972  4.79826  2.87804  1.90097  3.41921  3.47337  3.69490  3.37598  2.63961  2.98530  3.92119  3.05880  3.94228  3.01233  3.02562  2.85536  3.04741  3.11830  4.89749  1.96628     67 e - - -
          2.68618  4.42225  2.77519  2.73123  3.46354  2.40513  3.72494  3.29354  2.67741  2.69355  4.24690  2.90347  2.73739  3.18146  2.89801  2.37887  2.77519  2.98518  4.58477  3.61503
          0.02786  3.99029  4.71264  0.61958  0.77255  0.48576  0.95510
     59   0.85645  4.25408  3.58502  3.38317  4.17237  3.07518  4.39090  3.31573  3.40252  3.19178  4.21172  3.50210  3.82567  3.73313  3.64410  2.60389  2.88948  2.94971  5.58775  4.40148     68 a - - -
          2.68618  4.42225  2.77519  2.73123  3.46354  2.40513  3.72494  3.29354  2.67741  2.69355  4.24690  2.90347  2.73739  3.18146  2.89801  2.37887  2.77519  2.98518  4.58477  3.61503
          0.02786  3.99029  4.71264  0.61958  0.77255  0.48576  0.95510
     60   2.71908  4.56359  3.49170  2.93285  3.79706  3.53504  3.83760  2.95754  2.46212  2.73099  3.73600  3.31324  3.98746  3.07136  1.76635  2.88083  2.98757  1.98994  5.18703  3.93465     69 r - - -
          2.68618  4.42225  2.77519  2.73123  3.46354  2.40513  3.72494  3.29354  2.67741  2.69355  4.24690  2.90347  2.73739  3.18146  2.89801  2.37887  2.77519  2.98518  4.58477  3.61503
          0.02786  3.99029  4.71264  0.61958  0.77255  0.48576  0.95510
     61   2.93805  5.14221  3.05345  2.59071  4.51859  3.53574  3.62725  3.92395  1.40721  3.39579  4.25653  3.05615  3.95767  2.03914  2.29878  2.92146  3.13935  3.58904  5.48230  4.23559     70 k - - -
          2.68618  4.42225  2.77519  2.73123  3.46354  2.40513  3.72494  3.29354  2.67741  2.69355  4.24690  2.90347  2.73739  3.18146  2.89801  2.37887  2.77519  2.98518  4.58477  3.61503
          0.02786  3.99029  4.71264  0.61958  0.77255  0.48576  0.95510
     62   2.86670  5.27914  2.31724  1.46927  4.59605  3.26366  3.73971  4.09381  2.62495  3.62919  4.47725  1.93185  3.84621  2.90475  3.11328  2.79771  3.14773  3.69783  5.77527  4.34136     71 e - - -
          2.68618  4.42225  2.77519  2.73123  3.46354  2.40513  3.72494  3.29354  2.67741  2.69355  4.24690  2.90347  2.73739  3.18146  2.89801  2.37887  2.77519  2.98518  4.58477  3.61503
          0.02786  3.99029  4.71264  0.61958  0.77255  0.48576  0.95510
     63   2.78532  4.99990  2.48107  1.65121  4.50114  1.71712  3.83098  3.96100  2.73269  3.54681  4.40729  2.88187  3.84897  3.01640  3.19423  2.78094  3.10631  3.56399  5.69965  4.35103     72 e - - -
          2.68618  4.42225  2.77519  2.73123  3.46354  2.40513  3.72494  3.29354  2.67741  2.69355  4.24690  2.90347  2.73739  3.18146  2.89801  2.37887  2.77519  2.98518  4.58477  3.61503
          0.02786  3.99029  4.71264  0.61958  0.77255  0.48576  0.95510
     64   3.07669  4.40405  4.75148  4.25764  3.55530  4.40205  4.98065  1.36293  4.14285  2.06488  3.36649  4.48096  4.72588  4.41361  4.34677  3.78997  3.34570  1.14749  5.51383  4.30508     73 v - - -
          2.68618  4.42225  2.77519  2.73123  3.46354  2.40513  3.72494  3.29354  2.67741  2.69355  4.24690  2.90347  2.73739  3.18146  2.89801  2.37887  2.77519  2.98518  4.58477  3.61503
          0.02786  3.99029  4.71264  0.61958  0.77255  0.48576  0.95510
     65   2.78936  4.39673  3.74170  3.24196  1.98283  3.71791  3.68355  2.90054  3.17320  2.53242  3.52837  3.51305  4.11581  3.42722  3.45287  2.11632  3.03750  2.70540  4.22348  2.20300     74 f - - -
          2.68618  4.42225  2.77519  2.73123  3.46354  2.40513  3.72494  3.29354  2.67741  2.69355  4.24690  2.90347  2.73739  3.18146  2.89801  2.37887  2.77519  2.98518  4.58477  3.61503
          0.02786  3.99029  4.71264  0.61958  0.77255  0.48576  0.95510
     66   2.96136  5.53027  1.38835  1.54659  4.81510  3.21995  3.77446  4.33418  2.80220  3.83922  4.69936  2.68495  3.84741  2.94363  3.40178  2.84148  3.25238  3.90906  5.99004  4.48470     75 d - - -
          2.68618  4.42225  2.77519  2.73123  3.46354  2.40513  3.72494  3.29354  2.67741  2.69355  4.24690  2.90347  2.73739  3.18146  2.89801  2.37887  2.77519  2.98518  4.58477  3.61503
          0.02786  3.99029  4.71264  0.61958  0.77255  0.48576  0.95510
     67   1.90226  4.67849  2.92826  2.59115  4.14529  3.29003  3.79431  3.52616  2.53572  3.15582  4.05175  3.04392  3.83903  1.82575  2.89264  2.68759  2.93116  3.18964  5.42887  4.12274     76 q - - -
          2.68618  4.42225  2.77519  2.73123  3.46354  2.40513  3.72494  3.29354  2.67741  2.69355  4.24690  2.90347  2.73739  3.18146  2.89801  2.37887  2.77519  2.98518  4.58477  3.61503
          0.02786  3.99029  4.71264  0.61958  0.77255  0.48576  0.95510
     68   3.02782  4.43323  4.51019  4.02569  3.41463  4.20851  4.73536  1.90348  3.86511  1.69294  3.29037  4.26726  4.57892  4.16682  4.07563  3.59682  3.30620  1.13741  5.32478  4.09008     77 v - - -
          2.68618  4.42225  2.77519  2.73123  3.46354  2.40513  3.72494  3.29354  2.67741  2.69355  4.24690  2.90347  2.73739  3.18146  2.89801  2.37887  2.77519  2.98518  4.58477  3.61503
          0.02786  3.99029  4.71264  0.61958  0.77255  0.48576  0.95510
     69   2.61164  4.72348  2.72189  2.51124  4.30191  3.19878  3.85533  3.81626  2.71317  3.42250  4.27625  1.69590  2.17878  3.05385  3.12421  2.66907  2.96920  3.39776  5.56394  4.22014     78 n - - -
          2.68618  4.42225  2.77519  2.73123  3.46354  2.40513  3.72494  3.29354  2.67741  2.69355  4.24690  2.90347  2.73739  3.18146  2.89801  2.37887  2.77519  2.98518  4.58477  3.61503
          0.02786  3.99029  4.71264  0.61958  0.77255  0.48576  0.95510
     70   2.91252  4.37915  4.13103  3.62899  2.81651  3.95437  4.00872  1.59773  3.46825  2.12384  3.30621  3.84606  4.31326  3.73800  3.67263  3.28348  3.15509  2.27273  4.49621  2.07671     79 i - - -
          2.68618  4.42225  2.77519  2.73123  3.46354  2.40513  3.72494  3.29354  2.67741  2.69355  4.24690  2.90347  2.73739  3.18146  2.89801  2.37887  2.77519  2.98518  4.58477  3.61503
          0.02786  3.99029  4.71264  0.61958  0.77255  0.48576  0.95510
     71   3.20930  4.53726  4.76723  4.24730  3.23826  4.48465  4.86423  1.33403  4.07926  1.30858  3.06920  4.50140  4.73000  4.29938  4.24259  3.85918  3.45237  1.90676  5.26817  4.10179     80 l - - -
          2.68618  4.42225  2.77519  2.73123  3.46354  2.40513  3.72494  3.29354  2.67741  2.69355  4.24690  2.90347  2.73739  3.18146  2.89801  2.37887  2.77519  2.98518  4.58477  3.61503
          0.02786  3.99029  4.71264  0.61958  0.77255  0.48576  0.95510
     72   3.21222  4.61597  4.57337  4.03073  3.07045  4.35784  4.65203  2.21915  3.83000  1.17312  1.74490  4.32111  4.60609  4.05778  4.00161  3.70984  3.44526  2.32171  5.09334  3.96005     81 l - - -
          2.68618  4.42225  2.77519  2.73123  3.46354  2.40513  3.72494  3.29354  2.67741  2.69355  4.24690  2.90347  2.73739  3.18146  2.89801  2.37887  2.77519  2.98518  4.58477  3.61503
          0.02786  3.99029  4.71264  0.61958  0.77255  0.48576  0.95510
     73   1.29983  4.17673  3.38823  3.15373  4.31451  1.79094  4.25169  3.67033  3.25479  3.41191  4.26325  3.31174  3.70222  3.53629  3.55716  2.42486  2.73761  3.14604  5.65718  4.45744     82 a - - -
          2.68618  4.42225  2.77519  2.73123  3.46354  2.40513  3.72494  3.29354  2.67741  2.69355  4.24690  2.90347  2.73739  3.18146  2.89801  2.37887  2.77519  2.98518  4.58477  3.61503
          0.02786  3.99029  4.71264  0.61958  0.77255  0.48576  0.95510
     74   3.23420  4.56731  4.76866  4.24352  3.18688  4.49264  4.84916  1.51781  4.07286  1.13195  3.01368  4.50373  4.72639  4.27743  4.22989  3.86429  3.47357  1.98951  5.23290  4.08217     83 l - - -
          2.68618  4.42225  2.77519  2.73123  3.46354  2.40513  3.72494  3.29354  2.67741  2.69355  4.24690  2.90347  2.73739  3.18146  2.89801  2.37887  2.77519  2.98518  4.58477  3.61503
          0.02786  3.99029  4.71264  0.61958  0.77255  0.48576  0.95510
     75   2.69515  4.31131  3.90317  3.43113  3.55645  3.67043  4.28909  1.70233  3.30912  2.32155  3.46509  3.71120  4.16616  3.65171  3.58362  3.04066  1.84154  2.06673  5.21687  3.98889     84 i - - -
          2.68618  4.42225  2.77519  2.73123  3.46354  2.40513  3.72494  3.29354  2.67741  2.69355  4.24690  2.90347  2.73739  3.18146  2.89801  2.37887  2.77519  2.98518  4.58477  3.61503
          0.02786  3.99029  4.71264  0.61958  0.77255  0.48576  0.95510
     76   3.06495  4.59590  4.17731  3.78092  3.26379  3.92266  4.48885  2.45134  3.54215  1.84187  1.16905  4.04349  4.38504  3.91695  3.73339  3.42577  3.37316  2.47084  5.11958  3.89107     85 m - - -
          2.68618  4.42225  2.77519  2.73123  3.46354  2.40513  3.72494  3.29354  2.67741  2.69355  4.24690  2.90347  2.73739  3.18146  2.89801  2.37887  2.77519  2.98518  4.58477  3.61503
          0.02786  3.99029  4.71264  0.61958  0.77255  0.48576  0.95510
     77   2.69078  4.58720  3.22598  2.78714  3.74727  3.48555  3.84547  2.95672  2.61209  2.67815  3.71104  3.21937  3.95582  1.92451  2.93876  2.83177  2.96681  2.02123  5.19898  3.90324     86 q - - -
          2.68618  4.42225  2.77519  2.73123  3.46354  2.40513  3.72494  3.29354  2.67741  2.69355  4.24690  2.90347  2.73739  3.18146  2.89801  2.37887  2.77519  2.98518  4.58477  3.61503
          0.02786  3.99029  4.71264  0.61958  0.77255  0.48576  0.95510
     78   3.05728  5.18874  2.54249  0.86881  4.55029  3.35264  3.95125  4.02775  2.84687  3.62650  4.59662  3.00490  3.96320  3.16526  3.26697  3.02846  3.36283  3.69992  5.69970  4.42349     87 e - - -
          2.68618  4.42225  2.77519  2.73123  3.46354  2.40513  3.72494  3.29354  2.67741  2.69355  4.24690  2.90347  2.73739  3.18146  2.89801  2.37887  2.77519  2.98518  4.58477  3.61503
          0.02786  3.99029  4.71264  0.61958  0.77255  0.48576  0.95510
     79   2.26786  4.20928  3.37126  3.05829  4.19203  2.99618  4.13500  3.54227  3.07095  3.27960  4.13798  3.26877  3.71477  3.39934  3.38948  1.45939  1.80292  3.07309  5.55092  4.31371     88 s - - -
          2.68618  4.42225  2.77519  2.73123  3.46354  2.40513  3.72494  3.29354  2.67741  2.69355  4.24690  2.90347  2.73739  3.18146  2.89801  2.37887  2.77519  2.98518  4.58477  3.61503
          0.02786  3.99029  4.71264  0.61958  0.77255  0.48576  0.95510
     80   2.81718  4.57976  3.51498  3.42995  4.56787  0.56842  4.54198  4.19715  3.62717  3.83621  4.81372  3.67943  3.97463  3.94211  3.84926  2.99266  3.30760  3.70275  5.63083  4.67412     89 G - - -
          2.68618  4.42225  2.77519  2.73123  3.46354  2.40513  3.72494  3.29354  2.67741  2.69355  4.24690  2.90347  2.73739  3.18146  2.89801  2.37887  2.77519  2.98518  4.58477  3.61503
          0.02786  3.99029  4.71264  0.61958  0.77255  0.48576  0.95510
     81   2.81718  4.57976  3.51498  3.42995  4.56787  0.56842  4.54198  4.19715  3.62717  3.83621  4.81372  3.67943  3.97463  3.94211  3.84926  2.99266  3.30760  3.70275  5.63083  4.67412     90 G - - -
          2.68626  4.42233  2.77528  2.73089  3.46362  2.40521  3.72502  3.29362  2.67749  2.69363  4.24698  2.90305  2.73748  3.18154  2.89809  2.37865  2.77528  2.98526  4.58485  3.61511
          0.23356  1.61291  4.71264  0.94978  0.48911  0.48576  0.95510
     82   3.06352  5.15982  3.48946  2.81506  4.61616  3.67260  3.61214  3.96124  1.45392  3.40330  4.27887  3.20978  4.04079  2.74858  1.41733  3.06123  3.22795  3.64699  5.44264  4.28209     94 r - - -
          2.68618  4.42225  2.77519  2.73123  3.46354  2.40513  3.72494  3.29354  2.67741  2.69355  4.24690  2.90347  2.73739  3.18146  2.89801  2.37887  2.77519  2.98518  4.58477  3.61503
          0.02786  3.99029  4.71264  0.61958  0.77255  0.48576  0.95510
     83   2.70399  4.49366  3.37390  2.99418  2.92846  3.48725  3.73906  3.18045  2.95001  2.81286  3.78579  3.33086  3.99749  3.29254  3.26472  2.03436  3.01157  2.92908  4.50048  1.72004     95 y - - -
          2.68618  4.42225  2.77519  2.73123  3.46354  2.40513  3.72494  3.29354  2.67741  2.69355  4.24690  2.90347  2.73739  3.18146  2.89801  2.37887  2.77519  2.98518  4.58477  3.61503
          0.02786  3.99029  4.71264  0.61958  0.77255  0.48576  0.95510
     84   2.72470  4.45030  3.58240  3.15736  3.46843  3.55858  4.07579  2.73700  3.02899  1.48423  3.47623  3.50438  2.26310  3.41511  3.31815  2.95737  3.03270  2.61122  5.07983  3.81368     96 l - - -
          2.68618  4.42225  2.77519  2.73123  3.46354  2.40513  3.72494  3.29354  2.67741  2.69355  4.24690  2.90347  2.73739  3.18146  2.89801  2.37887  2.77519  2.98518  4.58477  3.61503
          0.02786  3.99029  4.71264  0.61958  0.77255  0.48576  0.95510
     85   3.11942  5.26176  0.76272  2.41498  4.65537  3.30284  4.03946  4.27105  3.14660  3.85891  4.84078  2.97681  3.96409  3.27965  3.67789  3.06933  3.46093  3.89809  5.80079  4.51036     97 d - - -
          2.68618  4.42225  2.77519  2.73123  3.46354  2.40513  3.72494  3.29354  2.67741  2.69355  4.24690  2.90347  2.73739  3.18146  2.89801  2.37887  2.77519  2.98518  4.58477  3.61503
          0.02786  3.99029  4.71264  0.61958  0.77255  0.48576  0.95510
     86   3.12338  4.51109  4.50029  4.12157  3.45560  4.19147  4.82891  0.94294  3.95195  2.01897  3.37409  4.35053  4.61253  4.28890  4.13519  3.69924  3.42094  1.85569  5.36989  4.11749     98 i - - -
          2.68618  4.42225  2.77519  2.73123  3.46354  2.40513  3.72494  3.29354  2.67741  2.69355  4.24690  2.90347  2.73739  3.18146  2.89801  2.37887  2.77519  2.98518  4.58477  3.61503
          0.02786  3.99029  4.71264  0.61958  0.77255  0.48576  0.95510
     87   3.06495  4.59590  4.17731  3.78092  3.26379  3.92266  4.48885  2.45134  3.54215  1.84187  1.16905  4.04349  4.38504  3.91695  3.73339  3.42577  3.37316  2.47084  5.11958  3.89107     99 m - - -
          2.68618  4.42225  2.77519  2.73123  3.46354  2.40513  3.72494  3.29354  2.67741  2.69355  4.24690  2.90347  2.73739  3.18146  2.89801  2.37887  2.77519  2.98518  4.58477  3.61503
          0.02786  3.99029  4.71264  0.61958  0.77255  0.48576  0.95510
     88   2.97837  4.96511  2.98488  2.74265  4.14901  3.44633  3.90158  3.79897  2.55556  3.28950  4.31521  3.20298  4.00222  1.03831  2.83693  3.02168  3.27579  3.52167  5.40070  4.10269    100 q - - -
          2.68618  4.42225  2.77519  2.73123  3.46354  2.40513  3.72494  3.29354  2.67741  2.69355  4.24690  2.90347  2.73739  3.18146  2.89801  2.37887  2.77519  2.98518  4.58477  3.61503
          0.02786  3.99029  4.71264  0.61958  0.77255  0.48576  0.95510
     89   2.21197  2.09291  3.83154  3.45940  3.96979  2.98264  4.28476  3.29614  3.35946  3.09267  3.98240  3.46474  3.72407  3.65225  3.59407  1.41659  2.69301  2.87707  5.40284  4.19356    101 s - - -
          2.68618  4.42225  2.77519  2.73123  3.46354  2.40513  3.72494  3.29354  2.67741  2.69355  4.24690  2.90347  2.73739  3.18146  2.89801  2.37887  2.77519  2.98518  4.58477  3.61503
          0.02786  3.99029  4.71264  0.61958  0.77255  0.48576  0.95510
     90   2.37610  4.29741  3.31213  3.13457  4.19520  3.02527  4.24058  3.73432  3.21630  3.44588  4.36290  3.33964  3.77405  3.55662  3.49787  0.92633  2.86527  3.24353  5.55850  4.27967    102 s - - -
          2.68618  4.42225  2.77519  2.73123  3.46354  2.40513  3.72494  3.29354  2.67741  2.69355  4.24690  2.90347  2.73739  3.18146  2.89801  2.37887  2.77519  2.98518  4.58477  3.61503
          0.02786  3.99029  4.71264  0.61958  0.77255  0.48576  0.95510
     91   3.05728  5.18874  2.54249  0.86881  4.55029  3.35264  3.95125  4.02775  2.84687  3.62650  4.59662  3.00490  3.96320  3.16526  3.26697  3.02846  3.36283  3.69992  5.69970  4.42349    103 e - - -
          2.68618  4.42225  2.77519  2.73123  3.46354  2.40513  3.72494  3.29354  2.67741  2.69355  4.24690  2.90347  2.73739  3.18146  2.89801  2.37887  2.77519  2.98518  4.58477  3.61503
          0.02786  3.99029  4.71264  0.61958  0.77255  0.48576  0.95510
     92   2.37610  4.29741  3.31213  3.13457  4.19520  3.02527  4.24058  3.73432  3.21630  3.44588  4.36290  3.33964  3.77405  3.55662  3.49787  0.92633  2.86527  3.24353  5.55850  4.27967    104 s - - -
          2.68618  4.42225  2.77519  2.73123  3.46354  2.40513  3.72494  3.29354  2.67741  2.69355  4.24690  2.90347  2.73739  3.18146  2.89801  2.37887  2.77519  2.98518  4.58477  3.61503
          0.02786  3.99029  4.71264  0.61958  0.77255  0.48576  0.95510
     93   2.77354  4.51552  3.45522  2.98639  3.51554  3.65609  3.94390  1.77774  2.77260  2.35875  3.48250  3.39575  4.07332  2.23651  3.07091  2.98876  3.02395  2.50428  5.08090  3.80800    105 i - - -
          2.68618  4.42225  2.77519  2.73123  3.46354  2.40513  3.72494  3.29354  2.67741  2.69355  4.24690  2.90347  2.73739  3.18146  2.89801  2.37887  2.77519  2.98518  4.58477  3.61503
          0.02786  3.99029  4.71264  0.61958  0.77255  0.48576  0.95510
     94   2.81718  4.57976  3.51498  3.42995  4.56787  0.56842  4.54198  4.19715  3.62717  3.83621  4.81372  3.67943  3.97463  3.94211  3.84926  2.99266  3.30760  3.70275  5.63083  4.67412    106 G - - -
          2.68618  4.42225  2.77519  2.73123  3.46354  2.40513  3.72494  3.29354  2.67741  2.69355  4.24690  2.90347  2.73739  3.18146  2.89801  2.37887  2.77519  2.98518  4.58477  3.61503
          0.02786  3.99029  4.71264  0.61958  0.77255  0.48576  0.95510
     95   2.85392  4.62692  3.61195  3.03242  3.57817  3.67946  3.85655  2.92759  2.47577  1.62202  3.57058  3.40930  4.07898  3.11954  1.95065  3.02982  3.08749  2.79681  5.07005  3.80517    107 l - - -
          2.68618  4.42225  2.77519  2.73123  3.46354  2.40513  3.72494  3.29354  2.67741  2.69355  4.24690  2.90347  2.73739  3.18146  2.89801  2.37887  2.77519  2.98518  4.58477  3.61503
          0.02786  3.99029  4.71264  0.61958  0.77255  0.48576  0.95510
     96   2.70418  4.81872  2.83775  2.53121  4.21458  3.32568  3.76939  3.69511  2.49401  3.25996  4.14408  3.01151  1.95947  2.00689  2.85288  2.74774  3.00243  3.34822  5.45128  4.13503    108 p - - -
          2.68618  4.42225  2.77519  2.73123  3.46354  2.40513  3.72494  3.29354  2.67741  2.69355  4.24690  2.90347  2.73739  3.18146  2.89801  2.37887  2.77519  2.98518  4.58477  3.61503
          0.02786  3.99029  4.71264  0.61958  0.77255  0.48576  0.95510
     97   2.91411  4.65062  3.53422  3.39111  4.37426  3.33152  4.45798  3.95109  3.45871  3.56472  4.62037  3.68541  0.63504  3.84391  3.68995  3.08554  3.36519  3.58285  5.52744  4.49691    109 P - - -
          2.68618  4.42225  2.77519  2.73123  3.46354  2.40513  3.72494  3.29354  2.67741  2.69355  4.24690  2.90347  2.73739  3.18146  2.89801  2.37887  2.77519  2.98518  4.58477  3.61503
          0.02786  3.99029  4.71264  0.61958  0.77255  0.48576  0.95510
     98   2.82443  4.82277  2.77908  2.67707  4.20511  3.26562  4.02118  3.94214  2.93545  3.57598  4.53146  0.96524  3.92381  3.29515  3.29324  2.88776  3.21080  3.55239  5.49761  4.14576    110 n - - -
          2.68618  4.42225  2.77519  2.73123  3.46354  2.40513  3.72494  3.29354  2.67741  2.69355  4.24690  2.90347  2.73739  3.18146  2.89801  2.37887  2.77519  2.98518  4.58477  3.61503
          0.02786  3.99029  4.71264  0.61958  0.77255  0.48576  0.95510
     99   2.26350  4.20781  3.35885  3.06892  4.22449  2.98295  4.15513  3.58213  3.09227  3.31916  4.17868  3.27109  3.71168  3.42108  3.40573  1.26314  2.10955  3.09835  5.58167  4.34244    111 s - - -
          2.68618  4.42225  2.77519  2.73123  3.46354  2.40513  3.72494  3.29354  2.67741  2.69355  4.24690  2.90347  2.73739  3.18146  2.89801  2.37887  2.77519  2.98518  4.58477  3.61503
          0.02786  3.99029  4.71264  0.61958  0.77255  0.48576  0.95510
    100   3.12338  4.51109  4.50029  4.12157  3.45560  4.19147  4.82891  0.94294  3.95195  2.01897  3.37409  4.35053  4.61253  4.28890  4.13519  3.69924  3.42094  1.85569  5.36989  4.11749    112 i - - -
          2.68618  4.42225  2.77519  2.73123  3.46354  2.40513  3.72494  3.29354  2.67741  2.69355  4.24690  2.90347  2.73739  3.18146  2.89801  2.37887  2.77519  2.98518  4.58477  3.61503
          0.02786  3.99029  4.71264  0.61958  0.77255  0.48576  0.95510
    101   2.47945  4.32431  3.53617  3.29521  4.07632  3.15930  4.30309  3.21794  3.24051  3.07721  4.12120  3.48465  3.87281  3.62972  3.49269  2.68216  0.98679  2.90019  5.50373  4.29335    113 t - - -
          2.68618  4.42225  2.77519  2.73123  3.46354  2.40513  3.72494  3.29354  2.67741  2.69355  4.24690  2.90347  2.73739  3.18146  2.89801  2.37887  2.77519  2.98518  4.58477  3.61503
          0.02786  3.99029  4.71264  0.61958  0.77255  0.48576  0.95510
    102   2.69703  5.02236  1.92339  2.25983  4.41575  3.25297  3.71051  3.86537  2.60020  3.43879  4.25784  2.32206  3.79868  2.86660  3.10849  2.67725  2.12935  3.47209  5.63566  4.23173    114 d - - -
          2.68618  4.42225  2.77519  2.73123  3.46354  2.40513  3.72494  3.29354  2.67741  2.69355  4.24690  2.90347  2.73739  3.18146  2.89801  2.37887  2.77519  2.98518  4.58477  3.61503
          0.02786  3.99029  4.71264  0.61958  0.77255  0.48576  0.95510
    103   2.91411  4.65062  3.53422  3.39111  4.37426  3.33152  4.45798  3.95109  3.45871  3.56472  4.62037  3.68541  0.63504  3.84391  3.68995  3.08554  3.36519  3.58285  5.52744  4.49691    115 P - - -
          2.68618  4.42225  2.77519  2.73123  3.46354  2.40513  3.72494  3.29354  2.67741  2.69355  4.24690  2.90347  2.73739  3.18146  2.89801  2.37887  2.77519  2.98518  4.58477  3.61503
          0.02786  3.99029  4.71264  0.61958  0.77255  0.48576  0.95510
    104   2.94751  5.50848  1.58582  1.38168  4.79538  3.22447  3.76677  4.31095  2.78007  3.81671  4.67169  2.69017  3.84477  2.93358  3.37144  2.83195  3.23570  3.88734  5.96761  4.46882    116 e - - -
          2.68618  4.42225  2.77519  2.73123  3.46354  2.40513  3.72494  3.29354  2.67741  2.69355  4.24690  2.90347  2.73739  3.18146  2.89801  2.37887  2.77519  2.98518  4.58477  3.61503
          0.02786  3.99029  4.71264  0.61958  0.77255  0.48576  0.95510
    105   2.68880  4.81378  2.95711  1.98917  3.90896  3.44516  3.63314  3.45389  2.36178  3.05022  3.90210  2.98855  3.85971  2.81855  2.41152  2.72728  2.91696  3.15363  5.20495  2.59239    117 e - - -
          2.68618  4.42225  2.77519  2.73123  3.46354  2.40513  3.72494  3.29354  2.67741  2.69355  4.24690  2.90347  2.73739  3.18146  2.89801  2.37887  2.77519  2.98518  4.58477  3.61503
          0.02786  3.99029  4.71264  0.61958  0.77255  0.48576  0.95510
    106   2.37610  4.29741  3.31213  3.13457  4.19520  3.02527  4.24058  3.73432  3.21630  3.44588  4.36290  3.33964  3.77405  3.55662  3.49787  0.92633  2.86527  3.24353  5.55850  4.27967    118 s - - -
          2.68618  4.42225  2.77519  2.73123  3.46354  2.40513  3.72494  3.29354  2.67741  2.69355  4.24690  2.90347  2.73739  3.18146  2.89801  2.37887  2.77519  2.98518  4.58477  3.61503
          0.02786  3.99029  4.71264  0.61958  0.77255  0.48576  0.95510
    107   3.12338  4.51109  4.50029  4.12157  3.45560  4.19147  4.82891  0.94294  3.95195  2.01897  3.37409  4.35053  4.61253  4.28890  4.13519  3.69924  3.42094  1.85569  5.36989  4.11749    119 i - - -
          2.68618  4.42225  2.77519  2.73123  3.46354  2.40513  3.72494  3.29354  2.67741  2.69355  4.24690  2.90347  2.73739  3.18146  2.89801  2.37887  2.77519  2.98518  4.58477  3.61503
          0.02786  3.99029  4.71264  0.61958  0.77255  0.48576  0.95510
    108   2.87158  5.24981  2.42906  1.37184  4.53794  3.31833  3.70858  4.01271  2.48930  3.53005  4.38762  2.81277  3.86323  2.30271  2.91558  2.81173  3.13089  3.64313  5.68822  4.29469    120 e - - -
          2.68618  4.42225  2.77519  2.73123  3.46354  2.40513  3.72494  3.29354  2.67741  2.69355  4.24690  2.90347  2.73739  3.18146  2.89801  2.37887  2.77519  2.98518  4.58477  3.61503
          0.02786  3.99029  4.71264  0.61958  0.77255  0.48576  0.95510
    109   2.90166  4.41300  4.28726  3.95521  3.63829  3.84444  4.73722  2.05078  3.82477  2.30564  3.58671  4.12578  4.39924  4.17662  4.02573  3.35630  3.26089  0.88849  5.44224  4.18065    121 v - - -
          2.68618  4.42225  2.77519  2.73123  3.46354  2.40513  3.72494  3.29354  2.67741  2.69355  4.24690  2.90347  2.73739  3.18146  2.89801  2.37887  2.77519  2.98518  4.58477  3.61503
          0.02786  3.99029  4.71264  0.61958  0.77255  0.48576  0.95510
    110   2.81718  4.57976  3.51498  3.42995  4.56787  0.56842  4.54198  4.19715  3.62717  3.83621  4.81372  3.67943  3.97463  3.94211  3.84926  2.99266  3.30760  3.70275  5.63083  4.67412    122 G - - -
          2.68618  4.42225  2.77519  2.73123  3.46354  2.40513  3.72494  3.29354  2.67741  2.69355  4.24690  2.90347  2.73739  3.18146  2.89801  2.37887  2.77519  2.98518  4.58477  3.61503
          0.02786  3.99029  4.71264  0.61958  0.77255  0.48576  0.95510
    111   3.08697  4.41078  4.76734  4.27378  3.54282  4.41615  4.99151  1.23100  4.15752  2.04238  3.35185  4.49633  4.73486  4.42430  4.35769  3.80515  3.35505  1.27231  5.51137  4.30696    123 i - - -
          2.68618  4.42225  2.77519  2.73123  3.46354  2.40513  3.72494  3.29354  2.67741  2.69355  4.24690  2.90347  2.73739  3.18146  2.89801  2.37887  2.77519  2.98518  4.58477  3.61503
          0.02786  3.99029  4.71264  0.61958  0.77255  0.48576  0.95510
    112   3.08237  5.04813  3.26602  2.86704  4.46153  3.55777  3.82868  3.89848  0.88779  3.43851  4.39482  3.28587  4.05078  3.01435  2.45978  3.11734  3.32749  3.60005  5.46871  4.29896    124 k - - -
          2.68618  4.42225  2.77519  2.73123  3.46354  2.40513  3.72494  3.29354  2.67741  2.69355  4.24690  2.90347  2.73739  3.18146  2.89801  2.37887  2.77519  2.98518  4.58477  3.61503
          0.02786  3.99029  4.71264  0.61958  0.77255  0.48576  0.95510
    113   3.19433  4.83385  3.67400  3.28027  2.27493  3.91247  2.04980  3.45165  3.11501  2.89550  3.98910  3.53725  4.30294  3.46239  3.37820  3.26338  3.42666  3.26384  3.91229  1.38803    125 y - - -
          2.68618  4.42225  2.77519  2.73123  3.46354  2.40513  3.72494  3.29354  2.67741  2.69355  4.24690  2.90347  2.73739  3.18146  2.89801  2.37887  2.77519  2.98518  4.58477  3.61503
          0.02786  3.99029  4.71264  0.61958  0.77255  0.48576  0.95510
    114   3.41118  4.77881  4.40023  4.13820  0.83699  4.07114  3.93394  2.92158  4.04254  2.26504  3.63506  4.15338  4.52793  4.17834  4.13312  3.67432  3.71280  2.92074  4.15016  2.50326    126 f - - -
          2.68618  4.42225  2.77519  2.73123  3.46354  2.40513  3.72494  3.29354  2.67741  2.69355  4.24690  2.90347  2.73739  3.18146  2.89801  2.37887  2.77519  2.98518  4.58477  3.61503
          0.02786  3.99029  4.71264  0.61958  0.77255  0.48576  0.95510
    115   1.65291  4.64256  3.05809  2.66613  4.16321  3.31443  3.79500  3.46789  1.87334  3.15457  4.03499  3.09540  3.85266  2.98342  2.79230  2.70211  2.92778  3.13414  5.41304  4.14204    127 a - - -
          2.68618  4.42225  2.77519  2.73123  3.46354  2.40513  3.72494  3.29354  2.67741  2.69355  4.24690  2.90347  2.73739  3.18146  2.89801  2.37887  2.77519  2.98518  4.58477  3.61503
          0.02786  3.99029  4.71264  0.61958  0.77255  0.48576  0.95510
    116   2.29568  5.07796  1.96181  2.26467  4.41914  3.30171  3.66039  3.85777  1.96383  3.41200  4.22100  2.81303  3.80378  2.80208  2.95213  2.67870  2.96916  3.47296  5.59618  4.20181    128 d - - -
          2.68618  4.42225  2.77519  2.73123  3.46354  2.40513  3.72494  3.29354  2.67741  2.69355  4.24690  2.90347  2.73739  3.18146  2.89801  2.37887  2.77519  2.98518  4.58477  3.61503
          0.02786  3.99029  4.71264  0.61958  0.77255  0.48576  0.95510
    117   2.96554  4.40028  4.41764  3.89436  3.32030  4.11686  4.58325  2.02460  3.74537  1.86786  2.13739  4.14555  4.47424  4.01302  3.95290  3.47229  3.23130  1.36898  5.19267  4.01526    129 v - - -
          2.68618  4.42225  2.77519  2.73123  3.46354  2.40513  3.72494  3.29354  2.67741  2.69355  4.24690  2.90347  2.73739  3.18146  2.89801  2.37887  2.77519  2.98518  4.58477  3.61503
          0.02786  3.99029  4.71264  0.61958  0.77255  0.48576  0.95510
    118   3.59440  4.80687  4.69142  4.36530  1.37294  4.37492  3.42514  3.33878  4.19257  2.70320  3.91764  4.05763  4.67166  4.12226  4.19202  3.72728  3.80803  3.23300  1.96030  1.50495    130 f - - -
          2.68618  4.42225  2.77519  2.73123  3.46354  2.40513  3.72494  3.29354  2.67741  2.69355  4.24690  2.90347  2.73739  3.18146  2.89801  2.37887  2.77519  2.98518  4.58477  3.61503
          0.02786  3.99029  4.71264  0.61958  0.77255  0.48576  0.95510
    119   3.08237  5.04813  3.26602  2.86704  4.46153  3.55777  3.82868  3.89848  0.88779  3.43851  4.39482  3.28587  4.05078  3.01435  2.45978  3.11734  3.32749  3.60005  5.46871  4.29896    131 k - - -
          2.68621  4.42228  2.77522  2.73126  3.46356  2.40485  3.72497  3.29357  2.67743  2.69357  4.24692  2.90349  2.73742  3.18149  2.89803  2.37889  2.77522  2.98521  4.58479  3.61506
          0.23356  1.61291  4.71264  0.27139  1.43682  0.48576  0.95510
    120   2.82123  5.07433  2.96601  2.49252  4.35642  3.48470  2.41086  3.82213  1.87324  3.32475  4.15500  2.98557  3.89687  2.11178  2.43448  2.80770  3.03051  3.47797  5.42626  4.12172    133 k - - -
          2.68618  4.42225  2.77519  2.73123  3.46354  2.40513  3.72494  3.29354  2.67741  2.69355  4.24690  2.90347  2.73739  3.18146  2.89801  2.37887  2.77519  2.98518  4.58477  3.61503
          0.02786  3.99029  4.71264  0.61958  0.77255  0.48576  0.95510
    121   1.64876  4.55138  3.26643  2.79768  4.10014  3.30637  3.82514  3.43917  2.46902  3.10302  3.99329  3.17802  3.85339  3.02590  1.94721  2.68792  2.90241  3.10302  5.36340  4.11370    134 a - - -
          2.68618  4.42225  2.77519  2.73123  3.46354  2.40513  3.72494  3.29354  2.67741  2.69355  4.24690  2.90347  2.73739  3.18146  2.89801  2.37887  2.77519  2.98518  4.58477  3.61503
          0.02786  3.99029  4.71264  0.61958  0.77255  0.48576  0.95510
    122   2.78532  4.99990  2.48107  1.65121  4.50114  1.71712  3.83098  3.96100  2.73269  3.54681  4.40729  2.88187  3.84897  3.01640  3.19423  2.78094  3.10631  3.56399  5.69965  4.35103    135 e - - -
          2.68618  4.42225  2.77519  2.73123  3.46354  2.40513  3.72494  3.29354  2.67741  2.69355  4.24690  2.90347  2.73739  3.18146  2.89801  2.37887  2.77519  2.98518  4.58477  3.61503
          0.02786  3.99029  4.71264  0.61958  0.77255  0.48576  0.95510
    123   2.68653  4.52226  3.24238  2.90717  3.24496  1.77319  3.82699  3.28722  2.92469  2.92887  3.87817  3.28217  3.95124  3.26839  3.25898  2.83012  3.00810  3.01165  4.76236  2.02361    136 g - - -
          2.68618  4.42225  2.77519  2.73123  3.46354  2.40513  3.72494  3.29354  2.67741  2.69355  4.24690  2.90347  2.73739  3.18146  2.89801  2.37887  2.77519  2.98518  4.58477  3.61503
          0.02786  3.99029  4.71264  0.61958  0.77255  0.48576  0.95510
    124   2.96136  5.53027  1.38835  1.54659  4.81510  3.21995  3.77446  4.33418  2.80220  3.83922  4.69936  2.68495  3.84741  2.94363  3.40178  2.84148  3.25238  3.90906  5.99004  4.48470    137 d - - -
          2.68618  4.42225  2.77519  2.73123  3.46354  2.40513  3.72494  3.29354  2.67741  2.69355  4.24690  2.90347  2.73739  3.18146  2.89801  2.37887  2.77519  2.98518  4.58477  3.61503
          0.02786  3.99029  4.71264  0.61958  0.77255  0.48576  0.95510
    125   3.07669  4.40405  4.75148  4.25764  3.55530  4.40205  4.98065  1.36293  4.14285  2.06488  3.36649  4.48096  4.72588  4.41361  4.34677  3.78997  3.34570  1.14749  5.51383  4.30508    138 v - - -
          2.68618  4.42225  2.77519  2.73123  3.46354  2.40513  3.72494  3.29354  2.67741  2.69355  4.24690  2.90347  2.73739  3.18146  2.89801  2.37887  2.77519  2.98518  4.58477  3.61503
          0.02786  3.99029  4.71264  0.61958  0.77255  0.48576  0.95510
    126   2.86545  4.70351  3.55706  2.95913  3.71347  3.65215  3.79503  3.08243  2.33965  1.90131  3.70157  3.34570  4.05254  3.02816  1.67370  3.00390  3.09313  2.92041  5.12508  3.85686    139 r - - -
          2.68618  4.42225  2.77519  2.73123  3.46354  2.40513  3.72494  3.29354  2.67741  2.69355  4.24690  2.90347  2.73739  3.18146  2.89801  2.37887  2.77519  2.98518  4.58477  3.61503
          0.02786  3.99029  4.71264  0.61958  0.77255  0.48576  0.95510
    127   2.70975  4.54956  3.20550  2.83740  3.53383  3.48680  3.87011  2.95452  2.76048  1.71089  3.68693  2.17448  3.97786  3.17699  3.08715  2.86743  2.99522  2.75570  5.04184  3.67456    140 l - - -
          2.68618  4.42225  2.77519  2.73123  3.46354  2.40513  3.72494  3.29354  2.67741  2.69355  4.24690  2.90347  2.73739  3.18146  2.89801  2.37887  2.77519  2.98518  4.58477  3.61503
          0.02786  3.99029  4.71264  0.61958  0.77255  0.48576  0.95510
    128   2.69515  4.31131  3.90317  3.43113  3.55645  3.67043  4.28909  1.70233  3.30912  2.32155  3.46509  3.71120  4.16616  3.65171  3.58362  3.04066  1.84154  2.06673  5.21687  3.98889    141 i - - -
          2.68618  4.42225  2.77519  2.73123  3.46354  2.40513  3.72494  3.29354  2.67741  2.69355  4.24690  2.90347  2.73739  3.18146  2.89801  2.37887  2.77519  2.98518  4.58477  3.61503
          0.02786  3.99029  4.71264  0.61958  0.77255  0.48576  0.95510
    129   3.12005  4.44853  4.73808  4.19841  3.33854  4.43147  4.85045  1.66422  4.07941  1.40981  3.14693  4.44718  4.69094  4.28832  4.26009  3.78445  3.36357  1.40536  5.31765  4.16817    142 v - - -
          2.68618  4.42225  2.77519  2.73123  3.46354  2.40513  3.72494  3.29354  2.67741  2.69355  4.24690  2.90347  2.73739  3.18146  2.89801  2.37887  2.77519  2.98518  4.58477  3.61503
          0.02786  3.99029  4.71264  0.61958  0.77255  0.48576  0.95510
    130   2.97837  4.96511  2.98488  2.74265  4.14901  3.44633  3.90158  3.79897  2.55556  3.28950  4.31521  3.20298  4.00222  1.03831  2.83693  3.02168  3.27579  3.52167  5.40070  4.10269    143 q - - -
          2.68618  4.42225  2.77519  2.73123  3.46354  2.40513  3.72494  3.29354  2.67741  2.69355  4.24690  2.90347  2.73739  3.18146  2.89801  2.37887  2.77519  2.98518  4.58477  3.61503
          0.02786  3.99029  4.71264  0.61958  0.77255  0.48576  0.95510
    131   1.15729  4.14458  3.46168  3.19715  4.23546  2.94335  4.24503  3.55943  3.23934  3.33162  4.19435  3.32682  3.69784  3.53697  3.52920  1.90124  2.71216  3.06379  5.61180  4.39455    144 a - - -
          2.68618  4.42225  2.77519  2.73123  3.46354  2.40513  3.72494  3.29354  2.67741  2.69355  4.24690  2.90347  2.73739  3.18146  2.89801  2.37887  2.77519  2.98518  4.58477  3.61503
          0.02786  3.99029  4.71264  0.61958  0.77255  0.48576  0.95510
    132   3.42074  4.86189  4.01370  3.76625  2.30550  3.96857  3.67890  3.41387  3.62043  2.83712  4.07691  3.87091  4.44019  3.89803  3.77953  3.54528  3.70828  3.29015  3.95340  0.79031    145 y - - -
          2.68618  4.42225  2.77519  2.73123  3.46354  2.40513  3.72494  3.29354  2.67741  2.69355  4.24690  2.90347  2.73739  3.18146  2.89801  2.37887  2.77519  2.98518  4.58477  3.61503
          0.02786  3.99029  4.71264  0.61958  0.77255  0.48576  0.95510
    133   2.82443  4.82277  2.77908  2.67707  4.20511  3.26562  4.02118  3.94214  2.93545  3.57598  4.53146  0.96524  3.92381  3.29515  3.29324  2.88776  3.21080  3.55239  5.49761  4.14576    146 n - - -
          2.68618  4.42225  2.77519  2.73123  3.46354  2.40513  3.72494  3.29354  2.67741  2.69355  4.24690  2.90347  2.73739  3.18146  2.89801  2.37887  2.77519  2.98518  4.58477  3.61503
          0.02786  3.99029  4.71264  0.61958  0.77255  0.48576  0.95510
    134   3.52543  4.80531  4.53474  4.19554  1.05303  4.31438  3.50530  3.18666  4.04805  2.52822  3.79646  4.02969  4.63295  4.06262  4.11121  3.68252  3.75273  3.12327  3.66349  1.59009    147 f - - -
          2.68618  4.42225  2.77519  2.73123  3.46354  2.40513  3.72494  3.29354  2.67741  2.69355  4.24690  2.90347  2.73739  3.18146  2.89801  2.37887  2.77519  2.98518  4.58477  3.61503
          0.02786  3.99029  4.71264  0.61958  0.77255  0.48576  0.95510
    135   2.81718  4.57976  3.51498  3.42995  4.56787  0.56842  4.54198  4.19715  3.62717  3.83621  4.81372  3.67943  3.97463  3.94211  3.84926  2.99266  3.30760  3.70275  5.63083  4.67412    148 G - - -
          2.68618  4.42225  2.77519  2.73123  3.46354  2.40513  3.72494  3.29354  2.67741  2.69355  4.24690  2.90347  2.73739  3.18146  2.89801  2.37887  2.77519  2.98518  4.58477  3.61503
          0.02786  3.99029  4.71264  0.61958  0.77255  0.48576  0.95510
    136   2.27034  4.23741  3.19863  3.00383  4.38030  1.48303  4.19159  3.85459  3.17405  3.52210  4.34907  3.22968  3.69861  3.45568  3.50410  1.66149  2.76009  3.27655  5.69708  4.45902    149 g - - -
          2.68618  4.42225  2.77519  2.73123  3.46354  2.40513  3.72494  3.29354  2.67741  2.69355  4.24690  2.90347  2.73739  3.18146  2.89801  2.37887  2.77519  2.98518  4.58477  3.61503
          0.23356  3.99029  1.66181  0.61958  0.77255  0.48576  0.95510
    137   2.56960  4.35058  3.22637  3.11671  4.25573  0.86702  4.23995  3.83733  3.28658  3.50137  4.47820  3.39124  3.73909  3.61761  3.52960  2.73958  3.04459  3.38166  5.37042  4.35562    150 g - - -
          2.68618  4.42225  2.77519  2.73123  3.46354  2.40513  3.72494  3.29354  2.67741  2.69355  4.24690  2.90347  2.73739  3.18146  2.89801  2.37887  2.77519  2.98518  4.58477  3.61503
          0.03412  3.79085  4.51320  0.61958  0.77255  0.65614  0.73157
    138   3.15753  4.58423  4.12586  3.82672  1.15563  3.86267  3.84654  2.69344  3.73622  2.08355  3.43722  3.92836  4.32467  3.92740  3.87610  3.43046  3.45945  2.67773  4.12348  2.50222    151 f - - -
          2.68618  4.42225  2.77519  2.73123  3.46354  2.40513  3.72494  3.29354  2.67741  2.69355  4.24690  2.90347  2.73739  3.18146  2.89801  2.37887  2.77519  2.98518  4.58477  3.61503
          0.03412  3.79085  4.51320  0.61958  0.77255  0.65614  0.73157
    139   2.96761  4.41201  4.21502  3.82957  3.32152  3.97441  4.57433  1.18540  3.65591  1.92704  3.27239  4.08644  4.41552  4.01402  3.86195  3.46368  3.26915  1.85061  5.19378  3.92343    152 i - - -
          2.68618  4.42225  2.77519  2.73123  3.46354  2.40513  3.72494  3.29354  2.67741  2.69355  4.24690  2.90347  2.73739  3.18146  2.89801  2.37887  2.77519  2.98518  4.58477  3.61503
          0.03412  3.79085  4.51320  0.61958  0.77255  0.39230  1.12548
    140   3.11942  5.26176  0.76272  2.41498  4.65537  3.30284  4.03946  4.27105  3.14660  3.85891  4.84078  2.97681  3.96409  3.27965  3.67789  3.06933  3.46093  3.89809  5.80079  4.51036    153 d - - -
          2.68618  4.42225  2.77519  2.73123  3.46354  2.40513  3.72494  3.29354  2.67741  2.69355  4.24690  2.90347  2.73739  3.18146  2.89801  2.37887  2.77519  2.98518  4.58477  3.61503
          0.02786  3.99029  4.71264  0.61958  0.77255  0.48576  0.95510
    141   3.56210  4.82460  4.56265  4.23163  1.15254  4.33599  3.47853  3.24358  4.08227  2.58515  3.84724  4.03465  4.64992  4.07742  4.13426  3.70222  3.78650  3.17163  3.62920  1.38549    154 f - - -
          2.68618  4.42225  2.77519  2.73123  3.46354  2.40513  3.72494  3.29354  2.67741  2.69355  4.24690  2.90347  2.73739  3.18146  2.89801  2.37887  2.77519  2.98518  4.58477  3.61503
          0.02786  3.99029  4.71264  0.61958  0.77255  0.48576  0.95510
    142   3.05722  4.45453  4.53986  4.03980  3.34097  4.24617  4.72488  1.94401  3.88141  1.44381  3.20259  4.28764  4.58825  4.15699  4.08205  3.62387  3.32525  1.29924  5.27489  4.06761    155 v - - -
          2.68618  4.42225  2.77519  2.73123  3.46354  2.40513  3.72494  3.29354  2.67741  2.69355  4.24690  2.90347  2.73739  3.18146  2.89801  2.37887  2.77519  2.98518  4.58477  3.61503
          0.02786  3.99029  4.71264  0.61958  0.77255  0.48576  0.95510
    143   2.69231  4.82257  2.96031  2.56934  4.31372  3.35050  3.71695  3.73202  1.58035  3.30924  4.15618  3.02850  3.86081  2.88047  2.63278  1.97635  2.97958  3.36407  5.46533  4.17437    156 k - - -
          2.68618  4.42225  2.77519  2.73123  3.46354  2.40513  3.72494  3.29354  2.67741  2.69355  4.24690  2.90347  2.73739  3.18146  2.89801  2.37887  2.77519  2.98518  4.58477  3.61503
          0.02786  3.99029  4.71264  0.61958  0.77255  0.48576  0.95510
    144   2.90210  5.06743  3.06742  2.59865  4.25168  3.52960  2.30449  3.82960  1.47363  3.32836  4.19066  3.06406  3.95057  2.79185  2.36932  2.89995  3.10993  3.50418  5.35691  4.04535    157 k - - -
          2.68618  4.42225  2.77519  2.73123  3.46354  2.40513  3.72494  3.29354  2.67741  2.69355  4.24690  2.90347  2.73739  3.18146  2.89801  2.37887  2.77519  2.98518  4.58477  3.61503
          0.02786  3.99029  4.71264  0.61958  0.77255  0.48576  0.95510
    145   2.61905  4.80097  2.88228  2.47456  4.24662  3.31713  3.68682  3.69296  2.39181  3.26426  4.08458  2.21703  3.81210  2.84334  2.33132  2.01449  2.90154  3.31628  5.44236  4.11753    158 s - - -
          2.68618  4.42225  2.77519  2.73123  3.46354  2.40513  3.72494  3.29354  2.67741  2.69355  4.24690  2.90347  2.73739  3.18146  2.89801  2.37887  2.77519  2.98518  4.58477  3.61503
          0.02786  3.99029  4.71264  0.61958  0.77255  0.48576  0.95510
    146   2.81718  4.57976  3.51498  3.42995  4.56787  0.56842  4.54198  4.19715  3.62717  3.83621  4.81372  3.67943  3.97463  3.94211  3.84926  2.99266  3.30760  3.70275  5.63083  4.67412    159 G - - -
          2.68618  4.42225  2.77519  2.73123  3.46354  2.40513  3.72494  3.29354  2.67741  2.69355  4.24690  2.90347  2.73739  3.18146  2.89801  2.37887  2.77519  2.98518  4.58477  3.61503
          0.02786  3.99029  4.71264  0.61958  0.77255  0.48576  0.95510
    147   2.71774  4.81551  2.88879  2.58351  4.37050  1.78001  3.79486  3.80128  1.73390  3.38398  4.24001  3.04641  3.86910  2.97312  2.78223  2.76595  3.02837  3.42052  5.52116  4.25165    160 k - - -
          2.68618  4.42225  2.77519  2.73123  3.46354  2.40513  3.72494  3.29354  2.67741  2.69355  4.24690  2.90347  2.73739  3.18146  2.89801  2.37887  2.77519  2.98518  4.58477  3.61503
          0.02786  3.99029  4.71264  0.61958  0.77255  0.48576  0.95510
    148   2.69231  4.82257  2.96031  2.56934  4.31372  3.35050  3.71695  3.73202  1.58035  3.30924  4.15618  3.02850  3.86081  2.88047  2.63278  1.97635  2.97958  3.36407  5.46533  4.17437    161 k - - -
          2.68618  4.42225  2.77519  2.73123  3.46354  2.40513  3.72494  3.29354  2.67741  2.69355  4.24690  2.90347  2.73739  3.18146  2.89801  2.37887  2.77519  2.98518  4.58477  3.61503
          0.02786  3.99029  4.71264  0.61958  0.77255  0.48576  0.95510
    149   3.55042  4.84472  4.47085  4.13450  1.65890  4.30265  3.47439  3.27973  3.99207  2.63421  3.89203  3.99285  4.62904  4.02829  4.07749  3.67169  3.77927  3.19745  3.63780  0.98240    162 y - - -
          2.68618  4.42225  2.77519  2.73123  3.46354  2.40513  3.72494  3.29354  2.67741  2.69355  4.24690  2.90347  2.73739  3.18146  2.89801  2.37887  2.77519  2.98518  4.58477  3.61503
          0.02786  3.99029  4.71264  0.61958  0.77255  0.48576  0.95510
    150   2.27268  4.20782  3.38084  3.06509  4.16868  3.00409  4.13368  3.50832  3.07121  3.25384  4.11688  3.27487  3.71982  3.40179  3.38685  1.68432  1.56312  3.05113  5.53336  4.29736    163 t - - -
          2.68618  4.42225  2.77519  2.73123  3.46354  2.40513  3.72494  3.29354  2.67741  2.69355  4.24690  2.90347  2.73739  3.18146  2.89801  2.37887  2.77519  2.98518  4.58477  3.61503
          0.02786  3.99029  4.71264  0.61958  0.77255  0.48576  0.95510
    151   2.84289  4.75853  3.35254  2.81693  3.85519  3.60456  3.75716  3.14359  1.58895  2.00082  3.79179  3.24218  4.01163  2.96320  2.56945  2.94920  3.06804  2.94887  5.20789  3.94069    164 k - - -
          2.68618  4.42225  2.77519  2.73123  3.46354  2.40513  3.72494  3.29354  2.67741  2.69355  4.24690  2.90347  2.73739  3.18146  2.89801  2.37887  2.77519  2.98518  4.58477  3.61503
          0.02786  3.99029  4.71264  0.61958  0.77255  0.48576  0.95510
    152   2.31802  5.03993  2.69669  1.85758  4.37465  3.36596  3.64127  3.78426  1.88968  3.33943  4.15903  2.87914  3.83373  2.78251  2.74321  2.71549  2.97523  3.42360  5.51858  4.17069    165 e - - -
          2.68618  4.42225  2.77519  2.73123  3.46354  2.40513  3.72494  3.29354  2.67741  2.69355  4.24690  2.90347  2.73739  3.18146  2.89801  2.37887  2.77519  2.98518  4.58477  3.61503
          0.02786  3.99029  4.71264  0.61958  0.77255  0.48576  0.95510
    153   2.57557  4.34165  3.52065  3.10400  3.50421  3.41360  4.01569  2.80216  2.99094  1.63277  3.57570  3.41566  3.96033  3.36755  3.28306  1.97349  2.91256  2.60393  5.05485  3.74938    166 l - - -
          2.68618  4.42225  2.77519  2.73123  3.46354  2.40513  3.72494  3.29354  2.67741  2.69355  4.24690  2.90347  2.73739  3.18146  2.89801  2.37887  2.77519  2.98518  4.58477  3.61503
          0.02786  3.99029  4.71264  0.61958  0.77255  0.48576  0.95510
    154   0.85645  4.25408  3.58502  3.38317  4.17237  3.07518  4.39090  3.31573  3.40252  3.19178  4.21172  3.50210  3.82567  3.73313  3.64410  2.60389  2.88948  2.94971  5.58775  4.40148    167 a - - -
          2.68618  4.42225  2.77519  2.73123  3.46354  2.40513  3.72494  3.29354  2.67741  2.69355  4.24690  2.90347  2.73739  3.18146  2.89801  2.37887  2.77519  2.98518  4.58477  3.61503
          0.02786  3.99029  4.71264  0.61958  0.77255  0.48576  0.95510
    155   3.23420  4.56731  4.76866  4.24352  3.18688  4.49264  4.84916  1.51781  4.07286  1.13195  3.01368  4.50373  4.72639  4.27743  4.22989  3.86429  3.47357  1.98951  5.23290  4.08217    168 l - - -
          2.68618  4.42225  2.77519  2.73123  3.46354  2.40513  3.72494  3.29354  2.67741  2.69355  4.24690  2.90347  2.73739  3.18146  2.89801  2.37887  2.77519  2.98518  4.58477  3.61503
          0.02786  3.99029  4.71264  0.61958  0.77255  0.48576  0.95510
    156   2.83580  5.36669  1.79023  1.85055  4.65721  3.26088  3.69062  4.15605  2.59156  3.65024  4.46396  2.72034  3.81795  2.03156  3.12748  2.74784  3.09980  3.73765  5.80623  4.34427    169 d - - -
          2.68618  4.42225  2.77519  2.73123  3.46354  2.40513  3.72494  3.29354  2.67741  2.69355  4.24690  2.90347  2.73739  3.18146  2.89801  2.37887  2.77519  2.98518  4.58477  3.61503
          0.02786  3.99029  4.71264  0.61958  0.77255  0.48576  0.95510
    157   3.41118  4.77881  4.40023  4.13820  0.83699  4.07114  3.93394  2.92158  4.04254  2.26504  3.63506  4.15338  4.52793  4.17834  4.13312  3.67432  3.71280  2.92074  4.15016  2.50326    170 f - - -
          2.68618  4.42225  2.77519  2.73123  3.46354  2.40513  3.72494  3.29354  2.67741  2.69355  4.24690  2.90347  2.73739  3.18146  2.89801  2.37887  2.77519  2.98518  4.58477  3.61503
          0.02786  3.99029  4.71264  0.61958  0.77255  0.48576  0.95510
    158   2.37610  4.29741  3.31213  3.13457  4.19520  3.02527  4.24058  3.73432  3.21630  3.44588  4.36290  3.33964  3.77405  3.55662  3.49787  0.92633  2.86527  3.24353  5.55850  4.27967    171 s - - -
          2.68618  4.42225  2.77519  2.73123  3.46354  2.40513  3.72494  3.29354  2.67741  2.69355  4.24690  2.90347  2.73739  3.18146  2.89801  2.37887  2.77519  2.98518  4.58477  3.61503
          0.02786  3.99029  4.71264  0.61958  0.77255  0.48576  0.95510
    159   3.05200  5.16084  3.46046  2.79727  4.61514  3.66325  3.61109  3.96340  1.28879  3.40573  4.27843  3.19795  4.03354  2.74669  1.62979  3.04778  3.21879  3.64599  5.44639  4.28012    172 k - - -
          2.68618  4.42225  2.77519  2.73123  3.46354  2.40513  3.72494  3.29354  2.67741  2.69355  4.24690  2.90347  2.73739  3.18146  2.89801  2.37887  2.77519  2.98518  4.58477  3.61503
          0.02786  3.99029  4.71264  0.61958  0.77255  0.48576  0.95510
    160   2.70755  4.41100  3.51033  3.00783  2.52641  3.63555  3.80733  2.76455  2.94374  1.92452  3.44495  2.35142  4.03530  3.26097  3.27308  2.92318  2.95306  2.59379  4.65104  3.20795    173 l - - -
          2.68618  4.42225  2.77519  2.73123  3.46354  2.40513  3.72494  3.29354  2.67741  2.69355  4.24690  2.90347  2.73739  3.18146  2.89801  2.37887  2.77519  2.98518  4.58477  3.61503
          0.02786  3.99029  4.71264  0.61958  0.77255  0.48576  0.95510
    161   2.97837  4.96511  2.98488  2.74265  4.14901  3.44633  3.90158  3.79897  2.55556  3.28950  4.31521  3.20298  4.00222  1.03831  2.83693  3.02168  3.27579  3.52167  5.40070  4.10269    174 q - - -
          2.68618  4.42225  2.77519  2.73123  3.46354  2.40513  3.72494  3.29354  2.67741  2.69355  4.24690  2.90347  2.73739  3.18146  2.89801  2.37887  2.77519  2.98518  4.58477  3.61503
          0.02786  3.99029  4.71264  0.61958  0.77255  0.48576  0.95510
    162   0.85645  4.25408  3.58502  3.38317  4.17237  3.07518  4.39090  3.31573  3.40252  3.19178  4.21172  3.50210  3.82567  3.73313  3.64410  2.60389  2.88948  2.94971  5.58775  4.40148    175 a - - -
          2.68611  4.42257  2.77552  2.73156  3.46386  2.40515  3.72527  3.29386  2.67734  2.69387  4.24722  2.90280  2.73730  3.18113  2.89833  2.37919  2.77465  2.98443  4.58509  3.61435
          0.23356  1.61291  4.71264  2.11809  0.12813  0.48576  0.95510
    163   3.03298  4.41518  4.54427  3.99891  2.14320  4.21422  4.43702  2.13177  3.87759  1.52320  3.05748  4.20406  4.50466  4.04606  4.03553  3.54455  3.27011  1.61853  4.86407  3.55509    188 l - - -
          2.68618  4.42225  2.77519  2.73123  3.46354  2.40513  3.72494  3.29354  2.67741  2.69355  4.24690  2.90347  2.73739  3.18146  2.89801  2.37887  2.77519  2.98518  4.58477  3.61503
          0.02786  3.99029  4.71264  0.61958  0.77255  0.48576  0.95510
    164   3.05444  5.16235  3.46744  2.80023  4.61792  3.66572  3.61038  3.96501  1.31433  3.40632  4.27908  3.19986  4.03485  2.74580  1.59034  3.05012  3.22033  3.64787  5.44617  4.28119    189 k - - -
          2.68618  4.42225  2.77519  2.73123  3.46354  2.40513  3.72494  3.29354  2.67741  2.69355  4.24690  2.90347  2.73739  3.18146  2.89801  2.37887  2.77519  2.98518  4.58477  3.61503
          0.02786  3.99029  4.71264  0.61958  0.77255  0.48576  0.95510
    165   3.25045  4.63737  4.63944  4.09393  3.05811  4.41414  4.70302  2.20968  3.89776  1.01078  2.02999  4.38349  4.64270  4.10435  4.05928  3.76755  3.48006  2.32836  5.10739  3.99082    190 l - - -
          2.68618  4.42225  2.77519  2.73123  3.46354  2.40513  3.72494  3.29354  2.67741  2.69355  4.24690  2.90347  2.73739  3.18146  2.89801  2.37887  2.77519  2.98518  4.58477  3.61503
          0.02786  3.99029  4.71264  0.61958  0.77255  0.48576  0.95510
    166   2.81718  4.57976  3.51498  3.42995  4.56787  0.56842  4.54198  4.19715  3.62717  3.83621  4.81372  3.67943  3.97463  3.94211  3.84926  2.99266  3.30760  3.70275  5.63083  4.67412    191 G - - -
          2.68618  4.42225  2.77519  2.73123  3.46354  2.40513  3.72494  3.29354  2.67741  2.69355  4.24690  2.90347  2.73739  3.18146  2.89801  2.37887  2.77519  2.98518  4.58477  3.61503
          0.02786  3.99029  4.71264  0.61958  0.77255  0.48576  0.95510
    167   3.51048  4.81821  4.44469  4.07550  1.96919  4.25730  3.45559  3.36584  3.85138  2.74401  3.94463  3.95310  4.58768  3.96461  3.94775  3.62840  3.73353  3.24695  1.65548  1.34494    192 y - - -
          2.68618  4.42225  2.77519  2.73123  3.46354  2.40513  3.72494  3.29354  2.67741  2.69355  4.24690  2.90347  2.73739  3.18146  2.89801  2.37887  2.77519  2.98518  4.58477  3.61503
          0.02786  3.99029  4.71264  0.61958  0.77255  0.48576  0.95510
    168   2.72802  5.11936  2.08778  2.32134  4.45048  3.37230  3.60706  3.90047  1.87562  3.40443  4.20023  2.85746  3.82053  2.73355  2.31368  2.69231  2.96091  3.51234  5.54429  4.18020    193 k - - -
          2.68618  4.42225  2.77519  2.73123  3.46354  2.40513  3.72494  3.29354  2.67741  2.69355  4.24690  2.90347  2.73739  3.18146  2.89801  2.37887  2.77519  2.98518  4.58477  3.61503
          0.02786  3.99029  4.71264  0.61958  0.77255  0.48576  0.95510
    169   2.63802  4.47963  3.29167  2.89916  3.13235  3.42065  3.76509  3.19940  2.86842  2.84460  3.79083  3.26358  3.93973  3.21721  3.20493  1.74981  2.95062  2.93063  4.67188  2.12067    194 s - - -
          2.68586  4.42233  2.77528  2.73131  3.46362  2.40521  3.72502  3.29362  2.67749  2.69363  4.24698  2.90355  2.73748  3.18154  2.89759  2.37895  2.77528  2.98526  4.58485  3.61410
          0.23356  1.61291  4.71264  0.94978  0.48911  0.48576  0.95510
    170   3.42074  4.86189  4.01370  3.76625  2.30550  3.96857  3.67890  3.41387  3.62043  2.83712  4.07691  3.87091  4.44019  3.89803  3.77953  3.54528  3.70828  3.29015  3.95340  0.79031    198 y - - -
          2.68618  4.42225  2.77519  2.73123  3.46354  2.40513  3.72494  3.29354  2.67741  2.69355  4.24690  2.90347  2.73739  3.18146  2.89801  2.37887  2.77519  2.98518  4.58477  3.61503
          0.02786  3.99029  4.71264  0.61958  0.77255  0.48576  0.95510
    171   2.81718  4.57976  3.51498  3.42995  4.56787  0.56842  4.54198  4.19715  3.62717  3.83621  4.81372  3.67943  3.97463  3.94211  3.84926  2.99266  3.30760  3.70275  5.63083  4.67412    199 G - - -
          2.68618  4.42225  2.77519  2.73123  3.46354  2.40513  3.72494  3.29354  2.67741  2.69355  4.24690  2.90347  2.73739  3.18146  2.89801  2.37887  2.77519  2.98518  4.58477  3.61503
          0.02786  3.99029  4.71264  0.61958  0.77255  0.48576  0.95510
    172   2.90175  5.37996  1.41974  2.13644  4.69833  3.21364  3.78016  4.25544  2.79452  3.77796  4.63368  1.86218  3.83953  2.95447  3.37253  2.81041  3.20499  3.82745  5.90719  4.41577    200 d - - -
          2.68618  4.42225  2.77519  2.73123  3.46354  2.40513  3.72494  3.29354  2.67741  2.69355  4.24690  2.90347  2.73739  3.18146  2.89801  2.37887  2.77519  2.98518  4.58477  3.61503
          0.02786  3.99029  4.71264  0.61958  0.77255  0.48576  0.95510
    173   2.62252  4.40507  3.49091  3.03215  3.55684  3.46583  3.99162  2.83025  2.91615  2.42314  2.24243  3.39014  2.03539  3.29584  3.22960  2.83088  2.93382  2.66048  5.10496  3.85507    201 p - - -
          2.68618  4.42225  2.77519  2.73123  3.46354  2.40513  3.72494  3.29354  2.67741  2.69355  4.24690  2.90347  2.73739  3.18146  2.89801  2.37887  2.77519  2.98518  4.58477  3.61503
          0.02786  3.99029  4.71264  0.61958  0.77255  0.48576  0.95510
    174   2.55793  4.41831  3.21731  2.78609  2.33746  3.38496  3.78016  3.09385  2.80390  2.77497  3.67778  2.57583  3.87845  3.12219  3.17692  2.08933  2.85270  2.82371  4.88219  3.47432    202 s - - -
          2.68618  4.42225  2.77519  2.73123  3.46354  2.40513  3.72494  3.29354  2.67741  2.69355  4.24690  2.90347  2.73739  3.18146  2.89801  2.37887  2.77519  2.98518  4.58477  3.61503
          0.02786  3.99029  4.71264  0.61958  0.77255  0.48576  0.95510
    175   3.42074  4.86189  4.01370  3.76625  2.30550  3.96857  3.67890  3.41387  3.62043  2.83712  4.07691  3.87091  4.44019  3.89803  3.77953  3.54528  3.70828  3.29015  3.95340  0.79031    203 y - - -
          2.68618  4.42225  2.77519  2.73123  3.46354  2.40513  3.72494  3.29354  2.67741  2.69355  4.24690  2.90347  2.73739  3.18146  2.89801  2.37887  2.77519  2.98518  4.58477  3.61503
          0.02786  3.99029  4.71264  0.61958  0.77255  0.48576  0.95510
    176   2.42099  4.20828  3.64278  3.25361  3.75606  3.24633  4.17333  2.74391  3.19202  2.75237  3.74473  3.46236  3.88624  3.51897  3.47597  1.85594  2.82363  1.56234  5.26772  4.01598    204 v - - -
          2.68618  4.42225  2.77519  2.73123  3.46354  2.40513  3.72494  3.29354  2.67741  2.69355  4.24690  2.90347  2.73739  3.18146  2.89801  2.37887  2.77519  2.98518  4.58477  3.61503
          0.02786  3.99029  4.71264  0.61958  0.77255  0.48576  0.95510
    177   2.86344  5.31741  1.52105  2.17769  4.59154  3.25980  3.73183  4.12055  2.64961  3.63519  4.48169  2.74875  3.83811  1.99335  3.17126  2.78579  3.14072  3.72050  5.78146  4.32923    205 d - - -
          2.68618  4.42225  2.77519  2.73123  3.46354  2.40513  3.72494  3.29354  2.67741  2.69355  4.24690  2.90347  2.73739  3.18146  2.89801  2.37887  2.77519  2.98518  4.58477  3.61503
          0.02786  3.99029  4.71264  0.61958  0.77255  0.48576  0.95510
    178   2.64058  4.54601  3.14202  2.66706  3.56067  3.47795  2.60889  2.30521  2.57881  2.77199  3.66780  2.60529  3.89725  2.97883  2.94348  2.76438  2.88202  2.83751  4.97939  3.62529    206 i - - -
          2.68618  4.42225  2.77519  2.73123  3.46354  2.40513  3.72494  3.29354  2.67741  2.69355  4.24690  2.90347  2.73739  3.18146  2.89801  2.37887  2.77519  2.98518  4.58477  3.61503
          0.02786  3.99029  4.71264  0.61958  0.77255  0.48576  0.95510
    179   2.90166  4.41300  4.28726  3.95521  3.63829  3.84444  4.73722  2.05078  3.82477  2.30564  3.58671  4.12578  4.39924  4.17662  4.02573  3.35630  3.26089  0.88849  5.44224  4.18065    207 v - - -
          2.68618  4.42225  2.77519  2.73123  3.46354  2.40513  3.72494  3.29354  2.67741  2.69355  4.24690  2.90347  2.73739  3.18146  2.89801  2.37887  2.77519  2.98518  4.58477  3.61503
          0.02786  3.99029  4.71264  0.61958  0.77255  0.48576  0.95510
    180   2.66394  4.39335  3.49384  2.93249  2.74733  3.61582  3.83132  2.74385  2.15938  2.34336  2.49580  3.33737  3.99187  3.15812  3.10269  2.87937  2.89568  2.57968  4.88384  3.60222    208 k - - -
          2.68618  4.42225  2.77519  2.73123  3.46354  2.40513  3.72494  3.29354  2.67741  2.69355  4.24690  2.90347  2.73739  3.18146  2.89801  2.37887  2.77519  2.98518  4.58477  3.61503
          0.02786  3.99029  4.71264  0.61958  0.77255  0.48576  0.95510
    181   2.95027  5.08086  3.26449  2.70040  4.44093  3.58398  3.62790  3.86274  1.99515  3.33267  4.20839  3.13339  3.98408  1.97761  1.52215  2.95490  3.14554  3.54489  5.41738  4.19218    209 r - - -
          2.68618  4.42225  2.77519  2.73123  3.46354  2.40513  3.72494  3.29354  2.67741  2.69355  4.24690  2.90347  2.73739  3.18146  2.89801  2.37887  2.77519  2.98518  4.58477  3.61503
          0.02786  3.99029  4.71264  0.61958  0.77255  0.48576  0.95510
    182   3.42074  4.86189  4.01370  3.76625  2.30550  3.96857  3.67890  3.41387  3.62043  2.83712  4.07691  3.87091  4.44019  3.89803  3.77953  3.54528  3.70828  3.29015  3.95340  0.79031    210 y - - -
          2.68618  4.42225  2.77519  2.73123  3.46354  2.40513  3.72494  3.29354  2.67741  2.69355  4.24690  2.90347  2.73739  3.18146  2.89801  2.37887  2.77519  2.98518  4.58477  3.61503
          0.02786  3.99029  4.71264  0.61958  0.77255  0.48576  0.95510
    183   3.11881  4.42802  4.79529  4.26289  3.41434  4.47069  4.92435  1.41111  4.15051  1.63762  3.21740  4.50088  4.73103  4.36874  4.33244  3.83128  3.36534  1.36768  5.39172  4.22912    211 v - - -
          2.68618  4.42225  2.77519  2.73123  3.46354  2.40513  3.72494  3.29354  2.67741  2.69355  4.24690  2.90347  2.73739  3.18146  2.89801  2.37887  2.77519  2.98518  4.58477  3.61503
          0.02786  3.99029  4.71264  0.61958  0.77255  0.48576  0.95510
    184   2.69231  4.82257  2.96031  2.56934  4.31372  3.35050  3.71695  3.73202  1.58035  3.30924  4.15618  3.02850  3.86081  2.88047  2.63278  1.97635  2.97958  3.36407  5.46533  4.17437    212 k - - -
          2.68618  4.42225  2.77519  2.73123  3.46354  2.40513  3.72494  3.29354  2.67741  2.69355  4.24690  2.90347  2.73739  3.18146  2.89801  2.37887  2.77519  2.98518  4.58477  3.61503
          0.02786  3.99029  4.71264  0.61958  0.77255  0.48576  0.95510
    185   2.26928  4.23721  3.20104  3.00187  4.37861  1.53386  4.18808  3.85205  3.16884  3.51866  4.34476  3.22850  3.69788  3.45085  3.50025  1.60980  2.75817  3.27468  5.69502  4.45670    213 g - - -
          2.68618  4.42225  2.77519  2.73123  3.46354  2.40513  3.72494  3.29354  2.67741  2.69355  4.24690  2.90347  2.73739  3.18146  2.89801  2.37887  2.77519  2.98518  4.58477  3.61503
          0.02786  3.99029  4.71264  0.61958  0.77255  0.48576  0.95510
    186   2.65102  4.92730  1.81365  2.29214  4.49644  2.47421  3.77720  3.97241  2.70996  3.53440  4.35162  2.82170  3.78340  2.94299  3.22681  1.95836  2.98148  3.52936  5.72061  4.31828    214 d - - -
          2.68618  4.42225  2.77519  2.73123  3.46354  2.40513  3.72494  3.29354  2.67741  2.69355  4.24690  2.90347  2.73739  3.18146  2.89801  2.37887  2.77519  2.98518  4.58477  3.61503
          0.02786  3.99029  4.71264  0.61958  0.77255  0.48576  0.95510
    187   2.63979  4.90576  1.87058  2.30336  4.48305  2.47534  3.77879  3.95702  2.70796  3.52174  4.33837  2.82949  3.78126  2.94495  3.22097  1.90705  2.97188  3.51412  5.70946  4.31176    215 d - - -
          2.68618  4.42225  2.77519  2.73123  3.46354  2.40513  3.72494  3.29354  2.67741  2.69355  4.24690  2.90347  2.73739  3.18146  2.89801  2.37887  2.77519  2.98518  4.58477  3.61503
          0.13589  3.99029  2.22039  0.61958  0.77255  0.48576  0.95510
    188   2.62224  4.71986  2.90061  2.53968  4.21276  3.28148  3.70458  3.62993  1.78922  3.23256  4.08769  2.99343  3.81133  2.88025  2.66958  1.91439  2.92391  3.26716  5.40826  4.11378    216 k - - -
          2.68618  4.42225  2.77519  2.73123  3.46354  2.40513  3.72494  3.29354  2.67741  2.69355  4.24690  2.90347  2.73739  3.18146  2.89801  2.37887  2.77519  2.98518  4.58477  3.61503
          0.03099  3.88539  4.60774  0.61958  0.77255  0.42934  1.05251
    189   2.55144  4.65054  2.70176  2.52774  4.30810  3.13841  3.88941  3.85277  2.77393  3.47175  4.32071  1.49666  3.78798  3.09833  3.18154  2.09869  2.93935  3.39939  5.60025  4.23246    217 n - - -
          2.68618  4.42225  2.77519  2.73123  3.46354  2.40513  3.72494  3.29354  2.67741  2.69355  4.24690  2.90347  2.73739  3.18146  2.89801  2.37887  2.77519  2.98518  4.58477  3.61503
          0.02786  3.99029  4.71264  0.61958  0.77255  0.48576  0.95510
    190   2.58718  4.25323  3.92430  3.49216  3.69358  3.50791  4.35750  2.28019  3.38707  2.48944  3.59831  3.69973  4.08954  3.71865  3.65210  2.91298  2.00584  1.40889  5.32828  4.10437    218 v - - -
          2.68618  4.42225  2.77519  2.73123  3.46354  2.40513  3.72494  3.29354  2.67741  2.69355  4.24690  2.90347  2.73739  3.18146  2.89801  2.37887  2.77519  2.98518  4.58477  3.61503
          0.02786  3.99029  4.71264  0.61958  0.77255  0.48576  0.95510
    191   2.23840  4.69912  2.91524  2.53959  4.24886  2.22702  3.74879  3.64528  1.86195  3.25455  4.08706  3.00173  3.80825  2.91827  2.84391  2.64260  2.89357  3.26483  5.46488  4.16514    219 k - - -
          2.68618  4.42225  2.77519  2.73123  3.46354  2.40513  3.72494  3.29354  2.67741  2.69355  4.24690  2.90347  2.73739  3.18146  2.89801  2.37887  2.77519  2.98518  4.58477  3.61503
          0.02786  3.99029  4.71264  0.61958  0.77255  0.48576  0.95510
    192   2.37189  4.31028  3.28251  2.96175  4.12902  3.09157  4.06699  3.44161  2.96304  3.17247  4.07198  3.24706  1.79448  3.32023  3.29282  2.53455  1.83975  3.04214  5.48727  4.24703    220 p - - -
          2.68618  4.42225  2.77519  2.73123  3.46354  2.40513  3.72494  3.29354  2.67741  2.69355  4.24690  2.90347  2.73739  3.18146  2.89801  2.37887  2.77519  2.98518  4.58477  3.61503
          0.02786  3.99029  4.71264  0.61958  0.77255  0.48576  0.95510
    193   2.43450  4.22817  3.59732  3.24791  3.82265  2.00308  4.19965  2.81392  3.22157  2.81463  3.80491  3.46158  3.88341  3.54225  3.50531  2.66990  2.84546  1.52528  5.31412  4.08089    221 v - - -
          2.68618  4.42225  2.77519  2.73123  3.46354  2.40513  3.72494  3.29354  2.67741  2.69355  4.24690  2.90347  2.73739  3.18146  2.89801  2.37887  2.77519  2.98518  4.58477  3.61503
          0.02786  3.99029  4.71264  0.61958  0.77255  0.48576  0.95510
    194   2.84333  5.08211  3.05143  2.54157  4.46256  3.50458  3.60454  3.86532  1.85548  3.35612  4.18578  2.17686  3.91255  2.73781  1.83301  2.83230  3.05057  3.51551  5.45960  4.19333    222 r - - -
          2.68618  4.42225  2.77519  2.73123  3.46354  2.40513  3.72494  3.29354  2.67741  2.69355  4.24690  2.90347  2.73739  3.18146  2.89801  2.37887  2.77519  2.98518  4.58477  3.61503
          0.02786  3.99029  4.71264  0.61958  0.77255  0.48576  0.95510
    195   2.55589  4.63305  2.71101  2.56337  4.40427  1.64141  3.95055  3.92778  2.87121  3.53969  4.38672  1.88349  3.79066  3.16499  3.28525  2.63361  2.96015  3.44972  5.66505  4.33937    223 g - - -
          2.68618  4.42225  2.77519  2.73123  3.46354  2.40513  3.72494  3.29354  2.67741  2.69355  4.24690  2.90347  2.73739  3.18146  2.89801  2.37887  2.77519  2.98518  4.58477  3.61503
          0.02786  3.99029  4.71264  0.61958  0.77255  0.48576  0.95510
    196   1.79323  4.17401  3.38568  3.12698  4.27541  2.94534  4.21431  3.63697  3.18732  3.37972  4.23373  3.29136  3.69592  3.49040  3.49265  1.22274  2.72115  3.12130  5.63509  4.40525    224 s - - -
          2.68623  4.42230  2.77525  2.73087  3.46359  2.40518  3.72500  3.29286  2.67746  2.69360  4.24695  2.90352  2.73745  3.18152  2.89806  2.37892  2.77525  2.98524  4.58482  3.61508
          0.23356  1.61291  4.71264  0.66704  0.71995  0.48576  0.95510
    197   1.99778  4.26358  3.90266  3.37129  3.42117  3.67456  4.17974  2.31296  3.27270  2.20786  2.34702  3.66277  4.12219  3.56761  3.54988  3.00306  2.95042  1.88614  5.05606  3.85563    227 v - - -
          2.68618  4.42225  2.77519  2.73123  3.46354  2.40513  3.72494  3.29354  2.67741  2.69355  4.24690  2.90347  2.73739  3.18146  2.89801  2.37887  2.77519  2.98518  4.58477  3.61503
          0.02786  3.99029  4.71264  0.61958  0.77255  0.48576  0.95510
    198   2.80522  5.30944  1.86304  1.89127  4.61516  3.28443  3.66734  4.09821  1.90026  3.59380  4.39866  2.74737  3.81549  2.80634  3.01232  2.72897  3.06080  3.68456  5.74415  4.30632    228 d - - -
          2.68618  4.42225  2.77519  2.73123  3.46354  2.40513  3.72494  3.29354  2.67741  2.69355  4.24690  2.90347  2.73739  3.18146  2.89801  2.37887  2.77519  2.98518  4.58477  3.61503
          0.02786  3.99029  4.71264  0.61958  0.77255  0.48576  0.95510
    199   2.65969  4.19896  3.91566  3.38423  2.31054  2.83891  4.01773  1.89899  3.29129  2.20519  3.25796  3.64541  4.10080  3.54752  3.53013  3.00854  2.91597  2.26472  4.72420  3.41564    229 i - - -
          2.68618  4.42225  2.77519  2.73123  3.46354  2.40513  3.72494  3.29354  2.67741  2.69355  4.24690  2.90347  2.73739  3.18146  2.89801  2.37887  2.77519  2.98518  4.58477  3.61503
          0.02786  3.99029  4.71264  0.61958  0.77255  0.48576  0.95510
    200   1.90596  4.39881  3.47301  3.06391  3.09502  3.48132  3.83980  2.95098  2.99856  2.65382  3.65287  3.38587  3.99117  3.33831  3.30123  2.85049  2.96134  2.72686  4.65758  1.85677    230 y - - -
          2.68618  4.42225  2.77519  2.73123  3.46354  2.40513  3.72494  3.29354  2.67741  2.69355  4.24690  2.90347  2.73739  3.18146  2.89801  2.37887  2.77519  2.98518  4.58477  3.61503
          0.02786  3.99029  4.71264  0.61958  0.77255  0.48576  0.95510
    201   2.72118  4.97614  2.50260  1.55403  4.41382  3.24995  3.75704  3.86063  2.61675  3.45052  4.29553  2.84981  3.82248  2.92780  3.07518  1.94045  3.02556  3.47313  5.63943  4.25628    231 e - - -
          2.68618  4.42225  2.77519  2.73123  3.46354  2.40513  3.72494  3.29354  2.67741  2.69355  4.24690  2.90347  2.73739  3.18146  2.89801  2.37887  2.77519  2.98518  4.58477  3.61503
          0.02786  3.99029  4.71264  0.61958  0.77255  0.48576  0.95510
    202   2.57609  4.64233  2.16513  2.51796  4.01400  3.32913  3.76368  3.21218  2.63324  3.01010  3.89208  3.00568  3.82731  2.95032  3.08068  2.65794  2.19704  2.44278  5.35701  4.03612    232 d - - -
          2.68618  4.42225  2.77519  2.73123  3.46354  2.40513  3.72494  3.29354  2.67741  2.69355  4.24690  2.90347  2.73739  3.18146  2.89801  2.37887  2.77519  2.98518  4.58477  3.61503
          0.02786  3.99029  4.71264  0.61958  0.77255  0.48576  0.95510
    203   2.70315  4.43638  3.43595  2.20758  3.61319  3.66093  3.96512  2.12562  2.88885  2.47409  3.51142  3.37138  4.05757  3.23743  3.25462  2.94314  2.94846  1.84871  5.14720  3.89213    233 v - - -
          2.68618  4.42225  2.77519  2.73123  3.46354  2.40513  3.72494  3.29354  2.67741  2.69355  4.24690  2.90347  2.73739  3.18146  2.89801  2.37887  2.77519  2.98518  4.58477  3.61503
          0.02786  3.99029  4.71264  0.61958  0.77255  0.48576  0.95510
    204   3.21222  4.61597  4.57337  4.03073  3.07045  4.35784  4.65203  2.21915  3.83000  1.17312  1.74490  4.32111  4.60609  4.05778  4.00161  3.70984  3.44526  2.32171  5.09334  3.96005    234 l - - -
          2.68618  4.42225  2.77519  2.73123  3.46354  2.40513  3.72494  3.29354  2.67741  2.69355  4.24690  2.90347  2.73739  3.18146  2.89801  2.37887  2.77519  2.98518  4.58477  3.61503
          0.02786  3.99029  4.71264  0.61958  0.77255  0.48576  0.95510
    205   2.01624  4.83600  2.84480  2.45681  4.25119  3.33879  3.68245  3.65547  1.90478  3.24626  4.07484  2.44477  3.82554  2.83934  2.76592  2.68177  2.92364  3.29751  5.44555  4.12654    235 k - - -
          2.68618  4.42225  2.77519  2.73123  3.46354  2.40513  3.72494  3.29354  2.67741  2.69355  4.24690  2.90347  2.73739  3.18146  2.89801  2.37887  2.77519  2.98518  4.58477  3.61503
          0.02786  3.99029  4.71264  0.61958  0.77255  0.48576  0.95510
    206   3.05728  5.18874  2.54249  0.86881  4.55029  3.35264  3.95125  4.02775  2.84687  3.62650  4.59662  3.00490  3.96320  3.16526  3.26697  3.02846  3.36283  3.69992  5.69970  4.42349    236 e - - -
          2.68618  4.42225  2.77519  2.73123  3.46354  2.40513  3.72494  3.29354  2.67741  2.69355  4.24690  2.90347  2.73739  3.18146  2.89801  2.37887  2.77519  2.98518  4.58477  3.61503
          0.02786  3.99029  4.71264  0.61958  0.77255  0.48576  0.95510
    207   1.29983  4.17673  3.38823  3.15373  4.31451  1.79094  4.25169  3.67033  3.25479  3.41191  4.26325  3.31174  3.70222  3.53629  3.55716  2.42486  2.73761  3.14604  5.65718  4.45744    237 a - - -
          2.68618  4.42225  2.77519  2.73123  3.46354  2.40513  3.72494  3.29354  2.67741  2.69355  4.24690  2.90347  2.73739  3.18146  2.89801  2.37887  2.77519  2.98518  4.58477  3.61503
          0.02786  3.99029  4.71264  0.61958  0.77255  0.48576  0.95510
    208   3.23420  4.56731  4.76866  4.24352  3.18688  4.49264  4.84916  1.51781  4.07286  1.13195  3.01368  4.50373  4.72639  4.27743  4.22989  3.86429  3.47357  1.98951  5.23290  4.08217    238 l - - -
          2.68618  4.42225  2.77519  2.73123  3.46354  2.40513  3.72494  3.29354  2.67741  2.69355  4.24690  2.90347  2.73739  3.18146  2.89801  2.37887  2.77519  2.98518  4.58477  3.61503
          0.02786  3.99029  4.71264  0.61958  0.77255  0.48576  0.95510
    209   2.90210  5.06743  3.06742  2.59865  4.25168  3.52960  2.30449  3.82960  1.47363  3.32836  4.19066  3.06406  3.95057  2.79185  2.36932  2.89995  3.10993  3.50418  5.35691  4.04535    239 k - - -
          2.68618  4.42225  2.77519  2.73123  3.46354  2.40513  3.72494  3.29354  2.67741  2.69355  4.24690  2.90347  2.73739  3.18146  2.89801  2.37887  2.77519  2.98518  4.58477  3.61503
          0.02786  3.99029  4.71264  0.61958  0.77255  0.48576  0.95510
    210   2.79972  4.79826  2.87804  1.90097  3.41921  3.47337  3.69490  3.37598  2.63961  2.98530  3.92119  3.05880  3.94228  3.01233  3.02562  2.85536  3.04741  3.11830  4.89749  1.96628    240 e - - -
          2.68618  4.42225  2.77519  2.73123  3.46354  2.40513  3.72494  3.29354  2.67741  2.69355  4.24690  2.90347  2.73739  3.18146  2.89801  2.37887  2.77519  2.98518  4.58477  3.61503
          0.02786  3.99029  4.71264  0.61958  0.77255  0.48576  0.95510
    211   2.80279  5.05900  2.44681  1.44682  4.52828  2.02164  3.80969  3.99272  2.71010  3.56673  4.42255  2.85619  3.84773  2.98860  3.18271  2.78375  3.11385  3.59501  5.71724  4.35324    241 e - - -
          2.68618  4.42225  2.77519  2.73123  3.46354  2.40513  3.72494  3.29354  2.67741  2.69355  4.24690  2.90347  2.73739  3.18146  2.89801  2.37887  2.77519  2.98518  4.58477  3.61503
          0.02786  3.99029  4.71264  0.61958  0.77255  0.48576  0.95510
    212   2.81718  4.57976  3.51498  3.42995  4.56787  0.56842  4.54198  4.19715  3.62717  3.83621  4.81372  3.67943  3.97463  3.94211  3.84926  2.99266  3.30760  3.70275  5.63083  4.67412    242 G - - -
          2.68618  4.42225  2.77519  2.73123  3.46354  2.40513  3.72494  3.29354  2.67741  2.69355  4.24690  2.90347  2.73739  3.18146  2.89801  2.37887  2.77519  2.98518  4.58477  3.61503
          0.02786  3.99029  4.71264  0.61958  0.77255  0.48576  0.95510
    213   2.80492  5.23944  2.44883  1.73982  4.54551  3.31150  3.66438  4.01936  2.45139  3.52593  4.34101  2.31229  3.82983  2.10339  2.90535  2.74387  3.05611  3.62557  5.67605  4.26973    243 e - - -
          2.68621  4.42228  2.77522  2.73126  3.46356  2.40515  3.72497  3.29357  2.67704  2.69357  4.24692  2.90349  2.73742  3.18149  2.89803  2.37889  2.77522  2.98521  4.58479  3.61506
          0.23356  1.61291  4.71264  0.27139  1.43682  0.48576  0.95510
    214   2.73586  4.55227  3.30730  2.91751  3.13312  3.49507  3.77896  3.19545  2.86820  2.80896  3.79193  3.30033  1.93531  3.23463  3.19756  2.87890  3.02697  2.95605  4.67136  2.04746    245 p - - -
          2.68618  4.42225  2.77519  2.73123  3.46354  2.40513  3.72494  3.29354  2.67741  2.69355  4.24690  2.90347  2.73739  3.18146  2.89801  2.37887  2.77519  2.98518  4.58477  3.61503
          0.02786  3.99029  4.71264  0.61958  0.77255  0.48576  0.95510
    215   3.54897  4.83762  4.48081  4.12228  1.94376  4.28589  3.44152  3.39498  3.90301  2.76304  3.97052  3.96991  4.61080  3.99164  3.98773  3.65608  3.77014  3.27743  1.95960  1.14631    246 y - - -
          2.68618  4.42225  2.77519  2.73123  3.46354  2.40513  3.72494  3.29354  2.67741  2.69355  4.24690  2.90347  2.73739  3.18146  2.89801  2.37887  2.77519  2.98518  4.58477  3.61503
          0.02786  3.99029  4.71264  0.61958  0.77255  0.48576  0.95510
    216   2.10754  4.84026  3.08303  2.56383  4.20017  3.44012  3.64614  3.59375  2.22496  3.16363  4.00753  3.03368  3.87037  2.36488  1.97375  2.74353  2.94515  3.26635  5.35887  4.08085    247 r - - -
          2.68618  4.42225  2.77519  2.73123  3.46354  2.40513  3.72494  3.29354  2.67741  2.69355  4.24690  2.90347  2.73739  3.18146  2.89801  2.37887  2.77519  2.98518  4.58477  3.61503
          0.02786  3.99029  4.71264  0.61958  0.77255  0.48576  0.95510
    217   3.53776  4.86942  4.27547  4.01149  2.79547  3.86561  4.05149  3.56751  3.73172  2.94156  4.19568  4.13702  4.39343  4.11325  3.83897  3.74028  3.84437  3.46109  0.67784  2.79160    248 W - - -
          2.68618  4.42225  2.77519  2.73123  3.46354  2.40513  3.72494  3.29354  2.67741  2.69355  4.24690  2.90347  2.73739  3.18146  2.89801  2.37887  2.77519  2.98518  4.58477  3.61503
          0.02786  3.99029  4.71264  0.61958  0.77255  0.48576  0.95510
    218   2.13613  4.37718  3.22424  2.80477  3.58446  2.33721  3.83397  3.11174  2.81086  2.80928  3.70210  3.19254  3.84948  3.14094  3.17400  2.67206  2.82563  2.82597  5.02575  2.38796    249 a - - -
          2.68618  4.42225  2.77519  2.73123  3.46354  2.40513  3.72494  3.29354  2.67741  2.69355  4.24690  2.90347  2.73739  3.18146  2.89801  2.37887  2.77519  2.98518  4.58477  3.61503
          0.02786  3.99029  4.71264  0.61958  0.77255  0.48576  0.95510
    219   2.81718  4.57976  3.51498  3.42995  4.56787  0.56842  4.54198  4.19715  3.62717  3.83621  4.81372  3.67943  3.97463  3.94211  3.84926  2.99266  3.30760  3.70275  5.63083  4.67412    250 G - - -
          2.68618  4.42225  2.77519  2.73123  3.46354  2.40513  3.72494  3.29354  2.67741  2.69355  4.24690  2.90347  2.73739  3.18146  2.89801  2.37887  2.77519  2.98518  4.58477  3.61503
          0.02786  3.99029  4.71264  0.61958  0.77255  0.48576  0.95510
    220   2.57933  4.33377  3.56353  3.15020  2.06558  3.40942  3.88905  2.97429  3.12056  2.63909  3.65125  3.42300  3.96067  3.41319  3.42114  1.71322  2.92157  2.74113  4.66971  3.17672    251 s - - -
          2.68618  4.42225  2.77519  2.73123  3.46354  2.40513  3.72494  3.29354  2.67741  2.69355  4.24690  2.90347  2.73739  3.18146  2.89801  2.37887  2.77519  2.98518  4.58477  3.61503
          0.02786  3.99029  4.71264  0.61958  0.77255  0.48576  0.95510
    221   2.54257  4.60481  2.81841  2.59151  4.24182  3.17312  3.88784  3.64928  2.73477  3.33619  4.20661  1.53676  3.80115  3.09543  3.12110  2.62962  2.28139  3.24951  5.54268  4.20965    252 n - - -
          2.68618  4.42225  2.77519  2.73123  3.46354  2.40513  3.72494  3.29354  2.67741  2.69355  4.24690  2.90347  2.73739  3.18146  2.89801  2.37887  2.77519  2.98518  4.58477  3.61503
          0.02786  3.99029  4.71264  0.61958  0.77255  0.48576  0.95510
    222   2.33954  4.31619  3.16422  2.89898  4.24492  3.02975  4.06879  3.70061  2.98389  3.36562  4.21479  3.19134  1.76201  3.31415  3.32990  1.69033  2.78895  3.21102  5.56963  4.30360    253 s - - -
          2.68618  4.42225  2.77519  2.73123  3.46354  2.40513  3.72494  3.29354  2.67741  2.69355  4.24690  2.90347  2.73739  3.18146  2.89801  2.37887  2.77519  2.98518  4.58477  3.61503
          0.02786  3.99029  4.71264  0.61958  0.77255  0.48576  0.95510
    223   2.70514  5.12812  2.33171  2.07579  4.45555  3.36369  3.59417  3.91003  2.08246  3.40777  4.19253  2.83914  3.80529  2.71547  2.12481  2.66563  2.93697  3.51312  5.54933  4.17344    254 e - - -
          2.68618  4.42225  2.77519  2.73123  3.46354  2.40513  3.72494  3.29354  2.67741  2.69355  4.24690  2.90347  2.73739  3.18146  2.89801  2.37887  2.77519  2.98518  4.58477  3.61503
          0.02786  3.99029  4.71264  0.61958  0.77255  0.48576  0.95510
    224   2.53668  4.24931  3.82804  3.39680  3.71878  3.42384  4.28885  2.41087  3.29611  2.54646  3.63353  3.61342  4.02185  3.63243  3.57273  2.82850  1.73965  1.64221  5.31852  4.09208    255 v - - -
          2.68618  4.42225  2.77519  2.73123  3.46354  2.40513  3.72494  3.29354  2.67741  2.69355  4.24690  2.90347  2.73739  3.18146  2.89801  2.37887  2.77519  2.98518  4.58477  3.61503
          0.02786  3.99029  4.71264  0.61958  0.77255  0.48576  0.95510
    225   2.78532  4.99990  2.48107  1.65121  4.50114  1.71712  3.83098  3.96100  2.73269  3.54681  4.40729  2.88187  3.84897  3.01640  3.19423  2.78094  3.10631  3.56399  5.69965  4.35103    256 e - - -
          2.68618  4.42225  2.77519  2.73123  3.46354  2.40513  3.72494  3.29354  2.67741  2.69355  4.24690  2.90347  2.73739  3.18146  2.89801  2.37887  2.77519  2.98518  4.58477  3.61503
          0.02786  3.99029  4.71264  0.61958  0.77255  0.48576  0.95510
    226   3.48869  4.75787  4.61717  4.25748  1.21714  4.30094  3.53392  3.14540  4.07350  2.47099  3.73172  4.06222  4.61865  4.08563  4.11351  3.67881  3.71498  3.08873  1.99308  1.98188    257 f - - -
          2.68618  4.42225  2.77519  2.73123  3.46354  2.40513  3.72494  3.29354  2.67741  2.69355  4.24690  2.90347  2.73739  3.18146  2.89801  2.37887  2.77519  2.98518  4.58477  3.61503
          0.23356  3.99029  1.66181  0.61958  0.77255  0.48576  0.95510
    227   2.90536  5.01469  1.04270  2.29187  4.38170  3.15188  3.86482  3.95205  2.93445  3.57608  4.55457  2.84316  3.79921  3.10548  3.43768  2.87859  3.24301  3.60075  5.56604  4.27095    258 d - - -
          2.68618  4.42225  2.77519  2.73123  3.46354  2.40513  3.72494  3.29354  2.67741  2.69355  4.24690  2.90347  2.73739  3.18146  2.89801  2.37887  2.77519  2.98518  4.58477  3.61503
          0.03412  3.79085  4.51320  0.61958  0.77255  0.39230  1.12548
    228   2.72634  0.72985  4.27134  4.03867  4.00422  3.32340  4.65996  3.16869  3.86662  3.07837  4.20392  3.99433  4.03956  4.20797  3.96973  2.99805  3.20311  2.90506  5.39425  4.29077    259 c - - -
          2.68618  4.42225  2.77519  2.73123  3.46354  2.40513  3.72494  3.29354  2.67741  2.69355  4.24690  2.90347  2.73739  3.18146  2.89801  2.37887  2.77519  2.98518  4.58477  3.61503
          0.02786  3.99029  4.71264  0.61958  0.77255  0.48576  0.95510
    229   1.53998  4.16136  3.42092  3.14274  4.25964  2.94435  4.21329  3.61500  3.19223  3.35810  4.20807  3.29864  3.69245  3.49033  3.49848  1.40642  2.71036  3.10319  5.62058  4.39750    260 s - - -
          2.68618  4.42225  2.77519  2.73123  3.46354  2.40513  3.72494  3.29354  2.67741  2.69355  4.24690  2.90347  2.73739  3.18146  2.89801  2.37887  2.77519  2.98518  4.58477  3.61503
          0.02786  3.99029  4.71264  0.61958  0.77255  0.48576  0.95510
    230   2.29224  4.23152  3.31483  3.06007  4.26794  1.56337  4.17701  3.62238  3.13268  3.35583  4.21600  3.27602  3.72430  3.44684  3.44822  2.46414  1.75895  3.13494  5.60575  4.38850    261 g - - -
          2.68618  4.42225  2.77519  2.73123  3.46354  2.40513  3.72494  3.29354  2.67741  2.69355  4.24690  2.90347  2.73739  3.18146  2.89801  2.37887  2.77519  2.98518  4.58477  3.61503
          0.02786  3.99029  4.71264  0.61958  0.77255  0.48576  0.95510
    231   3.28748  4.64250  4.66255  4.16940  1.86409  4.38571  4.33384  2.34639  4.02472  1.08986  2.99512  4.33170  4.63697  4.13964  4.14596  3.75009  3.51832  2.45132  4.59557  3.13271    262 l - - -
          2.68618  4.42225  2.77519  2.73123  3.46354  2.40513  3.72494  3.29354  2.67741  2.69355  4.24690  2.90347  2.73739  3.18146  2.89801  2.37887  2.77519  2.98518  4.58477  3.61503
          0.02786  3.99029  4.71264  0.61958  0.77255  0.48576  0.95510
    232   2.90166  4.41300  4.28726  3.95521  3.63829  3.84444  4.73722  2.05078  3.82477  2.30564  3.58671  4.12578  4.39924  4.17662  4.02573  3.35630  3.26089  0.88849  5.44224  4.18065    263 v - - -
          2.68618  4.42225  2.77519  2.73123  3.46354  2.40513  3.72494  3.29354  2.67741  2.69355  4.24690  2.90347  2.73739  3.18146  2.89801  2.37887  2.77519  2.98518  4.58477  3.61503
          0.02786  3.99029  4.71264  0.61958  0.77255  0.48576  0.95510
    233   2.63744  4.76789  2.82290  2.51289  4.22252  3.28011  3.75688  3.71188  2.49076  3.29441  4.14974  2.98549  3.82889  1.81704  2.85771  1.94293  2.95041  3.33566  5.46465  4.12708    264 q - - -
          2.68618  4.42225  2.77519  2.73123  3.46354  2.40513  3.72494  3.29354  2.67741  2.69355  4.24690  2.90347  2.73739  3.18146  2.89801  2.37887  2.77519  2.98518  4.58477  3.61503
          0.02786  3.99029  4.71264  0.61958  0.77255  0.48576  0.95510
    234   3.51048  4.81821  4.44469  4.07550  1.96919  4.25730  3.45559  3.36584  3.85138  2.74401  3.94463  3.95310  4.58768  3.96461  3.94775  3.62840  3.73353  3.24695  1.65548  1.34494    265 y - - -
          2.68618  4.42225  2.77519  2.73123  3.46354  2.40513  3.72494  3.29354  2.67741  2.69355  4.24690  2.90347  2.73739  3.18146  2.89801  2.37887  2.77519  2.98518  4.58477  3.61503
          0.02786  3.99029  4.71264  0.61958  0.77255  0.48576  0.95510
    235   1.95096  4.17410  3.59759  3.16902  3.83477  3.16209  4.11429  2.93745  3.12713  2.85515  3.77773  3.38267  3.80910  3.43196  3.43521  1.87713  2.75226  1.85908  5.28742  4.06615    266 v - - -
          2.68618  4.42225  2.77519  2.73123  3.46354  2.40513  3.72494  3.29354  2.67741  2.69355  4.24690  2.90347  2.73739  3.18146  2.89801  2.37887  2.77519  2.98518  4.58477  3.61503
          0.02786  3.99029  4.71264  0.61958  0.77255  0.48576  0.95510
    236   2.02779  4.30564  3.81783  3.30056  2.09491  3.71072  3.79071  2.71193  3.21901  2.36785  3.39099  3.56341  4.10566  3.46974  3.47874  3.00988  2.98191  2.53848  4.37182  2.36699    267 a - - -
          2.68618  4.42225  2.77519  2.73123  3.46354  2.40513  3.72494  3.29354  2.67741  2.69355  4.24690  2.90347  2.73739  3.18146  2.89801  2.37887  2.77519  2.98518  4.58477  3.61503
          0.02786  3.99029  4.71264  0.61958  0.77255  0.48576  0.95510
    237   2.11135  4.89851  2.82575  1.91897  4.23729  3.37213  3.64726  3.63849  2.35416  3.22118  4.04737  2.92683  3.82691  2.79637  2.34790  2.68691  2.92159  3.29369  5.42748  4.09934    268 e - - -
          2.68618  4.42225  2.77519  2.73123  3.46354  2.40513  3.72494  3.29354  2.67741  2.69355  4.24690  2.90347  2.73739  3.18146  2.89801  2.37887  2.77519  2.98518  4.58477  3.61503
          0.02786  3.99029  4.71264  0.61958  0.77255  0.48576  0.95510
    238   3.08237  5.04813  3.26602  2.86704  4.46153  3.55777  3.82868  3.89848  0.88779  3.43851  4.39482  3.28587  4.05078  3.01435  2.45978  3.11734  3.32749  3.60005  5.46871  4.29896    269 k - - -
          2.68618  4.42225  2.77519  2.73123  3.46354  2.40513  3.72494  3.29354  2.67741  2.69355  4.24690  2.90347  2.73739  3.18146  2.89801  2.37887  2.77519  2.98518  4.58477  3.61503
          0.02786  3.99029  4.71264  0.61958  0.77255  0.48576  0.95510
    239   0.85645  4.25408  3.58502  3.38317  4.17237  3.07518  4.39090  3.31573  3.40252  3.19178  4.21172  3.50210  3.82567  3.73313  3.64410  2.60389  2.88948  2.94971  5.58775  4.40148    270 a - - -
          2.68618  4.42225  2.77519  2.73123  3.46354  2.40513  3.72494  3.29354  2.67741  2.69355  4.24690  2.90347  2.73739  3.18146  2.89801  2.37887  2.77519  2.98518  4.58477  3.61503
          0.02786  3.99029  4.71264  0.61958  0.77255  0.48576  0.95510
    240   2.55589  4.63305  2.71101  2.56337  4.40427  1.64141  3.95055  3.92778  2.87121  3.53969  4.38672  1.88349  3.79066  3.16499  3.28525  2.63361  2.96015  3.44972  5.66505  4.33937    271 g - - -
          2.68618  4.42225  2.77519  2.73123  3.46354  2.40513  3.72494  3.29354  2.67741  2.69355  4.24690  2.90347  2.73739  3.18146  2.89801  2.37887  2.77519  2.98518  4.58477  3.61503
          0.02786  3.99029  4.71264  0.61958  0.77255  0.48576  0.95510
    241   3.08697  4.41078  4.76734  4.27378  3.54282  4.41615  4.99151  1.23100  4.15752  2.04238  3.35185  4.49633  4.73486  4.42430  4.35769  3.80515  3.35505  1.27231  5.51137  4.30696    272 i - - -
          2.68618  4.42225  2.77519  2.73123  3.46354  2.40513  3.72494  3.29354  2.67741  2.69355  4.24690  2.90347  2.73739  3.18146  2.89801  2.37887  2.77519  2.98518  4.58477  3.61503
          0.02786  3.99029  4.71264  0.61958  0.77255  0.48576  0.95510
    242   2.58425  4.68579  3.01214  2.56209  4.15641  3.32098  3.71517  3.54056  1.88030  3.16043  3.99637  3.02225  3.81785  2.88430  2.77751  2.24954  2.17369  3.18742  5.38458  4.09203    273 k - - -
          2.68618  4.42225  2.77519  2.73123  3.46354  2.40513  3.72494  3.29354  2.67741  2.69355  4.24690  2.90347  2.73739  3.18146  2.89801  2.37887  2.77519  2.98518  4.58477  3.61503
          0.02786  3.99029  4.71264  0.61958  0.77255  0.48576  0.95510
    243   3.24468  4.63348  4.63156  4.08592  3.05927  4.40664  4.69599  2.21108  3.88998  1.03550  1.97488  4.37532  4.63742  4.09826  4.05255  3.75939  3.47453  2.32788  5.10485  3.98697    274 l - - -
          2.68618  4.42225  2.77519  2.73123  3.46354  2.40513  3.72494  3.29354  2.67741  2.69355  4.24690  2.90347  2.73739  3.18146  2.89801  2.37887  2.77519  2.98518  4.58477  3.61503
          0.02786  3.99029  4.71264  0.61958  0.77255  0.48576  0.95510
    244   2.78302  5.03380  1.69978  2.31859  4.49488  3.23786  3.82722  3.98705  2.78142  3.56605  4.42571  2.86020  1.82045  3.01005  3.29041  2.76870  3.10247  3.58499  5.70958  4.33483    275 d - - -
          2.68618  4.42225  2.77519  2.73123  3.46354  2.40513  3.72494  3.29354  2.67741  2.69355  4.24690  2.90347  2.73739  3.18146  2.89801  2.37887  2.77519  2.98518  4.58477  3.61503
          0.02786  3.99029  4.71264  0.61958  0.77255  0.48576  0.95510
    245   3.14166  4.97031  3.64466  3.13266  4.35488  3.60556  3.91477  3.90571  2.29202  3.40029  4.39842  3.48287  4.10333  3.13013  0.81261  3.22077  3.40019  3.62483  5.39073  4.25772    276 r - - -
          2.68618  4.42225  2.77519  2.73123  3.46354  2.40513  3.72494  3.29354  2.67741  2.69355  4.24690  2.90347  2.73739  3.18146  2.89801  2.37887  2.77519  2.98518  4.58477  3.61503
          0.02786  3.99029  4.71264  0.61958  0.77255  0.48576  0.95510
    246   2.64819  4.31134  3.76666  3.30872  2.12532  3.55340  4.02478  2.63466  3.23160  2.33024  3.44122  3.57239  4.05736  3.52390  3.50399  2.91935  1.80630  2.47324  4.78593  3.38562    277 t - - -
          2.68618  4.42225  2.77519  2.73123  3.46354  2.40513  3.72494  3.29354  2.67741  2.69355  4.24690  2.90347  2.73739  3.18146  2.89801  2.37887  2.77519  2.98518  4.58477  3.61503
          0.02786  3.99029  4.71264  0.61958  0.77255  0.48576  0.95510
    247   0.85645  4.25408  3.58502  3.38317  4.17237  3.07518  4.39090  3.31573  3.40252  3.19178  4.21172  3.50210  3.82567  3.73313  3.64410  2.60389  2.88948  2.94971  5.58775  4.40148    278 a - - -
          2.68618  4.42225  2.77519  2.73123  3.46354  2.40513  3.72494  3.29354  2.67741  2.69355  4.24690  2.90347  2.73739  3.18146  2.89801  2.37887  2.77519  2.98518  4.58477  3.61503
          0.02786  3.99029  4.71264  0.61958  0.77255  0.48576  0.95510
    248   2.83160  4.77542  3.14688  2.72608  3.18034  3.56426  3.65026  3.36625  2.55165  2.90765  3.87910  3.16835  3.99354  1.87010  2.87879  2.90071  3.06928  3.12705  4.69383  2.16012    279 q - - -
          2.68618  4.42225  2.77519  2.73123  3.46354  2.40513  3.72494  3.29354  2.67741  2.69355  4.24690  2.90347  2.73739  3.18146  2.89801  2.37887  2.77519  2.98518  4.58477  3.61503
          0.02786  3.99029  4.71264  0.61958  0.77255  0.48576  0.95510
    249   2.61683  2.39236  3.09764  1.69376  3.91703  3.35735  3.86297  3.18049  2.72016  2.95112  3.86588  3.15731  3.88005  3.09688  3.09244  2.74318  2.92284  2.90161  5.27527  4.00556    280 e - - -
          2.68618  4.42225  2.77519  2.73123  3.46354  2.40513  3.72494  3.29354  2.67741  2.69355  4.24690  2.90347  2.73739  3.18146  2.89801  2.37887  2.77519  2.98518  4.58477  3.61503
          0.02786  3.99029  4.71264  0.61958  0.77255  0.48576  0.95510
    250   2.71089  4.84851  2.83224  2.51220  4.23391  3.33555  3.74957  3.71300  2.46157  3.27074  4.14798  2.99833  2.29483  1.77337  2.82265  2.74613  3.00071  3.36436  5.45626  4.13665    281 q - - -
          2.68618  4.42225  2.77519  2.73123  3.46354  2.40513  3.72494  3.29354  2.67741  2.69355  4.24690  2.90347  2.73739  3.18146  2.89801  2.37887  2.77519  2.98518  4.58477  3.61503
          0.02786  3.99029  4.71264  0.61958  0.77255  0.48576  0.95510
    251   2.65494  4.55274  3.20393  2.70532  3.33737  3.49987  2.57827  3.13628  2.61473  2.78061  3.68085  3.14834  3.91316  3.00042  2.98186  2.77482  2.19808  2.88239  4.80733  2.72838    282 t - - -
          2.68618  4.42225  2.77519  2.73123  3.46354  2.40513  3.72494  3.29354  2.67741  2.69355  4.24690  2.90347  2.73739  3.18146  2.89801  2.37887  2.77519  2.98518  4.58477  3.61503
          0.02786  3.99029  4.71264  0.61958  0.77255  0.48576  0.95510
    252   2.81718  4.57976  3.51498  3.42995  4.56787  0.56842  4.54198  4.19715  3.62717  3.83621  4.81372  3.67943  3.97463  3.94211  3.84926  2.99266  3.30760  3.70275  5.63083  4.67412    283 G - - -
          2.68618  4.42225  2.77519  2.73123  3.46354  2.40513  3.72494  3.29354  2.67741  2.69355  4.24690  2.90347  2.73739  3.18146  2.89801  2.37887  2.77519  2.98518  4.58477  3.61503
          0.02786  3.99029  4.71264  0.61958  0.77255  0.48576  0.95510
    253   1.69206  4.28958  3.91905  3.46947  3.59462  3.61367  4.33120  1.68905  3.37550  2.36028  3.50182  3.72074  4.14486  3.69852  3.64769  3.00031  2.99534  2.06730  5.25784  4.03143    284 i - - -
          2.68618  4.42225  2.77519  2.73123  3.46354  2.40513  3.72494  3.29354  2.67741  2.69355  4.24690  2.90347  2.73739  3.18146  2.89801  2.37887  2.77519  2.98518  4.58477  3.61503
          0.02786  3.99029  4.71264  0.61958  0.77255  0.48576  0.95510
    254   2.49277  4.51801  2.93788  2.66176  4.16666  3.16891  3.89883  3.54691  2.75006  3.24813  4.11483  2.03376  3.79120  3.11334  3.12788  2.60052  1.71535  3.15750  5.48367  4.17489    285 t - - -
          2.68618  4.42225  2.77519  2.73123  3.46354  2.40513  3.72494  3.29354  2.67741  2.69355  4.24690  2.90347  2.73739  3.18146  2.89801  2.37887  2.77519  2.98518  4.58477  3.61503
          0.02786  3.99029  4.71264  0.61958  0.77255  0.48576  0.95510
    255   2.83855  5.08009  2.79244  2.46174  4.45613  3.41073  3.66989  3.90692  1.53558  3.42780  4.27273  2.06846  3.89573  2.82053  2.55413  2.82424  3.08307  3.54448  5.53030  4.21916    286 k - - -
          2.68618  4.42225  2.77519  2.73123  3.46354  2.40513  3.72494  3.29354  2.67741  2.69355  4.24690  2.90347  2.73739  3.18146  2.89801  2.37887  2.77519  2.98518  4.58477  3.61503
          0.02786  3.99029  4.71264  0.61958  0.77255  0.48576  0.95510
    256   2.77580  4.62614  3.33704  2.84233  2.24510  3.58431  3.74259  3.08179  1.72506  2.68419  3.69646  3.26080  4.00135  3.07557  2.88940  2.90662  3.01710  2.88059  4.83638  3.39557    287 k - - -
          2.68618  4.42225  2.77519  2.73123  3.46354  2.40513  3.72494  3.29354  2.67741  2.69355  4.24690  2.90347  2.73739  3.18146  2.89801  2.37887  2.77519  2.98518  4.58477  3.61503
          0.02786  3.99029  4.71264  0.61958  0.77255  0.48576  0.95510
    257   2.78040  4.53053  3.49723  2.97852  3.67010  3.66036  3.90525  1.77823  1.96270  2.54367  3.59653  3.38100  4.06786  3.16466  2.88582  2.99088  3.02172  2.46375  5.14791  3.89882    288 i - - -
          2.68618  4.42225  2.77519  2.73123  3.46354  2.40513  3.72494  3.29354  2.67741  2.69355  4.24690  2.90347  2.73739  3.18146  2.89801  2.37887  2.77519  2.98518  4.58477  3.61503
          0.02786  3.99029  4.71264  0.61958  0.77255  0.48576  0.95510
    258   1.29509  4.15040  3.44772  3.16975  4.24412  2.94340  4.22598  3.58723  3.21353  3.34090  4.19468  3.31228  3.69351  3.50975  3.51318  1.67681  2.70786  3.08275  5.61184  4.39314    289 a - - -
          2.68618  4.42225  2.77519  2.73123  3.46354  2.40513  3.72494  3.29354  2.67741  2.69355  4.24690  2.90347  2.73739  3.18146  2.89801  2.37887  2.77519  2.98518  4.58477  3.61503
          0.02786  3.99029  4.71264  0.61958  0.77255  0.48576  0.95510
    259   2.86670  5.27914  2.31724  1.46927  4.59605  3.26366  3.73971  4.09381  2.62495  3.62919  4.47725  1.93185  3.84621  2.90475  3.11328  2.79771  3.14773  3.69783  5.77527  4.34136    290 e - - -
          2.68637  4.42244  2.77538  2.73142  3.46373  2.40471  3.72513  3.29373  2.67760  2.69374  4.24709  2.90266  2.73758  3.18034  2.89820  2.37906  2.77538  2.98537  4.58230  3.61522
          0.23356  1.61291  4.71264  1.63547  0.21674  0.48576  0.95510
    260   2.58724  4.53854  3.18067  2.68590  3.86253  3.40134  3.75542  3.14125  2.01090  2.88214  3.76563  3.12408  3.86513  2.96964  2.86745  2.31228  2.86118  2.15509  5.20140  3.93089    298 k - - -
          2.68618  4.42225  2.77519  2.73123  3.46354  2.40513  3.72494  3.29354  2.67741  2.69355  4.24690  2.90347  2.73739  3.18146  2.89801  2.37887  2.77519  2.98518  4.58477  3.61503
          0.02786  3.99029  4.71264  0.61958  0.77255  0.48576  0.95510
    261   3.05728  5.18874  2.54249  0.86881  4.55029  3.35264  3.95125  4.02775  2.84687  3.62650  4.59662  3.00490  3.96320  3.16526  3.26697  3.02846  3.36283  3.69992  5.69970  4.42349    299 e - - -
          2.68618  4.42225  2.77519  2.73123  3.46354  2.40513  3.72494  3.29354  2.67741  2.69355  4.24690  2.90347  2.73739  3.18146  2.89801  2.37887  2.77519  2.98518  4.58477  3.61503
          0.02786  3.99029  4.71264  0.61958  0.77255  0.48576  0.95510
    262   1.38686  4.24684  3.34144  3.04244  4.18015  3.03207  4.13868  3.49465  3.08199  3.23593  4.12321  3.27761  2.06123  3.40445  3.40588  2.48639  2.77000  3.05847  5.54156  4.31559    300 a - - -
          2.68618  4.42225  2.77519  2.73123  3.46354  2.40513  3.72494  3.29354  2.67741  2.69355  4.24690  2.90347  2.73739  3.18146  2.89801  2.37887  2.77519  2.98518  4.58477  3.61503
          0.02786  3.99029  4.71264  0.61958  0.77255  0.48576  0.95510
    263   2.58146  4.49055  3.32456  2.77637  3.81644  3.42196  3.78323  3.05588  2.52813  2.80467  3.71656  3.18850  3.88339  3.00658  2.14058  2.72447  2.19212  2.36259  5.17637  3.92285    301 r - - -
          2.68618  4.42225  2.77519  2.73123  3.46354  2.40513  3.72494  3.29354  2.67741  2.69355  4.24690  2.90347  2.73739  3.18146  2.89801  2.37887  2.77519  2.98518  4.58477  3.61503
          0.02786  3.99029  4.71264  0.61958  0.77255  0.48576  0.95510
    264   1.33326  4.15220  3.44370  3.16406  4.24642  2.94363  4.22255  3.59252  3.20843  3.34332  4.19583  3.30938  3.69300  3.50473  3.50983  1.62598  2.70768  3.08653  5.61257  4.39325    302 a - - -
          2.68618  4.42225  2.77519  2.73123  3.46354  2.40513  3.72494  3.29354  2.67741  2.69355  4.24690  2.90347  2.73739  3.18146  2.89801  2.37887  2.77519  2.98518  4.58477  3.61503
          0.02786  3.99029  4.71264  0.61958  0.77255  0.48576  0.95510
    265   2.81718  4.57976  3.51498  3.42995  4.56787  0.56842  4.54198  4.19715  3.62717  3.83621  4.81372  3.67943  3.97463  3.94211  3.84926  2.99266  3.30760  3.70275  5.63083  4.67412    303 G - - -
          2.68618  4.42225  2.77519  2.73123  3.46354  2.40513  3.72494  3.29354  2.67741  2.69355  4.24690  2.90347  2.73739  3.18146  2.89801  2.37887  2.77519  2.98518  4.58477  3.61503
          0.02786  3.99029  4.71264  0.61958  0.77255  0.48576  0.95510
    266   1.87307  4.90362  1.56429  2.33350  4.43825  3.19988  3.82915  3.80640  2.78831  3.47676  4.34304  2.85901  3.81377  3.01181  3.29620  2.70047  3.02606  3.41684  5.70714  4.31757    304 d - - -
          2.68618  4.42225  2.77519  2.73123  3.46354  2.40513  3.72494  3.29354  2.67741  2.69355  4.24690  2.90347  2.73739  3.18146  2.89801  2.37887  2.77519  2.98518  4.58477  3.61503
          0.02786  3.99029  4.71264  0.61958  0.77255  0.48576  0.95510
    267   3.23420  4.56731  4.76866  4.24352  3.18688  4.49264  4.84916  1.51781  4.07286  1.13195  3.01368  4.50373  4.72639  4.27743  4.22989  3.86429  3.47357  1.98951  5.23290  4.08217    305 l - - -
          2.68618  4.42225  2.77519  2.73123  3.46354  2.40513  3.72494  3.29354  2.67741  2.69355  4.24690  2.90347  2.73739  3.18146  2.89801  2.37887  2.77519  2.98518  4.58477  3.61503
          0.02786  3.99029  4.71264  0.61958  0.77255  0.48576  0.95510
    268   3.07669  4.40405  4.75148  4.25764  3.55530  4.40205  4.98065  1.36293  4.14285  2.06488  3.36649  4.48096  4.72588  4.41361  4.34677  3.78997  3.34570  1.14749  5.51383  4.30508    306 v - - -
          2.68618  4.42225  2.77519  2.73123  3.46354  2.40513  3.72494  3.29354  2.67741  2.69355  4.24690  2.90347  2.73739  3.18146  2.89801  2.37887  2.77519  2.98518  4.58477  3.61503
          0.02786  3.99029  4.71264  0.61958  0.77255  0.48576  0.95510
    269   3.41118  4.77881  4.40023  4.13820  0.83699  4.07114  3.93394  2.92158  4.04254  2.26504  3.63506  4.15338  4.52793  4.17834  4.13312  3.67432  3.71280  2.92074  4.15016  2.50326    307 f - - -
          2.68618  4.42225  2.77519  2.73123  3.46354  2.40513  3.72494  3.29354  2.67741  2.69355  4.24690  2.90347  2.73739  3.18146  2.89801  2.37887  2.77519  2.98518  4.58477  3.61503
          0.02786  3.99029  4.71264  0.61958  0.77255  0.48576  0.95510
    270   3.41118  4.77881  4.40023  4.13820  0.83699  4.07114  3.93394  2.92158  4.04254  2.26504  3.63506  4.15338  4.52793  4.17834  4.13312  3.67432  3.71280  2.92074  4.15016  2.50326    308 f - - -
          2.68618  4.42225  2.77519  2.73123  3.46354  2.40513  3.72494  3.29354  2.67741  2.69355  4.24690  2.90347  2.73739  3.18146  2.89801  2.37887  2.77519  2.98518  4.58477  3.61503
          0.02786  3.99029  4.71264  0.61958  0.77255  0.48576  0.95510
    271   2.62895  4.86975  1.86839  2.32885  4.41471  2.21973  3.77059  3.85344  2.68356  3.44609  4.26849  2.85053  3.78465  2.93754  3.18419  2.64251  2.37063  3.43598  5.65238  4.27075    309 d - - -
          2.68618  4.42225  2.77519  2.73123  3.46354  2.40513  3.72494  3.29354  2.67741  2.69355  4.24690  2.90347  2.73739  3.18146  2.89801  2.37887  2.77519  2.98518  4.58477  3.61503
          0.02786  3.99029  4.71264  0.61958  0.77255  0.48576  0.95510
    272   2.74093  4.47727  3.55714  3.16013  3.32878  1.56737  3.95274  3.28233  3.05181  2.91612  3.87661  3.47524  3.99624  3.42864  3.33237  2.92661  3.06904  3.01739  2.04436  3.38254    310 g - - -
          2.68618  4.42225  2.77519  2.73123  3.46354  2.40513  3.72494  3.29354  2.67741  2.69355  4.24690  2.90347  2.73739  3.18146  2.89801  2.37887  2.77519  2.98518  4.58477  3.61503
          0.02786  3.99029  4.71264  0.61958  0.77255  0.48576  0.95510
    273   2.65354  4.83102  1.86176  2.38344  4.31906  3.22883  3.80618  3.67276  2.72389  3.35405  4.21906  2.89762  3.81370  2.98829  3.20446  2.68366  1.79073  3.30659  5.60062  4.23390    311 t - - -
          2.68618  4.42225  2.77519  2.73123  3.46354  2.40513  3.72494  3.29354  2.67741  2.69355  4.24690  2.90347  2.73739  3.18146  2.89801  2.37887  2.77519  2.98518  4.58477  3.61503
          0.02786  3.99029  4.71264  0.61958  0.77255  0.48576  0.95510
    274   2.72469  4.52602  3.30034  2.96292  3.10146  2.06793  3.80532  3.26043  2.96771  2.89513  3.85890  3.32307  3.98521  3.30719  3.28986  2.87417  3.03957  2.99800  4.64319  1.69897    312 y - - -
          2.68618  4.42225  2.77519  2.73123  3.46354  2.40513  3.72494  3.29354  2.67741  2.69355  4.24690  2.90347  2.73739  3.18146  2.89801  2.37887  2.77519  2.98518  4.58477  3.61503
          0.02786  3.99029  4.71264  0.61958  0.77255  0.48576  0.95510
    275   2.85911  5.41399  1.71003  1.67328  4.70114  3.24931  3.70312  4.20754  2.63066  3.69670  4.51494  2.70537  3.82090  2.31125  3.18313  2.76207  3.12746  3.78317  5.85209  4.37561    313 e - - -
          2.68618  4.42225  2.77519  2.73123  3.46354  2.40513  3.72494  3.29354  2.67741  2.69355  4.24690  2.90347  2.73739  3.18146  2.89801  2.37887  2.77519  2.98518  4.58477  3.61503
          0.02786  3.99029  4.71264  0.61958  0.77255  0.48576  0.95510
    276   2.81718  4.57976  3.51498  3.42995  4.56787  0.56842  4.54198  4.19715  3.62717  3.83621  4.81372  3.67943  3.97463  3.94211  3.84926  2.99266  3.30760  3.70275  5.63083  4.67412    314 G - - -
          2.68623  4.42230  2.77525  2.73128  3.46359  2.40518  3.72500  3.29286  2.67746  2.69360  4.24695  2.90352  2.73745  3.18152  2.89806  2.37863  2.77525  2.98524  4.58482  3.61508
          0.23356  1.61291  4.71264  0.66704  0.71995  0.48576  0.95510
    277   2.82043  5.22104  1.83203  2.25548  4.54542  3.31117  3.69238  4.01627  1.64789  3.54136  4.36908  2.80992  3.84116  2.84084  2.93483  2.76475  3.07966  3.62612  5.67986  4.28323    317 k - - -
          2.68618  4.42225  2.77519  2.73123  3.46354  2.40513  3.72494  3.29354  2.67741  2.69355  4.24690  2.90347  2.73739  3.18146  2.89801  2.37887  2.77519  2.98518  4.58477  3.61503
          0.02786  3.99029  4.71264  0.61958  0.77255  0.48576  0.95510
    278   2.07841  4.43416  3.33386  2.83570  2.62908  3.50778  2.49902  2.98344  2.78363  2.64407  3.57861  3.24100  3.93606  3.11971  3.14165  2.79429  2.88481  2.75092  4.72840  3.29097    318 a - - -
          2.68618  4.42225  2.77519  2.73123  3.46354  2.40513  3.72494  3.29354  2.67741  2.69355  4.24690  2.90347  2.73739  3.18146  2.89801  2.37887  2.77519  2.98518  4.58477  3.61503
          0.02786  3.99029  4.71264  0.61958  0.77255  0.48576  0.95510
    279   3.08697  4.41078  4.76734  4.27378  3.54282  4.41615  4.99151  1.23100  4.15752  2.04238  3.35185  4.49633  4.73486  4.42430  4.35769  3.80515  3.35505  1.27231  5.51137  4.30696    319 i - - -
          2.68618  4.42225  2.77519  2.73123  3.46354  2.40513  3.72494  3.29354  2.67741  2.69355  4.24690  2.90347  2.73739  3.18146  2.89801  2.37887  2.77519  2.98518  4.58477  3.61503
          0.02786  3.99029  4.71264  0.61958  0.77255  0.48576  0.95510
    280   2.29559  4.23132  3.32894  3.05854  4.23764  1.85158  4.16409  3.58511  3.11652  3.32219  4.18417  3.27759  3.72766  3.43412  3.43304  2.46848  1.51618  3.11109  5.58024  4.36202    320 t - - -
          2.68618  4.42225  2.77519  2.73123  3.46354  2.40513  3.72494  3.29354  2.67741  2.69355  4.24690  2.90347  2.73739  3.18146  2.89801  2.37887  2.77519  2.98518  4.58477  3.61503
          0.02786  3.99029  4.71264  0.61958  0.77255  0.48576  0.95510
    281   2.75586  4.49584  3.45326  2.97816  3.21112  3.62183  2.09779  2.05909  2.78138  2.52431  3.56373  3.36307  4.04220  3.21469  3.07898  2.94831  3.00561  2.65775  4.75850  3.32320    321 i - - -
          2.68618  4.42225  2.77519  2.73123  3.46354  2.40513  3.72494  3.29354  2.67741  2.69355  4.24690  2.90347  2.73739  3.18146  2.89801  2.37887  2.77519  2.98518  4.58477  3.61503
          0.02786  3.99029  4.71264  0.61958  0.77255  0.48576  0.95510
    282   2.90166  4.41300  4.28726  3.95521  3.63829  3.84444  4.73722  2.05078  3.82477  2.30564  3.58671  4.12578  4.39924  4.17662  4.02573  3.35630  3.26089  0.88849  5.44224  4.18065    322 v - - -
          2.68618  4.42225  2.77519  2.73123  3.46354  2.40513  3.72494  3.29354  2.67741  2.69355  4.24690  2.90347  2.73739  3.18146  2.89801  2.37887  2.77519  2.98518  4.58477  3.61503
          0.02786  3.99029  4.71264  0.61958  0.77255  0.48576  0.95510
    283   2.78532  4.99990  2.48107  1.65121  4.50114  1.71712  3.83098  3.96100  2.73269  3.54681  4.40729  2.88187  3.84897  3.01640  3.19423  2.78094  3.10631  3.56399  5.69965  4.35103    323 e - - -
          2.68618  4.42225  2.77519  2.73123  3.46354  2.40513  3.72494  3.29354  2.67741  2.69355  4.24690  2.90347  2.73739  3.18146  2.89801  2.37887  2.77519  2.98518  4.58477  3.61503
          0.02786  3.99029  4.71264  0.61958  0.77255  0.48576  0.95510
    284   2.78040  4.53053  3.49723  2.97852  3.67010  3.66036  3.90525  1.77823  1.96270  2.54367  3.59653  3.38100  4.06786  3.16466  2.88582  2.99088  3.02172  2.46375  5.14791  3.89882    324 i - - -
          2.68618  4.42225  2.77519  2.73123  3.46354  2.40513  3.72494  3.29354  2.67741  2.69355  4.24690  2.90347  2.73739  3.18146  2.89801  2.37887  2.77519  2.98518  4.58477  3.61503
          0.02786  3.99029  4.71264  0.61958  0.77255  0.48576  0.95510
    285   3.58154  4.84132  4.55710  4.22957  1.35898  4.34164  3.46483  3.28115  4.08130  2.62339  3.88335  4.02916  4.65568  4.07532  4.13530  3.70779  3.80540  3.20368  3.61424  1.15271    325 y - - -
          2.68618  4.42225  2.77519  2.73123  3.46354  2.40513  3.72494  3.29354  2.67741  2.69355  4.24690  2.90347  2.73739  3.18146  2.89801  2.37887  2.77519  2.98518  4.58477  3.61503
          0.02786  3.99029  4.71264  0.61958  0.77255  0.48576  0.95510
    286   2.71237  4.58324  3.07315  2.00675  3.82738  3.49521  3.90791  2.75323  2.77350  2.73647  3.74629  3.19684  3.97827  3.14467  3.14928  2.86834  2.98775  1.71572  5.29025  4.00104    326 v - - -
          2.68618  4.42225  2.77519  2.73123  3.46354  2.40513  3.72494  3.29354  2.67741  2.69355  4.24690  2.90347  2.73739  3.18146  2.89801  2.37887  2.77519  2.98518  4.58477  3.61503
          0.02786  3.99029  4.71264  0.61958  0.77255  0.48576  0.95510
    287   2.55589  4.63305  2.71101  2.56337  4.40427  1.64141  3.95055  3.92778  2.87121  3.53969  4.38672  1.88349  3.79066  3.16499  3.28525  2.63361  2.96015  3.44972  5.66505  4.33937    327 g - - -
          2.68618  4.42225  2.77519  2.73123  3.46354  2.40513  3.72494  3.29354  2.67741  2.69355  4.24690  2.90347  2.73739  3.18146  2.89801  2.37887  2.77519  2.98518  4.58477  3.61503
          0.02786  3.99029  4.71264  0.61958  0.77255  0.48576  0.95510
    288   2.86334  5.21406  2.35049  1.87461  4.54264  3.26689  3.75820  4.04116  2.63197  3.59622  4.45632  1.50006  3.85544  2.93179  3.09780  2.80919  3.15193  3.65548  5.73923  4.32115    328 n - - -
          2.68618  4.42225  2.77519  2.73123  3.46354  2.40513  3.72494  3.29354  2.67741  2.69355  4.24690  2.90347  2.73739  3.18146  2.89801  2.37887  2.77519  2.98518  4.58477  3.61503
          0.02786  3.99029  4.71264  0.61958  0.77255  0.48576  0.95510
    289   2.29224  4.23152  3.31483  3.06007  4.26794  1.56337  4.17701  3.62238  3.13268  3.35583  4.21600  3.27602  3.72430  3.44684  3.44822  2.46414  1.75895  3.13494  5.60575  4.38850    329 g - - -
          2.68618  4.42225  2.77519  2.73123  3.46354  2.40513  3.72494  3.29354  2.67741  2.69355  4.24690  2.90347  2.73739  3.18146  2.89801  2.37887  2.77519  2.98518  4.58477  3.61503
          0.02786  3.99029  4.71264  0.61958  0.77255  0.48576  0.95510
    290   2.71908  4.56359  3.49170  2.93285  3.79706  3.53504  3.83760  2.95754  2.46212  2.73099  3.73600  3.31324  3.98746  3.07136  1.76635  2.88083  2.98757  1.98994  5.18703  3.93465    330 r - - -
          2.68618  4.42225  2.77519  2.73123  3.46354  2.40513  3.72494  3.29354  2.67741  2.69355  4.24690  2.90347  2.73739  3.18146  2.89801  2.37887  2.77519  2.98518  4.58477  3.61503
          0.02786  3.99029  4.71264  0.61958  0.77255  0.48576  0.95510
    291   2.73604  4.49848  3.43718  2.93999  3.25831  3.60129  2.42098  2.92554  2.71988  2.48317  2.07073  3.33220  4.01482  3.16506  3.01799  2.91682  2.98143  2.75338  4.79274  3.39142    331 m - - -
          2.68618  4.42225  2.77519  2.73123  3.46354  2.40513  3.72494  3.29354  2.67741  2.69355  4.24690  2.90347  2.73739  3.18146  2.89801  2.37887  2.77519  2.98518  4.58477  3.61503
          0.02786  3.99029  4.71264  0.61958  0.77255  0.48576  0.95510
    292   2.68979  4.32117  3.84067  3.38987  1.81855  3.60351  4.02423  2.61414  3.30609  2.28109  3.41563  3.63018  4.09863  3.58578  3.55958  2.97365  2.04830  2.46736  4.70133  3.26730    332 f - - -
          2.68618  4.42225  2.77519  2.73123  3.46354  2.40513  3.72494  3.29354  2.67741  2.69355  4.24690  2.90347  2.73739  3.18146  2.89801  2.37887  2.77519  2.98518  4.58477  3.61503
          0.02786  3.99029  4.71264  0.61958  0.77255  0.48576  0.95510
    293   2.66366  4.50088  3.21392  2.83052  3.65118  3.47371  3.90150  2.03157  2.79798  2.69901  3.70296  1.95915  3.96671  3.18322  3.14677  2.83720  2.95390  2.58130  5.13819  3.80579    333 n - - -
          2.68618  4.42225  2.77519  2.73123  3.46354  2.40513  3.72494  3.29354  2.67741  2.69355  4.24690  2.90347  2.73739  3.18146  2.89801  2.37887  2.77519  2.98518  4.58477  3.61503
          0.02786  3.99029  4.71264  0.61958  0.77255  0.48576  0.95510
    294   2.68965  4.90573  2.55337  1.75790  4.36997  3.24406  3.76818  3.81137  2.62392  3.41211  4.25822  2.87548  3.81848  2.94318  3.07220  1.71347  3.00164  3.42524  5.60793  4.23793    334 s - - -
          2.68618  4.42225  2.77519  2.73123  3.46354  2.40513  3.72494  3.29354  2.67741  2.69355  4.24690  2.90347  2.73739  3.18146  2.89801  2.37887  2.77519  2.98518  4.58477  3.61503
          0.02786  3.99029  4.71264  0.61958  0.77255  0.48576  0.95510
    295   2.57935  4.67567  2.67776  2.52831  4.41115  1.93763  3.92700  3.93652  2.84117  3.54197  4.38833  1.62400  3.79571  3.13556  3.26297  2.64671  2.97335  3.46592  5.66577  4.33066    335 n - - -
          2.68618  4.42225  2.77519  2.73123  3.46354  2.40513  3.72494  3.29354  2.67741  2.69355  4.24690  2.90347  2.73739  3.18146  2.89801  2.37887  2.77519  2.98518  4.58477  3.61503
          0.02786  3.99029  4.71264  0.61958  0.77255  0.48576  0.95510
    296   2.90175  5.37996  1.41974  2.13644  4.69833  3.21364  3.78016  4.25544  2.79452  3.77796  4.63368  1.86218  3.83953  2.95447  3.37253  2.81041  3.20499  3.82745  5.90719  4.41577    336 d - - -
          2.68618  4.42225  2.77519  2.73123  3.46354  2.40513  3.72494  3.29354  2.67741  2.69355  4.24690  2.90347  2.73739  3.18146  2.89801  2.37887  2.77519  2.98518  4.58477  3.61503
          0.02786  3.99029  4.71264  0.61958  0.77255  0.48576  0.95510
    297   2.37610  4.29741  3.31213  3.13457  4.19520  3.02527  4.24058  3.73432  3.21630  3.44588  4.36290  3.33964  3.77405  3.55662  3.49787  0.92633  2.86527  3.24353  5.55850  4.27967    337 s - - -
          2.68618  4.42225  2.77519  2.73123  3.46354  2.40513  3.72494  3.29354  2.67741  2.69355  4.24690  2.90347  2.73739  3.18146  2.89801  2.37887  2.77519  2.98518  4.58477  3.61503
          0.02786  3.99029  4.71264  0.61958  0.77255  0.48576  0.95510
    298   2.81718  4.57976  3.51498  3.42995  4.56787  0.56842  4.54198  4.19715  3.62717  3.83621  4.81372  3.67943  3.97463  3.94211  3.84926  2.99266  3.30760  3.70275  5.63083  4.67412    338 G - - -
          2.68618  4.42225  2.77519  2.73123  3.46354  2.40513  3.72494  3.29354  2.67741  2.69355  4.24690  2.90347  2.73739  3.18146  2.89801  2.37887  2.77519  2.98518  4.58477  3.61503
          0.02786  3.99029  4.71264  0.61958  0.77255  0.48576  0.95510
    299   2.69293  4.47442  2.37061  2.86117  3.66577  3.61868  3.95136  1.98872  2.88787  2.53683  3.56848  3.31428  4.03342  3.20655  3.28588  2.90798  2.94590  2.00834  5.19409  3.91688    339 i - - -
          2.68618  4.42225  2.77519  2.73123  3.46354  2.40513  3.72494  3.29354  2.67741  2.69355  4.24690  2.90347  2.73739  3.18146  2.89801  2.37887  2.77519  2.98518  4.58477  3.61503
          0.02786  3.99029  4.71264  0.61958  0.77255  0.48576  0.95510
    300   2.83146  5.10943  2.97114  2.20015  4.46855  3.48691  3.60011  3.87566  2.09940  3.36340  4.18858  2.98333  3.89763  2.04626  1.87345  2.81107  3.03866  3.52224  5.47694  4.19377    340 r - - -
          2.68618  4.42225  2.77519  2.73123  3.46354  2.40513  3.72494  3.29354  2.67741  2.69355  4.24690  2.90347  2.73739  3.18146  2.89801  2.37887  2.77519  2.98518  4.58477  3.61503
          0.02786  3.99029  4.71264  0.61958  0.77255  0.48576  0.95510
    301   2.94048  4.41855  4.09581  3.60399  2.69650  3.94672  3.91496  1.82580  3.44225  2.18458  3.36078  3.81123  4.30985  3.71047  3.64971  3.27630  3.18307  2.38250  4.36757  1.74877    341 y - - -
          2.68618  4.42225  2.77519  2.73123  3.46354  2.40513  3.72494  3.29354  2.67741  2.69355  4.24690  2.90347  2.73739  3.18146  2.89801  2.37887  2.77519  2.98518  4.58477  3.61503
          0.02786  3.99029  4.71264  0.61958  0.77255  0.48576  0.95510
    302   1.53998  4.16136  3.42092  3.14274  4.25964  2.94435  4.21329  3.61500  3.19223  3.35810  4.20807  3.29864  3.69245  3.49033  3.49848  1.40642  2.71036  3.10319  5.62058  4.39750    342 s - - -
          2.68618  4.42225  2.77519  2.73123  3.46354  2.40513  3.72494  3.29354  2.67741  2.69355  4.24690  2.90347  2.73739  3.18146  2.89801  2.37887  2.77519  2.98518  4.58477  3.61503
          0.02786  3.99029  4.71264  0.61958  0.77255  0.48576  0.95510
    303   2.76338  5.21034  1.98514  2.24227  4.52452  3.32393  3.63712  3.99508  1.87663  3.49459  4.29449  2.79698  3.81600  2.33211  2.85524  2.70756  3.00796  3.59473  5.64010  4.23819    343 k - - -
          2.68618  4.42225  2.77519  2.73123  3.46354  2.40513  3.72494  3.29354  2.67741  2.69355  4.24690  2.90347  2.73739  3.18146  2.89801  2.37887  2.77519  2.98518  4.58477  3.61503
          0.02786  3.99029  4.71264  0.61958  0.77255  0.48576  0.95510
    304   2.85392  4.62692  3.61195  3.03242  3.57817  3.67946  3.85655  2.92759  2.47577  1.62202  3.57058  3.40930  4.07898  3.11954  1.95065  3.02982  3.08749  2.79681  5.07005  3.80517    344 l - - -
          2.68618  4.42225  2.77519  2.73123  3.46354  2.40513  3.72494  3.29354  2.67741  2.69355  4.24690  2.90347  2.73739  3.18146  2.89801  2.37887  2.77519  2.98518  4.58477  3.61503
          0.02786  3.99029  4.71264  0.61958  0.77255  0.48576  0.95510
    305   2.70611  4.78155  3.08693  2.63728  4.23035  3.40229  3.72086  3.54512  1.58163  3.18647  4.06224  3.08295  3.88709  2.88885  2.59302  2.76725  2.09781  3.22241  5.40828  4.14312    345 k - - -
          2.68618  4.42225  2.77519  2.73123  3.46354  2.40513  3.72494  3.29354  2.67741  2.69355  4.24690  2.90347  2.73739  3.18146  2.89801  2.37887  2.77519  2.98518  4.58477  3.61503
          0.02786  3.99029  4.71264  0.61958  0.77255  0.48576  0.95510
    306   2.64235  4.62793  3.08180  2.60550  3.68504  3.44449  3.68120  3.25778  2.17462  2.89944  3.77116  3.07182  3.87356  2.91706  2.85175  2.16226  2.88767  2.97953  5.06013  2.52592    346 s - - -
          2.68618  4.42225  2.77519  2.73123  3.46354  2.40513  3.72494  3.29354  2.67741  2.69355  4.24690  2.90347  2.73739  3.18146  2.89801  2.37887  2.77519  2.98518  4.58477  3.61503
          0.02786  3.99029  4.71264  0.61958  0.77255  0.48576  0.95510
    307   2.78532  4.99990  2.48107  1.65121  4.50114  1.71712  3.83098  3.96100  2.73269  3.54681  4.40729  2.88187  3.84897  3.01640  3.19423  2.78094  3.10631  3.56399  5.69965  4.35103    347 e - - -
          2.68618  4.42225  2.77519  2.73123  3.46354  2.40513  3.72494  3.29354  2.67741  2.69355  4.24690  2.90347  2.73739  3.18146  2.89801  2.37887  2.77519  2.98518  4.58477  3.61503
          0.02786  3.99029  4.71264  0.61958  0.77255  0.48576  0.95510
    308   2.83721  4.74993  3.24861  2.77506  3.33270  3.58297  3.66259  3.33722  1.82849  2.93041  3.87258  3.20057  3.99842  2.99338  2.71541  2.92172  3.06501  3.09153  4.79390  1.94861    348 k - - -
          2.68618  4.42225  2.77519  2.73123  3.46354  2.40513  3.72494  3.29354  2.67741  2.69355  4.24690  2.90347  2.73739  3.18146  2.89801  2.37887  2.77519  2.98518  4.58477  3.61503
          0.02786  3.99029  4.71264  0.61958  0.77255  0.48576  0.95510
    309   2.64365  4.39274  3.56139  3.11944  3.04693  3.45750  3.81448  3.10146  2.96296  2.73959  3.70824  3.40737  3.97898  3.34211  3.24172  1.94543  2.96265  2.85229  2.01818  3.08757    349 s - - -
          2.68618  4.42225  2.77519  2.73123  3.46354  2.40513  3.72494  3.29354  2.67741  2.69355  4.24690  2.90347  2.73739  3.18146  2.89801  2.37887  2.77519  2.98518  4.58477  3.61503
          0.02786  3.99029  4.71264  0.61958  0.77255  0.48576  0.95510
    310   2.64500  4.69551  3.18851  2.71483  4.21942  3.34585  3.74891  3.66107  2.31242  3.24460  4.10241  3.12290  3.86563  2.92647  1.67540  1.94563  2.95111  3.29462  5.39727  4.12915    350 r - - -
          2.68618  4.42225  2.77519  2.73123  3.46354  2.40513  3.72494  3.29354  2.67741  2.69355  4.24690  2.90347  2.73739  3.18146  2.89801  2.37887  2.77519  2.98518  4.58477  3.61503
          0.02786  3.99029  4.71264  0.61958  0.77255  0.48576  0.95510
    311   2.81433  5.28212  1.74440  1.91201  4.59540  3.25289  3.70877  4.07922  2.63579  3.60304  4.42445  2.73477  2.34394  2.86141  3.18114  2.74194  3.08721  3.67249  5.77684  4.32770    351 d - - -
          2.68618  4.42225  2.77519  2.73123  3.46354  2.40513  3.72494  3.29354  2.67741  2.69355  4.24690  2.90347  2.73739  3.18146  2.89801  2.37887  2.77519  2.98518  4.58477  3.61503
          0.02786  3.99029  4.71264  0.61958  0.77255  0.48576  0.95510
    312   3.11758  4.71242  3.78245  3.36854  1.64027  3.90012  1.78763  3.23604  3.25392  2.69651  3.81562  3.60061  4.29444  3.53818  3.51283  3.24692  3.36144  3.07824  3.96148  2.28150    352 f - - -
          2.68618  4.42225  2.77519  2.73123  3.46354  2.40513  3.72494  3.29354  2.67741  2.69355  4.24690  2.90347  2.73739  3.18146  2.89801  2.37887  2.77519  2.98518  4.58477  3.61503
          0.02786  3.99029  4.71264  0.61958  0.77255  0.48576  0.95510
    313   3.23420  4.56731  4.76866  4.24352  3.18688  4.49264  4.84916  1.51781  4.07286  1.13195  3.01368  4.50373  4.72639  4.27743  4.22989  3.86429  3.47357  1.98951  5.23290  4.08217    353 l - - -
          2.68618  4.42225  2.77519  2.73123  3.46354  2.40513  3.72494  3.29354  2.67741  2.69355  4.24690  2.90347  2.73739  3.18146  2.89801  2.37887  2.77519  2.98518  4.58477  3.61503
          0.02786  3.99029  4.71264  0.61958  0.77255  0.48576  0.95510
    314   3.05722  4.45453  4.53986  4.03980  3.34097  4.24617  4.72488  1.94401  3.88141  1.44381  3.20259  4.28764  4.58825  4.15699  4.08205  3.62387  3.32525  1.29924  5.27489  4.06761    354 v - - -
          2.68618  4.42225  2.77519  2.73123  3.46354  2.40513  3.72494  3.29354  2.67741  2.69355  4.24690  2.90347  2.73739  3.18146  2.89801  2.37887  2.77519  2.98518  4.58477  3.61503
          0.02786  3.99029  4.71264  0.61958  0.77255  0.48576  0.95510
    315   2.26752  4.23729  3.21031  2.99784  4.37077  1.81417  4.17786  3.84219  3.15265  3.50705  4.33148  3.22646  3.69676  3.43736  3.48700  1.38882  2.75371  3.26823  5.68646  4.44709    355 s - - -
          2.68618  4.42225  2.77519  2.73123  3.46354  2.40513  3.72494  3.29354  2.67741  2.69355  4.24690  2.90347  2.73739  3.18146  2.89801  2.37887  2.77519  2.98518  4.58477  3.61503
          0.02786  3.99029  4.71264  0.61958  0.77255  0.48576  0.95510
    316   3.56829  4.82844  4.56558  4.23596  1.18288  4.33914  3.47452  3.25319  4.08647  2.59459  3.85604  4.03497  4.65254  4.07920  4.13725  3.70524  3.79232  3.17994  3.62420  1.34047    356 f - - -
          2.68618  4.42225  2.77519  2.73123  3.46354  2.40513  3.72494  3.29354  2.67741  2.69355  4.24690  2.90347  2.73739  3.18146  2.89801  2.37887  2.77519  2.98518  4.58477  3.61503
          0.02786  3.99029  4.71264  0.61958  0.77255  0.48576  0.95510
    317   2.81718  4.57976  3.51498  3.42995  4.56787  0.56842  4.54198  4.19715  3.62717  3.83621  4.81372  3.67943  3.97463  3.94211  3.84926  2.99266  3.30760  3.70275  5.63083  4.67412    357 G - - -
          2.68618  4.42225  2.77519  2.73123  3.46354  2.40513  3.72494  3.29354  2.67741  2.69355  4.24690  2.90347  2.73739  3.18146  2.89801  2.37887  2.77519  2.98518  4.58477  3.61503
          0.02786  3.99029  4.71264  0.61958  0.77255  0.48576  0.95510
    318   2.78181  4.63230  3.49594  2.89775  3.71936  3.60607  3.78081  3.05391  2.37812  2.60160  2.36622  3.29743  4.00584  3.00882  1.76889  2.92511  3.01412  2.87585  5.12451  3.88006    358 r - - -
          2.68618  4.42225  2.77519  2.73123  3.46354  2.40513  3.72494  3.29354  2.67741  2.69355  4.24690  2.90347  2.73739  3.18146  2.89801  2.37887  2.77519  2.98518  4.58477  3.61503
          0.02786  3.99029  4.71264  0.61958  0.77255  0.48576  0.95510
    319   2.68515  4.34815  3.70716  3.26348  3.51536  3.59763  4.15611  1.60667  3.16159  2.34881  3.47425  3.58161  2.35494  3.51310  3.44783  2.97637  2.99335  2.28381  5.12603  3.88238    359 i - - -
          2.68618  4.42225  2.77519  2.73123  3.46354  2.40513  3.72494  3.29354  2.67741  2.69355  4.24690  2.90347  2.73739  3.18146  2.89801  2.37887  2.77519  2.98518  4.58477  3.61503
          0.23356  3.99029  1.66181  0.61958  0.77255  0.48576  0.95510
    320   2.90042  4.85647  3.07078  2.71045  4.22415  3.39635  3.71963  3.64880  1.15620  3.23294  4.20093  3.13776  3.90425  2.91735  2.42429  2.94905  3.16094  3.36194  5.31417  4.11593    360 k - - -
          2.68619  4.42226  2.77521  2.73125  3.46355  2.40514  3.72496  3.29355  2.67742  2.69356  4.24691  2.90348  2.73741  3.18148  2.89775  2.37888  2.77521  2.98520  4.58478  3.61504
          0.15752  1.92592        *  0.36234  1.19088  0.00000        *
//
