# Supplementary material for: T346Hunter: A Novel Web-Based Tool for the Prediction of Type III, Type IV and Type VI Secretion Systems in Bacterial Genomes
Source: PLoS One. 2015 Apr 13;10(4):e0119317. doi: 10.1371/journal.pone.0119317 (PMC4395097; doi:10.1371/journal.pone.0119317)
Supplement: S1 Data — (ZIP) [file pone.0119317.s009.zip › T346Hunter_profiles/I.DotA.fasta]

>gi|52842892|ref|YP_096691.1| defect in organelle trafficking protein DotA [Legionella pneumophila subsp. pneumophila str. Philadelphia 1] [DotA]
MNKLAITVLLCFFPALALAENGALSFAPPASDLSVVFLGNLFGVVDGVLHGTGSQIMGNMFGVFNSAVLA
LGGIIIMYTLMVSTMNTAHEGQMLGQKWSSIWIPLRSTFGLALLIPKASGYCMMQVFFMWVIVQGVGAAD
KIWEAALSYLNRGGVIIQAQADPTKSLQAAGSSSSGVAKGALTILGGQICMLGLQKQLQAQRDLYLSQSK
SPPCGGNPTPEMNTFCRTAIPDFISTVNFVKKQNDDTPKDLTANQPASFELDMPNFDKSSPFYFLNGICG
TVKWNNISALNSTNQSDNKGLVTVGGAGSNSSMGANSLNITSSQLQTARLSRAIAIQQMYVTLSTVAQVM
VNNDPAFSTTTSTGNSKNDFSAIAKQQFGVPYKSSGEVCTEYQQVCQTWGSVPSSTGSTTGVLFNGTEFL
GAINDYNGIMMPTLNLIRQATSKEFDKKSRDFIAEANAKGWIMAGSYFFDLVKLNGSATEFADQFDTGTG
LDKSSFDPTQLTKPFGKTCQDPYSLLCTWFQNKSDKLIQIQSLIDGVPALGQDGVKQPDLSDNPQRQSVS
GPLSSTVYGFVNNSMMVQLPGQPGIKPLTFANLINFKVDTSLYYMKHQDFDCGRVKILFFSFCLGRMMGD
LFYNYVFRYVYNFFLAIFGEMINSIVMAFLMIPLQGMKDIFIVGVQTLTQPGINPIVALANMGTMYINFS
GTLWLTLLNMAVVSSLIPLFGIFIFALIMMAMPLLMAWIGTMVSIGFVTAYYIPVLPYMIFTFGSFAWLI
AVIEAMVAAPIVALGVTHPEGNEAFGKGEFAIMILVNVFLRPSLMIIGYIAAIALSYVGVWILNAGFDHA
ISYIQSDQGIETWEKGTSSNDAKRFFQSAGNWTGAKMDTSQWDNFKDKLTGDYQSTALEGGYTGWAGVYA
FFFSILIYTSMYLIIVQKAFTLIAHLPDKVLRWIGGSPESFGQETMQWGEEAKGRVEKAGEATYGAEKAI
GDKLGAKGQEMLGKLGPQAKKISENAGDVSGKGKNSGGSQTGPSSKPDTGQQLGGSDSGTPTSTPPPE
>gi|289163708|ref|YP_003453846.1| defect in organelle trafficking protein DotA [Legionella longbeachae NSW150] [DotA]
MIKLAVSLLLFLVPGLVLADGSLSFAPPPGDYSVVFLGNLFGVVDGVLSGTGSQIMGAMFGVLNAAVLAL
GGIVILYTLIVATMNTAHEGQMLGQKWSSIWIPIRATIGLALLIPKASGYCMMQIFVMWVVVQGVGAADK
VWDAALSYLNRGGVIIQAQQINPAAQLTEGSGNGIGGIAKGAESILAGQVCMLGLQTQLENTRQTYLDQQ
SKNTGPCNSATPGSAMDTFCKTTVPDFLSTVNAVTVQTNAMTEAAGTETPVTSFAVDMPNFDTSSPYYFL
NGICGSIHWESITNLDQLGSLSAYSMNGINPNASSNPTNSSNNTNNTTLKKMTLSPSEVTLTLMSRAIAI
QQMYSDLSGTARSMISNDPQMYTTNNNNTKTATTWANEQFGIPYTENGSACSNKQDKCVSWGPLPSTPGG
TLFTGLEIINAINDYNGVMMPTLNLSRMLSSSSDEQSARSFISKATNQGWLMAGAYFYNLVSIQGSSTAN
ASQVDPKSGLDGSTFDAGLIMSPFKVSDPSTGASTCTAGGNDSTKGQDFSDLCVWFNQNATAVTQIKTLL
TNTLSSNKVPDVSKSLPLVSGDNATTVMGFLNNGLKMQTPGQPGAAPVNFAHIPDFNLNPQPYKLERQSF
SCGGVKPFYTICIGRIVGEVVYNLVIVTIYNIFIEIFGGLIGVVTAAFLEIPLKGLAEIFLSALNIIAQP
GVNPVVALANMGSQYINFAGNLWMYLLGLAISSALIPVLGVFIFALLTLAMPLVIAWVGIMVGIGFITAY
YIPILPYVIFVFGGLGWLIVVIEAMVAAPIVALGVTHPEGHDAFGKGEAAIMLLLNIFLRPAMMIIGYIA
AIAMTYVGVWILNAGFDQAIGFVQVLQKQSLNTLTAQSTIWKAVGGGGDYSDWSGVYAYFFSILIYTSMY
LTIVQKSFTLITYLPDKVLRWIGGTPESIGQESAQWGEDVKGKVQEAGKETNQAQGSMEKTIGGMGVKGV
GKVKGALGKAFGGSGSTSGEGIQDAGNSSPPGGSSSGATNPGPSSSEVESAQHAGAPGGGSAPPISK
>gi|209363767|ref|YP_001423771.2| DotA [Coxiella burnetii Dugway 5J108-111] [DotA]
MKKLVSSLLASISLFLISAAAWADNLPTDFTDNTAMNTHHDLSVTYLSQVFGTVGNVLHGMSGQMLGHLF
YRLNEGIIVVAGMWLVYTVFTIVLRAAQDGSFMGPNKNVALVFLKIAFGFSLLVPNPATGYSLLQDVVMK
VVVEGVGLADQTWEYGLTYINNGGSLWRRPETNGAGKDIISQSTVNSVLGGNSQNKEGPGQKIFASAVCM
YSSDDNQSPLKSNNNNIGPAVNGGPTVKYTYDVITDDSAHQFEFPGSGDTPPFKPGDDSCGAVTWDINNA
CTGAGSNSTKCTMAKEAVSELVTSLLPAAKKYYCSQHSSSDLCLGVTHNDAFAENETSFFGALLNYVNTI
VPLVQFNSGKSADEAKRFIDEAQNEGWLSAGRYYWDLSQIQSHYDNVSNVDSYYPRTVDPTVNGNPEDDY
QAALKQSLGYIYGAIDTANPHPIPVKGSVLYQLAQYAQSQHSGDTGGGEENWGHGGLDAGIALIGGIFSE
TIYDIYKLIHTFTTGSDGAMGPDPILFLHKIGIRAISVAADIWFGFLGIMAIALFATGACTATYNAQTPV
QALLGWIKPLLMVVAVGLWGTGFVLAYYVPLYPYMLYTFGVIGWIIVVIEAMVAAPLIAFGLTHPEGHDF
LGEAKQGGMLLLGVFLRPVLMVVGLIAGMILSYVALRIVVYTFSGLAVDLFANTPSSGPASGSILHAATA
LMSNSMATAGSVTGAIVSLMVFPLVLIIFTMLVYVVTTQSFSLIFALPDNVMRWIGIPGQRSEYDRMATQ
LESKVGGFASSTGRSGGLQASERIGKGAANANLGKQLHLGPSKK
>gi|78045336|ref|YP_361586.1| TraY/DotA-like type IV secretion system protein [Xanthomonas campestris pv. vesicatoria str. 85-10] [DotA]
MAAPTPMKPGRSPEPRPPHVASFVRHQGTPRSGAKLSPAARGGETRCHRACSACGAAMAGLGHPTHLAPK
HHRWNFWLHAHFPFPCPVTPKCRRYFRGHHALTWSYSMTRSLAVLGALMIPNLARAQDPSKPGFFKPPAD
DTSVSFIRDVFGSIVDTIMTGQNVDQASADTALAAGFEVFGLGILALGMLFVIFTTVKGAVDTAHDGEFL
GKKMSSVWVPLRTAAGTAFLLPLKSGFSLVQIAVLWIGIHGVGLADQVWLAMLDKMVETGQMGRPHLPDS
RPLAANILRYEVCAAAMNKQYETEGRALKIEVLPKKTAMINTGDALKFDNILYPGGFLDLAQSAAGSAFS
VTGLQWSAVGSGGYMNQNVCGELEWQESHESSESNGAPYIDKAPILRAQAQAVQKMVSELRPVAQAIVAG
EKPAAGALERVANTYELSLQTAALSVVNRANKNRNSRFLTYAKEGGWIFAGTYYNHIIHMSDAIQSAVNS
LPASSAQTITDKEAADTLILYQDSLVTANEYIRNSSQSAYRAYEAQNQAIGFTGDKIPSNFEEMKIWLSR
PALAGINQMTQEIAGSNLSHVAQMKNVGDTIMAVAWTIQGAQFIVAGFGGGLWDDAVTLGSYDIGASIET
LTPAVAFLFMTLLTAGAFLAFYVPMIPYIIWITGIIKWLTVLFESVIAAPIWAAAHVHPDGDDQGGRAGP
GYMIILSVFLRPTLMIFGLVGSIVVAQPVAHYVNLTYITQVQGAMGNSANAIGALIAYTAIYAILMTIVL
HSVFGFINWIPDNVLRWIGSAVGMHGIADNEEHGVKGAFFRSTESVSKGTGSHKPSGGGGGGSKPVNTGG
SEPGGGGTGNDVHSTKLPGA
>gi|54295526|ref|YP_127941.1| defect in organelle trafficking protein DotA [Legionella pneumophila str. Lens] [DotA]
MNKLAITVLLCFFPALALAESGSLSFAPPASDLSVVFLGNLFGVVDGVLHGTGSQIMGNMFGVFNSAVLA
LGGIIIMYTLMVSTMNTAHEGQMLGQKWSSIWIPLRSTFGLALLIPKASGYCMMQVFFMWVIVQGVGAAD
KIWEAALSYLNRGGVIIQAQADPTKSLQAAGSSSSGVAKGALTILGGQICMLGLQKQLQAQRDLYLSQSK
SPPCGGNPTPEMNTFCRTAIPDFISTVNFVKKQNDDTPKDLTADQPPSFELDMPNFDKSSPFYFLNGICG
TVKWNNISALNSTDQSDNKGLVTVGGAGSNSSMGANSLNITSSQLQTARLSRAIAIQQMYVTLSTVAQVM
VNNDPAFSTTTSTGNSKNDFSAIAKQQFGVPYKSSGEVCTEYQQVCKTWGSVPSSTGSTTGVLFNGTEFL
GAINDYNGIMMPTLNLIRQATSEEFDKKSRDFIAEANAKGWIMAGSYFFDLVKLNGSATEFADQFDTGTG
LDKSSFDPTQLTKPFGKTCQDPYSLLCTWFQNKSDKLIQIQSLIDGVPALGQDGVKQPDLSDNPQRQSVS
GPLSSTVYGFVNNSMMVQLPGQPGIKPLTFANLINFKVDTSLYYMKHQDFDCGRVKILFFSFCLGRMMGD
LFYNYVFRYVYNFFLAIFGEMINSIVMAFLMIPLQGMKDIFIVGVQTLTQPGINPIVALANMGTMYINFS
GTLWLTLLNMAVVSSLIPLFGIFIFALIMMAMPLLMAWIGTMVSIGFVTAYYIPVLPYMIFTFGSFAWLI
AVIEAMVAAPIVALGVTHPEGNEAFGKGEFAIMILVNVFLRPSLMIIGYIAAIALSYVGVWILNAGFDHA
ISYIQSDQGIETWEKGTSSNDAKRFFQSAGNWTGAKMDTSQWDNFKDKLTGDYQSTALEGGYTGWAGVYA
FFFSILIYTSMYLIIVQKAFTLIAHLPDKVLRWIGGSPESFGQETMQWGEEAKGRVEKAGEATYGAEKAI
GDKLGAKGQEMLGKLGPQAKKISENAGDVSGKGKNSGSQTGPSSKPDTGQQLGGSDSGPPTSTPPPE
>gi|148358578|ref|YP_001249785.1| organelle trafficking lipoprotein defect DotA [Legionella pneumophila str. Corby] [DotA]
MNKLAITVLLCFFPALALAESGALSFAPPASDLSVVFLGNLFGVVDGVLHGTGSQIMGNMFGVFNSAVLA
LGGIIIMYTLMVSTMNTAHEGQMLGQKWSSIWIPLRSTFGLALLIPKASGYCMMQVFFMWVIVQGVGAAD
KIWEAALSYLNRGGVIIQAQSDPTKSLTDQDGMSTGIANGAFTILSGQVCMLGLQKQLQAQRDLYLSQSK
SPPCGGNPTPEMNTFCRTAIPDFISTVNFVKKQSDSKPEGPFSLDMPNFDDRSPFYFLNGICGTVKWNSI
SGLQADMGKGINLNSSELKTAQLSRAIAIQQMYVTLSTVAQVMVNNDPAFSTTSSTGNSKNDFSDIAKQQ
FGVPYKASGQPCDKYSDVCQTWGATTSSSGSTAGVLFNGTEFLGAINDYNGIMTPTVNLLKQKANLADDD
SSRKFIAEANAKGWIMAGSYFFDLVKLNGSAVKDVSDFDKDTGLDNSNFDPEQLTKPFGKTCQGTRSLLC
TWFQNKSDKLVQIQSLINGVPALSQDGVKQPDLKPDTGREAVEGSLSSTVYGFVNNSMMVQLPGQPGIKP
LTFANLINFKVDTSLYYMKHQDFDCGRVKILFFSFCLGRMMGDLFYNYVFRYVYNFFLAIFGEMINSIVM
AFLMIPLQGMKDIFIVGVQTLTKPGVNPIVALANMGTMYINFSGTLWLTLLNMAVVSSLIPLFGIFIFAL
IMMAMPLLMAWIGTMVSIGFVTAYYIPVLPYMIFTFGSFAWLIAVIEAMVAAPIVALGVTHPEGNEAFGK
GEFAIMILVNVFLRPSLMIIGYIAAIALSYVGVWILNAGFDHAISYIQSDQGIETWEKGTSSNDAKRFFQ
SAGNWTGAKMDTSQWDNFKDKLTGDYQSTALEGGYTGWAGVYAFFFSILIYTSMYLIIVQKAFTLIAHLP
DKVLRWIGGSPESFGQETMQWGEEAKGRVEKAGEATYGAEKAIGDKLGAKGQEMLGKLGPQAKKISENAG
DVSGKGKNSGSQTGPSSKPDTGQQLGGSDSGPPTSTPPPE
>gi|296108332|ref|YP_003620033.1| DotA [Legionella pneumophila 2300/99 Alcoy] [DotA]
MNKLAITVLLCFFPALALAESGSLSFAPPASDLSVVFLGNLFGVVDGVLHGTGSQIMGNMFGVFNSAVLA
LGGIIIMYTLMVSTMNTAHEGQMLGQKWSSIWIPLRSTFGLALLIPKASGYCMMQVFFMWVIVQGVGAAD
KIWEAALSYLNRGGVIIQAQSDPTKSLTDQDGKSTGIANGAFTILSGQVCMLGLQKQLQAQRDLYLSQSK
SPPCGGNPTPEMNTFCRTAIPDFISTVNFVKKQSDSKPEGPFSLDMPNFDDRSPFYFLNGICGTVKWNSI
SGLQADMGKGINLNSSELKTAQLSRAIAIQQMYVTLSTVAQVMVNNDPAFSTTSSTGNSKNDFSDIAKQQ
FGVPYKASGQPCEKYSDVCQTWGSTTSSSGSTAGVLFNGTEFLGAINDYNGIMTPTVNLLKQKATLAVDD
TSRKFIAEANAKGWIMAGSYFFDLVKLNGSAVKDVSDFDKDTGLDNSNFDPEQLTKPFGKTCQGTRSLLC
TWFQNKSDKLVQIQSLINGVPALSQDGVKQPDLKPDTGREAVEGSLSSTVYGFVNNSMMVQLPGQPGIKP
LTFANLINFKVDTSLYYMKHQDFDCGRVKILFFSFCLGRMMGDLFYNYVFRYVYNFFLAIFGEMINSIVM
AFLMIPLQGMKDIFIVGVQTLTKPGVNPIVALANMGTMYINFSGTLWLTLLNMAVVSSLIPLFGIFIFAL
IMMAMPLLMAWIGTMVSIGFVTAYYIPVLPYMIFTFGSFAWLIAVIEAMVAAPIVALGVTHPEGNEAFGK
GEFAIMILVNVFLRPSLMIIGYITAIALSYVGVWILNAGFDHAISYIQSDQGIETWEKGTSSNDAKRFFQ
SAGNWTGAKMDTSQWDDFGSKLSGDYQSTALQGGYSGWAGVYAFFFSILIYTTMYLIIVQKSFTLIAHLP
DKVLRWIGGSPESFGQETTQWGEEAKGKVEKAGEATYGAEKAIGDKLGAKGQEMLGKFGPQAKQISENAG
NVSGKGKNSGSQTGPSSKPDTGQLGGSDSGTPTSTPPPE
>gi|215919220|ref|NP_820630.2| DotA protein [Coxiella burnetii RSA 493] [DotA]
MKKLVSSLLASISLFLISAAAWADNLPTDFTDNTAMNTHHDLSVTYLSQVFGTVGNVLHGMSGQMLGHLF
YRLNEGIIVVAGMWLVYTVFTIVLRAAQDGSFMGPNKNVALVFLKIAFGFSLLVPNPATGYSLLQDVVMK
VVVEGVGLADQTWEYGLTYINNGGSLWRRPETNGAGKDIISQSTVNSVLGGNSQNKEGPGQKIFASAVCM
YSSDDNQSPLKSNNNNIGPAVNGGPTVKYTYDVITDDSAHQFEFPGSGDTPPFKPGDDSCGAVTWDINNA
CTGAGSNSTKCTMAKEAVSELVTSLLPAAKKYYCSQHSSSDLCLGVTHNDAFAENETSFFGALLNYVNTI
VPLVQFNSGKSADEAKRFIDEAQNEGWLSAGRYYWDLSQIQSHYDNVSNVDSYYPRTVDPTVNGNPEDDY
QAALKQSLGYIYGVIDTANPHPIPVKGSVLYQLAQYAQSQHSGDTGGGEENWGHGGLDAGIALIGGIFSE
TIYDIYKLIHTFTTGSDGAMGPDPILFLHKIGIRAISVAADIWFGFLGIMAIALFATGVCTATYNAQTPV
QALLGWIKPLLMVVAVGLWGTGFVLAYYVPLYPYMLYTFGVIGWIIVVIEAMVAAPLIAFGLTHPEGHDF
LGEAKQGGMLLLGVFLRPVLMVVGLIAGMILSYVALRIVVYTFSGLAVDLFANTPSSGPASGSILHAATA
LMSNSMATAGSVTGAIVSLMVFPLVLIIFTILVYVVTTQSFSLIFALPDNVMRWIGIPGQRSEYDRMATQ
LESKVGGFASSTGRSGGLQASERIGKGAANANLGKQLHLGPSKK
>gi|212212013|ref|YP_002302949.1| DotA [Coxiella burnetii CbuG_Q212] [DotA]
MKKLVSSLLASISLFLISAAAWADNLPTDFTDNTAMNTHHDLSVTYLSQVFGTVGNVLHGMSGQMLGHLF
YRLNEGIIVVAGMWLVYTVFTIVLRAAQDGSFMGPNKNVALVFLKIAFGFSLLVPNPATGYSLLQDVVMK
VVVEGVGLADQTWEYGLTYINNGGSLWRRPEKNGAGKDIISQSTVNSVLGGNSQNKEGPGQKIFASAVCM
YSSDDNQSPLKSNNNNIGPAVNGGPTVKYTYDVITDDSAHQFEFPGSGDTPPFKPGDDSCGAVTWDINNA
CTGAGSNSTKCTMAKEAVSELVTSLLPAAKKYYCSQHSSSDLCLGVTHNDAFAENETSFFGALLNYVNTI
VPLVQFNSGKSADEAKRFIDEAQNEGWLSAGRYYWDLSQIQSHYDNVSNVDSYYPRTVDPTVNGNPEDDY
QAALKQSLGYIYGVIDTANPHPIPVKGSVLYQLAQYAQSQHSGDTGGGEENWGHGGLDAGIALIGGIFSE
TIYDIYKLIHTFTTGSDGAMGPDPILFLHKIGIRAISVAADIWFGFLGIMAIALFATGVCTATYNAQTPV
QALLGWIKPLLMVVAVGLWGTGFVLAYYVPLYPYMLYTFGVIGWIIVVIEAMVAAPLIAFGLTHPEGHDF
LGEAKQGGMLLLGVFLRPVLMVVGLIAGMILSYVALRIVVYTFSGLAVDLFANTPSSGPASGSILHAATA
LMSNSMATAGSVTGAIVSLMVFPLVLIIFTMLVYVVTTQSFSLIFALPDNVMRWIGIPGQRSEYDRMATQ
LESKVGGFASSTGRSGGLQASERIGKGAANANLGKQLHLGPSKK
>gi|161831559|ref|YP_001597484.1| DotA protein [Coxiella burnetii RSA 331] [DotA]
MASISLFLISAAAWADNLPTDFTDNTAMNTHHDLSVTYLSQVFGTVGNVLHGMSGQMLGHLFYRLNEGII
VVAGMWLVYTVFTIVLRAAQDGSFIGPNKNVALVFLKIAFGFSLLVPNPATGYSLLQDVVMKVVVEGVGL
ADQTWEYGLTYINNGGSLWRRPETNGAGKDIISQSTVNSILGGNSQNKEGPGQKIFASAVCMYSSDDNQS
PLKSNNNNIGPAVNGGPTVKYTYDVITDDSAHQFEFPGSGDTPPFKPGDDSCGAVTWDINNACTGAGSNS
TKCTMAKEAVSELVTSLLPAAKKYYCSQHSSSDLCLGVTHNDAFAENETSFFGALLNYVNTIVPLVQFNS
GKSADEAKRFIDEAQNEGWLSAGRYYWDLSQIQSHYDNVSNVDSYYPRTVDPTVNGNPEDDYQAALKQSL
GYIYGVIDTANPHPIPVKGSVLYQLAQYAQSQHSGDTGGGEENWGHGGLDAGIALIGGIFSETIYDIYKL
IHTFTTGSDGAMGPDPILFLHKIGIRAISVAADIWFGFLGIMAIALFATGVCTATYNAQTPVQALLGWIK
PLLMVVAVGLWGTGFVLAYYVPLYPYMLYTFGVIGWIIVVIEAMVAAPLIAFGLTHPEGHDFLGEAKQGG
MLLLGVFLRPVLMVVGLIAGMILSYVALRIVVYTFSGLAVDLFANTPSSGPASGSILHAATALMSNSMAT
AGSVTGAIVSLMVFPLVLIIFTMLVYVVTTQSFSLIFALPDNVMRWIGIPGQRSEYDRMATQLESKVGGF
ASSTGRSGGLQASERIGKGAANANLGKQLHLGPSKK
>gi|212219348|ref|YP_002306135.1| DotA [Coxiella burnetii CbuK_Q154] [DotA]
MKKLVSSLLASISLFLISAAAWADNLPTDFTDNTAMNTHHDLSVTYLSQVFGTVGNVLHGMSGQMLGHLF
YRLNEGIIVVAGMWLVYTVFTIVLRAAQDGSFMGSNKNVALVFLKIAFGFSLLVPNPATGYSLLQDVVMK
VVVEGVGLADQTWEYGLTYINNGGSLWRRPETNGAGKDIISQSTVNSVLGGNSQNKEGPGQKIFASAVCM
YSSDDNQSPLKSNNNNIGPAVNGGPTVKYTYDVITDDSAHQFEFPGSGDTPPFKPGDDSCGAVTWDINNA
CTGAGSNSTKCTMAKEAVSELVTSLLPAAKKYYCSQHSSSDLCLGVTHNDAFAENETSFFGALLNYVNTI
VPLVQFNSGKSADEAKRFIDEAQNEGWLSAGRYYWDLSQIQSHYDNVSNVDSYYPRTVDPTVNGNPEDDY
QAALKQSLGYIYGVIDTANPHPIPVKGSVLYQLAQYAQSQHSGDTGGGEENWGHGGLDAGIALIGGIFSE
TIYDIYKLIHTFTTGSDGAMGPDPILFLHKIGIRAISVAADIWFGFLGIMAIALFATGVCTATYNAQTPV
QALLGWIKPLLMVVAVGLWGTGFVLAYYVPLYPYMLYTFGVIGWIIVVIEAMVAAPLIAFGLTHPEGHDF
LGEAKQGGMLLLGVFLRPVLMVVGLIAGMILSYVALRIVVYTFSGLAVDLFANTPSSGPASGSILHAATA
LMSNSMATAGSVTGAIVSLMVFPLVLIIFTMLVYVVTTQSFSLIFALPDNVMRWIGIPGQRSEYDRMATQ
LESKVGGFASSTGRSGGLQASERIGKGAANANLGKQLHLGPSKK
>gi|54298676|ref|YP_125045.1| defect in organelle trafficking protein DotA [Legionella pneumophila str. Paris] [DotA]
MNKLAITVLLCFFPALALAESGALSFAPPASDLSVVFLGNLFGVVDGVLHGTGSQIMGNMFGVFNSAVLA
LGGIIIMYTLMVSTMNTAHEGQMLGQKWSSIWIPLRSTFGLALLIPKASGYCMMQVFFMWVIVQGVGAAD
KIWEAALSYLNRGGVIIQAQSDPTKSLTDKGGKSTGIAKGAFTILSGQVCMLGLQKQLQTQRNLYLSQSN
SPPCGGNPTPEMNTFCRTAIPDFISTVNFVKKQSDDKSKGPFSLDMPNFDKSSPFYFLNGICGTVTWNSI
SDLKADMGKNIKLTSSQLETAQLSRAIAIQQMYVTLSTVAQVMVNNDPAFSSTSSTGNSKNDFSAIAKQQ
FGVPYKASGQVCTEYQQVCQTWGSIPSSTGSTPGVLFNGTEFLGAINDYNGIMTPTINLIKQSKSAEYDD
KSRDFIQEANTKGWIMAGSYFFDLVKLNGSAVKDESDFDSDTGLDNSNFDPAQLTKPFGKTCQGTYALLC
NWFQNKSDKLVQVQSLINGAPALSQDGVKQPDLSPDPKRAYVEGPLSSTVYGFINNSMMVQLPGQPGIKP
LTFANLINFKVDTSLYYMKHQDFDCGRVKILFFSFCLGRMMGDLFYNYVFRYVYNFFLAIFGEMINSIVM
AFLMIPLQGMKDIFIVGVQTLAQPGVNPIVALANMGTMYINFSGTLWLTLLNMAVVSSLIPLFGIFIFAL
IMMAMPLLMAWIGTMVSIGFVTAYYIPVLPYMIFTFGSFAWLIAVIEAMVAAPIVALGVTHPEGNEAFGK
GEFAIMILVNVFLRPSLMIIGYITAIALSYVGVWILNAGFDHAISYIQSDQGIETWKKGDFADKNANSAY
CQMYPADCKMIQAGQTVANWTGSKIDTSQWDDFGSKLSGDYQSTALQGGYSGWAGVYAFFFSILIYTTMY
LIIVQKAFTLIAHLPDKVLRWIGGNPESFGQETMQWGEEAKGKVEKAGEATYGAEKAIGDKLGAKGQEML
GKFGPQAKEIAGNAGDVSGKGKNSGSQTGPSSKPDTGQQLGGSDSGAPTSTPPPE
