# Supplementary material for: T346Hunter: A Novel Web-Based Tool for the Prediction of Type III, Type IV and Type VI Secretion Systems in Bacterial Genomes
Source: PLoS One. 2015 Apr 13;10(4):e0119317. doi: 10.1371/journal.pone.0119317 (PMC4395097; doi:10.1371/journal.pone.0119317)
Supplement: S1 Data — (ZIP) [file pone.0119317.s009.zip › T346Hunter_profiles/I.DotB.fasta]

>gi|52842882|ref|YP_096681.1| ATPase [Legionella pneumophila subsp. pneumophila str. Philadelphia 1] [DotB]
MATYYSTSKLMSMDNINLMPDEPTRFTPVFMDRMLEHAESLNASDITIQTGEPIFAEVYGRLLKITNRRL
SNTELGDLINSIYGPNATTQLLSGKDIDTHYEFRPNRGVRYRYRVNATACLVEGHDAIQITLRTIPTTPP
KLSTMNLPDNIIEAIAPQEGIVFITGATGSGKSTLLASIIRELIETSDSNRKVLTYESPIEFVYDEIETI
SAVVSQSEIPRHLPNFADGVRNALRRKPRLIMVGECRDAETISAALEAALTGHPVYTTLHTSGVAETMRR
LVTSFSGEERLGRTIDILETIRLCIWQKLVPTVDERRVALREYLVFDEEVRDILLEGDPNEVTSATRKLV
RQKGQLMTWDAKMKFEQGIISERVYKLIIAGAKEYQQ
>gi|289163711|ref|YP_003453849.1| defect in organelle trafficking protein DotB (ATPase) [Legionella longbeachae NSW150] [DotB]
MSNNIHLMPDEPTRFTPLFMDRMLEHTERLNASDITIQTGEPIYAEVYGKLFRITNRRLSNTELGDLINA
IYGPNATTQLLSGKDIDTHYEFRPNRGVRYRYRVNGTACLVEGHDAIQITLRTIPTTPPRLESMHLPEDV
LEAIAPQEGIVFITGATGSGKSTLLASIIRQLIEFEDSHRKVLTYESPIEFVYDEIETISAVVSQSEIPR
HLPSFADGVRNALRRKPRLIMVGECRDAETISAALEAALTGHPVYTTLHTSGVAETMRRLVTSFSGEERL
GRTIDILETIRLCIWQKLVPTVDDKRVALREYLVFDEEVRDILLEGDPNDVTSATRKLVRQKGQLMTWDA
KAKFEQGIISERVYKLIIAGAKEYQQ
>gi|154706837|ref|YP_001423773.1| ATP-binding protein [Coxiella burnetii Dugway 5J108-111] [DotB]
MIEKSQRYPNEPSRFEPKHIDDLLIYCHRLGASDITIQTGRAVLAEVYGRLQTLTRRELSNAETSDLLNA
IYGPNGTTQIMRGEDIDTHYEIRPNRNERFRYRINGTGCHVDGHEGIQITIRAIPAEPPLLSKLDLPAAI
VDAIAPQEGVVYVTGATGSGKSTLLAAIIRELAEAPDSHRKILTYEAPIEYVYDSLTTPTASVCQSEIPR
HLNSFAAGVRNALRRKPHAILVGEARDNETISAVLEAALTGHPVYTTLHSSGVAETIRRLVGSFPAEERI
GRTIDIIETLRLIIWQRLVPSVDGKRVALREFLVFKEEIRDLLLDSDPEQITAAVRRLVAEHGQPMQVDV
EAKFKGGLISERLYKILSASQE
>gi|78045316|ref|YP_361566.1| DotB-like type IV secretion system protein [Xanthomonas campestris pv. vesicatoria str. 85-10] [DotB]
MNAVLSDQSLIERALLRSEPTVFDEIGVQQLLVHAKAMGASDVYIKTNARVTARIHGRLYRLTRRTLYAT
EVGSIAGYLYGGPNAEVQLKRGMDLDNAYTFRLNRSDSLRFRWNATGAEIDGSFGISIILRELPEIPPAI
DKEDLGDDLYGALYPDDGIVMVCGPTGSGKSTLLAGMIRDIAENPDSHCHIITYESPVEFVYDKVEKPTT
EIESTSIPDHLPNFAAAIRNSLRRDPDIIVVGEMRDGETIGAAILASQTGHVVYGTAHSTSVGATFTRTM
QSLPKNEQQGMLGGLIDSLRLIICQELVQSTDGKRVALREYLSFGESERRALLTAAMRDPAGVPSVAQQL
TRERGQTKLMHARKLFAAGRIKEDVVLRFELAEQTARAQVSLLAGEGE
>gi|54295516|ref|YP_127931.1| defect in organelle trafficking protein DotB (ATPase) [Legionella pneumophila str. Lens] [DotB]
MSMDNINLMPDEPTRFTPVFMDRMLEHAESLNASDITIQTGEPIFAEVYGRLLKITNRRLSNTELGDLIN
SIYGPNATTQLLSGKDIDTHYEFRPNRGVRYRYRVNATACLVEGHDAIQITLRTIPTTPPKLSTMNLPDN
IIEAIAPQEGIVFITGATGSGKSTLLASIIRELIETSDSNRKVLTYESPIEFVYDEIETISAVVSQSEIP
RHLPNFADGVRNALRRKPRLIMVGECRDAETISAALEAALTGHPVYTTLHTSGVAETMRRLVTSFSGEER
LGRTIDILETIRLCIWQKLVPTVDERRVALREYLVFDEEVRDILLEGDPNEVTSATRKLVRQKGQLMTWD
AKMKFEQGIISERVYKLIIAGAKEYQQ
>gi|148358589|ref|YP_001249796.1| organelle trafficking lipoprotein defect DotB [Legionella pneumophila str. Corby] [DotB]
MPDEPTRFTPVFMDRMLEHAESLNASDITIQTGEPIFAEVYGRLLKITNRRLSNTELGDLINSIYGPNAT
TQLLSGKDIDTHYEFRPNRGVRYRYRVNATACLVEGHDAIQITLRTIPTTPPKLSTMNLPDNIIEAIAPQ
EGIVFITGATGSGKSTLLASIIRELIETSDSNRKVLTYESPIEFVYDEIETISAVVSQSEIPRHLPNFAD
GVRNALRRKPRLIMVGECRDAETISAALEAALTGHPVYTTLHTSGVAETMRRLVTSFSGEERLGRTIDIL
ETIRLCIWQKLVPTVDERRVALREYLVFDEEVRDILLEGDPNEVTSATRKLVRQKGQLMTWDAKMKFEQG
IISERVYKLIIAGAKEYQQ
>gi|296108322|ref|YP_003620023.1| DotB [Legionella pneumophila 2300/99 Alcoy] [DotB]
MSMDNINLMPDEPTRFTPVFMDRMLEHAESLNASDITIQTGEPIFAEVYGRLLKITNRRLSNTELGDLIN
SIYGPNATTQLLSGKDIDTHYEFRPNRGVRYRYRVNATACLVEGHDAIQITLRTIPTTPPKLSTMNLPDN
IIEAIAPQEGIVFITGATGSGKSTLLASIIRELIETSDSNRKVLTYESPIEFVYDEIETISAVVSQSEIP
RHLPNFADGVRNALRRKPRLIMVGECRDAETISAALEAALTGHPVYTTLHTSGVAETMRRLVTSFSGEER
LGRTIDILETIRLCIWQKLVPTVDERRVALREYLVFDEEVRDILLEGDPNEVTSATRKLVRQKGQLMTWD
AKMKFEQGIISERVYKLIIAGAKEYQQ
>gi|29654935|ref|NP_820627.1| Dot/Icm secretion system ATPase DotB [Coxiella burnetii RSA 493] [DotB]
MIEKSQRYPNEPSRFEPKHIDDLLIYCHRLGASDITIQTGRAVLAEVYGRLQTLTRRELSNAETSDLLNA
IYGPNGTTQIMRGEDIDTHYEIRPNRNERFRYRINGTGCHVDGHEGIQITIRAIPAEPPLLSKLDLPAAI
VDAIAPQEGVVYVTGATGSGKSTLLAAIIRELAEAPDSHRKILTYEAPIEYVYDSLTTPTASVCQSEIPR
HLNSFAAGVRNALRRKPHAILVGEARDNETISAVLEAALTGHPVYTTLHSSGVAETIRRLVGSFPAEERI
GRTIDIIETLRLIIWQRLVPSVDGKRVALREFLVFKEEIRDLLLDSDPEQITAAVRRLVAEHGQPMQVDV
EAKFKGGLISERLYKILSASQE
>gi|212212018|ref|YP_002302954.1| ATP-binding protein [Coxiella burnetii CbuG_Q212] [DotB]
MIEKSQRYPNEPSRFEPKHIDDLLIYCHRLGASDITIQTGRAVLAEVYGRLQTLTRRELSNAETSDLLNA
IYGPNGTTQIMRGEDIDTHYEIRPNRNERFRYRINGTGCHVDGHEGIQITIRAIPAEPPLLSKLDLPAAI
VDAIAPQEGVVYVTGATGSGKSTLLAAIIRELAEAPDSHRKILTYEAPIEYVYDSLTTPTASVCQSEIPR
HLNSFAAGVRNALRRKPHAILVGEARDNETISAVLEAALTGHPVYTTLHSSGVAETIRRLVGSFPAEERI
GRTIDIIETLRLIIWQRLVPSVDGKRVALREFLVFKEEIRDLLLDSDPEQITAAVRRLVAEHGQPMQVDV
EAKFKGGLISERLYKILSASQE
>gi|161830407|ref|YP_001597472.1| Dot/Icm secretion system ATPase DotB [Coxiella burnetii RSA 331] [DotB]
MIEKSQRYPNEPSRFEPKHIDDLLIYCHRLGVSDITIQTGRAVLAEVYGRLQTLTRRELSNAETSDLLNA
IYGPNGTTQIMRGEDIDTHYEIRPNRNERFRYRINGTGCHVDGHEGIQITIRAIPAEPPLLSKLDLPAAI
VDAIAPQEGVVYVTGATGSGKSTLLAAIIRELAEAPDSHRKILTYEAPIEYVYDSLTTPTASVCQSEIPR
HLNSFAAGVRNALRRKPHAILVGEARDNETISAVLEAALTGHPVYTTLHSSGVAETIRRLVGSFPAEERI
GRTIDIIETLRLIIWQRLVPSVDGKRVALREFLVFKEEIRDLLLDSDPEQITAAVRRLVAEHGQPMQVDV
EAKFKGGLISERLYKILSASQE
>gi|212219343|ref|YP_002306130.1| ATP-binding protein [Coxiella burnetii CbuK_Q154] [DotB]
MIEKSQRYPNEPSRFEPKHIDDLLIYCHRLGASDITIQTGRAVLAEVYGRLQTLTRRELSNAETSDLLNA
IYGPNGTTQIMRGEDIDTHYEIRPNRNERFRYRINGTGCHVDGHEGIQITIRAIPAEPPLLSKLDLPAAI
VDAIAPQEGVVYVTGATGSGKSTLLAAIIRELAEAPDSHRKILTYEAPIEYVYDSLTTPTASVCQSEIPR
HLNSFAAGVRNALRRKPHAILVGEARDNETISAVLEAALTGHPVYTTLHSSGVAETIRRLVGSFPAEERI
GRTIDIIETLRLIIWQRLVPSVDGKRVALREFLVFKEEIRDLLLDSDPEQITAAVRRLVAEHGQPMQVDV
EAKFKGGLISERLYKILSASQE
>gi|54298666|ref|YP_125035.1| defect in organelle trafficking protein DotB (ATPase) [Legionella pneumophila str. Paris] [DotB]
MSMDNINLMPDEPTRFTPVFMDRMLEHAESLNASDITIQTGEPIFAEVYGRLLKITNRRLSNTELGDLIN
SIYGPNATTQLLSGKDIDTHYEFRPNRGVRYRYRVNATACLVEGHDAIQITLRTIPTTPPKLSTMSLPDN
IIEAIAPQEGIVFITGATGSGKSTLLASIIRELIETSDSNRKVLTYESPIEFVYDEIETISAVVSQSEIP
RHLPNFADGVRNALRRKPRLIMVGECRDAETISAALEAALTGHPVYTTLHTSGVAETMRRLVTSFSGEER
LGRTIDILETIRLCIWQKLVPTVDERRVALREYLVFDEEVRDILLEGDPNEVTSATRKLVRQKGQLMTWD
AKMKFEQGIISERVYKLIIAGAKEYQQ
