# Supplementary material for: T346Hunter: A Novel Web-Based Tool for the Prediction of Type III, Type IV and Type VI Secretion Systems in Bacterial Genomes
Source: PLoS One. 2015 Apr 13;10(4):e0119317. doi: 10.1371/journal.pone.0119317 (PMC4395097; doi:10.1371/journal.pone.0119317)
Supplement: S1 Data — (ZIP) [file pone.0119317.s009.zip › T346Hunter_profiles/I.DotC.fasta]

>gi|52842881|ref|YP_096680.1| DotC [Legionella pneumophila subsp. pneumophila str. Philadelphia 1] [DotC]
MRKFILSLSILLSALLVACSSRNHYGDTGSLAGLQAMADSKYTRAQKKQKMGKIREMALKETALSVGAQA
GLAWRAKIIDEQLNKQARNLDAIYDFNSLVLEHNILPPVLLEGRNTLNLADAQSIRISDRTYKVAKQAHF
ITTPPTWRQYLWMDYVKPEAPNVTLLPKTKAEKEIWCIYTERGWKNGIDQANTILEENIARIKEDFGGMI
LYRKLLAMNMVSPPYVSHTDLGVTGDGSEIHIDDRVLRITALPELNVNSAEWRAAVAKDENALERFKNME
KLANQAKIVITNKSWQPIIAPVS
>gi|289163712|ref|YP_003453850.1| defect in organelle trafficking lipoprotein DotC [Legionella longbeachae NSW150] [DotC]
MAKFIRSIAVVLSALLLACTSSKYLGDTGSLAGIQAMANVNKNQRNKKLKGKFRQMAIKETALSLGAQGG
LAWRAKVIDEHLIKQSRRLDAIYDFNSLTLEHNILPPVLLEGRNTLNLADTQTIRISDRTYKVAKQARFV
TTPPTWRQYLWLDYVKPEYPNYTLLPKTKVEKKIWCIYAAKGWRQGVDQANTILEENIARIKEDFGGMIL
YRKLLAMNMVSPPYVSHTDLGVTGDASEIHIDDRVLRITALPALNVNSEQWRAAVSKDENALEHFKNMEK
LANRSKIIITDKSWQPMIAPVNDNNNIH
>gi|154706650|ref|YP_001423774.1| DotC [Coxiella burnetii Dugway 5J108-111] [DotC]
MSRFQLLKTIAIATFTTLLLTGCATRSTADEPPLAAMGYVNLNSLPPGSGQINNIREQALRETATMLGAR
GALAWRAVHIDAALEKQATYLDHLFDFNQLLLKHNVLPPVIVESQANLNLADDDTIRTADKTYKIVADAR
FVTAPPTWRSYLWLSYKKPDLPSATLLPKDKSETQVWNFYLKQGWQNGLQQANEIFAANLNRLKRDYLGM
VLYRKLLAQGMITSPVVAKADLGVTGDANQIRINDEIMRITAQSALQPDSSHWNPVLTDGASSP
>gi|78045315|ref|YP_361565.1| DotC-like type IV secretion system protein [Xanthomonas campestris pv. vesicatoria str. 85-10] [DotC]
MAVSDAPPNLDQALGAFERNGAEVRVIDAVGELRASAIREDGLSYGVRAGLARRSFEIQQLLAKQAPQLD
RAFDFGSLLMDRNVLPPVLTEASQVVHSEGTDVLRVTDKIYAIARQAQFVTAAPTWRSYVVTEATFSYDP
PEPYMAPKSGDERTVWKQAVTTGWKAGEQQADQILTESLNRLKRDYQGMLLYRRLLQQGVVSKPYVAEAN
YGITGDGDKVNINERMLRITALPKMQPHTQWKPIAVPAKPIQPTVRVNP
>gi|54295515|ref|YP_127930.1| defect in organelle trafficking lipoprotein DotC [Legionella pneumophila str. Lens] [DotC]
MRKFILSLSILLSALLVACSSRNHYGDTGSLAGLQAMADSKYTRAQKKQKMGKIREMALKETALSVGAQA
GLAWRAKIIDEQLNKQARNLDAIYDFNSLVLEHNILPPVLLEGRNTLNLADAQSIRVSDRTYKVAKQAHF
ITTPPTWRQYLWMDYVKPEAPNVTLLPKTKAEKEIWCIYTERGWKNGIDQANTILEENIARIKEDFGGMI
LYRKLLAMNMVSPPYVSHTDLGVTGDGSEIHIDDRVLRITALPELNVNSAEWRAAVAKDENALERFKNME
KLANQAKIVITNKSWQPIIAPVS
>gi|148358590|ref|YP_001249797.1| organelle trafficking lipoprotein defect DotC [Legionella pneumophila str. Corby] [DotC]
MRKFILSLSILLSALLVACSSRNHYGDTGSLAGLQAMADSKYTRAQKKQKMGKIREMALKETALSVGAQA
GLAWRAKIIDEQLNKQARNLDAIYDFNSLVLEHNILPPVLLEGRNTLNLADAQSIRISDRTYKVAKQAHF
ITTPPTWRQYLWMDYVKPEAPNVTLLPKTKAEKEIWCIYTERGWKNGIDQANTILEENIARIKEDFGGMI
LYRKLLAMNMVSPPYVSHTDLGVTGDGSEIHIDDRVLRITALPELNVNSAEWRAAVAKDENALERFKNME
KLANQAKIVITNKSWQPIIAPVS
>gi|296108321|ref|YP_003620022.1| DotC [Legionella pneumophila 2300/99 Alcoy] [DotC]
MRKFILSLSILLSALLVACSSRNHYGDTGSLAGLQAMADSKYTRAQKKQKMGKIREMALKETALSVGAQA
GLAWRAKIIDEQLNKQARNLDAIYDFNSLVLEHNILPPVLLEGRNTLNLADAQSIRVSDRTYKVAKQAHF
ITTPPTWRQYLWMDYVKPEAPNVTLLPKTKAEKEIWCIYTERGWKNGIDQANTILEENIARIKEDFGGMI
LYRKLLAMNMVSPPYVSHTDLGVTGDGSEIHIDDRVLRITALPELNVNSAEWRAAVAKDENALERFKNME
KLANQAKIVITNKSWQPIIAPVS
>gi|29654934|ref|NP_820626.1| DotC [Coxiella burnetii RSA 493] [DotC]
MSRFQLLKTIAIATFTTLLLTGCATRSTADEPPLAAMGYVNLNSLPPGSGQINNIREQALRETATMLGAR
GALALRAVHIDAALEKQATYLDHLFDFNQLLLKHNVLPPVIVESQANLNLADDDTIRTADKTYKIVADAR
FVTAPPTWRSYLWLSYKKPDLPSATLLPKDKSEAQVWNFYLKQGWQNGLQQANEIFAANLNRLKRDYLGM
VLYRKLLAQGMITSPVVAKVDLGVTGDANQIRINDEIMRITAQSALQPDSSHWNPVLTDGASSP
>gi|212212019|ref|YP_002302955.1| DotC [Coxiella burnetii CbuG_Q212] [DotC]
MSRFQLLKTIAIATFTTLLLTGCATRSTADEPPLAAMGYVNLNSLPPGSGQINNIREQALRETAIMLGAR
GALALRAVHIDAALEKQATYLDHLFDFNQLLLKHNVLPPVIVESQANLNLADDDTIRTADKTYKIVADAR
FVTAPPTWRSYLWLSYKKPDLPSATLLPKDKSEAQVWNFYLKQGWQNGLQQANEIFAANLNRLKRDYLGM
VLYRKLLAQGMITSPVVAKADLGVTGDANQIRINDEIMRITAQSALQPDSSHWNPVLTDGASSP
>gi|161831630|ref|YP_001597471.1| DotC protein [Coxiella burnetii RSA 331] [DotC]
MSRFQLLKTIAIATFTTLLLTGCATRSTADEPPLAAMGYVNLNSLPPGSGQINNIREQALRETATMLGAR
GALALRAVHIDAALEKQATYLDHLFDFNQLLLKHNVLPPVIVESQANLNLADDDTIRTADKTYKIVADAR
FVTAPPTWRSYLWLSYKKPDLPSATLLPKDKSEAQVWNFYLKQGWQNGLQQANEIFAANLNRLKRDYLGM
VLYRKLLAQGMITSPVVAKVDLGVTGDANQIRINDEIMRITAQSALQPDSSHWNPVLTDGASSP
>gi|212219342|ref|YP_002306129.1| DotC [Coxiella burnetii CbuK_Q154] [DotC]
MSRFQLLKTIAIATFTTLLLTGCATRSTADEPPLAAMGYVNLNSLPPGSGQINNIREQALRETATMLGAR
GALAWRAVHIDAALEKQATYLDHLFDFNQLLLKHNVLPPVIVESQANLNLADDDTIRTADKTYKIVAGAR
FVTAPPTWRSYLWLSYKKPDLPSATLLPKDKSETQVWNFYLKQGWQNGLQQANEIFAANLNRLKRDYLGM
VLYRKLLAQGMITSPVVAKADLGVTGDANQIRINDEIMRITAQSALQPDSSHWNPVLTDGASSP
>gi|54298665|ref|YP_125034.1| defect in organelle trafficking lipoprotein DotC [Legionella pneumophila str. Paris] [DotC]
MRKFILSLSILLSALLVACSSRNHYGDTGSLAGLQAMADSKYTRAQKKQKMGKIREMALKETALSVGAQA
GLAWRAKIIDEQLNKQARNLDAIYDFNSLVLEHNILPPVLLEGRNTLNLADAQSIRVSDRTYKVAKQAHF
ITTPPTWRQYLWMDYVKPEAPNVTLLPKTKAEKEIWCIYTERGWKNGIDQANTILEENIARIKEDFGGMI
LYRKLLAMNMVSPPYVSHTDLGVTGDGSEIHIDDRVLRITALPELNVNSAEWRAAVAKDENALERFKNME
KLANQAKIVITNKSWQPIIAPVS
