# Supplementary material for: T346Hunter: A Novel Web-Based Tool for the Prediction of Type III, Type IV and Type VI Secretion Systems in Bacterial Genomes
Source: PLoS One. 2015 Apr 13;10(4):e0119317. doi: 10.1371/journal.pone.0119317 (PMC4395097; doi:10.1371/journal.pone.0119317)
Supplement: S1 Data — (ZIP) [file pone.0119317.s009.zip › T346Hunter_profiles/I.DotD.fasta]

>gi|52842880|ref|YP_096679.1| lipoprotein DotD [Legionella pneumophila subsp. pneumophila str. Philadelphia 1] [DotD]
MNNNKIVIMFIFSALLAGCAGTMKFKKPPINNPSDDATIKLAEAAVSVSDSMLEMAKVEKVITPPSKDNT
LTIPNAYNLQARASVDWSGPIEELTARIAKAAHFRFRVLGKSPSVPVLISISTKDESLAEILRDIDYQAG
KKASIHVYPNSQVVELRYAKIYS
>gi|289163713|ref|YP_003453851.1| lipoprotein DotD [Legionella longbeachae NSW150] [DotD]
MNNKLLMLFIASVLLVGCKTTGTLFKKPPVNNPSDDATIKLAEAAVSVSDSMHEMARVEKVIMPPHKDNT
LTIPNAYNLQARASVDWSGPIEELTARIAKSAHYRFRVLGKAPSIPVLISINIKDQSLAEILRDIDYQAG
KKADIHVYPNSQVVELRYGKIYS
>gi|154707117|ref|YP_001423775.1| DotD [Coxiella burnetii Dugway 5J108-111] [DotD]
MMKRNLLWLPLFLALPLAGCTTHKKITFTYVTTDSVPVKVTDRNAQAQLSEAATSVGHSLQQMSAIQMAI
HPKAKLAPPLNPGAIGMAQQTSLDWNGPIEPLLRKIASASHYRLRVLGKKPAIPVLVAINSTDVPLAEIL
RNATYQVEKKANITLYPSRRIIELRYYPS
>gi|78045314|ref|YP_361564.1| DotD-like type IV secretion system protein [Xanthomonas campestris pv. vesicatoria str. 85-10] [DotD]
MRRYQAVLLATCAALSAGCATTRSAGPSASDPAQENLTAAASAIQQSLRDLSEAEQYDKMRAVPGTPRLR
TQIPGLERMVTMPWNGPLEPAVMRLAAEGGYEFKLLGRQPAVGIVVQVGPEPATISDHLRNLGIQAGTRA
DIAIEPTAGGRRGIIAIEYSNGGL
>gi|54295514|ref|YP_127929.1| lipoprotein DotD [Legionella pneumophila str. Lens] [DotD]
MNNNKIVIMFIFSALLAGCAGTMKFKKPPINNPSDDATIKLAEAAVSVSDSMLEMAKVEKVITPPSKDNT
LTIPNAYNLQARASVDWSGPIEELTARIAKAAHFRFRVLGKSPSVPVLVSISTKDENLAEILRDIDYQAG
KKASIHVYPNSQVVELRYAKIYS
>gi|148358591|ref|YP_001249798.1| lipoprotein DotD [Legionella pneumophila str. Corby] [DotD]
MNNNKIVIMFIFSALLAGCAGTMKFKKPPINNPSDDATIKLAEAAVSVSDSMLEMAKVEKVITPPSKDNT
LTIPNAYNLQARASVDWSGPIEELTARIAKAAHFRFRVLGKSPSVPVLISISTKDESLAEILRDIDYQAG
KKASIHVYPNSQVVELRYAKIYS
>gi|296108320|ref|YP_003620021.1| DotD [Legionella pneumophila 2300/99 Alcoy] [DotD]
MFIFSALLAGCAGTMKFKKPPINNPSDDATIKLAEAAVSVSDSMLEMAKVEKVITPPSKDNTLTIPNAYN
LQARASVDWSGPIEELTARIAKAAHFRFRVLGKSPSVPVLISISTKDESLAEILRDIDYQAGIKASIHVY
PNSQVVELRYAKIYS
>gi|215919219|ref|NP_820625.2| DotD [Coxiella burnetii RSA 493] [DotD]
MMKRNLLWLPLFLALPLAGCTTHKKITFTYVTTDSVPVKVTERNAQAQLSEAATSVGHSLQQMSAIQMAI
HPKAKLAPPLNPGAIGMAQQTSLDWNGPIEPLLRKIASASHYRLRVLGKKPAIPVLVAINSTDVPLAEIL
RNATYQVEKKANITLYPSRRIIELRYYPS
>gi|212212020|ref|YP_002302956.1| DotD [Coxiella burnetii CbuG_Q212] [DotD]
MMKRNLLWLPLFLALPLAGCTTHKKITFTYVTTDSVPVKVTERNAQAQLSEAATSVGHSLQQMSAIQMAI
HPKAKLAPPLNPGAIGMAQQTSLDWNGPIEPLLRKIASASHYRLRVLGKKPAIPVLVAINSTDVPLAEIL
RNATYQVEKKANITLYPSRRIIELRYYPS
>gi|161831227|ref|YP_001597470.1| DotD protein [Coxiella burnetii RSA 331] [DotD]
MMKRNLLWLPLFLALPLAGCTTHKKITFTYVTTDSVPVKVTERNAQAQLSEAATSVGHSLQQMSAIQMAI
HPKAKLAPPLNPGAIGMAQQTSLDWNGPIEPLLRKIASASHYRLRVLGKKPAIPVLVAINSTDVPLAEIL
RNATYQVEKKANITLYPSRRIIELRYYPS
>gi|212219341|ref|YP_002306128.1| DotD [Coxiella burnetii CbuK_Q154] [DotD]
MMKRNLLWLPLFLALPLAGCTTHKKITFTYVTTDSVPVKVTDRNAQAQLSEAATSVGHSLQQMSAIQMAI
HPKAKLAPPLNPGAIGMAQQTSLDWNGPIEPLLRKIASASHYRLRVLGKKPAIPVLVAINSTDVPLAEIL
RNATYQVEKKANITLYPSRRIIELRYYPS
>gi|54298664|ref|YP_125033.1| lipoprotein DotD [Legionella pneumophila str. Paris] [DotD]
MNNNKIVIMFIFSALLAGCAGTMKFKKPPINNPSDDATIKLAEAAVSVSDSMLEMAKVEKVITPPSKDNT
LTIPNAYNLQARASVDWSGPIEELTARIAKAAHFRFRVLGKSPSVPVLISISTKDESLAEILRDIDYQAG
IKASIHVYPNSQVVELRYAKIYS
