# Supplementary material for: T346Hunter: A Novel Web-Based Tool for the Prediction of Type III, Type IV and Type VI Secretion Systems in Bacterial Genomes
Source: PLoS One. 2015 Apr 13;10(4):e0119317. doi: 10.1371/journal.pone.0119317 (PMC4395097; doi:10.1371/journal.pone.0119317)
Supplement: S1 Data — (ZIP) [file pone.0119317.s009.zip › T346Hunter_profiles/I.IcmB.fasta]

>gi|78045471|ref|YP_361721.1| IcmB-like type IV secretion system protein [Xanthomonas campestris pv. vesicatoria str. 85-10] [IcmB]
MKIVEQIADIAEGALAYFSSSVKQSVADYLDIEYTEDETTFVLKDGSRMTLLRVNGSRRMIGVDEFREID
GRLTNSLKAFMRGGGHALSCIFESDPDLVEREVREAQKPMRDTAVRIGLNLEDLFEEDVAMLRESCSAER
CWVALYTRPSAFTATELKRDVAARMELLKDNPIPTMEDAPNLFRVIAGLKSRHDSFVSSFMQEMAAAEIS
LVQLEVHDACRDMRMSIDREFTAAEWRPSLPGDKIPVREQRRNPADMSGALWPRLDRQLAPRNIREESST
SCTVGSIAYKPMYIFMHQSGSETVPFQALFRRVRDTRAPWRIKFQIESGGLTSLGFKRLITAIIGFTNPE
NGLMRAAADRIEYLVREQNELDVKLRVDLTSWAPAGNAKLLEDRTSKLARAVQAWGGTDVRELSGDPVQA
LVATTPGLSLNSPATVACAALADVTQMLSFYRPASPWDFGALMFNSPDGKLFPFQPSSSVQSNWINTVIA
EPRAGKSVLVNAMNLAFTLSPGLTDLPYIAIIDIGRSSSGFTSLIREAATEQSKHQVVQFRMRMRPEDSV
NPFDTQLGCRRPLPHEEALAVNFTTLLMTPPGEPHPADGMAGLCAGVIDYAYKHFADNAQPRRYSPQTEG
AELVDRAIVAHGLHVDRNTTWWEIVDQLFSRGDIHAASLAQRYAVPTLTDLAAVSRERQFSDLYGEKLTN
SGEPLLQAFARMLSEAIRRYPILSRPTAFDVGDARIVSIDLDEVAKQGSAVADHQTNVCYMLARHAAARN
FYLREEHIDSFPPEYKGHHEQRIREIRQNRKHLVFDEVHRTSKAAAVQNQLELDAREGGKWGVMLTLISH
RPQDFPEAVLSFSTGNFVLSPTDDDSAELMRDKWQASPTVLHAAKKHIRPPTAKDGSTMVVIFKTRSGPV
TQLLNLKMGGIRLWAFSTSNEDSYVRDVLYSQIGGQETRRLLAALYPAGTLLPEIERRKLALQNSGVMVD
SEKEDGVINELIREIKGKYDAARLQGAVAQGDRRA
