# Supplementary material for: T346Hunter: A Novel Web-Based Tool for the Prediction of Type III, Type IV and Type VI Secretion Systems in Bacterial Genomes
Source: PLoS One. 2015 Apr 13;10(4):e0119317. doi: 10.1371/journal.pone.0119317 (PMC4395097; doi:10.1371/journal.pone.0119317)
Supplement: S1 Data — (ZIP) [file pone.0119317.s009.zip › T346Hunter_profiles/I.IcmC.fasta]

>gi|52840717|ref|YP_094516.1| IcmC protein [Legionella pneumophila subsp. pneumophila str. Philadelphia 1] [IcmC]
MNTIDLITILGNISQSLYPVQKLITGGAYILGVLFFLTAIGKLKKIGDHRAQSSSQEKMFTPMMYLLVGA
LLIYLPSGMDLMANTAFGVGNVLTYSNYNPANIYSSMGFLIRTAGVLWFIRGCVLVAHSSQPGTQQGLKG
LVFLIAGVFAMNFDNTIAMINSALDYFVKATLSVKAAAGF
>gi|161830267|ref|YP_001597448.1| IcmC protein [Coxiella burnetii RSA 331] [IcmC]
MISGINPFVLMQNLGYMAEIVQSVSIIMGLGLFMMGIFRLKRYGEMRTFMSHQMTIAAPLLMMIAGIALM
CLPVVLSTALTSFWSTSNPLHYHGGEVGYEQLIPPIIVFVRLIGVGAFIRGVLLFSRVGREQTPPGTMAK
AMLHILGGLFCVHILGTLSLLKSVLGMSV
>gi|154706548|ref|YP_001423795.1| IcmC [Coxiella burnetii Dugway 5J108-111] [IcmC]
MISGVNPFVLMQNLGYMAEIVQSVSIIMGLGLFMMGIFRLKRYGEMRTFMSHQMTIAAPLLMMIAGIALM
CLPVVLSTALTSFWSTSNPLHYHGGEVGYEQLIPPIIVFVRLIGVGAFIRGVLLFSRVGREQTPPGTMAK
AMLHILGGLFCVHILGTLSLLKSVLGMSV
>gi|212219323|ref|YP_002306110.1| IcmC [Coxiella burnetii CbuK_Q154] [IcmC]
MISGVNPFVLMQNLGYMAEIVQSVSIIMGLGLFMMGIFRLKRYGEMRTFMSHQMTIAAPLLMMIAGIALM
CLPVVLSTALTSFWSTSNPLHYHGGEVGYEQLIPPIIVFVRLIGVGAFIRGVLLFSRVGREQTPPGTMAK
AMLHILGGLFCVHILGTLSLLKSVLGMSV
>gi|78045475|ref|YP_361725.1| IcmC-like type IV secretion system protein [Xanthomonas campestris pv. vesicatoria str. 85-10] [IcmC]
MNDVSQMLANLEGVAPYVSALIQTIASLMGVLFTVQGLYKFKQHTERGEAHLGTAFLYLVSGVALVNLAL
STDAAFGLLYGNSGASVQHLVAYKPTDSMPTQAAMVMKVIVLLLQVYGLFFTVTGWVQVRKLNDNRSGGE
VTFRSTMFRILGGAALLNIVLTVNTLAKLLGFGRVF
>gi|29654915|ref|NP_820607.1| hypothetical protein CBU_1625 [Coxiella burnetii RSA 493] [IcmC]
MISGINPFVLMQNLGYMAEIVQSVSIIMGLGLFMMGIFRLKRYGEMRTFMSHQMTIAAPLLMMIAGIALM
CLPVVLSTALTSFWSTSNPLHYHGGEVGYEQLIPPIIVFVRLIGVGAFIRGVLLFSRVGREQTPPGTMAK
AMLHILGGLFCVHILGTLSLLKSVLGMSV
>gi|212212038|ref|YP_002302974.1| IcmC [Coxiella burnetii CbuG_Q212] [IcmC]
MISGINPFVLMQNLGYMAEIVQSVSIIMGLGLFMMGIFRLKRYGEMRTFMSHQMTIAAPLLMMIAGIALM
CLPVVLSTALTSFWSTSNPLHYHGGEVGYEQLIPPIIVFVRLIGVGAFIRGVLLFSRVGREQTPPGTMAK
AMLHILGGLFCVHILGTLSLLKSVLGMSV
