# Supplementary material for: T346Hunter: A Novel Web-Based Tool for the Prediction of Type III, Type IV and Type VI Secretion Systems in Bacterial Genomes
Source: PLoS One. 2015 Apr 13;10(4):e0119317. doi: 10.1371/journal.pone.0119317 (PMC4395097; doi:10.1371/journal.pone.0119317)
Supplement: S1 Data — (ZIP) [file pone.0119317.s009.zip › T346Hunter_profiles/I.IcmD.fasta]

>gi|161830217|ref|YP_001597447.1| IcmD protein [Coxiella burnetii RSA 331]
MQTKTMRLFRILLGPLLVLSGVIGVLFAGTTLAAVDPVSLTSIAKNVDTSVAELATVLSDISLIAGVGFV
MASFFKFHQHKLNPTQVPISQGVTLLLIGAGLVLFPTMLPTAKQAIFGKSATIAKVGGGQIHSIIGSS
>gi|289163364|ref|YP_003453502.1| IcmD (DotP) [Legionella longbeachae NSW150]
MKRNKLSYKNWFASIACLGVLALVSQSAAAGDMSVGGMASQITSSFTNLTKLITAGSYLAGLAFSIGAIM
KFKQHKDNPTQVAIGTPIALVFIAAALLFLPSVLGVTGTTMFGSSGGSTAGPTGMIYGSST
>gi|54293447|ref|YP_125862.1| hypothetical protein lpl0496 [Legionella pneumophila str. Lens]
MNIKVIHKSGYKHWLVSAACLALLTLICQDAAAGVSLGKMASQITGSFTSLTKLITAGSYLAGLGFSIGA
IMKFKQHKDNPTQIPIGTPIALIFIAAALLFLPSILGVAGVTMFGGSGGKTAGPTGTIYKTN
